# Supplementary material for: Computational Pipeline for Accelerating the Design of Glycomimetics
Source: J Chem Inf Model. 2025 Nov 27;65(24):13374–85. doi: 10.1021/acs.jcim.5c02282 (PMC12728930; doi:10.1021/acs.jcim.5c02282)
Supplement: Supplementary file 2 [file ci5c02282_si_002.zip]

Archive with 1,547 entries (1,337 files):
- gm_supp/
- gm_supp/Test/
- gm_supp/Test/Cholera-Toxin/
- gm_supp/Test/Cholera-Toxin/1eei/
- gm_supp/Test/Cholera-Toxin/1eei/ring_conformations.txt
- gm_supp/Test/Cholera-Toxin/1eei/1eei_edited_chainD.pdbqt
- gm_supp/Test/Cholera-Toxin/1eei/sample_input_file.txt
- gm_supp/Test/Cholera-Toxin/1eei/pdb2glycam.log
- gm_supp/Test/Cholera-Toxin/1eei/sample.log
- gm_supp/Test/Cholera-Toxin/1eei/entropic_penalties.txt
- gm_supp/Test/Cholera-Toxin/1eei/output/
- gm_supp/Test/Cholera-Toxin/1eei/output/natural_ligand.pdb
- gm_supp/Test/Cholera-Toxin/1eei/output/natural_pdb2glycam.log
- gm_supp/Test/Cholera-Toxin/1eei/output/natural_receptor.pdb
- gm_supp/Test/Cholera-Toxin/1eei/output/complex0-O1-1eei_O1_R.pdb
- gm_supp/Test/Cholera-Toxin/1eei/output/1eei_O1_R_pdb2glycam.log
- gm_supp/Test/Cholera-Toxin/1eei/output/1eei_O1_R_ligand.pdb
- gm_supp/Test/Cholera-Toxin/1eei/output/1eei_O1_R_receptor.pdb
- gm_supp/Test/Cholera-Toxin/1eei/output/complex_best_each_position.pdb
- gm_supp/Test/Cholera-Toxin/1eei/moieties/
- gm_supp/Test/Cholera-Toxin/1eei/moieties/1eei_O1_R.pdbqt
- gm_supp/Test/Cholera-Toxin/1pzj/
- gm_supp/Test/Cholera-Toxin/1pzj/1pzj_edited_chainD.pdbqt
- gm_supp/Test/Cholera-Toxin/1pzj/ring_conformations.txt
- gm_supp/Test/Cholera-Toxin/1pzj/sample_input_file.txt
- gm_supp/Test/Cholera-Toxin/1pzj/pdb2glycam.log
- gm_supp/Test/Cholera-Toxin/1pzj/sample.log
- gm_supp/Test/Cholera-Toxin/1pzj/entropic_penalties.txt
- gm_supp/Test/Cholera-Toxin/1pzj/moieties/
- gm_supp/Test/Cholera-Toxin/1pzj/moieties/1pzj_O1_R.pdbqt
- gm_supp/Test/Cholera-Toxin/1pzj/output/
- gm_supp/Test/Cholera-Toxin/1pzj/output/natural_ligand.pdb
- gm_supp/Test/Cholera-Toxin/1pzj/output/natural_pdb2glycam.log
- gm_supp/Test/Cholera-Toxin/1pzj/output/natural_receptor.pdb
- gm_supp/Test/Cholera-Toxin/1pzj/output/complex0-O1-1pzj_O1_R.pdb
- gm_supp/Test/Cholera-Toxin/1pzj/output/1pzj_O1_R_pdb2glycam.log
- gm_supp/Test/Cholera-Toxin/1pzj/output/1pzj_O1_R_ligand.pdb
- gm_supp/Test/Cholera-Toxin/1pzj/output/1pzj_O1_R_receptor.pdb
- gm_supp/Test/Cholera-Toxin/1pzj/output/complex_best_each_position.pdb
- gm_supp/Test/Cholera-Toxin/1pzk/
- gm_supp/Test/Cholera-Toxin/1pzk/ring_conformations.txt
- gm_supp/Test/Cholera-Toxin/1pzk/pdb2glycam.log
- gm_supp/Test/Cholera-Toxin/1pzk/sample_input_file.txt
- gm_supp/Test/Cholera-Toxin/1pzk/sample.log
- gm_supp/Test/Cholera-Toxin/1pzk/entropic_penalties.txt
- gm_supp/Test/Cholera-Toxin/1pzk/1pzk_chainD_edited.pdbqt
- gm_supp/Test/Cholera-Toxin/1pzk/moieties/
- gm_supp/Test/Cholera-Toxin/1pzk/moieties/1pzk_O1_R.pdbqt
- gm_supp/Test/Cholera-Toxin/1pzk/output/
- gm_supp/Test/Cholera-Toxin/1pzk/output/natural_ligand.pdb
- gm_supp/Test/Cholera-Toxin/1pzk/output/natural_pdb2glycam.log
- gm_supp/Test/Cholera-Toxin/1pzk/output/natural_receptor.pdb
- gm_supp/Test/Cholera-Toxin/1pzk/output/complex0-O1-1pzk_O1_R.pdb
- gm_supp/Test/Cholera-Toxin/1pzk/output/1pzk_O1_R_pdb2glycam.log
- gm_supp/Test/Cholera-Toxin/1pzk/output/1pzk_O1_R_ligand.pdb
- gm_supp/Test/Cholera-Toxin/1pzk/output/1pzk_O1_R_receptor.pdb
- gm_supp/Test/Cholera-Toxin/1pzk/output/complex_best_each_position.pdb
- gm_supp/Test/Cholera-Toxin/1rf2/
- gm_supp/Test/Cholera-Toxin/1rf2/1rf2_edited_chainD.pdbqt
- gm_supp/Test/Cholera-Toxin/1rf2/ring_conformations.txt
- gm_supp/Test/Cholera-Toxin/1rf2/pdb2glycam.log
- gm_supp/Test/Cholera-Toxin/1rf2/sample_input_file.txt
- gm_supp/Test/Cholera-Toxin/1rf2/sample.log
- gm_supp/Test/Cholera-Toxin/1rf2/entropic_penalties.txt
- gm_supp/Test/Cholera-Toxin/1rf2/moieties/
- gm_supp/Test/Cholera-Toxin/1rf2/moieties/1rf2_O25_R.pdbqt
- gm_supp/Test/Cholera-Toxin/1rf2/output/
- gm_supp/Test/Cholera-Toxin/1rf2/output/natural_ligand.pdb
- gm_supp/Test/Cholera-Toxin/1rf2/output/natural_pdb2glycam.log
- gm_supp/Test/Cholera-Toxin/1rf2/output/natural_receptor.pdb
- gm_supp/Test/Cholera-Toxin/1rf2/output/complex0-O1-1rf2_O25_R.pdb
- gm_supp/Test/Cholera-Toxin/1rf2/output/1rf2_O25_R_pdb2glycam.log
- gm_supp/Test/Cholera-Toxin/1rf2/output/1rf2_O25_R_ligand.pdb
- gm_supp/Test/Cholera-Toxin/1rf2/output/1rf2_O25_R_receptor.pdb
- gm_supp/Test/Cholera-Toxin/1rf2/output/complex_best_each_position.pdb
- gm_supp/Test/DC-SIGN/
- gm_supp/Test/DC-SIGN/6ghv/
- gm_supp/Test/DC-SIGN/6ghv/moieties/
- gm_supp/Test/DC-SIGN/6ghv/moieties/C2_R.pdbqt
- gm_supp/Test/DC-SIGN/6ghv/moieties/O1_R.pdbqt
- gm_supp/Test/DC-SIGN/6ghv/ring_conformations.txt
- gm_supp/Test/DC-SIGN/6ghv/pdb2glycam.log
- gm_supp/Test/DC-SIGN/6ghv/sample.log
- gm_supp/Test/DC-SIGN/6ghv/entropic_penalties.txt
- gm_supp/Test/DC-SIGN/6ghv/sample_input_file.txt
- gm_supp/Test/DC-SIGN/6ghv/6ghv_chainA.pdbqt
- gm_supp/Test/DC-SIGN/6ghv/output/
- gm_supp/Test/DC-SIGN/6ghv/output/complex_best_each_position.pdb
- gm_supp/Test/DC-SIGN/6ghv/output/O1_R_C2_R_pdb2glycam.log
- gm_supp/Test/DC-SIGN/6ghv/output/O1_R_C2_R_ligand.pdb
- gm_supp/Test/DC-SIGN/6ghv/output/O1_R_C2_R_receptor.pdb
- gm_supp/Test/DC-SIGN/6ghv/output/natural_ligand.pdb
- gm_supp/Test/DC-SIGN/6ghv/output/natural_receptor.pdb
- gm_supp/Test/DC-SIGN/6ghv/output/natural_pdb2glycam.log
- gm_supp/Test/DC-SIGN/9emq/
- gm_supp/Test/DC-SIGN/9emq/ring_conformations.txt
- gm_supp/Test/DC-SIGN/9emq/9emq_chainA.pdbqt
- gm_supp/Test/DC-SIGN/9emq/pdb2glycam.log
- gm_supp/Test/DC-SIGN/9emq/sample_input_file.txt
- gm_supp/Test/DC-SIGN/9emq/sample.log
- gm_supp/Test/DC-SIGN/9emq/entropic_penalties.txt
- gm_supp/Test/DC-SIGN/9emq/moieties/
- gm_supp/Test/DC-SIGN/9emq/moieties/C2_R.pdbqt
- gm_supp/Test/DC-SIGN/9emq/moieties/O1_R.pdbqt
- gm_supp/Test/DC-SIGN/9emq/output/
- gm_supp/Test/DC-SIGN/9emq/output/natural_ligand.pdb
- gm_supp/Test/DC-SIGN/9emq/output/natural_pdb2glycam.log
- gm_supp/Test/DC-SIGN/9emq/output/natural_receptor.pdb
- gm_supp/Test/DC-SIGN/9emq/output/complex0-O1-O1_R.pdb
- gm_supp/Test/DC-SIGN/9emq/output/complex1-C2-C2_R.pdb
- gm_supp/Test/DC-SIGN/9emq/output/complex_best_each_position.pdb
- gm_supp/Test/DC-SIGN/9emq/output/O1_R_C2_R_pdb2glycam.log
- gm_supp/Test/DC-SIGN/9emq/output/O1_R_C2_R_ligand.pdb
- gm_supp/Test/DC-SIGN/9emq/output/O1_R_C2_R_receptor.pdb
- gm_supp/Test/DC-SIGN/9emr/
- gm_supp/Test/DC-SIGN/9emr/9emr_chainA.pdbqt
- gm_supp/Test/DC-SIGN/9emr/ring_conformations.txt
- gm_supp/Test/DC-SIGN/9emr/sample_input_file.txt
- gm_supp/Test/DC-SIGN/9emr/pdb2glycam.log
- gm_supp/Test/DC-SIGN/9emr/sample.log
- gm_supp/Test/DC-SIGN/9emr/entropic_penalties.txt
- gm_supp/Test/DC-SIGN/9emr/moieties/
- gm_supp/Test/DC-SIGN/9emr/moieties/C2_R.pdbqt
- gm_supp/Test/DC-SIGN/9emr/moieties/O1_R.pdbqt
- gm_supp/Test/DC-SIGN/9emr/output/
- gm_supp/Test/DC-SIGN/9emr/output/natural_ligand.pdb
- gm_supp/Test/DC-SIGN/9emr/output/natural_receptor.pdb
- gm_supp/Test/DC-SIGN/9emr/output/complex0-O1-O1_R.pdb
- gm_supp/Test/DC-SIGN/9emr/output/complex1-C2-C2_R.pdb
- gm_supp/Test/DC-SIGN/9emr/output/complex_best_each_position.pdb
- gm_supp/Test/DC-SIGN/9emr/output/O1_R_C2_R_pdb2glycam.log
- gm_supp/Test/DC-SIGN/9emr/output/O1_R_C2_R_ligand.pdb
- gm_supp/Test/DC-SIGN/9emr/output/O1_R_C2_R_receptor.pdb
- gm_supp/Test/DC-SIGN/9ems/
- gm_supp/Test/DC-SIGN/9ems/9ems_chainA.pdbqt
- gm_supp/Test/DC-SIGN/9ems/ring_conformations.txt
- gm_supp/Test/DC-SIGN/9ems/pdb2glycam.log
- gm_supp/Test/DC-SIGN/9ems/sample_input_file.txt
- gm_supp/Test/DC-SIGN/9ems/sample.log
- gm_supp/Test/DC-SIGN/9ems/entropic_penalties.txt
- gm_supp/Test/DC-SIGN/9ems/moieties/
- gm_supp/Test/DC-SIGN/9ems/moieties/C2_R.pdbqt
- gm_supp/Test/DC-SIGN/9ems/moieties/O1_R.pdbqt
- gm_supp/Test/DC-SIGN/9ems/output/
- gm_supp/Test/DC-SIGN/9ems/output/complex0-O1-O1_R.pdb
- gm_supp/Test/DC-SIGN/9ems/output/complex1-C2-C2_R.pdb
- gm_supp/Test/DC-SIGN/9ems/output/complex_best_each_position.pdb
- gm_supp/Test/DC-SIGN/9ems/output/O1_R_C2_R_pdb2glycam.log
- gm_supp/Test/DC-SIGN/9ems/output/O1_R_C2_R_ligand.pdb
- gm_supp/Test/DC-SIGN/9ems/output/O1_R_C2_R_receptor.pdb
- gm_supp/Test/DC-SIGN/9ems/output/natural_ligand.pdb
- gm_supp/Test/DC-SIGN/9ems/output/natural_pdb2glycam.log
- gm_supp/Test/DC-SIGN/9ems/output/natural_receptor.pdb
- gm_supp/Test/DC-SIGN/7nl6/
- gm_supp/Test/DC-SIGN/7nl7/
- gm_supp/Test/E-selectin/
- gm_supp/Test/E-selectin/4c16/
- gm_supp/Test/E-selectin/4c16/ring_conformations.txt
- gm_supp/Test/E-selectin/4c16/4c16_chainA_1_119.pdbqt
- gm_supp/Test/E-selectin/4c16/sample_input_file.txt
- gm_supp/Test/E-selectin/4c16/output/
- gm_supp/Test/E-selectin/4c16/output/natural_ligand.pdb
- gm_supp/Test/E-selectin/4c16/output/natural_pdb2glycam.log
- gm_supp/Test/E-selectin/4c16/output/natural_receptor.pdb
- gm_supp/Test/E-selectin/4c16/moieties/
- gm_supp/Test/E-selectin/4c16/moieties/C1_R.pdbqt
- gm_supp/Test/E-selectin/6eyi/
- gm_supp/Test/E-selectin/6eyi/6eyi_chainA_1_119.pdbqt
- gm_supp/Test/E-selectin/6eyi/ring_conformations.txt
- gm_supp/Test/E-selectin/6eyi/sample_input_file.txt
- gm_supp/Test/E-selectin/6eyi/moieties/
- gm_supp/Test/E-selectin/6eyi/moieties/C1_R.pdbqt
- gm_supp/Test/E-selectin/6eyi/output/
- gm_supp/Test/E-selectin/6eyi/output/natural_ligand.pdb
- gm_supp/Test/E-selectin/6eyi/output/natural_receptor.pdb
- gm_supp/Test/E-selectin/6eyi/output/natural_pdb2glycam.log
- gm_supp/Test/E-selectin/6eyj/
- gm_supp/Test/E-selectin/6eyj/ring_conformations.txt
- gm_supp/Test/E-selectin/6eyj/sample_input_file.txt
- gm_supp/Test/E-selectin/6eyj/6eyj_chainA_1_119.pdbqt
- gm_supp/Test/E-selectin/6eyj/output/
- gm_supp/Test/E-selectin/6eyj/output/save/
- gm_supp/Test/E-selectin/6eyj/output/save/natural_ligand.pdb
- gm_supp/Test/E-selectin/6eyj/output/save/natural_pdb2glycam.log
- gm_supp/Test/E-selectin/6eyj/output/save/natural_receptor.pdb
- gm_supp/Test/E-selectin/6eyj/output/natural_ligand.pdb
- gm_supp/Test/E-selectin/6eyj/output/natural_pdb2glycam.log
- gm_supp/Test/E-selectin/6eyj/output/natural_receptor.pdb
- gm_supp/Test/E-selectin/6eyj/moieties/
- gm_supp/Test/E-selectin/6eyj/moieties/C1_R.pdbqt
- gm_supp/Test/E-selectin/6eyk/
- gm_supp/Test/E-selectin/6eyk/ring_conformations.txt
- gm_supp/Test/E-selectin/6eyk/sample_input_file.txt
- gm_supp/Test/E-selectin/6eyk/6eyk_chainA_1_119.pdbqt
- gm_supp/Test/E-selectin/6eyk/output/
- gm_supp/Test/E-selectin/6eyk/output/save/
- gm_supp/Test/E-selectin/6eyk/output/save/natural_ligand.pdb
- gm_supp/Test/E-selectin/6eyk/output/save/natural_receptor.pdb
- gm_supp/Test/E-selectin/6eyk/output/save/natural_pdb2glycam.log
- gm_supp/Test/E-selectin/6eyk/output/natural_ligand.pdb
- gm_supp/Test/E-selectin/6eyk/output/natural_pdb2glycam.log
- gm_supp/Test/E-selectin/6eyk/output/natural_receptor.pdb
- gm_supp/Test/E-selectin/8r5l/
- gm_supp/Test/E-selectin/8r5l/8r5l_chainA_1_119.pdbqt
- gm_supp/Test/E-selectin/8r5l/ring_conformations.txt
- gm_supp/Test/E-selectin/8r5l/sample_input_file.txt
- gm_supp/Test/E-selectin/8r5l/output/
- gm_supp/Test/E-selectin/8r5l/output/natural_ligand.pdb
- gm_supp/Test/E-selectin/8r5l/output/natural_receptor.pdb
- gm_supp/Test/E-selectin/8r5l/output/natural_pdb2glycam.log
- gm_supp/Test/E-selectin/8r5l/moieties/
- gm_supp/Test/E-selectin/8r5l/moieties/C1_R.pdbqt
- gm_supp/Test/E-selectin/8r5m/
- gm_supp/Test/E-selectin/8r5m/output/
- gm_supp/Test/E-selectin/8r5m/output/natural_ligand.pdb
- gm_supp/Test/E-selectin/8r5m/output/natural_pdb2glycam.log
- gm_supp/Test/E-selectin/8r5m/output/natural_receptor.pdb
- gm_supp/Test/E-selectin/8r5m/moieties/
- gm_supp/Test/E-selectin/8r5m/moieties/C1_R.pdbqt
- gm_supp/Test/E-selectin/8r5m/8r5m_chainA_1_119.pdbqt
- gm_supp/Test/E-selectin/8r5m/ring_conformations.txt
- gm_supp/Test/E-selectin/8r5m/sample_input_file.txt
- gm_supp/Test/FimH/
- gm_supp/Test/FimH/1uwf/
- gm_supp/Test/FimH/1uwf/1uwf_chainA.pdbqt
- gm_supp/Test/FimH/1uwf/ring_conformations.txt
- gm_supp/Test/FimH/1uwf/pdb2glycam.log
- gm_supp/Test/FimH/1uwf/sample_input_file.txt
- gm_supp/Test/FimH/1uwf/sample.log
- gm_supp/Test/FimH/1uwf/entropic_penalties.txt
- gm_supp/Test/FimH/1uwf/moieties/
- gm_supp/Test/FimH/1uwf/moieties/O1_R.pdbqt
- gm_supp/Test/FimH/1uwf/output/
- gm_supp/Test/FimH/1uwf/output/complex0-O1-O1_R.pdb
- gm_supp/Test/FimH/1uwf/output/O1_R_pdb2glycam.log
- gm_supp/Test/FimH/1uwf/output/O1_R_ligand.pdb
- gm_supp/Test/FimH/1uwf/output/O1_R_receptor.pdb
- gm_supp/Test/FimH/1uwf/output/complex_best_each_position.pdb
- gm_supp/Test/FimH/1uwf/output/natural_ligand.pdb
- gm_supp/Test/FimH/1uwf/output/natural_receptor.pdb
- gm_supp/Test/FimH/4css/
- gm_supp/Test/FimH/4css/4css_chainA.pdbqt
- gm_supp/Test/FimH/4css/ring_conformations.txt
- gm_supp/Test/FimH/4css/pdb2glycam.log
- gm_supp/Test/FimH/4css/sample_input_file.txt
- gm_supp/Test/FimH/4css/sample.log
- gm_supp/Test/FimH/4css/entropic_penalties.txt
- gm_supp/Test/FimH/4css/moieties/
- gm_supp/Test/FimH/4css/moieties/O1_R.pdbqt
- gm_supp/Test/FimH/4css/output/
- gm_supp/Test/FimH/4css/output/natural_ligand.pdb
- gm_supp/Test/FimH/4css/output/complex0-O1-O1_R.pdb
- gm_supp/Test/FimH/4css/output/O1_R_pdb2glycam.log
- gm_supp/Test/FimH/4css/output/O1_R_ligand.pdb
- gm_supp/Test/FimH/4css/output/O1_R_receptor.pdb
- gm_supp/Test/FimH/4css/output/complex_best_each_position.pdb
- gm_supp/Test/FimH/4css/output/natural_receptor.pdb
- gm_supp/Test/FimH/4x50/
- gm_supp/Test/FimH/4x50/output/
- gm_supp/Test/FimH/4x50/output/complex0-O1-O1_R.pdb
- gm_supp/Test/FimH/4x50/output/O1_R_pdb2glycam.log
- gm_supp/Test/FimH/4x50/output/O1_R_ligand.pdb
- gm_supp/Test/FimH/4x50/output/O1_R_receptor.pdb
- gm_supp/Test/FimH/4x50/output/complex_best_each_position.pdb
- gm_supp/Test/FimH/4x50/output/natural_ligand.pdb
- gm_supp/Test/FimH/4x50/output/natural_receptor.pdb
- gm_supp/Test/FimH/4x50/moieties/
- gm_supp/Test/FimH/4x50/moieties/O1_R.pdbqt
- gm_supp/Test/FimH/4x50/4x50_chainA.pdbqt
- gm_supp/Test/FimH/4x50/ring_conformations.txt
- gm_supp/Test/FimH/4x50/pdb2glycam.log
- gm_supp/Test/FimH/4x50/sample_input_file.txt
- gm_supp/Test/FimH/4x50/sample.log
- gm_supp/Test/FimH/4x50/entropic_penalties.txt
- gm_supp/Test/FimH/4x5q/
- gm_supp/Test/FimH/4x5q/ring_conformations.txt
- gm_supp/Test/FimH/4x5q/4x5q_chainA.pdbqt
- gm_supp/Test/FimH/4x5q/pdb2glycam.log
- gm_supp/Test/FimH/4x5q/sample_input_file.txt
- gm_supp/Test/FimH/4x5q/sample.log
- gm_supp/Test/FimH/4x5q/entropic_penalties.txt
- gm_supp/Test/FimH/4x5q/moieties/
- gm_supp/Test/FimH/4x5q/moieties/O1_R.pdbqt
- gm_supp/Test/FimH/4x5q/output/
- gm_supp/Test/FimH/4x5q/output/natural_ligand.pdb
- gm_supp/Test/FimH/4x5q/output/natural_receptor.pdb
- gm_supp/Test/FimH/4x5q/output/complex0-O1-O1_R.pdb
- gm_supp/Test/FimH/4x5q/output/O1_R_pdb2glycam.log
- gm_supp/Test/FimH/4x5q/output/O1_R_ligand.pdb
- gm_supp/Test/FimH/4x5q/output/O1_R_receptor.pdb
- gm_supp/Test/FimH/4x5q/output/complex_best_each_position.pdb
- gm_supp/Test/FimH/4cst/
- gm_supp/Test/FimH/4cst/4cst_edit_chainA.pdbqt
- gm_supp/Test/FimH/4cst/ring_conformations.txt
- gm_supp/Test/FimH/4cst/pdb2glycam.log
- gm_supp/Test/FimH/4cst/sample_input_file.txt
- gm_supp/Test/FimH/4cst/sample.log
- gm_supp/Test/FimH/4cst/entropic_penalties.txt
- gm_supp/Test/FimH/4cst/moieties/
- gm_supp/Test/FimH/4cst/moieties/4cst_O1_R.pdbqt
[truncated: 1,247 more entries]
