# Supplementary material for: Computational Pipeline for Accelerating the Design of Glycomimetics
Source: J Chem Inf Model. 2025 Nov 27;65(24):13374–85. doi: 10.1021/acs.jcim.5c02282 (PMC12728930; doi:10.1021/acs.jcim.5c02282)
Supplement: Supplementary file 2 [file ci5c02282_si_002.zip › gm_supp/Test/Cholera-Toxin/1eei/1eei_edited_chainD.pdbqt]

ATOM      1  N   THR D   1      38.037  31.348  29.862  1.00 33.00    -0.064 N 
ATOM      2  HN1 THR D   1      38.299  31.062  28.919  1.00  0.00     0.275 HD
ATOM      3  HN2 THR D   1      38.615  30.887  30.564  1.00  0.00     0.275 HD
ATOM      4  HN3 THR D   1      38.304  32.315  30.046  1.00  0.00     0.275 HD
ATOM      5  CA  THR D   1      36.589  31.127  30.121  1.00 35.55     0.200 C 
ATOM      6  HA  THR D   1      36.383  30.036  30.021  1.00  0.00     0.103 H 
ATOM      7  C   THR D   1      35.742  31.862  29.096  1.00 33.96     0.253 C 
ATOM      8  O   THR D   1      35.831  33.092  28.952  1.00 32.50    -0.271 OA
ATOM      9  CB  THR D   1      36.193  31.558  31.545  1.00 35.17     0.068 C 
ATOM     10  HB  THR D   1      36.513  32.611  31.727  1.00  0.00     0.086 H 
ATOM     11  OG1 THR D   1      36.841  30.686  32.469  1.00 39.57    -0.393 OA
ATOM     12  HG1 THR D   1      37.778  30.768  32.333  1.00  0.00     0.210 HD
ATOM     13  CG2 THR D   1      34.687  31.426  31.763  1.00 33.50    -0.050 C 
ATOM     14 1HG2 THR D   1      34.180  32.108  31.041  1.00  0.00     0.031 H 
ATOM     15 2HG2 THR D   1      34.384  31.611  32.820  1.00  0.00     0.031 H 
ATOM     16 3HG2 THR D   1      34.329  30.373  31.690  1.00  0.00     0.031 H 
ATOM     17  N   PRO D   2      34.892  31.113  28.372  1.00 33.37    -0.337 N 
ATOM     18  CA  PRO D   2      34.031  31.737  27.351  1.00 34.14     0.091 C 
ATOM     19  HA  PRO D   2      34.668  32.208  26.566  1.00  0.00     0.087 H 
ATOM     20  C   PRO D   2      33.093  32.795  27.950  1.00 31.05     0.241 C 
ATOM     21  O   PRO D   2      32.735  32.731  29.127  1.00 32.31    -0.271 OA
ATOM     22  CB  PRO D   2      33.273  30.536  26.746  1.00 34.27    -0.036 C 
ATOM     23  HB1 PRO D   2      32.272  30.783  26.321  1.00  0.00     0.036 H 
ATOM     24  HB2 PRO D   2      33.705  30.143  25.796  1.00  0.00     0.036 H 
ATOM     25  CG  PRO D   2      33.247  29.524  27.908  1.00 35.08    -0.048 C 
ATOM     26  HG1 PRO D   2      32.414  29.667  28.635  1.00  0.00     0.035 H 
ATOM     27  HG2 PRO D   2      32.962  28.486  27.618  1.00  0.00     0.035 H 
ATOM     28  CD  PRO D   2      34.641  29.662  28.498  1.00 29.79    -0.001 C 
ATOM     29  HD1 PRO D   2      35.416  29.008  28.033  1.00  0.00     0.064 H 
ATOM     30  HD2 PRO D   2      34.759  29.252  29.528  1.00  0.00     0.064 H 
ATOM     31  N   GLN D   3      32.710  33.770  27.141  1.00 29.08    -0.346 N 
ATOM     32  HN  GLN D   3      33.039  33.788  26.176  1.00  0.00     0.163 HD
ATOM     33  CA  GLN D   3      31.830  34.806  27.619  1.00 30.28     0.090 C 
ATOM     34  HA  GLN D   3      31.731  34.696  28.724  1.00  0.00     0.087 H 
ATOM     35  C   GLN D   3      30.464  34.666  27.011  1.00 27.08     0.241 C 
ATOM     36  O   GLN D   3      29.554  35.366  27.398  1.00 25.73    -0.271 OA
ATOM     37  CB  GLN D   3      32.414  36.182  27.330  1.00 39.02    -0.030 C 
ATOM     38  HB1 GLN D   3      31.692  36.988  27.597  1.00  0.00     0.037 H 
ATOM     39  HB2 GLN D   3      32.488  36.364  26.232  1.00  0.00     0.037 H 
ATOM     40  CG  GLN D   3      33.767  36.404  28.018  1.00 48.24     0.011 C 
ATOM     41  HG1 GLN D   3      33.960  35.617  28.784  1.00  0.00     0.047 H 
ATOM     42  HG2 GLN D   3      34.610  36.188  27.321  1.00  0.00     0.047 H 
ATOM     43  CD  GLN D   3      33.898  37.791  28.618  1.00 51.86     0.215 C 
ATOM     44  OE1 GLN D   3      32.950  38.339  29.188  1.00 54.42    -0.274 OA
ATOM     45  NE2 GLN D   3      35.083  38.370  28.499  1.00 53.78    -0.370 N 
ATOM     46 1HE2 GLN D   3      35.171  39.303  28.902  1.00  0.00     0.159 HD
ATOM     47 2HE2 GLN D   3      35.866  37.917  28.028  1.00  0.00     0.159 HD
ATOM     48  N   ASN D   4      30.283  33.673  26.156  1.00 24.18    -0.346 N 
ATOM     49  HN  ASN D   4      31.054  33.037  25.954  1.00  0.00     0.163 HD
ATOM     50  CA  ASN D   4      29.007  33.476  25.504  1.00 23.35     0.097 C 
ATOM     51  HA  ASN D   4      28.187  33.667  26.235  1.00  0.00     0.088 H 
ATOM     52  C   ASN D   4      28.898  32.053  24.991  1.00 24.80     0.241 C 
ATOM     53  O   ASN D   4      29.885  31.318  24.971  1.00 25.80    -0.271 OA
ATOM     54  CB  ASN D   4      28.881  34.449  24.343  1.00 25.31     0.036 C 
ATOM     55  HB1 ASN D   4      28.792  35.500  24.706  1.00  0.00     0.051 H 
ATOM     56  HB2 ASN D   4      27.891  34.350  23.840  1.00  0.00     0.051 H 
ATOM     57  CG  ASN D   4      30.015  34.307  23.351  1.00 26.76     0.217 C 
ATOM     58  OD1 ASN D   4      30.162  33.270  22.716  1.00 28.05    -0.274 OA
ATOM     59  ND2 ASN D   4      30.851  35.332  23.235  1.00 28.85    -0.370 N 
ATOM     60 1HD2 ASN D   4      31.615  35.236  22.566  1.00  0.00     0.159 HD
ATOM     61 2HD2 ASN D   4      30.729  36.196  23.764  1.00  0.00     0.159 HD
ATOM     62  N   ILE D   5      27.687  31.677  24.582  1.00 22.43    -0.346 N 
ATOM     63  HN  ILE D   5      26.934  32.364  24.600  1.00  0.00     0.163 HD
ATOM     64  CA  ILE D   5      27.386  30.329  24.109  1.00 23.83     0.092 C 
ATOM     65  HA  ILE D   5      27.654  29.623  24.929  1.00  0.00     0.088 H 
ATOM     66  C   ILE D   5      28.189  29.917  22.875  1.00 25.97     0.241 C 
ATOM     67  O   ILE D   5      28.630  28.762  22.753  1.00 23.13    -0.271 OA
ATOM     68  CB  ILE D   5      25.838  30.177  23.848  1.00 23.67    -0.030 C 
ATOM     69  HB  ILE D   5      25.303  30.493  24.774  1.00  0.00     0.043 H 
ATOM     70  CG1 ILE D   5      25.442  28.731  23.549  1.00 21.01    -0.063 C 
ATOM     71 1HG1 ILE D   5      26.014  28.026  24.195  1.00  0.00     0.033 H 
ATOM     72 2HG1 ILE D   5      25.822  28.419  22.548  1.00  0.00     0.033 H 
ATOM     73  CG2 ILE D   5      25.395  31.070  22.737  1.00 22.31    -0.071 C 
ATOM     74 1HG2 ILE D   5      25.684  32.125  22.955  1.00  0.00     0.028 H 
ATOM     75 2HG2 ILE D   5      24.304  30.970  22.531  1.00  0.00     0.028 H 
ATOM     76 3HG2 ILE D   5      25.780  30.728  21.748  1.00  0.00     0.028 H 
ATOM     77  CD1 ILE D   5      23.941  28.466  23.661  1.00 18.21    -0.076 C 
ATOM     78 1HD1 ILE D   5      23.652  27.411  23.443  1.00  0.00     0.027 H 
ATOM     79 2HD1 ILE D   5      23.369  29.171  23.015  1.00  0.00     0.027 H 
ATOM     80 3HD1 ILE D   5      23.561  28.778  24.662  1.00  0.00     0.027 H 
ATOM     81  N   THR D   6      28.390  30.870  21.978  1.00 23.85    -0.344 N 
ATOM     82  HN  THR D   6      28.039  31.812  22.150  1.00  0.00     0.163 HD
ATOM     83  CA  THR D   6      29.111  30.578  20.747  1.00 24.78     0.113 C 
ATOM     84  HA  THR D   6      28.609  29.715  20.251  1.00  0.00     0.091 H 
ATOM     85  C   THR D   6      30.546  30.195  21.004  1.00 25.67     0.243 C 
ATOM     86  O   THR D   6      31.033  29.179  20.499  1.00 25.74    -0.271 OA
ATOM     87  CB  THR D   6      29.066  31.751  19.797  1.00 23.20     0.060 C 
ATOM     88  HB  THR D   6      29.509  32.654  20.278  1.00  0.00     0.086 H 
ATOM     89  OG1 THR D   6      27.691  31.996  19.449  1.00 24.08    -0.393 OA
ATOM     90  HG1 THR D   6      27.229  32.200  20.254  1.00  0.00     0.210 HD
ATOM     91  CG2 THR D   6      29.800  31.426  18.518  1.00 23.95    -0.050 C 
ATOM     92 1HG2 THR D   6      30.865  31.236  18.788  1.00  0.00     0.031 H 
ATOM     93 2HG2 THR D   6      29.681  32.211  17.735  1.00  0.00     0.031 H 
ATOM     94 3HG2 THR D   6      29.337  30.585  17.951  1.00  0.00     0.031 H 
ATOM     95  N   ASP D   7      31.220  31.017  21.790  1.00 22.88    -0.345 N 
ATOM     96  HN  ASP D   7      30.766  31.853  22.160  1.00  0.00     0.163 HD
ATOM     97  CA  ASP D   7      32.594  30.737  22.127  1.00 25.30     0.098 C 
ATOM     98  HA  ASP D   7      33.174  30.649  21.179  1.00  0.00     0.088 H 
ATOM     99  C   ASP D   7      32.703  29.409  22.878  1.00 25.37     0.241 C 
ATOM    100  O   ASP D   7      33.624  28.623  22.628  1.00 24.92    -0.271 OA
ATOM    101  CB  ASP D   7      33.186  31.890  22.944  1.00 29.54     0.043 C 
ATOM    102  HB1 ASP D   7      34.218  31.648  23.291  1.00  0.00     0.052 H 
ATOM    103  HB2 ASP D   7      32.682  31.981  23.934  1.00  0.00     0.052 H 
ATOM    104  CG  ASP D   7      33.156  33.219  22.185  1.00 35.53     0.175 C 
ATOM    105  OD1 ASP D   7      32.828  33.204  20.977  1.00 37.34    -0.648 OA
ATOM    106  OD2 ASP D   7      33.435  34.278  22.792  1.00 39.13    -0.648 OA
ATOM    107  N   LEU D   8      31.765  29.153  23.783  1.00 25.44    -0.346 N 
ATOM    108  HN  LEU D   8      31.019  29.830  23.940  1.00  0.00     0.163 HD
ATOM    109  CA  LEU D   8      31.789  27.919  24.553  1.00 26.25     0.089 C 
ATOM    110  HA  LEU D   8      32.775  27.839  25.068  1.00  0.00     0.087 H 
ATOM    111  C   LEU D   8      31.617  26.718  23.650  1.00 22.02     0.241 C 
ATOM    112  O   LEU D   8      32.326  25.720  23.786  1.00 19.08    -0.271 OA
ATOM    113  CB  LEU D   8      30.674  27.920  25.620  1.00 28.29    -0.035 C 
ATOM    114  HB1 LEU D   8      29.687  28.003  25.109  1.00  0.00     0.037 H 
ATOM    115  HB2 LEU D   8      30.711  28.885  26.178  1.00  0.00     0.037 H 
ATOM    116  CG  LEU D   8      30.613  26.758  26.636  1.00 30.87    -0.059 C 
ATOM    117  HG  LEU D   8      31.649  26.373  26.785  1.00  0.00     0.038 H 
ATOM    118  CD1 LEU D   8      30.086  27.244  27.988  1.00 30.07    -0.073 C 
ATOM    119 1HD1 LEU D   8      30.042  26.405  28.721  1.00  0.00     0.028 H 
ATOM    120 2HD1 LEU D   8      29.100  27.755  27.887  1.00  0.00     0.028 H 
ATOM    121 3HD1 LEU D   8      30.681  28.102  28.378  1.00  0.00     0.028 H 
ATOM    122  CD2 LEU D   8      29.755  25.618  26.105  1.00 28.88    -0.073 C 
ATOM    123 1HD2 LEU D   8      29.711  24.779  26.838  1.00  0.00     0.028 H 
ATOM    124 2HD2 LEU D   8      30.103  25.272  25.104  1.00  0.00     0.028 H 
ATOM    125 3HD2 LEU D   8      28.736  25.968  25.818  1.00  0.00     0.028 H 
ATOM    126  N   CYS D   9      30.678  26.813  22.721  1.00 22.89    -0.345 N 
ATOM    127  HN  CYS D   9      30.140  27.676  22.642  1.00  0.00     0.163 HD
ATOM    128  CA  CYS D   9      30.395  25.711  21.808  1.00 27.30     0.098 C 
ATOM    129  HA  CYS D   9      30.078  24.827  22.410  1.00  0.00     0.088 H 
ATOM    130  C   CYS D   9      31.628  25.327  21.002  1.00 30.82     0.241 C 
ATOM    131  O   CYS D   9      31.943  24.149  20.838  1.00 28.98    -0.271 OA
ATOM    132  CB  CYS D   9      29.256  26.092  20.879  1.00 23.82     0.013 C 
ATOM    133  HB1 CYS D   9      28.553  26.800  21.377  1.00  0.00     0.053 H 
ATOM    134  HB2 CYS D   9      29.616  26.748  20.052  1.00  0.00     0.053 H 
ATOM    135  SG  CYS D   9      28.371  24.643  20.226  1.00 28.72    -0.095 SA
ATOM    136  N   ALA D  10      32.343  26.359  20.567  1.00 34.75    -0.346 N 
ATOM    137  HN  ALA D  10      32.028  27.300  20.803  1.00  0.00     0.163 HD
ATOM    138  CA  ALA D  10      33.557  26.214  19.768  1.00 38.71     0.086 C 
ATOM    139  HA  ALA D  10      33.270  25.656  18.846  1.00  0.00     0.086 H 
ATOM    140  C   ALA D  10      34.727  25.445  20.406  1.00 38.78     0.240 C 
ATOM    141  O   ALA D  10      35.704  25.126  19.729  1.00 43.71    -0.271 OA
ATOM    142  CB  ALA D  10      34.041  27.584  19.319  1.00 38.45    -0.049 C 
ATOM    143  HB1 ALA D  10      34.968  27.473  18.709  1.00  0.00     0.030 H 
ATOM    144  HB2 ALA D  10      34.184  28.281  20.177  1.00  0.00     0.030 H 
ATOM    145  HB3 ALA D  10      33.249  28.153  18.780  1.00  0.00     0.030 H 
ATOM    146  N   GLU D  11      34.670  25.221  21.710  1.00 33.74    -0.346 N 
ATOM    147  HN  GLU D  11      33.870  25.555  22.248  1.00  0.00     0.163 HD
ATOM    148  CA  GLU D  11      35.741  24.501  22.379  1.00 31.06     0.090 C 
ATOM    149  HA  GLU D  11      36.710  24.784  21.905  1.00  0.00     0.087 H 
ATOM    150  C   GLU D  11      35.575  22.997  22.278  1.00 31.38     0.241 C 
ATOM    151  O   GLU D  11      36.362  22.255  22.850  1.00 32.57    -0.271 OA
ATOM    152  CB  GLU D  11      35.789  24.893  23.856  1.00 29.06    -0.029 C 
ATOM    153  HB1 GLU D  11      36.668  24.427  24.359  1.00  0.00     0.037 H 
ATOM    154  HB2 GLU D  11      34.967  24.397  24.422  1.00  0.00     0.037 H 
ATOM    155  CG  GLU D  11      35.771  26.378  24.085  1.00 34.62     0.018 C 
ATOM    156  HG1 GLU D  11      34.972  26.867  23.480  1.00  0.00     0.049 H 
ATOM    157  HG2 GLU D  11      36.665  26.865  23.629  1.00  0.00     0.049 H 
ATOM    158  CD  GLU D  11      35.643  26.739  25.550  1.00 42.41     0.172 C 
ATOM    159  OE1 GLU D  11      35.279  25.874  26.373  1.00 45.46    -0.648 OA
ATOM    160  OE2 GLU D  11      35.906  27.907  25.889  1.00 50.41    -0.648 OA
ATOM    161  N   TYR D  12      34.531  22.539  21.592  1.00 32.20    -0.346 N 
ATOM    162  HN  TYR D  12      33.898  23.199  21.140  1.00  0.00     0.163 HD
ATOM    163  CA  TYR D  12      34.279  21.109  21.477  1.00 35.77     0.093 C 
ATOM    164  HA  TYR D  12      35.109  20.564  21.984  1.00  0.00     0.088 H 
ATOM    165  C   TYR D  12      34.213  20.643  20.028  1.00 38.50     0.241 C 
ATOM    166  O   TYR D  12      33.942  21.421  19.125  1.00 40.58    -0.271 OA
ATOM    167  CB  TYR D  12      32.962  20.742  22.173  1.00 35.54    -0.014 C 
ATOM    168  HB1 TYR D  12      32.098  21.227  21.661  1.00  0.00     0.043 H 
ATOM    169  HB2 TYR D  12      32.708  19.671  21.995  1.00  0.00     0.043 H 
ATOM    170  CG  TYR D  12      32.950  21.055  23.656  1.00 34.88    -0.056 A 
ATOM    171  CD1 TYR D  12      32.546  22.314  24.122  1.00 33.69    -0.074 A 
ATOM    172  HD1 TYR D  12      32.197  23.072  23.401  1.00  0.00     0.084 H 
ATOM    173  CD2 TYR D  12      33.356  20.098  24.598  1.00 34.29    -0.074 A 
ATOM    174  HD2 TYR D  12      33.653  19.092  24.256  1.00  0.00     0.084 H 
ATOM    175  CE1 TYR D  12      32.578  22.626  25.484  1.00 30.35    -0.051 A 
ATOM    176  HE1 TYR D  12      32.279  23.629  25.831  1.00  0.00     0.087 H 
ATOM    177  CE2 TYR D  12      33.391  20.397  25.962  1.00 31.50    -0.051 A 
ATOM    178  HE2 TYR D  12      33.733  19.640  26.688  1.00  0.00     0.087 H 
ATOM    179  CZ  TYR D  12      32.990  21.661  26.400  1.00 30.40     0.065 A 
ATOM    180  OH  TYR D  12      33.042  21.967  27.743  1.00 27.00    -0.361 OA
ATOM    181  HH  TYR D  12      32.769  22.827  28.041  1.00  0.00     0.217 HD
ATOM    182  N   HIS D  13      34.541  19.369  19.823  1.00 36.17    -0.346 N 
ATOM    183  HN  HIS D  13      34.846  18.793  20.608  1.00  0.00     0.163 HD
ATOM    184  CA  HIS D  13      34.469  18.796  18.504  1.00 40.03     0.094 C 
ATOM    185  HA  HIS D  13      34.832  19.561  17.779  1.00  0.00     0.088 H 
ATOM    186  C   HIS D  13      32.996  18.484  18.164  1.00 39.59     0.241 C 
ATOM    187  O   HIS D  13      32.181  18.244  19.046  1.00 37.95    -0.271 OA
ATOM    188  CB  HIS D  13      35.372  17.582  18.389  1.00 45.29     0.002 C 
ATOM    189  HB1 HIS D  13      35.104  16.968  17.497  1.00  0.00     0.046 H 
ATOM    190  HB2 HIS D  13      35.149  16.841  19.192  1.00  0.00     0.046 H 
ATOM    191  CG  HIS D  13      36.836  17.941  18.377  1.00 50.41     0.028 A 
ATOM    192  ND1 HIS D  13      37.690  17.632  19.408  1.00 53.70    -0.354 N 
ATOM    193  HD1 HIS D  13      37.434  17.110  20.246  1.00  0.00     0.166 HD
ATOM    194  CD2 HIS D  13      37.570  18.635  17.475  1.00 51.98    -0.000 A 
ATOM    195  HD2 HIS D  13      37.215  19.046  16.515  1.00  0.00     0.114 H 
ATOM    196  CE1 HIS D  13      38.884  18.110  19.151  1.00 53.23     0.040 A 
ATOM    197  HE1 HIS D  13      39.772  18.013  19.797  1.00  0.00     0.140 H 
ATOM    198  NE2 HIS D  13      38.839  18.728  17.985  1.00 52.47    -0.360 N 
ATOM    199  HE2 HIS D  13      39.624  19.200  17.535  1.00  0.00     0.166 HD
ATOM    200  N   ASN D  14      32.722  18.501  16.870  1.00 41.45    -0.346 N 
ATOM    201  HN  ASN D  14      33.491  18.657  16.218  1.00  0.00     0.163 HD
ATOM    202  CA  ASN D  14      31.395  18.311  16.326  1.00 42.03     0.097 C 
ATOM    203  HA  ASN D  14      31.384  18.948  15.411  1.00  0.00     0.088 H 
ATOM    204  C   ASN D  14      30.250  18.833  17.146  1.00 36.07     0.241 C 
ATOM    205  O   ASN D  14      29.448  18.077  17.701  1.00 35.40    -0.271 OA
ATOM    206  CB  ASN D  14      31.060  16.908  15.806  1.00 48.17     0.036 C 
ATOM    207  HB1 ASN D  14      29.984  16.668  15.970  1.00  0.00     0.051 H 
ATOM    208  HB2 ASN D  14      31.084  16.879  14.692  1.00  0.00     0.051 H 
ATOM    209  CG  ASN D  14      31.948  15.837  16.394  1.00 50.34     0.217 C 
ATOM    210  OD1 ASN D  14      32.136  15.779  17.597  1.00 48.92    -0.274 OA
ATOM    211  ND2 ASN D  14      32.497  15.021  15.544  1.00 51.49    -0.370 N 
ATOM    212 1HD2 ASN D  14      32.340  15.070  14.537  1.00  0.00     0.159 HD
ATOM    213 2HD2 ASN D  14      33.097  14.298  15.941  1.00  0.00     0.159 HD
ATOM    214  N   THR D  15      30.238  20.132  17.245  1.00 30.72    -0.344 N 
ATOM    215  HN  THR D  15      31.001  20.660  16.821  1.00  0.00     0.163 HD
ATOM    216  CA  THR D  15      29.213  20.845  17.915  1.00 32.06     0.113 C 
ATOM    217  HA  THR D  15      28.324  20.192  18.076  1.00  0.00     0.091 H 
ATOM    218  C   THR D  15      28.897  21.932  16.914  1.00 32.57     0.243 C 
ATOM    219  O   THR D  15      29.655  22.144  15.960  1.00 31.61    -0.271 OA
ATOM    220  CB  THR D  15      29.676  21.462  19.244  1.00 30.26     0.060 C 
ATOM    221  HB  THR D  15      28.855  22.084  19.671  1.00  0.00     0.086 H 
ATOM    222  OG1 THR D  15      30.838  22.292  19.013  1.00 31.21    -0.393 OA
ATOM    223  HG1 THR D  15      31.124  22.673  19.835  1.00  0.00     0.210 HD
ATOM    224  CG2 THR D  15      30.043  20.370  20.224  1.00 29.82    -0.050 C 
ATOM    225 1HG2 THR D  15      30.379  20.818  21.188  1.00  0.00     0.031 H 
ATOM    226 2HG2 THR D  15      30.801  19.669  19.803  1.00  0.00     0.031 H 
ATOM    227 3HG2 THR D  15      29.210  19.643  20.369  1.00  0.00     0.031 H 
ATOM    228  N   GLN D  16      27.722  22.528  17.033  1.00 30.46    -0.346 N 
ATOM    229  HN  GLN D  16      27.056  22.216  17.739  1.00  0.00     0.163 HD
ATOM    230  CA  GLN D  16      27.394  23.618  16.158  1.00 29.83     0.090 C 
ATOM    231  HA  GLN D  16      28.286  24.275  16.036  1.00  0.00     0.087 H 
ATOM    232  C   GLN D  16      26.303  24.384  16.851  1.00 28.76     0.241 C 
ATOM    233  O   GLN D  16      25.644  23.864  17.744  1.00 23.51    -0.271 OA
ATOM    234  CB  GLN D  16      26.929  23.131  14.779  1.00 33.35    -0.030 C 
ATOM    235  HB1 GLN D  16      26.965  23.969  14.044  1.00  0.00     0.037 H 
ATOM    236  HB2 GLN D  16      27.692  22.449  14.336  1.00  0.00     0.037 H 
ATOM    237  CG  GLN D  16      25.578  22.480  14.752  1.00 39.44     0.011 C 
ATOM    238  HG1 GLN D  16      24.834  23.058  15.348  1.00  0.00     0.047 H 
ATOM    239  HG2 GLN D  16      25.570  21.532  15.339  1.00  0.00     0.047 H 
ATOM    240  CD  GLN D  16      25.102  22.259  13.342  1.00 47.36     0.215 C 
ATOM    241  OE1 GLN D  16      25.450  21.266  12.711  1.00 47.44    -0.274 OA
ATOM    242  NE2 GLN D  16      24.290  23.194  12.826  1.00 54.32    -0.370 N 
ATOM    243 1HE2 GLN D  16      24.001  24.020  13.351  1.00  0.00     0.159 HD
ATOM    244 2HE2 GLN D  16      23.967  23.044  11.870  1.00  0.00     0.159 HD
ATOM    245  N   ILE D  17      26.205  25.652  16.502  1.00 30.57    -0.346 N 
ATOM    246  HN  ILE D  17      26.852  26.033  15.812  1.00  0.00     0.163 HD
ATOM    247  CA  ILE D  17      25.202  26.506  17.077  1.00 29.71     0.092 C 
ATOM    248  HA  ILE D  17      24.896  26.097  18.068  1.00  0.00     0.088 H 
ATOM    249  C   ILE D  17      23.989  26.539  16.149  1.00 33.28     0.241 C 
ATOM    250  O   ILE D  17      24.117  26.491  14.918  1.00 35.74    -0.271 OA
ATOM    251  CB  ILE D  17      25.772  27.945  17.268  1.00 30.22    -0.030 C 
ATOM    252  HB  ILE D  17      26.414  28.179  16.387  1.00  0.00     0.043 H 
ATOM    253  CG1 ILE D  17      26.656  28.011  18.528  1.00 28.55    -0.063 C 
ATOM    254 1HG1 ILE D  17      27.293  28.925  18.501  1.00  0.00     0.033 H 
ATOM    255 2HG1 ILE D  17      27.443  27.222  18.486  1.00  0.00     0.033 H 
ATOM    256  CG2 ILE D  17      24.634  28.982  17.314  1.00 27.30    -0.071 C 
ATOM    257 1HG2 ILE D  17      25.042  30.011  17.451  1.00  0.00     0.028 H 
ATOM    258 2HG2 ILE D  17      23.878  28.731  18.094  1.00  0.00     0.028 H 
ATOM    259 3HG2 ILE D  17      23.977  28.914  16.415  1.00  0.00     0.028 H 
ATOM    260  CD1 ILE D  17      25.897  27.932  19.871  1.00 25.53    -0.076 C 
ATOM    261 1HD1 ILE D  17      26.537  27.980  20.783  1.00  0.00     0.027 H 
ATOM    262 2HD1 ILE D  17      25.260  27.018  19.898  1.00  0.00     0.027 H 
ATOM    263 3HD1 ILE D  17      25.110  28.721  19.913  1.00  0.00     0.027 H 
ATOM    264  N   HIS D  18      22.811  26.543  16.754  1.00 32.93    -0.346 N 
ATOM    265  HN  HIS D  18      22.778  26.466  17.771  1.00  0.00     0.163 HD
ATOM    266  CA  HIS D  18      21.570  26.653  16.021  1.00 35.16     0.094 C 
ATOM    267  HA  HIS D  18      21.770  26.800  14.934  1.00  0.00     0.088 H 
ATOM    268  C   HIS D  18      20.897  27.866  16.601  1.00 35.41     0.241 C 
ATOM    269  O   HIS D  18      20.627  27.904  17.802  1.00 37.80    -0.271 OA
ATOM    270  CB  HIS D  18      20.684  25.445  16.239  1.00 38.31     0.002 C 
ATOM    271  HB1 HIS D  18      20.714  25.117  17.304  1.00  0.00     0.046 H 
ATOM    272  HB2 HIS D  18      19.607  25.723  16.163  1.00  0.00     0.046 H 
ATOM    273  CG  HIS D  18      21.005  24.315  15.328  1.00 44.50     0.028 A 
ATOM    274  ND1 HIS D  18      21.700  23.206  15.736  1.00 49.47    -0.354 N 
ATOM    275  HD1 HIS D  18      22.038  23.039  16.684  1.00  0.00     0.166 HD
ATOM    276  CD2 HIS D  18      20.751  24.147  14.009  1.00 49.72    -0.000 A 
ATOM    277  HD2 HIS D  18      20.210  24.846  13.349  1.00  0.00     0.114 H 
ATOM    278  CE1 HIS D  18      21.864  22.388  14.714  1.00 50.29     0.040 A 
ATOM    279  HE1 HIS D  18      22.384  21.415  14.741  1.00  0.00     0.140 H 
ATOM    280  NE2 HIS D  18      21.297  22.936  13.650  1.00 53.48    -0.360 N 
ATOM    281  HE2 HIS D  18      21.269  22.527  12.716  1.00  0.00     0.166 HD
ATOM    282  N   THR D  19      20.715  28.891  15.780  1.00 32.56    -0.344 N 
ATOM    283  HN  THR D  19      21.049  28.838  14.818  1.00  0.00     0.163 HD
ATOM    284  CA  THR D  19      20.040  30.090  16.250  1.00 29.80     0.113 C 
ATOM    285  HA  THR D  19      20.212  30.213  17.345  1.00  0.00     0.091 H 
ATOM    286  C   THR D  19      18.567  29.859  15.988  1.00 32.40     0.243 C 
ATOM    287  O   THR D  19      18.157  29.562  14.853  1.00 34.42    -0.271 OA
ATOM    288  CB  THR D  19      20.517  31.343  15.510  1.00 28.81     0.060 C 
ATOM    289  HB  THR D  19      20.274  31.257  14.425  1.00  0.00     0.086 H 
ATOM    290  OG1 THR D  19      21.929  31.471  15.681  1.00 27.88    -0.393 OA
ATOM    291  HG1 THR D  19      22.225  32.248  15.222  1.00  0.00     0.210 HD
ATOM    292  CG2 THR D  19      19.878  32.582  16.081  1.00 28.30    -0.050 C 
ATOM    293 1HG2 THR D  19      20.225  33.494  15.542  1.00  0.00     0.031 H 
ATOM    294 2HG2 THR D  19      20.048  32.663  17.180  1.00  0.00     0.031 H 
ATOM    295 3HG2 THR D  19      18.766  32.506  16.087  1.00  0.00     0.031 H 
ATOM    296  N   LEU D  20      17.793  29.883  17.064  1.00 29.90    -0.346 N 
ATOM    297  HN  LEU D  20      18.215  30.061  17.975  1.00  0.00     0.163 HD
ATOM    298  CA  LEU D  20      16.366  29.663  16.979  1.00 29.50     0.089 C 
ATOM    299  HA  LEU D  20      16.134  29.300  15.951  1.00  0.00     0.087 H 
ATOM    300  C   LEU D  20      15.569  30.937  17.219  1.00 28.21     0.241 C 
ATOM    301  O   LEU D  20      14.633  31.216  16.486  1.00 29.44    -0.271 OA
ATOM    302  CB  LEU D  20      15.931  28.580  17.973  1.00 30.33    -0.035 C 
ATOM    303  HB1 LEU D  20      14.817  28.592  18.024  1.00  0.00     0.037 H 
ATOM    304  HB2 LEU D  20      16.215  28.922  18.996  1.00  0.00     0.037 H 
ATOM    305  CG  LEU D  20      16.379  27.115  17.826  1.00 28.84    -0.059 C 
ATOM    306  HG  LEU D  20      15.734  26.492  18.489  1.00  0.00     0.038 H 
ATOM    307  CD1 LEU D  20      16.174  26.647  16.414  1.00 27.79    -0.073 C 
ATOM    308 1HD1 LEU D  20      16.499  25.586  16.307  1.00  0.00     0.028 H 
ATOM    309 2HD1 LEU D  20      16.681  27.313  15.677  1.00  0.00     0.028 H 
ATOM    310 3HD1 LEU D  20      15.122  26.796  16.075  1.00  0.00     0.028 H 
ATOM    311  CD2 LEU D  20      17.803  26.896  18.234  1.00 29.52    -0.073 C 
ATOM    312 1HD2 LEU D  20      18.128  25.835  18.127  1.00  0.00     0.028 H 
ATOM    313 2HD2 LEU D  20      17.981  27.265  19.271  1.00  0.00     0.028 H 
ATOM    314 3HD2 LEU D  20      18.486  27.579  17.678  1.00  0.00     0.028 H 
ATOM    315  N   ASN D  21      15.974  31.709  18.222  1.00 26.25    -0.346 N 
ATOM    316  HN  ASN D  21      16.803  31.438  18.751  1.00  0.00     0.163 HD
ATOM    317  CA  ASN D  21      15.267  32.935  18.590  1.00 27.06     0.097 C 
ATOM    318  HA  ASN D  21      15.530  33.194  19.642  1.00  0.00     0.088 H 
ATOM    319  C   ASN D  21      13.767  32.737  18.503  1.00 31.48     0.241 C 
ATOM    320  O   ASN D  21      13.094  33.476  17.814  1.00 34.16    -0.271 OA
ATOM    321  CB  ASN D  21      15.671  34.092  17.691  1.00 27.64     0.036 C 
ATOM    322  HB1 ASN D  21      14.945  34.935  17.765  1.00  0.00     0.051 H 
ATOM    323  HB2 ASN D  21      15.533  33.836  16.615  1.00  0.00     0.051 H 
ATOM    324  CG  ASN D  21      17.052  34.546  17.963  1.00 28.84     0.217 C 
ATOM    325  OD1 ASN D  21      17.873  34.649  17.071  1.00 34.07    -0.274 OA
ATOM    326  ND2 ASN D  21      17.321  34.820  19.218  1.00 27.56    -0.370 N 
ATOM    327 1HD2 ASN D  21      16.633  34.734  19.966  1.00  0.00     0.159 HD
ATOM    328 2HD2 ASN D  21      18.273  35.133  19.406  1.00  0.00     0.159 HD
ATOM    329  N   ASP D  22      13.245  31.754  19.224  1.00 32.47    -0.345 N 
ATOM    330  HN  ASP D  22      13.855  31.196  19.822  1.00  0.00     0.163 HD
ATOM    331  CA  ASP D  22      11.816  31.453  19.181  1.00 29.32     0.098 C 
ATOM    332  HA  ASP D  22      11.214  32.391  19.199  1.00  0.00     0.088 H 
ATOM    333  C   ASP D  22      11.516  30.596  20.403  1.00 26.79     0.241 C 
ATOM    334  O   ASP D  22      12.434  30.013  20.957  1.00 27.03    -0.271 OA
ATOM    335  CB  ASP D  22      11.539  30.655  17.902  1.00 26.38     0.043 C 
ATOM    336  HB1 ASP D  22      12.007  31.149  17.019  1.00  0.00     0.052 H 
ATOM    337  HB2 ASP D  22      12.110  29.697  17.902  1.00  0.00     0.052 H 
ATOM    338  CG  ASP D  22      10.068  30.402  17.658  1.00 29.94     0.175 C 
ATOM    339  OD1 ASP D  22       9.208  31.115  18.225  1.00 27.92    -0.648 OA
ATOM    340  OD2 ASP D  22       9.768  29.488  16.862  1.00 32.95    -0.648 OA
ATOM    341  N   LYS D  23      10.267  30.558  20.850  1.00 25.00    -0.346 N 
ATOM    342  HN  LYS D  23       9.552  31.115  20.381  1.00  0.00     0.163 HD
ATOM    343  CA  LYS D  23       9.893  29.738  21.997  1.00 24.54     0.089 C 
ATOM    344  HA  LYS D  23      10.644  29.856  22.813  1.00  0.00     0.087 H 
ATOM    345  C   LYS D  23       9.858  28.290  21.524  1.00 24.57     0.241 C 
ATOM    346  O   LYS D  23       9.815  28.034  20.316  1.00 24.31    -0.271 OA
ATOM    347  CB  LYS D  23       8.508  30.123  22.502  1.00 27.64    -0.038 C 
ATOM    348  HB1 LYS D  23       8.307  29.668  23.500  1.00  0.00     0.036 H 
ATOM    349  HB2 LYS D  23       8.472  31.201  22.783  1.00  0.00     0.036 H 
ATOM    350  CG  LYS D  23       7.408  29.783  21.521  1.00 33.93    -0.061 C 
ATOM    351  HG1 LYS D  23       7.525  28.755  21.105  1.00  0.00     0.033 H 
ATOM    352  HG2 LYS D  23       7.506  30.358  20.571  1.00  0.00     0.033 H 
ATOM    353  CD  LYS D  23       6.053  29.981  22.162  1.00 42.43    -0.043 C 
ATOM    354  HD1 LYS D  23       5.991  30.960  22.692  1.00  0.00     0.035 H 
ATOM    355  HD2 LYS D  23       5.912  29.303  23.036  1.00  0.00     0.035 H 
ATOM    356  CE  LYS D  23       4.937  29.825  21.154  1.00 48.75     0.080 C 
ATOM    357  HE1 LYS D  23       3.927  29.867  21.624  1.00  0.00     0.075 H 
ATOM    358  HE2 LYS D  23       4.872  28.790  20.745  1.00  0.00     0.075 H 
ATOM    359  NZ  LYS D  23       5.117  30.860  20.079  1.00 58.69    -0.079 N 
ATOM    360  HZ1 LYS D  23       4.364  30.755  19.399  1.00  0.00     0.274 HD
ATOM    361  HZ2 LYS D  23       6.041  30.821  19.649  1.00  0.00     0.274 HD
ATOM    362  HZ3 LYS D  23       5.177  31.807  20.453  1.00  0.00     0.274 HD
ATOM    363  N   ILE D  24       9.911  27.353  22.468  1.00 26.12    -0.346 N 
ATOM    364  HN  ILE D  24       9.962  27.634  23.447  1.00  0.00     0.163 HD
ATOM    365  CA  ILE D  24       9.898  25.932  22.132  1.00 23.59     0.092 C 
ATOM    366  HA  ILE D  24      10.631  25.740  21.314  1.00  0.00     0.088 H 
ATOM    367  C   ILE D  24       8.516  25.530  21.668  1.00 23.81     0.241 C 
ATOM    368  O   ILE D  24       7.550  25.795  22.360  1.00 25.11    -0.271 OA
ATOM    369  CB  ILE D  24      10.252  25.056  23.349  1.00 22.22    -0.030 C 
ATOM    370  HB  ILE D  24       9.513  25.261  24.159  1.00  0.00     0.043 H 
ATOM    371  CG1 ILE D  24      11.652  25.407  23.868  1.00 23.75    -0.063 C 
ATOM    372 1HG1 ILE D  24      11.792  26.513  23.886  1.00  0.00     0.033 H 
ATOM    373 2HG1 ILE D  24      12.425  25.127  23.115  1.00  0.00     0.033 H 
ATOM    374  CG2 ILE D  24      10.156  23.583  22.968  1.00 19.27    -0.071 C 
ATOM    375 1HG2 ILE D  24      10.412  22.949  23.849  1.00  0.00     0.028 H 
ATOM    376 2HG2 ILE D  24      10.782  23.338  22.078  1.00  0.00     0.028 H 
ATOM    377 3HG2 ILE D  24       9.159  23.324  22.540  1.00  0.00     0.028 H 
ATOM    378  CD1 ILE D  24      11.999  24.803  25.239  1.00 23.50    -0.076 C 
ATOM    379 1HD1 ILE D  24      13.017  25.058  25.616  1.00  0.00     0.027 H 
ATOM    380 2HD1 ILE D  24      11.859  23.697  25.221  1.00  0.00     0.027 H 
ATOM    381 3HD1 ILE D  24      11.226  25.083  25.992  1.00  0.00     0.027 H 
ATOM    382  N   PHE D  25       8.432  24.863  20.518  1.00 21.65    -0.346 N 
ATOM    383  HN  PHE D  25       9.280  24.647  19.995  1.00  0.00     0.163 HD
ATOM    384  CA  PHE D  25       7.135  24.440  20.002  1.00 20.07     0.093 C 
ATOM    385  HA  PHE D  25       6.438  25.306  20.092  1.00  0.00     0.088 H 
ATOM    386  C   PHE D  25       6.527  23.279  20.777  1.00 19.85     0.241 C 
ATOM    387  O   PHE D  25       5.328  23.271  21.038  1.00 19.32    -0.271 OA
ATOM    388  CB  PHE D  25       7.204  24.057  18.532  1.00 22.55    -0.014 C 
ATOM    389  HB1 PHE D  25       7.941  23.236  18.370  1.00  0.00     0.043 H 
ATOM    390  HB2 PHE D  25       7.693  24.862  17.935  1.00  0.00     0.043 H 
ATOM    391  CG  PHE D  25       5.876  23.700  17.955  1.00 25.45    -0.056 A 
ATOM    392  CD1 PHE D  25       4.909  24.680  17.739  1.00 29.77    -0.077 A 
ATOM    393  HD1 PHE D  25       5.160  25.739  17.917  1.00  0.00     0.084 H 
ATOM    394  CD2 PHE D  25       5.535  22.369  17.707  1.00 28.86    -0.077 A 
ATOM    395  HD2 PHE D  25       6.288  21.579  17.866  1.00  0.00     0.084 H 
ATOM    396  CE1 PHE D  25       3.620  24.340  17.298  1.00 30.52    -0.082 A 
ATOM    397  HE1 PHE D  25       2.865  25.128  17.138  1.00  0.00     0.083 H 
ATOM    398  CE2 PHE D  25       4.253  22.019  17.260  1.00 30.78    -0.082 A 
ATOM    399  HE2 PHE D  25       4.005  20.962  17.066  1.00  0.00     0.083 H 
ATOM    400  CZ  PHE D  25       3.296  23.004  17.062  1.00 29.48    -0.083 A 
ATOM    401  HZ  PHE D  25       2.283  22.732  16.719  1.00  0.00     0.083 H 
ATOM    402  N   SER D  26       7.318  22.251  21.054  1.00 19.86    -0.344 N 
ATOM    403  HN  SER D  26       8.292  22.261  20.752  1.00  0.00     0.163 HD
ATOM    404  CA  SER D  26       6.795  21.110  21.789  1.00 21.47     0.109 C 
ATOM    405  HA  SER D  26       5.903  21.444  22.368  1.00  0.00     0.090 H 
ATOM    406  C   SER D  26       7.821  20.574  22.762  1.00 22.94     0.243 C 
ATOM    407  O   SER D  26       9.027  20.723  22.568  1.00 23.14    -0.271 OA
ATOM    408  CB  SER D  26       6.362  20.008  20.837  1.00 23.37     0.044 C 
ATOM    409  HB1 SER D  26       5.739  19.236  21.345  1.00  0.00     0.077 H 
ATOM    410  HB2 SER D  26       5.607  20.364  20.098  1.00  0.00     0.077 H 
ATOM    411  OG  SER D  26       7.494  19.448  20.210  1.00 24.65    -0.398 OA
ATOM    412  HG  SER D  26       7.223  18.759  19.615  1.00  0.00     0.209 HD
ATOM    413  N   TYR D  27       7.326  20.010  23.855  1.00 23.69    -0.346 N 
ATOM    414  HN  TYR D  27       6.314  19.962  23.971  1.00  0.00     0.163 HD
ATOM    415  CA  TYR D  27       8.185  19.456  24.897  1.00 22.54     0.093 C 
ATOM    416  HA  TYR D  27       9.235  19.422  24.522  1.00  0.00     0.088 H 
ATOM    417  C   TYR D  27       7.726  18.037  25.220  1.00 20.45     0.241 C 
ATOM    418  O   TYR D  27       6.572  17.827  25.608  1.00 21.74    -0.271 OA
ATOM    419  CB  TYR D  27       8.131  20.345  26.167  1.00 18.78    -0.014 C 
ATOM    420  HB1 TYR D  27       8.436  21.391  25.932  1.00  0.00     0.043 H 
ATOM    421  HB2 TYR D  27       7.076  20.527  26.479  1.00  0.00     0.043 H 
ATOM    422  CG  TYR D  27       8.942  19.795  27.314  1.00 20.03    -0.056 A 
ATOM    423  CD1 TYR D  27      10.313  20.016  27.392  1.00 19.42    -0.074 A 
ATOM    424  HD1 TYR D  27      10.794  20.700  26.672  1.00  0.00     0.084 H 
ATOM    425  CD2 TYR D  27       8.363  18.955  28.258  1.00 21.26    -0.074 A 
ATOM    426  HD2 TYR D  27       7.274  18.782  28.235  1.00  0.00     0.084 H 
ATOM    427  CE1 TYR D  27      11.082  19.395  28.354  1.00 18.84    -0.051 A 
ATOM    428  HE1 TYR D  27      12.170  19.571  28.396  1.00  0.00     0.087 H 
ATOM    429  CE2 TYR D  27       9.130  18.333  29.225  1.00 21.23    -0.051 A 
ATOM    430  HE2 TYR D  27       8.656  17.663  29.962  1.00  0.00     0.087 H 
ATOM    431  CZ  TYR D  27      10.478  18.552  29.263  1.00 22.13     0.065 A 
ATOM    432  OH  TYR D  27      11.233  17.884  30.177  1.00 27.17    -0.361 OA
ATOM    433  HH  TYR D  27      12.170  18.036  30.203  1.00  0.00     0.217 HD
ATOM    434  N   THR D  28       8.658  17.094  25.137  1.00 18.28    -0.344 N 
ATOM    435  HN  THR D  28       9.602  17.363  24.860  1.00  0.00     0.163 HD
ATOM    436  CA  THR D  28       8.388  15.685  25.426  1.00 18.65     0.113 C 
ATOM    437  HA  THR D  28       7.376  15.586  25.882  1.00  0.00     0.091 H 
ATOM    438  C   THR D  28       9.433  15.114  26.376  1.00 18.70     0.243 C 
ATOM    439  O   THR D  28      10.618  15.393  26.219  1.00 19.48    -0.271 OA
ATOM    440  CB  THR D  28       8.460  14.837  24.146  1.00 16.71     0.060 C 
ATOM    441  HB  THR D  28       9.486  14.911  23.715  1.00  0.00     0.086 H 
ATOM    442  OG1 THR D  28       7.522  15.340  23.206  1.00 15.76    -0.393 OA
ATOM    443  HG1 THR D  28       7.721  16.252  23.029  1.00  0.00     0.210 HD
ATOM    444  CG2 THR D  28       8.142  13.377  24.429  1.00 16.30    -0.050 C 
ATOM    445 1HG2 THR D  28       8.879  12.982  25.167  1.00  0.00     0.031 H 
ATOM    446 2HG2 THR D  28       8.102  12.763  23.499  1.00  0.00     0.031 H 
ATOM    447 3HG2 THR D  28       7.088  13.228  24.760  1.00  0.00     0.031 H 
ATOM    448  N   GLU D  29       8.992  14.356  27.383  1.00 17.32    -0.346 N 
ATOM    449  HN  GLU D  29       7.989  14.223  27.509  1.00  0.00     0.163 HD
ATOM    450  CA  GLU D  29       9.923  13.714  28.307  1.00 18.06     0.090 C 
ATOM    451  HA  GLU D  29      10.921  13.673  27.812  1.00  0.00     0.087 H 
ATOM    452  C   GLU D  29       9.468  12.286  28.556  1.00 18.82     0.241 C 
ATOM    453  O   GLU D  29       8.274  11.987  28.459  1.00 18.77    -0.271 OA
ATOM    454  CB  GLU D  29      10.079  14.498  29.606  1.00 21.87    -0.029 C 
ATOM    455  HB1 GLU D  29      10.132  15.589  29.380  1.00  0.00     0.037 H 
ATOM    456  HB2 GLU D  29      11.097  14.326  30.026  1.00  0.00     0.037 H 
ATOM    457  CG  GLU D  29       9.049  14.255  30.670  1.00 26.48     0.018 C 
ATOM    458  HG1 GLU D  29       8.023  14.467  30.289  1.00  0.00     0.049 H 
ATOM    459  HG2 GLU D  29       8.942  13.165  30.881  1.00  0.00     0.049 H 
ATOM    460  CD  GLU D  29       9.327  15.030  31.941  1.00 27.04     0.172 C 
ATOM    461  OE1 GLU D  29       9.947  16.114  31.875  1.00 29.52    -0.648 OA
ATOM    462  OE2 GLU D  29       8.905  14.579  33.013  1.00 26.70    -0.648 OA
ATOM    463  N   SER D  30      10.423  11.401  28.806  1.00 21.43    -0.344 N 
ATOM    464  HN  SER D  30      11.390  11.721  28.859  1.00  0.00     0.163 HD
ATOM    465  CA  SER D  30      10.138   9.986  29.008  1.00 17.25     0.109 C 
ATOM    466  HA  SER D  30       9.039   9.839  29.124  1.00  0.00     0.090 H 
ATOM    467  C   SER D  30      10.845   9.428  30.198  1.00 18.43     0.243 C 
ATOM    468  O   SER D  30      11.988   9.777  30.470  1.00 15.41    -0.271 OA
ATOM    469  CB  SER D  30      10.632   9.202  27.802  1.00 17.77     0.044 C 
ATOM    470  HB1 SER D  30      11.581   9.630  27.402  1.00  0.00     0.077 H 
ATOM    471  HB2 SER D  30       9.976   9.368  26.915  1.00  0.00     0.077 H 
ATOM    472  OG  SER D  30      10.771   7.826  28.086  1.00 22.68    -0.398 OA
ATOM    473  HG  SER D  30      11.080   7.336  27.333  1.00  0.00     0.209 HD
ATOM    474  N   LEU D  31      10.165   8.518  30.878  1.00 16.95    -0.346 N 
ATOM    475  HN  LEU D  31       9.214   8.280  30.596  1.00  0.00     0.163 HD
ATOM    476  CA  LEU D  31      10.764   7.859  32.019  1.00 19.67     0.089 C 
ATOM    477  HA  LEU D  31      11.730   8.356  32.271  1.00  0.00     0.087 H 
ATOM    478  C   LEU D  31      11.026   6.423  31.603  1.00 18.29     0.241 C 
ATOM    479  O   LEU D  31      11.533   5.643  32.398  1.00 19.08    -0.271 OA
ATOM    480  CB  LEU D  31       9.838   7.892  33.241  1.00 18.81    -0.035 C 
ATOM    481  HB1 LEU D  31      10.360   7.373  34.079  1.00  0.00     0.037 H 
ATOM    482  HB2 LEU D  31       9.796   8.944  33.609  1.00  0.00     0.037 H 
ATOM    483  CG  LEU D  31       8.396   7.356  33.180  1.00 21.38    -0.059 C 
ATOM    484  HG  LEU D  31       7.840   7.922  32.396  1.00  0.00     0.038 H 
ATOM    485  CD1 LEU D  31       8.333   5.887  32.845  1.00 20.44    -0.073 C 
ATOM    486 1HD1 LEU D  31       8.834   5.718  31.863  1.00  0.00     0.028 H 
ATOM    487 2HD1 LEU D  31       7.291   5.491  32.864  1.00  0.00     0.028 H 
ATOM    488 3HD1 LEU D  31       8.757   5.248  33.654  1.00  0.00     0.028 H 
ATOM    489  CD2 LEU D  31       7.707   7.588  34.529  1.00 22.62    -0.073 C 
ATOM    490 1HD2 LEU D  31       7.754   8.674  34.777  1.00  0.00     0.028 H 
ATOM    491 2HD2 LEU D  31       8.131   6.949  35.338  1.00  0.00     0.028 H 
ATOM    492 3HD2 LEU D  31       6.665   7.192  34.548  1.00  0.00     0.028 H 
ATOM    493  N   ALA D  32      10.616   6.069  30.394  1.00 16.20    -0.346 N 
ATOM    494  HN  ALA D  32      10.170   6.765  29.797  1.00  0.00     0.163 HD
ATOM    495  CA  ALA D  32      10.785   4.718  29.897  1.00 17.72     0.086 C 
ATOM    496  HA  ALA D  32      10.171   4.041  30.536  1.00  0.00     0.086 H 
ATOM    497  C   ALA D  32      12.242   4.237  29.969  1.00 19.85     0.240 C 
ATOM    498  O   ALA D  32      13.193   5.003  29.715  1.00 19.40    -0.271 OA
ATOM    499  CB  ALA D  32      10.251   4.632  28.491  1.00 21.60    -0.049 C 
ATOM    500  HB1 ALA D  32       9.193   4.981  28.439  1.00  0.00     0.030 H 
ATOM    501  HB2 ALA D  32      10.365   3.605  28.072  1.00  0.00     0.030 H 
ATOM    502  HB3 ALA D  32      10.900   5.183  27.772  1.00  0.00     0.030 H 
ATOM    503  N   GLY D  33      12.395   2.973  30.365  1.00 19.04    -0.351 N 
ATOM    504  HN  GLY D  33      11.567   2.413  30.568  1.00  0.00     0.163 HD
ATOM    505  CA  GLY D  33      13.711   2.372  30.515  1.00 18.86     0.069 C 
ATOM    506  HA1 GLY D  33      13.626   1.287  30.756  1.00  0.00     0.078 H 
ATOM    507  HA2 GLY D  33      14.206   2.729  31.448  1.00  0.00     0.078 H 
ATOM    508  C   GLY D  33      14.602   2.588  29.318  1.00 20.65     0.236 C 
ATOM    509  O   GLY D  33      14.228   2.237  28.209  1.00 20.68    -0.272 OA
ATOM    510  N   LYS D  34      15.807   3.090  29.569  1.00 22.28    -0.346 N 
ATOM    511  HN  LYS D  34      16.054   3.290  30.538  1.00  0.00     0.163 HD
ATOM    512  CA  LYS D  34      16.800   3.372  28.529  1.00 25.03     0.089 C 
ATOM    513  HA  LYS D  34      17.744   3.675  29.038  1.00  0.00     0.087 H 
ATOM    514  C   LYS D  34      16.357   4.539  27.643  1.00 25.96     0.241 C 
ATOM    515  O   LYS D  34      17.011   4.860  26.654  1.00 22.63    -0.271 OA
ATOM    516  CB  LYS D  34      17.113   2.130  27.668  1.00 32.21    -0.038 C 
ATOM    517  HB1 LYS D  34      17.863   2.390  26.885  1.00  0.00     0.036 H 
ATOM    518  HB2 LYS D  34      16.235   1.881  27.027  1.00  0.00     0.036 H 
ATOM    519  CG  LYS D  34      17.575   0.868  28.445  1.00 40.47    -0.061 C 
ATOM    520  HG1 LYS D  34      17.762   0.017  27.749  1.00  0.00     0.033 H 
ATOM    521  HG2 LYS D  34      16.736   0.436  29.039  1.00  0.00     0.033 H 
ATOM    522  CD  LYS D  34      18.798   1.131  29.332  1.00 47.01    -0.043 C 
ATOM    523  HD1 LYS D  34      18.622   1.997  30.012  1.00  0.00     0.035 H 
ATOM    524  HD2 LYS D  34      19.646   1.542  28.735  1.00  0.00     0.035 H 
ATOM    525  CE  LYS D  34      19.229  -0.112  30.120  1.00 50.17     0.080 C 
ATOM    526  HE1 LYS D  34      19.583  -0.919  29.437  1.00  0.00     0.075 H 
ATOM    527  HE2 LYS D  34      18.349  -0.630  30.567  1.00  0.00     0.075 H 
ATOM    528  NZ  LYS D  34      20.262   0.204  31.168  1.00 48.29    -0.079 N 
ATOM    529  HZ1 LYS D  34      20.549  -0.623  31.692  1.00  0.00     0.274 HD
ATOM    530  HZ2 LYS D  34      19.938   0.942  31.793  1.00  0.00     0.274 HD
ATOM    531  HZ3 LYS D  34      21.067   0.678  30.760  1.00  0.00     0.274 HD
ATOM    532  N   ARG D  35      15.220   5.151  27.964  1.00 24.94    -0.346 N 
ATOM    533  HN  ARG D  35      14.675   4.813  28.757  1.00  0.00     0.163 HD
ATOM    534  CA  ARG D  35      14.739   6.297  27.201  1.00 23.70     0.089 C 
ATOM    535  HA  ARG D  35      15.580   6.672  26.573  1.00  0.00     0.087 H 
ATOM    536  C   ARG D  35      14.323   7.415  28.148  1.00 22.55     0.241 C 
ATOM    537  O   ARG D  35      13.375   8.148  27.884  1.00 19.99    -0.271 OA
ATOM    538  CB  ARG D  35      13.579   5.924  26.269  1.00 27.21    -0.036 C 
ATOM    539  HB1 ARG D  35      12.785   5.393  26.844  1.00  0.00     0.036 H 
ATOM    540  HB2 ARG D  35      13.024   6.842  25.965  1.00  0.00     0.036 H 
ATOM    541  CG  ARG D  35      13.963   5.102  25.018  1.00 30.92    -0.048 C 
ATOM    542  HG1 ARG D  35      13.050   4.704  24.517  1.00  0.00     0.035 H 
ATOM    543  HG2 ARG D  35      14.449   4.144  25.315  1.00  0.00     0.035 H 
ATOM    544  CD  ARG D  35      14.843   5.862  24.008  1.00 38.35     0.009 C 
ATOM    545  HD1 ARG D  35      14.416   6.866  23.778  1.00  0.00     0.064 H 
ATOM    546  HD2 ARG D  35      15.806   6.180  24.472  1.00  0.00     0.064 H 
ATOM    547  NE  ARG D  35      15.075   5.091  22.781  1.00 40.52    -0.227 N 
ATOM    548  HE  ARG D  35      14.282   4.945  22.156  1.00  0.00     0.177 HD
ATOM    549  CZ  ARG D  35      16.242   4.570  22.426  1.00 42.16     0.665 C 
ATOM    550  NH1 ARG D  35      17.310   4.729  23.194  1.00 43.14    -0.235 N 
ATOM    551 1HH1 ARG D  35      17.240   5.278  24.051  1.00  0.00     0.174 HD
ATOM    552 2HH1 ARG D  35      18.207   4.328  22.921  1.00  0.00     0.174 HD
ATOM    553  NH2 ARG D  35      16.333   3.859  21.315  1.00 44.89    -0.235 N 
ATOM    554 1HH2 ARG D  35      15.511   3.737  20.724  1.00  0.00     0.174 HD
ATOM    555 2HH2 ARG D  35      17.230   3.458  21.042  1.00  0.00     0.174 HD
ATOM    556  N   GLU D  36      15.077   7.549  29.237  1.00 22.89    -0.346 N 
ATOM    557  HN  GLU D  36      15.845   6.893  29.383  1.00  0.00     0.163 HD
ATOM    558  CA  GLU D  36      14.852   8.595  30.232  1.00 21.97     0.090 C 
ATOM    559  HA  GLU D  36      13.760   8.762  30.381  1.00  0.00     0.087 H 
ATOM    560  C   GLU D  36      15.507   9.844  29.632  1.00 21.92     0.241 C 
ATOM    561  O   GLU D  36      16.684  10.123  29.853  1.00 20.08    -0.271 OA
ATOM    562  CB  GLU D  36      15.511   8.182  31.543  1.00 19.88    -0.029 C 
ATOM    563  HB1 GLU D  36      16.622   8.220  31.458  1.00  0.00     0.037 H 
ATOM    564  HB2 GLU D  36      15.360   8.961  32.326  1.00  0.00     0.037 H 
ATOM    565  CG  GLU D  36      15.052   6.819  32.040  1.00 18.49     0.018 C 
ATOM    566  HG1 GLU D  36      14.976   6.808  33.152  1.00  0.00     0.049 H 
ATOM    567  HG2 GLU D  36      13.982   6.642  31.781  1.00  0.00     0.049 H 
ATOM    568  CD  GLU D  36      15.923   5.676  31.547  1.00 23.38     0.172 C 
ATOM    569  OE1 GLU D  36      16.748   5.878  30.633  1.00 18.14    -0.648 OA
ATOM    570  OE2 GLU D  36      15.811   4.560  32.091  1.00 24.67    -0.648 OA
ATOM    571  N   MET D  37      14.756  10.540  28.787  1.00 22.02    -0.346 N 
ATOM    572  HN  MET D  37      13.785  10.265  28.639  1.00  0.00     0.163 HD
ATOM    573  CA  MET D  37      15.293  11.694  28.064  1.00 21.00     0.090 C 
ATOM    574  HA  MET D  37      16.138  12.143  28.636  1.00  0.00     0.087 H 
ATOM    575  C   MET D  37      14.231  12.735  27.809  1.00 20.39     0.241 C 
ATOM    576  O   MET D  37      13.047  12.516  28.081  1.00 20.05    -0.271 OA
ATOM    577  CB  MET D  37      15.782  11.219  26.691  1.00 22.59    -0.030 C 
ATOM    578  HB1 MET D  37      16.407  11.990  26.183  1.00  0.00     0.037 H 
ATOM    579  HB2 MET D  37      16.550  10.415  26.778  1.00  0.00     0.037 H 
ATOM    580  CG  MET D  37      14.596  10.784  25.826  1.00 25.77    -0.021 C 
ATOM    581  HG1 MET D  37      13.901  11.647  25.703  1.00  0.00     0.049 H 
ATOM    582  HG2 MET D  37      13.960  10.079  26.411  1.00  0.00     0.049 H 
ATOM    583  SD  MET D  37      14.926  10.077  24.231  1.00 30.19    -0.173 SA
ATOM    584  CE  MET D  37      16.143  11.290  23.580  1.00 31.66    -0.035 C 
ATOM    585  HE1 MET D  37      16.350  10.846  22.578  1.00  0.00     0.041 H 
ATOM    586  HE2 MET D  37      17.036  11.473  24.223  1.00  0.00     0.041 H 
ATOM    587  HE3 MET D  37      15.812  12.355  23.579  1.00  0.00     0.041 H 
ATOM    588  N   ALA D  38      14.647  13.801  27.132  1.00 19.11    -0.346 N 
ATOM    589  HN  ALA D  38      15.626  13.849  26.849  1.00  0.00     0.163 HD
ATOM    590  CA  ALA D  38      13.765  14.899  26.779  1.00 17.88     0.086 C 
ATOM    591  HA  ALA D  38      12.704  14.569  26.875  1.00  0.00     0.086 H 
ATOM    592  C   ALA D  38      14.043  15.281  25.351  1.00 18.27     0.240 C 
ATOM    593  O   ALA D  38      15.183  15.225  24.883  1.00 19.12    -0.271 OA
ATOM    594  CB  ALA D  38      14.007  16.098  27.685  1.00 20.17    -0.049 C 
ATOM    595  HB1 ALA D  38      13.801  15.815  28.744  1.00  0.00     0.030 H 
ATOM    596  HB2 ALA D  38      13.420  16.991  27.367  1.00  0.00     0.030 H 
ATOM    597  HB3 ALA D  38      15.029  16.524  27.555  1.00  0.00     0.030 H 
ATOM    598  N   ILE D  39      12.978  15.661  24.666  1.00 19.62    -0.346 N 
ATOM    599  HN  ILE D  39      12.066  15.647  25.123  1.00  0.00     0.163 HD
ATOM    600  CA  ILE D  39      13.065  16.095  23.291  1.00 20.23     0.092 C 
ATOM    601  HA  ILE D  39      14.129  16.283  23.017  1.00  0.00     0.088 H 
ATOM    602  C   ILE D  39      12.256  17.376  23.143  1.00 22.23     0.241 C 
ATOM    603  O   ILE D  39      11.179  17.519  23.721  1.00 25.47    -0.271 OA
ATOM    604  CB  ILE D  39      12.461  15.059  22.351  1.00 23.39    -0.030 C 
ATOM    605  HB  ILE D  39      11.392  14.905  22.630  1.00  0.00     0.043 H 
ATOM    606  CG1 ILE D  39      13.204  13.721  22.495  1.00 26.01    -0.063 C 
ATOM    607 1HG1 ILE D  39      14.209  13.779  22.015  1.00  0.00     0.033 H 
ATOM    608 2HG1 ILE D  39      13.509  13.556  23.555  1.00  0.00     0.033 H 
ATOM    609  CG2 ILE D  39      12.522  15.572  20.905  1.00 22.47    -0.071 C 
ATOM    610 1HG2 ILE D  39      11.983  16.543  20.801  1.00  0.00     0.028 H 
ATOM    611 2HG2 ILE D  39      12.142  14.812  20.183  1.00  0.00     0.028 H 
ATOM    612 3HG2 ILE D  39      13.573  15.644  20.539  1.00  0.00     0.028 H 
ATOM    613  CD1 ILE D  39      12.434  12.522  21.971  1.00 24.03    -0.076 C 
ATOM    614 1HD1 ILE D  39      12.973  11.551  22.075  1.00  0.00     0.027 H 
ATOM    615 2HD1 ILE D  39      12.129  12.687  20.911  1.00  0.00     0.027 H 
ATOM    616 3HD1 ILE D  39      11.429  12.464  22.451  1.00  0.00     0.027 H 
ATOM    617  N   ILE D  40      12.815  18.321  22.407  1.00 21.14    -0.346 N 
ATOM    618  HN  ILE D  40      13.744  18.177  22.010  1.00  0.00     0.163 HD
ATOM    619  CA  ILE D  40      12.103  19.568  22.163  1.00 19.98     0.092 C 
ATOM    620  HA  ILE D  40      11.046  19.458  22.501  1.00  0.00     0.088 H 
ATOM    621  C   ILE D  40      12.123  19.864  20.670  1.00 20.22     0.241 C 
ATOM    622  O   ILE D  40      13.052  19.473  19.951  1.00 19.06    -0.271 OA
ATOM    623  CB  ILE D  40      12.753  20.743  22.912  1.00 19.99    -0.030 C 
ATOM    624  HB  ILE D  40      12.235  21.685  22.616  1.00  0.00     0.043 H 
ATOM    625  CG1 ILE D  40      14.237  20.853  22.519  1.00 23.50    -0.063 C 
ATOM    626 1HG1 ILE D  40      14.354  20.768  21.413  1.00  0.00     0.033 H 
ATOM    627 2HG1 ILE D  40      14.793  19.941  22.840  1.00  0.00     0.033 H 
ATOM    628  CG2 ILE D  40      12.609  20.560  24.433  1.00 17.81    -0.071 C 
ATOM    629 1HG2 ILE D  40      13.080  21.412  24.976  1.00  0.00     0.028 H 
ATOM    630 2HG2 ILE D  40      13.014  19.578  24.772  1.00  0.00     0.028 H 
ATOM    631 3HG2 ILE D  40      11.545  20.415  24.734  1.00  0.00     0.028 H 
ATOM    632  CD1 ILE D  40      14.940  22.122  23.038  1.00 20.34    -0.076 C 
ATOM    633 1HD1 ILE D  40      16.015  22.202  22.753  1.00  0.00     0.027 H 
ATOM    634 2HD1 ILE D  40      14.823  22.207  24.144  1.00  0.00     0.027 H 
ATOM    635 3HD1 ILE D  40      14.384  23.034  22.717  1.00  0.00     0.027 H 
ATOM    636  N   THR D  41      11.097  20.547  20.199  1.00 20.83    -0.344 N 
ATOM    637  HN  THR D  41      10.329  20.810  20.817  1.00  0.00     0.163 HD
ATOM    638  CA  THR D  41      11.067  20.924  18.791  1.00 24.82     0.113 C 
ATOM    639  HA  THR D  41      12.099  20.870  18.371  1.00  0.00     0.091 H 
ATOM    640  C   THR D  41      10.561  22.339  18.692  1.00 25.24     0.243 C 
ATOM    641  O   THR D  41       9.890  22.851  19.603  1.00 23.70    -0.271 OA
ATOM    642  CB  THR D  41      10.128  20.072  17.940  1.00 27.14     0.060 C 
ATOM    643  HB  THR D  41      10.380  20.240  16.867  1.00  0.00     0.086 H 
ATOM    644  OG1 THR D  41       8.772  20.494  18.156  1.00 29.51    -0.393 OA
ATOM    645  HG1 THR D  41       8.672  21.420  17.968  1.00  0.00     0.210 HD
ATOM    646  CG2 THR D  41      10.286  18.602  18.238  1.00 20.86    -0.050 C 
ATOM    647 1HG2 THR D  41      11.339  18.274  18.070  1.00  0.00     0.031 H 
ATOM    648 2HG2 THR D  41       9.564  17.983  17.656  1.00  0.00     0.031 H 
ATOM    649 3HG2 THR D  41       9.934  18.349  19.265  1.00  0.00     0.031 H 
ATOM    650  N   PHE D  42      10.885  22.965  17.572  1.00 25.32    -0.346 N 
ATOM    651  HN  PHE D  42      11.443  22.466  16.879  1.00  0.00     0.163 HD
ATOM    652  CA  PHE D  42      10.483  24.328  17.285  1.00 29.54     0.093 C 
ATOM    653  HA  PHE D  42       9.901  24.732  18.146  1.00  0.00     0.088 H 
ATOM    654  C   PHE D  42       9.589  24.269  16.053  1.00 35.10     0.241 C 
ATOM    655  O   PHE D  42       9.757  23.388  15.214  1.00 34.46    -0.271 OA
ATOM    656  CB  PHE D  42      11.730  25.181  17.071  1.00 29.24    -0.014 C 
ATOM    657  HB1 PHE D  42      11.456  26.201  16.715  1.00  0.00     0.043 H 
ATOM    658  HB2 PHE D  42      12.306  24.826  16.185  1.00  0.00     0.043 H 
ATOM    659  CG  PHE D  42      12.621  25.259  18.297  1.00 27.18    -0.056 A 
ATOM    660  CD1 PHE D  42      13.506  24.225  18.597  1.00 27.16    -0.077 A 
ATOM    661  HD1 PHE D  42      13.600  23.373  17.903  1.00  0.00     0.084 H 
ATOM    662  CD2 PHE D  42      12.515  26.340  19.178  1.00 28.47    -0.077 A 
ATOM    663  HD2 PHE D  42      11.823  27.167  18.946  1.00  0.00     0.084 H 
ATOM    664  CE1 PHE D  42      14.277  24.250  19.763  1.00 28.46    -0.082 A 
ATOM    665  HE1 PHE D  42      14.972  23.423  19.987  1.00  0.00     0.083 H 
ATOM    666  CE2 PHE D  42      13.274  26.384  20.346  1.00 26.35    -0.082 A 
ATOM    667  HE2 PHE D  42      13.180  27.241  21.034  1.00  0.00     0.083 H 
ATOM    668  CZ  PHE D  42      14.161  25.333  20.646  1.00 27.86    -0.083 A 
ATOM    669  HZ  PHE D  42      14.762  25.361  21.571  1.00  0.00     0.083 H 
ATOM    670  N   LYS D  43       8.622  25.177  15.946  1.00 41.35    -0.346 N 
ATOM    671  HN  LYS D  43       8.532  25.892  16.668  1.00  0.00     0.163 HD
ATOM    672  CA  LYS D  43       7.683  25.180  14.822  1.00 46.64     0.089 C 
ATOM    673  HA  LYS D  43       7.022  24.298  14.991  1.00  0.00     0.087 H 
ATOM    674  C   LYS D  43       8.265  24.982  13.430  1.00 45.97     0.241 C 
ATOM    675  O   LYS D  43       7.558  24.549  12.515  1.00 47.93    -0.271 OA
ATOM    676  CB  LYS D  43       6.744  26.403  14.857  1.00 52.03    -0.038 C 
ATOM    677  HB1 LYS D  43       6.201  26.422  15.830  1.00  0.00     0.036 H 
ATOM    678  HB2 LYS D  43       5.899  26.238  14.148  1.00  0.00     0.036 H 
ATOM    679  CG  LYS D  43       7.362  27.782  14.596  1.00 56.35    -0.061 C 
ATOM    680  HG1 LYS D  43       7.974  27.795  13.664  1.00  0.00     0.033 H 
ATOM    681  HG2 LYS D  43       8.170  28.022  15.326  1.00  0.00     0.033 H 
ATOM    682  CD  LYS D  43       6.260  28.862  14.579  1.00 58.85    -0.043 C 
ATOM    683  HD1 LYS D  43       5.465  28.629  15.326  1.00  0.00     0.035 H 
ATOM    684  HD2 LYS D  43       5.657  28.799  13.643  1.00  0.00     0.035 H 
ATOM    685  CE  LYS D  43       6.801  30.283  14.784  1.00 60.66     0.080 C 
ATOM    686  HE1 LYS D  43       7.330  30.362  15.762  1.00  0.00     0.075 H 
ATOM    687  HE2 LYS D  43       5.964  30.997  14.963  1.00  0.00     0.075 H 
ATOM    688  NZ  LYS D  43       7.669  30.767  13.684  1.00 59.06    -0.079 N 
ATOM    689  HZ1 LYS D  43       8.029  31.712  13.820  1.00  0.00     0.274 HD
ATOM    690  HZ2 LYS D  43       7.185  30.695  12.789  1.00  0.00     0.274 HD
ATOM    691  HZ3 LYS D  43       8.435  30.114  13.520  1.00  0.00     0.274 HD
ATOM    692  N   ASN D  44       9.549  25.272  13.271  1.00 41.73    -0.346 N 
ATOM    693  HN  ASN D  44      10.084  25.624  14.065  1.00  0.00     0.163 HD
ATOM    694  CA  ASN D  44      10.208  25.098  11.988  1.00 43.12     0.097 C 
ATOM    695  HA  ASN D  44       9.505  25.424  11.186  1.00  0.00     0.088 H 
ATOM    696  C   ASN D  44      10.609  23.643  11.714  1.00 46.32     0.241 C 
ATOM    697  O   ASN D  44      11.178  23.345  10.668  1.00 49.18    -0.271 OA
ATOM    698  CB  ASN D  44      11.445  25.979  11.925  1.00 45.17     0.036 C 
ATOM    699  HB1 ASN D  44      11.198  27.033  12.194  1.00  0.00     0.051 H 
ATOM    700  HB2 ASN D  44      11.772  26.132  10.870  1.00  0.00     0.051 H 
ATOM    701  CG  ASN D  44      12.593  25.454  12.780  1.00 49.61     0.217 C 
ATOM    702  OD1 ASN D  44      12.531  24.375  13.367  1.00 43.74    -0.274 OA
ATOM    703  ND2 ASN D  44      13.675  26.208  12.812  1.00 54.99    -0.370 N 
ATOM    704 1HD2 ASN D  44      14.443  25.857  13.384  1.00  0.00     0.159 HD
ATOM    705 2HD2 ASN D  44      13.726  27.103  12.325  1.00  0.00     0.159 HD
ATOM    706  N   GLY D  45      10.352  22.762  12.681  1.00 45.57    -0.351 N 
ATOM    707  HN  GLY D  45       9.913  23.077  13.546  1.00  0.00     0.163 HD
ATOM    708  CA  GLY D  45      10.690  21.358  12.517  1.00 40.73     0.069 C 
ATOM    709  HA1 GLY D  45      10.732  21.103  11.432  1.00  0.00     0.078 H 
ATOM    710  HA2 GLY D  45       9.833  20.722  12.840  1.00  0.00     0.078 H 
ATOM    711  C   GLY D  45      11.958  20.897  13.202  1.00 36.15     0.236 C 
ATOM    712  O   GLY D  45      12.228  19.700  13.249  1.00 35.99    -0.272 OA
ATOM    713  N   ALA D  46      12.757  21.838  13.691  1.00 34.23    -0.347 N 
ATOM    714  HN  ALA D  46      12.496  22.819  13.596  1.00  0.00     0.163 HD
ATOM    715  CA  ALA D  46      14.002  21.488  14.362  1.00 33.71     0.086 C 
ATOM    716  HA  ALA D  46      14.598  20.843  13.675  1.00  0.00     0.086 H 
ATOM    717  C   ALA D  46      13.721  20.697  15.634  1.00 33.82     0.240 C 
ATOM    718  O   ALA D  46      12.848  21.064  16.435  1.00 34.68    -0.271 OA
ATOM    719  CB  ALA D  46      14.809  22.733  14.659  1.00 35.22    -0.049 C 
ATOM    720  HB1 ALA D  46      15.015  23.312  13.728  1.00  0.00     0.030 H 
ATOM    721  HB2 ALA D  46      15.749  22.491  15.207  1.00  0.00     0.030 H 
ATOM    722  HB3 ALA D  46      14.317  23.365  15.435  1.00  0.00     0.030 H 
ATOM    723  N   THR D  47      14.503  19.645  15.833  1.00 30.82    -0.344 N 
ATOM    724  HN  THR D  47      15.248  19.452  15.164  1.00  0.00     0.163 HD
ATOM    725  CA  THR D  47      14.335  18.756  16.973  1.00 26.68     0.113 C 
ATOM    726  HA  THR D  47      13.599  19.202  17.682  1.00  0.00     0.091 H 
ATOM    727  C   THR D  47      15.643  18.521  17.694  1.00 27.97     0.243 C 
ATOM    728  O   THR D  47      16.667  18.341  17.065  1.00 30.56    -0.271 OA
ATOM    729  CB  THR D  47      13.806  17.404  16.477  1.00 25.95     0.060 C 
ATOM    730  HB  THR D  47      14.556  16.941  15.794  1.00  0.00     0.086 H 
ATOM    731  OG1 THR D  47      12.582  17.631  15.758  1.00 22.15    -0.393 OA
ATOM    732  HG1 THR D  47      12.254  16.794  15.451  1.00  0.00     0.210 HD
ATOM    733  CG2 THR D  47      13.528  16.471  17.617  1.00 26.07    -0.050 C 
ATOM    734 1HG2 THR D  47      13.144  15.488  17.257  1.00  0.00     0.031 H 
ATOM    735 2HG2 THR D  47      12.837  16.931  18.361  1.00  0.00     0.031 H 
ATOM    736 3HG2 THR D  47      14.424  16.344  18.268  1.00  0.00     0.031 H 
ATOM    737  N   PHE D  48      15.613  18.568  19.021  1.00 25.32    -0.346 N 
ATOM    738  HN  PHE D  48      14.734  18.768  19.498  1.00  0.00     0.163 HD
ATOM    739  CA  PHE D  48      16.830  18.335  19.810  1.00 25.96     0.093 C 
ATOM    740  HA  PHE D  48      17.574  17.806  19.170  1.00  0.00     0.088 H 
ATOM    741  C   PHE D  48      16.511  17.462  21.000  1.00 23.49     0.241 C 
ATOM    742  O   PHE D  48      15.358  17.349  21.422  1.00 24.38    -0.271 OA
ATOM    743  CB  PHE D  48      17.442  19.651  20.284  1.00 24.63    -0.014 C 
ATOM    744  HB1 PHE D  48      16.869  20.070  21.144  1.00  0.00     0.043 H 
ATOM    745  HB2 PHE D  48      18.422  19.477  20.786  1.00  0.00     0.043 H 
ATOM    746  CG  PHE D  48      17.575  20.665  19.181  1.00 25.00    -0.056 A 
ATOM    747  CD1 PHE D  48      18.702  20.684  18.369  1.00 26.46    -0.077 A 
ATOM    748  HD1 PHE D  48      19.516  19.961  18.544  1.00  0.00     0.084 H 
ATOM    749  CD2 PHE D  48      16.558  21.581  18.945  1.00 18.71    -0.077 A 
ATOM    750  HD2 PHE D  48      15.659  21.569  19.584  1.00  0.00     0.084 H 
ATOM    751  CE1 PHE D  48      18.809  21.611  17.336  1.00 24.69    -0.082 A 
ATOM    752  HE1 PHE D  48      19.705  21.621  16.692  1.00  0.00     0.083 H 
ATOM    753  CE2 PHE D  48      16.653  22.507  17.924  1.00 19.69    -0.082 A 
ATOM    754  HE2 PHE D  48      15.835  23.227  17.752  1.00  0.00     0.083 H 
ATOM    755  CZ  PHE D  48      17.780  22.528  17.117  1.00 23.81    -0.083 A 
ATOM    756  HZ  PHE D  48      17.863  23.268  16.303  1.00  0.00     0.083 H 
ATOM    757  N   GLN D  49      17.518  16.782  21.502  1.00 17.61    -0.346 N 
ATOM    758  HN  GLN D  49      18.450  16.836  21.090  1.00  0.00     0.163 HD
ATOM    759  CA  GLN D  49      17.258  15.957  22.655  1.00 17.32     0.090 C 
ATOM    760  HA  GLN D  49      16.213  16.105  23.015  1.00  0.00     0.087 H 
ATOM    761  C   GLN D  49      18.245  16.308  23.738  1.00 20.00     0.241 C 
ATOM    762  O   GLN D  49      19.231  17.020  23.506  1.00 20.81    -0.271 OA
ATOM    763  CB  GLN D  49      17.492  14.502  22.279  1.00 19.46    -0.030 C 
ATOM    764  HB1 GLN D  49      17.100  13.811  23.061  1.00  0.00     0.037 H 
ATOM    765  HB2 GLN D  49      16.840  14.190  21.430  1.00  0.00     0.037 H 
ATOM    766  CG  GLN D  49      18.962  14.231  21.981  1.00 21.34     0.011 C 
ATOM    767  HG1 GLN D  49      19.294  14.794  21.077  1.00  0.00     0.047 H 
ATOM    768  HG2 GLN D  49      19.617  14.710  22.746  1.00  0.00     0.047 H 
ATOM    769  CD  GLN D  49      19.280  12.767  21.846  1.00 22.40     0.215 C 
ATOM    770  OE1 GLN D  49      19.085  11.989  22.779  1.00 21.13    -0.274 OA
ATOM    771  NE2 GLN D  49      19.809  12.383  20.683  1.00 24.31    -0.370 N 
ATOM    772 1HE2 GLN D  49      19.971  13.028  19.910  1.00  0.00     0.159 HD
ATOM    773 2HE2 GLN D  49      20.025  11.390  20.591  1.00  0.00     0.159 HD
ATOM    774  N   VAL D  50      17.905  15.849  24.941  1.00 21.63    -0.346 N 
ATOM    775  HN  VAL D  50      16.988  15.421  25.070  1.00  0.00     0.163 HD
ATOM    776  CA  VAL D  50      18.809  15.944  26.072  1.00 21.32     0.092 C 
ATOM    777  HA  VAL D  50      19.771  16.433  25.791  1.00  0.00     0.088 H 
ATOM    778  C   VAL D  50      18.980  14.445  26.285  1.00 20.64     0.241 C 
ATOM    779  O   VAL D  50      18.023  13.746  26.643  1.00 19.49    -0.271 OA
ATOM    780  CB  VAL D  50      18.183  16.593  27.310  1.00 20.86    -0.033 C 
ATOM    781  HB  VAL D  50      17.248  16.052  27.586  1.00  0.00     0.042 H 
ATOM    782  CG1 VAL D  50      19.171  16.525  28.456  1.00 18.72    -0.071 C 
ATOM    783 1HG1 VAL D  50      18.715  16.997  29.357  1.00  0.00     0.028 H 
ATOM    784 2HG1 VAL D  50      20.157  16.975  28.194  1.00  0.00     0.028 H 
ATOM    785 3HG1 VAL D  50      19.521  15.485  28.653  1.00  0.00     0.028 H 
ATOM    786  CG2 VAL D  50      17.866  18.044  27.010  1.00 21.87    -0.071 C 
ATOM    787 1HG2 VAL D  50      17.410  18.516  27.911  1.00  0.00     0.028 H 
ATOM    788 2HG2 VAL D  50      17.226  18.158  26.104  1.00  0.00     0.028 H 
ATOM    789 3HG2 VAL D  50      18.758  18.604  26.645  1.00  0.00     0.028 H 
ATOM    790  N   GLU D  51      20.139  13.955  25.877  1.00 19.25    -0.346 N 
ATOM    791  HN  GLU D  51      20.827  14.591  25.474  1.00  0.00     0.163 HD
ATOM    792  CA  GLU D  51      20.467  12.541  25.983  1.00 21.46     0.090 C 
ATOM    793  HA  GLU D  51      19.880  11.997  25.207  1.00  0.00     0.087 H 
ATOM    794  C   GLU D  51      20.214  11.863  27.310  1.00 21.47     0.241 C 
ATOM    795  O   GLU D  51      20.238  12.478  28.370  1.00 19.18    -0.271 OA
ATOM    796  CB  GLU D  51      21.945  12.311  25.693  1.00 23.33    -0.029 C 
ATOM    797  HB1 GLU D  51      22.221  11.255  25.921  1.00  0.00     0.037 H 
ATOM    798  HB2 GLU D  51      22.571  12.844  26.446  1.00  0.00     0.037 H 
ATOM    799  CG  GLU D  51      22.382  12.666  24.327  1.00 26.12     0.018 C 
ATOM    800  HG1 GLU D  51      21.708  12.234  23.551  1.00  0.00     0.049 H 
ATOM    801  HG2 GLU D  51      22.218  13.747  24.108  1.00  0.00     0.049 H 
ATOM    802  CD  GLU D  51      23.812  12.264  24.109  1.00 28.53     0.172 C 
ATOM    803  OE1 GLU D  51      24.078  11.081  23.825  1.00 23.42    -0.648 OA
ATOM    804  OE2 GLU D  51      24.679  13.141  24.266  1.00 30.90    -0.648 OA
ATOM    805  N   VAL D  52      20.052  10.550  27.235  1.00 19.58    -0.346 N 
ATOM    806  HN  VAL D  52      20.040  10.108  26.316  1.00  0.00     0.163 HD
ATOM    807  CA  VAL D  52      19.891   9.716  28.414  1.00 20.21     0.092 C 
ATOM    808  HA  VAL D  52      19.057  10.074  29.062  1.00  0.00     0.088 H 
ATOM    809  C   VAL D  52      21.253   9.844  29.117  1.00 21.86     0.243 C 
ATOM    810  O   VAL D  52      22.280   9.964  28.455  1.00 21.86    -0.271 OA
ATOM    811  CB  VAL D  52      19.718   8.237  28.027  1.00 19.54    -0.033 C 
ATOM    812  HB  VAL D  52      20.643   7.907  27.499  1.00  0.00     0.042 H 
ATOM    813  CG1 VAL D  52      19.552   7.376  29.271  1.00 22.41    -0.071 C 
ATOM    814 1HG1 VAL D  52      19.427   6.304  28.991  1.00  0.00     0.028 H 
ATOM    815 2HG1 VAL D  52      18.717   7.736  29.916  1.00  0.00     0.028 H 
ATOM    816 3HG1 VAL D  52      20.392   7.521  29.990  1.00  0.00     0.028 H 
ATOM    817  CG2 VAL D  52      18.556   8.082  27.077  1.00 20.40    -0.071 C 
ATOM    818 1HG2 VAL D  52      18.431   7.010  26.797  1.00  0.00     0.028 H 
ATOM    819 2HG2 VAL D  52      18.659   8.738  26.182  1.00  0.00     0.028 H 
ATOM    820 3HG2 VAL D  52      17.617   8.517  27.492  1.00  0.00     0.028 H 
ATOM    821  N   PRO D  53      21.267   9.917  30.449  1.00 24.37    -0.337 N 
ATOM    822  CA  PRO D  53      22.576  10.040  31.114  1.00 22.74     0.091 C 
ATOM    823  HA  PRO D  53      23.132  10.958  30.812  1.00  0.00     0.087 H 
ATOM    824  C   PRO D  53      23.308   8.787  30.788  1.00 24.49     0.241 C 
ATOM    825  O   PRO D  53      22.701   7.732  30.763  1.00 26.55    -0.271 OA
ATOM    826  CB  PRO D  53      22.218  10.026  32.582  1.00 22.37    -0.036 C 
ATOM    827  HB1 PRO D  53      22.326   9.033  33.077  1.00  0.00     0.036 H 
ATOM    828  HB2 PRO D  53      22.940  10.561  33.242  1.00  0.00     0.036 H 
ATOM    829  CG  PRO D  53      20.813  10.589  32.597  1.00 27.69    -0.048 C 
ATOM    830  HG1 PRO D  53      20.756  11.702  32.574  1.00  0.00     0.035 H 
ATOM    831  HG2 PRO D  53      20.273  10.470  33.565  1.00  0.00     0.035 H 
ATOM    832  CD  PRO D  53      20.170   9.905  31.434  1.00 25.78    -0.001 C 
ATOM    833  HD1 PRO D  53      19.735   8.902  31.651  1.00  0.00     0.064 H 
ATOM    834  HD2 PRO D  53      19.211  10.356  31.086  1.00  0.00     0.064 H 
ATOM    835  N   GLY D  54      24.593   8.885  30.506  1.00 24.88    -0.351 N 
ATOM    836  HN  GLY D  54      25.063   9.790  30.516  1.00  0.00     0.163 HD
ATOM    837  CA  GLY D  54      25.321   7.675  30.181  1.00 27.26     0.069 C 
ATOM    838  HA1 GLY D  54      24.879   6.794  30.702  1.00  0.00     0.078 H 
ATOM    839  HA2 GLY D  54      25.138   7.373  29.123  1.00  0.00     0.078 H 
ATOM    840  C   GLY D  54      26.796   7.780  30.461  1.00 28.69     0.236 C 
ATOM    841  O   GLY D  54      27.249   8.758  31.058  1.00 27.53    -0.272 OA
ATOM    842  N   SER D  55      27.544   6.784  29.996  1.00 32.26    -0.344 N 
ATOM    843  HN  SER D  55      27.082   6.029  29.488  1.00  0.00     0.163 HD
ATOM    844  CA  SER D  55      28.995   6.713  30.174  1.00 31.19     0.109 C 
ATOM    845  HA  SER D  55      29.230   6.824  31.258  1.00  0.00     0.090 H 
ATOM    846  C   SER D  55      29.700   7.807  29.410  1.00 27.38     0.243 C 
ATOM    847  O   SER D  55      30.852   8.125  29.698  1.00 28.06    -0.271 OA
ATOM    848  CB  SER D  55      29.528   5.356  29.688  1.00 31.97     0.044 C 
ATOM    849  HB1 SER D  55      30.636   5.296  29.798  1.00  0.00     0.077 H 
ATOM    850  HB2 SER D  55      29.454   5.268  28.579  1.00  0.00     0.077 H 
ATOM    851  OG  SER D  55      28.890   4.267  30.331  1.00 35.73    -0.398 OA
ATOM    852  HG  SER D  55      29.219   3.428  30.031  1.00  0.00     0.209 HD
ATOM    853  N   GLN D  56      29.046   8.357  28.392  1.00 23.48    -0.346 N 
ATOM    854  HN  GLN D  56      28.109   8.026  28.164  1.00  0.00     0.163 HD
ATOM    855  CA  GLN D  56      29.638   9.419  27.598  1.00 25.73     0.090 C 
ATOM    856  HA  GLN D  56      30.687   9.136  27.346  1.00  0.00     0.087 H 
ATOM    857  C   GLN D  56      29.662  10.682  28.429  1.00 30.39     0.241 C 
ATOM    858  O   GLN D  56      30.231  11.694  28.035  1.00 33.05    -0.271 OA
ATOM    859  CB  GLN D  56      28.860   9.667  26.282  1.00 26.71    -0.030 C 
ATOM    860  HB1 GLN D  56      28.718   8.699  25.746  1.00  0.00     0.037 H 
ATOM    861  HB2 GLN D  56      29.515  10.209  25.560  1.00  0.00     0.037 H 
ATOM    862  CG  GLN D  56      27.515  10.391  26.394  1.00 25.14     0.011 C 
ATOM    863  HG1 GLN D  56      27.559  11.188  27.172  1.00  0.00     0.047 H 
ATOM    864  HG2 GLN D  56      27.330  11.021  25.493  1.00  0.00     0.047 H 
ATOM    865  CD  GLN D  56      26.350   9.462  26.646  1.00 29.22     0.215 C 
ATOM    866  OE1 GLN D  56      25.233   9.750  26.226  1.00 34.22    -0.274 OA
ATOM    867  NE2 GLN D  56      26.581   8.394  27.399  1.00 25.97    -0.370 N 
ATOM    868 1HE2 GLN D  56      27.509   8.155  27.748  1.00  0.00     0.159 HD
ATOM    869 2HE2 GLN D  56      25.795   7.767  27.569  1.00  0.00     0.159 HD
ATOM    870  N   HIS D  57      28.948  10.676  29.543  1.00 25.40    -0.346 N 
ATOM    871  HN  HIS D  57      28.422   9.844  29.809  1.00  0.00     0.163 HD
ATOM    872  CA  HIS D  57      28.916  11.856  30.384  1.00 25.95     0.094 C 
ATOM    873  HA  HIS D  57      29.277  12.733  29.799  1.00  0.00     0.088 H 
ATOM    874  C   HIS D  57      29.802  11.667  31.595  1.00 27.82     0.241 C 
ATOM    875  O   HIS D  57      29.807  10.608  32.208  1.00 33.00    -0.271 OA
ATOM    876  CB  HIS D  57      27.481  12.127  30.868  1.00 24.57     0.002 C 
ATOM    877  HB1 HIS D  57      27.461  13.003  31.557  1.00  0.00     0.046 H 
ATOM    878  HB2 HIS D  57      27.148  11.326  31.569  1.00  0.00     0.046 H 
ATOM    879  CG  HIS D  57      26.481  12.306  29.762  1.00 22.08     0.028 A 
ATOM    880  ND1 HIS D  57      25.405  11.459  29.588  1.00 22.66    -0.354 N 
ATOM    881  HD1 HIS D  57      25.184  10.651  30.169  1.00  0.00     0.166 HD
ATOM    882  CD2 HIS D  57      26.398  13.240  28.766  1.00 16.13    -0.000 A 
ATOM    883  HD2 HIS D  57      27.094  14.077  28.588  1.00  0.00     0.114 H 
ATOM    884  CE1 HIS D  57      24.706  11.872  28.538  1.00 20.74     0.040 A 
ATOM    885  HE1 HIS D  57      23.788  11.398  28.152  1.00  0.00     0.140 H 
ATOM    886  NE2 HIS D  57      25.285  12.935  28.034  1.00 18.45    -0.360 N 
ATOM    887  HE2 HIS D  57      24.955  13.455  27.220  1.00  0.00     0.166 HD
ATOM    888  N   ILE D  58      30.530  12.706  31.973  1.00 29.64    -0.346 N 
ATOM    889  HN  ILE D  58      30.511  13.566  31.425  1.00  0.00     0.163 HD
ATOM    890  CA  ILE D  58      31.362  12.627  33.173  1.00 31.08     0.092 C 
ATOM    891  HA  ILE D  58      31.698  11.570  33.286  1.00  0.00     0.088 H 
ATOM    892  C   ILE D  58      30.484  12.975  34.390  1.00 31.27     0.241 C 
ATOM    893  O   ILE D  58      29.357  13.470  34.237  1.00 27.78    -0.271 OA
ATOM    894  CB  ILE D  58      32.637  13.524  33.068  1.00 28.55    -0.030 C 
ATOM    895  HB  ILE D  58      33.291  13.329  33.950  1.00  0.00     0.043 H 
ATOM    896  CG1 ILE D  58      32.273  15.010  33.038  1.00 31.26    -0.063 C 
ATOM    897 1HG1 ILE D  58      31.663  15.284  33.930  1.00  0.00     0.033 H 
ATOM    898 2HG1 ILE D  58      31.530  15.217  32.233  1.00  0.00     0.033 H 
ATOM    899  CG2 ILE D  58      33.404  13.173  31.795  1.00 27.28    -0.071 C 
ATOM    900 1HG2 ILE D  58      34.314  13.813  31.720  1.00  0.00     0.028 H 
ATOM    901 2HG2 ILE D  58      32.764  13.243  30.885  1.00  0.00     0.028 H 
ATOM    902 3HG2 ILE D  58      33.647  12.086  31.736  1.00  0.00     0.028 H 
ATOM    903  CD1 ILE D  58      33.479  15.933  32.907  1.00 33.86    -0.076 C 
ATOM    904 1HD1 ILE D  58      33.214  17.016  32.885  1.00  0.00     0.027 H 
ATOM    905 2HD1 ILE D  58      34.089  15.659  32.015  1.00  0.00     0.027 H 
ATOM    906 3HD1 ILE D  58      34.222  15.726  33.712  1.00  0.00     0.027 H 
ATOM    907  N   ASP D  59      30.977  12.657  35.581  1.00 34.04    -0.345 N 
ATOM    908  HN  ASP D  59      31.908  12.243  35.628  1.00  0.00     0.163 HD
ATOM    909  CA  ASP D  59      30.245  12.874  36.827  1.00 41.13     0.098 C 
ATOM    910  HA  ASP D  59      29.352  12.207  36.800  1.00  0.00     0.088 H 
ATOM    911  C   ASP D  59      29.739  14.282  37.042  1.00 40.11     0.241 C 
ATOM    912  O   ASP D  59      28.608  14.487  37.491  1.00 39.71    -0.271 OA
ATOM    913  CB  ASP D  59      31.098  12.428  38.010  1.00 50.44     0.043 C 
ATOM    914  HB1 ASP D  59      31.856  13.202  38.275  1.00  0.00     0.052 H 
ATOM    915  HB2 ASP D  59      30.507  12.428  38.956  1.00  0.00     0.052 H 
ATOM    916  CG  ASP D  59      31.754  11.073  37.770  1.00 62.22     0.175 C 
ATOM    917  OD1 ASP D  59      32.752  11.017  36.987  1.00 68.13    -0.648 OA
ATOM    918  OD2 ASP D  59      31.231  10.074  38.331  1.00 61.89    -0.648 OA
ATOM    919  N   SER D  60      30.575  15.254  36.728  1.00 34.81    -0.344 N 
ATOM    920  HN  SER D  60      31.497  15.023  36.359  1.00  0.00     0.163 HD
ATOM    921  CA  SER D  60      30.202  16.644  36.900  1.00 30.43     0.109 C 
ATOM    922  HA  SER D  60      29.906  16.811  37.962  1.00  0.00     0.090 H 
ATOM    923  C   SER D  60      29.028  16.995  35.997  1.00 27.40     0.243 C 
ATOM    924  O   SER D  60      28.274  17.925  36.277  1.00 29.41    -0.271 OA
ATOM    925  CB  SER D  60      31.409  17.532  36.573  1.00 30.62     0.044 C 
ATOM    926  HB1 SER D  60      31.205  18.609  36.775  1.00  0.00     0.077 H 
ATOM    927  HB2 SER D  60      32.245  17.388  37.297  1.00  0.00     0.077 H 
ATOM    928  OG  SER D  60      31.816  17.308  35.238  1.00 31.84    -0.398 OA
ATOM    929  HG  SER D  60      32.564  17.858  35.035  1.00  0.00     0.209 HD
ATOM    930  N   GLN D  61      28.863  16.258  34.905  1.00 24.01    -0.346 N 
ATOM    931  HN  GLN D  61      29.496  15.480  34.720  1.00  0.00     0.163 HD
ATOM    932  CA  GLN D  61      27.787  16.551  33.969  1.00 25.56     0.090 C 
ATOM    933  HA  GLN D  61      27.743  17.659  33.854  1.00  0.00     0.087 H 
ATOM    934  C   GLN D  61      26.400  16.086  34.357  1.00 30.80     0.241 C 
ATOM    935  O   GLN D  61      25.403  16.693  33.937  1.00 28.05    -0.271 OA
ATOM    936  CB  GLN D  61      28.123  15.972  32.606  1.00 25.72    -0.030 C 
ATOM    937  HB1 GLN D  61      28.417  14.901  32.702  1.00  0.00     0.037 H 
ATOM    938  HB2 GLN D  61      27.198  15.863  31.993  1.00  0.00     0.037 H 
ATOM    939  CG  GLN D  61      29.177  16.740  31.836  1.00 27.62     0.011 C 
ATOM    940  HG1 GLN D  61      30.124  16.823  32.419  1.00  0.00     0.047 H 
ATOM    941  HG2 GLN D  61      28.918  17.822  31.766  1.00  0.00     0.047 H 
ATOM    942  CD  GLN D  61      29.428  16.143  30.460  1.00 28.32     0.215 C 
ATOM    943  OE1 GLN D  61      30.120  15.139  30.331  1.00 29.78    -0.274 OA
ATOM    944  NE2 GLN D  61      28.836  16.739  29.437  1.00 26.16    -0.370 N 
ATOM    945 1HE2 GLN D  61      29.004  16.339  28.514  1.00  0.00     0.159 HD
ATOM    946 2HE2 GLN D  61      28.260  17.574  29.544  1.00  0.00     0.159 HD
ATOM    947  N   LYS D  62      26.325  14.971  35.077  1.00 30.10    -0.346 N 
ATOM    948  HN  LYS D  62      27.188  14.502  35.352  1.00  0.00     0.163 HD
ATOM    949  CA  LYS D  62      25.043  14.394  35.489  1.00 31.91     0.089 C 
ATOM    950  HA  LYS D  62      24.548  13.999  34.572  1.00  0.00     0.087 H 
ATOM    951  C   LYS D  62      24.087  15.412  36.120  1.00 27.86     0.241 C 
ATOM    952  O   LYS D  62      22.922  15.492  35.746  1.00 28.41    -0.271 OA
ATOM    953  CB  LYS D  62      25.285  13.199  36.428  1.00 39.20    -0.038 C 
ATOM    954  HB1 LYS D  62      25.709  13.550  37.398  1.00  0.00     0.036 H 
ATOM    955  HB2 LYS D  62      24.313  12.783  36.782  1.00  0.00     0.036 H 
ATOM    956  CG  LYS D  62      26.166  12.073  35.833  1.00 45.75    -0.061 C 
ATOM    957  HG1 LYS D  62      27.206  12.428  35.645  1.00  0.00     0.033 H 
ATOM    958  HG2 LYS D  62      26.385  11.285  36.591  1.00  0.00     0.033 H 
ATOM    959  CD  LYS D  62      25.541  11.469  34.562  1.00 53.16    -0.043 C 
ATOM    960  HD1 LYS D  62      24.531  11.050  34.779  1.00  0.00     0.035 H 
ATOM    961  HD2 LYS D  62      25.258  12.271  33.841  1.00  0.00     0.035 H 
ATOM    962  CE  LYS D  62      26.435  10.416  33.884  1.00 57.99     0.080 C 
ATOM    963  HE1 LYS D  62      26.163  10.310  32.808  1.00  0.00     0.075 H 
ATOM    964  HE2 LYS D  62      27.477  10.800  33.781  1.00  0.00     0.075 H 
ATOM    965  NZ  LYS D  62      26.436   9.076  34.556  1.00 60.10    -0.079 N 
ATOM    966  HZ1 LYS D  62      27.029   8.378  34.107  1.00  0.00     0.274 HD
ATOM    967  HZ2 LYS D  62      25.483   8.725  34.650  1.00  0.00     0.274 HD
ATOM    968  HZ3 LYS D  62      26.685   9.173  35.540  1.00  0.00     0.274 HD
ATOM    969  N   LYS D  63      24.567  16.205  37.064  1.00 22.53    -0.346 N 
ATOM    970  HN  LYS D  63      25.535  16.106  37.369  1.00  0.00     0.163 HD
ATOM    971  CA  LYS D  63      23.712  17.222  37.670  1.00 24.95     0.089 C 
ATOM    972  HA  LYS D  63      22.772  16.727  38.009  1.00  0.00     0.087 H 
ATOM    973  C   LYS D  63      23.341  18.290  36.634  1.00 21.04     0.241 C 
ATOM    974  O   LYS D  63      22.216  18.758  36.604  1.00 23.78    -0.271 OA
ATOM    975  CB  LYS D  63      24.392  17.848  38.899  1.00 30.18    -0.038 C 
ATOM    976  HB1 LYS D  63      24.490  17.089  39.710  1.00  0.00     0.036 H 
ATOM    977  HB2 LYS D  63      23.702  18.573  39.390  1.00  0.00     0.036 H 
ATOM    978  CG  LYS D  63      25.770  18.522  38.629  1.00 41.50    -0.061 C 
ATOM    979  HG1 LYS D  63      25.661  19.367  37.910  1.00  0.00     0.033 H 
ATOM    980  HG2 LYS D  63      26.426  17.850  38.028  1.00  0.00     0.033 H 
ATOM    981  CD  LYS D  63      26.499  18.990  39.924  1.00 43.79    -0.043 C 
ATOM    982  HD1 LYS D  63      26.494  18.191  40.702  1.00  0.00     0.035 H 
ATOM    983  HD2 LYS D  63      25.907  19.765  40.464  1.00  0.00     0.035 H 
ATOM    984  CE  LYS D  63      27.930  19.481  39.636  1.00 39.07     0.080 C 
ATOM    985  HE1 LYS D  63      28.440  19.829  40.565  1.00  0.00     0.075 H 
ATOM    986  HE2 LYS D  63      28.609  18.636  39.375  1.00  0.00     0.075 H 
ATOM    987  NZ  LYS D  63      27.934  20.536  38.579  1.00 35.90    -0.079 N 
ATOM    988  HZ1 LYS D  63      28.882  20.861  38.388  1.00  0.00     0.274 HD
ATOM    989  HZ2 LYS D  63      27.313  21.309  38.817  1.00  0.00     0.274 HD
ATOM    990  HZ3 LYS D  63      27.468  20.218  37.729  1.00  0.00     0.274 HD
ATOM    991  N   ALA D  64      24.249  18.600  35.713  1.00 22.27    -0.346 N 
ATOM    992  HN  ALA D  64      25.149  18.121  35.710  1.00  0.00     0.163 HD
ATOM    993  CA  ALA D  64      23.970  19.622  34.703  1.00 21.65     0.086 C 
ATOM    994  HA  ALA D  64      23.568  20.530  35.211  1.00  0.00     0.086 H 
ATOM    995  C   ALA D  64      22.936  19.108  33.740  1.00 19.74     0.240 C 
ATOM    996  O   ALA D  64      22.234  19.875  33.102  1.00 19.04    -0.271 OA
ATOM    997  CB  ALA D  64      25.207  19.998  33.950  1.00 20.70    -0.049 C 
ATOM    998  HB1 ALA D  64      24.994  20.777  33.181  1.00  0.00     0.030 H 
ATOM    999  HB2 ALA D  64      25.700  19.104  33.501  1.00  0.00     0.030 H 
ATOM   1000  HB3 ALA D  64      26.024  20.317  34.639  1.00  0.00     0.030 H 
ATOM   1001  N   ILE D  65      22.877  17.792  33.589  1.00 15.68    -0.346 N 
ATOM   1002  HN  ILE D  65      23.522  17.187  34.098  1.00  0.00     0.163 HD
ATOM   1003  CA  ILE D  65      21.887  17.218  32.693  1.00 15.17     0.092 C 
ATOM   1004  HA  ILE D  65      21.936  17.752  31.716  1.00  0.00     0.088 H 
ATOM   1005  C   ILE D  65      20.483  17.401  33.285  1.00 14.76     0.241 C 
ATOM   1006  O   ILE D  65      19.524  17.770  32.599  1.00 18.01    -0.271 OA
ATOM   1007  CB  ILE D  65      22.186  15.756  32.462  1.00 22.36    -0.030 C 
ATOM   1008  HB  ILE D  65      22.321  15.266  33.454  1.00  0.00     0.043 H 
ATOM   1009  CG1 ILE D  65      23.495  15.627  31.681  1.00 25.22    -0.063 C 
ATOM   1010 1HG1 ILE D  65      23.425  16.170  30.710  1.00  0.00     0.033 H 
ATOM   1011 2HG1 ILE D  65      24.302  16.219  32.172  1.00  0.00     0.033 H 
ATOM   1012  CG2 ILE D  65      21.013  15.090  31.756  1.00 23.56    -0.071 C 
ATOM   1013 1HG2 ILE D  65      21.234  14.010  31.585  1.00  0.00     0.028 H 
ATOM   1014 2HG2 ILE D  65      20.741  15.615  30.811  1.00  0.00     0.028 H 
ATOM   1015 3HG2 ILE D  65      20.055  15.239  32.306  1.00  0.00     0.028 H 
ATOM   1016  CD1 ILE D  65      23.944  14.208  31.459  1.00 28.23    -0.076 C 
ATOM   1017 1HD1 ILE D  65      24.898  14.114  30.890  1.00  0.00     0.027 H 
ATOM   1018 2HD1 ILE D  65      23.137  13.616  30.968  1.00  0.00     0.027 H 
ATOM   1019 3HD1 ILE D  65      24.014  13.665  32.430  1.00  0.00     0.027 H 
ATOM   1020  N   GLU D  66      20.371  17.109  34.566  1.00 11.74    -0.346 N 
ATOM   1021  HN  GLU D  66      21.184  16.768  35.080  1.00  0.00     0.163 HD
ATOM   1022  CA  GLU D  66      19.106  17.268  35.249  1.00 17.06     0.090 C 
ATOM   1023  HA  GLU D  66      18.344  16.625  34.750  1.00  0.00     0.087 H 
ATOM   1024  C   GLU D  66      18.649  18.718  35.179  1.00 19.11     0.241 C 
ATOM   1025  O   GLU D  66      17.467  19.005  34.954  1.00 22.69    -0.271 OA
ATOM   1026  CB  GLU D  66      19.262  16.816  36.694  1.00 16.56    -0.029 C 
ATOM   1027  HB1 GLU D  66      20.043  17.411  37.223  1.00  0.00     0.037 H 
ATOM   1028  HB2 GLU D  66      18.377  17.105  37.307  1.00  0.00     0.037 H 
ATOM   1029  CG  GLU D  66      19.541  15.325  36.793  1.00 20.84     0.018 C 
ATOM   1030  HG1 GLU D  66      20.601  15.089  36.540  1.00  0.00     0.049 H 
ATOM   1031  HG2 GLU D  66      19.537  14.977  37.852  1.00  0.00     0.049 H 
ATOM   1032  CD  GLU D  66      18.564  14.518  35.932  1.00 24.77     0.172 C 
ATOM   1033  OE1 GLU D  66      17.332  14.635  36.167  1.00 27.80    -0.648 OA
ATOM   1034  OE2 GLU D  66      18.993  13.835  34.987  1.00 17.72    -0.648 OA
ATOM   1035  N   ARG D  67      19.604  19.633  35.308  1.00 16.92    -0.346 N 
ATOM   1036  HN  ARG D  67      20.568  19.331  35.452  1.00  0.00     0.163 HD
ATOM   1037  CA  ARG D  67      19.307  21.048  35.249  1.00 16.41     0.089 C 
ATOM   1038  HA  ARG D  67      18.502  21.257  35.992  1.00  0.00     0.087 H 
ATOM   1039  C   ARG D  67      18.796  21.474  33.878  1.00 12.69     0.241 C 
ATOM   1040  O   ARG D  67      17.819  22.213  33.784  1.00 14.58    -0.271 OA
ATOM   1041  CB  ARG D  67      20.542  21.883  35.646  1.00 17.75    -0.036 C 
ATOM   1042  HB1 ARG D  67      21.416  21.636  35.000  1.00  0.00     0.036 H 
ATOM   1043  HB2 ARG D  67      20.948  21.554  36.631  1.00  0.00     0.036 H 
ATOM   1044  CG  ARG D  67      20.263  23.391  35.642  1.00 22.21    -0.048 C 
ATOM   1045  HG1 ARG D  67      19.869  23.705  34.647  1.00  0.00     0.035 H 
ATOM   1046  HG2 ARG D  67      19.380  23.619  36.284  1.00  0.00     0.035 H 
ATOM   1047  CD  ARG D  67      21.444  24.274  36.041  1.00 24.29     0.009 C 
ATOM   1048  HD1 ARG D  67      22.319  24.091  35.374  1.00  0.00     0.064 H 
ATOM   1049  HD2 ARG D  67      21.242  25.342  35.791  1.00  0.00     0.064 H 
ATOM   1050  NE  ARG D  67      21.824  24.132  37.447  1.00 25.37    -0.227 N 
ATOM   1051  HE  ARG D  67      22.621  23.533  37.665  1.00  0.00     0.177 HD
ATOM   1052  CZ  ARG D  67      21.203  24.729  38.459  1.00 30.36     0.665 C 
ATOM   1053  NH1 ARG D  67      20.161  25.525  38.222  1.00 31.94    -0.235 N 
ATOM   1054 1HH1 ARG D  67      19.841  25.672  37.265  1.00  0.00     0.174 HD
ATOM   1055 2HH1 ARG D  67      19.684  25.983  38.999  1.00  0.00     0.174 HD
ATOM   1056  NH2 ARG D  67      21.621  24.537  39.711  1.00 29.73    -0.235 N 
ATOM   1057 1HH2 ARG D  67      22.419  23.928  39.892  1.00  0.00     0.174 HD
ATOM   1058 2HH2 ARG D  67      21.144  24.995  40.488  1.00  0.00     0.174 HD
ATOM   1059  N   MET D  68      19.452  21.008  32.828  1.00 14.29    -0.346 N 
ATOM   1060  HN  MET D  68      20.259  20.399  32.961  1.00  0.00     0.163 HD
ATOM   1061  CA  MET D  68      19.023  21.363  31.486  1.00 15.51     0.090 C 
ATOM   1062  HA  MET D  68      19.121  22.467  31.361  1.00  0.00     0.087 H 
ATOM   1063  C   MET D  68      17.569  20.979  31.283  1.00 18.16     0.241 C 
ATOM   1064  O   MET D  68      16.800  21.715  30.659  1.00 19.17    -0.271 OA
ATOM   1065  CB  MET D  68      19.889  20.678  30.446  1.00 16.17    -0.030 C 
ATOM   1066  HB1 MET D  68      20.969  20.861  30.656  1.00  0.00     0.037 H 
ATOM   1067  HB2 MET D  68      19.855  19.571  30.578  1.00  0.00     0.037 H 
ATOM   1068  CG  MET D  68      19.556  21.052  29.018  1.00 19.02    -0.021 C 
ATOM   1069  HG1 MET D  68      18.534  20.702  28.744  1.00  0.00     0.049 H 
ATOM   1070  HG2 MET D  68      20.156  20.447  28.299  1.00  0.00     0.049 H 
ATOM   1071  SD  MET D  68      19.742  22.813  28.687  1.00 20.19    -0.173 SA
ATOM   1072  CE  MET D  68      21.554  22.896  28.719  1.00 15.10    -0.035 C 
ATOM   1073  HE1 MET D  68      21.669  23.986  28.514  1.00  0.00     0.041 H 
ATOM   1074  HE2 MET D  68      22.096  22.201  28.036  1.00  0.00     0.041 H 
ATOM   1075  HE3 MET D  68      22.054  22.506  29.636  1.00  0.00     0.041 H 
ATOM   1076  N   LYS D  69      17.209  19.782  31.726  1.00 18.92    -0.346 N 
ATOM   1077  HN  LYS D  69      17.898  19.171  32.165  1.00  0.00     0.163 HD
ATOM   1078  CA  LYS D  69      15.835  19.344  31.585  1.00 20.21     0.089 C 
ATOM   1079  HA  LYS D  69      15.568  19.446  30.507  1.00  0.00     0.087 H 
ATOM   1080  C   LYS D  69      14.860  20.223  32.376  1.00 20.42     0.241 C 
ATOM   1081  O   LYS D  69      13.757  20.514  31.901  1.00 18.46    -0.271 OA
ATOM   1082  CB  LYS D  69      15.713  17.866  31.938  1.00 22.37    -0.038 C 
ATOM   1083  HB1 LYS D  69      16.268  17.630  32.876  1.00  0.00     0.036 H 
ATOM   1084  HB2 LYS D  69      14.679  17.617  32.274  1.00  0.00     0.036 H 
ATOM   1085  CG  LYS D  69      16.155  16.954  30.791  1.00 22.65    -0.061 C 
ATOM   1086  HG1 LYS D  69      17.151  17.264  30.397  1.00  0.00     0.033 H 
ATOM   1087  HG2 LYS D  69      15.536  17.131  29.880  1.00  0.00     0.033 H 
ATOM   1088  CD  LYS D  69      16.155  15.469  31.174  1.00 19.21    -0.043 C 
ATOM   1089  HD1 LYS D  69      15.145  15.128  31.501  1.00  0.00     0.035 H 
ATOM   1090  HD2 LYS D  69      16.273  14.813  30.280  1.00  0.00     0.035 H 
ATOM   1091  CE  LYS D  69      17.220  15.178  32.233  1.00 19.15     0.080 C 
ATOM   1092  HE1 LYS D  69      18.185  15.677  31.983  1.00  0.00     0.075 H 
ATOM   1093  HE2 LYS D  69      16.992  15.703  33.190  1.00  0.00     0.075 H 
ATOM   1094  NZ  LYS D  69      17.408  13.724  32.450  1.00 16.03    -0.079 N 
ATOM   1095  HZ1 LYS D  69      18.118  13.530  33.156  1.00  0.00     0.274 HD
ATOM   1096  HZ2 LYS D  69      17.616  13.244  31.575  1.00  0.00     0.274 HD
ATOM   1097  HZ3 LYS D  69      16.525  13.267  32.679  1.00  0.00     0.274 HD
ATOM   1098  N   ASP D  70      15.263  20.692  33.558  1.00 15.69    -0.346 N 
ATOM   1099  HN  ASP D  70      16.182  20.435  33.920  1.00  0.00     0.163 HD
ATOM   1100  CA  ASP D  70      14.393  21.573  34.338  1.00 15.16     0.098 C 
ATOM   1101  HA  ASP D  70      13.400  21.093  34.502  1.00  0.00     0.088 H 
ATOM   1102  C   ASP D  70      14.237  22.845  33.543  1.00 13.23     0.241 C 
ATOM   1103  O   ASP D  70      13.161  23.413  33.458  1.00 12.10    -0.271 OA
ATOM   1104  CB  ASP D  70      15.030  21.937  35.665  1.00 18.54     0.043 C 
ATOM   1105  HB1 ASP D  70      16.013  22.439  35.510  1.00  0.00     0.052 H 
ATOM   1106  HB2 ASP D  70      14.476  22.770  36.157  1.00  0.00     0.052 H 
ATOM   1107  CG  ASP D  70      15.169  20.750  36.602  1.00 22.42     0.175 C 
ATOM   1108  OD1 ASP D  70      14.465  19.738  36.428  1.00 21.72    -0.648 OA
ATOM   1109  OD2 ASP D  70      15.995  20.843  37.526  1.00 21.19    -0.648 OA
ATOM   1110  N   THR D  71      15.352  23.288  32.975  1.00 11.24    -0.344 N 
ATOM   1111  HN  THR D  71      16.220  22.767  33.100  1.00  0.00     0.163 HD
ATOM   1112  CA  THR D  71      15.356  24.501  32.180  1.00 15.25     0.113 C 
ATOM   1113  HA  THR D  71      14.959  25.319  32.825  1.00  0.00     0.091 H 
ATOM   1114  C   THR D  71      14.441  24.404  30.959  1.00 16.66     0.243 C 
ATOM   1115  O   THR D  71      13.614  25.290  30.723  1.00 14.97    -0.271 OA
ATOM   1116  CB  THR D  71      16.791  24.902  31.766  1.00 17.21     0.060 C 
ATOM   1117  HB  THR D  71      17.292  24.034  31.276  1.00  0.00     0.086 H 
ATOM   1118  OG1 THR D  71      17.525  25.275  32.942  1.00 16.56    -0.393 OA
ATOM   1119  HG1 THR D  71      18.407  25.521  32.688  1.00  0.00     0.210 HD
ATOM   1120  CG2 THR D  71      16.785  26.089  30.810  1.00 11.08    -0.050 C 
ATOM   1121 1HG2 THR D  71      17.820  26.378  30.511  1.00  0.00     0.031 H 
ATOM   1122 2HG2 THR D  71      16.227  26.954  31.237  1.00  0.00     0.031 H 
ATOM   1123 3HG2 THR D  71      16.143  25.893  29.920  1.00  0.00     0.031 H 
ATOM   1124  N   LEU D  72      14.598  23.339  30.182  1.00 14.20    -0.346 N 
ATOM   1125  HN  LEU D  72      15.299  22.635  30.415  1.00  0.00     0.163 HD
ATOM   1126  CA  LEU D  72      13.774  23.178  29.005  1.00 13.52     0.089 C 
ATOM   1127  HA  LEU D  72      13.938  24.055  28.336  1.00  0.00     0.087 H 
ATOM   1128  C   LEU D  72      12.299  23.106  29.352  1.00 16.58     0.241 C 
ATOM   1129  O   LEU D  72      11.458  23.698  28.672  1.00 16.39    -0.271 OA
ATOM   1130  CB  LEU D  72      14.200  21.926  28.268  1.00 14.16    -0.035 C 
ATOM   1131  HB1 LEU D  72      14.002  21.016  28.882  1.00  0.00     0.037 H 
ATOM   1132  HB2 LEU D  72      13.519  21.718  27.410  1.00  0.00     0.037 H 
ATOM   1133  CG  LEU D  72      15.649  21.969  27.813  1.00 15.96    -0.059 C 
ATOM   1134  HG  LEU D  72      16.308  22.081  28.706  1.00  0.00     0.038 H 
ATOM   1135  CD1 LEU D  72      15.992  20.695  27.110  1.00 17.47    -0.073 C 
ATOM   1136 1HD1 LEU D  72      15.829  19.828  27.793  1.00  0.00     0.028 H 
ATOM   1137 2HD1 LEU D  72      17.027  20.712  26.695  1.00  0.00     0.028 H 
ATOM   1138 3HD1 LEU D  72      15.434  20.583  26.151  1.00  0.00     0.028 H 
ATOM   1139  CD2 LEU D  72      15.870  23.147  26.885  1.00 16.64    -0.073 C 
ATOM   1140 1HD2 LEU D  72      15.614  24.097  27.409  1.00  0.00     0.028 H 
ATOM   1141 2HD2 LEU D  72      15.312  23.035  25.926  1.00  0.00     0.028 H 
ATOM   1142 3HD2 LEU D  72      16.905  23.164  26.470  1.00  0.00     0.028 H 
ATOM   1143  N   ARG D  73      11.985  22.382  30.428  1.00 18.16    -0.346 N 
ATOM   1144  HN  ARG D  73      12.717  21.928  30.975  1.00  0.00     0.163 HD
ATOM   1145  CA  ARG D  73      10.582  22.245  30.816  1.00 18.53     0.089 C 
ATOM   1146  HA  ARG D  73      10.027  21.762  29.978  1.00  0.00     0.087 H 
ATOM   1147  C   ARG D  73       9.950  23.591  31.102  1.00 20.91     0.241 C 
ATOM   1148  O   ARG D  73       8.858  23.895  30.617  1.00 19.18    -0.271 OA
ATOM   1149  CB  ARG D  73      10.432  21.379  32.063  1.00 16.25    -0.036 C 
ATOM   1150  HB1 ARG D  73      11.121  21.726  32.868  1.00  0.00     0.036 H 
ATOM   1151  HB2 ARG D  73      10.849  20.360  31.887  1.00  0.00     0.036 H 
ATOM   1152  CG  ARG D  73       9.004  21.292  32.579  1.00 13.90    -0.048 C 
ATOM   1153  HG1 ARG D  73       8.279  21.082  31.759  1.00  0.00     0.035 H 
ATOM   1154  HG2 ARG D  73       8.615  22.289  32.893  1.00  0.00     0.035 H 
ATOM   1155  CD  ARG D  73       8.904  20.270  33.696  1.00 14.75     0.009 C 
ATOM   1156  HD1 ARG D  73       7.856  20.171  34.063  1.00  0.00     0.064 H 
ATOM   1157  HD2 ARG D  73       9.053  19.233  33.313  1.00  0.00     0.064 H 
ATOM   1158  NE  ARG D  73       9.828  20.573  34.792  1.00 19.56    -0.227 N 
ATOM   1159  HE  ARG D  73      10.223  21.513  34.826  1.00  0.00     0.177 HD
ATOM   1160  CZ  ARG D  73      10.195  19.717  35.750  1.00 19.15     0.665 C 
ATOM   1161  NH1 ARG D  73       9.718  18.477  35.765  1.00 19.81    -0.235 N 
ATOM   1162 1HH1 ARG D  73       9.998  17.824  36.496  1.00  0.00     0.174 HD
ATOM   1163 2HH1 ARG D  73       9.050  18.173  35.056  1.00  0.00     0.174 HD
ATOM   1164  NH2 ARG D  73      11.066  20.113  36.675  1.00 20.46    -0.235 N 
ATOM   1165 1HH2 ARG D  73      11.346  19.460  37.406  1.00  0.00     0.174 HD
ATOM   1166 2HH2 ARG D  73      11.432  21.065  36.663  1.00  0.00     0.174 HD
ATOM   1167  N   ILE D  74      10.643  24.389  31.903  1.00 19.44    -0.346 N 
ATOM   1168  HN  ILE D  74      11.549  24.083  32.257  1.00  0.00     0.163 HD
ATOM   1169  CA  ILE D  74      10.129  25.690  32.282  1.00 18.04     0.092 C 
ATOM   1170  HA  ILE D  74       9.065  25.534  32.577  1.00  0.00     0.088 H 
ATOM   1171  C   ILE D  74      10.115  26.701  31.139  1.00 17.05     0.241 C 
ATOM   1172  O   ILE D  74       9.184  27.494  31.038  1.00 15.66    -0.271 OA
ATOM   1173  CB  ILE D  74      10.857  26.244  33.539  1.00 24.09    -0.030 C 
ATOM   1174  HB  ILE D  74      10.939  25.419  34.284  1.00  0.00     0.043 H 
ATOM   1175  CG1 ILE D  74      10.028  27.374  34.166  1.00 26.77    -0.063 C 
ATOM   1176 1HG1 ILE D  74       9.945  28.239  33.467  1.00  0.00     0.033 H 
ATOM   1177 2HG1 ILE D  74      10.589  27.862  34.997  1.00  0.00     0.033 H 
ATOM   1178  CG2 ILE D  74      12.269  26.728  33.209  1.00 21.56    -0.071 C 
ATOM   1179 1HG2 ILE D  74      12.791  27.125  34.111  1.00  0.00     0.028 H 
ATOM   1180 2HG2 ILE D  74      12.259  27.476  32.383  1.00  0.00     0.028 H 
ATOM   1181 3HG2 ILE D  74      12.867  25.928  32.713  1.00  0.00     0.028 H 
ATOM   1182  CD1 ILE D  74       8.645  26.921  34.637  1.00 30.67    -0.076 C 
ATOM   1183 1HD1 ILE D  74       8.043  27.742  35.092  1.00  0.00     0.027 H 
ATOM   1184 2HD1 ILE D  74       8.728  26.056  35.336  1.00  0.00     0.027 H 
ATOM   1185 3HD1 ILE D  74       8.084  26.433  33.806  1.00  0.00     0.027 H 
ATOM   1186  N   ALA D  75      11.140  26.676  30.297  1.00 12.90    -0.346 N 
ATOM   1187  HN  ALA D  75      11.899  26.012  30.450  1.00  0.00     0.163 HD
ATOM   1188  CA  ALA D  75      11.198  27.583  29.156  1.00 14.49     0.086 C 
ATOM   1189  HA  ALA D  75      11.167  28.641  29.506  1.00  0.00     0.086 H 
ATOM   1190  C   ALA D  75       9.993  27.286  28.299  1.00 17.19     0.240 C 
ATOM   1191  O   ALA D  75       9.336  28.185  27.778  1.00 20.87    -0.271 OA
ATOM   1192  CB  ALA D  75      12.464  27.338  28.349  1.00 17.02    -0.049 C 
ATOM   1193  HB1 ALA D  75      12.508  28.031  27.477  1.00  0.00     0.030 H 
ATOM   1194  HB2 ALA D  75      12.558  26.272  28.037  1.00  0.00     0.030 H 
ATOM   1195  HB3 ALA D  75      13.380  27.407  28.981  1.00  0.00     0.030 H 
ATOM   1196  N   TYR D  76       9.696  26.005  28.163  1.00 18.08    -0.346 N 
ATOM   1197  HN  TYR D  76      10.262  25.299  28.634  1.00  0.00     0.163 HD
ATOM   1198  CA  TYR D  76       8.574  25.603  27.351  1.00 19.17     0.093 C 
ATOM   1199  HA  TYR D  76       8.700  26.022  26.326  1.00  0.00     0.088 H 
ATOM   1200  C   TYR D  76       7.282  26.134  27.946  1.00 20.94     0.241 C 
ATOM   1201  O   TYR D  76       6.509  26.820  27.296  1.00 18.96    -0.271 OA
ATOM   1202  CB  TYR D  76       8.492  24.075  27.258  1.00 19.45    -0.014 C 
ATOM   1203  HB1 TYR D  76       9.357  23.648  26.699  1.00  0.00     0.043 H 
ATOM   1204  HB2 TYR D  76       8.675  23.591  28.245  1.00  0.00     0.043 H 
ATOM   1205  CG  TYR D  76       7.181  23.649  26.664  1.00 22.87    -0.056 A 
ATOM   1206  CD1 TYR D  76       6.965  23.773  25.303  1.00 22.69    -0.074 A 
ATOM   1207  HD1 TYR D  76       7.802  24.059  24.644  1.00  0.00     0.084 H 
ATOM   1208  CD2 TYR D  76       6.108  23.267  27.478  1.00 21.01    -0.074 A 
ATOM   1209  HD2 TYR D  76       6.264  23.146  28.563  1.00  0.00     0.084 H 
ATOM   1210  CE1 TYR D  76       5.731  23.547  24.762  1.00 17.70    -0.051 A 
ATOM   1211  HE1 TYR D  76       5.578  23.653  23.675  1.00  0.00     0.087 H 
ATOM   1212  CE2 TYR D  76       4.850  23.038  26.937  1.00 21.16    -0.051 A 
ATOM   1213  HE2 TYR D  76       4.005  22.743  27.582  1.00  0.00     0.087 H 
ATOM   1214  CZ  TYR D  76       4.678  23.187  25.573  1.00 21.11     0.065 A 
ATOM   1215  OH  TYR D  76       3.457  23.011  25.000  1.00 22.12    -0.361 OA
ATOM   1216  HH  TYR D  76       2.731  22.763  25.560  1.00  0.00     0.217 HD
ATOM   1217  N   LEU D  77       7.012  25.738  29.175  1.00 21.21    -0.346 N 
ATOM   1218  HN  LEU D  77       7.666  25.126  29.662  1.00  0.00     0.163 HD
ATOM   1219  CA  LEU D  77       5.790  26.165  29.845  1.00 25.96     0.089 C 
ATOM   1220  HA  LEU D  77       4.933  25.746  29.267  1.00  0.00     0.087 H 
ATOM   1221  C   LEU D  77       5.581  27.678  29.933  1.00 26.30     0.241 C 
ATOM   1222  O   LEU D  77       4.468  28.150  30.117  1.00 26.06    -0.271 OA
ATOM   1223  CB  LEU D  77       5.733  25.559  31.239  1.00 23.88    -0.035 C 
ATOM   1224  HB1 LEU D  77       4.938  26.048  31.849  1.00  0.00     0.037 H 
ATOM   1225  HB2 LEU D  77       6.630  25.852  31.833  1.00  0.00     0.037 H 
ATOM   1226  CG  LEU D  77       5.558  24.048  31.241  1.00 25.31    -0.059 C 
ATOM   1227  HG  LEU D  77       6.317  23.591  30.565  1.00  0.00     0.038 H 
ATOM   1228  CD1 LEU D  77       5.753  23.512  32.640  1.00 28.04    -0.073 C 
ATOM   1229 1HD1 LEU D  77       6.774  23.762  33.013  1.00  0.00     0.028 H 
ATOM   1230 2HD1 LEU D  77       5.546  22.418  32.698  1.00  0.00     0.028 H 
ATOM   1231 3HD1 LEU D  77       4.958  23.868  33.336  1.00  0.00     0.028 H 
ATOM   1232  CD2 LEU D  77       4.187  23.712  30.740  1.00 23.54    -0.073 C 
ATOM   1233 1HD2 LEU D  77       4.043  24.108  29.708  1.00  0.00     0.028 H 
ATOM   1234 2HD2 LEU D  77       3.392  24.068  31.436  1.00  0.00     0.028 H 
ATOM   1235 3HD2 LEU D  77       3.980  22.618  30.798  1.00  0.00     0.028 H 
ATOM   1236  N   THR D  78       6.652  28.446  29.825  1.00 26.12    -0.344 N 
ATOM   1237  HN  THR D  78       7.564  28.012  29.679  1.00  0.00     0.163 HD
ATOM   1238  CA  THR D  78       6.560  29.894  29.910  1.00 24.74     0.113 C 
ATOM   1239  HA  THR D  78       5.566  30.158  30.339  1.00  0.00     0.091 H 
ATOM   1240  C   THR D  78       6.676  30.535  28.550  1.00 27.75     0.243 C 
ATOM   1241  O   THR D  78       6.523  31.734  28.448  1.00 31.80    -0.271 OA
ATOM   1242  CB  THR D  78       7.667  30.500  30.825  1.00 21.23     0.060 C 
ATOM   1243  HB  THR D  78       7.552  31.609  30.838  1.00  0.00     0.086 H 
ATOM   1244  OG1 THR D  78       8.974  30.179  30.328  1.00 18.94    -0.393 OA
ATOM   1245  HG1 THR D  78       9.649  30.548  30.886  1.00  0.00     0.210 HD
ATOM   1246  CG2 THR D  78       7.517  29.982  32.231  1.00 21.27    -0.050 C 
ATOM   1247 1HG2 THR D  78       8.309  30.415  32.885  1.00  0.00     0.031 H 
ATOM   1248 2HG2 THR D  78       7.510  28.868  32.267  1.00  0.00     0.031 H 
ATOM   1249 3HG2 THR D  78       6.494  30.165  32.636  1.00  0.00     0.031 H 
ATOM   1250  N   GLU D  79       6.950  29.741  27.514  1.00 28.80    -0.346 N 
ATOM   1251  HN  GLU D  79       7.043  28.738  27.674  1.00  0.00     0.163 HD
ATOM   1252  CA  GLU D  79       7.122  30.260  26.152  1.00 31.93     0.090 C 
ATOM   1253  HA  GLU D  79       7.263  29.403  25.453  1.00  0.00     0.087 H 
ATOM   1254  C   GLU D  79       8.359  31.162  26.088  1.00 30.55     0.241 C 
ATOM   1255  O   GLU D  79       8.448  32.066  25.263  1.00 27.22    -0.271 OA
ATOM   1256  CB  GLU D  79       5.892  31.057  25.718  1.00 35.92    -0.029 C 
ATOM   1257  HB1 GLU D  79       5.829  32.007  26.298  1.00  0.00     0.037 H 
ATOM   1258  HB2 GLU D  79       6.043  31.462  24.690  1.00  0.00     0.037 H 
ATOM   1259  CG  GLU D  79       4.581  30.320  25.793  1.00 44.19     0.018 C 
ATOM   1260  HG1 GLU D  79       4.408  29.901  26.812  1.00  0.00     0.049 H 
ATOM   1261  HG2 GLU D  79       4.617  29.366  25.216  1.00  0.00     0.049 H 
ATOM   1262  CD  GLU D  79       3.423  31.192  25.349  1.00 51.31     0.172 C 
ATOM   1263  OE1 GLU D  79       2.863  31.917  26.205  1.00 54.61    -0.648 OA
ATOM   1264  OE2 GLU D  79       3.096  31.171  24.135  1.00 53.54    -0.648 OA
ATOM   1265  N   ALA D  80       9.308  30.938  26.983  1.00 27.17    -0.346 N 
ATOM   1266  HN  ALA D  80       9.196  30.190  27.667  1.00  0.00     0.163 HD
ATOM   1267  CA  ALA D  80      10.506  31.753  26.994  1.00 25.43     0.086 C 
ATOM   1268  HA  ALA D  80      10.226  32.817  27.176  1.00  0.00     0.086 H 
ATOM   1269  C   ALA D  80      11.190  31.638  25.641  1.00 24.59     0.240 C 
ATOM   1270  O   ALA D  80      11.288  30.544  25.085  1.00 25.65    -0.271 OA
ATOM   1271  CB  ALA D  80      11.457  31.283  28.098  1.00 23.53    -0.049 C 
ATOM   1272  HB1 ALA D  80      12.379  31.910  28.106  1.00  0.00     0.030 H 
ATOM   1273  HB2 ALA D  80      11.693  30.197  28.009  1.00  0.00     0.030 H 
ATOM   1274  HB3 ALA D  80      10.959  31.262  29.095  1.00  0.00     0.030 H 
ATOM   1275  N   LYS D  81      11.653  32.749  25.096  1.00 24.92    -0.346 N 
ATOM   1276  HN  LYS D  81      11.529  33.644  25.569  1.00  0.00     0.163 HD
ATOM   1277  CA  LYS D  81      12.342  32.686  23.815  1.00 24.26     0.089 C 
ATOM   1278  HA  LYS D  81      11.731  32.065  23.119  1.00  0.00     0.087 H 
ATOM   1279  C   LYS D  81      13.715  32.063  23.926  1.00 21.44     0.241 C 
ATOM   1280  O   LYS D  81      14.542  32.434  24.761  1.00 25.91    -0.271 OA
ATOM   1281  CB  LYS D  81      12.535  34.042  23.192  1.00 26.74    -0.038 C 
ATOM   1282  HB1 LYS D  81      11.567  34.590  23.116  1.00  0.00     0.036 H 
ATOM   1283  HB2 LYS D  81      13.076  34.729  23.884  1.00  0.00     0.036 H 
ATOM   1284  CG  LYS D  81      13.211  33.969  21.878  1.00 31.83    -0.061 C 
ATOM   1285  HG1 LYS D  81      13.804  33.029  21.788  1.00  0.00     0.033 H 
ATOM   1286  HG2 LYS D  81      12.472  33.799  21.060  1.00  0.00     0.033 H 
ATOM   1287  CD  LYS D  81      14.057  35.159  21.589  1.00 35.55    -0.043 C 
ATOM   1288  HD1 LYS D  81      14.941  34.893  20.964  1.00  0.00     0.035 H 
ATOM   1289  HD2 LYS D  81      14.594  35.513  22.500  1.00  0.00     0.035 H 
ATOM   1290  CE  LYS D  81      13.255  36.242  20.971  1.00 37.72     0.080 C 
ATOM   1291  HE1 LYS D  81      12.646  35.894  20.104  1.00  0.00     0.075 H 
ATOM   1292  HE2 LYS D  81      12.409  36.580  21.614  1.00  0.00     0.075 H 
ATOM   1293  NZ  LYS D  81      14.187  37.334  20.621  1.00 39.77    -0.079 N 
ATOM   1294  HZ1 LYS D  81      13.635  38.079  20.196  1.00  0.00     0.274 HD
ATOM   1295  HZ2 LYS D  81      14.961  37.025  20.032  1.00  0.00     0.274 HD
ATOM   1296  HZ3 LYS D  81      14.744  37.653  21.414  1.00  0.00     0.274 HD
ATOM   1297  N   VAL D  82      13.997  31.130  23.040  1.00 18.15    -0.346 N 
ATOM   1298  HN  VAL D  82      13.300  30.859  22.346  1.00  0.00     0.163 HD
ATOM   1299  CA  VAL D  82      15.301  30.486  23.051  1.00 21.23     0.092 C 
ATOM   1300  HA  VAL D  82      15.792  30.630  24.042  1.00  0.00     0.088 H 
ATOM   1301  C   VAL D  82      16.084  31.196  21.975  1.00 23.81     0.241 C 
ATOM   1302  O   VAL D  82      15.651  31.232  20.830  1.00 23.61    -0.271 OA
ATOM   1303  CB  VAL D  82      15.205  28.973  22.717  1.00 20.95    -0.033 C 
ATOM   1304  HB  VAL D  82      14.646  28.862  21.759  1.00  0.00     0.042 H 
ATOM   1305  CG1 VAL D  82      16.611  28.364  22.531  1.00 18.78    -0.071 C 
ATOM   1306 1HG1 VAL D  82      17.176  28.900  21.733  1.00  0.00     0.028 H 
ATOM   1307 2HG1 VAL D  82      16.562  27.268  22.335  1.00  0.00     0.028 H 
ATOM   1308 3HG1 VAL D  82      17.179  28.339  23.490  1.00  0.00     0.028 H 
ATOM   1309  CG2 VAL D  82      14.425  28.233  23.819  1.00 15.77    -0.071 C 
ATOM   1310 1HG2 VAL D  82      13.409  28.673  23.953  1.00  0.00     0.028 H 
ATOM   1311 2HG2 VAL D  82      14.993  28.208  24.778  1.00  0.00     0.028 H 
ATOM   1312 3HG2 VAL D  82      14.376  27.137  23.623  1.00  0.00     0.028 H 
ATOM   1313  N   GLU D  83      17.209  31.791  22.342  1.00 22.09    -0.346 N 
ATOM   1314  HN  GLU D  83      17.502  31.772  23.319  1.00  0.00     0.163 HD
ATOM   1315  CA  GLU D  83      18.018  32.465  21.360  1.00 25.25     0.090 C 
ATOM   1316  HA  GLU D  83      17.353  33.008  20.649  1.00  0.00     0.087 H 
ATOM   1317  C   GLU D  83      18.815  31.416  20.597  1.00 26.49     0.241 C 
ATOM   1318  O   GLU D  83      18.536  31.150  19.422  1.00 28.73    -0.271 OA
ATOM   1319  CB  GLU D  83      18.971  33.467  22.021  1.00 29.35    -0.029 C 
ATOM   1320  HB1 GLU D  83      19.612  32.969  22.786  1.00  0.00     0.037 H 
ATOM   1321  HB2 GLU D  83      18.418  34.172  22.684  1.00  0.00     0.037 H 
ATOM   1322  CG  GLU D  83      19.815  34.219  21.001  1.00 37.90     0.018 C 
ATOM   1323  HG1 GLU D  83      19.252  35.088  20.588  1.00  0.00     0.049 H 
ATOM   1324  HG2 GLU D  83      19.937  33.617  20.070  1.00  0.00     0.049 H 
ATOM   1325  CD  GLU D  83      21.172  34.662  21.538  1.00 45.20     0.172 C 
ATOM   1326  OE1 GLU D  83      21.808  33.901  22.305  1.00 47.21    -0.648 OA
ATOM   1327  OE2 GLU D  83      21.617  35.763  21.169  1.00 50.81    -0.648 OA
ATOM   1328  N   LYS D  84      19.757  30.767  21.281  1.00 23.21    -0.346 N 
ATOM   1329  HN  LYS D  84      19.890  30.986  22.268  1.00  0.00     0.163 HD
ATOM   1330  CA  LYS D  84      20.604  29.752  20.661  1.00 22.02     0.089 C 
ATOM   1331  HA  LYS D  84      20.187  29.531  19.651  1.00  0.00     0.087 H 
ATOM   1332  C   LYS D  84      20.718  28.436  21.414  1.00 22.67     0.241 C 
ATOM   1333  O   LYS D  84      20.419  28.343  22.611  1.00 24.82    -0.271 OA
ATOM   1334  CB  LYS D  84      22.019  30.299  20.472  1.00 23.43    -0.038 C 
ATOM   1335  HB1 LYS D  84      22.441  30.617  21.454  1.00  0.00     0.036 H 
ATOM   1336  HB2 LYS D  84      22.719  29.470  20.216  1.00  0.00     0.036 H 
ATOM   1337  CG  LYS D  84      22.149  31.424  19.459  1.00 25.02    -0.061 C 
ATOM   1338  HG1 LYS D  84      21.287  32.129  19.522  1.00  0.00     0.033 H 
ATOM   1339  HG2 LYS D  84      21.996  31.054  18.419  1.00  0.00     0.033 H 
ATOM   1340  CD  LYS D  84      23.480  32.159  19.597  1.00 27.36    -0.043 C 
ATOM   1341  HD1 LYS D  84      23.676  32.458  20.653  1.00  0.00     0.035 H 
ATOM   1342  HD2 LYS D  84      24.345  31.471  19.451  1.00  0.00     0.035 H 
ATOM   1343  CE  LYS D  84      23.550  33.358  18.652  1.00 27.95     0.080 C 
ATOM   1344  HE1 LYS D  84      22.684  34.041  18.813  1.00  0.00     0.075 H 
ATOM   1345  HE2 LYS D  84      24.381  34.043  18.941  1.00  0.00     0.075 H 
ATOM   1346  NZ  LYS D  84      23.659  32.968  17.214  1.00 29.33    -0.079 N 
ATOM   1347  HZ1 LYS D  84      23.706  33.768  16.583  1.00  0.00     0.274 HD
ATOM   1348  HZ2 LYS D  84      22.899  32.341  16.949  1.00  0.00     0.274 HD
ATOM   1349  HZ3 LYS D  84      24.451  32.343  17.067  1.00  0.00     0.274 HD
ATOM   1350  N   LEU D  85      21.199  27.428  20.696  1.00 19.72    -0.346 N 
ATOM   1351  HN  LEU D  85      21.408  27.590  19.711  1.00  0.00     0.163 HD
ATOM   1352  CA  LEU D  85      21.442  26.107  21.244  1.00 22.90     0.089 C 
ATOM   1353  HA  LEU D  85      21.491  26.171  22.356  1.00  0.00     0.087 H 
ATOM   1354  C   LEU D  85      22.767  25.582  20.708  1.00 25.56     0.241 C 
ATOM   1355  O   LEU D  85      23.047  25.679  19.514  1.00 24.91    -0.271 OA
ATOM   1356  CB  LEU D  85      20.332  25.134  20.839  1.00 23.31    -0.035 C 
ATOM   1357  HB1 LEU D  85      20.152  25.233  19.743  1.00  0.00     0.037 H 
ATOM   1358  HB2 LEU D  85      20.728  24.094  20.903  1.00  0.00     0.037 H 
ATOM   1359  CG  LEU D  85      18.992  25.191  21.560  1.00 25.81    -0.059 C 
ATOM   1360  HG  LEU D  85      18.481  26.155  21.328  1.00  0.00     0.038 H 
ATOM   1361  CD1 LEU D  85      18.126  24.029  21.104  1.00 23.13    -0.073 C 
ATOM   1362 1HD1 LEU D  85      17.145  24.071  21.632  1.00  0.00     0.028 H 
ATOM   1363 2HD1 LEU D  85      18.635  23.046  21.236  1.00  0.00     0.028 H 
ATOM   1364 3HD1 LEU D  85      18.008  23.999  19.996  1.00  0.00     0.028 H 
ATOM   1365  CD2 LEU D  85      19.250  25.096  23.042  1.00 26.22    -0.073 C 
ATOM   1366 1HD2 LEU D  85      18.269  25.138  23.570  1.00  0.00     0.028 H 
ATOM   1367 2HD2 LEU D  85      19.966  25.870  23.404  1.00  0.00     0.028 H 
ATOM   1368 3HD2 LEU D  85      19.848  24.196  23.317  1.00  0.00     0.028 H 
ATOM   1369  N   CYS D  86      23.613  25.099  21.607  1.00 23.71    -0.345 N 
ATOM   1370  HN  CYS D  86      23.380  25.153  22.599  1.00  0.00     0.163 HD
ATOM   1371  CA  CYS D  86      24.869  24.493  21.196  1.00 25.74     0.098 C 
ATOM   1372  HA  CYS D  86      25.139  24.801  20.159  1.00  0.00     0.088 H 
ATOM   1373  C   CYS D  86      24.551  23.017  21.255  1.00 22.87     0.242 C 
ATOM   1374  O   CYS D  86      24.022  22.547  22.248  1.00 20.45    -0.271 OA
ATOM   1375  CB  CYS D  86      25.997  24.811  22.169  1.00 25.99     0.013 C 
ATOM   1376  HB1 CYS D  86      26.232  25.901  22.164  1.00  0.00     0.053 H 
ATOM   1377  HB2 CYS D  86      25.655  24.704  23.225  1.00  0.00     0.053 H 
ATOM   1378  SG  CYS D  86      27.507  23.812  21.864  1.00 26.36    -0.095 SA
ATOM   1379  N   VAL D  87      24.847  22.296  20.184  1.00 21.62    -0.346 N 
ATOM   1380  HN  VAL D  87      25.288  22.746  19.382  1.00  0.00     0.163 HD
ATOM   1381  CA  VAL D  87      24.553  20.869  20.133  1.00 23.73     0.092 C 
ATOM   1382  HA  VAL D  87      24.373  20.511  21.173  1.00  0.00     0.088 H 
ATOM   1383  C   VAL D  87      25.662  20.027  19.524  1.00 26.26     0.241 C 
ATOM   1384  O   VAL D  87      26.517  20.532  18.790  1.00 28.63    -0.271 OA
ATOM   1385  CB  VAL D  87      23.287  20.607  19.307  1.00 22.62    -0.033 C 
ATOM   1386  HB  VAL D  87      23.000  19.536  19.422  1.00  0.00     0.042 H 
ATOM   1387  CG1 VAL D  87      22.160  21.461  19.793  1.00 24.23    -0.071 C 
ATOM   1388 1HG1 VAL D  87      21.969  21.255  20.872  1.00  0.00     0.028 H 
ATOM   1389 2HG1 VAL D  87      21.242  21.336  19.173  1.00  0.00     0.028 H 
ATOM   1390 3HG1 VAL D  87      22.340  22.544  19.599  1.00  0.00     0.028 H 
ATOM   1391  CG2 VAL D  87      23.546  20.886  17.847  1.00 22.64    -0.071 C 
ATOM   1392 1HG2 VAL D  87      24.386  20.249  17.485  1.00  0.00     0.028 H 
ATOM   1393 2HG2 VAL D  87      23.726  21.969  17.653  1.00  0.00     0.028 H 
ATOM   1394 3HG2 VAL D  87      22.628  20.761  17.227  1.00  0.00     0.028 H 
ATOM   1395  N   TRP D  88      25.655  18.742  19.869  1.00 28.75    -0.346 N 
ATOM   1396  HN  TRP D  88      24.966  18.418  20.548  1.00  0.00     0.163 HD
ATOM   1397  CA  TRP D  88      26.604  17.775  19.306  1.00 29.99     0.093 C 
ATOM   1398  HA  TRP D  88      27.572  18.286  19.094  1.00  0.00     0.088 H 
ATOM   1399  C   TRP D  88      25.982  17.289  17.984  1.00 32.37     0.241 C 
ATOM   1400  O   TRP D  88      24.785  16.951  17.928  1.00 29.93    -0.271 OA
ATOM   1401  CB  TRP D  88      26.849  16.593  20.268  1.00 27.92    -0.012 C 
ATOM   1402  HB1 TRP D  88      25.887  16.242  20.709  1.00  0.00     0.044 H 
ATOM   1403  HB2 TRP D  88      27.140  15.679  19.699  1.00  0.00     0.044 H 
ATOM   1404  CG  TRP D  88      27.880  16.891  21.381  1.00 29.62    -0.028 A 
ATOM   1405  CD1 TRP D  88      29.242  16.969  21.238  1.00 26.98    -0.015 A 
ATOM   1406  HD1 TRP D  88      29.791  16.778  20.301  1.00  0.00     0.112 H 
ATOM   1407  CD2 TRP D  88      27.603  17.205  22.758  1.00 26.84    -0.002 A 
ATOM   1408  NE1 TRP D  88      29.821  17.319  22.432  1.00 26.06    -0.365 N 
ATOM   1409  HE1 TRP D  88      30.821  17.446  22.587  1.00  0.00     0.165 HD
ATOM   1410  CE2 TRP D  88      28.849  17.472  23.383  1.00 25.02     0.042 A 
ATOM   1411  CE3 TRP D  88      26.438  17.305  23.534  1.00 26.20    -0.070 A 
ATOM   1412  HE3 TRP D  88      25.450  17.101  23.087  1.00  0.00     0.084 H 
ATOM   1413  CZ2 TRP D  88      28.954  17.831  24.736  1.00 23.72    -0.056 A 
ATOM   1414  HZ2 TRP D  88      29.935  18.031  25.198  1.00  0.00     0.086 H 
ATOM   1415  CZ3 TRP D  88      26.545  17.666  24.881  1.00 23.21    -0.082 A 
ATOM   1416  HZ3 TRP D  88      25.632  17.748  25.494  1.00  0.00     0.083 H 
ATOM   1417  CH2 TRP D  88      27.794  17.925  25.465  1.00 23.11    -0.081 A 
ATOM   1418  HH2 TRP D  88      27.845  18.209  26.529  1.00  0.00     0.083 H 
ATOM   1419  N   ASN D  89      26.778  17.340  16.915  1.00 31.75    -0.346 N 
ATOM   1420  HN  ASN D  89      27.731  17.677  17.048  1.00  0.00     0.163 HD
ATOM   1421  CA  ASN D  89      26.378  16.946  15.565  1.00 32.18     0.097 C 
ATOM   1422  HA  ASN D  89      25.351  17.336  15.374  1.00  0.00     0.088 H 
ATOM   1423  C   ASN D  89      26.378  15.463  15.308  1.00 30.24     0.241 C 
ATOM   1424  O   ASN D  89      25.819  14.997  14.310  1.00 34.62    -0.271 OA
ATOM   1425  CB  ASN D  89      27.327  17.574  14.554  1.00 36.79     0.036 C 
ATOM   1426  HB1 ASN D  89      28.391  17.419  14.850  1.00  0.00     0.051 H 
ATOM   1427  HB2 ASN D  89      27.325  17.007  13.594  1.00  0.00     0.051 H 
ATOM   1428  CG  ASN D  89      27.037  19.013  14.328  1.00 46.61     0.217 C 
ATOM   1429  OD1 ASN D  89      25.870  19.426  14.350  1.00 54.17    -0.274 OA
ATOM   1430  ND2 ASN D  89      28.082  19.811  14.117  1.00 43.47    -0.370 N 
ATOM   1431 1HD2 ASN D  89      29.043  19.471  14.099  1.00  0.00     0.159 HD
ATOM   1432 2HD2 ASN D  89      27.883  20.799  13.962  1.00  0.00     0.159 HD
ATOM   1433  N   ASN D  90      27.050  14.729  16.177  1.00 27.82    -0.346 N 
ATOM   1434  HN  ASN D  90      27.503  15.190  16.966  1.00  0.00     0.163 HD
ATOM   1435  CA  ASN D  90      27.164  13.286  16.044  1.00 29.30     0.097 C 
ATOM   1436  HA  ASN D  90      27.109  13.051  14.955  1.00  0.00     0.088 H 
ATOM   1437  C   ASN D  90      26.097  12.445  16.740  1.00 29.80     0.241 C 
ATOM   1438  O   ASN D  90      26.369  11.303  17.133  1.00 32.18    -0.271 OA
ATOM   1439  CB  ASN D  90      28.541  12.838  16.532  1.00 29.80     0.036 C 
ATOM   1440  HB1 ASN D  90      28.694  11.748  16.356  1.00  0.00     0.051 H 
ATOM   1441  HB2 ASN D  90      29.349  13.240  15.877  1.00  0.00     0.051 H 
ATOM   1442  CG  ASN D  90      28.787  13.194  17.980  1.00 32.17     0.217 C 
ATOM   1443  OD1 ASN D  90      27.934  13.798  18.639  1.00 33.91    -0.274 OA
ATOM   1444  ND2 ASN D  90      29.959  12.853  18.475  1.00 33.26    -0.370 N 
ATOM   1445 1HD2 ASN D  90      30.125  13.093  19.452  1.00  0.00     0.159 HD
ATOM   1446 2HD2 ASN D  90      30.663  12.354  17.931  1.00  0.00     0.159 HD
ATOM   1447  N   LYS D  91      24.888  12.996  16.861  1.00 28.97    -0.346 N 
ATOM   1448  HN  LYS D  91      24.738  13.934  16.491  1.00  0.00     0.163 HD
ATOM   1449  CA  LYS D  91      23.766  12.305  17.506  1.00 29.22     0.089 C 
ATOM   1450  HA  LYS D  91      23.892  11.202  17.401  1.00  0.00     0.087 H 
ATOM   1451  C   LYS D  91      22.503  12.743  16.805  1.00 31.70     0.241 C 
ATOM   1452  O   LYS D  91      22.408  13.894  16.371  1.00 32.21    -0.271 OA
ATOM   1453  CB  LYS D  91      23.676  12.677  18.994  1.00 29.75    -0.038 C 
ATOM   1454  HB1 LYS D  91      22.688  12.371  19.410  1.00  0.00     0.036 H 
ATOM   1455  HB2 LYS D  91      23.601  13.783  19.112  1.00  0.00     0.036 H 
ATOM   1456  CG  LYS D  91      24.813  12.125  19.862  1.00 27.80    -0.061 C 
ATOM   1457  HG1 LYS D  91      24.847  12.623  20.859  1.00  0.00     0.033 H 
ATOM   1458  HG2 LYS D  91      25.811  12.441  19.480  1.00  0.00     0.033 H 
ATOM   1459  CD  LYS D  91      24.718  10.610  19.995  1.00 25.30    -0.043 C 
ATOM   1460  HD1 LYS D  91      24.501  10.124  19.015  1.00  0.00     0.035 H 
ATOM   1461  HD2 LYS D  91      23.798  10.302  20.544  1.00  0.00     0.035 H 
ATOM   1462  CE  LYS D  91      25.962  10.045  20.633  1.00 26.55     0.080 C 
ATOM   1463  HE1 LYS D  91      25.869   8.946  20.796  1.00  0.00     0.075 H 
ATOM   1464  HE2 LYS D  91      26.818  10.046  19.919  1.00  0.00     0.075 H 
ATOM   1465  NZ  LYS D  91      26.314  10.753  21.902  1.00 28.42    -0.079 N 
ATOM   1466  HZ1 LYS D  91      27.155  10.371  22.334  1.00  0.00     0.274 HD
ATOM   1467  HZ2 LYS D  91      25.531  10.752  22.555  1.00  0.00     0.274 HD
ATOM   1468  HZ3 LYS D  91      26.399  11.758  21.753  1.00  0.00     0.274 HD
ATOM   1469  N   THR D  92      21.550  11.829  16.667  1.00 33.71    -0.344 N 
ATOM   1470  HN  THR D  92      21.716  10.888  17.023  1.00  0.00     0.163 HD
ATOM   1471  CA  THR D  92      20.280  12.121  16.028  1.00 32.52     0.114 C 
ATOM   1472  HA  THR D  92      20.230  13.219  15.842  1.00  0.00     0.091 H 
ATOM   1473  C   THR D  92      19.124  11.742  16.943  1.00 33.62     0.245 C 
ATOM   1474  O   THR D  92      18.888  10.560  17.212  1.00 38.23    -0.271 OA
ATOM   1475  CB  THR D  92      20.148  11.402  14.680  1.00 37.42     0.060 C 
ATOM   1476  HB  THR D  92      20.268  10.304  14.829  1.00  0.00     0.086 H 
ATOM   1477  OG1 THR D  92      21.163  11.879  13.792  1.00 40.26    -0.393 OA
ATOM   1478  HG1 THR D  92      21.081  11.434  12.957  1.00  0.00     0.210 HD
ATOM   1479  CG2 THR D  92      18.770  11.690  14.066  1.00 38.00    -0.050 C 
ATOM   1480 1HG2 THR D  92      18.674  11.167  13.086  1.00  0.00     0.031 H 
ATOM   1481 2HG2 THR D  92      18.571  12.784  13.978  1.00  0.00     0.031 H 
ATOM   1482 3HG2 THR D  92      17.939  11.430  14.762  1.00  0.00     0.031 H 
ATOM   1483  N   PRO D  93      18.356  12.741  17.417  1.00 30.45    -0.337 N 
ATOM   1484  CA  PRO D  93      18.520  14.168  17.138  1.00 26.64     0.091 C 
ATOM   1485  HA  PRO D  93      18.507  14.359  16.040  1.00  0.00     0.087 H 
ATOM   1486  C   PRO D  93      19.784  14.730  17.766  1.00 24.42     0.241 C 
ATOM   1487  O   PRO D  93      20.417  14.087  18.614  1.00 21.08    -0.271 OA
ATOM   1488  CB  PRO D  93      17.296  14.803  17.813  1.00 28.30    -0.036 C 
ATOM   1489  HB1 PRO D  93      17.527  15.353  18.755  1.00  0.00     0.036 H 
ATOM   1490  HB2 PRO D  93      16.872  15.676  17.263  1.00  0.00     0.036 H 
ATOM   1491  CG  PRO D  93      16.349  13.674  17.985  1.00 30.52    -0.048 C 
ATOM   1492  HG1 PRO D  93      15.532  13.866  18.719  1.00  0.00     0.035 H 
ATOM   1493  HG2 PRO D  93      15.682  13.496  17.110  1.00  0.00     0.035 H 
ATOM   1494  CD  PRO D  93      17.231  12.521  18.332  1.00 28.58    -0.001 C 
ATOM   1495  HD1 PRO D  93      16.752  11.516  18.269  1.00  0.00     0.064 H 
ATOM   1496  HD2 PRO D  93      17.501  12.433  19.410  1.00  0.00     0.064 H 
ATOM   1497  N   HIS D  94      20.131  15.943  17.365  1.00 23.75    -0.346 N 
ATOM   1498  HN  HIS D  94      19.564  16.442  16.680  1.00  0.00     0.163 HD
ATOM   1499  CA  HIS D  94      21.324  16.553  17.910  1.00 26.21     0.094 C 
ATOM   1500  HA  HIS D  94      22.177  15.851  17.758  1.00  0.00     0.088 H 
ATOM   1501  C   HIS D  94      21.130  16.752  19.407  1.00 26.19     0.241 C 
ATOM   1502  O   HIS D  94      20.053  17.142  19.876  1.00 27.62    -0.271 OA
ATOM   1503  CB  HIS D  94      21.631  17.847  17.169  1.00 29.82     0.002 C 
ATOM   1504  HB1 HIS D  94      22.355  18.469  17.745  1.00  0.00     0.046 H 
ATOM   1505  HB2 HIS D  94      20.748  18.528  17.183  1.00  0.00     0.046 H 
ATOM   1506  CG  HIS D  94      22.111  17.636  15.777  1.00 31.44     0.028 A 
ATOM   1507  ND1 HIS D  94      22.261  18.673  14.864  1.00 33.79    -0.354 N 
ATOM   1508  HD1 HIS D  94      22.047  19.654  15.046  1.00  0.00     0.166 HD
ATOM   1509  CD2 HIS D  94      22.504  16.519  15.120  1.00 31.98    -0.000 A 
ATOM   1510  HD2 HIS D  94      22.521  15.495  15.530  1.00  0.00     0.114 H 
ATOM   1511  CE1 HIS D  94      22.723  18.192  13.724  1.00 33.00     0.040 A 
ATOM   1512  HE1 HIS D  94      22.943  18.780  12.817  1.00  0.00     0.140 H 
ATOM   1513  NE2 HIS D  94      22.877  16.888  13.854  1.00 34.89    -0.360 N 
ATOM   1514  HE2 HIS D  94      23.218  16.257  13.129  1.00  0.00     0.166 HD
ATOM   1515  N   ALA D  95      22.170  16.397  20.148  1.00 23.71    -0.346 N 
ATOM   1516  HN  ALA D  95      23.016  16.064  19.686  1.00  0.00     0.163 HD
ATOM   1517  CA  ALA D  95      22.140  16.469  21.601  1.00 22.78     0.086 C 
ATOM   1518  HA  ALA D  95      21.105  16.243  21.948  1.00  0.00     0.086 H 
ATOM   1519  C   ALA D  95      22.517  17.847  22.076  1.00 24.90     0.240 C 
ATOM   1520  O   ALA D  95      23.499  18.424  21.614  1.00 23.94    -0.271 OA
ATOM   1521  CB  ALA D  95      23.094  15.428  22.195  1.00 19.94    -0.049 C 
ATOM   1522  HB1 ALA D  95      23.071  15.483  23.308  1.00  0.00     0.030 H 
ATOM   1523  HB2 ALA D  95      24.129  15.531  21.792  1.00  0.00     0.030 H 
ATOM   1524  HB3 ALA D  95      22.876  14.400  21.822  1.00  0.00     0.030 H 
ATOM   1525  N   ILE D  96      21.723  18.368  23.002  1.00 25.52    -0.346 N 
ATOM   1526  HN  ILE D  96      20.925  17.821  23.326  1.00  0.00     0.163 HD
ATOM   1527  CA  ILE D  96      21.942  19.684  23.573  1.00 22.94     0.092 C 
ATOM   1528  HA  ILE D  96      22.146  20.378  22.725  1.00  0.00     0.088 H 
ATOM   1529  C   ILE D  96      23.136  19.786  24.535  1.00 21.46     0.241 C 
ATOM   1530  O   ILE D  96      23.237  19.052  25.513  1.00 20.54    -0.271 OA
ATOM   1531  CB  ILE D  96      20.658  20.180  24.263  1.00 23.54    -0.030 C 
ATOM   1532  HB  ILE D  96      20.354  19.430  25.031  1.00  0.00     0.043 H 
ATOM   1533  CG1 ILE D  96      19.540  20.295  23.224  1.00 19.73    -0.063 C 
ATOM   1534 1HG1 ILE D  96      19.804  21.047  22.444  1.00  0.00     0.033 H 
ATOM   1535 2HG1 ILE D  96      19.496  19.378  22.592  1.00  0.00     0.033 H 
ATOM   1536  CG2 ILE D  96      20.905  21.522  24.961  1.00 20.64    -0.071 C 
ATOM   1537 1HG2 ILE D  96      19.975  21.881  25.461  1.00  0.00     0.028 H 
ATOM   1538 2HG2 ILE D  96      21.319  22.284  24.259  1.00  0.00     0.028 H 
ATOM   1539 3HG2 ILE D  96      21.762  21.467  25.672  1.00  0.00     0.028 H 
ATOM   1540  CD1 ILE D  96      18.185  20.598  23.817  1.00 17.80    -0.076 C 
ATOM   1541 1HD1 ILE D  96      17.371  20.682  23.060  1.00  0.00     0.027 H 
ATOM   1542 2HD1 ILE D  96      18.229  21.515  24.449  1.00  0.00     0.027 H 
ATOM   1543 3HD1 ILE D  96      17.921  19.846  24.597  1.00  0.00     0.027 H 
ATOM   1544  N   ALA D  97      24.013  20.747  24.257  1.00 20.47    -0.346 N 
ATOM   1545  HN  ALA D  97      23.848  21.335  23.440  1.00  0.00     0.163 HD
ATOM   1546  CA  ALA D  97      25.203  20.998  25.070  1.00 20.91     0.086 C 
ATOM   1547  HA  ALA D  97      25.372  20.120  25.736  1.00  0.00     0.086 H 
ATOM   1548  C   ALA D  97      25.014  22.248  25.943  1.00 19.34     0.240 C 
ATOM   1549  O   ALA D  97      25.485  22.311  27.091  1.00 20.92    -0.271 OA
ATOM   1550  CB  ALA D  97      26.443  21.167  24.144  1.00 18.50    -0.049 C 
ATOM   1551  HB1 ALA D  97      27.350  21.358  24.764  1.00  0.00     0.030 H 
ATOM   1552  HB2 ALA D  97      26.287  21.957  23.372  1.00  0.00     0.030 H 
ATOM   1553  HB3 ALA D  97      26.578  20.298  23.459  1.00  0.00     0.030 H 
ATOM   1554  N   ALA D  98      24.354  23.251  25.378  1.00 17.53    -0.346 N 
ATOM   1555  HN  ALA D  98      24.012  23.146  24.423  1.00  0.00     0.163 HD
ATOM   1556  CA  ALA D  98      24.105  24.500  26.090  1.00 18.92     0.086 C 
ATOM   1557  HA  ALA D  98      23.864  24.275  27.155  1.00  0.00     0.086 H 
ATOM   1558  C   ALA D  98      22.937  25.214  25.454  1.00 22.36     0.240 C 
ATOM   1559  O   ALA D  98      22.549  24.884  24.318  1.00 23.99    -0.271 OA
ATOM   1560  CB  ALA D  98      25.331  25.367  26.031  1.00 16.73    -0.049 C 
ATOM   1561  HB1 ALA D  98      25.141  26.321  26.575  1.00  0.00     0.030 H 
ATOM   1562  HB2 ALA D  98      25.673  25.541  24.984  1.00  0.00     0.030 H 
ATOM   1563  HB3 ALA D  98      26.237  24.840  26.411  1.00  0.00     0.030 H 
ATOM   1564  N   ILE D  99      22.372  26.176  26.189  1.00 16.18    -0.346 N 
ATOM   1565  HN  ILE D  99      22.753  26.368  27.116  1.00  0.00     0.163 HD
ATOM   1566  CA  ILE D  99      21.228  26.970  25.724  1.00 16.87     0.092 C 
ATOM   1567  HA  ILE D  99      21.177  26.926  24.611  1.00  0.00     0.088 H 
ATOM   1568  C   ILE D  99      21.392  28.434  26.167  1.00 21.37     0.241 C 
ATOM   1569  O   ILE D  99      21.955  28.691  27.245  1.00 22.08    -0.271 OA
ATOM   1570  CB  ILE D  99      19.888  26.448  26.321  1.00 15.62    -0.030 C 
ATOM   1571  HB  ILE D  99      19.764  25.377  26.037  1.00  0.00     0.043 H 
ATOM   1572  CG1 ILE D  99      18.706  27.237  25.775  1.00 17.35    -0.063 C 
ATOM   1573 1HG1 ILE D  99      18.761  27.311  24.664  1.00  0.00     0.033 H 
ATOM   1574 2HG1 ILE D  99      18.798  28.317  26.037  1.00  0.00     0.033 H 
ATOM   1575  CG2 ILE D  99      19.901  26.551  27.835  1.00 14.26    -0.071 C 
ATOM   1576 1HG2 ILE D  99      18.941  26.177  28.263  1.00  0.00     0.028 H 
ATOM   1577 2HG2 ILE D  99      20.131  27.587  28.177  1.00  0.00     0.028 H 
ATOM   1578 3HG2 ILE D  99      20.782  26.030  28.278  1.00  0.00     0.028 H 
ATOM   1579  CD1 ILE D  99      17.366  26.694  26.209  1.00 17.18    -0.076 C 
ATOM   1580 1HD1 ILE D  99      16.500  27.272  25.809  1.00  0.00     0.027 H 
ATOM   1581 2HD1 ILE D  99      17.311  26.620  27.320  1.00  0.00     0.027 H 
ATOM   1582 3HD1 ILE D  99      17.274  25.614  25.947  1.00  0.00     0.027 H 
ATOM   1583  N   SER D 100      20.939  29.371  25.333  1.00 19.66    -0.344 N 
ATOM   1584  HN  SER D 100      20.546  29.089  24.435  1.00  0.00     0.163 HD
ATOM   1585  CA  SER D 100      20.992  30.799  25.676  1.00 16.97     0.109 C 
ATOM   1586  HA  SER D 100      21.251  30.911  26.755  1.00  0.00     0.090 H 
ATOM   1587  C   SER D 100      19.611  31.361  25.432  1.00 19.46     0.243 C 
ATOM   1588  O   SER D 100      18.933  30.985  24.465  1.00 20.64    -0.271 OA
ATOM   1589  CB  SER D 100      22.003  31.572  24.829  1.00 14.67     0.044 C 
ATOM   1590  HB1 SER D 100      22.134  32.615  25.200  1.00  0.00     0.077 H 
ATOM   1591  HB2 SER D 100      23.041  31.200  24.992  1.00  0.00     0.077 H 
ATOM   1592  OG  SER D 100      21.651  31.549  23.450  1.00 18.60    -0.398 OA
ATOM   1593  HG  SER D 100      22.279  32.029  22.924  1.00  0.00     0.209 HD
ATOM   1594  N   MET D 101      19.145  32.181  26.361  1.00 20.57    -0.346 N 
ATOM   1595  HN  MET D 101      19.715  32.402  27.178  1.00  0.00     0.163 HD
ATOM   1596  CA  MET D 101      17.817  32.769  26.218  1.00 22.94     0.090 C 
ATOM   1597  HA  MET D 101      17.414  32.540  25.204  1.00  0.00     0.087 H 
ATOM   1598  C   MET D 101      17.969  34.260  26.377  1.00 22.53     0.241 C 
ATOM   1599  O   MET D 101      18.769  34.727  27.185  1.00 18.47    -0.271 OA
ATOM   1600  CB  MET D 101      16.857  32.238  27.282  1.00 26.52    -0.030 C 
ATOM   1601  HB1 MET D 101      17.193  32.572  28.291  1.00  0.00     0.037 H 
ATOM   1602  HB2 MET D 101      15.881  32.771  27.206  1.00  0.00     0.037 H 
ATOM   1603  CG  MET D 101      16.621  30.734  27.292  1.00 27.46    -0.021 C 
ATOM   1604  HG1 MET D 101      16.376  30.351  26.274  1.00  0.00     0.049 H 
ATOM   1605  HG2 MET D 101      17.569  30.172  27.463  1.00  0.00     0.049 H 
ATOM   1606  SD  MET D 101      15.359  30.280  28.490  1.00 33.22    -0.173 SA
ATOM   1607  CE  MET D 101      16.308  30.125  29.937  1.00 28.73    -0.035 C 
ATOM   1608  HE1 MET D 101      15.526  29.844  30.680  1.00  0.00     0.041 H 
ATOM   1609  HE2 MET D 101      16.921  31.017  30.204  1.00  0.00     0.041 H 
ATOM   1610  HE3 MET D 101      17.174  29.427  29.868  1.00  0.00     0.041 H 
ATOM   1611  N   ALA D 102      17.242  35.006  25.562  1.00 20.37    -0.346 N 
ATOM   1612  HN  ALA D 102      16.644  34.556  24.869  1.00  0.00     0.163 HD
ATOM   1613  CA  ALA D 102      17.282  36.457  25.639  1.00 24.35     0.086 C 
ATOM   1614  HA  ALA D 102      17.317  36.758  26.712  1.00  0.00     0.086 H 
ATOM   1615  C   ALA D 102      16.028  37.012  25.022  1.00 30.65     0.240 C 
ATOM   1616  O   ALA D 102      15.528  36.484  24.025  1.00 35.08    -0.271 OA
ATOM   1617  CB  ALA D 102      18.525  37.003  24.935  1.00 21.47    -0.049 C 
ATOM   1618  HB1 ALA D 102      18.556  38.116  24.994  1.00  0.00     0.030 H 
ATOM   1619  HB2 ALA D 102      18.594  36.643  23.882  1.00  0.00     0.030 H 
ATOM   1620  HB3 ALA D 102      19.460  36.543  25.332  1.00  0.00     0.030 H 
ATOM   1621  N   ASN D 103      15.543  38.092  25.613  1.00 35.14    -0.344 N 
ATOM   1622  HN  ASN D 103      16.031  38.450  26.434  1.00  0.00     0.163 HD
ATOM   1623  CA  ASN D 103      14.356  38.797  25.162  1.00 43.30     0.104 C 
ATOM   1624  HA  ASN D 103      13.550  38.064  24.926  1.00  0.00     0.090 H 
ATOM   1625  C   ASN D 103      14.754  39.547  23.900  1.00 46.02     0.197 C 
ATOM   1626  O   ASN D 103      15.060  40.752  23.975  1.00 44.35    -0.646 OA
ATOM   1627  CB  ASN D 103      13.867  39.779  26.262  1.00 50.30     0.037 C 
ATOM   1628  HB1 ASN D 103      13.113  40.490  25.851  1.00  0.00     0.051 H 
ATOM   1629  HB2 ASN D 103      13.233  39.250  27.012  1.00  0.00     0.051 H 
ATOM   1630  CG  ASN D 103      15.013  40.537  26.953  1.00 52.20     0.217 C 
ATOM   1631  OD1 ASN D 103      15.902  39.933  27.572  1.00 46.73    -0.274 OA
ATOM   1632  ND2 ASN D 103      15.011  41.867  26.821  1.00 49.01    -0.370 N 
ATOM   1633 1HD2 ASN D 103      15.771  42.370  27.279  1.00  0.00     0.159 HD
ATOM   1634 2HD2 ASN D 103      14.280  42.364  26.312  1.00  0.00     0.159 HD
ATOM   1635  OXT ASN D 103      14.870  38.876  22.845  1.00 51.61    -0.646 OA
TER
ATOM   1636  O   HOH D 520      32.119  14.993  20.597  1.00 33.61     0.000 OA
ATOM   1637  O   HOH D 527      24.825  14.847  26.011  1.00 37.12     0.000 OA
ATOM   1638  O   HOH D 533      31.748  14.509  28.142  1.00 43.18     0.000 OA
ATOM   1639  O   HOH D 537      32.449  17.589  22.646  1.00 44.99     0.000 OA
TER
ATOM   1640  C1  GAA D 504      30.716  12.927  23.788  1.00 23.81     0.156 C 
ATOM   1641  H1  GAA D 504      31.516  12.165  23.941  1.00  0.00     0.133 H 
ATOM   1642  C2  GAA D 504      29.784  12.491  22.670  1.00 25.42     0.110 C 
ATOM   1643  H2  GAA D 504      29.335  11.497  22.904  1.00  0.00     0.094 H 
ATOM   1644  C3  GAA D 504      28.669  13.559  22.487  1.00 28.69     0.092 C 
ATOM   1645  H3  GAA D 504      29.173  14.532  22.281  1.00  0.00     0.091 H 
ATOM   1646  C4  GAA D 504      27.933  13.703  23.807  1.00 28.25     0.090 C 
ATOM   1647  H4  GAA D 504      27.164  14.504  23.711  1.00  0.00     0.091 H 
ATOM   1648  C5  GAA D 504      28.940  14.112  24.835  1.00 26.28     0.089 C 
ATOM   1649  H5  GAA D 504      29.354  15.121  24.604  1.00  0.00     0.090 H 
ATOM   1650  C6  GAA D 504      28.210  14.128  26.107  1.00 29.44     0.043 C 
ATOM   1651  H61 GAA D 504      27.866  13.133  26.473  1.00  0.00     0.078 H 
ATOM   1652  H62 GAA D 504      27.190  14.577  26.067  1.00  0.00     0.078 H 
ATOM   1653  H1  GAA D 504      31.888  14.495  23.821  1.00 31.35     0.212 HD
ATOM   1654  O1  GAA D 504      31.292  14.169  23.340  1.00 26.98    -0.369 OA
ATOM   1655  O2  GAA D 504      30.554  12.413  21.544  1.00 27.75    -0.388 OA
ATOM   1656  H2  GAA D 504      29.971  12.140  20.845  1.00  0.00     0.210 HD
ATOM   1657  O3  GAA D 504      27.749  13.332  21.438  1.00 33.90    -0.390 OA
ATOM   1658  H3  GAA D 504      27.068  13.985  21.326  1.00  0.00     0.210 HD
ATOM   1659  O4  GAA D 504      27.295  12.487  24.170  1.00 26.85    -0.390 OA
ATOM   1660  H4  GAA D 504      26.834  12.577  24.996  1.00  0.00     0.210 HD
ATOM   1661  O5  GAA D 504      30.006  13.146  25.003  1.00 26.31    -0.349 OA
ATOM   1662  O6  GAA D 504      29.117  14.784  26.931  1.00 31.92    -0.398 OA
ATOM   1663  H6  GAA D 504      28.644  14.794  27.755  1.00  0.00     0.209 HD
TER    1664      GAA D 504 
