# Supplementary material for: Computational Pipeline for Accelerating the Design of Glycomimetics
Source: J Chem Inf Model. 2025 Nov 27;65(24):13374–85. doi: 10.1021/acs.jcim.5c02282 (PMC12728930; doi:10.1021/acs.jcim.5c02282)
Supplement: Supplementary file 2 [file ci5c02282_si_002.zip › gm_supp/Test/Cholera-Toxin/1eei/output/natural_ligand.pdb]

TITLE     Generated by GMML                                                     
ATOM      1 C1   GAA D 504      30.716  12.927  23.788                       C  
ATOM      2 H1   GAA D 504      31.516  12.165  23.941                       H  
ATOM      3 C2   GAA D 504      29.784  12.491  22.670                       C  
ATOM      4 H2   GAA D 504      29.335  11.497  22.904                       H  
ATOM      5 C3   GAA D 504      28.669  13.559  22.487                       C  
ATOM      6 H3   GAA D 504      29.173  14.532  22.281                       H  
ATOM      7 C4   GAA D 504      27.933  13.703  23.807                       C  
ATOM      8 H4   GAA D 504      27.164  14.504  23.711                       H  
ATOM      9 C5   GAA D 504      28.940  14.112  24.835                       C  
ATOM     10 H5   GAA D 504      29.354  15.121  24.604                       H  
ATOM     11 C6   GAA D 504      28.210  14.128  26.107                       C  
ATOM     12 H61  GAA D 504      27.866  13.133  26.473                       H  
ATOM     13 H62  GAA D 504      27.190  14.577  26.067                       H  
ATOM     14 H1   GAA D 504      31.888  14.495  23.821                       H  
ATOM     15 O1   GAA D 504      31.292  14.169  23.340                       O  
ATOM     16 O2   GAA D 504      30.554  12.413  21.544                       O  
ATOM     17 H2   GAA D 504      29.971  12.140  20.845                       H  
ATOM     18 O3   GAA D 504      27.749  13.332  21.438                       O  
ATOM     19 H3   GAA D 504      27.068  13.985  21.326                       H  
ATOM     20 O4   GAA D 504      27.295  12.487  24.170                       O  
ATOM     21 H4   GAA D 504      26.834  12.577  24.996                       H  
ATOM     22 O5   GAA D 504      30.006  13.146  25.003                       O  
ATOM     23 O6   GAA D 504      29.117  14.784  26.931                       O  
ATOM     24 H6   GAA D 504      28.644  14.794  27.755                       H  
TER      25      GAA D 504                                                      
CONECT    1    2    3   15   22                                                 
CONECT    2    1                                                                
CONECT    3    1    4    5   16                                                 
CONECT    4    3                                                                
CONECT    5    3    6    7   18                                                 
CONECT    6    5                                                                
CONECT    7    5    8    9   20                                                 
CONECT    8    7                                                                
CONECT    9    7   10   11   22                                                 
CONECT   10    9                                                                
CONECT   11    9   12   13   23                                                 
CONECT   12   11                                                                
CONECT   13   11                                                                
CONECT   14   15                                                                
CONECT   15    1   14                                                           
CONECT   16    3   17                                                           
CONECT   17   16                                                                
CONECT   18    5   19                                                           
CONECT   19   18                                                                
CONECT   20    7   21                                                           
CONECT   21   20                                                                
CONECT   22    1    9                                                           
CONECT   23   11   24                                                           
CONECT   24   23                                                                
END                                                                             
