# Supplementary material for: Computational Pipeline for Accelerating the Design of Glycomimetics
Source: J Chem Inf Model. 2025 Nov 27;65(24):13374–85. doi: 10.1021/acs.jcim.5c02282 (PMC12728930; doi:10.1021/acs.jcim.5c02282)
Supplement: Supplementary file 2 [file ci5c02282_si_002.zip › gm_supp/Test/Cholera-Toxin/1eei/output/natural_receptor.pdb]

TITLE     Generated by GMML                                                     
ATOM      1 N    THR D   1      38.037  31.348  29.862                       N  
ATOM      2 CA   THR D   1      36.589  31.127  30.121                       C  
ATOM      3 C    THR D   1      35.742  31.862  29.096                       C  
ATOM      4 O    THR D   1      35.831  33.092  28.952                       O  
ATOM      5 CB   THR D   1      36.193  31.558  31.545                       C  
ATOM      6 OG1  THR D   1      36.841  30.686  32.469                       O  
ATOM      7 CG2  THR D   1      34.687  31.426  31.763                       C  
ATOM      8 N    PRO D   2      34.892  31.113  28.372                       N  
ATOM      9 CA   PRO D   2      34.031  31.737  27.351                       C  
ATOM     10 C    PRO D   2      33.093  32.795  27.950                       C  
ATOM     11 O    PRO D   2      32.735  32.731  29.127                       O  
ATOM     12 CB   PRO D   2      33.273  30.536  26.746                       C  
ATOM     13 CG   PRO D   2      33.247  29.524  27.908                       C  
ATOM     14 CD   PRO D   2      34.641  29.662  28.498                       C  
ATOM     15 N    GLN D   3      32.710  33.770  27.141                       N  
ATOM     16 CA   GLN D   3      31.830  34.806  27.619                       C  
ATOM     17 C    GLN D   3      30.464  34.666  27.011                       C  
ATOM     18 O    GLN D   3      29.554  35.366  27.398                       O  
ATOM     19 CB   GLN D   3      32.414  36.182  27.330                       C  
ATOM     20 CG   GLN D   3      33.767  36.404  28.018                       C  
ATOM     21 CD   GLN D   3      33.898  37.791  28.618                       C  
ATOM     22 OE1  GLN D   3      32.950  38.339  29.188                       O  
ATOM     23 NE2  GLN D   3      35.083  38.370  28.499                       N  
ATOM     24 N    ASN D   4      30.283  33.673  26.156                       N  
ATOM     25 CA   ASN D   4      29.007  33.476  25.504                       C  
ATOM     26 C    ASN D   4      28.898  32.053  24.991                       C  
ATOM     27 O    ASN D   4      29.885  31.318  24.971                       O  
ATOM     28 CB   ASN D   4      28.881  34.449  24.343                       C  
ATOM     29 CG   ASN D   4      30.015  34.307  23.351                       C  
ATOM     30 OD1  ASN D   4      30.162  33.270  22.716                       O  
ATOM     31 ND2  ASN D   4      30.851  35.332  23.235                       N  
ATOM     32 N    ILE D   5      27.687  31.677  24.582                       N  
ATOM     33 CA   ILE D   5      27.386  30.329  24.109                       C  
ATOM     34 C    ILE D   5      28.189  29.917  22.875                       C  
ATOM     35 O    ILE D   5      28.630  28.762  22.753                       O  
ATOM     36 CB   ILE D   5      25.838  30.177  23.848                       C  
ATOM     37 CG1  ILE D   5      25.442  28.731  23.549                       C  
ATOM     38 CG2  ILE D   5      25.395  31.070  22.737                       C  
ATOM     39 CD1  ILE D   5      23.941  28.466  23.661                       C  
ATOM     40 N    THR D   6      28.390  30.870  21.978                       N  
ATOM     41 CA   THR D   6      29.111  30.578  20.747                       C  
ATOM     42 C    THR D   6      30.546  30.195  21.004                       C  
ATOM     43 O    THR D   6      31.033  29.179  20.499                       O  
ATOM     44 CB   THR D   6      29.066  31.751  19.797                       C  
ATOM     45 OG1  THR D   6      27.691  31.996  19.449                       O  
ATOM     46 CG2  THR D   6      29.800  31.426  18.518                       C  
ATOM     47 N    ASP D   7      31.220  31.017  21.790                       N  
ATOM     48 CA   ASP D   7      32.594  30.737  22.127                       C  
ATOM     49 C    ASP D   7      32.703  29.409  22.878                       C  
ATOM     50 O    ASP D   7      33.624  28.623  22.628                       O  
ATOM     51 CB   ASP D   7      33.186  31.890  22.944                       C  
ATOM     52 CG   ASP D   7      33.156  33.219  22.185                       C  
ATOM     53 OD1  ASP D   7      32.828  33.204  20.977                       O  
ATOM     54 OD2  ASP D   7      33.435  34.278  22.792                       O  
ATOM     55 N    LEU D   8      31.765  29.153  23.783                       N  
ATOM     56 CA   LEU D   8      31.789  27.919  24.553                       C  
ATOM     57 C    LEU D   8      31.617  26.718  23.650                       C  
ATOM     58 O    LEU D   8      32.326  25.720  23.786                       O  
ATOM     59 CB   LEU D   8      30.674  27.920  25.620                       C  
ATOM     60 CG   LEU D   8      30.613  26.758  26.636                       C  
ATOM     61 CD1  LEU D   8      30.086  27.244  27.988                       C  
ATOM     62 CD2  LEU D   8      29.755  25.618  26.105                       C  
ATOM     63 N    CYX D   9      30.678  26.813  22.721                       N  
ATOM     64 CA   CYX D   9      30.395  25.711  21.808                       C  
ATOM     65 C    CYX D   9      31.628  25.327  21.002                       C  
ATOM     66 O    CYX D   9      31.943  24.149  20.838                       O  
ATOM     67 CB   CYX D   9      29.256  26.092  20.879                       C  
ATOM     68 SG   CYX D   9      28.371  24.643  20.226                       S  
ATOM     69 N    ALA D  10      32.343  26.359  20.567                       N  
ATOM     70 CA   ALA D  10      33.557  26.214  19.768                       C  
ATOM     71 C    ALA D  10      34.727  25.445  20.406                       C  
ATOM     72 O    ALA D  10      35.704  25.126  19.729                       O  
ATOM     73 CB   ALA D  10      34.041  27.584  19.319                       C  
ATOM     74 N    GLU D  11      34.670  25.221  21.710                       N  
ATOM     75 CA   GLU D  11      35.741  24.501  22.379                       C  
ATOM     76 C    GLU D  11      35.575  22.997  22.278                       C  
ATOM     77 O    GLU D  11      36.362  22.255  22.850                       O  
ATOM     78 CB   GLU D  11      35.789  24.893  23.856                       C  
ATOM     79 CG   GLU D  11      35.771  26.378  24.085                       C  
ATOM     80 CD   GLU D  11      35.643  26.739  25.550                       C  
ATOM     81 OE1  GLU D  11      35.279  25.874  26.373                       O  
ATOM     82 OE2  GLU D  11      35.906  27.907  25.889                       O  
ATOM     83 N    TYR D  12      34.531  22.539  21.592                       N  
ATOM     84 CA   TYR D  12      34.279  21.109  21.477                       C  
ATOM     85 C    TYR D  12      34.213  20.643  20.028                       C  
ATOM     86 O    TYR D  12      33.942  21.421  19.125                       O  
ATOM     87 CB   TYR D  12      32.962  20.742  22.173                       C  
ATOM     88 CG   TYR D  12      32.950  21.055  23.656                       C  
ATOM     89 CD1  TYR D  12      32.546  22.314  24.122                       C  
ATOM     90 CD2  TYR D  12      33.356  20.098  24.598                       C  
ATOM     91 CE1  TYR D  12      32.578  22.626  25.484                       C  
ATOM     92 CE2  TYR D  12      33.391  20.397  25.962                       C  
ATOM     93 CZ   TYR D  12      32.990  21.661  26.400                       C  
ATOM     94 OH   TYR D  12      33.042  21.967  27.743                       O  
ATOM     95 N    HIS D  13      34.541  19.369  19.823                       N  
ATOM     96 CA   HIS D  13      34.469  18.796  18.504                       C  
ATOM     97 C    HIS D  13      32.996  18.484  18.164                       C  
ATOM     98 O    HIS D  13      32.181  18.244  19.046                       O  
ATOM     99 CB   HIS D  13      35.372  17.582  18.389                       C  
ATOM    100 CG   HIS D  13      36.836  17.941  18.377                       C  
ATOM    101 ND1  HIS D  13      37.690  17.632  19.408                       N  
ATOM    102 CD2  HIS D  13      37.570  18.635  17.475                       C  
ATOM    103 CE1  HIS D  13      38.884  18.110  19.151                       C  
ATOM    104 NE2  HIS D  13      38.839  18.728  17.985                       N  
ATOM    105 N    ASN D  14      32.722  18.501  16.870                       N  
ATOM    106 CA   ASN D  14      31.395  18.311  16.326                       C  
ATOM    107 C    ASN D  14      30.250  18.833  17.146                       C  
ATOM    108 O    ASN D  14      29.448  18.077  17.701                       O  
ATOM    109 CB   ASN D  14      31.060  16.908  15.806                       C  
ATOM    110 CG   ASN D  14      31.948  15.837  16.394                       C  
ATOM    111 OD1  ASN D  14      32.136  15.779  17.597                       O  
ATOM    112 ND2  ASN D  14      32.497  15.021  15.544                       N  
ATOM    113 N    THR D  15      30.238  20.132  17.245                       N  
ATOM    114 CA   THR D  15      29.213  20.845  17.915                       C  
ATOM    115 C    THR D  15      28.897  21.932  16.914                       C  
ATOM    116 O    THR D  15      29.655  22.144  15.960                       O  
ATOM    117 CB   THR D  15      29.676  21.462  19.244                       C  
ATOM    118 OG1  THR D  15      30.838  22.292  19.013                       O  
ATOM    119 CG2  THR D  15      30.043  20.370  20.224                       C  
ATOM    120 N    GLN D  16      27.722  22.528  17.033                       N  
ATOM    121 CA   GLN D  16      27.394  23.618  16.158                       C  
ATOM    122 C    GLN D  16      26.303  24.384  16.851                       C  
ATOM    123 O    GLN D  16      25.644  23.864  17.744                       O  
ATOM    124 CB   GLN D  16      26.929  23.131  14.779                       C  
ATOM    125 CG   GLN D  16      25.578  22.480  14.752                       C  
ATOM    126 CD   GLN D  16      25.102  22.259  13.342                       C  
ATOM    127 OE1  GLN D  16      25.450  21.266  12.711                       O  
ATOM    128 NE2  GLN D  16      24.290  23.194  12.826                       N  
ATOM    129 N    ILE D  17      26.205  25.652  16.502                       N  
ATOM    130 CA   ILE D  17      25.202  26.506  17.077                       C  
ATOM    131 C    ILE D  17      23.989  26.539  16.149                       C  
ATOM    132 O    ILE D  17      24.117  26.491  14.918                       O  
ATOM    133 CB   ILE D  17      25.772  27.945  17.268                       C  
ATOM    134 CG1  ILE D  17      26.656  28.011  18.528                       C  
ATOM    135 CG2  ILE D  17      24.634  28.982  17.314                       C  
ATOM    136 CD1  ILE D  17      25.897  27.932  19.871                       C  
ATOM    137 N    HIS D  18      22.811  26.543  16.754                       N  
ATOM    138 CA   HIS D  18      21.570  26.653  16.021                       C  
ATOM    139 C    HIS D  18      20.897  27.866  16.601                       C  
ATOM    140 O    HIS D  18      20.627  27.904  17.802                       O  
ATOM    141 CB   HIS D  18      20.684  25.445  16.239                       C  
ATOM    142 CG   HIS D  18      21.005  24.315  15.328                       C  
ATOM    143 ND1  HIS D  18      21.700  23.206  15.736                       N  
ATOM    144 CD2  HIS D  18      20.751  24.147  14.009                       C  
ATOM    145 CE1  HIS D  18      21.864  22.388  14.714                       C  
ATOM    146 NE2  HIS D  18      21.297  22.936  13.650                       N  
ATOM    147 N    THR D  19      20.715  28.891  15.780                       N  
ATOM    148 CA   THR D  19      20.040  30.090  16.250                       C  
ATOM    149 C    THR D  19      18.567  29.859  15.988                       C  
ATOM    150 O    THR D  19      18.157  29.562  14.853                       O  
ATOM    151 CB   THR D  19      20.517  31.343  15.510                       C  
ATOM    152 OG1  THR D  19      21.929  31.471  15.681                       O  
ATOM    153 CG2  THR D  19      19.878  32.582  16.081                       C  
ATOM    154 N    LEU D  20      17.793  29.883  17.064                       N  
ATOM    155 CA   LEU D  20      16.366  29.663  16.979                       C  
ATOM    156 C    LEU D  20      15.569  30.937  17.219                       C  
ATOM    157 O    LEU D  20      14.633  31.216  16.486                       O  
ATOM    158 CB   LEU D  20      15.931  28.580  17.973                       C  
ATOM    159 CG   LEU D  20      16.379  27.115  17.826                       C  
ATOM    160 CD1  LEU D  20      16.174  26.647  16.414                       C  
ATOM    161 CD2  LEU D  20      17.803  26.896  18.234                       C  
ATOM    162 N    ASN D  21      15.974  31.709  18.222                       N  
ATOM    163 CA   ASN D  21      15.267  32.935  18.590                       C  
ATOM    164 C    ASN D  21      13.767  32.737  18.503                       C  
ATOM    165 O    ASN D  21      13.094  33.476  17.814                       O  
ATOM    166 CB   ASN D  21      15.671  34.092  17.691                       C  
ATOM    167 CG   ASN D  21      17.052  34.546  17.963                       C  
ATOM    168 OD1  ASN D  21      17.873  34.649  17.071                       O  
ATOM    169 ND2  ASN D  21      17.321  34.820  19.218                       N  
ATOM    170 N    ASP D  22      13.245  31.754  19.224                       N  
ATOM    171 CA   ASP D  22      11.816  31.453  19.181                       C  
ATOM    172 C    ASP D  22      11.516  30.596  20.403                       C  
ATOM    173 O    ASP D  22      12.434  30.013  20.957                       O  
ATOM    174 CB   ASP D  22      11.539  30.655  17.902                       C  
ATOM    175 CG   ASP D  22      10.068  30.402  17.658                       C  
ATOM    176 OD1  ASP D  22       9.208  31.115  18.225                       O  
ATOM    177 OD2  ASP D  22       9.768  29.488  16.862                       O  
ATOM    178 N    LYS D  23      10.267  30.558  20.850                       N  
ATOM    179 CA   LYS D  23       9.893  29.738  21.997                       C  
ATOM    180 C    LYS D  23       9.858  28.290  21.524                       C  
ATOM    181 O    LYS D  23       9.815  28.034  20.316                       O  
ATOM    182 CB   LYS D  23       8.508  30.123  22.502                       C  
ATOM    183 CG   LYS D  23       7.408  29.783  21.521                       C  
ATOM    184 CD   LYS D  23       6.053  29.981  22.162                       C  
ATOM    185 CE   LYS D  23       4.937  29.825  21.154                       C  
ATOM    186 NZ   LYS D  23       5.117  30.860  20.079                       N  
ATOM    187 N    ILE D  24       9.911  27.353  22.468                       N  
ATOM    188 CA   ILE D  24       9.898  25.932  22.132                       C  
ATOM    189 C    ILE D  24       8.516  25.530  21.668                       C  
ATOM    190 O    ILE D  24       7.550  25.795  22.360                       O  
ATOM    191 CB   ILE D  24      10.252  25.056  23.349                       C  
ATOM    192 CG1  ILE D  24      11.652  25.407  23.868                       C  
ATOM    193 CG2  ILE D  24      10.156  23.583  22.968                       C  
ATOM    194 CD1  ILE D  24      11.999  24.803  25.239                       C  
ATOM    195 N    PHE D  25       8.432  24.863  20.518                       N  
ATOM    196 CA   PHE D  25       7.135  24.440  20.002                       C  
ATOM    197 C    PHE D  25       6.527  23.279  20.777                       C  
ATOM    198 O    PHE D  25       5.328  23.271  21.038                       O  
ATOM    199 CB   PHE D  25       7.204  24.057  18.532                       C  
ATOM    200 CG   PHE D  25       5.876  23.700  17.955                       C  
ATOM    201 CD1  PHE D  25       4.909  24.680  17.739                       C  
ATOM    202 CD2  PHE D  25       5.535  22.369  17.707                       C  
ATOM    203 CE1  PHE D  25       3.620  24.340  17.298                       C  
ATOM    204 CE2  PHE D  25       4.253  22.019  17.260                       C  
ATOM    205 CZ   PHE D  25       3.296  23.004  17.062                       C  
ATOM    206 N    SER D  26       7.318  22.251  21.054                       N  
ATOM    207 CA   SER D  26       6.795  21.110  21.789                       C  
ATOM    208 C    SER D  26       7.821  20.574  22.762                       C  
ATOM    209 O    SER D  26       9.027  20.723  22.568                       O  
ATOM    210 CB   SER D  26       6.362  20.008  20.837                       C  
ATOM    211 OG   SER D  26       7.494  19.448  20.210                       O  
ATOM    212 N    TYR D  27       7.326  20.010  23.855                       N  
ATOM    213 CA   TYR D  27       8.185  19.456  24.897                       C  
ATOM    214 C    TYR D  27       7.726  18.037  25.220                       C  
ATOM    215 O    TYR D  27       6.572  17.827  25.608                       O  
ATOM    216 CB   TYR D  27       8.131  20.345  26.167                       C  
ATOM    217 CG   TYR D  27       8.942  19.795  27.314                       C  
ATOM    218 CD1  TYR D  27      10.313  20.016  27.392                       C  
ATOM    219 CD2  TYR D  27       8.363  18.955  28.258                       C  
ATOM    220 CE1  TYR D  27      11.082  19.395  28.354                       C  
ATOM    221 CE2  TYR D  27       9.130  18.333  29.225                       C  
ATOM    222 CZ   TYR D  27      10.478  18.552  29.263                       C  
ATOM    223 OH   TYR D  27      11.233  17.884  30.177                       O  
ATOM    224 N    THR D  28       8.658  17.094  25.137                       N  
ATOM    225 CA   THR D  28       8.388  15.685  25.426                       C  
ATOM    226 C    THR D  28       9.433  15.114  26.376                       C  
ATOM    227 O    THR D  28      10.618  15.393  26.219                       O  
ATOM    228 CB   THR D  28       8.460  14.837  24.146                       C  
ATOM    229 OG1  THR D  28       7.522  15.340  23.206                       O  
ATOM    230 CG2  THR D  28       8.142  13.377  24.429                       C  
ATOM    231 N    GLU D  29       8.992  14.356  27.383                       N  
ATOM    232 CA   GLU D  29       9.923  13.714  28.307                       C  
ATOM    233 C    GLU D  29       9.468  12.286  28.556                       C  
ATOM    234 O    GLU D  29       8.274  11.987  28.459                       O  
ATOM    235 CB   GLU D  29      10.079  14.498  29.606                       C  
ATOM    236 CG   GLU D  29       9.049  14.255  30.670                       C  
ATOM    237 CD   GLU D  29       9.327  15.030  31.941                       C  
ATOM    238 OE1  GLU D  29       9.947  16.114  31.875                       O  
ATOM    239 OE2  GLU D  29       8.905  14.579  33.013                       O  
ATOM    240 N    SER D  30      10.423  11.401  28.806                       N  
ATOM    241 CA   SER D  30      10.138   9.986  29.008                       C  
ATOM    242 C    SER D  30      10.845   9.428  30.198                       C  
ATOM    243 O    SER D  30      11.988   9.777  30.470                       O  
ATOM    244 CB   SER D  30      10.632   9.202  27.802                       C  
ATOM    245 OG   SER D  30      10.771   7.826  28.086                       O  
ATOM    246 N    LEU D  31      10.165   8.518  30.878                       N  
ATOM    247 CA   LEU D  31      10.764   7.859  32.019                       C  
ATOM    248 C    LEU D  31      11.026   6.423  31.603                       C  
ATOM    249 O    LEU D  31      11.533   5.643  32.398                       O  
ATOM    250 CB   LEU D  31       9.838   7.892  33.241                       C  
ATOM    251 CG   LEU D  31       8.396   7.356  33.180                       C  
ATOM    252 CD1  LEU D  31       8.333   5.887  32.845                       C  
ATOM    253 CD2  LEU D  31       7.707   7.588  34.529                       C  
ATOM    254 N    ALA D  32      10.616   6.069  30.394                       N  
ATOM    255 CA   ALA D  32      10.785   4.718  29.897                       C  
ATOM    256 C    ALA D  32      12.242   4.237  29.969                       C  
ATOM    257 O    ALA D  32      13.193   5.003  29.715                       O  
ATOM    258 CB   ALA D  32      10.251   4.632  28.491                       C  
ATOM    259 N    GLY D  33      12.395   2.973  30.365                       N  
ATOM    260 CA   GLY D  33      13.711   2.372  30.515                       C  
ATOM    261 C    GLY D  33      14.602   2.588  29.318                       C  
ATOM    262 O    GLY D  33      14.228   2.237  28.209                       O  
ATOM    263 N    LYS D  34      15.807   3.090  29.569                       N  
ATOM    264 CA   LYS D  34      16.800   3.372  28.529                       C  
ATOM    265 C    LYS D  34      16.357   4.539  27.643                       C  
ATOM    266 O    LYS D  34      17.011   4.860  26.654                       O  
ATOM    267 CB   LYS D  34      17.113   2.130  27.668                       C  
ATOM    268 CG   LYS D  34      17.575   0.868  28.445                       C  
ATOM    269 CD   LYS D  34      18.798   1.131  29.332                       C  
ATOM    270 CE   LYS D  34      19.229  -0.112  30.120                       C  
ATOM    271 NZ   LYS D  34      20.262   0.204  31.168                       N  
ATOM    272 N    ARG D  35      15.220   5.151  27.964                       N  
ATOM    273 CA   ARG D  35      14.739   6.297  27.201                       C  
ATOM    274 C    ARG D  35      14.323   7.415  28.148                       C  
ATOM    275 O    ARG D  35      13.375   8.148  27.884                       O  
ATOM    276 CB   ARG D  35      13.579   5.924  26.269                       C  
ATOM    277 CG   ARG D  35      13.963   5.102  25.018                       C  
ATOM    278 CD   ARG D  35      14.843   5.862  24.008                       C  
ATOM    279 NE   ARG D  35      15.075   5.091  22.781                       N  
ATOM    280 CZ   ARG D  35      16.242   4.570  22.426                       C  
ATOM    281 NH1  ARG D  35      17.310   4.729  23.194                       N  
ATOM    282 NH2  ARG D  35      16.333   3.859  21.315                       N  
ATOM    283 N    GLU D  36      15.077   7.549  29.237                       N  
ATOM    284 CA   GLU D  36      14.852   8.595  30.232                       C  
ATOM    285 C    GLU D  36      15.507   9.844  29.632                       C  
ATOM    286 O    GLU D  36      16.684  10.123  29.853                       O  
ATOM    287 CB   GLU D  36      15.511   8.182  31.543                       C  
ATOM    288 CG   GLU D  36      15.052   6.819  32.040                       C  
ATOM    289 CD   GLU D  36      15.923   5.676  31.547                       C  
ATOM    290 OE1  GLU D  36      16.748   5.878  30.633                       O  
ATOM    291 OE2  GLU D  36      15.811   4.560  32.091                       O  
ATOM    292 N    MET D  37      14.756  10.540  28.787                       N  
ATOM    293 CA   MET D  37      15.293  11.694  28.064                       C  
ATOM    294 C    MET D  37      14.231  12.735  27.809                       C  
ATOM    295 O    MET D  37      13.047  12.516  28.081                       O  
ATOM    296 CB   MET D  37      15.782  11.219  26.691                       C  
ATOM    297 CG   MET D  37      14.596  10.784  25.826                       C  
ATOM    298 SD   MET D  37      14.926  10.077  24.231                       S  
ATOM    299 CE   MET D  37      16.143  11.290  23.580                       C  
ATOM    300 N    ALA D  38      14.647  13.801  27.132                       N  
ATOM    301 CA   ALA D  38      13.765  14.899  26.779                       C  
ATOM    302 C    ALA D  38      14.043  15.281  25.351                       C  
ATOM    303 O    ALA D  38      15.183  15.225  24.883                       O  
ATOM    304 CB   ALA D  38      14.007  16.098  27.685                       C  
ATOM    305 N    ILE D  39      12.978  15.661  24.666                       N  
ATOM    306 CA   ILE D  39      13.065  16.095  23.291                       C  
ATOM    307 C    ILE D  39      12.256  17.376  23.143                       C  
ATOM    308 O    ILE D  39      11.179  17.519  23.721                       O  
ATOM    309 CB   ILE D  39      12.461  15.059  22.351                       C  
ATOM    310 CG1  ILE D  39      13.204  13.721  22.495                       C  
ATOM    311 CG2  ILE D  39      12.522  15.572  20.905                       C  
ATOM    312 CD1  ILE D  39      12.434  12.522  21.971                       C  
ATOM    313 N    ILE D  40      12.815  18.321  22.407                       N  
ATOM    314 CA   ILE D  40      12.103  19.568  22.163                       C  
ATOM    315 C    ILE D  40      12.123  19.864  20.670                       C  
ATOM    316 O    ILE D  40      13.052  19.473  19.951                       O  
ATOM    317 CB   ILE D  40      12.753  20.743  22.912                       C  
ATOM    318 CG1  ILE D  40      14.237  20.853  22.519                       C  
ATOM    319 CG2  ILE D  40      12.609  20.560  24.433                       C  
ATOM    320 CD1  ILE D  40      14.940  22.122  23.038                       C  
ATOM    321 N    THR D  41      11.097  20.547  20.199                       N  
ATOM    322 CA   THR D  41      11.067  20.924  18.791                       C  
ATOM    323 C    THR D  41      10.561  22.339  18.692                       C  
ATOM    324 O    THR D  41       9.890  22.851  19.603                       O  
ATOM    325 CB   THR D  41      10.128  20.072  17.940                       C  
ATOM    326 OG1  THR D  41       8.772  20.494  18.156                       O  
ATOM    327 CG2  THR D  41      10.286  18.602  18.238                       C  
ATOM    328 N    PHE D  42      10.885  22.965  17.572                       N  
ATOM    329 CA   PHE D  42      10.483  24.328  17.285                       C  
ATOM    330 C    PHE D  42       9.589  24.269  16.053                       C  
ATOM    331 O    PHE D  42       9.757  23.388  15.214                       O  
ATOM    332 CB   PHE D  42      11.730  25.181  17.071                       C  
ATOM    333 CG   PHE D  42      12.621  25.259  18.297                       C  
ATOM    334 CD1  PHE D  42      13.506  24.225  18.597                       C  
ATOM    335 CD2  PHE D  42      12.515  26.340  19.178                       C  
ATOM    336 CE1  PHE D  42      14.277  24.250  19.763                       C  
ATOM    337 CE2  PHE D  42      13.274  26.384  20.346                       C  
ATOM    338 CZ   PHE D  42      14.161  25.333  20.646                       C  
ATOM    339 N    LYS D  43       8.622  25.177  15.946                       N  
ATOM    340 CA   LYS D  43       7.683  25.180  14.822                       C  
ATOM    341 C    LYS D  43       8.265  24.982  13.430                       C  
ATOM    342 O    LYS D  43       7.558  24.549  12.515                       O  
ATOM    343 CB   LYS D  43       6.744  26.403  14.857                       C  
ATOM    344 CG   LYS D  43       7.362  27.782  14.596                       C  
ATOM    345 CD   LYS D  43       6.260  28.862  14.579                       C  
ATOM    346 CE   LYS D  43       6.801  30.283  14.784                       C  
ATOM    347 NZ   LYS D  43       7.669  30.767  13.684                       N  
ATOM    348 N    ASN D  44       9.549  25.272  13.271                       N  
ATOM    349 CA   ASN D  44      10.208  25.098  11.988                       C  
ATOM    350 C    ASN D  44      10.609  23.643  11.714                       C  
ATOM    351 O    ASN D  44      11.178  23.345  10.668                       O  
ATOM    352 CB   ASN D  44      11.445  25.979  11.925                       C  
ATOM    353 CG   ASN D  44      12.593  25.454  12.780                       C  
ATOM    354 OD1  ASN D  44      12.531  24.375  13.367                       O  
ATOM    355 ND2  ASN D  44      13.675  26.208  12.812                       N  
ATOM    356 N    GLY D  45      10.352  22.762  12.681                       N  
ATOM    357 CA   GLY D  45      10.690  21.358  12.517                       C  
ATOM    358 C    GLY D  45      11.958  20.897  13.202                       C  
ATOM    359 O    GLY D  45      12.228  19.700  13.249                       O  
ATOM    360 N    ALA D  46      12.757  21.838  13.691                       N  
ATOM    361 CA   ALA D  46      14.002  21.488  14.362                       C  
ATOM    362 C    ALA D  46      13.721  20.697  15.634                       C  
ATOM    363 O    ALA D  46      12.848  21.064  16.435                       O  
ATOM    364 CB   ALA D  46      14.809  22.733  14.659                       C  
ATOM    365 N    THR D  47      14.503  19.645  15.833                       N  
ATOM    366 CA   THR D  47      14.335  18.756  16.973                       C  
ATOM    367 C    THR D  47      15.643  18.521  17.694                       C  
ATOM    368 O    THR D  47      16.667  18.341  17.065                       O  
ATOM    369 CB   THR D  47      13.806  17.404  16.477                       C  
ATOM    370 OG1  THR D  47      12.582  17.631  15.758                       O  
ATOM    371 CG2  THR D  47      13.528  16.471  17.617                       C  
ATOM    372 N    PHE D  48      15.613  18.568  19.021                       N  
ATOM    373 CA   PHE D  48      16.830  18.335  19.810                       C  
ATOM    374 C    PHE D  48      16.511  17.462  21.000                       C  
ATOM    375 O    PHE D  48      15.358  17.349  21.422                       O  
ATOM    376 CB   PHE D  48      17.442  19.651  20.284                       C  
ATOM    377 CG   PHE D  48      17.575  20.665  19.181                       C  
ATOM    378 CD1  PHE D  48      18.702  20.684  18.369                       C  
ATOM    379 CD2  PHE D  48      16.558  21.581  18.945                       C  
ATOM    380 CE1  PHE D  48      18.809  21.611  17.336                       C  
ATOM    381 CE2  PHE D  48      16.653  22.507  17.924                       C  
ATOM    382 CZ   PHE D  48      17.780  22.528  17.117                       C  
ATOM    383 N    GLN D  49      17.518  16.782  21.502                       N  
ATOM    384 CA   GLN D  49      17.258  15.957  22.655                       C  
ATOM    385 C    GLN D  49      18.245  16.308  23.738                       C  
ATOM    386 O    GLN D  49      19.231  17.020  23.506                       O  
ATOM    387 CB   GLN D  49      17.492  14.502  22.279                       C  
ATOM    388 CG   GLN D  49      18.962  14.231  21.981                       C  
ATOM    389 CD   GLN D  49      19.280  12.767  21.846                       C  
ATOM    390 OE1  GLN D  49      19.085  11.989  22.779                       O  
ATOM    391 NE2  GLN D  49      19.809  12.383  20.683                       N  
ATOM    392 N    VAL D  50      17.905  15.849  24.941                       N  
ATOM    393 CA   VAL D  50      18.809  15.944  26.072                       C  
ATOM    394 C    VAL D  50      18.980  14.445  26.285                       C  
ATOM    395 O    VAL D  50      18.023  13.746  26.643                       O  
ATOM    396 CB   VAL D  50      18.183  16.593  27.310                       C  
ATOM    397 CG1  VAL D  50      19.171  16.525  28.456                       C  
ATOM    398 CG2  VAL D  50      17.866  18.044  27.010                       C  
ATOM    399 N    GLU D  51      20.139  13.955  25.877                       N  
ATOM    400 CA   GLU D  51      20.467  12.541  25.983                       C  
ATOM    401 C    GLU D  51      20.214  11.863  27.310                       C  
ATOM    402 O    GLU D  51      20.238  12.478  28.370                       O  
ATOM    403 CB   GLU D  51      21.945  12.311  25.693                       C  
ATOM    404 CG   GLU D  51      22.382  12.666  24.327                       C  
ATOM    405 CD   GLU D  51      23.812  12.264  24.109                       C  
ATOM    406 OE1  GLU D  51      24.078  11.081  23.825                       O  
ATOM    407 OE2  GLU D  51      24.679  13.141  24.266                       O  
ATOM    408 N    VAL D  52      20.052  10.550  27.235                       N  
ATOM    409 CA   VAL D  52      19.891   9.716  28.414                       C  
ATOM    410 C    VAL D  52      21.253   9.844  29.117                       C  
ATOM    411 O    VAL D  52      22.280   9.964  28.455                       O  
ATOM    412 CB   VAL D  52      19.718   8.237  28.027                       C  
ATOM    413 CG1  VAL D  52      19.552   7.376  29.271                       C  
ATOM    414 CG2  VAL D  52      18.556   8.082  27.077                       C  
ATOM    415 N    PRO D  53      21.267   9.917  30.449                       N  
ATOM    416 CA   PRO D  53      22.576  10.040  31.114                       C  
ATOM    417 C    PRO D  53      23.308   8.787  30.788                       C  
ATOM    418 O    PRO D  53      22.701   7.732  30.763                       O  
ATOM    419 CB   PRO D  53      22.218  10.026  32.582                       C  
ATOM    420 CG   PRO D  53      20.813  10.589  32.597                       C  
ATOM    421 CD   PRO D  53      20.170   9.905  31.434                       C  
ATOM    422 N    GLY D  54      24.593   8.885  30.506                       N  
ATOM    423 CA   GLY D  54      25.321   7.675  30.181                       C  
ATOM    424 C    GLY D  54      26.796   7.780  30.461                       C  
ATOM    425 O    GLY D  54      27.249   8.758  31.058                       O  
ATOM    426 N    SER D  55      27.544   6.784  29.996                       N  
ATOM    427 CA   SER D  55      28.995   6.713  30.174                       C  
ATOM    428 C    SER D  55      29.700   7.807  29.410                       C  
ATOM    429 O    SER D  55      30.852   8.125  29.698                       O  
ATOM    430 CB   SER D  55      29.528   5.356  29.688                       C  
ATOM    431 OG   SER D  55      28.890   4.267  30.331                       O  
ATOM    432 N    GLN D  56      29.046   8.357  28.392                       N  
ATOM    433 CA   GLN D  56      29.638   9.419  27.598                       C  
ATOM    434 C    GLN D  56      29.662  10.682  28.429                       C  
ATOM    435 O    GLN D  56      30.231  11.694  28.035                       O  
ATOM    436 CB   GLN D  56      28.860   9.667  26.282                       C  
ATOM    437 CG   GLN D  56      27.515  10.391  26.394                       C  
ATOM    438 CD   GLN D  56      26.350   9.462  26.646                       C  
ATOM    439 OE1  GLN D  56      25.233   9.750  26.226                       O  
ATOM    440 NE2  GLN D  56      26.581   8.394  27.399                       N  
ATOM    441 N    HIS D  57      28.948  10.676  29.543                       N  
ATOM    442 CA   HIS D  57      28.916  11.856  30.384                       C  
ATOM    443 C    HIS D  57      29.802  11.667  31.595                       C  
ATOM    444 O    HIS D  57      29.807  10.608  32.208                       O  
ATOM    445 CB   HIS D  57      27.481  12.127  30.868                       C  
ATOM    446 CG   HIS D  57      26.481  12.306  29.762                       C  
ATOM    447 ND1  HIS D  57      25.405  11.459  29.588                       N  
ATOM    448 CD2  HIS D  57      26.398  13.240  28.766                       C  
ATOM    449 CE1  HIS D  57      24.706  11.872  28.538                       C  
ATOM    450 NE2  HIS D  57      25.285  12.935  28.034                       N  
ATOM    451 N    ILE D  58      30.530  12.706  31.973                       N  
ATOM    452 CA   ILE D  58      31.362  12.627  33.173                       C  
ATOM    453 C    ILE D  58      30.484  12.975  34.390                       C  
ATOM    454 O    ILE D  58      29.357  13.470  34.237                       O  
ATOM    455 CB   ILE D  58      32.637  13.524  33.068                       C  
ATOM    456 CG1  ILE D  58      32.273  15.010  33.038                       C  
ATOM    457 CG2  ILE D  58      33.404  13.173  31.795                       C  
ATOM    458 CD1  ILE D  58      33.479  15.933  32.907                       C  
ATOM    459 N    ASP D  59      30.977  12.657  35.581                       N  
ATOM    460 CA   ASP D  59      30.245  12.874  36.827                       C  
ATOM    461 C    ASP D  59      29.739  14.282  37.042                       C  
ATOM    462 O    ASP D  59      28.608  14.487  37.491                       O  
ATOM    463 CB   ASP D  59      31.098  12.428  38.010                       C  
ATOM    464 CG   ASP D  59      31.754  11.073  37.770                       C  
ATOM    465 OD1  ASP D  59      32.752  11.017  36.987                       O  
ATOM    466 OD2  ASP D  59      31.231  10.074  38.331                       O  
ATOM    467 N    SER D  60      30.575  15.254  36.728                       N  
ATOM    468 CA   SER D  60      30.202  16.644  36.900                       C  
ATOM    469 C    SER D  60      29.028  16.995  35.997                       C  
ATOM    470 O    SER D  60      28.274  17.925  36.277                       O  
ATOM    471 CB   SER D  60      31.409  17.532  36.573                       C  
ATOM    472 OG   SER D  60      31.816  17.308  35.238                       O  
ATOM    473 N    GLN D  61      28.863  16.258  34.905                       N  
ATOM    474 CA   GLN D  61      27.787  16.551  33.969                       C  
ATOM    475 C    GLN D  61      26.400  16.086  34.357                       C  
ATOM    476 O    GLN D  61      25.403  16.693  33.937                       O  
ATOM    477 CB   GLN D  61      28.123  15.972  32.606                       C  
ATOM    478 CG   GLN D  61      29.177  16.740  31.836                       C  
ATOM    479 CD   GLN D  61      29.428  16.143  30.460                       C  
ATOM    480 OE1  GLN D  61      30.120  15.139  30.331                       O  
ATOM    481 NE2  GLN D  61      28.836  16.739  29.437                       N  
ATOM    482 N    LYS D  62      26.325  14.971  35.077                       N  
ATOM    483 CA   LYS D  62      25.043  14.394  35.489                       C  
ATOM    484 C    LYS D  62      24.087  15.412  36.120                       C  
ATOM    485 O    LYS D  62      22.922  15.492  35.746                       O  
ATOM    486 CB   LYS D  62      25.285  13.199  36.428                       C  
ATOM    487 CG   LYS D  62      26.166  12.073  35.833                       C  
ATOM    488 CD   LYS D  62      25.541  11.469  34.562                       C  
ATOM    489 CE   LYS D  62      26.435  10.416  33.884                       C  
ATOM    490 NZ   LYS D  62      26.436   9.076  34.556                       N  
ATOM    491 N    LYS D  63      24.567  16.205  37.064                       N  
ATOM    492 CA   LYS D  63      23.712  17.222  37.670                       C  
ATOM    493 C    LYS D  63      23.341  18.290  36.634                       C  
ATOM    494 O    LYS D  63      22.216  18.758  36.604                       O  
ATOM    495 CB   LYS D  63      24.392  17.848  38.899                       C  
ATOM    496 CG   LYS D  63      25.770  18.522  38.629                       C  
ATOM    497 CD   LYS D  63      26.499  18.990  39.924                       C  
ATOM    498 CE   LYS D  63      27.930  19.481  39.636                       C  
ATOM    499 NZ   LYS D  63      27.934  20.536  38.579                       N  
ATOM    500 N    ALA D  64      24.249  18.600  35.713                       N  
ATOM    501 CA   ALA D  64      23.970  19.622  34.703                       C  
ATOM    502 C    ALA D  64      22.936  19.108  33.740                       C  
ATOM    503 O    ALA D  64      22.234  19.875  33.102                       O  
ATOM    504 CB   ALA D  64      25.207  19.998  33.950                       C  
ATOM    505 N    ILE D  65      22.877  17.792  33.589                       N  
ATOM    506 CA   ILE D  65      21.887  17.218  32.693                       C  
ATOM    507 C    ILE D  65      20.483  17.401  33.285                       C  
ATOM    508 O    ILE D  65      19.524  17.770  32.599                       O  
ATOM    509 CB   ILE D  65      22.186  15.756  32.462                       C  
ATOM    510 CG1  ILE D  65      23.495  15.627  31.681                       C  
ATOM    511 CG2  ILE D  65      21.013  15.090  31.756                       C  
ATOM    512 CD1  ILE D  65      23.944  14.208  31.459                       C  
ATOM    513 N    GLU D  66      20.371  17.109  34.566                       N  
ATOM    514 CA   GLU D  66      19.106  17.268  35.249                       C  
ATOM    515 C    GLU D  66      18.649  18.718  35.179                       C  
ATOM    516 O    GLU D  66      17.467  19.005  34.954                       O  
ATOM    517 CB   GLU D  66      19.262  16.816  36.694                       C  
ATOM    518 CG   GLU D  66      19.541  15.325  36.793                       C  
ATOM    519 CD   GLU D  66      18.564  14.518  35.932                       C  
ATOM    520 OE1  GLU D  66      17.332  14.635  36.167                       O  
ATOM    521 OE2  GLU D  66      18.993  13.835  34.987                       O  
ATOM    522 N    ARG D  67      19.604  19.633  35.308                       N  
ATOM    523 CA   ARG D  67      19.307  21.048  35.249                       C  
ATOM    524 C    ARG D  67      18.796  21.474  33.878                       C  
ATOM    525 O    ARG D  67      17.819  22.213  33.784                       O  
ATOM    526 CB   ARG D  67      20.542  21.883  35.646                       C  
ATOM    527 CG   ARG D  67      20.263  23.391  35.642                       C  
ATOM    528 CD   ARG D  67      21.444  24.274  36.041                       C  
ATOM    529 NE   ARG D  67      21.824  24.132  37.447                       N  
ATOM    530 CZ   ARG D  67      21.203  24.729  38.459                       C  
ATOM    531 NH1  ARG D  67      20.161  25.525  38.222                       N  
ATOM    532 NH2  ARG D  67      21.621  24.537  39.711                       N  
ATOM    533 N    MET D  68      19.452  21.008  32.828                       N  
ATOM    534 CA   MET D  68      19.023  21.363  31.486                       C  
ATOM    535 C    MET D  68      17.569  20.979  31.283                       C  
ATOM    536 O    MET D  68      16.800  21.715  30.659                       O  
ATOM    537 CB   MET D  68      19.889  20.678  30.446                       C  
ATOM    538 CG   MET D  68      19.556  21.052  29.018                       C  
ATOM    539 SD   MET D  68      19.742  22.813  28.687                       S  
ATOM    540 CE   MET D  68      21.554  22.896  28.719                       C  
ATOM    541 N    LYS D  69      17.209  19.782  31.726                       N  
ATOM    542 CA   LYS D  69      15.835  19.344  31.585                       C  
ATOM    543 C    LYS D  69      14.860  20.223  32.376                       C  
ATOM    544 O    LYS D  69      13.757  20.514  31.901                       O  
ATOM    545 CB   LYS D  69      15.713  17.866  31.938                       C  
ATOM    546 CG   LYS D  69      16.155  16.954  30.791                       C  
ATOM    547 CD   LYS D  69      16.155  15.469  31.174                       C  
ATOM    548 CE   LYS D  69      17.220  15.178  32.233                       C  
ATOM    549 NZ   LYS D  69      17.408  13.724  32.450                       N  
ATOM    550 N    ASP D  70      15.263  20.692  33.558                       N  
ATOM    551 CA   ASP D  70      14.393  21.573  34.338                       C  
ATOM    552 C    ASP D  70      14.237  22.845  33.543                       C  
ATOM    553 O    ASP D  70      13.161  23.413  33.458                       O  
ATOM    554 CB   ASP D  70      15.030  21.937  35.665                       C  
ATOM    555 CG   ASP D  70      15.169  20.750  36.602                       C  
ATOM    556 OD1  ASP D  70      14.465  19.738  36.428                       O  
ATOM    557 OD2  ASP D  70      15.995  20.843  37.526                       O  
ATOM    558 N    THR D  71      15.352  23.288  32.975                       N  
ATOM    559 CA   THR D  71      15.356  24.501  32.180                       C  
ATOM    560 C    THR D  71      14.441  24.404  30.959                       C  
ATOM    561 O    THR D  71      13.614  25.290  30.723                       O  
ATOM    562 CB   THR D  71      16.791  24.902  31.766                       C  
ATOM    563 OG1  THR D  71      17.525  25.275  32.942                       O  
ATOM    564 CG2  THR D  71      16.785  26.089  30.810                       C  
ATOM    565 N    LEU D  72      14.598  23.339  30.182                       N  
ATOM    566 CA   LEU D  72      13.774  23.178  29.005                       C  
ATOM    567 C    LEU D  72      12.299  23.106  29.352                       C  
ATOM    568 O    LEU D  72      11.458  23.698  28.672                       O  
ATOM    569 CB   LEU D  72      14.200  21.926  28.268                       C  
ATOM    570 CG   LEU D  72      15.649  21.969  27.813                       C  
ATOM    571 CD1  LEU D  72      15.992  20.695  27.110                       C  
ATOM    572 CD2  LEU D  72      15.870  23.147  26.885                       C  
ATOM    573 N    ARG D  73      11.985  22.382  30.428                       N  
ATOM    574 CA   ARG D  73      10.582  22.245  30.816                       C  
ATOM    575 C    ARG D  73       9.950  23.591  31.102                       C  
ATOM    576 O    ARG D  73       8.858  23.895  30.617                       O  
ATOM    577 CB   ARG D  73      10.432  21.379  32.063                       C  
ATOM    578 CG   ARG D  73       9.004  21.292  32.579                       C  
ATOM    579 CD   ARG D  73       8.904  20.270  33.696                       C  
ATOM    580 NE   ARG D  73       9.828  20.573  34.792                       N  
ATOM    581 CZ   ARG D  73      10.195  19.717  35.750                       C  
ATOM    582 NH1  ARG D  73       9.718  18.477  35.765                       N  
ATOM    583 NH2  ARG D  73      11.066  20.113  36.675                       N  
ATOM    584 N    ILE D  74      10.643  24.389  31.903                       N  
ATOM    585 CA   ILE D  74      10.129  25.690  32.282                       C  
ATOM    586 C    ILE D  74      10.115  26.701  31.139                       C  
ATOM    587 O    ILE D  74       9.184  27.494  31.038                       O  
ATOM    588 CB   ILE D  74      10.857  26.244  33.539                       C  
ATOM    589 CG1  ILE D  74      10.028  27.374  34.166                       C  
ATOM    590 CG2  ILE D  74      12.269  26.728  33.209                       C  
ATOM    591 CD1  ILE D  74       8.645  26.921  34.637                       C  
ATOM    592 N    ALA D  75      11.140  26.676  30.297                       N  
ATOM    593 CA   ALA D  75      11.198  27.583  29.156                       C  
ATOM    594 C    ALA D  75       9.993  27.286  28.299                       C  
ATOM    595 O    ALA D  75       9.336  28.185  27.778                       O  
ATOM    596 CB   ALA D  75      12.464  27.338  28.349                       C  
ATOM    597 N    TYR D  76       9.696  26.005  28.163                       N  
ATOM    598 CA   TYR D  76       8.574  25.603  27.351                       C  
ATOM    599 C    TYR D  76       7.282  26.134  27.946                       C  
ATOM    600 O    TYR D  76       6.509  26.820  27.296                       O  
ATOM    601 CB   TYR D  76       8.492  24.075  27.258                       C  
ATOM    602 CG   TYR D  76       7.181  23.649  26.664                       C  
ATOM    603 CD1  TYR D  76       6.965  23.773  25.303                       C  
ATOM    604 CD2  TYR D  76       6.108  23.267  27.478                       C  
ATOM    605 CE1  TYR D  76       5.731  23.547  24.762                       C  
ATOM    606 CE2  TYR D  76       4.850  23.038  26.937                       C  
ATOM    607 CZ   TYR D  76       4.678  23.187  25.573                       C  
ATOM    608 OH   TYR D  76       3.457  23.011  25.000                       O  
ATOM    609 N    LEU D  77       7.012  25.738  29.175                       N  
ATOM    610 CA   LEU D  77       5.790  26.165  29.845                       C  
ATOM    611 C    LEU D  77       5.581  27.678  29.933                       C  
ATOM    612 O    LEU D  77       4.468  28.150  30.117                       O  
ATOM    613 CB   LEU D  77       5.733  25.559  31.239                       C  
ATOM    614 CG   LEU D  77       5.558  24.048  31.241                       C  
ATOM    615 CD1  LEU D  77       5.753  23.512  32.640                       C  
ATOM    616 CD2  LEU D  77       4.187  23.712  30.740                       C  
ATOM    617 N    THR D  78       6.652  28.446  29.825                       N  
ATOM    618 CA   THR D  78       6.560  29.894  29.910                       C  
ATOM    619 C    THR D  78       6.676  30.535  28.550                       C  
ATOM    620 O    THR D  78       6.523  31.734  28.448                       O  
ATOM    621 CB   THR D  78       7.667  30.500  30.825                       C  
ATOM    622 OG1  THR D  78       8.974  30.179  30.328                       O  
ATOM    623 CG2  THR D  78       7.517  29.982  32.231                       C  
ATOM    624 N    GLU D  79       6.950  29.741  27.514                       N  
ATOM    625 CA   GLU D  79       7.122  30.260  26.152                       C  
ATOM    626 C    GLU D  79       8.359  31.162  26.088                       C  
ATOM    627 O    GLU D  79       8.448  32.066  25.263                       O  
ATOM    628 CB   GLU D  79       5.892  31.057  25.718                       C  
ATOM    629 CG   GLU D  79       4.581  30.320  25.793                       C  
ATOM    630 CD   GLU D  79       3.423  31.192  25.349                       C  
ATOM    631 OE1  GLU D  79       2.863  31.917  26.205                       O  
ATOM    632 OE2  GLU D  79       3.096  31.171  24.135                       O  
ATOM    633 N    ALA D  80       9.308  30.938  26.983                       N  
ATOM    634 CA   ALA D  80      10.506  31.753  26.994                       C  
ATOM    635 C    ALA D  80      11.190  31.638  25.641                       C  
ATOM    636 O    ALA D  80      11.288  30.544  25.085                       O  
ATOM    637 CB   ALA D  80      11.457  31.283  28.098                       C  
ATOM    638 N    LYS D  81      11.653  32.749  25.096                       N  
ATOM    639 CA   LYS D  81      12.342  32.686  23.815                       C  
ATOM    640 C    LYS D  81      13.715  32.063  23.926                       C  
ATOM    641 O    LYS D  81      14.542  32.434  24.761                       O  
ATOM    642 CB   LYS D  81      12.535  34.042  23.192                       C  
ATOM    643 CG   LYS D  81      13.211  33.969  21.878                       C  
ATOM    644 CD   LYS D  81      14.057  35.159  21.589                       C  
ATOM    645 CE   LYS D  81      13.255  36.242  20.971                       C  
ATOM    646 NZ   LYS D  81      14.187  37.334  20.621                       N  
ATOM    647 N    VAL D  82      13.997  31.130  23.040                       N  
ATOM    648 CA   VAL D  82      15.301  30.486  23.051                       C  
ATOM    649 C    VAL D  82      16.084  31.196  21.975                       C  
ATOM    650 O    VAL D  82      15.651  31.232  20.830                       O  
ATOM    651 CB   VAL D  82      15.205  28.973  22.717                       C  
ATOM    652 CG1  VAL D  82      16.611  28.364  22.531                       C  
ATOM    653 CG2  VAL D  82      14.425  28.233  23.819                       C  
ATOM    654 N    GLU D  83      17.209  31.791  22.342                       N  
ATOM    655 CA   GLU D  83      18.018  32.465  21.360                       C  
ATOM    656 C    GLU D  83      18.815  31.416  20.597                       C  
ATOM    657 O    GLU D  83      18.536  31.150  19.422                       O  
ATOM    658 CB   GLU D  83      18.971  33.467  22.021                       C  
ATOM    659 CG   GLU D  83      19.815  34.219  21.001                       C  
ATOM    660 CD   GLU D  83      21.172  34.662  21.538                       C  
ATOM    661 OE1  GLU D  83      21.808  33.901  22.305                       O  
ATOM    662 OE2  GLU D  83      21.617  35.763  21.169                       O  
ATOM    663 N    LYS D  84      19.757  30.767  21.281                       N  
ATOM    664 CA   LYS D  84      20.604  29.752  20.661                       C  
ATOM    665 C    LYS D  84      20.718  28.436  21.414                       C  
ATOM    666 O    LYS D  84      20.419  28.343  22.611                       O  
ATOM    667 CB   LYS D  84      22.019  30.299  20.472                       C  
ATOM    668 CG   LYS D  84      22.149  31.424  19.459                       C  
ATOM    669 CD   LYS D  84      23.480  32.159  19.597                       C  
ATOM    670 CE   LYS D  84      23.550  33.358  18.652                       C  
ATOM    671 NZ   LYS D  84      23.659  32.968  17.214                       N  
ATOM    672 N    LEU D  85      21.199  27.428  20.696                       N  
ATOM    673 CA   LEU D  85      21.442  26.107  21.244                       C  
ATOM    674 C    LEU D  85      22.767  25.582  20.708                       C  
ATOM    675 O    LEU D  85      23.047  25.679  19.514                       O  
ATOM    676 CB   LEU D  85      20.332  25.134  20.839                       C  
ATOM    677 CG   LEU D  85      18.992  25.191  21.560                       C  
ATOM    678 CD1  LEU D  85      18.126  24.029  21.104                       C  
ATOM    679 CD2  LEU D  85      19.250  25.096  23.042                       C  
ATOM    680 N    CYX D  86      23.613  25.099  21.607                       N  
ATOM    681 CA   CYX D  86      24.869  24.493  21.196                       C  
ATOM    682 C    CYX D  86      24.551  23.017  21.255                       C  
ATOM    683 O    CYX D  86      24.022  22.547  22.248                       O  
ATOM    684 CB   CYX D  86      25.997  24.811  22.169                       C  
ATOM    685 SG   CYX D  86      27.507  23.812  21.864                       S  
ATOM    686 N    VAL D  87      24.847  22.296  20.184                       N  
ATOM    687 CA   VAL D  87      24.553  20.869  20.133                       C  
ATOM    688 C    VAL D  87      25.662  20.027  19.524                       C  
ATOM    689 O    VAL D  87      26.517  20.532  18.790                       O  
ATOM    690 CB   VAL D  87      23.287  20.607  19.307                       C  
ATOM    691 CG1  VAL D  87      22.160  21.461  19.793                       C  
ATOM    692 CG2  VAL D  87      23.546  20.886  17.847                       C  
ATOM    693 N    TRP D  88      25.655  18.742  19.869                       N  
ATOM    694 CA   TRP D  88      26.604  17.775  19.306                       C  
ATOM    695 C    TRP D  88      25.982  17.289  17.984                       C  
ATOM    696 O    TRP D  88      24.785  16.951  17.928                       O  
ATOM    697 CB   TRP D  88      26.849  16.593  20.268                       C  
ATOM    698 CG   TRP D  88      27.880  16.891  21.381                       C  
ATOM    699 CD1  TRP D  88      29.242  16.969  21.238                       C  
ATOM    700 CD2  TRP D  88      27.603  17.205  22.758                       C  
ATOM    701 NE1  TRP D  88      29.821  17.319  22.432                       N  
ATOM    702 CE2  TRP D  88      28.849  17.472  23.383                       C  
ATOM    703 CE3  TRP D  88      26.438  17.305  23.534                       C  
ATOM    704 CZ2  TRP D  88      28.954  17.831  24.736                       C  
ATOM    705 CZ3  TRP D  88      26.545  17.666  24.881                       C  
ATOM    706 CH2  TRP D  88      27.794  17.925  25.465                       C  
ATOM    707 N    ASN D  89      26.778  17.340  16.915                       N  
ATOM    708 CA   ASN D  89      26.378  16.946  15.565                       C  
ATOM    709 C    ASN D  89      26.378  15.463  15.308                       C  
ATOM    710 O    ASN D  89      25.819  14.997  14.310                       O  
ATOM    711 CB   ASN D  89      27.327  17.574  14.554                       C  
ATOM    712 CG   ASN D  89      27.037  19.013  14.328                       C  
ATOM    713 OD1  ASN D  89      25.870  19.426  14.350                       O  
ATOM    714 ND2  ASN D  89      28.082  19.811  14.117                       N  
ATOM    715 N    ASN D  90      27.050  14.729  16.177                       N  
ATOM    716 CA   ASN D  90      27.164  13.286  16.044                       C  
ATOM    717 C    ASN D  90      26.097  12.445  16.740                       C  
ATOM    718 O    ASN D  90      26.369  11.303  17.133                       O  
ATOM    719 CB   ASN D  90      28.541  12.838  16.532                       C  
ATOM    720 CG   ASN D  90      28.787  13.194  17.980                       C  
ATOM    721 OD1  ASN D  90      27.934  13.798  18.639                       O  
ATOM    722 ND2  ASN D  90      29.959  12.853  18.475                       N  
ATOM    723 N    LYS D  91      24.888  12.996  16.861                       N  
ATOM    724 CA   LYS D  91      23.766  12.305  17.506                       C  
ATOM    725 C    LYS D  91      22.503  12.743  16.805                       C  
ATOM    726 O    LYS D  91      22.408  13.894  16.371                       O  
ATOM    727 CB   LYS D  91      23.676  12.677  18.994                       C  
ATOM    728 CG   LYS D  91      24.813  12.125  19.862                       C  
ATOM    729 CD   LYS D  91      24.718  10.610  19.995                       C  
ATOM    730 CE   LYS D  91      25.962  10.045  20.633                       C  
ATOM    731 NZ   LYS D  91      26.314  10.753  21.902                       N  
ATOM    732 N    THR D  92      21.550  11.829  16.667                       N  
ATOM    733 CA   THR D  92      20.280  12.121  16.028                       C  
ATOM    734 C    THR D  92      19.124  11.742  16.943                       C  
ATOM    735 O    THR D  92      18.888  10.560  17.212                       O  
ATOM    736 CB   THR D  92      20.148  11.402  14.680                       C  
ATOM    737 OG1  THR D  92      21.163  11.879  13.792                       O  
ATOM    738 CG2  THR D  92      18.770  11.690  14.066                       C  
ATOM    739 N    PRO D  93      18.356  12.741  17.417                       N  
ATOM    740 CA   PRO D  93      18.520  14.168  17.138                       C  
ATOM    741 C    PRO D  93      19.784  14.730  17.766                       C  
ATOM    742 O    PRO D  93      20.417  14.087  18.614                       O  
ATOM    743 CB   PRO D  93      17.296  14.803  17.813                       C  
ATOM    744 CG   PRO D  93      16.349  13.674  17.985                       C  
ATOM    745 CD   PRO D  93      17.231  12.521  18.332                       C  
ATOM    746 N    HIS D  94      20.131  15.943  17.365                       N  
ATOM    747 CA   HIS D  94      21.324  16.553  17.910                       C  
ATOM    748 C    HIS D  94      21.130  16.752  19.407                       C  
ATOM    749 O    HIS D  94      20.053  17.142  19.876                       O  
ATOM    750 CB   HIS D  94      21.631  17.847  17.169                       C  
ATOM    751 CG   HIS D  94      22.111  17.636  15.777                       C  
ATOM    752 ND1  HIS D  94      22.261  18.673  14.864                       N  
ATOM    753 CD2  HIS D  94      22.504  16.519  15.120                       C  
ATOM    754 CE1  HIS D  94      22.723  18.192  13.724                       C  
ATOM    755 NE2  HIS D  94      22.877  16.888  13.854                       N  
ATOM    756 N    ALA D  95      22.170  16.397  20.148                       N  
ATOM    757 CA   ALA D  95      22.140  16.469  21.601                       C  
ATOM    758 C    ALA D  95      22.517  17.847  22.076                       C  
ATOM    759 O    ALA D  95      23.499  18.424  21.614                       O  
ATOM    760 CB   ALA D  95      23.094  15.428  22.195                       C  
ATOM    761 N    ILE D  96      21.723  18.368  23.002                       N  
ATOM    762 CA   ILE D  96      21.942  19.684  23.573                       C  
ATOM    763 C    ILE D  96      23.136  19.786  24.535                       C  
ATOM    764 O    ILE D  96      23.237  19.052  25.513                       O  
ATOM    765 CB   ILE D  96      20.658  20.180  24.263                       C  
ATOM    766 CG1  ILE D  96      19.540  20.295  23.224                       C  
ATOM    767 CG2  ILE D  96      20.905  21.522  24.961                       C  
ATOM    768 CD1  ILE D  96      18.185  20.598  23.817                       C  
ATOM    769 N    ALA D  97      24.013  20.747  24.257                       N  
ATOM    770 CA   ALA D  97      25.203  20.998  25.070                       C  
ATOM    771 C    ALA D  97      25.014  22.248  25.943                       C  
ATOM    772 O    ALA D  97      25.485  22.311  27.091                       O  
ATOM    773 CB   ALA D  97      26.443  21.167  24.144                       C  
ATOM    774 N    ALA D  98      24.354  23.251  25.378                       N  
ATOM    775 CA   ALA D  98      24.105  24.500  26.090                       C  
ATOM    776 C    ALA D  98      22.937  25.214  25.454                       C  
ATOM    777 O    ALA D  98      22.549  24.884  24.318                       O  
ATOM    778 CB   ALA D  98      25.331  25.367  26.031                       C  
ATOM    779 N    ILE D  99      22.372  26.176  26.189                       N  
ATOM    780 CA   ILE D  99      21.228  26.970  25.724                       C  
ATOM    781 C    ILE D  99      21.392  28.434  26.167                       C  
ATOM    782 O    ILE D  99      21.955  28.691  27.245                       O  
ATOM    783 CB   ILE D  99      19.888  26.448  26.321                       C  
ATOM    784 CG1  ILE D  99      18.706  27.237  25.775                       C  
ATOM    785 CG2  ILE D  99      19.901  26.551  27.835                       C  
ATOM    786 CD1  ILE D  99      17.366  26.694  26.209                       C  
ATOM    787 N    SER D 100      20.939  29.371  25.333                       N  
ATOM    788 CA   SER D 100      20.992  30.799  25.676                       C  
ATOM    789 C    SER D 100      19.611  31.361  25.432                       C  
ATOM    790 O    SER D 100      18.933  30.985  24.465                       O  
ATOM    791 CB   SER D 100      22.003  31.572  24.829                       C  
ATOM    792 OG   SER D 100      21.651  31.549  23.450                       O  
ATOM    793 N    MET D 101      19.145  32.181  26.361                       N  
ATOM    794 CA   MET D 101      17.817  32.769  26.218                       C  
ATOM    795 C    MET D 101      17.969  34.260  26.377                       C  
ATOM    796 O    MET D 101      18.769  34.727  27.185                       O  
ATOM    797 CB   MET D 101      16.857  32.238  27.282                       C  
ATOM    798 CG   MET D 101      16.621  30.734  27.292                       C  
ATOM    799 SD   MET D 101      15.359  30.280  28.490                       S  
ATOM    800 CE   MET D 101      16.308  30.125  29.937                       C  
ATOM    801 N    ALA D 102      17.242  35.006  25.562                       N  
ATOM    802 CA   ALA D 102      17.282  36.457  25.639                       C  
ATOM    803 C    ALA D 102      16.028  37.012  25.022                       C  
ATOM    804 O    ALA D 102      15.528  36.484  24.025                       O  
ATOM    805 CB   ALA D 102      18.525  37.003  24.935                       C  
ATOM    806 N    ASN D 103      15.543  38.092  25.613                       N  
ATOM    807 CA   ASN D 103      14.356  38.797  25.162                       C  
ATOM    808 C    ASN D 103      14.754  39.547  23.900                       C  
ATOM    809 O    ASN D 103      15.060  40.752  23.975                       O  
ATOM    810 CB   ASN D 103      13.867  39.779  26.262                       C  
ATOM    811 CG   ASN D 103      15.013  40.537  26.953                       C  
ATOM    812 OD1  ASN D 103      15.902  39.933  27.572                       O  
ATOM    813 ND2  ASN D 103      15.011  41.867  26.821                       N  
ATOM    814 OXT  ASN D 103      14.870  38.876  22.845                       O  
ATOM    815 O    HOH D 520      32.119  14.993  20.597                       O  
ATOM    816 O    HOH D 527      24.825  14.847  26.011                       O  
ATOM    817 O    HOH D 533      31.748  14.509  28.142                       O  
ATOM    818 O    HOH D 537      32.449  17.589  22.646                       O  
TER     819      HOH D 537                                                      
CONECT    1    2                                                                
CONECT    2    1    3    5                                                      
CONECT    3    2    4    8                                                      
CONECT    4    3                                                                
CONECT    5    2    6    7                                                      
CONECT    6    5                                                                
CONECT    7    5                                                                
CONECT    8    3    9   14                                                      
CONECT    9    8   10   12                                                      
CONECT   10    9   11   15                                                      
CONECT   11   10                                                                
CONECT   12    9   13                                                           
CONECT   13   12   14                                                           
CONECT   14    8   13                                                           
CONECT   15   10   16                                                           
CONECT   16   15   17   19                                                      
CONECT   17   16   18   24                                                      
CONECT   18   17                                                                
CONECT   19   16   20                                                           
CONECT   20   19   21                                                           
CONECT   21   20   22   23                                                      
CONECT   22   21                                                                
CONECT   23   21                                                                
CONECT   24   17   25                                                           
CONECT   25   24   26   28                                                      
CONECT   26   25   27   32                                                      
CONECT   27   26                                                                
CONECT   28   25   29                                                           
CONECT   29   28   30   31                                                      
CONECT   30   29                                                                
CONECT   31   29                                                                
CONECT   32   26   33                                                           
CONECT   33   32   34   36                                                      
CONECT   34   33   35   40                                                      
CONECT   35   34                                                                
CONECT   36   33   37   38                                                      
CONECT   37   36   39                                                           
CONECT   38   36                                                                
CONECT   39   37                                                                
CONECT   40   34   41                                                           
CONECT   41   40   42   44                                                      
CONECT   42   41   43   47                                                      
CONECT   43   42                                                                
CONECT   44   41   45   46                                                      
CONECT   45   44                                                                
CONECT   46   44                                                                
CONECT   47   42   48                                                           
CONECT   48   47   49   51                                                      
CONECT   49   48   50   55                                                      
CONECT   50   49                                                                
CONECT   51   48   52                                                           
CONECT   52   51   53   54                                                      
CONECT   53   52                                                                
CONECT   54   52                                                                
CONECT   55   49   56                                                           
CONECT   56   55   57   59                                                      
CONECT   57   56   58   63                                                      
CONECT   58   57                                                                
CONECT   59   56   60                                                           
CONECT   60   59   61   62                                                      
CONECT   61   60                                                                
CONECT   62   60                                                                
CONECT   63   57   64                                                           
CONECT   64   63   65   67                                                      
CONECT   65   64   66   69                                                      
CONECT   66   65                                                                
CONECT   67   64   68                                                           
CONECT   68   67  685                                                           
CONECT   69   65   70                                                           
CONECT   70   69   71   73                                                      
CONECT   71   70   72   74                                                      
CONECT   72   71                                                                
CONECT   73   70                                                                
CONECT   74   71   75                                                           
CONECT   75   74   76   78                                                      
CONECT   76   75   77   83                                                      
CONECT   77   76                                                                
CONECT   78   75   79                                                           
CONECT   79   78   80                                                           
CONECT   80   79   81   82                                                      
CONECT   81   80                                                                
CONECT   82   80                                                                
CONECT   83   76   84                                                           
CONECT   84   83   87   85                                                      
CONECT   85   84   86   95                                                      
CONECT   86   85                                                                
CONECT   87   84   88                                                           
CONECT   88   87   89   90                                                      
CONECT   89   88   91                                                           
CONECT   90   88   92                                                           
CONECT   91   89   93                                                           
CONECT   92   90   93                                                           
CONECT   93   91   92   94                                                      
CONECT   94   93                                                                
CONECT   95   85   96                                                           
CONECT   96   95   97   99                                                      
CONECT   97   96   98  105                                                      
CONECT   98   97                                                                
CONECT   99   96  100                                                           
CONECT  100   99  101  102                                                      
CONECT  101  100  103                                                           
CONECT  102  100  104                                                           
CONECT  103  101  104                                                           
CONECT  104  102  103                                                           
CONECT  105   97  106                                                           
CONECT  106  105  107  109                                                      
CONECT  107  106  108  113                                                      
CONECT  108  107                                                                
CONECT  109  106  110                                                           
CONECT  110  109  111  112                                                      
CONECT  111  110                                                                
CONECT  112  110                                                                
CONECT  113  107  114                                                           
CONECT  114  113  115  117                                                      
CONECT  115  114  116  120                                                      
CONECT  116  115                                                                
CONECT  117  114  118  119                                                      
CONECT  118  117                                                                
CONECT  119  117                                                                
CONECT  120  115  121                                                           
CONECT  121  120  122  124                                                      
CONECT  122  121  123  129                                                      
CONECT  123  122                                                                
CONECT  124  121  125                                                           
CONECT  125  124  126                                                           
CONECT  126  125  127  128                                                      
CONECT  127  126                                                                
CONECT  128  126                                                                
CONECT  129  122  130                                                           
CONECT  130  129  131  133                                                      
CONECT  131  130  132  137                                                      
CONECT  132  131                                                                
CONECT  133  130  134  135                                                      
CONECT  134  133  136                                                           
CONECT  135  133                                                                
CONECT  136  134                                                                
CONECT  137  131  138                                                           
CONECT  138  137  139  141                                                      
CONECT  139  138  140  147                                                      
CONECT  140  139                                                                
CONECT  141  138  142                                                           
CONECT  142  141  143  144                                                      
CONECT  143  142  145                                                           
CONECT  144  142  146                                                           
CONECT  145  143  146                                                           
CONECT  146  144  145                                                           
CONECT  147  139  148                                                           
CONECT  148  147  149  151                                                      
CONECT  149  148  150  154                                                      
CONECT  150  149                                                                
CONECT  151  148  152  153                                                      
CONECT  152  151                                                                
CONECT  153  151                                                                
CONECT  154  149  155                                                           
CONECT  155  154  156  158                                                      
CONECT  156  155  157  162                                                      
CONECT  157  156                                                                
CONECT  158  155  159                                                           
CONECT  159  158  160  161                                                      
CONECT  160  159                                                                
CONECT  161  159                                                                
CONECT  162  156  163                                                           
CONECT  163  162  164  166                                                      
CONECT  164  163  165  170                                                      
CONECT  165  164                                                                
CONECT  166  163  167                                                           
CONECT  167  166  168  169                                                      
CONECT  168  167                                                                
CONECT  169  167                                                                
CONECT  170  164  171                                                           
CONECT  171  170  172  174                                                      
CONECT  172  171  173  178                                                      
CONECT  173  172                                                                
CONECT  174  171  175                                                           
CONECT  175  174  176  177                                                      
CONECT  176  175                                                                
CONECT  177  175                                                                
CONECT  178  172  179                                                           
CONECT  179  178  180  182                                                      
CONECT  180  179  181  187                                                      
CONECT  181  180                                                                
CONECT  182  179  183                                                           
CONECT  183  182  184                                                           
CONECT  184  183  185                                                           
CONECT  185  184  186                                                           
CONECT  186  185                                                                
CONECT  187  180  188                                                           
CONECT  188  187  189  191                                                      
CONECT  189  188  190  195                                                      
CONECT  190  189                                                                
CONECT  191  188  192  193                                                      
CONECT  192  191  194                                                           
CONECT  193  191                                                                
CONECT  194  192                                                                
CONECT  195  189  196                                                           
CONECT  196  195  197  199                                                      
CONECT  197  196  198  206                                                      
CONECT  198  197                                                                
CONECT  199  196  200                                                           
CONECT  200  199  201  202                                                      
CONECT  201  200  203                                                           
CONECT  202  200  204                                                           
CONECT  203  201  205                                                           
CONECT  204  202  205                                                           
CONECT  205  203  204                                                           
CONECT  206  197  207                                                           
CONECT  207  206  208  210                                                      
CONECT  208  207  209  212                                                      
CONECT  209  208                                                                
CONECT  210  207  211                                                           
CONECT  211  210                                                                
CONECT  212  208  213                                                           
CONECT  213  212  214  216                                                      
CONECT  214  213  215  224                                                      
CONECT  215  214                                                                
CONECT  216  213  217                                                           
CONECT  217  216  218  219                                                      
CONECT  218  217  220                                                           
CONECT  219  217  221                                                           
CONECT  220  218  222                                                           
CONECT  221  219  222                                                           
CONECT  222  220  221  223                                                      
CONECT  223  222                                                                
CONECT  224  214  225                                                           
CONECT  225  224  226  228                                                      
CONECT  226  225  227  231                                                      
CONECT  227  226                                                                
CONECT  228  225  229  230                                                      
CONECT  229  228                                                                
CONECT  230  228                                                                
CONECT  231  226  232                                                           
CONECT  232  231  233  235                                                      
CONECT  233  232  234  240                                                      
CONECT  234  233                                                                
CONECT  235  232  236                                                           
CONECT  236  235  237                                                           
CONECT  237  236  238  239                                                      
CONECT  238  237                                                                
CONECT  239  237                                                                
CONECT  240  233  241                                                           
CONECT  241  240  242  244                                                      
CONECT  242  241  243  246                                                      
CONECT  243  242                                                                
CONECT  244  241  245                                                           
CONECT  245  244                                                                
CONECT  246  242  247                                                           
CONECT  247  246  248  250                                                      
CONECT  248  247  249  254                                                      
CONECT  249  248                                                                
CONECT  250  247  251                                                           
CONECT  251  250  252  253                                                      
CONECT  252  251                                                                
CONECT  253  251                                                                
CONECT  254  248  255                                                           
CONECT  255  254  258  256                                                      
CONECT  256  255  257  259                                                      
CONECT  257  256                                                                
CONECT  258  255                                                                
CONECT  259  256  260                                                           
CONECT  260  259  261                                                           
CONECT  261  260  262  263                                                      
CONECT  262  261                                                                
CONECT  263  261  264                                                           
CONECT  264  263  265  267                                                      
CONECT  265  264  266  272                                                      
CONECT  266  265                                                                
CONECT  267  264  268                                                           
CONECT  268  267  269                                                           
CONECT  269  268  270                                                           
CONECT  270  269  271                                                           
CONECT  271  270                                                                
CONECT  272  265  273                                                           
CONECT  273  272  274  276                                                      
CONECT  274  273  275  283                                                      
CONECT  275  274                                                                
CONECT  276  273  277                                                           
CONECT  277  276  278                                                           
CONECT  278  277  279                                                           
CONECT  279  278  280                                                           
CONECT  280  279  281  282                                                      
CONECT  281  280                                                                
CONECT  282  280                                                                
CONECT  283  274  284                                                           
CONECT  284  283  285  287                                                      
CONECT  285  284  286  292                                                      
CONECT  286  285                                                                
CONECT  287  284  288                                                           
CONECT  288  287  289                                                           
CONECT  289  288  290  291                                                      
CONECT  290  289                                                                
CONECT  291  289                                                                
CONECT  292  285  293                                                           
CONECT  293  292  294  296                                                      
CONECT  294  293  295  300                                                      
CONECT  295  294                                                                
CONECT  296  293  297                                                           
CONECT  297  296  298                                                           
CONECT  298  297  299                                                           
CONECT  299  298                                                                
CONECT  300  294  301                                                           
CONECT  301  300  302  304                                                      
CONECT  302  301  303  305                                                      
CONECT  303  302                                                                
CONECT  304  301                                                                
CONECT  305  302  306                                                           
CONECT  306  305  307  309                                                      
CONECT  307  306  308  313                                                      
CONECT  308  307                                                                
CONECT  309  306  310  311                                                      
CONECT  310  309  312                                                           
CONECT  311  309                                                                
CONECT  312  310                                                                
CONECT  313  307  314                                                           
CONECT  314  313  315  317                                                      
CONECT  315  314  316  321                                                      
CONECT  316  315                                                                
CONECT  317  314  318  319                                                      
CONECT  318  317  320                                                           
CONECT  319  317                                                                
CONECT  320  318                                                                
CONECT  321  315  322                                                           
CONECT  322  321  323  325                                                      
CONECT  323  322  324  328                                                      
CONECT  324  323                                                                
CONECT  325  322  326  327                                                      
CONECT  326  325                                                                
CONECT  327  325                                                                
CONECT  328  323  329                                                           
CONECT  329  328  332  330                                                      
CONECT  330  329  331  339                                                      
CONECT  331  330                                                                
CONECT  332  329  333                                                           
CONECT  333  332  334  335                                                      
CONECT  334  333  336                                                           
CONECT  335  333  337                                                           
CONECT  336  334  338                                                           
CONECT  337  335  338                                                           
CONECT  338  336  337                                                           
CONECT  339  330  340                                                           
CONECT  340  339  341  343                                                      
CONECT  341  340  342  348                                                      
CONECT  342  341                                                                
CONECT  343  340  344                                                           
CONECT  344  343  345                                                           
CONECT  345  344  346                                                           
CONECT  346  345  347                                                           
CONECT  347  346                                                                
CONECT  348  341  349                                                           
CONECT  349  348  350  352                                                      
CONECT  350  349  351  356                                                      
CONECT  351  350                                                                
CONECT  352  349  353                                                           
CONECT  353  352  354  355                                                      
CONECT  354  353                                                                
CONECT  355  353                                                                
CONECT  356  350  357                                                           
CONECT  357  356  358                                                           
CONECT  358  357  359  360                                                      
CONECT  359  358                                                                
CONECT  360  358  361                                                           
CONECT  361  360  364  362                                                      
CONECT  362  361  363  365                                                      
CONECT  363  362                                                                
CONECT  364  361                                                                
CONECT  365  362  366                                                           
CONECT  366  365  367  369                                                      
CONECT  367  366  368  372                                                      
CONECT  368  367                                                                
CONECT  369  366  370  371                                                      
CONECT  370  369                                                                
CONECT  371  369                                                                
CONECT  372  367  373                                                           
CONECT  373  372  376  374                                                      
CONECT  374  373  375  383                                                      
CONECT  375  374                                                                
CONECT  376  373  377                                                           
CONECT  377  376  378  379                                                      
CONECT  378  377  380                                                           
CONECT  379  377  381                                                           
CONECT  380  378  382                                                           
CONECT  381  379  382                                                           
CONECT  382  380  381                                                           
CONECT  383  374  384                                                           
CONECT  384  383  385  387                                                      
CONECT  385  384  386  392                                                      
CONECT  386  385                                                                
CONECT  387  384  388                                                           
CONECT  388  387  389                                                           
CONECT  389  388  390  391                                                      
CONECT  390  389                                                                
CONECT  391  389                                                                
CONECT  392  385  393                                                           
CONECT  393  392  394  396                                                      
CONECT  394  393  395  399                                                      
CONECT  395  394                                                                
CONECT  396  393  397  398                                                      
CONECT  397  396                                                                
CONECT  398  396                                                                
CONECT  399  394  400                                                           
CONECT  400  399  401  403                                                      
CONECT  401  400  402  408                                                      
CONECT  402  401                                                                
CONECT  403  400  404                                                           
CONECT  404  403  405                                                           
CONECT  405  404  406  407                                                      
CONECT  406  405                                                                
CONECT  407  405                                                                
CONECT  408  401  409                                                           
CONECT  409  408  410  412                                                      
CONECT  410  409  415  411                                                      
CONECT  411  410                                                                
CONECT  412  409  413  414                                                      
CONECT  413  412                                                                
CONECT  414  412                                                                
CONECT  415  410  416  421                                                      
CONECT  416  415  419  417                                                      
CONECT  417  416  418  422                                                      
CONECT  418  417                                                                
CONECT  419  416  420                                                           
CONECT  420  419  421                                                           
CONECT  421  415  420                                                           
CONECT  422  417  423                                                           
CONECT  423  422  424                                                           
CONECT  424  423  426  425                                                      
CONECT  425  424                                                                
CONECT  426  424  427                                                           
CONECT  427  426  428  430                                                      
CONECT  428  427  432  429                                                      
CONECT  429  428                                                                
CONECT  430  427  431                                                           
CONECT  431  430                                                                
CONECT  432  428  433                                                           
CONECT  433  432  434  436                                                      
CONECT  434  433  435  441                                                      
CONECT  435  434                                                                
CONECT  436  433  437                                                           
CONECT  437  436  438                                                           
CONECT  438  437  439  440                                                      
CONECT  439  438                                                                
CONECT  440  438                                                                
CONECT  441  434  442                                                           
CONECT  442  441  443  445                                                      
CONECT  443  442  451  444                                                      
CONECT  444  443                                                                
CONECT  445  442  446                                                           
CONECT  446  445  448  447                                                      
CONECT  447  446  449                                                           
CONECT  448  446  450                                                           
CONECT  449  447  450                                                           
CONECT  450  448  449                                                           
CONECT  451  443  452                                                           
CONECT  452  451  455  453                                                      
CONECT  453  452  454  459                                                      
CONECT  454  453                                                                
CONECT  455  452  456  457                                                      
CONECT  456  455  458                                                           
CONECT  457  455                                                                
CONECT  458  456                                                                
CONECT  459  453  460                                                           
CONECT  460  459  461  463                                                      
CONECT  461  460  462  467                                                      
CONECT  462  461                                                                
CONECT  463  460  464                                                           
CONECT  464  463  465  466                                                      
CONECT  465  464                                                                
CONECT  466  464                                                                
CONECT  467  461  468                                                           
CONECT  468  467  469  471                                                      
CONECT  469  468  470  473                                                      
CONECT  470  469                                                                
CONECT  471  468  472                                                           
CONECT  472  471                                                                
CONECT  473  469  474                                                           
CONECT  474  473  477  475                                                      
CONECT  475  474  476  482                                                      
CONECT  476  475                                                                
CONECT  477  474  478                                                           
CONECT  478  477  479                                                           
CONECT  479  478  480  481                                                      
CONECT  480  479                                                                
CONECT  481  479                                                                
CONECT  482  475  483                                                           
CONECT  483  482  484  486                                                      
CONECT  484  483  485  491                                                      
CONECT  485  484                                                                
CONECT  486  483  487                                                           
CONECT  487  486  488                                                           
CONECT  488  487  489                                                           
CONECT  489  488  490                                                           
CONECT  490  489                                                                
CONECT  491  484  492                                                           
CONECT  492  491  493  495                                                      
CONECT  493  492  494  500                                                      
CONECT  494  493                                                                
CONECT  495  492  496                                                           
CONECT  496  495  497                                                           
CONECT  497  496  498                                                           
CONECT  498  497  499                                                           
CONECT  499  498                                                                
CONECT  500  493  501                                                           
CONECT  501  500  502  504                                                      
CONECT  502  501  503  505                                                      
CONECT  503  502                                                                
CONECT  504  501                                                                
CONECT  505  502  506                                                           
CONECT  506  505  507  509                                                      
CONECT  507  506  508  513                                                      
CONECT  508  507                                                                
CONECT  509  506  510  511                                                      
CONECT  510  509  512                                                           
CONECT  511  509                                                                
CONECT  512  510                                                                
CONECT  513  507  514                                                           
CONECT  514  513  515  517                                                      
CONECT  515  514  516  522                                                      
CONECT  516  515                                                                
CONECT  517  514  518                                                           
CONECT  518  517  519                                                           
CONECT  519  518  520  521                                                      
CONECT  520  519                                                                
CONECT  521  519                                                                
CONECT  522  515  523                                                           
CONECT  523  522  524  526                                                      
CONECT  524  523  525  533                                                      
CONECT  525  524                                                                
CONECT  526  523  527                                                           
CONECT  527  526  528                                                           
CONECT  528  527  529                                                           
CONECT  529  528  530                                                           
CONECT  530  529  531  532                                                      
CONECT  531  530                                                                
CONECT  532  530                                                                
CONECT  533  524  534                                                           
CONECT  534  533  535  537                                                      
CONECT  535  534  536  541                                                      
CONECT  536  535                                                                
CONECT  537  534  538                                                           
CONECT  538  537  539                                                           
CONECT  539  538  540                                                           
CONECT  540  539                                                                
CONECT  541  535  542                                                           
CONECT  542  541  543  545                                                      
CONECT  543  542  544  550                                                      
CONECT  544  543                                                                
CONECT  545  542  546                                                           
CONECT  546  545  547                                                           
CONECT  547  546  548                                                           
CONECT  548  547  549                                                           
CONECT  549  548                                                                
CONECT  550  543  551                                                           
CONECT  551  550  552  554                                                      
CONECT  552  551  553  558                                                      
CONECT  553  552                                                                
CONECT  554  551  555                                                           
CONECT  555  554  556  557                                                      
CONECT  556  555                                                                
CONECT  557  555                                                                
CONECT  558  552  559                                                           
CONECT  559  558  560  562                                                      
CONECT  560  559  561  565                                                      
CONECT  561  560                                                                
CONECT  562  559  563  564                                                      
CONECT  563  562                                                                
CONECT  564  562                                                                
CONECT  565  560  566                                                           
CONECT  566  565  569  567                                                      
CONECT  567  566  568  573                                                      
CONECT  568  567                                                                
CONECT  569  566  570                                                           
CONECT  570  569  571  572                                                      
CONECT  571  570                                                                
CONECT  572  570                                                                
CONECT  573  567  574                                                           
CONECT  574  573  575  577                                                      
CONECT  575  574  576  584                                                      
CONECT  576  575                                                                
CONECT  577  574  578                                                           
CONECT  578  577  579                                                           
CONECT  579  578  580                                                           
CONECT  580  579  581                                                           
CONECT  581  580  582  583                                                      
CONECT  582  581                                                                
CONECT  583  581                                                                
CONECT  584  575  585                                                           
CONECT  585  584  586  588                                                      
CONECT  586  585  587  592                                                      
CONECT  587  586                                                                
CONECT  588  585  589  590                                                      
CONECT  589  588  591                                                           
CONECT  590  588                                                                
CONECT  591  589                                                                
CONECT  592  586  593                                                           
CONECT  593  592  596  594                                                      
CONECT  594  593  595  597                                                      
CONECT  595  594                                                                
CONECT  596  593                                                                
CONECT  597  594  598                                                           
CONECT  598  597  599  601                                                      
CONECT  599  598  600  609                                                      
CONECT  600  599                                                                
CONECT  601  598  602                                                           
CONECT  602  601  603  604                                                      
CONECT  603  602  605                                                           
CONECT  604  602  606                                                           
CONECT  605  603  607                                                           
CONECT  606  604  607                                                           
CONECT  607  605  606  608                                                      
CONECT  608  607                                                                
CONECT  609  599  610                                                           
CONECT  610  609  611  613                                                      
CONECT  611  610  612  617                                                      
CONECT  612  611                                                                
CONECT  613  610  614                                                           
CONECT  614  613  615  616                                                      
CONECT  615  614                                                                
CONECT  616  614                                                                
CONECT  617  611  618                                                           
CONECT  618  617  619  621                                                      
CONECT  619  618  620  624                                                      
CONECT  620  619                                                                
CONECT  621  618  622  623                                                      
CONECT  622  621                                                                
CONECT  623  621                                                                
CONECT  624  619  625                                                           
CONECT  625  624  626  628                                                      
CONECT  626  625  627  633                                                      
CONECT  627  626                                                                
CONECT  628  625  629                                                           
CONECT  629  628  630                                                           
CONECT  630  629  631  632                                                      
CONECT  631  630                                                                
CONECT  632  630                                                                
CONECT  633  626  634                                                           
CONECT  634  633  635  637                                                      
CONECT  635  634  636  638                                                      
CONECT  636  635                                                                
CONECT  637  634                                                                
CONECT  638  635  639                                                           
CONECT  639  638  640  642                                                      
CONECT  640  639  641  647                                                      
CONECT  641  640                                                                
CONECT  642  639  643                                                           
CONECT  643  642  644                                                           
CONECT  644  643  645                                                           
CONECT  645  644  646                                                           
CONECT  646  645                                                                
CONECT  647  640  648                                                           
CONECT  648  647  649  651                                                      
CONECT  649  648  650  654                                                      
CONECT  650  649                                                                
CONECT  651  648  652  653                                                      
CONECT  652  651                                                                
CONECT  653  651                                                                
CONECT  654  649  655                                                           
CONECT  655  654  656  658                                                      
CONECT  656  655  657  663                                                      
CONECT  657  656                                                                
CONECT  658  655  659                                                           
CONECT  659  658  660                                                           
CONECT  660  659  661  662                                                      
CONECT  661  660                                                                
CONECT  662  660                                                                
CONECT  663  656  664                                                           
CONECT  664  663  665  667                                                      
CONECT  665  664  666  672                                                      
CONECT  666  665                                                                
CONECT  667  664  668                                                           
CONECT  668  667  669                                                           
CONECT  669  668  670                                                           
CONECT  670  669  671                                                           
CONECT  671  670                                                                
CONECT  672  665  673                                                           
CONECT  673  672  674  676                                                      
CONECT  674  673  675  680                                                      
CONECT  675  674                                                                
CONECT  676  673  677                                                           
CONECT  677  676  678  679                                                      
CONECT  678  677                                                                
CONECT  679  677                                                                
CONECT  680  674  681                                                           
CONECT  681  680  682  684                                                      
CONECT  682  681  683  686                                                      
CONECT  683  682                                                                
CONECT  684  681  685                                                           
CONECT  685   68  684                                                           
CONECT  686  682  687                                                           
CONECT  687  686  688  690                                                      
CONECT  688  687  689  693                                                      
CONECT  689  688                                                                
CONECT  690  687  691  692                                                      
CONECT  691  690                                                                
CONECT  692  690                                                                
CONECT  693  688  694                                                           
CONECT  694  693  695  697                                                      
CONECT  695  694  696  707                                                      
CONECT  696  695                                                                
CONECT  697  694  698                                                           
CONECT  698  697  699  700                                                      
CONECT  699  698  701                                                           
CONECT  700  698  702  703                                                      
CONECT  701  699  702                                                           
CONECT  702  700  701  704                                                      
CONECT  703  700  705                                                           
CONECT  704  702  706                                                           
CONECT  705  703  706                                                           
CONECT  706  704  705                                                           
CONECT  707  695  708                                                           
CONECT  708  707  709  711                                                      
CONECT  709  708  710  715                                                      
CONECT  710  709                                                                
CONECT  711  708  712                                                           
CONECT  712  711  713  714                                                      
CONECT  713  712                                                                
CONECT  714  712                                                                
CONECT  715  709  716                                                           
CONECT  716  715  717  719                                                      
CONECT  717  716  718  723                                                      
CONECT  718  717                                                                
CONECT  719  716  720                                                           
CONECT  720  719  721  722                                                      
CONECT  721  720                                                                
CONECT  722  720                                                                
CONECT  723  717  724                                                           
CONECT  724  723  725  727                                                      
CONECT  725  724  726  732                                                      
CONECT  726  725                                                                
CONECT  727  724  728                                                           
CONECT  728  727  729                                                           
CONECT  729  728  730                                                           
CONECT  730  729  731                                                           
CONECT  731  730                                                                
CONECT  732  725  733                                                           
CONECT  733  732  734  736                                                      
CONECT  734  733  735  739                                                      
CONECT  735  734                                                                
CONECT  736  733  737  738                                                      
CONECT  737  736                                                                
CONECT  738  736                                                                
CONECT  739  734  745  740                                                      
CONECT  740  739  743  741                                                      
CONECT  741  740  742  746                                                      
CONECT  742  741                                                                
CONECT  743  740  744                                                           
CONECT  744  743  745                                                           
CONECT  745  739  744                                                           
CONECT  746  741  747                                                           
CONECT  747  746  748  750                                                      
CONECT  748  747  749  756                                                      
CONECT  749  748                                                                
CONECT  750  747  751                                                           
CONECT  751  750  752  753                                                      
CONECT  752  751  754                                                           
CONECT  753  751  755                                                           
CONECT  754  752  755                                                           
CONECT  755  753  754                                                           
CONECT  756  748  757                                                           
CONECT  757  756  758  760                                                      
CONECT  758  757  759  761                                                      
CONECT  759  758                                                                
CONECT  760  757                                                                
CONECT  761  758  762                                                           
CONECT  762  761  763  765                                                      
CONECT  763  762  764  769                                                      
CONECT  764  763                                                                
CONECT  765  762  766  767                                                      
CONECT  766  765  768                                                           
CONECT  767  765                                                                
CONECT  768  766                                                                
CONECT  769  763  770                                                           
CONECT  770  769  771  773                                                      
CONECT  771  770  772  774                                                      
CONECT  772  771                                                                
CONECT  773  770                                                                
CONECT  774  771  775                                                           
CONECT  775  774  778  776                                                      
CONECT  776  775  777  779                                                      
CONECT  777  776                                                                
CONECT  778  775                                                                
CONECT  779  776  780                                                           
CONECT  780  779  781  783                                                      
CONECT  781  780  782  787                                                      
CONECT  782  781                                                                
CONECT  783  780  784  785                                                      
CONECT  784  783  786                                                           
CONECT  785  783                                                                
CONECT  786  784                                                                
CONECT  787  781  788                                                           
CONECT  788  787  789  791                                                      
CONECT  789  788  790  793                                                      
CONECT  790  789                                                                
CONECT  791  788  792                                                           
CONECT  792  791                                                                
CONECT  793  789  794                                                           
CONECT  794  793  795  797                                                      
CONECT  795  794  796  801                                                      
CONECT  796  795                                                                
CONECT  797  794  798                                                           
CONECT  798  797  799                                                           
CONECT  799  798  800                                                           
CONECT  800  799                                                                
CONECT  801  795  802                                                           
CONECT  802  801  803  805                                                      
CONECT  803  802  804  806                                                      
CONECT  804  803                                                                
CONECT  805  802                                                                
CONECT  806  803  807                                                           
CONECT  807  806  808  810                                                      
CONECT  808  807  809  814                                                      
CONECT  809  808                                                                
CONECT  810  807  811                                                           
CONECT  811  810  812  813                                                      
CONECT  812  811                                                                
CONECT  813  811                                                                
CONECT  814  808                                                                
CONECT  815                                                                     
CONECT  816                                                                     
CONECT  817                                                                     
CONECT  818                                                                     
END                                                                             
