# Supplementary material for: Computational Pipeline for Accelerating the Design of Glycomimetics
Source: J Chem Inf Model. 2025 Nov 27;65(24):13374–85. doi: 10.1021/acs.jcim.5c02282 (PMC12728930; doi:10.1021/acs.jcim.5c02282)
Supplement: Supplementary file 2 [file ci5c02282_si_002.zip › gm_supp/Test/Cholera-Toxin/1eei/output/complex0-O1-1eei_O1_R.pdb]

TITLE     Generated by GMML                                                     
ATOM      1 N    THR D   1      38.037  31.348  29.862                       N  
ATOM      2 CA   THR D   1      36.589  31.127  30.121                       C  
ATOM      3 C    THR D   1      35.742  31.862  29.096                       C  
ATOM      4 O    THR D   1      35.831  33.092  28.952                       O  
ATOM      5 CB   THR D   1      36.193  31.558  31.545                       C  
ATOM      6 OG1  THR D   1      36.841  30.686  32.469                       O  
ATOM      7 CG2  THR D   1      34.687  31.426  31.763                       C  
ATOM      8 HN1  THR D   1      38.299  31.062  28.919                       H  
ATOM      9 HN2  THR D   1      38.615  30.887  30.564                       H  
ATOM     10 HN3  THR D   1      38.304  32.315  30.046                       H  
ATOM     11 HA   THR D   1      36.383  30.036  30.021                       H  
ATOM     12 HB   THR D   1      36.513  32.611  31.727                       H  
ATOM     13 HG1  THR D   1      37.778  30.768  32.333                       H  
ATOM     14 1HG2 THR D   1      34.180  32.108  31.041                       H  
ATOM     15 2HG2 THR D   1      34.384  31.611  32.820                       H  
ATOM     16 3HG2 THR D   1      34.329  30.373  31.690                       H  
ATOM     17 N    PRO D   2      34.892  31.113  28.372                       N  
ATOM     18 CA   PRO D   2      34.031  31.737  27.351                       C  
ATOM     19 C    PRO D   2      33.093  32.795  27.950                       C  
ATOM     20 O    PRO D   2      32.735  32.731  29.127                       O  
ATOM     21 CB   PRO D   2      33.273  30.536  26.746                       C  
ATOM     22 CG   PRO D   2      33.247  29.524  27.908                       C  
ATOM     23 CD   PRO D   2      34.641  29.662  28.498                       C  
ATOM     24 HA   PRO D   2      34.668  32.208  26.566                       H  
ATOM     25 HB1  PRO D   2      32.272  30.783  26.321                       H  
ATOM     26 HB2  PRO D   2      33.705  30.143  25.796                       H  
ATOM     27 HG1  PRO D   2      32.414  29.667  28.635                       H  
ATOM     28 HG2  PRO D   2      32.962  28.486  27.618                       H  
ATOM     29 HD1  PRO D   2      35.416  29.008  28.033                       H  
ATOM     30 HD2  PRO D   2      34.759  29.252  29.528                       H  
ATOM     31 N    GLN D   3      32.710  33.770  27.141                       N  
ATOM     32 CA   GLN D   3      31.830  34.806  27.619                       C  
ATOM     33 C    GLN D   3      30.464  34.666  27.011                       C  
ATOM     34 O    GLN D   3      29.554  35.366  27.398                       O  
ATOM     35 CB   GLN D   3      32.414  36.182  27.330                       C  
ATOM     36 CG   GLN D   3      33.767  36.404  28.018                       C  
ATOM     37 CD   GLN D   3      33.898  37.791  28.618                       C  
ATOM     38 OE1  GLN D   3      32.950  38.339  29.188                       O  
ATOM     39 NE2  GLN D   3      35.083  38.370  28.499                       N  
ATOM     40 HN   GLN D   3      33.039  33.788  26.176                       H  
ATOM     41 HA   GLN D   3      31.731  34.696  28.724                       H  
ATOM     42 HB1  GLN D   3      31.692  36.988  27.597                       H  
ATOM     43 HB2  GLN D   3      32.488  36.364  26.232                       H  
ATOM     44 HG1  GLN D   3      33.960  35.617  28.784                       H  
ATOM     45 HG2  GLN D   3      34.610  36.188  27.321                       H  
ATOM     46 1HE2 GLN D   3      35.171  39.303  28.902                       H  
ATOM     47 2HE2 GLN D   3      35.866  37.917  28.028                       H  
ATOM     48 N    ASN D   4      30.283  33.673  26.156                       N  
ATOM     49 CA   ASN D   4      29.007  33.476  25.504                       C  
ATOM     50 C    ASN D   4      28.898  32.053  24.991                       C  
ATOM     51 O    ASN D   4      29.885  31.318  24.971                       O  
ATOM     52 CB   ASN D   4      28.881  34.449  24.343                       C  
ATOM     53 CG   ASN D   4      30.015  34.307  23.351                       C  
ATOM     54 OD1  ASN D   4      30.162  33.270  22.716                       O  
ATOM     55 ND2  ASN D   4      30.851  35.332  23.235                       N  
ATOM     56 HN   ASN D   4      31.054  33.037  25.954                       H  
ATOM     57 HA   ASN D   4      28.187  33.667  26.235                       H  
ATOM     58 HB1  ASN D   4      28.792  35.500  24.706                       H  
ATOM     59 HB2  ASN D   4      27.891  34.350  23.840                       H  
ATOM     60 1HD2 ASN D   4      31.615  35.236  22.566                       H  
ATOM     61 2HD2 ASN D   4      30.729  36.196  23.764                       H  
ATOM     62 N    ILE D   5      27.687  31.677  24.582                       N  
ATOM     63 CA   ILE D   5      27.386  30.329  24.109                       C  
ATOM     64 C    ILE D   5      28.189  29.917  22.875                       C  
ATOM     65 O    ILE D   5      28.630  28.762  22.753                       O  
ATOM     66 CB   ILE D   5      25.838  30.177  23.848                       C  
ATOM     67 CG1  ILE D   5      25.442  28.731  23.549                       C  
ATOM     68 CG2  ILE D   5      25.395  31.070  22.737                       C  
ATOM     69 CD1  ILE D   5      23.941  28.466  23.661                       C  
ATOM     70 HN   ILE D   5      26.934  32.364  24.600                       H  
ATOM     71 HA   ILE D   5      27.654  29.623  24.929                       H  
ATOM     72 HB   ILE D   5      25.303  30.493  24.774                       H  
ATOM     73 1HG1 ILE D   5      26.014  28.026  24.195                       H  
ATOM     74 2HG1 ILE D   5      25.822  28.419  22.548                       H  
ATOM     75 1HG2 ILE D   5      25.684  32.125  22.955                       H  
ATOM     76 3HG2 ILE D   5      25.780  30.728  21.748                       H  
ATOM     77 2HG2 ILE D   5      24.304  30.970  22.531                       H  
ATOM     78 1HD1 ILE D   5      23.652  27.411  23.443                       H  
ATOM     79 2HD1 ILE D   5      23.369  29.171  23.015                       H  
ATOM     80 3HD1 ILE D   5      23.561  28.778  24.662                       H  
ATOM     81 N    THR D   6      28.390  30.870  21.978                       N  
ATOM     82 CA   THR D   6      29.111  30.578  20.747                       C  
ATOM     83 C    THR D   6      30.546  30.195  21.004                       C  
ATOM     84 O    THR D   6      31.033  29.179  20.499                       O  
ATOM     85 CB   THR D   6      29.066  31.751  19.797                       C  
ATOM     86 OG1  THR D   6      27.691  31.996  19.449                       O  
ATOM     87 CG2  THR D   6      29.800  31.426  18.518                       C  
ATOM     88 HN   THR D   6      28.039  31.812  22.150                       H  
ATOM     89 HA   THR D   6      28.609  29.715  20.251                       H  
ATOM     90 HB   THR D   6      29.509  32.654  20.278                       H  
ATOM     91 HG1  THR D   6      27.229  32.200  20.254                       H  
ATOM     92 1HG2 THR D   6      30.865  31.236  18.788                       H  
ATOM     93 2HG2 THR D   6      29.681  32.211  17.735                       H  
ATOM     94 3HG2 THR D   6      29.337  30.585  17.951                       H  
ATOM     95 N    ASP D   7      31.220  31.017  21.790                       N  
ATOM     96 CA   ASP D   7      32.594  30.737  22.127                       C  
ATOM     97 C    ASP D   7      32.703  29.409  22.878                       C  
ATOM     98 O    ASP D   7      33.624  28.623  22.628                       O  
ATOM     99 CB   ASP D   7      33.186  31.890  22.944                       C  
ATOM    100 CG   ASP D   7      33.156  33.219  22.185                       C  
ATOM    101 OD1  ASP D   7      32.828  33.204  20.977                       O  
ATOM    102 OD2  ASP D   7      33.435  34.278  22.792                       O  
ATOM    103 HN   ASP D   7      30.766  31.853  22.160                       H  
ATOM    104 HA   ASP D   7      33.174  30.649  21.179                       H  
ATOM    105 HB1  ASP D   7      34.218  31.648  23.291                       H  
ATOM    106 HB2  ASP D   7      32.682  31.981  23.934                       H  
ATOM    107 N    LEU D   8      31.765  29.153  23.783                       N  
ATOM    108 CA   LEU D   8      31.789  27.919  24.553                       C  
ATOM    109 C    LEU D   8      31.617  26.718  23.650                       C  
ATOM    110 O    LEU D   8      32.326  25.720  23.786                       O  
ATOM    111 CB   LEU D   8      30.674  27.920  25.620                       C  
ATOM    112 CG   LEU D   8      30.613  26.758  26.636                       C  
ATOM    113 CD1  LEU D   8      30.086  27.244  27.988                       C  
ATOM    114 CD2  LEU D   8      29.755  25.618  26.105                       C  
ATOM    115 HN   LEU D   8      31.019  29.830  23.940                       H  
ATOM    116 HA   LEU D   8      32.775  27.839  25.068                       H  
ATOM    117 HB1  LEU D   8      29.687  28.003  25.109                       H  
ATOM    118 HB2  LEU D   8      30.711  28.885  26.178                       H  
ATOM    119 HG   LEU D   8      31.649  26.373  26.785                       H  
ATOM    120 1HD1 LEU D   8      30.042  26.405  28.721                       H  
ATOM    121 2HD1 LEU D   8      29.100  27.755  27.887                       H  
ATOM    122 3HD1 LEU D   8      30.681  28.102  28.378                       H  
ATOM    123 1HD2 LEU D   8      29.711  24.779  26.838                       H  
ATOM    124 2HD2 LEU D   8      30.103  25.272  25.104                       H  
ATOM    125 3HD2 LEU D   8      28.736  25.968  25.818                       H  
ATOM    126 N    CYX D   9      30.678  26.813  22.721                       N  
ATOM    127 CA   CYX D   9      30.395  25.711  21.808                       C  
ATOM    128 C    CYX D   9      31.628  25.327  21.002                       C  
ATOM    129 O    CYX D   9      31.943  24.149  20.838                       O  
ATOM    130 CB   CYX D   9      29.256  26.092  20.879                       C  
ATOM    131 SG   CYX D   9      28.371  24.643  20.226                       S  
ATOM    132 HN   CYX D   9      30.140  27.676  22.642                       H  
ATOM    133 HA   CYX D   9      30.078  24.827  22.410                       H  
ATOM    134 HB1  CYX D   9      28.553  26.800  21.377                       H  
ATOM    135 HB2  CYX D   9      29.616  26.748  20.052                       H  
ATOM    136 N    ALA D  10      32.343  26.359  20.567                       N  
ATOM    137 CA   ALA D  10      33.557  26.214  19.768                       C  
ATOM    138 C    ALA D  10      34.727  25.445  20.406                       C  
ATOM    139 O    ALA D  10      35.704  25.126  19.729                       O  
ATOM    140 CB   ALA D  10      34.041  27.584  19.319                       C  
ATOM    141 HN   ALA D  10      32.028  27.300  20.803                       H  
ATOM    142 HA   ALA D  10      33.270  25.656  18.846                       H  
ATOM    143 HB1  ALA D  10      34.968  27.473  18.709                       H  
ATOM    144 HB2  ALA D  10      34.184  28.281  20.177                       H  
ATOM    145 HB3  ALA D  10      33.249  28.153  18.780                       H  
ATOM    146 N    GLU D  11      34.670  25.221  21.710                       N  
ATOM    147 CA   GLU D  11      35.741  24.501  22.379                       C  
ATOM    148 C    GLU D  11      35.575  22.997  22.278                       C  
ATOM    149 O    GLU D  11      36.362  22.255  22.850                       O  
ATOM    150 CB   GLU D  11      35.789  24.893  23.856                       C  
ATOM    151 CG   GLU D  11      35.771  26.378  24.085                       C  
ATOM    152 CD   GLU D  11      35.643  26.739  25.550                       C  
ATOM    153 OE1  GLU D  11      35.279  25.874  26.373                       O  
ATOM    154 OE2  GLU D  11      35.906  27.907  25.889                       O  
ATOM    155 HN   GLU D  11      33.870  25.555  22.248                       H  
ATOM    156 HA   GLU D  11      36.710  24.784  21.905                       H  
ATOM    157 HB1  GLU D  11      36.668  24.427  24.359                       H  
ATOM    158 HB2  GLU D  11      34.967  24.397  24.422                       H  
ATOM    159 HG1  GLU D  11      34.972  26.867  23.480                       H  
ATOM    160 HG2  GLU D  11      36.665  26.865  23.629                       H  
ATOM    161 N    TYR D  12      34.531  22.539  21.592                       N  
ATOM    162 CA   TYR D  12      34.279  21.109  21.477                       C  
ATOM    163 C    TYR D  12      34.213  20.643  20.028                       C  
ATOM    164 O    TYR D  12      33.942  21.421  19.125                       O  
ATOM    165 CB   TYR D  12      32.962  20.742  22.173                       C  
ATOM    166 CG   TYR D  12      32.950  21.055  23.656                       C  
ATOM    167 CD1  TYR D  12      32.546  22.314  24.122                       C  
ATOM    168 CD2  TYR D  12      33.356  20.098  24.598                       C  
ATOM    169 CE1  TYR D  12      32.578  22.626  25.484                       C  
ATOM    170 CE2  TYR D  12      33.391  20.397  25.962                       C  
ATOM    171 CZ   TYR D  12      32.990  21.661  26.400                       C  
ATOM    172 OH   TYR D  12      33.042  21.967  27.743                       O  
ATOM    173 HN   TYR D  12      33.898  23.199  21.140                       H  
ATOM    174 HA   TYR D  12      35.109  20.564  21.984                       H  
ATOM    175 HB1  TYR D  12      32.098  21.227  21.661                       H  
ATOM    176 HB2  TYR D  12      32.708  19.671  21.995                       H  
ATOM    177 HD1  TYR D  12      32.197  23.072  23.401                       H  
ATOM    178 HD2  TYR D  12      33.653  19.092  24.256                       H  
ATOM    179 HE1  TYR D  12      32.279  23.629  25.831                       H  
ATOM    180 HE2  TYR D  12      33.733  19.640  26.688                       H  
ATOM    181 HH   TYR D  12      32.769  22.827  28.041                       H  
ATOM    182 N    HIS D  13      34.541  19.369  19.823                       N  
ATOM    183 CA   HIS D  13      34.469  18.796  18.504                       C  
ATOM    184 C    HIS D  13      32.996  18.484  18.164                       C  
ATOM    185 O    HIS D  13      32.181  18.244  19.046                       O  
ATOM    186 CB   HIS D  13      35.372  17.582  18.389                       C  
ATOM    187 CG   HIS D  13      36.836  17.941  18.377                       C  
ATOM    188 ND1  HIS D  13      37.690  17.632  19.408                       N  
ATOM    189 CD2  HIS D  13      37.570  18.635  17.475                       C  
ATOM    190 CE1  HIS D  13      38.884  18.110  19.151                       C  
ATOM    191 NE2  HIS D  13      38.839  18.728  17.985                       N  
ATOM    192 HN   HIS D  13      34.846  18.793  20.608                       H  
ATOM    193 HA   HIS D  13      34.832  19.561  17.779                       H  
ATOM    194 HB1  HIS D  13      35.104  16.968  17.497                       H  
ATOM    195 HB2  HIS D  13      35.149  16.841  19.192                       H  
ATOM    196 HD1  HIS D  13      37.434  17.110  20.246                       H  
ATOM    197 HD2  HIS D  13      37.215  19.046  16.515                       H  
ATOM    198 HE1  HIS D  13      39.772  18.013  19.797                       H  
ATOM    199 HE2  HIS D  13      39.624  19.200  17.535                       H  
ATOM    200 N    ASN D  14      32.722  18.501  16.870                       N  
ATOM    201 CA   ASN D  14      31.395  18.311  16.326                       C  
ATOM    202 C    ASN D  14      30.250  18.833  17.146                       C  
ATOM    203 O    ASN D  14      29.448  18.077  17.701                       O  
ATOM    204 CB   ASN D  14      31.060  16.908  15.806                       C  
ATOM    205 CG   ASN D  14      31.948  15.837  16.394                       C  
ATOM    206 OD1  ASN D  14      32.136  15.779  17.597                       O  
ATOM    207 ND2  ASN D  14      32.497  15.021  15.544                       N  
ATOM    208 HN   ASN D  14      33.491  18.657  16.218                       H  
ATOM    209 HA   ASN D  14      31.384  18.948  15.411                       H  
ATOM    210 HB1  ASN D  14      29.984  16.668  15.970                       H  
ATOM    211 HB2  ASN D  14      31.084  16.879  14.692                       H  
ATOM    212 1HD2 ASN D  14      32.340  15.070  14.537                       H  
ATOM    213 2HD2 ASN D  14      33.097  14.298  15.941                       H  
ATOM    214 N    THR D  15      30.238  20.132  17.245                       N  
ATOM    215 CA   THR D  15      29.213  20.845  17.915                       C  
ATOM    216 C    THR D  15      28.897  21.932  16.914                       C  
ATOM    217 O    THR D  15      29.655  22.144  15.960                       O  
ATOM    218 CB   THR D  15      29.676  21.462  19.244                       C  
ATOM    219 OG1  THR D  15      30.838  22.292  19.013                       O  
ATOM    220 CG2  THR D  15      30.043  20.370  20.224                       C  
ATOM    221 HN   THR D  15      31.001  20.660  16.821                       H  
ATOM    222 HA   THR D  15      28.324  20.192  18.076                       H  
ATOM    223 HB   THR D  15      28.855  22.084  19.671                       H  
ATOM    224 HG1  THR D  15      31.124  22.673  19.835                       H  
ATOM    225 1HG2 THR D  15      30.379  20.818  21.188                       H  
ATOM    226 2HG2 THR D  15      30.801  19.669  19.803                       H  
ATOM    227 3HG2 THR D  15      29.210  19.643  20.369                       H  
ATOM    228 N    GLN D  16      27.722  22.528  17.033                       N  
ATOM    229 CA   GLN D  16      27.394  23.618  16.158                       C  
ATOM    230 C    GLN D  16      26.303  24.384  16.851                       C  
ATOM    231 O    GLN D  16      25.644  23.864  17.744                       O  
ATOM    232 CB   GLN D  16      26.929  23.131  14.779                       C  
ATOM    233 CG   GLN D  16      25.578  22.480  14.752                       C  
ATOM    234 CD   GLN D  16      25.102  22.259  13.342                       C  
ATOM    235 OE1  GLN D  16      25.450  21.266  12.711                       O  
ATOM    236 NE2  GLN D  16      24.290  23.194  12.826                       N  
ATOM    237 HN   GLN D  16      27.056  22.216  17.739                       H  
ATOM    238 HA   GLN D  16      28.286  24.275  16.036                       H  
ATOM    239 HB1  GLN D  16      26.965  23.969  14.044                       H  
ATOM    240 HB2  GLN D  16      27.692  22.449  14.336                       H  
ATOM    241 HG1  GLN D  16      24.834  23.058  15.348                       H  
ATOM    242 HG2  GLN D  16      25.570  21.532  15.339                       H  
ATOM    243 1HE2 GLN D  16      24.001  24.020  13.351                       H  
ATOM    244 2HE2 GLN D  16      23.967  23.044  11.870                       H  
ATOM    245 N    ILE D  17      26.205  25.652  16.502                       N  
ATOM    246 CA   ILE D  17      25.202  26.506  17.077                       C  
ATOM    247 C    ILE D  17      23.989  26.539  16.149                       C  
ATOM    248 O    ILE D  17      24.117  26.491  14.918                       O  
ATOM    249 CB   ILE D  17      25.772  27.945  17.268                       C  
ATOM    250 CG1  ILE D  17      26.656  28.011  18.528                       C  
ATOM    251 CG2  ILE D  17      24.634  28.982  17.314                       C  
ATOM    252 CD1  ILE D  17      25.897  27.932  19.871                       C  
ATOM    253 HN   ILE D  17      26.852  26.033  15.812                       H  
ATOM    254 HA   ILE D  17      24.896  26.097  18.068                       H  
ATOM    255 HB   ILE D  17      26.414  28.179  16.387                       H  
ATOM    256 1HG1 ILE D  17      27.293  28.925  18.501                       H  
ATOM    257 2HG1 ILE D  17      27.443  27.222  18.486                       H  
ATOM    258 1HG2 ILE D  17      25.042  30.011  17.451                       H  
ATOM    259 2HG2 ILE D  17      23.878  28.731  18.094                       H  
ATOM    260 3HG2 ILE D  17      23.977  28.914  16.415                       H  
ATOM    261 1HD1 ILE D  17      26.537  27.980  20.783                       H  
ATOM    262 2HD1 ILE D  17      25.260  27.018  19.898                       H  
ATOM    263 3HD1 ILE D  17      25.110  28.721  19.913                       H  
ATOM    264 N    HIS D  18      22.811  26.543  16.754                       N  
ATOM    265 CA   HIS D  18      21.570  26.653  16.021                       C  
ATOM    266 C    HIS D  18      20.897  27.866  16.601                       C  
ATOM    267 O    HIS D  18      20.627  27.904  17.802                       O  
ATOM    268 CB   HIS D  18      20.684  25.445  16.239                       C  
ATOM    269 CG   HIS D  18      21.005  24.315  15.328                       C  
ATOM    270 ND1  HIS D  18      21.700  23.206  15.736                       N  
ATOM    271 CD2  HIS D  18      20.751  24.147  14.009                       C  
ATOM    272 CE1  HIS D  18      21.864  22.388  14.714                       C  
ATOM    273 NE2  HIS D  18      21.297  22.936  13.650                       N  
ATOM    274 HN   HIS D  18      22.778  26.466  17.771                       H  
ATOM    275 HA   HIS D  18      21.770  26.800  14.934                       H  
ATOM    276 HB1  HIS D  18      20.714  25.117  17.304                       H  
ATOM    277 HB2  HIS D  18      19.607  25.723  16.163                       H  
ATOM    278 HD1  HIS D  18      22.038  23.039  16.684                       H  
ATOM    279 HD2  HIS D  18      20.210  24.846  13.349                       H  
ATOM    280 HE1  HIS D  18      22.384  21.415  14.741                       H  
ATOM    281 HE2  HIS D  18      21.269  22.527  12.716                       H  
ATOM    282 N    THR D  19      20.715  28.891  15.780                       N  
ATOM    283 CA   THR D  19      20.040  30.090  16.250                       C  
ATOM    284 C    THR D  19      18.567  29.859  15.988                       C  
ATOM    285 O    THR D  19      18.157  29.562  14.853                       O  
ATOM    286 CB   THR D  19      20.517  31.343  15.510                       C  
ATOM    287 OG1  THR D  19      21.929  31.471  15.681                       O  
ATOM    288 CG2  THR D  19      19.878  32.582  16.081                       C  
ATOM    289 HN   THR D  19      21.049  28.838  14.818                       H  
ATOM    290 HA   THR D  19      20.212  30.213  17.345                       H  
ATOM    291 HB   THR D  19      20.274  31.257  14.425                       H  
ATOM    292 HG1  THR D  19      22.225  32.248  15.222                       H  
ATOM    293 1HG2 THR D  19      20.225  33.494  15.542                       H  
ATOM    294 2HG2 THR D  19      20.048  32.663  17.180                       H  
ATOM    295 3HG2 THR D  19      18.766  32.506  16.087                       H  
ATOM    296 N    LEU D  20      17.793  29.883  17.064                       N  
ATOM    297 CA   LEU D  20      16.366  29.663  16.979                       C  
ATOM    298 C    LEU D  20      15.569  30.937  17.219                       C  
ATOM    299 O    LEU D  20      14.633  31.216  16.486                       O  
ATOM    300 CB   LEU D  20      15.931  28.580  17.973                       C  
ATOM    301 CG   LEU D  20      16.379  27.115  17.826                       C  
ATOM    302 CD1  LEU D  20      16.174  26.647  16.414                       C  
ATOM    303 CD2  LEU D  20      17.803  26.896  18.234                       C  
ATOM    304 HN   LEU D  20      18.215  30.061  17.975                       H  
ATOM    305 HA   LEU D  20      16.134  29.300  15.951                       H  
ATOM    306 HB1  LEU D  20      14.817  28.592  18.024                       H  
ATOM    307 HB2  LEU D  20      16.215  28.922  18.996                       H  
ATOM    308 HG   LEU D  20      15.734  26.492  18.489                       H  
ATOM    309 1HD1 LEU D  20      16.499  25.586  16.307                       H  
ATOM    310 2HD1 LEU D  20      16.681  27.313  15.677                       H  
ATOM    311 3HD1 LEU D  20      15.122  26.796  16.075                       H  
ATOM    312 1HD2 LEU D  20      18.128  25.835  18.127                       H  
ATOM    313 2HD2 LEU D  20      17.981  27.265  19.271                       H  
ATOM    314 3HD2 LEU D  20      18.486  27.579  17.678                       H  
ATOM    315 N    ASN D  21      15.974  31.709  18.222                       N  
ATOM    316 CA   ASN D  21      15.267  32.935  18.590                       C  
ATOM    317 C    ASN D  21      13.767  32.737  18.503                       C  
ATOM    318 O    ASN D  21      13.094  33.476  17.814                       O  
ATOM    319 CB   ASN D  21      15.671  34.092  17.691                       C  
ATOM    320 CG   ASN D  21      17.052  34.546  17.963                       C  
ATOM    321 OD1  ASN D  21      17.873  34.649  17.071                       O  
ATOM    322 ND2  ASN D  21      17.321  34.820  19.218                       N  
ATOM    323 HN   ASN D  21      16.803  31.438  18.751                       H  
ATOM    324 HA   ASN D  21      15.530  33.194  19.642                       H  
ATOM    325 HB1  ASN D  21      14.945  34.935  17.765                       H  
ATOM    326 HB2  ASN D  21      15.533  33.836  16.615                       H  
ATOM    327 1HD2 ASN D  21      16.633  34.734  19.966                       H  
ATOM    328 2HD2 ASN D  21      18.273  35.133  19.406                       H  
ATOM    329 N    ASP D  22      13.245  31.754  19.224                       N  
ATOM    330 CA   ASP D  22      11.816  31.453  19.181                       C  
ATOM    331 C    ASP D  22      11.516  30.596  20.403                       C  
ATOM    332 O    ASP D  22      12.434  30.013  20.957                       O  
ATOM    333 CB   ASP D  22      11.539  30.655  17.902                       C  
ATOM    334 CG   ASP D  22      10.068  30.402  17.658                       C  
ATOM    335 OD1  ASP D  22       9.208  31.115  18.225                       O  
ATOM    336 OD2  ASP D  22       9.768  29.488  16.862                       O  
ATOM    337 HN   ASP D  22      13.855  31.196  19.822                       H  
ATOM    338 HA   ASP D  22      11.214  32.391  19.199                       H  
ATOM    339 HB1  ASP D  22      12.007  31.149  17.019                       H  
ATOM    340 HB2  ASP D  22      12.110  29.697  17.902                       H  
ATOM    341 N    LYS D  23      10.267  30.558  20.850                       N  
ATOM    342 CA   LYS D  23       9.893  29.738  21.997                       C  
ATOM    343 C    LYS D  23       9.858  28.290  21.524                       C  
ATOM    344 O    LYS D  23       9.815  28.034  20.316                       O  
ATOM    345 CB   LYS D  23       8.508  30.123  22.502                       C  
ATOM    346 CG   LYS D  23       7.408  29.783  21.521                       C  
ATOM    347 CD   LYS D  23       6.053  29.981  22.162                       C  
ATOM    348 CE   LYS D  23       4.937  29.825  21.154                       C  
ATOM    349 NZ   LYS D  23       5.117  30.860  20.079                       N  
ATOM    350 HN   LYS D  23       9.552  31.115  20.381                       H  
ATOM    351 HA   LYS D  23      10.644  29.856  22.813                       H  
ATOM    352 HB1  LYS D  23       8.307  29.668  23.500                       H  
ATOM    353 HB2  LYS D  23       8.472  31.201  22.783                       H  
ATOM    354 HG1  LYS D  23       7.525  28.755  21.105                       H  
ATOM    355 HG2  LYS D  23       7.506  30.358  20.571                       H  
ATOM    356 HD1  LYS D  23       5.991  30.960  22.692                       H  
ATOM    357 HD2  LYS D  23       5.912  29.303  23.036                       H  
ATOM    358 HE1  LYS D  23       3.927  29.867  21.624                       H  
ATOM    359 HE2  LYS D  23       4.872  28.790  20.745                       H  
ATOM    360 HZ1  LYS D  23       4.364  30.755  19.399                       H  
ATOM    361 HZ2  LYS D  23       6.041  30.821  19.649                       H  
ATOM    362 HZ3  LYS D  23       5.177  31.807  20.453                       H  
ATOM    363 N    ILE D  24       9.911  27.353  22.468                       N  
ATOM    364 CA   ILE D  24       9.898  25.932  22.132                       C  
ATOM    365 C    ILE D  24       8.516  25.530  21.668                       C  
ATOM    366 O    ILE D  24       7.550  25.795  22.360                       O  
ATOM    367 CB   ILE D  24      10.252  25.056  23.349                       C  
ATOM    368 CG1  ILE D  24      11.652  25.407  23.868                       C  
ATOM    369 CG2  ILE D  24      10.156  23.583  22.968                       C  
ATOM    370 CD1  ILE D  24      11.999  24.803  25.239                       C  
ATOM    371 HN   ILE D  24       9.962  27.634  23.447                       H  
ATOM    372 HA   ILE D  24      10.631  25.740  21.314                       H  
ATOM    373 HB   ILE D  24       9.513  25.261  24.159                       H  
ATOM    374 1HG1 ILE D  24      11.792  26.513  23.886                       H  
ATOM    375 2HG1 ILE D  24      12.425  25.127  23.115                       H  
ATOM    376 1HG2 ILE D  24      10.412  22.949  23.849                       H  
ATOM    377 2HG2 ILE D  24      10.782  23.338  22.078                       H  
ATOM    378 3HG2 ILE D  24       9.159  23.324  22.540                       H  
ATOM    379 1HD1 ILE D  24      13.017  25.058  25.616                       H  
ATOM    380 2HD1 ILE D  24      11.859  23.697  25.221                       H  
ATOM    381 3HD1 ILE D  24      11.226  25.083  25.992                       H  
ATOM    382 N    PHE D  25       8.432  24.863  20.518                       N  
ATOM    383 CA   PHE D  25       7.135  24.440  20.002                       C  
ATOM    384 C    PHE D  25       6.527  23.279  20.777                       C  
ATOM    385 O    PHE D  25       5.328  23.271  21.038                       O  
ATOM    386 CB   PHE D  25       7.204  24.057  18.532                       C  
ATOM    387 CG   PHE D  25       5.876  23.700  17.955                       C  
ATOM    388 CD1  PHE D  25       4.909  24.680  17.739                       C  
ATOM    389 CD2  PHE D  25       5.535  22.369  17.707                       C  
ATOM    390 CE1  PHE D  25       3.620  24.340  17.298                       C  
ATOM    391 CE2  PHE D  25       4.253  22.019  17.260                       C  
ATOM    392 CZ   PHE D  25       3.296  23.004  17.062                       C  
ATOM    393 HN   PHE D  25       9.280  24.647  19.995                       H  
ATOM    394 HA   PHE D  25       6.438  25.306  20.092                       H  
ATOM    395 HB1  PHE D  25       7.941  23.236  18.370                       H  
ATOM    396 HB2  PHE D  25       7.693  24.862  17.935                       H  
ATOM    397 HD1  PHE D  25       5.160  25.739  17.917                       H  
ATOM    398 HD2  PHE D  25       6.288  21.579  17.866                       H  
ATOM    399 HE1  PHE D  25       2.865  25.128  17.138                       H  
ATOM    400 HE2  PHE D  25       4.005  20.962  17.066                       H  
ATOM    401 HZ   PHE D  25       2.283  22.732  16.719                       H  
ATOM    402 N    SER D  26       7.318  22.251  21.054                       N  
ATOM    403 CA   SER D  26       6.795  21.110  21.789                       C  
ATOM    404 C    SER D  26       7.821  20.574  22.762                       C  
ATOM    405 O    SER D  26       9.027  20.723  22.568                       O  
ATOM    406 CB   SER D  26       6.362  20.008  20.837                       C  
ATOM    407 OG   SER D  26       7.494  19.448  20.210                       O  
ATOM    408 HN   SER D  26       8.292  22.261  20.752                       H  
ATOM    409 HA   SER D  26       5.903  21.444  22.368                       H  
ATOM    410 HB1  SER D  26       5.739  19.236  21.345                       H  
ATOM    411 HB2  SER D  26       5.607  20.364  20.098                       H  
ATOM    412 HG   SER D  26       7.223  18.759  19.615                       H  
ATOM    413 N    TYR D  27       7.326  20.010  23.855                       N  
ATOM    414 CA   TYR D  27       8.185  19.456  24.897                       C  
ATOM    415 C    TYR D  27       7.726  18.037  25.220                       C  
ATOM    416 O    TYR D  27       6.572  17.827  25.608                       O  
ATOM    417 CB   TYR D  27       8.131  20.345  26.167                       C  
ATOM    418 CG   TYR D  27       8.942  19.795  27.314                       C  
ATOM    419 CD1  TYR D  27      10.313  20.016  27.392                       C  
ATOM    420 CD2  TYR D  27       8.363  18.955  28.258                       C  
ATOM    421 CE1  TYR D  27      11.082  19.395  28.354                       C  
ATOM    422 CE2  TYR D  27       9.130  18.333  29.225                       C  
ATOM    423 CZ   TYR D  27      10.478  18.552  29.263                       C  
ATOM    424 OH   TYR D  27      11.233  17.884  30.177                       O  
ATOM    425 HN   TYR D  27       6.314  19.962  23.971                       H  
ATOM    426 HA   TYR D  27       9.235  19.422  24.522                       H  
ATOM    427 HB1  TYR D  27       8.436  21.391  25.932                       H  
ATOM    428 HB2  TYR D  27       7.076  20.527  26.479                       H  
ATOM    429 HD1  TYR D  27      10.794  20.700  26.672                       H  
ATOM    430 HD2  TYR D  27       7.274  18.782  28.235                       H  
ATOM    431 HE1  TYR D  27      12.170  19.571  28.396                       H  
ATOM    432 HE2  TYR D  27       8.656  17.663  29.962                       H  
ATOM    433 HH   TYR D  27      12.170  18.036  30.203                       H  
ATOM    434 N    THR D  28       8.658  17.094  25.137                       N  
ATOM    435 CA   THR D  28       8.388  15.685  25.426                       C  
ATOM    436 C    THR D  28       9.433  15.114  26.376                       C  
ATOM    437 O    THR D  28      10.618  15.393  26.219                       O  
ATOM    438 CB   THR D  28       8.460  14.837  24.146                       C  
ATOM    439 OG1  THR D  28       7.522  15.340  23.206                       O  
ATOM    440 CG2  THR D  28       8.142  13.377  24.429                       C  
ATOM    441 HN   THR D  28       9.602  17.363  24.860                       H  
ATOM    442 HA   THR D  28       7.376  15.586  25.882                       H  
ATOM    443 HB   THR D  28       9.486  14.911  23.715                       H  
ATOM    444 HG1  THR D  28       7.721  16.252  23.029                       H  
ATOM    445 1HG2 THR D  28       8.879  12.982  25.167                       H  
ATOM    446 2HG2 THR D  28       8.102  12.763  23.499                       H  
ATOM    447 3HG2 THR D  28       7.088  13.228  24.760                       H  
ATOM    448 N    GLU D  29       8.992  14.356  27.383                       N  
ATOM    449 CA   GLU D  29       9.923  13.714  28.307                       C  
ATOM    450 C    GLU D  29       9.468  12.286  28.556                       C  
ATOM    451 O    GLU D  29       8.274  11.987  28.459                       O  
ATOM    452 CB   GLU D  29      10.079  14.498  29.606                       C  
ATOM    453 CG   GLU D  29       9.049  14.255  30.670                       C  
ATOM    454 CD   GLU D  29       9.327  15.030  31.941                       C  
ATOM    455 OE1  GLU D  29       9.947  16.114  31.875                       O  
ATOM    456 OE2  GLU D  29       8.905  14.579  33.013                       O  
ATOM    457 HN   GLU D  29       7.989  14.223  27.509                       H  
ATOM    458 HA   GLU D  29      10.921  13.673  27.812                       H  
ATOM    459 HB1  GLU D  29      10.132  15.589  29.380                       H  
ATOM    460 HB2  GLU D  29      11.097  14.326  30.026                       H  
ATOM    461 HG1  GLU D  29       8.023  14.467  30.289                       H  
ATOM    462 HG2  GLU D  29       8.942  13.165  30.881                       H  
ATOM    463 N    SER D  30      10.423  11.401  28.806                       N  
ATOM    464 CA   SER D  30      10.138   9.986  29.008                       C  
ATOM    465 C    SER D  30      10.845   9.428  30.198                       C  
ATOM    466 O    SER D  30      11.988   9.777  30.470                       O  
ATOM    467 CB   SER D  30      10.632   9.202  27.802                       C  
ATOM    468 OG   SER D  30      10.771   7.826  28.086                       O  
ATOM    469 HN   SER D  30      11.390  11.721  28.859                       H  
ATOM    470 HA   SER D  30       9.039   9.839  29.124                       H  
ATOM    471 HB1  SER D  30      11.581   9.630  27.402                       H  
ATOM    472 HB2  SER D  30       9.976   9.368  26.915                       H  
ATOM    473 HG   SER D  30      11.080   7.336  27.333                       H  
ATOM    474 N    LEU D  31      10.165   8.518  30.878                       N  
ATOM    475 CA   LEU D  31      10.764   7.859  32.019                       C  
ATOM    476 C    LEU D  31      11.026   6.423  31.603                       C  
ATOM    477 O    LEU D  31      11.533   5.643  32.398                       O  
ATOM    478 CB   LEU D  31       9.838   7.892  33.241                       C  
ATOM    479 CG   LEU D  31       8.396   7.356  33.180                       C  
ATOM    480 CD1  LEU D  31       8.333   5.887  32.845                       C  
ATOM    481 CD2  LEU D  31       7.707   7.588  34.529                       C  
ATOM    482 HN   LEU D  31       9.214   8.280  30.596                       H  
ATOM    483 HA   LEU D  31      11.730   8.356  32.271                       H  
ATOM    484 HB1  LEU D  31      10.360   7.373  34.079                       H  
ATOM    485 HB2  LEU D  31       9.796   8.944  33.609                       H  
ATOM    486 HG   LEU D  31       7.840   7.922  32.396                       H  
ATOM    487 1HD1 LEU D  31       8.834   5.718  31.863                       H  
ATOM    488 2HD1 LEU D  31       7.291   5.491  32.864                       H  
ATOM    489 3HD1 LEU D  31       8.757   5.248  33.654                       H  
ATOM    490 1HD2 LEU D  31       7.754   8.674  34.777                       H  
ATOM    491 2HD2 LEU D  31       8.131   6.949  35.338                       H  
ATOM    492 3HD2 LEU D  31       6.665   7.192  34.548                       H  
ATOM    493 N    ALA D  32      10.616   6.069  30.394                       N  
ATOM    494 CA   ALA D  32      10.785   4.718  29.897                       C  
ATOM    495 C    ALA D  32      12.242   4.237  29.969                       C  
ATOM    496 O    ALA D  32      13.193   5.003  29.715                       O  
ATOM    497 CB   ALA D  32      10.251   4.632  28.491                       C  
ATOM    498 HN   ALA D  32      10.170   6.765  29.797                       H  
ATOM    499 HA   ALA D  32      10.171   4.041  30.536                       H  
ATOM    500 HB1  ALA D  32       9.193   4.981  28.439                       H  
ATOM    501 HB2  ALA D  32      10.365   3.605  28.072                       H  
ATOM    502 HB3  ALA D  32      10.900   5.183  27.772                       H  
ATOM    503 N    GLY D  33      12.395   2.973  30.365                       N  
ATOM    504 CA   GLY D  33      13.711   2.372  30.515                       C  
ATOM    505 C    GLY D  33      14.602   2.588  29.318                       C  
ATOM    506 O    GLY D  33      14.228   2.237  28.209                       O  
ATOM    507 HN   GLY D  33      11.567   2.413  30.568                       H  
ATOM    508 HA1  GLY D  33      13.626   1.287  30.756                       H  
ATOM    509 HA2  GLY D  33      14.206   2.729  31.448                       H  
ATOM    510 N    LYS D  34      15.807   3.090  29.569                       N  
ATOM    511 CA   LYS D  34      16.800   3.372  28.529                       C  
ATOM    512 C    LYS D  34      16.357   4.539  27.643                       C  
ATOM    513 O    LYS D  34      17.011   4.860  26.654                       O  
ATOM    514 CB   LYS D  34      17.113   2.130  27.668                       C  
ATOM    515 CG   LYS D  34      17.575   0.868  28.445                       C  
ATOM    516 CD   LYS D  34      18.798   1.131  29.332                       C  
ATOM    517 CE   LYS D  34      19.229  -0.112  30.120                       C  
ATOM    518 NZ   LYS D  34      20.262   0.204  31.168                       N  
ATOM    519 HN   LYS D  34      16.054   3.290  30.538                       H  
ATOM    520 HA   LYS D  34      17.744   3.675  29.038                       H  
ATOM    521 HB1  LYS D  34      17.863   2.390  26.885                       H  
ATOM    522 HB2  LYS D  34      16.235   1.881  27.027                       H  
ATOM    523 HG1  LYS D  34      17.762   0.017  27.749                       H  
ATOM    524 HG2  LYS D  34      16.736   0.436  29.039                       H  
ATOM    525 HD1  LYS D  34      18.622   1.997  30.012                       H  
ATOM    526 HD2  LYS D  34      19.646   1.542  28.735                       H  
ATOM    527 HE1  LYS D  34      19.583  -0.919  29.437                       H  
ATOM    528 HE2  LYS D  34      18.349  -0.630  30.567                       H  
ATOM    529 HZ1  LYS D  34      20.549  -0.623  31.692                       H  
ATOM    530 HZ2  LYS D  34      19.938   0.942  31.793                       H  
ATOM    531 HZ3  LYS D  34      21.067   0.678  30.760                       H  
ATOM    532 N    ARG D  35      15.220   5.151  27.964                       N  
ATOM    533 CA   ARG D  35      14.739   6.297  27.201                       C  
ATOM    534 C    ARG D  35      14.323   7.415  28.148                       C  
ATOM    535 O    ARG D  35      13.375   8.148  27.884                       O  
ATOM    536 CB   ARG D  35      13.579   5.924  26.269                       C  
ATOM    537 CG   ARG D  35      13.963   5.102  25.018                       C  
ATOM    538 CD   ARG D  35      14.843   5.862  24.008                       C  
ATOM    539 NE   ARG D  35      15.075   5.091  22.781                       N  
ATOM    540 CZ   ARG D  35      16.242   4.570  22.426                       C  
ATOM    541 NH1  ARG D  35      17.310   4.729  23.194                       N  
ATOM    542 NH2  ARG D  35      16.333   3.859  21.315                       N  
ATOM    543 HN   ARG D  35      14.675   4.813  28.757                       H  
ATOM    544 HA   ARG D  35      15.580   6.672  26.573                       H  
ATOM    545 HB1  ARG D  35      12.785   5.393  26.844                       H  
ATOM    546 HB2  ARG D  35      13.024   6.842  25.965                       H  
ATOM    547 HG1  ARG D  35      13.050   4.704  24.517                       H  
ATOM    548 HG2  ARG D  35      14.449   4.144  25.315                       H  
ATOM    549 HD1  ARG D  35      14.416   6.866  23.778                       H  
ATOM    550 HD2  ARG D  35      15.806   6.180  24.472                       H  
ATOM    551 HE   ARG D  35      14.282   4.945  22.156                       H  
ATOM    552 1HH1 ARG D  35      17.240   5.278  24.051                       H  
ATOM    553 2HH1 ARG D  35      18.207   4.328  22.921                       H  
ATOM    554 1HH2 ARG D  35      15.511   3.737  20.724                       H  
ATOM    555 2HH2 ARG D  35      17.230   3.458  21.042                       H  
ATOM    556 N    GLU D  36      15.077   7.549  29.237                       N  
ATOM    557 CA   GLU D  36      14.852   8.595  30.232                       C  
ATOM    558 C    GLU D  36      15.507   9.844  29.632                       C  
ATOM    559 O    GLU D  36      16.684  10.123  29.853                       O  
ATOM    560 CB   GLU D  36      15.511   8.182  31.543                       C  
ATOM    561 CG   GLU D  36      15.052   6.819  32.040                       C  
ATOM    562 CD   GLU D  36      15.923   5.676  31.547                       C  
ATOM    563 OE1  GLU D  36      16.748   5.878  30.633                       O  
ATOM    564 OE2  GLU D  36      15.811   4.560  32.091                       O  
ATOM    565 HN   GLU D  36      15.845   6.893  29.383                       H  
ATOM    566 HA   GLU D  36      13.760   8.762  30.381                       H  
ATOM    567 HB2  GLU D  36      15.360   8.961  32.326                       H  
ATOM    568 HB1  GLU D  36      16.622   8.220  31.458                       H  
ATOM    569 HG2  GLU D  36      13.982   6.642  31.781                       H  
ATOM    570 HG1  GLU D  36      14.976   6.808  33.152                       H  
ATOM    571 N    MET D  37      14.756  10.540  28.787                       N  
ATOM    572 CA   MET D  37      15.293  11.694  28.064                       C  
ATOM    573 C    MET D  37      14.231  12.735  27.809                       C  
ATOM    574 O    MET D  37      13.047  12.516  28.081                       O  
ATOM    575 CB   MET D  37      15.782  11.219  26.691                       C  
ATOM    576 CG   MET D  37      14.596  10.784  25.826                       C  
ATOM    577 SD   MET D  37      14.926  10.077  24.231                       S  
ATOM    578 CE   MET D  37      16.143  11.290  23.580                       C  
ATOM    579 HN   MET D  37      13.785  10.265  28.639                       H  
ATOM    580 HA   MET D  37      16.138  12.143  28.636                       H  
ATOM    581 HB1  MET D  37      16.407  11.990  26.183                       H  
ATOM    582 HB2  MET D  37      16.550  10.415  26.778                       H  
ATOM    583 HG1  MET D  37      13.901  11.647  25.703                       H  
ATOM    584 HG2  MET D  37      13.960  10.079  26.411                       H  
ATOM    585 HE1  MET D  37      16.350  10.846  22.578                       H  
ATOM    586 HE2  MET D  37      17.036  11.473  24.223                       H  
ATOM    587 HE3  MET D  37      15.812  12.355  23.579                       H  
ATOM    588 N    ALA D  38      14.647  13.801  27.132                       N  
ATOM    589 CA   ALA D  38      13.765  14.899  26.779                       C  
ATOM    590 C    ALA D  38      14.043  15.281  25.351                       C  
ATOM    591 O    ALA D  38      15.183  15.225  24.883                       O  
ATOM    592 CB   ALA D  38      14.007  16.098  27.685                       C  
ATOM    593 HN   ALA D  38      15.626  13.849  26.849                       H  
ATOM    594 HA   ALA D  38      12.704  14.569  26.875                       H  
ATOM    595 HB1  ALA D  38      13.801  15.815  28.744                       H  
ATOM    596 HB2  ALA D  38      13.420  16.991  27.367                       H  
ATOM    597 HB3  ALA D  38      15.029  16.524  27.555                       H  
ATOM    598 N    ILE D  39      12.978  15.661  24.666                       N  
ATOM    599 CA   ILE D  39      13.065  16.095  23.291                       C  
ATOM    600 C    ILE D  39      12.256  17.376  23.143                       C  
ATOM    601 O    ILE D  39      11.179  17.519  23.721                       O  
ATOM    602 CB   ILE D  39      12.461  15.059  22.351                       C  
ATOM    603 CG1  ILE D  39      13.204  13.721  22.495                       C  
ATOM    604 CG2  ILE D  39      12.522  15.572  20.905                       C  
ATOM    605 CD1  ILE D  39      12.434  12.522  21.971                       C  
ATOM    606 HN   ILE D  39      12.066  15.647  25.123                       H  
ATOM    607 HA   ILE D  39      14.129  16.283  23.017                       H  
ATOM    608 HB   ILE D  39      11.392  14.905  22.630                       H  
ATOM    609 1HG1 ILE D  39      14.209  13.779  22.015                       H  
ATOM    610 2HG1 ILE D  39      13.509  13.556  23.555                       H  
ATOM    611 1HG2 ILE D  39      11.983  16.543  20.801                       H  
ATOM    612 2HG2 ILE D  39      12.142  14.812  20.183                       H  
ATOM    613 3HG2 ILE D  39      13.573  15.644  20.539                       H  
ATOM    614 1HD1 ILE D  39      12.973  11.551  22.075                       H  
ATOM    615 2HD1 ILE D  39      12.129  12.687  20.911                       H  
ATOM    616 3HD1 ILE D  39      11.429  12.464  22.451                       H  
ATOM    617 N    ILE D  40      12.815  18.321  22.407                       N  
ATOM    618 CA   ILE D  40      12.103  19.568  22.163                       C  
ATOM    619 C    ILE D  40      12.123  19.864  20.670                       C  
ATOM    620 O    ILE D  40      13.052  19.473  19.951                       O  
ATOM    621 CB   ILE D  40      12.753  20.743  22.912                       C  
ATOM    622 CG1  ILE D  40      14.237  20.853  22.519                       C  
ATOM    623 CG2  ILE D  40      12.609  20.560  24.433                       C  
ATOM    624 CD1  ILE D  40      14.940  22.122  23.038                       C  
ATOM    625 HN   ILE D  40      13.744  18.177  22.010                       H  
ATOM    626 HA   ILE D  40      11.046  19.458  22.501                       H  
ATOM    627 HB   ILE D  40      12.235  21.685  22.616                       H  
ATOM    628 1HG1 ILE D  40      14.354  20.768  21.413                       H  
ATOM    629 2HG1 ILE D  40      14.793  19.941  22.840                       H  
ATOM    630 1HG2 ILE D  40      13.080  21.412  24.976                       H  
ATOM    631 2HG2 ILE D  40      13.014  19.578  24.772                       H  
ATOM    632 3HG2 ILE D  40      11.545  20.415  24.734                       H  
ATOM    633 1HD1 ILE D  40      16.015  22.202  22.753                       H  
ATOM    634 2HD1 ILE D  40      14.823  22.207  24.144                       H  
ATOM    635 3HD1 ILE D  40      14.384  23.034  22.717                       H  
ATOM    636 N    THR D  41      11.097  20.547  20.199                       N  
ATOM    637 CA   THR D  41      11.067  20.924  18.791                       C  
ATOM    638 C    THR D  41      10.561  22.339  18.692                       C  
ATOM    639 O    THR D  41       9.890  22.851  19.603                       O  
ATOM    640 CB   THR D  41      10.128  20.072  17.940                       C  
ATOM    641 OG1  THR D  41       8.772  20.494  18.156                       O  
ATOM    642 CG2  THR D  41      10.286  18.602  18.238                       C  
ATOM    643 HN   THR D  41      10.329  20.810  20.817                       H  
ATOM    644 HA   THR D  41      12.099  20.870  18.371                       H  
ATOM    645 HB   THR D  41      10.380  20.240  16.867                       H  
ATOM    646 HG1  THR D  41       8.672  21.420  17.968                       H  
ATOM    647 1HG2 THR D  41      11.339  18.274  18.070                       H  
ATOM    648 2HG2 THR D  41       9.564  17.983  17.656                       H  
ATOM    649 3HG2 THR D  41       9.934  18.349  19.265                       H  
ATOM    650 N    PHE D  42      10.885  22.965  17.572                       N  
ATOM    651 CA   PHE D  42      10.483  24.328  17.285                       C  
ATOM    652 C    PHE D  42       9.589  24.269  16.053                       C  
ATOM    653 O    PHE D  42       9.757  23.388  15.214                       O  
ATOM    654 CB   PHE D  42      11.730  25.181  17.071                       C  
ATOM    655 CG   PHE D  42      12.621  25.259  18.297                       C  
ATOM    656 CD1  PHE D  42      13.506  24.225  18.597                       C  
ATOM    657 CD2  PHE D  42      12.515  26.340  19.178                       C  
ATOM    658 CE1  PHE D  42      14.277  24.250  19.763                       C  
ATOM    659 CE2  PHE D  42      13.274  26.384  20.346                       C  
ATOM    660 CZ   PHE D  42      14.161  25.333  20.646                       C  
ATOM    661 HN   PHE D  42      11.443  22.466  16.879                       H  
ATOM    662 HA   PHE D  42       9.901  24.732  18.146                       H  
ATOM    663 HB1  PHE D  42      11.456  26.201  16.715                       H  
ATOM    664 HB2  PHE D  42      12.306  24.826  16.185                       H  
ATOM    665 HD1  PHE D  42      13.600  23.373  17.903                       H  
ATOM    666 HD2  PHE D  42      11.823  27.167  18.946                       H  
ATOM    667 HE1  PHE D  42      14.972  23.423  19.987                       H  
ATOM    668 HE2  PHE D  42      13.180  27.241  21.034                       H  
ATOM    669 HZ   PHE D  42      14.762  25.361  21.571                       H  
ATOM    670 N    LYS D  43       8.622  25.177  15.946                       N  
ATOM    671 CA   LYS D  43       7.683  25.180  14.822                       C  
ATOM    672 C    LYS D  43       8.265  24.982  13.430                       C  
ATOM    673 O    LYS D  43       7.558  24.549  12.515                       O  
ATOM    674 CB   LYS D  43       6.744  26.403  14.857                       C  
ATOM    675 CG   LYS D  43       7.362  27.782  14.596                       C  
ATOM    676 CD   LYS D  43       6.260  28.862  14.579                       C  
ATOM    677 CE   LYS D  43       6.801  30.283  14.784                       C  
ATOM    678 NZ   LYS D  43       7.669  30.767  13.684                       N  
ATOM    679 HN   LYS D  43       8.532  25.892  16.668                       H  
ATOM    680 HA   LYS D  43       7.022  24.298  14.991                       H  
ATOM    681 HB1  LYS D  43       6.201  26.422  15.830                       H  
ATOM    682 HB2  LYS D  43       5.899  26.238  14.148                       H  
ATOM    683 HG1  LYS D  43       7.974  27.795  13.664                       H  
ATOM    684 HG2  LYS D  43       8.170  28.022  15.326                       H  
ATOM    685 HD1  LYS D  43       5.465  28.629  15.326                       H  
ATOM    686 HD2  LYS D  43       5.657  28.799  13.643                       H  
ATOM    687 HE1  LYS D  43       7.330  30.362  15.762                       H  
ATOM    688 HE2  LYS D  43       5.964  30.997  14.963                       H  
ATOM    689 HZ1  LYS D  43       8.029  31.712  13.820                       H  
ATOM    690 HZ2  LYS D  43       7.185  30.695  12.789                       H  
ATOM    691 HZ3  LYS D  43       8.435  30.114  13.520                       H  
ATOM    692 N    ASN D  44       9.549  25.272  13.271                       N  
ATOM    693 CA   ASN D  44      10.208  25.098  11.988                       C  
ATOM    694 C    ASN D  44      10.609  23.643  11.714                       C  
ATOM    695 O    ASN D  44      11.178  23.345  10.668                       O  
ATOM    696 CB   ASN D  44      11.445  25.979  11.925                       C  
ATOM    697 CG   ASN D  44      12.593  25.454  12.780                       C  
ATOM    698 OD1  ASN D  44      12.531  24.375  13.367                       O  
ATOM    699 ND2  ASN D  44      13.675  26.208  12.812                       N  
ATOM    700 HN   ASN D  44      10.084  25.624  14.065                       H  
ATOM    701 HA   ASN D  44       9.505  25.424  11.186                       H  
ATOM    702 HB1  ASN D  44      11.198  27.033  12.194                       H  
ATOM    703 HB2  ASN D  44      11.772  26.132  10.870                       H  
ATOM    704 1HD2 ASN D  44      14.443  25.857  13.384                       H  
ATOM    705 2HD2 ASN D  44      13.726  27.103  12.325                       H  
ATOM    706 N    GLY D  45      10.352  22.762  12.681                       N  
ATOM    707 CA   GLY D  45      10.690  21.358  12.517                       C  
ATOM    708 C    GLY D  45      11.958  20.897  13.202                       C  
ATOM    709 O    GLY D  45      12.228  19.700  13.249                       O  
ATOM    710 HN   GLY D  45       9.913  23.077  13.546                       H  
ATOM    711 HA1  GLY D  45      10.732  21.103  11.432                       H  
ATOM    712 HA2  GLY D  45       9.833  20.722  12.840                       H  
ATOM    713 N    ALA D  46      12.757  21.838  13.691                       N  
ATOM    714 CA   ALA D  46      14.002  21.488  14.362                       C  
ATOM    715 C    ALA D  46      13.721  20.697  15.634                       C  
ATOM    716 O    ALA D  46      12.848  21.064  16.435                       O  
ATOM    717 CB   ALA D  46      14.809  22.733  14.659                       C  
ATOM    718 HN   ALA D  46      12.496  22.819  13.596                       H  
ATOM    719 HA   ALA D  46      14.598  20.843  13.675                       H  
ATOM    720 HB1  ALA D  46      15.015  23.312  13.728                       H  
ATOM    721 HB2  ALA D  46      15.749  22.491  15.207                       H  
ATOM    722 HB3  ALA D  46      14.317  23.365  15.435                       H  
ATOM    723 N    THR D  47      14.503  19.645  15.833                       N  
ATOM    724 CA   THR D  47      14.335  18.756  16.973                       C  
ATOM    725 C    THR D  47      15.643  18.521  17.694                       C  
ATOM    726 O    THR D  47      16.667  18.341  17.065                       O  
ATOM    727 CB   THR D  47      13.806  17.404  16.477                       C  
ATOM    728 OG1  THR D  47      12.582  17.631  15.758                       O  
ATOM    729 CG2  THR D  47      13.528  16.471  17.617                       C  
ATOM    730 HN   THR D  47      15.248  19.452  15.164                       H  
ATOM    731 HA   THR D  47      13.599  19.202  17.682                       H  
ATOM    732 HB   THR D  47      14.556  16.941  15.794                       H  
ATOM    733 HG1  THR D  47      12.254  16.794  15.451                       H  
ATOM    734 2HG2 THR D  47      12.837  16.931  18.361                       H  
ATOM    735 3HG2 THR D  47      14.424  16.344  18.268                       H  
ATOM    736 1HG2 THR D  47      13.144  15.488  17.257                       H  
ATOM    737 N    PHE D  48      15.613  18.568  19.021                       N  
ATOM    738 CA   PHE D  48      16.830  18.335  19.810                       C  
ATOM    739 C    PHE D  48      16.511  17.462  21.000                       C  
ATOM    740 O    PHE D  48      15.358  17.349  21.422                       O  
ATOM    741 CB   PHE D  48      17.442  19.651  20.284                       C  
ATOM    742 CG   PHE D  48      17.575  20.665  19.181                       C  
ATOM    743 CD1  PHE D  48      18.702  20.684  18.369                       C  
ATOM    744 CD2  PHE D  48      16.558  21.581  18.945                       C  
ATOM    745 CE1  PHE D  48      18.809  21.611  17.336                       C  
ATOM    746 CE2  PHE D  48      16.653  22.507  17.924                       C  
ATOM    747 CZ   PHE D  48      17.780  22.528  17.117                       C  
ATOM    748 HN   PHE D  48      14.734  18.768  19.498                       H  
ATOM    749 HA   PHE D  48      17.574  17.806  19.170                       H  
ATOM    750 HB1  PHE D  48      16.869  20.070  21.144                       H  
ATOM    751 HB2  PHE D  48      18.422  19.477  20.786                       H  
ATOM    752 HD1  PHE D  48      19.516  19.961  18.544                       H  
ATOM    753 HD2  PHE D  48      15.659  21.569  19.584                       H  
ATOM    754 HE1  PHE D  48      19.705  21.621  16.692                       H  
ATOM    755 HE2  PHE D  48      15.835  23.227  17.752                       H  
ATOM    756 HZ   PHE D  48      17.863  23.268  16.303                       H  
ATOM    757 N    GLN D  49      17.518  16.782  21.502                       N  
ATOM    758 CA   GLN D  49      17.258  15.957  22.655                       C  
ATOM    759 C    GLN D  49      18.245  16.308  23.738                       C  
ATOM    760 O    GLN D  49      19.231  17.020  23.506                       O  
ATOM    761 CB   GLN D  49      17.492  14.502  22.279                       C  
ATOM    762 CG   GLN D  49      18.962  14.231  21.981                       C  
ATOM    763 CD   GLN D  49      19.280  12.767  21.846                       C  
ATOM    764 OE1  GLN D  49      19.085  11.989  22.779                       O  
ATOM    765 NE2  GLN D  49      19.809  12.383  20.683                       N  
ATOM    766 HN   GLN D  49      18.450  16.836  21.090                       H  
ATOM    767 HA   GLN D  49      16.213  16.105  23.015                       H  
ATOM    768 HB1  GLN D  49      17.100  13.811  23.061                       H  
ATOM    769 HB2  GLN D  49      16.840  14.190  21.430                       H  
ATOM    770 HG1  GLN D  49      19.294  14.794  21.077                       H  
ATOM    771 HG2  GLN D  49      19.617  14.710  22.746                       H  
ATOM    772 1HE2 GLN D  49      19.971  13.028  19.910                       H  
ATOM    773 2HE2 GLN D  49      20.025  11.390  20.591                       H  
ATOM    774 N    VAL D  50      17.905  15.849  24.941                       N  
ATOM    775 CA   VAL D  50      18.809  15.944  26.072                       C  
ATOM    776 C    VAL D  50      18.980  14.445  26.285                       C  
ATOM    777 O    VAL D  50      18.023  13.746  26.643                       O  
ATOM    778 CB   VAL D  50      18.183  16.593  27.310                       C  
ATOM    779 CG1  VAL D  50      19.171  16.525  28.456                       C  
ATOM    780 CG2  VAL D  50      17.866  18.044  27.010                       C  
ATOM    781 HN   VAL D  50      16.988  15.421  25.070                       H  
ATOM    782 HA   VAL D  50      19.771  16.433  25.791                       H  
ATOM    783 HB   VAL D  50      17.248  16.052  27.586                       H  
ATOM    784 1HG1 VAL D  50      18.715  16.997  29.357                       H  
ATOM    785 2HG1 VAL D  50      20.157  16.975  28.194                       H  
ATOM    786 3HG1 VAL D  50      19.521  15.485  28.653                       H  
ATOM    787 3HG2 VAL D  50      18.758  18.604  26.645                       H  
ATOM    788 1HG2 VAL D  50      17.410  18.516  27.911                       H  
ATOM    789 2HG2 VAL D  50      17.226  18.158  26.104                       H  
ATOM    790 N    GLU D  51      20.139  13.955  25.877                       N  
ATOM    791 CA   GLU D  51      20.467  12.541  25.983                       C  
ATOM    792 C    GLU D  51      20.214  11.863  27.310                       C  
ATOM    793 O    GLU D  51      20.238  12.478  28.370                       O  
ATOM    794 CB   GLU D  51      21.945  12.311  25.693                       C  
ATOM    795 CG   GLU D  51      22.382  12.666  24.327                       C  
ATOM    796 CD   GLU D  51      23.812  12.264  24.109                       C  
ATOM    797 OE1  GLU D  51      24.078  11.081  23.825                       O  
ATOM    798 OE2  GLU D  51      24.679  13.141  24.266                       O  
ATOM    799 HN   GLU D  51      20.827  14.591  25.474                       H  
ATOM    800 HA   GLU D  51      19.880  11.997  25.207                       H  
ATOM    801 HB1  GLU D  51      22.221  11.255  25.921                       H  
ATOM    802 HB2  GLU D  51      22.571  12.844  26.446                       H  
ATOM    803 HG2  GLU D  51      22.218  13.747  24.108                       H  
ATOM    804 HG1  GLU D  51      21.708  12.234  23.551                       H  
ATOM    805 N    VAL D  52      20.052  10.550  27.235                       N  
ATOM    806 CA   VAL D  52      19.891   9.716  28.414                       C  
ATOM    807 C    VAL D  52      21.253   9.844  29.117                       C  
ATOM    808 O    VAL D  52      22.280   9.964  28.455                       O  
ATOM    809 CB   VAL D  52      19.718   8.237  28.027                       C  
ATOM    810 CG1  VAL D  52      19.552   7.376  29.271                       C  
ATOM    811 CG2  VAL D  52      18.556   8.082  27.077                       C  
ATOM    812 HN   VAL D  52      20.040  10.108  26.316                       H  
ATOM    813 HA   VAL D  52      19.057  10.074  29.062                       H  
ATOM    814 HB   VAL D  52      20.643   7.907  27.499                       H  
ATOM    815 1HG1 VAL D  52      19.427   6.304  28.991                       H  
ATOM    816 2HG1 VAL D  52      18.717   7.736  29.916                       H  
ATOM    817 3HG1 VAL D  52      20.392   7.521  29.990                       H  
ATOM    818 3HG2 VAL D  52      17.617   8.517  27.492                       H  
ATOM    819 1HG2 VAL D  52      18.431   7.010  26.797                       H  
ATOM    820 2HG2 VAL D  52      18.659   8.738  26.182                       H  
ATOM    821 N    PRO D  53      21.267   9.917  30.449                       N  
ATOM    822 CA   PRO D  53      22.576  10.040  31.114                       C  
ATOM    823 C    PRO D  53      23.308   8.787  30.788                       C  
ATOM    824 O    PRO D  53      22.701   7.732  30.763                       O  
ATOM    825 CB   PRO D  53      22.218  10.026  32.582                       C  
ATOM    826 CG   PRO D  53      20.813  10.589  32.597                       C  
ATOM    827 CD   PRO D  53      20.170   9.905  31.434                       C  
ATOM    828 HA   PRO D  53      23.132  10.958  30.812                       H  
ATOM    829 HB1  PRO D  53      22.326   9.033  33.077                       H  
ATOM    830 HB2  PRO D  53      22.940  10.561  33.242                       H  
ATOM    831 HG1  PRO D  53      20.756  11.702  32.574                       H  
ATOM    832 HG2  PRO D  53      20.273  10.470  33.565                       H  
ATOM    833 HD1  PRO D  53      19.735   8.902  31.651                       H  
ATOM    834 HD2  PRO D  53      19.211  10.356  31.086                       H  
ATOM    835 N    GLY D  54      24.593   8.885  30.506                       N  
ATOM    836 CA   GLY D  54      25.321   7.675  30.181                       C  
ATOM    837 C    GLY D  54      26.796   7.780  30.461                       C  
ATOM    838 O    GLY D  54      27.249   8.758  31.058                       O  
ATOM    839 HN   GLY D  54      25.063   9.790  30.516                       H  
ATOM    840 HA1  GLY D  54      24.879   6.794  30.702                       H  
ATOM    841 HA2  GLY D  54      25.138   7.373  29.123                       H  
ATOM    842 N    SER D  55      27.544   6.784  29.996                       N  
ATOM    843 CA   SER D  55      28.995   6.713  30.174                       C  
ATOM    844 C    SER D  55      29.700   7.807  29.410                       C  
ATOM    845 O    SER D  55      30.852   8.125  29.698                       O  
ATOM    846 CB   SER D  55      29.528   5.356  29.688                       C  
ATOM    847 OG   SER D  55      28.890   4.267  30.331                       O  
ATOM    848 HN   SER D  55      27.082   6.029  29.488                       H  
ATOM    849 HA   SER D  55      29.230   6.824  31.258                       H  
ATOM    850 HB2  SER D  55      29.454   5.268  28.579                       H  
ATOM    851 HB1  SER D  55      30.636   5.296  29.798                       H  
ATOM    852 HG   SER D  55      29.219   3.428  30.031                       H  
ATOM    853 N    GLN D  56      29.046   8.357  28.392                       N  
ATOM    854 CA   GLN D  56      29.638   9.419  27.598                       C  
ATOM    855 C    GLN D  56      29.662  10.682  28.429                       C  
ATOM    856 O    GLN D  56      30.231  11.694  28.035                       O  
ATOM    857 CB   GLN D  56      28.860   9.667  26.282                       C  
ATOM    858 CG   GLN D  56      27.515  10.391  26.394                       C  
ATOM    859 CD   GLN D  56      26.350   9.462  26.646                       C  
ATOM    860 OE1  GLN D  56      25.233   9.750  26.226                       O  
ATOM    861 NE2  GLN D  56      26.581   8.394  27.399                       N  
ATOM    862 HN   GLN D  56      28.109   8.026  28.164                       H  
ATOM    863 HA   GLN D  56      30.687   9.136  27.346                       H  
ATOM    864 HB1  GLN D  56      28.718   8.699  25.746                       H  
ATOM    865 HB2  GLN D  56      29.515  10.209  25.560                       H  
ATOM    866 HG1  GLN D  56      27.559  11.188  27.172                       H  
ATOM    867 HG2  GLN D  56      27.330  11.021  25.493                       H  
ATOM    868 1HE2 GLN D  56      27.509   8.155  27.748                       H  
ATOM    869 2HE2 GLN D  56      25.795   7.767  27.569                       H  
ATOM    870 N    HIS D  57      28.948  10.676  29.543                       N  
ATOM    871 CA   HIS D  57      28.916  11.856  30.384                       C  
ATOM    872 C    HIS D  57      29.802  11.667  31.595                       C  
ATOM    873 O    HIS D  57      29.807  10.608  32.208                       O  
ATOM    874 CB   HIS D  57      27.481  12.127  30.868                       C  
ATOM    875 CG   HIS D  57      26.481  12.306  29.762                       C  
ATOM    876 ND1  HIS D  57      25.405  11.459  29.588                       N  
ATOM    877 CD2  HIS D  57      26.398  13.240  28.766                       C  
ATOM    878 CE1  HIS D  57      24.706  11.872  28.538                       C  
ATOM    879 NE2  HIS D  57      25.285  12.935  28.034                       N  
ATOM    880 HN   HIS D  57      28.422   9.844  29.809                       H  
ATOM    881 HA   HIS D  57      29.277  12.733  29.799                       H  
ATOM    882 HB1  HIS D  57      27.461  13.003  31.557                       H  
ATOM    883 HB2  HIS D  57      27.148  11.326  31.569                       H  
ATOM    884 HD1  HIS D  57      25.184  10.651  30.169                       H  
ATOM    885 HD2  HIS D  57      27.094  14.077  28.588                       H  
ATOM    886 HE1  HIS D  57      23.788  11.398  28.152                       H  
ATOM    887 HE2  HIS D  57      24.955  13.455  27.220                       H  
ATOM    888 N    ILE D  58      30.530  12.706  31.973                       N  
ATOM    889 CA   ILE D  58      31.362  12.627  33.173                       C  
ATOM    890 C    ILE D  58      30.484  12.975  34.390                       C  
ATOM    891 O    ILE D  58      29.357  13.470  34.237                       O  
ATOM    892 CB   ILE D  58      32.637  13.524  33.068                       C  
ATOM    893 CG1  ILE D  58      32.273  15.010  33.038                       C  
ATOM    894 CG2  ILE D  58      33.404  13.173  31.795                       C  
ATOM    895 CD1  ILE D  58      33.479  15.933  32.907                       C  
ATOM    896 HN   ILE D  58      30.511  13.566  31.425                       H  
ATOM    897 HA   ILE D  58      31.698  11.570  33.286                       H  
ATOM    898 HB   ILE D  58      33.291  13.329  33.950                       H  
ATOM    899 1HG1 ILE D  58      31.663  15.284  33.930                       H  
ATOM    900 2HG1 ILE D  58      31.530  15.217  32.233                       H  
ATOM    901 1HG2 ILE D  58      34.314  13.813  31.720                       H  
ATOM    902 2HG2 ILE D  58      32.764  13.243  30.885                       H  
ATOM    903 3HG2 ILE D  58      33.647  12.086  31.736                       H  
ATOM    904 1HD1 ILE D  58      33.214  17.016  32.885                       H  
ATOM    905 2HD1 ILE D  58      34.089  15.659  32.015                       H  
ATOM    906 3HD1 ILE D  58      34.222  15.726  33.712                       H  
ATOM    907 N    ASP D  59      30.977  12.657  35.581                       N  
ATOM    908 CA   ASP D  59      30.245  12.874  36.827                       C  
ATOM    909 C    ASP D  59      29.739  14.282  37.042                       C  
ATOM    910 O    ASP D  59      28.608  14.487  37.491                       O  
ATOM    911 CB   ASP D  59      31.098  12.428  38.010                       C  
ATOM    912 CG   ASP D  59      31.754  11.073  37.770                       C  
ATOM    913 OD1  ASP D  59      32.752  11.017  36.987                       O  
ATOM    914 OD2  ASP D  59      31.231  10.074  38.331                       O  
ATOM    915 HN   ASP D  59      31.908  12.243  35.628                       H  
ATOM    916 HA   ASP D  59      29.352  12.207  36.800                       H  
ATOM    917 HB1  ASP D  59      31.856  13.202  38.275                       H  
ATOM    918 HB2  ASP D  59      30.507  12.428  38.956                       H  
ATOM    919 N    SER D  60      30.575  15.254  36.728                       N  
ATOM    920 CA   SER D  60      30.202  16.644  36.900                       C  
ATOM    921 C    SER D  60      29.028  16.995  35.997                       C  
ATOM    922 O    SER D  60      28.274  17.925  36.277                       O  
ATOM    923 CB   SER D  60      31.409  17.532  36.573                       C  
ATOM    924 OG   SER D  60      31.816  17.308  35.238                       O  
ATOM    925 HN   SER D  60      31.497  15.023  36.359                       H  
ATOM    926 HA   SER D  60      29.906  16.811  37.962                       H  
ATOM    927 HB1  SER D  60      31.205  18.609  36.775                       H  
ATOM    928 HB2  SER D  60      32.245  17.388  37.297                       H  
ATOM    929 HG   SER D  60      32.564  17.858  35.035                       H  
ATOM    930 N    GLN D  61      28.863  16.258  34.905                       N  
ATOM    931 CA   GLN D  61      27.787  16.551  33.969                       C  
ATOM    932 C    GLN D  61      26.400  16.086  34.357                       C  
ATOM    933 O    GLN D  61      25.403  16.693  33.937                       O  
ATOM    934 CB   GLN D  61      28.123  15.972  32.606                       C  
ATOM    935 CG   GLN D  61      29.177  16.740  31.836                       C  
ATOM    936 CD   GLN D  61      29.428  16.143  30.460                       C  
ATOM    937 OE1  GLN D  61      30.120  15.139  30.331                       O  
ATOM    938 NE2  GLN D  61      28.836  16.739  29.437                       N  
ATOM    939 HN   GLN D  61      29.496  15.480  34.720                       H  
ATOM    940 HA   GLN D  61      27.743  17.659  33.854                       H  
ATOM    941 HB1  GLN D  61      28.417  14.901  32.702                       H  
ATOM    942 HB2  GLN D  61      27.198  15.863  31.993                       H  
ATOM    943 HG1  GLN D  61      30.124  16.823  32.419                       H  
ATOM    944 HG2  GLN D  61      28.918  17.822  31.766                       H  
ATOM    945 1HE2 GLN D  61      29.004  16.339  28.514                       H  
ATOM    946 2HE2 GLN D  61      28.260  17.574  29.544                       H  
ATOM    947 N    LYS D  62      26.325  14.971  35.077                       N  
ATOM    948 CA   LYS D  62      25.043  14.394  35.489                       C  
ATOM    949 C    LYS D  62      24.087  15.412  36.120                       C  
ATOM    950 O    LYS D  62      22.922  15.492  35.746                       O  
ATOM    951 CB   LYS D  62      25.285  13.199  36.428                       C  
ATOM    952 CG   LYS D  62      26.166  12.073  35.833                       C  
ATOM    953 CD   LYS D  62      25.541  11.469  34.562                       C  
ATOM    954 CE   LYS D  62      26.435  10.416  33.884                       C  
ATOM    955 NZ   LYS D  62      26.436   9.076  34.556                       N  
ATOM    956 HN   LYS D  62      27.188  14.502  35.352                       H  
ATOM    957 HA   LYS D  62      24.548  13.999  34.572                       H  
ATOM    958 HB1  LYS D  62      25.709  13.550  37.398                       H  
ATOM    959 HB2  LYS D  62      24.313  12.783  36.782                       H  
ATOM    960 HG1  LYS D  62      27.206  12.428  35.645                       H  
ATOM    961 HG2  LYS D  62      26.385  11.285  36.591                       H  
ATOM    962 HD1  LYS D  62      24.531  11.050  34.779                       H  
ATOM    963 HD2  LYS D  62      25.258  12.271  33.841                       H  
ATOM    964 HE1  LYS D  62      26.163  10.310  32.808                       H  
ATOM    965 HE2  LYS D  62      27.477  10.800  33.781                       H  
ATOM    966 HZ1  LYS D  62      27.029   8.378  34.107                       H  
ATOM    967 HZ2  LYS D  62      25.483   8.725  34.650                       H  
ATOM    968 HZ3  LYS D  62      26.685   9.173  35.540                       H  
ATOM    969 N    LYS D  63      24.567  16.205  37.064                       N  
ATOM    970 CA   LYS D  63      23.712  17.222  37.670                       C  
ATOM    971 C    LYS D  63      23.341  18.290  36.634                       C  
ATOM    972 O    LYS D  63      22.216  18.758  36.604                       O  
ATOM    973 CB   LYS D  63      24.392  17.848  38.899                       C  
ATOM    974 CG   LYS D  63      25.770  18.522  38.629                       C  
ATOM    975 CD   LYS D  63      26.499  18.990  39.924                       C  
ATOM    976 CE   LYS D  63      27.930  19.481  39.636                       C  
ATOM    977 NZ   LYS D  63      27.934  20.536  38.579                       N  
ATOM    978 HN   LYS D  63      25.535  16.106  37.369                       H  
ATOM    979 HA   LYS D  63      22.772  16.727  38.009                       H  
ATOM    980 HB1  LYS D  63      24.490  17.089  39.710                       H  
ATOM    981 HB2  LYS D  63      23.702  18.573  39.390                       H  
ATOM    982 HG1  LYS D  63      25.661  19.367  37.910                       H  
ATOM    983 HG2  LYS D  63      26.426  17.850  38.028                       H  
ATOM    984 HD1  LYS D  63      26.494  18.191  40.702                       H  
ATOM    985 HD2  LYS D  63      25.907  19.765  40.464                       H  
ATOM    986 HE1  LYS D  63      28.440  19.829  40.565                       H  
ATOM    987 HE2  LYS D  63      28.609  18.636  39.375                       H  
ATOM    988 HZ1  LYS D  63      28.882  20.861  38.388                       H  
ATOM    989 HZ2  LYS D  63      27.313  21.309  38.817                       H  
ATOM    990 HZ3  LYS D  63      27.468  20.218  37.729                       H  
ATOM    991 N    ALA D  64      24.249  18.600  35.713                       N  
ATOM    992 CA   ALA D  64      23.970  19.622  34.703                       C  
ATOM    993 C    ALA D  64      22.936  19.108  33.740                       C  
ATOM    994 O    ALA D  64      22.234  19.875  33.102                       O  
ATOM    995 CB   ALA D  64      25.207  19.998  33.950                       C  
ATOM    996 HN   ALA D  64      25.149  18.121  35.710                       H  
ATOM    997 HA   ALA D  64      23.568  20.530  35.211                       H  
ATOM    998 HB1  ALA D  64      24.994  20.777  33.181                       H  
ATOM    999 HB2  ALA D  64      25.700  19.104  33.501                       H  
ATOM   1000 HB3  ALA D  64      26.024  20.317  34.639                       H  
ATOM   1001 N    ILE D  65      22.877  17.792  33.589                       N  
ATOM   1002 CA   ILE D  65      21.887  17.218  32.693                       C  
ATOM   1003 C    ILE D  65      20.483  17.401  33.285                       C  
ATOM   1004 O    ILE D  65      19.524  17.770  32.599                       O  
ATOM   1005 CB   ILE D  65      22.186  15.756  32.462                       C  
ATOM   1006 CG1  ILE D  65      23.495  15.627  31.681                       C  
ATOM   1007 CG2  ILE D  65      21.013  15.090  31.756                       C  
ATOM   1008 CD1  ILE D  65      23.944  14.208  31.459                       C  
ATOM   1009 HN   ILE D  65      23.522  17.187  34.098                       H  
ATOM   1010 HA   ILE D  65      21.936  17.752  31.716                       H  
ATOM   1011 HB   ILE D  65      22.321  15.266  33.454                       H  
ATOM   1012 1HG1 ILE D  65      23.425  16.170  30.710                       H  
ATOM   1013 2HG1 ILE D  65      24.302  16.219  32.172                       H  
ATOM   1014 1HG2 ILE D  65      21.234  14.010  31.585                       H  
ATOM   1015 2HG2 ILE D  65      20.741  15.615  30.811                       H  
ATOM   1016 3HG2 ILE D  65      20.055  15.239  32.306                       H  
ATOM   1017 1HD1 ILE D  65      24.898  14.114  30.890                       H  
ATOM   1018 2HD1 ILE D  65      23.137  13.616  30.968                       H  
ATOM   1019 3HD1 ILE D  65      24.014  13.665  32.430                       H  
ATOM   1020 N    GLU D  66      20.371  17.109  34.566                       N  
ATOM   1021 CA   GLU D  66      19.106  17.268  35.249                       C  
ATOM   1022 C    GLU D  66      18.649  18.718  35.179                       C  
ATOM   1023 O    GLU D  66      17.467  19.005  34.954                       O  
ATOM   1024 CB   GLU D  66      19.262  16.816  36.694                       C  
ATOM   1025 CG   GLU D  66      19.541  15.325  36.793                       C  
ATOM   1026 CD   GLU D  66      18.564  14.518  35.932                       C  
ATOM   1027 OE1  GLU D  66      17.332  14.635  36.167                       O  
ATOM   1028 OE2  GLU D  66      18.993  13.835  34.987                       O  
ATOM   1029 HN   GLU D  66      21.184  16.768  35.080                       H  
ATOM   1030 HA   GLU D  66      18.344  16.625  34.750                       H  
ATOM   1031 HB1  GLU D  66      20.043  17.411  37.223                       H  
ATOM   1032 HB2  GLU D  66      18.377  17.105  37.307                       H  
ATOM   1033 HG1  GLU D  66      20.601  15.089  36.540                       H  
ATOM   1034 HG2  GLU D  66      19.537  14.977  37.852                       H  
ATOM   1035 N    ARG D  67      19.604  19.633  35.308                       N  
ATOM   1036 CA   ARG D  67      19.307  21.048  35.249                       C  
ATOM   1037 C    ARG D  67      18.796  21.474  33.878                       C  
ATOM   1038 O    ARG D  67      17.819  22.213  33.784                       O  
ATOM   1039 CB   ARG D  67      20.542  21.883  35.646                       C  
ATOM   1040 CG   ARG D  67      20.263  23.391  35.642                       C  
ATOM   1041 CD   ARG D  67      21.444  24.274  36.041                       C  
ATOM   1042 NE   ARG D  67      21.824  24.132  37.447                       N  
ATOM   1043 CZ   ARG D  67      21.203  24.729  38.459                       C  
ATOM   1044 NH1  ARG D  67      20.161  25.525  38.222                       N  
ATOM   1045 NH2  ARG D  67      21.621  24.537  39.711                       N  
ATOM   1046 HN   ARG D  67      20.568  19.331  35.452                       H  
ATOM   1047 HA   ARG D  67      18.502  21.257  35.992                       H  
ATOM   1048 HB1  ARG D  67      21.416  21.636  35.000                       H  
ATOM   1049 HB2  ARG D  67      20.948  21.554  36.631                       H  
ATOM   1050 HG1  ARG D  67      19.869  23.705  34.647                       H  
ATOM   1051 HG2  ARG D  67      19.380  23.619  36.284                       H  
ATOM   1052 HD1  ARG D  67      22.319  24.091  35.374                       H  
ATOM   1053 HD2  ARG D  67      21.242  25.342  35.791                       H  
ATOM   1054 HE   ARG D  67      22.621  23.533  37.665                       H  
ATOM   1055 1HH1 ARG D  67      19.841  25.672  37.265                       H  
ATOM   1056 2HH1 ARG D  67      19.684  25.983  38.999                       H  
ATOM   1057 1HH2 ARG D  67      22.419  23.928  39.892                       H  
ATOM   1058 2HH2 ARG D  67      21.144  24.995  40.488                       H  
ATOM   1059 N    MET D  68      19.452  21.008  32.828                       N  
ATOM   1060 CA   MET D  68      19.023  21.363  31.486                       C  
ATOM   1061 C    MET D  68      17.569  20.979  31.283                       C  
ATOM   1062 O    MET D  68      16.800  21.715  30.659                       O  
ATOM   1063 CB   MET D  68      19.889  20.678  30.446                       C  
ATOM   1064 CG   MET D  68      19.556  21.052  29.018                       C  
ATOM   1065 SD   MET D  68      19.742  22.813  28.687                       S  
ATOM   1066 CE   MET D  68      21.554  22.896  28.719                       C  
ATOM   1067 HN   MET D  68      20.259  20.399  32.961                       H  
ATOM   1068 HA   MET D  68      19.121  22.467  31.361                       H  
ATOM   1069 HB1  MET D  68      20.969  20.861  30.656                       H  
ATOM   1070 HB2  MET D  68      19.855  19.571  30.578                       H  
ATOM   1071 HG1  MET D  68      18.534  20.702  28.744                       H  
ATOM   1072 HG2  MET D  68      20.156  20.447  28.299                       H  
ATOM   1073 HE1  MET D  68      21.669  23.986  28.514                       H  
ATOM   1074 HE2  MET D  68      22.096  22.201  28.036                       H  
ATOM   1075 HE3  MET D  68      22.054  22.506  29.636                       H  
ATOM   1076 N    LYS D  69      17.209  19.782  31.726                       N  
ATOM   1077 CA   LYS D  69      15.835  19.344  31.585                       C  
ATOM   1078 C    LYS D  69      14.860  20.223  32.376                       C  
ATOM   1079 O    LYS D  69      13.757  20.514  31.901                       O  
ATOM   1080 CB   LYS D  69      15.713  17.866  31.938                       C  
ATOM   1081 CG   LYS D  69      16.155  16.954  30.791                       C  
ATOM   1082 CD   LYS D  69      16.155  15.469  31.174                       C  
ATOM   1083 CE   LYS D  69      17.220  15.178  32.233                       C  
ATOM   1084 NZ   LYS D  69      17.408  13.724  32.450                       N  
ATOM   1085 HN   LYS D  69      17.898  19.171  32.165                       H  
ATOM   1086 HA   LYS D  69      15.568  19.446  30.507                       H  
ATOM   1087 HB1  LYS D  69      16.268  17.630  32.876                       H  
ATOM   1088 HB2  LYS D  69      14.679  17.617  32.274                       H  
ATOM   1089 HG1  LYS D  69      17.151  17.264  30.397                       H  
ATOM   1090 HG2  LYS D  69      15.536  17.131  29.880                       H  
ATOM   1091 HD1  LYS D  69      15.145  15.128  31.501                       H  
ATOM   1092 HD2  LYS D  69      16.273  14.813  30.280                       H  
ATOM   1093 HE1  LYS D  69      18.185  15.677  31.983                       H  
ATOM   1094 HE2  LYS D  69      16.992  15.703  33.190                       H  
ATOM   1095 HZ1  LYS D  69      18.118  13.530  33.156                       H  
ATOM   1096 HZ2  LYS D  69      17.616  13.244  31.575                       H  
ATOM   1097 HZ3  LYS D  69      16.525  13.267  32.679                       H  
ATOM   1098 N    ASP D  70      15.263  20.692  33.558                       N  
ATOM   1099 CA   ASP D  70      14.393  21.573  34.338                       C  
ATOM   1100 C    ASP D  70      14.237  22.845  33.543                       C  
ATOM   1101 O    ASP D  70      13.161  23.413  33.458                       O  
ATOM   1102 CB   ASP D  70      15.030  21.937  35.665                       C  
ATOM   1103 CG   ASP D  70      15.169  20.750  36.602                       C  
ATOM   1104 OD1  ASP D  70      14.465  19.738  36.428                       O  
ATOM   1105 OD2  ASP D  70      15.995  20.843  37.526                       O  
ATOM   1106 HN   ASP D  70      16.182  20.435  33.920                       H  
ATOM   1107 HA   ASP D  70      13.400  21.093  34.502                       H  
ATOM   1108 HB1  ASP D  70      16.013  22.439  35.510                       H  
ATOM   1109 HB2  ASP D  70      14.476  22.770  36.157                       H  
ATOM   1110 N    THR D  71      15.352  23.288  32.975                       N  
ATOM   1111 CA   THR D  71      15.356  24.501  32.180                       C  
ATOM   1112 C    THR D  71      14.441  24.404  30.959                       C  
ATOM   1113 O    THR D  71      13.614  25.290  30.723                       O  
ATOM   1114 CB   THR D  71      16.791  24.902  31.766                       C  
ATOM   1115 OG1  THR D  71      17.525  25.275  32.942                       O  
ATOM   1116 CG2  THR D  71      16.785  26.089  30.810                       C  
ATOM   1117 HN   THR D  71      16.220  22.767  33.100                       H  
ATOM   1118 HA   THR D  71      14.959  25.319  32.825                       H  
ATOM   1119 HB   THR D  71      17.292  24.034  31.276                       H  
ATOM   1120 HG1  THR D  71      18.407  25.521  32.688                       H  
ATOM   1121 1HG2 THR D  71      17.820  26.378  30.511                       H  
ATOM   1122 2HG2 THR D  71      16.227  26.954  31.237                       H  
ATOM   1123 3HG2 THR D  71      16.143  25.893  29.920                       H  
ATOM   1124 N    LEU D  72      14.598  23.339  30.182                       N  
ATOM   1125 CA   LEU D  72      13.774  23.178  29.005                       C  
ATOM   1126 C    LEU D  72      12.299  23.106  29.352                       C  
ATOM   1127 O    LEU D  72      11.458  23.698  28.672                       O  
ATOM   1128 CB   LEU D  72      14.200  21.926  28.268                       C  
ATOM   1129 CG   LEU D  72      15.649  21.969  27.813                       C  
ATOM   1130 CD1  LEU D  72      15.992  20.695  27.110                       C  
ATOM   1131 CD2  LEU D  72      15.870  23.147  26.885                       C  
ATOM   1132 HN   LEU D  72      15.299  22.635  30.415                       H  
ATOM   1133 HA   LEU D  72      13.938  24.055  28.336                       H  
ATOM   1134 HB2  LEU D  72      13.519  21.718  27.410                       H  
ATOM   1135 HB1  LEU D  72      14.002  21.016  28.882                       H  
ATOM   1136 HG   LEU D  72      16.308  22.081  28.706                       H  
ATOM   1137 1HD1 LEU D  72      15.829  19.828  27.793                       H  
ATOM   1138 2HD1 LEU D  72      17.027  20.712  26.695                       H  
ATOM   1139 3HD1 LEU D  72      15.434  20.583  26.151                       H  
ATOM   1140 1HD2 LEU D  72      15.614  24.097  27.409                       H  
ATOM   1141 2HD2 LEU D  72      15.312  23.035  25.926                       H  
ATOM   1142 3HD2 LEU D  72      16.905  23.164  26.470                       H  
ATOM   1143 N    ARG D  73      11.985  22.382  30.428                       N  
ATOM   1144 CA   ARG D  73      10.582  22.245  30.816                       C  
ATOM   1145 C    ARG D  73       9.950  23.591  31.102                       C  
ATOM   1146 O    ARG D  73       8.858  23.895  30.617                       O  
ATOM   1147 CB   ARG D  73      10.432  21.379  32.063                       C  
ATOM   1148 CG   ARG D  73       9.004  21.292  32.579                       C  
ATOM   1149 CD   ARG D  73       8.904  20.270  33.696                       C  
ATOM   1150 NE   ARG D  73       9.828  20.573  34.792                       N  
ATOM   1151 CZ   ARG D  73      10.195  19.717  35.750                       C  
ATOM   1152 NH1  ARG D  73       9.718  18.477  35.765                       N  
ATOM   1153 NH2  ARG D  73      11.066  20.113  36.675                       N  
ATOM   1154 HN   ARG D  73      12.717  21.928  30.975                       H  
ATOM   1155 HA   ARG D  73      10.027  21.762  29.978                       H  
ATOM   1156 HB1  ARG D  73      11.121  21.726  32.868                       H  
ATOM   1157 HB2  ARG D  73      10.849  20.360  31.887                       H  
ATOM   1158 HG1  ARG D  73       8.279  21.082  31.759                       H  
ATOM   1159 HG2  ARG D  73       8.615  22.289  32.893                       H  
ATOM   1160 HD1  ARG D  73       7.856  20.171  34.063                       H  
ATOM   1161 HD2  ARG D  73       9.053  19.233  33.313                       H  
ATOM   1162 HE   ARG D  73      10.223  21.513  34.826                       H  
ATOM   1163 1HH1 ARG D  73       9.998  17.824  36.496                       H  
ATOM   1164 2HH1 ARG D  73       9.050  18.173  35.056                       H  
ATOM   1165 1HH2 ARG D  73      11.346  19.460  37.406                       H  
ATOM   1166 2HH2 ARG D  73      11.432  21.065  36.663                       H  
ATOM   1167 N    ILE D  74      10.643  24.389  31.903                       N  
ATOM   1168 CA   ILE D  74      10.129  25.690  32.282                       C  
ATOM   1169 C    ILE D  74      10.115  26.701  31.139                       C  
ATOM   1170 O    ILE D  74       9.184  27.494  31.038                       O  
ATOM   1171 CB   ILE D  74      10.857  26.244  33.539                       C  
ATOM   1172 CG1  ILE D  74      10.028  27.374  34.166                       C  
ATOM   1173 CG2  ILE D  74      12.269  26.728  33.209                       C  
ATOM   1174 CD1  ILE D  74       8.645  26.921  34.637                       C  
ATOM   1175 HN   ILE D  74      11.549  24.083  32.257                       H  
ATOM   1176 HA   ILE D  74       9.065  25.534  32.577                       H  
ATOM   1177 HB   ILE D  74      10.939  25.419  34.284                       H  
ATOM   1178 1HG1 ILE D  74       9.945  28.239  33.467                       H  
ATOM   1179 2HG1 ILE D  74      10.589  27.862  34.997                       H  
ATOM   1180 1HG2 ILE D  74      12.791  27.125  34.111                       H  
ATOM   1181 2HG2 ILE D  74      12.259  27.476  32.383                       H  
ATOM   1182 3HG2 ILE D  74      12.867  25.928  32.713                       H  
ATOM   1183 1HD1 ILE D  74       8.043  27.742  35.092                       H  
ATOM   1184 2HD1 ILE D  74       8.728  26.056  35.336                       H  
ATOM   1185 3HD1 ILE D  74       8.084  26.433  33.806                       H  
ATOM   1186 N    ALA D  75      11.140  26.676  30.297                       N  
ATOM   1187 CA   ALA D  75      11.198  27.583  29.156                       C  
ATOM   1188 C    ALA D  75       9.993  27.286  28.299                       C  
ATOM   1189 O    ALA D  75       9.336  28.185  27.778                       O  
ATOM   1190 CB   ALA D  75      12.464  27.338  28.349                       C  
ATOM   1191 HN   ALA D  75      11.899  26.012  30.450                       H  
ATOM   1192 HA   ALA D  75      11.167  28.641  29.506                       H  
ATOM   1193 HB1  ALA D  75      12.508  28.031  27.477                       H  
ATOM   1194 HB2  ALA D  75      12.558  26.272  28.037                       H  
ATOM   1195 HB3  ALA D  75      13.380  27.407  28.981                       H  
ATOM   1196 N    TYR D  76       9.696  26.005  28.163                       N  
ATOM   1197 CA   TYR D  76       8.574  25.603  27.351                       C  
ATOM   1198 C    TYR D  76       7.282  26.134  27.946                       C  
ATOM   1199 O    TYR D  76       6.509  26.820  27.296                       O  
ATOM   1200 CB   TYR D  76       8.492  24.075  27.258                       C  
ATOM   1201 CG   TYR D  76       7.181  23.649  26.664                       C  
ATOM   1202 CD1  TYR D  76       6.965  23.773  25.303                       C  
ATOM   1203 CD2  TYR D  76       6.108  23.267  27.478                       C  
ATOM   1204 CE1  TYR D  76       5.731  23.547  24.762                       C  
ATOM   1205 CE2  TYR D  76       4.850  23.038  26.937                       C  
ATOM   1206 CZ   TYR D  76       4.678  23.187  25.573                       C  
ATOM   1207 OH   TYR D  76       3.457  23.011  25.000                       O  
ATOM   1208 HN   TYR D  76      10.262  25.299  28.634                       H  
ATOM   1209 HA   TYR D  76       8.700  26.022  26.326                       H  
ATOM   1210 HB1  TYR D  76       9.357  23.648  26.699                       H  
ATOM   1211 HB2  TYR D  76       8.675  23.591  28.245                       H  
ATOM   1212 HD1  TYR D  76       7.802  24.059  24.644                       H  
ATOM   1213 HD2  TYR D  76       6.264  23.146  28.563                       H  
ATOM   1214 HE1  TYR D  76       5.578  23.653  23.675                       H  
ATOM   1215 HE2  TYR D  76       4.005  22.743  27.582                       H  
ATOM   1216 HH   TYR D  76       2.731  22.763  25.560                       H  
ATOM   1217 N    LEU D  77       7.012  25.738  29.175                       N  
ATOM   1218 CA   LEU D  77       5.790  26.165  29.845                       C  
ATOM   1219 C    LEU D  77       5.581  27.678  29.933                       C  
ATOM   1220 O    LEU D  77       4.468  28.150  30.117                       O  
ATOM   1221 CB   LEU D  77       5.733  25.559  31.239                       C  
ATOM   1222 CG   LEU D  77       5.558  24.048  31.241                       C  
ATOM   1223 CD1  LEU D  77       5.753  23.512  32.640                       C  
ATOM   1224 CD2  LEU D  77       4.187  23.712  30.740                       C  
ATOM   1225 HN   LEU D  77       7.666  25.126  29.662                       H  
ATOM   1226 HA   LEU D  77       4.933  25.746  29.267                       H  
ATOM   1227 HB1  LEU D  77       4.938  26.048  31.849                       H  
ATOM   1228 HB2  LEU D  77       6.630  25.852  31.833                       H  
ATOM   1229 HG   LEU D  77       6.317  23.591  30.565                       H  
ATOM   1230 1HD1 LEU D  77       6.774  23.762  33.013                       H  
ATOM   1231 2HD1 LEU D  77       5.546  22.418  32.698                       H  
ATOM   1232 3HD1 LEU D  77       4.958  23.868  33.336                       H  
ATOM   1233 1HD2 LEU D  77       4.043  24.108  29.708                       H  
ATOM   1234 2HD2 LEU D  77       3.392  24.068  31.436                       H  
ATOM   1235 3HD2 LEU D  77       3.980  22.618  30.798                       H  
ATOM   1236 N    THR D  78       6.652  28.446  29.825                       N  
ATOM   1237 CA   THR D  78       6.560  29.894  29.910                       C  
ATOM   1238 C    THR D  78       6.676  30.535  28.550                       C  
ATOM   1239 O    THR D  78       6.523  31.734  28.448                       O  
ATOM   1240 CB   THR D  78       7.667  30.500  30.825                       C  
ATOM   1241 OG1  THR D  78       8.974  30.179  30.328                       O  
ATOM   1242 CG2  THR D  78       7.517  29.982  32.231                       C  
ATOM   1243 HN   THR D  78       7.564  28.012  29.679                       H  
ATOM   1244 HA   THR D  78       5.566  30.158  30.339                       H  
ATOM   1245 HB   THR D  78       7.552  31.609  30.838                       H  
ATOM   1246 HG1  THR D  78       9.649  30.548  30.886                       H  
ATOM   1247 2HG2 THR D  78       7.510  28.868  32.267                       H  
ATOM   1248 1HG2 THR D  78       8.309  30.415  32.885                       H  
ATOM   1249 3HG2 THR D  78       6.494  30.165  32.636                       H  
ATOM   1250 N    GLU D  79       6.950  29.741  27.514                       N  
ATOM   1251 CA   GLU D  79       7.122  30.260  26.152                       C  
ATOM   1252 C    GLU D  79       8.359  31.162  26.088                       C  
ATOM   1253 O    GLU D  79       8.448  32.066  25.263                       O  
ATOM   1254 CB   GLU D  79       5.892  31.057  25.718                       C  
ATOM   1255 CG   GLU D  79       4.581  30.320  25.793                       C  
ATOM   1256 CD   GLU D  79       3.423  31.192  25.349                       C  
ATOM   1257 OE1  GLU D  79       2.863  31.917  26.205                       O  
ATOM   1258 OE2  GLU D  79       3.096  31.171  24.135                       O  
ATOM   1259 HN   GLU D  79       7.043  28.738  27.674                       H  
ATOM   1260 HA   GLU D  79       7.263  29.403  25.453                       H  
ATOM   1261 HB1  GLU D  79       5.829  32.007  26.298                       H  
ATOM   1262 HB2  GLU D  79       6.043  31.462  24.690                       H  
ATOM   1263 HG1  GLU D  79       4.408  29.901  26.812                       H  
ATOM   1264 HG2  GLU D  79       4.617  29.366  25.216                       H  
ATOM   1265 N    ALA D  80       9.308  30.938  26.983                       N  
ATOM   1266 CA   ALA D  80      10.506  31.753  26.994                       C  
ATOM   1267 C    ALA D  80      11.190  31.638  25.641                       C  
ATOM   1268 O    ALA D  80      11.288  30.544  25.085                       O  
ATOM   1269 CB   ALA D  80      11.457  31.283  28.098                       C  
ATOM   1270 HN   ALA D  80       9.196  30.190  27.667                       H  
ATOM   1271 HA   ALA D  80      10.226  32.817  27.176                       H  
ATOM   1272 HB1  ALA D  80      12.379  31.910  28.106                       H  
ATOM   1273 HB2  ALA D  80      11.693  30.197  28.009                       H  
ATOM   1274 HB3  ALA D  80      10.959  31.262  29.095                       H  
ATOM   1275 N    LYS D  81      11.653  32.749  25.096                       N  
ATOM   1276 CA   LYS D  81      12.342  32.686  23.815                       C  
ATOM   1277 C    LYS D  81      13.715  32.063  23.926                       C  
ATOM   1278 O    LYS D  81      14.542  32.434  24.761                       O  
ATOM   1279 CB   LYS D  81      12.535  34.042  23.192                       C  
ATOM   1280 CG   LYS D  81      13.211  33.969  21.878                       C  
ATOM   1281 CD   LYS D  81      14.057  35.159  21.589                       C  
ATOM   1282 CE   LYS D  81      13.255  36.242  20.971                       C  
ATOM   1283 NZ   LYS D  81      14.187  37.334  20.621                       N  
ATOM   1284 HN   LYS D  81      11.529  33.644  25.569                       H  
ATOM   1285 HA   LYS D  81      11.731  32.065  23.119                       H  
ATOM   1286 HB1  LYS D  81      11.567  34.590  23.116                       H  
ATOM   1287 HB2  LYS D  81      13.076  34.729  23.884                       H  
ATOM   1288 HG1  LYS D  81      13.804  33.029  21.788                       H  
ATOM   1289 HG2  LYS D  81      12.472  33.799  21.060                       H  
ATOM   1290 HD1  LYS D  81      14.941  34.893  20.964                       H  
ATOM   1291 HD2  LYS D  81      14.594  35.513  22.500                       H  
ATOM   1292 HE1  LYS D  81      12.646  35.894  20.104                       H  
ATOM   1293 HE2  LYS D  81      12.409  36.580  21.614                       H  
ATOM   1294 HZ1  LYS D  81      13.635  38.079  20.196                       H  
ATOM   1295 HZ2  LYS D  81      14.961  37.025  20.032                       H  
ATOM   1296 HZ3  LYS D  81      14.744  37.653  21.414                       H  
ATOM   1297 N    VAL D  82      13.997  31.130  23.040                       N  
ATOM   1298 CA   VAL D  82      15.301  30.486  23.051                       C  
ATOM   1299 C    VAL D  82      16.084  31.196  21.975                       C  
ATOM   1300 O    VAL D  82      15.651  31.232  20.830                       O  
ATOM   1301 CB   VAL D  82      15.205  28.973  22.717                       C  
ATOM   1302 CG1  VAL D  82      16.611  28.364  22.531                       C  
ATOM   1303 CG2  VAL D  82      14.425  28.233  23.819                       C  
ATOM   1304 HN   VAL D  82      13.300  30.859  22.346                       H  
ATOM   1305 HA   VAL D  82      15.792  30.630  24.042                       H  
ATOM   1306 HB   VAL D  82      14.646  28.862  21.759                       H  
ATOM   1307 1HG1 VAL D  82      17.176  28.900  21.733                       H  
ATOM   1308 2HG1 VAL D  82      16.562  27.268  22.335                       H  
ATOM   1309 3HG1 VAL D  82      17.179  28.339  23.490                       H  
ATOM   1310 1HG2 VAL D  82      13.409  28.673  23.953                       H  
ATOM   1311 2HG2 VAL D  82      14.993  28.208  24.778                       H  
ATOM   1312 3HG2 VAL D  82      14.376  27.137  23.623                       H  
ATOM   1313 N    GLU D  83      17.209  31.791  22.342                       N  
ATOM   1314 CA   GLU D  83      18.018  32.465  21.360                       C  
ATOM   1315 C    GLU D  83      18.815  31.416  20.597                       C  
ATOM   1316 O    GLU D  83      18.536  31.150  19.422                       O  
ATOM   1317 CB   GLU D  83      18.971  33.467  22.021                       C  
ATOM   1318 CG   GLU D  83      19.815  34.219  21.001                       C  
ATOM   1319 CD   GLU D  83      21.172  34.662  21.538                       C  
ATOM   1320 OE1  GLU D  83      21.808  33.901  22.305                       O  
ATOM   1321 OE2  GLU D  83      21.617  35.763  21.169                       O  
ATOM   1322 HN   GLU D  83      17.502  31.772  23.319                       H  
ATOM   1323 HA   GLU D  83      17.353  33.008  20.649                       H  
ATOM   1324 HB1  GLU D  83      19.612  32.969  22.786                       H  
ATOM   1325 HB2  GLU D  83      18.418  34.172  22.684                       H  
ATOM   1326 HG1  GLU D  83      19.252  35.088  20.588                       H  
ATOM   1327 HG2  GLU D  83      19.937  33.617  20.070                       H  
ATOM   1328 N    LYS D  84      19.757  30.767  21.281                       N  
ATOM   1329 CA   LYS D  84      20.604  29.752  20.661                       C  
ATOM   1330 C    LYS D  84      20.718  28.436  21.414                       C  
ATOM   1331 O    LYS D  84      20.419  28.343  22.611                       O  
ATOM   1332 CB   LYS D  84      22.019  30.299  20.472                       C  
ATOM   1333 CG   LYS D  84      22.149  31.424  19.459                       C  
ATOM   1334 CD   LYS D  84      23.480  32.159  19.597                       C  
ATOM   1335 CE   LYS D  84      23.550  33.358  18.652                       C  
ATOM   1336 NZ   LYS D  84      23.659  32.968  17.214                       N  
ATOM   1337 HN   LYS D  84      19.890  30.986  22.268                       H  
ATOM   1338 HA   LYS D  84      20.187  29.531  19.651                       H  
ATOM   1339 HB1  LYS D  84      22.441  30.617  21.454                       H  
ATOM   1340 HB2  LYS D  84      22.719  29.470  20.216                       H  
ATOM   1341 HG1  LYS D  84      21.287  32.129  19.522                       H  
ATOM   1342 HG2  LYS D  84      21.996  31.054  18.419                       H  
ATOM   1343 HD1  LYS D  84      23.676  32.458  20.653                       H  
ATOM   1344 HD2  LYS D  84      24.345  31.471  19.451                       H  
ATOM   1345 HE1  LYS D  84      22.684  34.041  18.813                       H  
ATOM   1346 HE2  LYS D  84      24.381  34.043  18.941                       H  
ATOM   1347 HZ1  LYS D  84      23.706  33.768  16.583                       H  
ATOM   1348 HZ2  LYS D  84      22.899  32.341  16.949                       H  
ATOM   1349 HZ3  LYS D  84      24.451  32.343  17.067                       H  
ATOM   1350 N    LEU D  85      21.199  27.428  20.696                       N  
ATOM   1351 CA   LEU D  85      21.442  26.107  21.244                       C  
ATOM   1352 C    LEU D  85      22.767  25.582  20.708                       C  
ATOM   1353 O    LEU D  85      23.047  25.679  19.514                       O  
ATOM   1354 CB   LEU D  85      20.332  25.134  20.839                       C  
ATOM   1355 CG   LEU D  85      18.992  25.191  21.560                       C  
ATOM   1356 CD1  LEU D  85      18.126  24.029  21.104                       C  
ATOM   1357 CD2  LEU D  85      19.250  25.096  23.042                       C  
ATOM   1358 HN   LEU D  85      21.408  27.590  19.711                       H  
ATOM   1359 HA   LEU D  85      21.491  26.171  22.356                       H  
ATOM   1360 HB1  LEU D  85      20.152  25.233  19.743                       H  
ATOM   1361 HB2  LEU D  85      20.728  24.094  20.903                       H  
ATOM   1362 HG   LEU D  85      18.481  26.155  21.328                       H  
ATOM   1363 1HD1 LEU D  85      17.145  24.071  21.632                       H  
ATOM   1364 2HD1 LEU D  85      18.635  23.046  21.236                       H  
ATOM   1365 3HD1 LEU D  85      18.008  23.999  19.996                       H  
ATOM   1366 1HD2 LEU D  85      18.269  25.138  23.570                       H  
ATOM   1367 2HD2 LEU D  85      19.966  25.870  23.404                       H  
ATOM   1368 3HD2 LEU D  85      19.848  24.196  23.317                       H  
ATOM   1369 N    CYX D  86      23.613  25.099  21.607                       N  
ATOM   1370 CA   CYX D  86      24.869  24.493  21.196                       C  
ATOM   1371 C    CYX D  86      24.551  23.017  21.255                       C  
ATOM   1372 O    CYX D  86      24.022  22.547  22.248                       O  
ATOM   1373 CB   CYX D  86      25.997  24.811  22.169                       C  
ATOM   1374 SG   CYX D  86      27.507  23.812  21.864                       S  
ATOM   1375 HN   CYX D  86      23.380  25.153  22.599                       H  
ATOM   1376 HA   CYX D  86      25.139  24.801  20.159                       H  
ATOM   1377 HB1  CYX D  86      26.232  25.901  22.164                       H  
ATOM   1378 HB2  CYX D  86      25.655  24.704  23.225                       H  
ATOM   1379 N    VAL D  87      24.847  22.296  20.184                       N  
ATOM   1380 CA   VAL D  87      24.553  20.869  20.133                       C  
ATOM   1381 C    VAL D  87      25.662  20.027  19.524                       C  
ATOM   1382 O    VAL D  87      26.517  20.532  18.790                       O  
ATOM   1383 CB   VAL D  87      23.287  20.607  19.307                       C  
ATOM   1384 CG1  VAL D  87      22.160  21.461  19.793                       C  
ATOM   1385 CG2  VAL D  87      23.546  20.886  17.847                       C  
ATOM   1386 HN   VAL D  87      25.288  22.746  19.382                       H  
ATOM   1387 HA   VAL D  87      24.373  20.511  21.173                       H  
ATOM   1388 HB   VAL D  87      23.000  19.536  19.422                       H  
ATOM   1389 1HG1 VAL D  87      21.969  21.255  20.872                       H  
ATOM   1390 2HG1 VAL D  87      21.242  21.336  19.173                       H  
ATOM   1391 3HG1 VAL D  87      22.340  22.544  19.599                       H  
ATOM   1392 1HG2 VAL D  87      24.386  20.249  17.485                       H  
ATOM   1393 2HG2 VAL D  87      23.726  21.969  17.653                       H  
ATOM   1394 3HG2 VAL D  87      22.628  20.761  17.227                       H  
ATOM   1395 N    TRP D  88      25.655  18.742  19.869                       N  
ATOM   1396 CA   TRP D  88      26.604  17.775  19.306                       C  
ATOM   1397 C    TRP D  88      25.982  17.289  17.984                       C  
ATOM   1398 O    TRP D  88      24.785  16.951  17.928                       O  
ATOM   1399 CB   TRP D  88      26.849  16.593  20.268                       C  
ATOM   1400 CG   TRP D  88      27.880  16.891  21.381                       C  
ATOM   1401 CD1  TRP D  88      29.242  16.969  21.238                       C  
ATOM   1402 CD2  TRP D  88      27.603  17.205  22.758                       C  
ATOM   1403 NE1  TRP D  88      29.821  17.319  22.432                       N  
ATOM   1404 CE2  TRP D  88      28.849  17.472  23.383                       C  
ATOM   1405 CE3  TRP D  88      26.438  17.305  23.534                       C  
ATOM   1406 CZ2  TRP D  88      28.954  17.831  24.736                       C  
ATOM   1407 CZ3  TRP D  88      26.545  17.666  24.881                       C  
ATOM   1408 CH2  TRP D  88      27.794  17.925  25.465                       C  
ATOM   1409 HN   TRP D  88      24.966  18.418  20.548                       H  
ATOM   1410 HA   TRP D  88      27.572  18.286  19.094                       H  
ATOM   1411 HB1  TRP D  88      25.887  16.242  20.709                       H  
ATOM   1412 HB2  TRP D  88      27.140  15.679  19.699                       H  
ATOM   1413 HD1  TRP D  88      29.791  16.778  20.301                       H  
ATOM   1414 HE1  TRP D  88      30.821  17.446  22.587                       H  
ATOM   1415 HE3  TRP D  88      25.450  17.101  23.087                       H  
ATOM   1416 HZ2  TRP D  88      29.935  18.031  25.198                       H  
ATOM   1417 HZ3  TRP D  88      25.632  17.748  25.494                       H  
ATOM   1418 HH2  TRP D  88      27.845  18.209  26.529                       H  
ATOM   1419 N    ASN D  89      26.778  17.340  16.915                       N  
ATOM   1420 CA   ASN D  89      26.378  16.946  15.565                       C  
ATOM   1421 C    ASN D  89      26.378  15.463  15.308                       C  
ATOM   1422 O    ASN D  89      25.819  14.997  14.310                       O  
ATOM   1423 CB   ASN D  89      27.327  17.574  14.554                       C  
ATOM   1424 CG   ASN D  89      27.037  19.013  14.328                       C  
ATOM   1425 OD1  ASN D  89      25.870  19.426  14.350                       O  
ATOM   1426 ND2  ASN D  89      28.082  19.811  14.117                       N  
ATOM   1427 HN   ASN D  89      27.731  17.677  17.048                       H  
ATOM   1428 HA   ASN D  89      25.351  17.336  15.374                       H  
ATOM   1429 HB1  ASN D  89      28.391  17.419  14.850                       H  
ATOM   1430 HB2  ASN D  89      27.325  17.007  13.594                       H  
ATOM   1431 2HD2 ASN D  89      27.883  20.799  13.962                       H  
ATOM   1432 1HD2 ASN D  89      29.043  19.471  14.099                       H  
ATOM   1433 N    ASN D  90      27.050  14.729  16.177                       N  
ATOM   1434 CA   ASN D  90      27.164  13.286  16.044                       C  
ATOM   1435 C    ASN D  90      26.097  12.445  16.740                       C  
ATOM   1436 O    ASN D  90      26.369  11.303  17.133                       O  
ATOM   1437 CB   ASN D  90      28.541  12.838  16.532                       C  
ATOM   1438 CG   ASN D  90      28.787  13.194  17.980                       C  
ATOM   1439 OD1  ASN D  90      27.934  13.798  18.639                       O  
ATOM   1440 ND2  ASN D  90      29.959  12.853  18.475                       N  
ATOM   1441 HN   ASN D  90      27.503  15.190  16.966                       H  
ATOM   1442 HA   ASN D  90      27.109  13.051  14.955                       H  
ATOM   1443 HB1  ASN D  90      28.694  11.748  16.356                       H  
ATOM   1444 HB2  ASN D  90      29.349  13.240  15.877                       H  
ATOM   1445 1HD2 ASN D  90      30.125  13.093  19.452                       H  
ATOM   1446 2HD2 ASN D  90      30.663  12.354  17.931                       H  
ATOM   1447 N    LYS D  91      24.888  12.996  16.861                       N  
ATOM   1448 CA   LYS D  91      23.766  12.305  17.506                       C  
ATOM   1449 C    LYS D  91      22.503  12.743  16.805                       C  
ATOM   1450 O    LYS D  91      22.408  13.894  16.371                       O  
ATOM   1451 CB   LYS D  91      23.676  12.677  18.994                       C  
ATOM   1452 CG   LYS D  91      24.813  12.125  19.862                       C  
ATOM   1453 CD   LYS D  91      24.718  10.610  19.995                       C  
ATOM   1454 CE   LYS D  91      25.962  10.045  20.633                       C  
ATOM   1455 NZ   LYS D  91      26.314  10.753  21.902                       N  
ATOM   1456 HN   LYS D  91      24.738  13.934  16.491                       H  
ATOM   1457 HA   LYS D  91      23.892  11.202  17.401                       H  
ATOM   1458 HB1  LYS D  91      22.688  12.371  19.410                       H  
ATOM   1459 HB2  LYS D  91      23.601  13.783  19.112                       H  
ATOM   1460 HG1  LYS D  91      24.847  12.623  20.859                       H  
ATOM   1461 HG2  LYS D  91      25.811  12.441  19.480                       H  
ATOM   1462 HD1  LYS D  91      24.501  10.124  19.015                       H  
ATOM   1463 HD2  LYS D  91      23.798  10.302  20.544                       H  
ATOM   1464 HE1  LYS D  91      25.869   8.946  20.796                       H  
ATOM   1465 HE2  LYS D  91      26.818  10.046  19.919                       H  
ATOM   1466 HZ1  LYS D  91      27.155  10.371  22.334                       H  
ATOM   1467 HZ2  LYS D  91      25.531  10.752  22.555                       H  
ATOM   1468 HZ3  LYS D  91      26.399  11.758  21.753                       H  
ATOM   1469 N    THR D  92      21.550  11.829  16.667                       N  
ATOM   1470 CA   THR D  92      20.280  12.121  16.028                       C  
ATOM   1471 C    THR D  92      19.124  11.742  16.943                       C  
ATOM   1472 O    THR D  92      18.888  10.560  17.212                       O  
ATOM   1473 CB   THR D  92      20.148  11.402  14.680                       C  
ATOM   1474 OG1  THR D  92      21.163  11.879  13.792                       O  
ATOM   1475 CG2  THR D  92      18.770  11.690  14.066                       C  
ATOM   1476 HN   THR D  92      21.716  10.888  17.023                       H  
ATOM   1477 HA   THR D  92      20.230  13.219  15.842                       H  
ATOM   1478 HB   THR D  92      20.268  10.304  14.829                       H  
ATOM   1479 HG1  THR D  92      21.081  11.434  12.957                       H  
ATOM   1480 1HG2 THR D  92      18.674  11.167  13.086                       H  
ATOM   1481 2HG2 THR D  92      18.571  12.784  13.978                       H  
ATOM   1482 3HG2 THR D  92      17.939  11.430  14.762                       H  
ATOM   1483 N    PRO D  93      18.356  12.741  17.417                       N  
ATOM   1484 CA   PRO D  93      18.520  14.168  17.138                       C  
ATOM   1485 C    PRO D  93      19.784  14.730  17.766                       C  
ATOM   1486 O    PRO D  93      20.417  14.087  18.614                       O  
ATOM   1487 CB   PRO D  93      17.296  14.803  17.813                       C  
ATOM   1488 CG   PRO D  93      16.349  13.674  17.985                       C  
ATOM   1489 CD   PRO D  93      17.231  12.521  18.332                       C  
ATOM   1490 HA   PRO D  93      18.507  14.359  16.040                       H  
ATOM   1491 HB1  PRO D  93      17.527  15.353  18.755                       H  
ATOM   1492 HB2  PRO D  93      16.872  15.676  17.263                       H  
ATOM   1493 HG1  PRO D  93      15.532  13.866  18.719                       H  
ATOM   1494 HG2  PRO D  93      15.682  13.496  17.110                       H  
ATOM   1495 HD1  PRO D  93      16.752  11.516  18.269                       H  
ATOM   1496 HD2  PRO D  93      17.501  12.433  19.410                       H  
ATOM   1497 N    HIS D  94      20.131  15.943  17.365                       N  
ATOM   1498 CA   HIS D  94      21.324  16.553  17.910                       C  
ATOM   1499 C    HIS D  94      21.130  16.752  19.407                       C  
ATOM   1500 O    HIS D  94      20.053  17.142  19.876                       O  
ATOM   1501 CB   HIS D  94      21.631  17.847  17.169                       C  
ATOM   1502 CG   HIS D  94      22.111  17.636  15.777                       C  
ATOM   1503 ND1  HIS D  94      22.261  18.673  14.864                       N  
ATOM   1504 CD2  HIS D  94      22.504  16.519  15.120                       C  
ATOM   1505 CE1  HIS D  94      22.723  18.192  13.724                       C  
ATOM   1506 NE2  HIS D  94      22.877  16.888  13.854                       N  
ATOM   1507 HN   HIS D  94      19.564  16.442  16.680                       H  
ATOM   1508 HA   HIS D  94      22.177  15.851  17.758                       H  
ATOM   1509 HB1  HIS D  94      22.355  18.469  17.745                       H  
ATOM   1510 HB2  HIS D  94      20.748  18.528  17.183                       H  
ATOM   1511 HD1  HIS D  94      22.047  19.654  15.046                       H  
ATOM   1512 HD2  HIS D  94      22.521  15.495  15.530                       H  
ATOM   1513 HE1  HIS D  94      22.943  18.780  12.817                       H  
ATOM   1514 HE2  HIS D  94      23.218  16.257  13.129                       H  
ATOM   1515 N    ALA D  95      22.170  16.397  20.148                       N  
ATOM   1516 CA   ALA D  95      22.140  16.469  21.601                       C  
ATOM   1517 C    ALA D  95      22.517  17.847  22.076                       C  
ATOM   1518 O    ALA D  95      23.499  18.424  21.614                       O  
ATOM   1519 CB   ALA D  95      23.094  15.428  22.195                       C  
ATOM   1520 HN   ALA D  95      23.016  16.064  19.686                       H  
ATOM   1521 HA   ALA D  95      21.105  16.243  21.948                       H  
ATOM   1522 HB1  ALA D  95      23.071  15.483  23.308                       H  
ATOM   1523 HB2  ALA D  95      24.129  15.531  21.792                       H  
ATOM   1524 HB3  ALA D  95      22.876  14.400  21.822                       H  
ATOM   1525 N    ILE D  96      21.723  18.368  23.002                       N  
ATOM   1526 CA   ILE D  96      21.942  19.684  23.573                       C  
ATOM   1527 C    ILE D  96      23.136  19.786  24.535                       C  
ATOM   1528 O    ILE D  96      23.237  19.052  25.513                       O  
ATOM   1529 CB   ILE D  96      20.658  20.180  24.263                       C  
ATOM   1530 CG1  ILE D  96      19.540  20.295  23.224                       C  
ATOM   1531 CG2  ILE D  96      20.905  21.522  24.961                       C  
ATOM   1532 CD1  ILE D  96      18.185  20.598  23.817                       C  
ATOM   1533 HN   ILE D  96      20.925  17.821  23.326                       H  
ATOM   1534 HA   ILE D  96      22.146  20.378  22.725                       H  
ATOM   1535 HB   ILE D  96      20.354  19.430  25.031                       H  
ATOM   1536 1HG1 ILE D  96      19.804  21.047  22.444                       H  
ATOM   1537 2HG1 ILE D  96      19.496  19.378  22.592                       H  
ATOM   1538 1HG2 ILE D  96      19.975  21.881  25.461                       H  
ATOM   1539 2HG2 ILE D  96      21.319  22.284  24.259                       H  
ATOM   1540 3HG2 ILE D  96      21.762  21.467  25.672                       H  
ATOM   1541 1HD1 ILE D  96      17.371  20.682  23.060                       H  
ATOM   1542 2HD1 ILE D  96      18.229  21.515  24.449                       H  
ATOM   1543 3HD1 ILE D  96      17.921  19.846  24.597                       H  
ATOM   1544 N    ALA D  97      24.013  20.747  24.257                       N  
ATOM   1545 CA   ALA D  97      25.203  20.998  25.070                       C  
ATOM   1546 C    ALA D  97      25.014  22.248  25.943                       C  
ATOM   1547 O    ALA D  97      25.485  22.311  27.091                       O  
ATOM   1548 CB   ALA D  97      26.443  21.167  24.144                       C  
ATOM   1549 HN   ALA D  97      23.848  21.335  23.440                       H  
ATOM   1550 HA   ALA D  97      25.372  20.120  25.736                       H  
ATOM   1551 HB1  ALA D  97      27.350  21.358  24.764                       H  
ATOM   1552 HB2  ALA D  97      26.287  21.957  23.372                       H  
ATOM   1553 HB3  ALA D  97      26.578  20.298  23.459                       H  
ATOM   1554 N    ALA D  98      24.354  23.251  25.378                       N  
ATOM   1555 CA   ALA D  98      24.105  24.500  26.090                       C  
ATOM   1556 C    ALA D  98      22.937  25.214  25.454                       C  
ATOM   1557 O    ALA D  98      22.549  24.884  24.318                       O  
ATOM   1558 CB   ALA D  98      25.331  25.367  26.031                       C  
ATOM   1559 HN   ALA D  98      24.012  23.146  24.423                       H  
ATOM   1560 HA   ALA D  98      23.864  24.275  27.155                       H  
ATOM   1561 HB1  ALA D  98      25.141  26.321  26.575                       H  
ATOM   1562 HB2  ALA D  98      25.673  25.541  24.984                       H  
ATOM   1563 HB3  ALA D  98      26.237  24.840  26.411                       H  
ATOM   1564 N    ILE D  99      22.372  26.176  26.189                       N  
ATOM   1565 CA   ILE D  99      21.228  26.970  25.724                       C  
ATOM   1566 C    ILE D  99      21.392  28.434  26.167                       C  
ATOM   1567 O    ILE D  99      21.955  28.691  27.245                       O  
ATOM   1568 CB   ILE D  99      19.888  26.448  26.321                       C  
ATOM   1569 CG1  ILE D  99      18.706  27.237  25.775                       C  
ATOM   1570 CG2  ILE D  99      19.901  26.551  27.835                       C  
ATOM   1571 CD1  ILE D  99      17.366  26.694  26.209                       C  
ATOM   1572 HN   ILE D  99      22.753  26.368  27.116                       H  
ATOM   1573 HA   ILE D  99      21.177  26.926  24.611                       H  
ATOM   1574 HB   ILE D  99      19.764  25.377  26.037                       H  
ATOM   1575 1HG1 ILE D  99      18.761  27.311  24.664                       H  
ATOM   1576 2HG1 ILE D  99      18.798  28.317  26.037                       H  
ATOM   1577 1HG2 ILE D  99      18.941  26.177  28.263                       H  
ATOM   1578 2HG2 ILE D  99      20.131  27.587  28.177                       H  
ATOM   1579 3HG2 ILE D  99      20.782  26.030  28.278                       H  
ATOM   1580 1HD1 ILE D  99      16.500  27.272  25.809                       H  
ATOM   1581 2HD1 ILE D  99      17.311  26.620  27.320                       H  
ATOM   1582 3HD1 ILE D  99      17.274  25.614  25.947                       H  
ATOM   1583 N    SER D 100      20.939  29.371  25.333                       N  
ATOM   1584 CA   SER D 100      20.992  30.799  25.676                       C  
ATOM   1585 C    SER D 100      19.611  31.361  25.432                       C  
ATOM   1586 O    SER D 100      18.933  30.985  24.465                       O  
ATOM   1587 CB   SER D 100      22.003  31.572  24.829                       C  
ATOM   1588 OG   SER D 100      21.651  31.549  23.450                       O  
ATOM   1589 HN   SER D 100      20.546  29.089  24.435                       H  
ATOM   1590 HA   SER D 100      21.251  30.911  26.755                       H  
ATOM   1591 HB1  SER D 100      22.134  32.615  25.200                       H  
ATOM   1592 HB2  SER D 100      23.041  31.200  24.992                       H  
ATOM   1593 HG   SER D 100      22.279  32.029  22.924                       H  
ATOM   1594 N    MET D 101      19.145  32.181  26.361                       N  
ATOM   1595 CA   MET D 101      17.817  32.769  26.218                       C  
ATOM   1596 C    MET D 101      17.969  34.260  26.377                       C  
ATOM   1597 O    MET D 101      18.769  34.727  27.185                       O  
ATOM   1598 CB   MET D 101      16.857  32.238  27.282                       C  
ATOM   1599 CG   MET D 101      16.621  30.734  27.292                       C  
ATOM   1600 SD   MET D 101      15.359  30.280  28.490                       S  
ATOM   1601 CE   MET D 101      16.308  30.125  29.937                       C  
ATOM   1602 HN   MET D 101      19.715  32.402  27.178                       H  
ATOM   1603 HA   MET D 101      17.414  32.540  25.204                       H  
ATOM   1604 HB1  MET D 101      17.193  32.572  28.291                       H  
ATOM   1605 HB2  MET D 101      15.881  32.771  27.206                       H  
ATOM   1606 HG1  MET D 101      16.376  30.351  26.274                       H  
ATOM   1607 HG2  MET D 101      17.569  30.172  27.463                       H  
ATOM   1608 HE1  MET D 101      15.526  29.844  30.680                       H  
ATOM   1609 HE2  MET D 101      16.921  31.017  30.204                       H  
ATOM   1610 HE3  MET D 101      17.174  29.427  29.868                       H  
ATOM   1611 N    ALA D 102      17.242  35.006  25.562                       N  
ATOM   1612 CA   ALA D 102      17.282  36.457  25.639                       C  
ATOM   1613 C    ALA D 102      16.028  37.012  25.022                       C  
ATOM   1614 O    ALA D 102      15.528  36.484  24.025                       O  
ATOM   1615 CB   ALA D 102      18.525  37.003  24.935                       C  
ATOM   1616 HN   ALA D 102      16.644  34.556  24.869                       H  
ATOM   1617 HA   ALA D 102      17.317  36.758  26.712                       H  
ATOM   1618 HB1  ALA D 102      18.556  38.116  24.994                       H  
ATOM   1619 HB2  ALA D 102      18.594  36.643  23.882                       H  
ATOM   1620 HB3  ALA D 102      19.460  36.543  25.332                       H  
ATOM   1621 N    ASN D 103      15.543  38.092  25.613                       N  
ATOM   1622 CA   ASN D 103      14.356  38.797  25.162                       C  
ATOM   1623 C    ASN D 103      14.754  39.547  23.900                       C  
ATOM   1624 O    ASN D 103      15.060  40.752  23.975                       O  
ATOM   1625 CB   ASN D 103      13.867  39.779  26.262                       C  
ATOM   1626 CG   ASN D 103      15.013  40.537  26.953                       C  
ATOM   1627 OD1  ASN D 103      15.902  39.933  27.572                       O  
ATOM   1628 ND2  ASN D 103      15.011  41.867  26.821                       N  
ATOM   1629 OXT  ASN D 103      14.870  38.876  22.845                       O  
ATOM   1630 HN   ASN D 103      16.031  38.450  26.434                       H  
ATOM   1631 HA   ASN D 103      13.550  38.064  24.926                       H  
ATOM   1632 HB2  ASN D 103      13.233  39.250  27.012                       H  
ATOM   1633 HB1  ASN D 103      13.113  40.490  25.851                       H  
ATOM   1634 1HD2 ASN D 103      15.771  42.370  27.279                       H  
ATOM   1635 2HD2 ASN D 103      14.280  42.364  26.312                       H  
ATOM   1636 O    HOH D 520      32.119  14.993  20.597                       O  
ATOM   1637 O    HOH D 527      24.825  14.847  26.011                       O  
ATOM   1638 O    HOH D 533      31.748  14.509  28.142                       O  
ATOM   1639 O    HOH D 537      32.449  17.589  22.646                       O  
ATOM   1653 C1   GAA D 504      30.716  12.927  23.788                       C  
ATOM   1654 C2   GAA D 504      29.784  12.491  22.670                       C  
ATOM   1655 C3   GAA D 504      28.669  13.559  22.487                       C  
ATOM   1656 C4   GAA D 504      27.933  13.703  23.807                       C  
ATOM   1657 C5   GAA D 504      28.940  14.112  24.835                       C  
ATOM   1658 C6   GAA D 504      28.210  14.128  26.107                       C  
ATOM   1659 O1   GAA D 504      31.292  14.169  23.340                       O  
ATOM   1660 O2   GAA D 504      30.554  12.413  21.544                       O  
ATOM   1661 O3   GAA D 504      27.749  13.332  21.438                       O  
ATOM   1662 O4   GAA D 504      27.295  12.487  24.170                       O  
ATOM   1663 O5   GAA D 504      30.006  13.146  25.003                       O  
ATOM   1664 O6   GAA D 504      29.117  14.784  26.931                       O  
ATOM   1665 H1   GAA D 504      31.516  12.165  23.941                       H  
ATOM   1666 H2   GAA D 504      29.335  11.497  22.904                       H  
ATOM   1667 H3   GAA D 504      29.173  14.532  22.281                       H  
ATOM   1668 H4   GAA D 504      27.164  14.504  23.711                       H  
ATOM   1669 H5   GAA D 504      29.354  15.121  24.604                       H  
ATOM   1670 H61  GAA D 504      27.866  13.133  26.473                       H  
ATOM   1671 H62  GAA D 504      27.190  14.577  26.067                       H  
ATOM   1672 H2   GAA D 504      29.971  12.140  20.845                       H  
ATOM   1673 H3   GAA D 504      27.068  13.985  21.326                       H  
ATOM   1674 H4   GAA D 504      26.834  12.577  24.996                       H  
ATOM   1675 H6   GAA D 504      28.644  14.794  27.755                       H  
TER    1676      GAA D 504                                                      
HETATM 1640 C7   GAA D 504      32.275  14.707  24.134                       C  
HETATM 1641 C8   GAA D 504      31.997  15.678  25.114                       C  
HETATM 1642 C9   GAA D 504      33.035  16.204  25.915                       C  
HETATM 1643 C10  GAA D 504      34.354  15.743  25.716                       C  
HETATM 1644 C11  GAA D 504      34.632  14.784  24.727                       C  
HETATM 1645 C12  GAA D 504      33.593  14.272  23.935                       C  
HETATM 1646 N1   GAA D 504      32.747  17.231  26.956                       N  
HETATM 1647 O7   GAA D 504      33.680  17.656  27.630                       O  
HETATM 1648 O8   GAA D 504      31.589  17.608  27.101                       O  
HETATM 1649 H8   GAA D 504      30.980  16.033  25.247                       H  
HETATM 1650 H10  GAA D 504      35.168  16.134  26.322                       H  
HETATM 1651 H11  GAA D 504      35.651  14.436  24.580                       H  
HETATM 1652 H12  GAA D 504      33.798  13.528  23.170                       H  
CONECT    1    2    8    9   10                                                 
CONECT    2    1    3    5   11                                                 
CONECT    3    2    4   17                                                      
CONECT    4    3                                                                
CONECT    5    2    6    7   12                                                 
CONECT    6    5   13                                                           
CONECT    7    5   14   15   16                                                 
CONECT    8    1                                                                
CONECT    9    1                                                                
CONECT   10    1                                                                
CONECT   11    2                                                                
CONECT   12    5                                                                
CONECT   13    6                                                                
CONECT   14    7                                                                
CONECT   15    7                                                                
CONECT   16    7                                                                
CONECT   17    3   18   23                                                      
CONECT   18   17   19   21   24                                                 
CONECT   19   18   20   31                                                      
CONECT   20   19                                                                
CONECT   21   18   22   25   26                                                 
CONECT   22   21   23   27   28                                                 
CONECT   23   17   22   29   30                                                 
CONECT   24   18                                                                
CONECT   25   21                                                                
CONECT   26   21                                                                
CONECT   27   22                                                                
CONECT   28   22                                                                
CONECT   29   23                                                                
CONECT   30   23                                                                
CONECT   31   19   32   40                                                      
CONECT   32   31   33   35   41                                                 
CONECT   33   32   34   48                                                      
CONECT   34   33                                                                
CONECT   35   32   36   42   43                                                 
CONECT   36   35   37   44   45                                                 
CONECT   37   36   38   39                                                      
CONECT   38   37                                                                
CONECT   39   37   46   47                                                      
CONECT   40   31                                                                
CONECT   41   32                                                                
CONECT   42   35                                                                
CONECT   43   35                                                                
CONECT   44   36                                                                
CONECT   45   36                                                                
CONECT   46   39                                                                
CONECT   47   39                                                                
CONECT   48   33   49   56                                                      
CONECT   49   48   50   52   57                                                 
CONECT   50   49   51   62                                                      
CONECT   51   50                                                                
CONECT   52   49   53   58   59                                                 
CONECT   53   52   54   55                                                      
CONECT   54   53                                                                
CONECT   55   53   60   61                                                      
CONECT   56   48                                                                
CONECT   57   49                                                                
CONECT   58   52                                                                
CONECT   59   52                                                                
CONECT   60   55                                                                
CONECT   61   55                                                                
CONECT   62   50   63   70                                                      
CONECT   63   62   64   66   71                                                 
CONECT   64   63   65   81                                                      
CONECT   65   64                                                                
CONECT   66   63   67   68   72                                                 
CONECT   67   66   69   73   74                                                 
CONECT   68   66   75   76   77                                                 
CONECT   69   67   78   79   80                                                 
CONECT   70   62                                                                
CONECT   71   63                                                                
CONECT   72   66                                                                
CONECT   73   67                                                                
CONECT   74   67                                                                
CONECT   75   68                                                                
CONECT   76   68                                                                
CONECT   77   68                                                                
CONECT   78   69                                                                
CONECT   79   69                                                                
CONECT   80   69                                                                
CONECT   81   64   82   88                                                      
CONECT   82   81   83   85   89                                                 
CONECT   83   82   84   95                                                      
CONECT   84   83                                                                
CONECT   85   82   86   87   90                                                 
CONECT   86   85   91                                                           
CONECT   87   85   92   93   94                                                 
CONECT   88   81                                                                
CONECT   89   82                                                                
CONECT   90   85                                                                
CONECT   91   86                                                                
CONECT   92   87                                                                
CONECT   93   87                                                                
CONECT   94   87                                                                
CONECT   95   83   96  103                                                      
CONECT   96   95   97   99  104                                                 
CONECT   97   96   98  107                                                      
CONECT   98   97                                                                
CONECT   99   96  100  105  106                                                 
CONECT  100   99  101  102                                                      
CONECT  101  100                                                                
CONECT  102  100                                                                
CONECT  103   95                                                                
CONECT  104   96                                                                
CONECT  105   99                                                                
CONECT  106   99                                                                
CONECT  107   97  108  115                                                      
CONECT  108  107  109  111  116                                                 
CONECT  109  108  110  126                                                      
CONECT  110  109                                                                
CONECT  111  108  112  117  118                                                 
CONECT  112  111  113  114  119                                                 
CONECT  113  112  120  121  122                                                 
CONECT  114  112  123  124  125                                                 
CONECT  115  107                                                                
CONECT  116  108                                                                
CONECT  117  111                                                                
CONECT  118  111                                                                
CONECT  119  112                                                                
CONECT  120  113                                                                
CONECT  121  113                                                                
CONECT  122  113                                                                
CONECT  123  114                                                                
CONECT  124  114                                                                
CONECT  125  114                                                                
CONECT  126  109  127  132                                                      
CONECT  127  126  128  130  133                                                 
CONECT  128  127  129  136                                                      
CONECT  129  128                                                                
CONECT  130  127  131  134  135                                                 
CONECT  131  130 1374                                                           
CONECT  132  126                                                                
CONECT  133  127                                                                
CONECT  134  130                                                                
CONECT  135  130                                                                
CONECT  136  128  137  141                                                      
CONECT  137  136  138  140  142                                                 
CONECT  138  137  139  146                                                      
CONECT  139  138                                                                
CONECT  140  137  143  144  145                                                 
CONECT  141  136                                                                
CONECT  142  137                                                                
CONECT  143  140                                                                
CONECT  144  140                                                                
CONECT  145  140                                                                
CONECT  146  138  147  155                                                      
CONECT  147  146  148  150  156                                                 
CONECT  148  147  149  161                                                      
CONECT  149  148                                                                
CONECT  150  147  151  157  158                                                 
CONECT  151  150  152  159  160                                                 
CONECT  152  151  153  154                                                      
CONECT  153  152                                                                
CONECT  154  152                                                                
CONECT  155  146                                                                
CONECT  156  147                                                                
CONECT  157  150                                                                
CONECT  158  150                                                                
CONECT  159  151                                                                
CONECT  160  151                                                                
CONECT  161  148  162  173                                                      
CONECT  162  161  165  163  174                                                 
CONECT  163  162  164  182                                                      
CONECT  164  163                                                                
CONECT  165  162  166  175  176                                                 
CONECT  166  165  167  168                                                      
CONECT  167  166  169  177                                                      
CONECT  168  166  170  178                                                      
CONECT  169  167  171  179                                                      
CONECT  170  168  171  180                                                      
CONECT  171  169  170  172                                                      
CONECT  172  171  181                                                           
CONECT  173  161                                                                
CONECT  174  162                                                                
CONECT  175  165                                                                
CONECT  176  165                                                                
CONECT  177  167                                                                
CONECT  178  168                                                                
CONECT  179  169                                                                
CONECT  180  170                                                                
CONECT  181  172                                                                
CONECT  182  163  183  192                                                      
CONECT  183  182  184  186  193                                                 
CONECT  184  183  185  200                                                      
CONECT  185  184                                                                
CONECT  186  183  187  194  195                                                 
CONECT  187  186  188  189                                                      
CONECT  188  187  190  196                                                      
CONECT  189  187  191  197                                                      
CONECT  190  188  191  198                                                      
CONECT  191  189  190  199                                                      
CONECT  192  182                                                                
CONECT  193  183                                                                
CONECT  194  186                                                                
CONECT  195  186                                                                
CONECT  196  188                                                                
CONECT  197  189                                                                
CONECT  198  190                                                                
CONECT  199  191                                                                
CONECT  200  184  201  208                                                      
CONECT  201  200  202  204  209                                                 
CONECT  202  201  203  214                                                      
CONECT  203  202                                                                
CONECT  204  201  205  210  211                                                 
CONECT  205  204  206  207                                                      
CONECT  206  205                                                                
CONECT  207  205  212  213                                                      
CONECT  208  200                                                                
CONECT  209  201                                                                
CONECT  210  204                                                                
CONECT  211  204                                                                
CONECT  212  207                                                                
CONECT  213  207                                                                
CONECT  214  202  215  221                                                      
CONECT  215  214  216  218  222                                                 
CONECT  216  215  217  228                                                      
CONECT  217  216                                                                
CONECT  218  215  219  220  223                                                 
CONECT  219  218  224                                                           
CONECT  220  218  225  226  227                                                 
CONECT  221  214                                                                
CONECT  222  215                                                                
CONECT  223  218                                                                
CONECT  224  219                                                                
CONECT  225  220                                                                
CONECT  226  220                                                                
CONECT  227  220                                                                
CONECT  228  216  229  237                                                      
CONECT  229  228  230  232  238                                                 
CONECT  230  229  231  245                                                      
CONECT  231  230                                                                
CONECT  232  229  233  239  240                                                 
CONECT  233  232  234  241  242                                                 
CONECT  234  233  235  236                                                      
CONECT  235  234                                                                
CONECT  236  234  243  244                                                      
CONECT  237  228                                                                
CONECT  238  229                                                                
CONECT  239  232                                                                
CONECT  240  232                                                                
CONECT  241  233                                                                
CONECT  242  233                                                                
CONECT  243  236                                                                
CONECT  244  236                                                                
CONECT  245  230  246  253                                                      
CONECT  246  245  247  249  254                                                 
CONECT  247  246  248  264                                                      
CONECT  248  247                                                                
CONECT  249  246  250  251  255                                                 
CONECT  250  249  252  256  257                                                 
CONECT  251  249  258  259  260                                                 
CONECT  252  250  261  262  263                                                 
CONECT  253  245                                                                
CONECT  254  246                                                                
CONECT  255  249                                                                
CONECT  256  250                                                                
CONECT  257  250                                                                
CONECT  258  251                                                                
CONECT  259  251                                                                
CONECT  260  251                                                                
CONECT  261  252                                                                
CONECT  262  252                                                                
CONECT  263  252                                                                
CONECT  264  247  265  274                                                      
CONECT  265  264  266  268  275                                                 
CONECT  266  265  267  282                                                      
CONECT  267  266                                                                
CONECT  268  265  269  276  277                                                 
CONECT  269  268  270  271                                                      
CONECT  270  269  272  278                                                      
CONECT  271  269  273  279                                                      
CONECT  272  270  273  280                                                      
CONECT  273  271  272  281                                                      
CONECT  274  264                                                                
CONECT  275  265                                                                
CONECT  276  268                                                                
CONECT  277  268                                                                
CONECT  278  270                                                                
CONECT  279  271                                                                
CONECT  280  272                                                                
CONECT  281  273                                                                
CONECT  282  266  283  289                                                      
CONECT  283  282  284  286  290                                                 
CONECT  284  283  285  296                                                      
CONECT  285  284                                                                
CONECT  286  283  287  288  291                                                 
CONECT  287  286  292                                                           
CONECT  288  286  293  294  295                                                 
CONECT  289  282                                                                
CONECT  290  283                                                                
CONECT  291  286                                                                
CONECT  292  287                                                                
CONECT  293  288                                                                
CONECT  294  288                                                                
CONECT  295  288                                                                
CONECT  296  284  297  304                                                      
CONECT  297  296  298  300  305                                                 
CONECT  298  297  299  315                                                      
CONECT  299  298                                                                
CONECT  300  297  301  306  307                                                 
CONECT  301  300  302  303  308                                                 
CONECT  302  301  309  310  311                                                 
CONECT  303  301  312  313  314                                                 
CONECT  304  296                                                                
CONECT  305  297                                                                
CONECT  306  300                                                                
CONECT  307  300                                                                
CONECT  308  301                                                                
CONECT  309  302                                                                
CONECT  310  302                                                                
CONECT  311  302                                                                
CONECT  312  303                                                                
CONECT  313  303                                                                
CONECT  314  303                                                                
CONECT  315  298  316  323                                                      
CONECT  316  315  317  319  324                                                 
CONECT  317  316  318  329                                                      
CONECT  318  317                                                                
CONECT  319  316  320  325  326                                                 
CONECT  320  319  321  322                                                      
CONECT  321  320                                                                
CONECT  322  320  327  328                                                      
CONECT  323  315                                                                
CONECT  324  316                                                                
CONECT  325  319                                                                
CONECT  326  319                                                                
CONECT  327  322                                                                
CONECT  328  322                                                                
CONECT  329  317  330  337                                                      
CONECT  330  329  331  333  338                                                 
CONECT  331  330  332  341                                                      
CONECT  332  331                                                                
CONECT  333  330  334  339  340                                                 
CONECT  334  333  335  336                                                      
CONECT  335  334                                                                
CONECT  336  334                                                                
CONECT  337  329                                                                
CONECT  338  330                                                                
CONECT  339  333                                                                
CONECT  340  333                                                                
CONECT  341  331  342  350                                                      
CONECT  342  341  343  345  351                                                 
CONECT  343  342  344  363                                                      
CONECT  344  343                                                                
CONECT  345  342  346  352  353                                                 
CONECT  346  345  347  354  355                                                 
CONECT  347  346  348  356  357                                                 
CONECT  348  347  349  358  359                                                 
CONECT  349  348  360  361  362                                                 
CONECT  350  341                                                                
CONECT  351  342                                                                
CONECT  352  345                                                                
CONECT  353  345                                                                
CONECT  354  346                                                                
CONECT  355  346                                                                
CONECT  356  347                                                                
CONECT  357  347                                                                
CONECT  358  348                                                                
CONECT  359  348                                                                
CONECT  360  349                                                                
CONECT  361  349                                                                
CONECT  362  349                                                                
CONECT  363  343  364  371                                                      
CONECT  364  363  365  367  372                                                 
CONECT  365  364  366  382                                                      
CONECT  366  365                                                                
CONECT  367  364  368  369  373                                                 
CONECT  368  367  370  374  375                                                 
CONECT  369  367  376  377  378                                                 
CONECT  370  368  379  380  381                                                 
CONECT  371  363                                                                
CONECT  372  364                                                                
CONECT  373  367                                                                
CONECT  374  368                                                                
CONECT  375  368                                                                
CONECT  376  369                                                                
CONECT  377  369                                                                
CONECT  378  369                                                                
CONECT  379  370                                                                
CONECT  380  370                                                                
CONECT  381  370                                                                
CONECT  382  365  383  393                                                      
CONECT  383  382  384  386  394                                                 
CONECT  384  383  385  402                                                      
CONECT  385  384                                                                
CONECT  386  383  387  395  396                                                 
CONECT  387  386  388  389                                                      
CONECT  388  387  390  397                                                      
CONECT  389  387  391  398                                                      
CONECT  390  388  392  399                                                      
CONECT  391  389  392  400                                                      
CONECT  392  390  391  401                                                      
CONECT  393  382                                                                
CONECT  394  383                                                                
CONECT  395  386                                                                
CONECT  396  386                                                                
CONECT  397  388                                                                
CONECT  398  389                                                                
CONECT  399  390                                                                
CONECT  400  391                                                                
CONECT  401  392                                                                
CONECT  402  384  403  408                                                      
CONECT  403  402  404  406  409                                                 
CONECT  404  403  405  413                                                      
CONECT  405  404                                                                
CONECT  406  403  407  410  411                                                 
CONECT  407  406  412                                                           
CONECT  408  402                                                                
CONECT  409  403                                                                
CONECT  410  406                                                                
CONECT  411  406                                                                
CONECT  412  407                                                                
CONECT  413  404  414  425                                                      
CONECT  414  413  415  417  426                                                 
CONECT  415  414  416  434                                                      
CONECT  416  415                                                                
CONECT  417  414  418  427  428                                                 
CONECT  418  417  419  420                                                      
CONECT  419  418  421  429                                                      
CONECT  420  418  422  430                                                      
CONECT  421  419  423  431                                                      
CONECT  422  420  423  432                                                      
CONECT  423  421  422  424                                                      
CONECT  424  423  433                                                           
CONECT  425  413                                                                
CONECT  426  414                                                                
CONECT  427  417                                                                
CONECT  428  417                                                                
CONECT  429  419                                                                
CONECT  430  420                                                                
CONECT  431  421                                                                
CONECT  432  422                                                                
CONECT  433  424                                                                
CONECT  434  415  435  441                                                      
CONECT  435  434  436  438  442                                                 
CONECT  436  435  437  448                                                      
CONECT  437  436                                                                
CONECT  438  435  439  440  443                                                 
CONECT  439  438  444                                                           
CONECT  440  438  445  446  447                                                 
CONECT  441  434                                                                
CONECT  442  435                                                                
CONECT  443  438                                                                
CONECT  444  439                                                                
CONECT  445  440                                                                
CONECT  446  440                                                                
CONECT  447  440                                                                
CONECT  448  436  449  457                                                      
CONECT  449  448  450  452  458                                                 
CONECT  450  449  451  463                                                      
CONECT  451  450                                                                
CONECT  452  449  453  459  460                                                 
CONECT  453  452  454  461  462                                                 
CONECT  454  453  455  456                                                      
CONECT  455  454                                                                
CONECT  456  454                                                                
CONECT  457  448                                                                
CONECT  458  449                                                                
CONECT  459  452                                                                
CONECT  460  452                                                                
CONECT  461  453                                                                
CONECT  462  453                                                                
CONECT  463  450  464  469                                                      
CONECT  464  463  465  467  470                                                 
CONECT  465  464  466  474                                                      
CONECT  466  465                                                                
CONECT  467  464  468  471  472                                                 
CONECT  468  467  473                                                           
CONECT  469  463                                                                
CONECT  470  464                                                                
CONECT  471  467                                                                
CONECT  472  467                                                                
CONECT  473  468                                                                
CONECT  474  465  475  482                                                      
CONECT  475  474  476  478  483                                                 
CONECT  476  475  477  493                                                      
CONECT  477  476                                                                
CONECT  478  475  479  484  485                                                 
CONECT  479  478  480  481  486                                                 
CONECT  480  479  487  488  489                                                 
CONECT  481  479  490  491  492                                                 
CONECT  482  474                                                                
CONECT  483  475                                                                
CONECT  484  478                                                                
CONECT  485  478                                                                
CONECT  486  479                                                                
CONECT  487  480                                                                
CONECT  488  480                                                                
CONECT  489  480                                                                
CONECT  490  481                                                                
CONECT  491  481                                                                
CONECT  492  481                                                                
CONECT  493  476  494  498                                                      
CONECT  494  493  497  495  499                                                 
CONECT  495  494  496  503                                                      
CONECT  496  495                                                                
CONECT  497  494  500  501  502                                                 
CONECT  498  493                                                                
CONECT  499  494                                                                
CONECT  500  497                                                                
CONECT  501  497                                                                
CONECT  502  497                                                                
CONECT  503  495  504  507                                                      
CONECT  504  503  505  508  509                                                 
CONECT  505  504  506  510                                                      
CONECT  506  505                                                                
CONECT  507  503                                                                
CONECT  508  504                                                                
CONECT  509  504                                                                
CONECT  510  505  511  519                                                      
CONECT  511  510  512  514  520                                                 
CONECT  512  511  513  532                                                      
CONECT  513  512                                                                
CONECT  514  511  515  521  522                                                 
CONECT  515  514  516  523  524                                                 
CONECT  516  515  517  525  526                                                 
CONECT  517  516  518  527  528                                                 
CONECT  518  517  529  530  531                                                 
CONECT  519  510                                                                
CONECT  520  511                                                                
CONECT  521  514                                                                
CONECT  522  514                                                                
CONECT  523  515                                                                
CONECT  524  515                                                                
CONECT  525  516                                                                
CONECT  526  516                                                                
CONECT  527  517                                                                
CONECT  528  517                                                                
CONECT  529  518                                                                
CONECT  530  518                                                                
CONECT  531  518                                                                
CONECT  532  512  533  543                                                      
CONECT  533  532  534  536  544                                                 
CONECT  534  533  535  556                                                      
CONECT  535  534                                                                
CONECT  536  533  537  545  546                                                 
CONECT  537  536  538  547  548                                                 
CONECT  538  537  539  549  550                                                 
CONECT  539  538  540  551                                                      
CONECT  540  539  541  542                                                      
CONECT  541  540  552  553                                                      
CONECT  542  540  554  555                                                      
CONECT  543  532                                                                
CONECT  544  533                                                                
CONECT  545  536                                                                
CONECT  546  536                                                                
CONECT  547  537                                                                
CONECT  548  537                                                                
CONECT  549  538                                                                
CONECT  550  538                                                                
CONECT  551  539                                                                
CONECT  552  541                                                                
CONECT  553  541                                                                
CONECT  554  542                                                                
CONECT  555  542                                                                
CONECT  556  534  557  565                                                      
CONECT  557  556  558  560  566                                                 
CONECT  558  557  559  571                                                      
CONECT  559  558                                                                
CONECT  560  557  561  567  568                                                 
CONECT  561  560  562  569  570                                                 
CONECT  562  561  563  564                                                      
CONECT  563  562                                                                
CONECT  564  562                                                                
CONECT  565  556                                                                
CONECT  566  557                                                                
CONECT  567  560                                                                
CONECT  568  560                                                                
CONECT  569  561                                                                
CONECT  570  561                                                                
CONECT  571  558  572  579                                                      
CONECT  572  571  573  575  580                                                 
CONECT  573  572  574  588                                                      
CONECT  574  573                                                                
CONECT  575  572  576  581  582                                                 
CONECT  576  575  577  583  584                                                 
CONECT  577  576  578                                                           
CONECT  578  577  585  586  587                                                 
CONECT  579  571                                                                
CONECT  580  572                                                                
CONECT  581  575                                                                
CONECT  582  575                                                                
CONECT  583  576                                                                
CONECT  584  576                                                                
CONECT  585  578                                                                
CONECT  586  578                                                                
CONECT  587  578                                                                
CONECT  588  573  589  593                                                      
CONECT  589  588  590  592  594                                                 
CONECT  590  589  591  598                                                      
CONECT  591  590                                                                
CONECT  592  589  595  596  597                                                 
CONECT  593  588                                                                
CONECT  594  589                                                                
CONECT  595  592                                                                
CONECT  596  592                                                                
CONECT  597  592                                                                
CONECT  598  590  599  606                                                      
CONECT  599  598  600  602  607                                                 
CONECT  600  599  601  617                                                      
CONECT  601  600                                                                
CONECT  602  599  603  604  608                                                 
CONECT  603  602  605  609  610                                                 
CONECT  604  602  611  612  613                                                 
CONECT  605  603  614  615  616                                                 
CONECT  606  598                                                                
CONECT  607  599                                                                
CONECT  608  602                                                                
CONECT  609  603                                                                
CONECT  610  603                                                                
CONECT  611  604                                                                
CONECT  612  604                                                                
CONECT  613  604                                                                
CONECT  614  605                                                                
CONECT  615  605                                                                
CONECT  616  605                                                                
CONECT  617  600  618  625                                                      
CONECT  618  617  619  621  626                                                 
CONECT  619  618  620  636                                                      
CONECT  620  619                                                                
CONECT  621  618  622  623  627                                                 
CONECT  622  621  624  628  629                                                 
CONECT  623  621  630  631  632                                                 
CONECT  624  622  633  634  635                                                 
CONECT  625  617                                                                
CONECT  626  618                                                                
CONECT  627  621                                                                
CONECT  628  622                                                                
CONECT  629  622                                                                
CONECT  630  623                                                                
CONECT  631  623                                                                
CONECT  632  623                                                                
CONECT  633  624                                                                
CONECT  634  624                                                                
CONECT  635  624                                                                
CONECT  636  619  637  643                                                      
CONECT  637  636  638  640  644                                                 
CONECT  638  637  639  650                                                      
CONECT  639  638                                                                
CONECT  640  637  641  642  645                                                 
CONECT  641  640  646                                                           
CONECT  642  640  647  648  649                                                 
CONECT  643  636                                                                
CONECT  644  637                                                                
CONECT  645  640                                                                
CONECT  646  641                                                                
CONECT  647  642                                                                
CONECT  648  642                                                                
CONECT  649  642                                                                
CONECT  650  638  651  661                                                      
CONECT  651  650  654  652  662                                                 
CONECT  652  651  653  670                                                      
CONECT  653  652                                                                
CONECT  654  651  655  663  664                                                 
CONECT  655  654  656  657                                                      
CONECT  656  655  658  665                                                      
CONECT  657  655  659  666                                                      
CONECT  658  656  660  667                                                      
CONECT  659  657  660  668                                                      
CONECT  660  658  659  669                                                      
CONECT  661  650                                                                
CONECT  662  651                                                                
CONECT  663  654                                                                
CONECT  664  654                                                                
CONECT  665  656                                                                
CONECT  666  657                                                                
CONECT  667  658                                                                
CONECT  668  659                                                                
CONECT  669  660                                                                
CONECT  670  652  671  679                                                      
CONECT  671  670  672  674  680                                                 
CONECT  672  671  673  692                                                      
CONECT  673  672                                                                
CONECT  674  671  675  681  682                                                 
CONECT  675  674  676  683  684                                                 
CONECT  676  675  677  685  686                                                 
CONECT  677  676  678  687  688                                                 
CONECT  678  677  689  690  691                                                 
CONECT  679  670                                                                
CONECT  680  671                                                                
CONECT  681  674                                                                
CONECT  682  674                                                                
CONECT  683  675                                                                
CONECT  684  675                                                                
CONECT  685  676                                                                
CONECT  686  676                                                                
CONECT  687  677                                                                
CONECT  688  677                                                                
CONECT  689  678                                                                
CONECT  690  678                                                                
CONECT  691  678                                                                
CONECT  692  672  693  700                                                      
CONECT  693  692  694  696  701                                                 
CONECT  694  693  695  706                                                      
CONECT  695  694                                                                
CONECT  696  693  697  702  703                                                 
CONECT  697  696  698  699                                                      
CONECT  698  697                                                                
CONECT  699  697  704  705                                                      
CONECT  700  692                                                                
CONECT  701  693                                                                
CONECT  702  696                                                                
CONECT  703  696                                                                
CONECT  704  699                                                                
CONECT  705  699                                                                
CONECT  706  694  707  710                                                      
CONECT  707  706  708  711  712                                                 
CONECT  708  707  709  713                                                      
CONECT  709  708                                                                
CONECT  710  706                                                                
CONECT  711  707                                                                
CONECT  712  707                                                                
CONECT  713  708  714  718                                                      
CONECT  714  713  717  715  719                                                 
CONECT  715  714  716  723                                                      
CONECT  716  715                                                                
CONECT  717  714  720  721  722                                                 
CONECT  718  713                                                                
CONECT  719  714                                                                
CONECT  720  717                                                                
CONECT  721  717                                                                
CONECT  722  717                                                                
CONECT  723  715  724  730                                                      
CONECT  724  723  725  727  731                                                 
CONECT  725  724  726  737                                                      
CONECT  726  725                                                                
CONECT  727  724  728  729  732                                                 
CONECT  728  727  733                                                           
CONECT  729  727  734  735  736                                                 
CONECT  730  723                                                                
CONECT  731  724                                                                
CONECT  732  727                                                                
CONECT  733  728                                                                
CONECT  734  729                                                                
CONECT  735  729                                                                
CONECT  736  729                                                                
CONECT  737  725  738  748                                                      
CONECT  738  737  741  739  749                                                 
CONECT  739  738  740  757                                                      
CONECT  740  739                                                                
CONECT  741  738  742  750  751                                                 
CONECT  742  741  743  744                                                      
CONECT  743  742  745  752                                                      
CONECT  744  742  746  753                                                      
CONECT  745  743  747  754                                                      
CONECT  746  744  747  755                                                      
CONECT  747  745  746  756                                                      
CONECT  748  737                                                                
CONECT  749  738                                                                
CONECT  750  741                                                                
CONECT  751  741                                                                
CONECT  752  743                                                                
CONECT  753  744                                                                
CONECT  754  745                                                                
CONECT  755  746                                                                
CONECT  756  747                                                                
CONECT  757  739  758  766                                                      
CONECT  758  757  759  761  767                                                 
CONECT  759  758  760  774                                                      
CONECT  760  759                                                                
CONECT  761  758  762  768  769                                                 
CONECT  762  761  763  770  771                                                 
CONECT  763  762  764  765                                                      
CONECT  764  763                                                                
CONECT  765  763  772  773                                                      
CONECT  766  757                                                                
CONECT  767  758                                                                
CONECT  768  761                                                                
CONECT  769  761                                                                
CONECT  770  762                                                                
CONECT  771  762                                                                
CONECT  772  765                                                                
CONECT  773  765                                                                
CONECT  774  759  775  781                                                      
CONECT  775  774  776  778  782                                                 
CONECT  776  775  777  790                                                      
CONECT  777  776                                                                
CONECT  778  775  779  780  783                                                 
CONECT  779  778  784  785  786                                                 
CONECT  780  778  787  788  789                                                 
CONECT  781  774                                                                
CONECT  782  775                                                                
CONECT  783  778                                                                
CONECT  784  779                                                                
CONECT  785  779                                                                
CONECT  786  779                                                                
CONECT  787  780                                                                
CONECT  788  780                                                                
CONECT  789  780                                                                
CONECT  790  776  791  799                                                      
CONECT  791  790  792  794  800                                                 
CONECT  792  791  793  805                                                      
CONECT  793  792                                                                
CONECT  794  791  795  801  802                                                 
CONECT  795  794  796  803  804                                                 
CONECT  796  795  797  798                                                      
CONECT  797  796                                                                
CONECT  798  796                                                                
CONECT  799  790                                                                
CONECT  800  791                                                                
CONECT  801  794                                                                
CONECT  802  794                                                                
CONECT  803  795                                                                
CONECT  804  795                                                                
CONECT  805  792  806  812                                                      
CONECT  806  805  807  809  813                                                 
CONECT  807  806  821  808                                                      
CONECT  808  807                                                                
CONECT  809  806  810  811  814                                                 
CONECT  810  809  815  816  817                                                 
CONECT  811  809  818  819  820                                                 
CONECT  812  805                                                                
CONECT  813  806                                                                
CONECT  814  809                                                                
CONECT  815  810                                                                
CONECT  816  810                                                                
CONECT  817  810                                                                
CONECT  818  811                                                                
CONECT  819  811                                                                
CONECT  820  811                                                                
CONECT  821  807  822  827                                                      
CONECT  822  821  825  823  828                                                 
CONECT  823  822  824  835                                                      
CONECT  824  823                                                                
CONECT  825  822  826  829  830                                                 
CONECT  826  825  827  831  832                                                 
CONECT  827  821  826  833  834                                                 
CONECT  828  822                                                                
CONECT  829  825                                                                
CONECT  830  825                                                                
CONECT  831  826                                                                
CONECT  832  826                                                                
CONECT  833  827                                                                
CONECT  834  827                                                                
CONECT  835  823  836  839                                                      
CONECT  836  835  837  840  841                                                 
CONECT  837  836  842  838                                                      
CONECT  838  837                                                                
CONECT  839  835                                                                
CONECT  840  836                                                                
CONECT  841  836                                                                
CONECT  842  837  843  848                                                      
CONECT  843  842  844  846  849                                                 
CONECT  844  843  853  845                                                      
CONECT  845  844                                                                
CONECT  846  843  847  850  851                                                 
CONECT  847  846  852                                                           
CONECT  848  842                                                                
CONECT  849  843                                                                
CONECT  850  846                                                                
CONECT  851  846                                                                
CONECT  852  847                                                                
CONECT  853  844  854  862                                                      
CONECT  854  853  855  857  863                                                 
CONECT  855  854  856  870                                                      
CONECT  856  855                                                                
CONECT  857  854  858  864  865                                                 
CONECT  858  857  859  866  867                                                 
CONECT  859  858  860  861                                                      
CONECT  860  859                                                                
CONECT  861  859  868  869                                                      
CONECT  862  853                                                                
CONECT  863  854                                                                
CONECT  864  857                                                                
CONECT  865  857                                                                
CONECT  866  858                                                                
CONECT  867  858                                                                
CONECT  868  861                                                                
CONECT  869  861                                                                
CONECT  870  855  871  880                                                      
CONECT  871  870  872  874  881                                                 
CONECT  872  871  888  873                                                      
CONECT  873  872                                                                
CONECT  874  871  875  882  883                                                 
CONECT  875  874  877  876                                                      
CONECT  876  875  878  884                                                      
CONECT  877  875  879  885                                                      
CONECT  878  876  879  886                                                      
CONECT  879  877  878  887                                                      
CONECT  880  870                                                                
CONECT  881  871                                                                
CONECT  882  874                                                                
CONECT  883  874                                                                
CONECT  884  876                                                                
CONECT  885  877                                                                
CONECT  886  878                                                                
CONECT  887  879                                                                
CONECT  888  872  889  896                                                      
CONECT  889  888  892  890  897                                                 
CONECT  890  889  891  907                                                      
CONECT  891  890                                                                
CONECT  892  889  893  894  898                                                 
CONECT  893  892  895  899  900                                                 
CONECT  894  892  901  902  903                                                 
CONECT  895  893  904  905  906                                                 
CONECT  896  888                                                                
CONECT  897  889                                                                
CONECT  898  892                                                                
CONECT  899  893                                                                
CONECT  900  893                                                                
CONECT  901  894                                                                
CONECT  902  894                                                                
CONECT  903  894                                                                
CONECT  904  895                                                                
CONECT  905  895                                                                
CONECT  906  895                                                                
CONECT  907  890  908  915                                                      
CONECT  908  907  909  911  916                                                 
CONECT  909  908  910  919                                                      
CONECT  910  909                                                                
CONECT  911  908  912  917  918                                                 
CONECT  912  911  913  914                                                      
CONECT  913  912                                                                
CONECT  914  912                                                                
CONECT  915  907                                                                
CONECT  916  908                                                                
CONECT  917  911                                                                
CONECT  918  911                                                                
CONECT  919  909  920  925                                                      
CONECT  920  919  921  923  926                                                 
CONECT  921  920  922  930                                                      
CONECT  922  921                                                                
CONECT  923  920  924  927  928                                                 
CONECT  924  923  929                                                           
CONECT  925  919                                                                
CONECT  926  920                                                                
CONECT  927  923                                                                
CONECT  928  923                                                                
CONECT  929  924                                                                
CONECT  930  921  931  939                                                      
CONECT  931  930  934  932  940                                                 
CONECT  932  931  933  947                                                      
CONECT  933  932                                                                
CONECT  934  931  935  941  942                                                 
CONECT  935  934  936  943  944                                                 
CONECT  936  935  937  938                                                      
CONECT  937  936                                                                
CONECT  938  936  945  946                                                      
CONECT  939  930                                                                
CONECT  940  931                                                                
CONECT  941  934                                                                
CONECT  942  934                                                                
CONECT  943  935                                                                
CONECT  944  935                                                                
CONECT  945  938                                                                
CONECT  946  938                                                                
CONECT  947  932  948  956                                                      
CONECT  948  947  949  951  957                                                 
CONECT  949  948  950  969                                                      
CONECT  950  949                                                                
CONECT  951  948  952  958  959                                                 
CONECT  952  951  953  960  961                                                 
CONECT  953  952  954  962  963                                                 
CONECT  954  953  955  964  965                                                 
CONECT  955  954  966  967  968                                                 
CONECT  956  947                                                                
CONECT  957  948                                                                
CONECT  958  951                                                                
CONECT  959  951                                                                
CONECT  960  952                                                                
CONECT  961  952                                                                
CONECT  962  953                                                                
CONECT  963  953                                                                
CONECT  964  954                                                                
CONECT  965  954                                                                
CONECT  966  955                                                                
CONECT  967  955                                                                
CONECT  968  955                                                                
CONECT  969  949  970  978                                                      
CONECT  970  969  971  973  979                                                 
CONECT  971  970  972  991                                                      
CONECT  972  971                                                                
CONECT  973  970  974  980  981                                                 
CONECT  974  973  975  982  983                                                 
CONECT  975  974  976  984  985                                                 
CONECT  976  975  977  986  987                                                 
CONECT  977  976  988  989  990                                                 
CONECT  978  969                                                                
CONECT  979  970                                                                
CONECT  980  973                                                                
CONECT  981  973                                                                
CONECT  982  974                                                                
CONECT  983  974                                                                
CONECT  984  975                                                                
CONECT  985  975                                                                
CONECT  986  976                                                                
CONECT  987  976                                                                
CONECT  988  977                                                                
CONECT  989  977                                                                
CONECT  990  977                                                                
CONECT  991  971  992  996                                                      
CONECT  992  991  993  995  997                                                 
CONECT  993  992  994 1001                                                      
CONECT  994  993                                                                
CONECT  995  992  998  999 1000                                                 
CONECT  996  991                                                                
CONECT  997  992                                                                
CONECT  998  995                                                                
CONECT  999  995                                                                
CONECT 1000  995                                                                
CONECT 1001  993 1002 1009                                                      
CONECT 1002 1001 1003 1005 1010                                                 
CONECT 1003 1002 1004 1020                                                      
CONECT 1004 1003                                                                
CONECT 1005 1002 1006 1007 1011                                                 
CONECT 1006 1005 1008 1012 1013                                                 
CONECT 1007 1005 1014 1015 1016                                                 
CONECT 1008 1006 1017 1018 1019                                                 
CONECT 1009 1001                                                                
CONECT 1010 1002                                                                
CONECT 1011 1005                                                                
CONECT 1012 1006                                                                
CONECT 1013 1006                                                                
CONECT 1014 1007                                                                
CONECT 1015 1007                                                                
CONECT 1016 1007                                                                
CONECT 1017 1008                                                                
CONECT 1018 1008                                                                
CONECT 1019 1008                                                                
CONECT 1020 1003 1021 1029                                                      
CONECT 1021 1020 1022 1024 1030                                                 
CONECT 1022 1021 1023 1035                                                      
CONECT 1023 1022                                                                
CONECT 1024 1021 1025 1031 1032                                                 
CONECT 1025 1024 1026 1033 1034                                                 
CONECT 1026 1025 1027 1028                                                      
CONECT 1027 1026                                                                
CONECT 1028 1026                                                                
CONECT 1029 1020                                                                
CONECT 1030 1021                                                                
CONECT 1031 1024                                                                
CONECT 1032 1024                                                                
CONECT 1033 1025                                                                
CONECT 1034 1025                                                                
CONECT 1035 1022 1036 1046                                                      
CONECT 1036 1035 1037 1039 1047                                                 
CONECT 1037 1036 1038 1059                                                      
CONECT 1038 1037                                                                
CONECT 1039 1036 1040 1048 1049                                                 
CONECT 1040 1039 1041 1050 1051                                                 
CONECT 1041 1040 1042 1052 1053                                                 
CONECT 1042 1041 1043 1054                                                      
CONECT 1043 1042 1044 1045                                                      
CONECT 1044 1043 1055 1056                                                      
CONECT 1045 1043 1057 1058                                                      
CONECT 1046 1035                                                                
CONECT 1047 1036                                                                
CONECT 1048 1039                                                                
CONECT 1049 1039                                                                
CONECT 1050 1040                                                                
CONECT 1051 1040                                                                
CONECT 1052 1041                                                                
CONECT 1053 1041                                                                
CONECT 1054 1042                                                                
CONECT 1055 1044                                                                
CONECT 1056 1044                                                                
CONECT 1057 1045                                                                
CONECT 1058 1045                                                                
CONECT 1059 1037 1060 1067                                                      
CONECT 1060 1059 1061 1063 1068                                                 
CONECT 1061 1060 1062 1076                                                      
CONECT 1062 1061                                                                
CONECT 1063 1060 1064 1069 1070                                                 
CONECT 1064 1063 1065 1071 1072                                                 
CONECT 1065 1064 1066                                                           
CONECT 1066 1065 1073 1074 1075                                                 
CONECT 1067 1059                                                                
CONECT 1068 1060                                                                
CONECT 1069 1063                                                                
CONECT 1070 1063                                                                
CONECT 1071 1064                                                                
CONECT 1072 1064                                                                
CONECT 1073 1066                                                                
CONECT 1074 1066                                                                
CONECT 1075 1066                                                                
CONECT 1076 1061 1077 1085                                                      
CONECT 1077 1076 1078 1080 1086                                                 
CONECT 1078 1077 1079 1098                                                      
CONECT 1079 1078                                                                
CONECT 1080 1077 1081 1087 1088                                                 
CONECT 1081 1080 1082 1089 1090                                                 
CONECT 1082 1081 1083 1091 1092                                                 
CONECT 1083 1082 1084 1093 1094                                                 
CONECT 1084 1083 1095 1096 1097                                                 
CONECT 1085 1076                                                                
CONECT 1086 1077                                                                
CONECT 1087 1080                                                                
CONECT 1088 1080                                                                
CONECT 1089 1081                                                                
CONECT 1090 1081                                                                
CONECT 1091 1082                                                                
CONECT 1092 1082                                                                
CONECT 1093 1083                                                                
CONECT 1094 1083                                                                
CONECT 1095 1084                                                                
CONECT 1096 1084                                                                
CONECT 1097 1084                                                                
CONECT 1098 1078 1099 1106                                                      
CONECT 1099 1098 1100 1102 1107                                                 
CONECT 1100 1099 1101 1110                                                      
CONECT 1101 1100                                                                
CONECT 1102 1099 1103 1108 1109                                                 
CONECT 1103 1102 1104 1105                                                      
CONECT 1104 1103                                                                
CONECT 1105 1103                                                                
CONECT 1106 1098                                                                
CONECT 1107 1099                                                                
CONECT 1108 1102                                                                
CONECT 1109 1102                                                                
CONECT 1110 1100 1111 1117                                                      
CONECT 1111 1110 1112 1114 1118                                                 
CONECT 1112 1111 1113 1124                                                      
CONECT 1113 1112                                                                
CONECT 1114 1111 1115 1116 1119                                                 
CONECT 1115 1114 1120                                                           
CONECT 1116 1114 1121 1122 1123                                                 
CONECT 1117 1110                                                                
CONECT 1118 1111                                                                
CONECT 1119 1114                                                                
CONECT 1120 1115                                                                
CONECT 1121 1116                                                                
CONECT 1122 1116                                                                
CONECT 1123 1116                                                                
CONECT 1124 1112 1125 1132                                                      
CONECT 1125 1124 1128 1126 1133                                                 
CONECT 1126 1125 1127 1143                                                      
CONECT 1127 1126                                                                
CONECT 1128 1125 1129 1134 1135                                                 
CONECT 1129 1128 1130 1131 1136                                                 
CONECT 1130 1129 1137 1138 1139                                                 
CONECT 1131 1129 1140 1141 1142                                                 
CONECT 1132 1124                                                                
CONECT 1133 1125                                                                
CONECT 1134 1128                                                                
CONECT 1135 1128                                                                
CONECT 1136 1129                                                                
CONECT 1137 1130                                                                
CONECT 1138 1130                                                                
CONECT 1139 1130                                                                
CONECT 1140 1131                                                                
CONECT 1141 1131                                                                
CONECT 1142 1131                                                                
CONECT 1143 1126 1144 1154                                                      
CONECT 1144 1143 1145 1147 1155                                                 
CONECT 1145 1144 1146 1167                                                      
CONECT 1146 1145                                                                
CONECT 1147 1144 1148 1156 1157                                                 
CONECT 1148 1147 1149 1158 1159                                                 
CONECT 1149 1148 1150 1160 1161                                                 
CONECT 1150 1149 1151 1162                                                      
CONECT 1151 1150 1152 1153                                                      
CONECT 1152 1151 1163 1164                                                      
CONECT 1153 1151 1165 1166                                                      
CONECT 1154 1143                                                                
CONECT 1155 1144                                                                
CONECT 1156 1147                                                                
CONECT 1157 1147                                                                
CONECT 1158 1148                                                                
CONECT 1159 1148                                                                
CONECT 1160 1149                                                                
CONECT 1161 1149                                                                
CONECT 1162 1150                                                                
CONECT 1163 1152                                                                
CONECT 1164 1152                                                                
CONECT 1165 1153                                                                
CONECT 1166 1153                                                                
CONECT 1167 1145 1168 1175                                                      
CONECT 1168 1167 1169 1171 1176                                                 
CONECT 1169 1168 1170 1186                                                      
CONECT 1170 1169                                                                
CONECT 1171 1168 1172 1173 1177                                                 
CONECT 1172 1171 1174 1178 1179                                                 
CONECT 1173 1171 1180 1181 1182                                                 
CONECT 1174 1172 1183 1184 1185                                                 
CONECT 1175 1167                                                                
CONECT 1176 1168                                                                
CONECT 1177 1171                                                                
CONECT 1178 1172                                                                
CONECT 1179 1172                                                                
CONECT 1180 1173                                                                
CONECT 1181 1173                                                                
CONECT 1182 1173                                                                
CONECT 1183 1174                                                                
CONECT 1184 1174                                                                
CONECT 1185 1174                                                                
CONECT 1186 1169 1187 1191                                                      
CONECT 1187 1186 1190 1188 1192                                                 
CONECT 1188 1187 1189 1196                                                      
CONECT 1189 1188                                                                
CONECT 1190 1187 1193 1194 1195                                                 
CONECT 1191 1186                                                                
CONECT 1192 1187                                                                
CONECT 1193 1190                                                                
CONECT 1194 1190                                                                
CONECT 1195 1190                                                                
CONECT 1196 1188 1197 1208                                                      
CONECT 1197 1196 1198 1200 1209                                                 
CONECT 1198 1197 1199 1217                                                      
CONECT 1199 1198                                                                
CONECT 1200 1197 1201 1210 1211                                                 
CONECT 1201 1200 1202 1203                                                      
CONECT 1202 1201 1204 1212                                                      
CONECT 1203 1201 1205 1213                                                      
CONECT 1204 1202 1206 1214                                                      
CONECT 1205 1203 1206 1215                                                      
CONECT 1206 1204 1205 1207                                                      
CONECT 1207 1206 1216                                                           
CONECT 1208 1196                                                                
CONECT 1209 1197                                                                
CONECT 1210 1200                                                                
CONECT 1211 1200                                                                
CONECT 1212 1202                                                                
CONECT 1213 1203                                                                
CONECT 1214 1204                                                                
CONECT 1215 1205                                                                
CONECT 1216 1207                                                                
CONECT 1217 1198 1218 1225                                                      
CONECT 1218 1217 1219 1221 1226                                                 
CONECT 1219 1218 1220 1236                                                      
CONECT 1220 1219                                                                
CONECT 1221 1218 1222 1227 1228                                                 
CONECT 1222 1221 1223 1224 1229                                                 
CONECT 1223 1222 1230 1231 1232                                                 
CONECT 1224 1222 1233 1234 1235                                                 
CONECT 1225 1217                                                                
CONECT 1226 1218                                                                
CONECT 1227 1221                                                                
CONECT 1228 1221                                                                
CONECT 1229 1222                                                                
CONECT 1230 1223                                                                
CONECT 1231 1223                                                                
CONECT 1232 1223                                                                
CONECT 1233 1224                                                                
CONECT 1234 1224                                                                
CONECT 1235 1224                                                                
CONECT 1236 1219 1237 1243                                                      
CONECT 1237 1236 1238 1240 1244                                                 
CONECT 1238 1237 1239 1250                                                      
CONECT 1239 1238                                                                
CONECT 1240 1237 1241 1242 1245                                                 
CONECT 1241 1240 1246                                                           
CONECT 1242 1240 1247 1248 1249                                                 
CONECT 1243 1236                                                                
CONECT 1244 1237                                                                
CONECT 1245 1240                                                                
CONECT 1246 1241                                                                
CONECT 1247 1242                                                                
CONECT 1248 1242                                                                
CONECT 1249 1242                                                                
CONECT 1250 1238 1251 1259                                                      
CONECT 1251 1250 1252 1254 1260                                                 
CONECT 1252 1251 1253 1265                                                      
CONECT 1253 1252                                                                
CONECT 1254 1251 1255 1261 1262                                                 
CONECT 1255 1254 1256 1263 1264                                                 
CONECT 1256 1255 1257 1258                                                      
CONECT 1257 1256                                                                
CONECT 1258 1256                                                                
CONECT 1259 1250                                                                
CONECT 1260 1251                                                                
CONECT 1261 1254                                                                
CONECT 1262 1254                                                                
CONECT 1263 1255                                                                
CONECT 1264 1255                                                                
CONECT 1265 1252 1266 1270                                                      
CONECT 1266 1265 1267 1269 1271                                                 
CONECT 1267 1266 1268 1275                                                      
CONECT 1268 1267                                                                
CONECT 1269 1266 1272 1273 1274                                                 
CONECT 1270 1265                                                                
CONECT 1271 1266                                                                
CONECT 1272 1269                                                                
CONECT 1273 1269                                                                
CONECT 1274 1269                                                                
CONECT 1275 1267 1276 1284                                                      
CONECT 1276 1275 1277 1279 1285                                                 
CONECT 1277 1276 1278 1297                                                      
CONECT 1278 1277                                                                
CONECT 1279 1276 1280 1286 1287                                                 
CONECT 1280 1279 1281 1288 1289                                                 
CONECT 1281 1280 1282 1290 1291                                                 
CONECT 1282 1281 1283 1292 1293                                                 
CONECT 1283 1282 1294 1295 1296                                                 
CONECT 1284 1275                                                                
CONECT 1285 1276                                                                
CONECT 1286 1279                                                                
CONECT 1287 1279                                                                
CONECT 1288 1280                                                                
CONECT 1289 1280                                                                
CONECT 1290 1281                                                                
CONECT 1291 1281                                                                
CONECT 1292 1282                                                                
CONECT 1293 1282                                                                
CONECT 1294 1283                                                                
CONECT 1295 1283                                                                
CONECT 1296 1283                                                                
CONECT 1297 1277 1298 1304                                                      
CONECT 1298 1297 1299 1301 1305                                                 
CONECT 1299 1298 1300 1313                                                      
CONECT 1300 1299                                                                
CONECT 1301 1298 1302 1303 1306                                                 
CONECT 1302 1301 1307 1308 1309                                                 
CONECT 1303 1301 1310 1311 1312                                                 
CONECT 1304 1297                                                                
CONECT 1305 1298                                                                
CONECT 1306 1301                                                                
CONECT 1307 1302                                                                
CONECT 1308 1302                                                                
CONECT 1309 1302                                                                
CONECT 1310 1303                                                                
CONECT 1311 1303                                                                
CONECT 1312 1303                                                                
CONECT 1313 1299 1314 1322                                                      
CONECT 1314 1313 1315 1317 1323                                                 
CONECT 1315 1314 1316 1328                                                      
CONECT 1316 1315                                                                
CONECT 1317 1314 1318 1324 1325                                                 
CONECT 1318 1317 1319 1326 1327                                                 
CONECT 1319 1318 1320 1321                                                      
CONECT 1320 1319                                                                
CONECT 1321 1319                                                                
CONECT 1322 1313                                                                
CONECT 1323 1314                                                                
CONECT 1324 1317                                                                
CONECT 1325 1317                                                                
CONECT 1326 1318                                                                
CONECT 1327 1318                                                                
CONECT 1328 1315 1329 1337                                                      
CONECT 1329 1328 1330 1332 1338                                                 
CONECT 1330 1329 1331 1350                                                      
CONECT 1331 1330                                                                
CONECT 1332 1329 1333 1339 1340                                                 
CONECT 1333 1332 1334 1341 1342                                                 
CONECT 1334 1333 1335 1343 1344                                                 
CONECT 1335 1334 1336 1345 1346                                                 
CONECT 1336 1335 1347 1348 1349                                                 
CONECT 1337 1328                                                                
CONECT 1338 1329                                                                
CONECT 1339 1332                                                                
CONECT 1340 1332                                                                
CONECT 1341 1333                                                                
CONECT 1342 1333                                                                
CONECT 1343 1334                                                                
CONECT 1344 1334                                                                
CONECT 1345 1335                                                                
CONECT 1346 1335                                                                
CONECT 1347 1336                                                                
CONECT 1348 1336                                                                
CONECT 1349 1336                                                                
CONECT 1350 1330 1351 1358                                                      
CONECT 1351 1350 1352 1354 1359                                                 
CONECT 1352 1351 1353 1369                                                      
CONECT 1353 1352                                                                
CONECT 1354 1351 1355 1360 1361                                                 
CONECT 1355 1354 1356 1357 1362                                                 
CONECT 1356 1355 1363 1364 1365                                                 
CONECT 1357 1355 1366 1367 1368                                                 
CONECT 1358 1350                                                                
CONECT 1359 1351                                                                
CONECT 1360 1354                                                                
CONECT 1361 1354                                                                
CONECT 1362 1355                                                                
CONECT 1363 1356                                                                
CONECT 1364 1356                                                                
CONECT 1365 1356                                                                
CONECT 1366 1357                                                                
CONECT 1367 1357                                                                
CONECT 1368 1357                                                                
CONECT 1369 1352 1370 1375                                                      
CONECT 1370 1369 1371 1373 1376                                                 
CONECT 1371 1370 1372 1379                                                      
CONECT 1372 1371                                                                
CONECT 1373 1370 1374 1377 1378                                                 
CONECT 1374  131 1373                                                           
CONECT 1375 1369                                                                
CONECT 1376 1370                                                                
CONECT 1377 1373                                                                
CONECT 1378 1373                                                                
CONECT 1379 1371 1380 1386                                                      
CONECT 1380 1379 1381 1383 1387                                                 
CONECT 1381 1380 1382 1395                                                      
CONECT 1382 1381                                                                
CONECT 1383 1380 1384 1385 1388                                                 
CONECT 1384 1383 1389 1390 1391                                                 
CONECT 1385 1383 1392 1393 1394                                                 
CONECT 1386 1379                                                                
CONECT 1387 1380                                                                
CONECT 1388 1383                                                                
CONECT 1389 1384                                                                
CONECT 1390 1384                                                                
CONECT 1391 1384                                                                
CONECT 1392 1385                                                                
CONECT 1393 1385                                                                
CONECT 1394 1385                                                                
CONECT 1395 1381 1396 1409                                                      
CONECT 1396 1395 1397 1399 1410                                                 
CONECT 1397 1396 1398 1419                                                      
CONECT 1398 1397                                                                
CONECT 1399 1396 1400 1411 1412                                                 
CONECT 1400 1399 1401 1402                                                      
CONECT 1401 1400 1403 1413                                                      
CONECT 1402 1400 1404 1405                                                      
CONECT 1403 1401 1404 1414                                                      
CONECT 1404 1402 1403 1406                                                      
CONECT 1405 1402 1407 1415                                                      
CONECT 1406 1404 1408 1416                                                      
CONECT 1407 1405 1408 1417                                                      
CONECT 1408 1406 1407 1418                                                      
CONECT 1409 1395                                                                
CONECT 1410 1396                                                                
CONECT 1411 1399                                                                
CONECT 1412 1399                                                                
CONECT 1413 1401                                                                
CONECT 1414 1403                                                                
CONECT 1415 1405                                                                
CONECT 1416 1406                                                                
CONECT 1417 1407                                                                
CONECT 1418 1408                                                                
CONECT 1419 1397 1420 1427                                                      
CONECT 1420 1419 1421 1423 1428                                                 
CONECT 1421 1420 1422 1433                                                      
CONECT 1422 1421                                                                
CONECT 1423 1420 1424 1429 1430                                                 
CONECT 1424 1423 1425 1426                                                      
CONECT 1425 1424                                                                
CONECT 1426 1424 1431 1432                                                      
CONECT 1427 1419                                                                
CONECT 1428 1420                                                                
CONECT 1429 1423                                                                
CONECT 1430 1423                                                                
CONECT 1431 1426                                                                
CONECT 1432 1426                                                                
CONECT 1433 1421 1434 1441                                                      
CONECT 1434 1433 1435 1437 1442                                                 
CONECT 1435 1434 1436 1447                                                      
CONECT 1436 1435                                                                
CONECT 1437 1434 1438 1443 1444                                                 
CONECT 1438 1437 1439 1440                                                      
CONECT 1439 1438                                                                
CONECT 1440 1438 1445 1446                                                      
CONECT 1441 1433                                                                
CONECT 1442 1434                                                                
CONECT 1443 1437                                                                
CONECT 1444 1437                                                                
CONECT 1445 1440                                                                
CONECT 1446 1440                                                                
CONECT 1447 1435 1448 1456                                                      
CONECT 1448 1447 1449 1451 1457                                                 
CONECT 1449 1448 1450 1469                                                      
CONECT 1450 1449                                                                
CONECT 1451 1448 1452 1458 1459                                                 
CONECT 1452 1451 1453 1460 1461                                                 
CONECT 1453 1452 1454 1462 1463                                                 
CONECT 1454 1453 1455 1464 1465                                                 
CONECT 1455 1454 1466 1467 1468                                                 
CONECT 1456 1447                                                                
CONECT 1457 1448                                                                
CONECT 1458 1451                                                                
CONECT 1459 1451                                                                
CONECT 1460 1452                                                                
CONECT 1461 1452                                                                
CONECT 1462 1453                                                                
CONECT 1463 1453                                                                
CONECT 1464 1454                                                                
CONECT 1465 1454                                                                
CONECT 1466 1455                                                                
CONECT 1467 1455                                                                
CONECT 1468 1455                                                                
CONECT 1469 1449 1470 1476                                                      
CONECT 1470 1469 1471 1473 1477                                                 
CONECT 1471 1470 1472 1483                                                      
CONECT 1472 1471                                                                
CONECT 1473 1470 1474 1475 1478                                                 
CONECT 1474 1473 1479                                                           
CONECT 1475 1473 1480 1481 1482                                                 
CONECT 1476 1469                                                                
CONECT 1477 1470                                                                
CONECT 1478 1473                                                                
CONECT 1479 1474                                                                
CONECT 1480 1475                                                                
CONECT 1481 1475                                                                
CONECT 1482 1475                                                                
CONECT 1483 1471 1489 1484                                                      
CONECT 1484 1483 1487 1485 1490                                                 
CONECT 1485 1484 1486 1497                                                      
CONECT 1486 1485                                                                
CONECT 1487 1484 1488 1491 1492                                                 
CONECT 1488 1487 1489 1493 1494                                                 
CONECT 1489 1483 1488 1495 1496                                                 
CONECT 1490 1484                                                                
CONECT 1491 1487                                                                
CONECT 1492 1487                                                                
CONECT 1493 1488                                                                
CONECT 1494 1488                                                                
CONECT 1495 1489                                                                
CONECT 1496 1489                                                                
CONECT 1497 1485 1498 1507                                                      
CONECT 1498 1497 1499 1501 1508                                                 
CONECT 1499 1498 1500 1515                                                      
CONECT 1500 1499                                                                
CONECT 1501 1498 1502 1509 1510                                                 
CONECT 1502 1501 1503 1504                                                      
CONECT 1503 1502 1505 1511                                                      
CONECT 1504 1502 1506 1512                                                      
CONECT 1505 1503 1506 1513                                                      
CONECT 1506 1504 1505 1514                                                      
CONECT 1507 1497                                                                
CONECT 1508 1498                                                                
CONECT 1509 1501                                                                
CONECT 1510 1501                                                                
CONECT 1511 1503                                                                
CONECT 1512 1504                                                                
CONECT 1513 1505                                                                
CONECT 1514 1506                                                                
CONECT 1515 1499 1516 1520                                                      
CONECT 1516 1515 1517 1519 1521                                                 
CONECT 1517 1516 1518 1525                                                      
CONECT 1518 1517                                                                
CONECT 1519 1516 1522 1523 1524                                                 
CONECT 1520 1515                                                                
CONECT 1521 1516                                                                
CONECT 1522 1519                                                                
CONECT 1523 1519                                                                
CONECT 1524 1519                                                                
CONECT 1525 1517 1526 1533                                                      
CONECT 1526 1525 1527 1529 1534                                                 
CONECT 1527 1526 1528 1544                                                      
CONECT 1528 1527                                                                
CONECT 1529 1526 1530 1531 1535                                                 
CONECT 1530 1529 1532 1536 1537                                                 
CONECT 1531 1529 1538 1539 1540                                                 
CONECT 1532 1530 1541 1542 1543                                                 
CONECT 1533 1525                                                                
CONECT 1534 1526                                                                
CONECT 1535 1529                                                                
CONECT 1536 1530                                                                
CONECT 1537 1530                                                                
CONECT 1538 1531                                                                
CONECT 1539 1531                                                                
CONECT 1540 1531                                                                
CONECT 1541 1532                                                                
CONECT 1542 1532                                                                
CONECT 1543 1532                                                                
CONECT 1544 1527 1545 1549                                                      
CONECT 1545 1544 1546 1548 1550                                                 
CONECT 1546 1545 1547 1554                                                      
CONECT 1547 1546                                                                
CONECT 1548 1545 1551 1552 1553                                                 
CONECT 1549 1544                                                                
CONECT 1550 1545                                                                
CONECT 1551 1548                                                                
CONECT 1552 1548                                                                
CONECT 1553 1548                                                                
CONECT 1554 1546 1555 1559                                                      
CONECT 1555 1554 1558 1556 1560                                                 
CONECT 1556 1555 1557 1564                                                      
CONECT 1557 1556                                                                
CONECT 1558 1555 1561 1562 1563                                                 
CONECT 1559 1554                                                                
CONECT 1560 1555                                                                
CONECT 1561 1558                                                                
CONECT 1562 1558                                                                
CONECT 1563 1558                                                                
CONECT 1564 1556 1565 1572                                                      
CONECT 1565 1564 1566 1568 1573                                                 
CONECT 1566 1565 1567 1583                                                      
CONECT 1567 1566                                                                
CONECT 1568 1565 1569 1570 1574                                                 
CONECT 1569 1568 1571 1575 1576                                                 
CONECT 1570 1568 1577 1578 1579                                                 
CONECT 1571 1569 1580 1581 1582                                                 
CONECT 1572 1564                                                                
CONECT 1573 1565                                                                
CONECT 1574 1568                                                                
CONECT 1575 1569                                                                
CONECT 1576 1569                                                                
CONECT 1577 1570                                                                
CONECT 1578 1570                                                                
CONECT 1579 1570                                                                
CONECT 1580 1571                                                                
CONECT 1581 1571                                                                
CONECT 1582 1571                                                                
CONECT 1583 1566 1584 1589                                                      
CONECT 1584 1583 1585 1587 1590                                                 
CONECT 1585 1584 1586 1594                                                      
CONECT 1586 1585                                                                
CONECT 1587 1584 1588 1591 1592                                                 
CONECT 1588 1587 1593                                                           
CONECT 1589 1583                                                                
CONECT 1590 1584                                                                
CONECT 1591 1587                                                                
CONECT 1592 1587                                                                
CONECT 1593 1588                                                                
CONECT 1594 1585 1595 1602                                                      
CONECT 1595 1594 1596 1598 1603                                                 
CONECT 1596 1595 1597 1611                                                      
CONECT 1597 1596                                                                
CONECT 1598 1595 1599 1604 1605                                                 
CONECT 1599 1598 1600 1606 1607                                                 
CONECT 1600 1599 1601                                                           
CONECT 1601 1600 1608 1609 1610                                                 
CONECT 1602 1594                                                                
CONECT 1603 1595                                                                
CONECT 1604 1598                                                                
CONECT 1605 1598                                                                
CONECT 1606 1599                                                                
CONECT 1607 1599                                                                
CONECT 1608 1601                                                                
CONECT 1609 1601                                                                
CONECT 1610 1601                                                                
CONECT 1611 1596 1612 1616                                                      
CONECT 1612 1611 1613 1615 1617                                                 
CONECT 1613 1612 1614 1621                                                      
CONECT 1614 1613                                                                
CONECT 1615 1612 1618 1619 1620                                                 
CONECT 1616 1611                                                                
CONECT 1617 1612                                                                
CONECT 1618 1615                                                                
CONECT 1619 1615                                                                
CONECT 1620 1615                                                                
CONECT 1621 1613 1622 1630                                                      
CONECT 1622 1621 1623 1625 1631                                                 
CONECT 1623 1622 1624 1629                                                      
CONECT 1624 1623                                                                
CONECT 1625 1622 1626 1632 1633                                                 
CONECT 1626 1625 1627 1628                                                      
CONECT 1627 1626                                                                
CONECT 1628 1626 1634 1635                                                      
CONECT 1629 1623                                                                
CONECT 1630 1621                                                                
CONECT 1631 1622                                                                
CONECT 1632 1625                                                                
CONECT 1633 1625                                                                
CONECT 1634 1628                                                                
CONECT 1635 1628                                                                
CONECT 1636                                                                     
CONECT 1637                                                                     
CONECT 1638                                                                     
CONECT 1639                                                                     
CONECT 1640 1641 1645 1659                                                      
CONECT 1641 1640 1642 1649                                                      
CONECT 1642 1641 1643 1646                                                      
CONECT 1643 1642 1644 1650                                                      
CONECT 1644 1643 1645 1651                                                      
CONECT 1645 1640 1644 1652                                                      
CONECT 1646 1642 1647 1648                                                      
CONECT 1647 1646                                                                
CONECT 1648 1646                                                                
CONECT 1649 1641                                                                
CONECT 1650 1643                                                                
CONECT 1651 1644                                                                
CONECT 1652 1645                                                                
CONECT 1653 1654 1659 1663 1665                                                 
CONECT 1654 1653 1655 1660 1666                                                 
CONECT 1655 1654 1656 1661 1667                                                 
CONECT 1656 1655 1657 1662 1668                                                 
CONECT 1657 1656 1658 1663 1669                                                 
CONECT 1658 1657 1664 1670 1671                                                 
CONECT 1659 1653 1640                                                           
CONECT 1660 1654 1672                                                           
CONECT 1661 1655 1673                                                           
CONECT 1662 1656 1674                                                           
CONECT 1663 1653 1657                                                           
CONECT 1664 1658 1675                                                           
CONECT 1665 1653                                                                
CONECT 1666 1654                                                                
CONECT 1667 1655                                                                
CONECT 1668 1656                                                                
CONECT 1669 1657                                                                
CONECT 1670 1658                                                                
CONECT 1671 1658                                                                
CONECT 1672 1660                                                                
CONECT 1673 1661                                                                
CONECT 1674 1662                                                                
CONECT 1675 1664                                                                
END                                                                             
