# Supplementary material for: Computational Pipeline for Accelerating the Design of Glycomimetics
Source: J Chem Inf Model. 2025 Nov 27;65(24):13374–85. doi: 10.1021/acs.jcim.5c02282 (PMC12728930; doi:10.1021/acs.jcim.5c02282)
Supplement: Supplementary file 2 [file ci5c02282_si_002.zip › gm_supp/Test/Cholera-Toxin/1eei/output/1eei_O1_R_pdb2glycam.log]

OLDNAME   RENAMED   IFGLYCAM  G_TYPE    G_CHARGE  
C1        C1        YES       Cg        0.4650    
H1        H2        YES       H2        0.0000    
O5        O3        YES       Os        -0.5270   
C5        C4        YES       Cg        0.2160    
H5        H5        YES       H1        0.0000    
C6        C6        YES       Cg        0.3080    
H61       H7        YES       H1        0.0000    
H62       H8        YES       H1        0.0000    
O6        O9        YES       Oh        -0.6840   
H6        H10       YES       Ho        0.4180    
C4        C11       YES       Cg        0.2040    
H4        H12       YES       H1        0.0000    
O4        O13       YES       Oh        -0.6730   
H4        H14       YES       Ho        0.4360    
C3        C15       YES       Cg        0.2530    
H3        H16       YES       H1        0.0000    
O3        O17       YES       Oh        -0.7010   
H3        H18       YES       Ho        0.4330    
C2        C19       YES       Cg        0.3390    
H2        H20       YES       H1        0.0000    
O2        O21       YES       Oh        -0.7240   
H2        H22       YES       Ho        0.4310    
O1        O23       YES       Oh        -0.6390   
C7        C24       NO        NONE      0.0000    
C12       C25       NO        NONE      0.0000    
H12       H26       NO        NONE      0.0000    
C11       C27       NO        NONE      0.0000    
H11       H28       NO        NONE      0.0000    
C10       C29       NO        NONE      0.0000    
H10       H30       NO        NONE      0.0000    
C9        C31       NO        NONE      0.0000    
C8        C32       NO        NONE      0.0000    
H8        H33       NO        NONE      0.0000    
N1        N34       NO        NONE      0.0000    
O8        O35       NO        NONE      0.0000    
O7        O36       NO        NONE      0.0000    
