# Supplementary material for: Computational Pipeline for Accelerating the Design of Glycomimetics
Source: J Chem Inf Model. 2025 Nov 27;65(24):13374–85. doi: 10.1021/acs.jcim.5c02282 (PMC12728930; doi:10.1021/acs.jcim.5c02282)
Supplement: Supplementary file 2 [file ci5c02282_si_002.zip › gm_supp/Test/Cholera-Toxin/1eei/output/1eei_O1_R_ligand.pdb]

TITLE     Generated by GMML                                                     
ATOM      1 C1   GAA D 504      30.716  12.927  23.788                       C  
ATOM      2 H2   GAA D 504      31.516  12.165  23.941                       H  
ATOM      3 O3   GAA D 504      30.006  13.146  25.003                       O  
ATOM      4 C4   GAA D 504      28.940  14.112  24.835                       C  
ATOM      5 H5   GAA D 504      29.354  15.121  24.604                       H  
ATOM      6 C6   GAA D 504      28.210  14.128  26.107                       C  
ATOM      7 H7   GAA D 504      27.866  13.133  26.473                       H  
ATOM      8 H8   GAA D 504      27.190  14.577  26.067                       H  
ATOM      9 O9   GAA D 504      29.117  14.784  26.931                       O  
ATOM     10 H10  GAA D 504      28.644  14.794  27.755                       H  
ATOM     11 C11  GAA D 504      27.933  13.703  23.807                       C  
ATOM     12 H12  GAA D 504      27.164  14.504  23.711                       H  
ATOM     13 O13  GAA D 504      27.295  12.487  24.170                       O  
ATOM     14 H14  GAA D 504      26.834  12.577  24.996                       H  
ATOM     15 C15  GAA D 504      28.669  13.559  22.487                       C  
ATOM     16 H16  GAA D 504      29.173  14.532  22.281                       H  
ATOM     17 O17  GAA D 504      27.749  13.332  21.438                       O  
ATOM     18 H18  GAA D 504      27.068  13.985  21.326                       H  
ATOM     19 C19  GAA D 504      29.784  12.491  22.670                       C  
ATOM     20 H20  GAA D 504      29.335  11.497  22.904                       H  
ATOM     21 O21  GAA D 504      30.554  12.413  21.544                       O  
ATOM     22 H22  GAA D 504      29.971  12.140  20.845                       H  
ATOM     23 O23  GAA D 504      31.292  14.169  23.340                       O  
TER      24      GAA D 504                                                      
HETATM   24 C24  GAA D 504      32.275  14.707  24.134                       C  
HETATM   25 C25  GAA D 504      33.593  14.272  23.935                       C  
HETATM   26 H26  GAA D 504      33.798  13.528  23.170                       H  
HETATM   27 C27  GAA D 504      34.632  14.784  24.727                       C  
HETATM   28 H28  GAA D 504      35.651  14.436  24.580                       H  
HETATM   29 C29  GAA D 504      34.354  15.743  25.716                       C  
HETATM   30 H30  GAA D 504      35.168  16.134  26.322                       H  
HETATM   31 C31  GAA D 504      33.035  16.204  25.915                       C  
HETATM   32 C32  GAA D 504      31.997  15.678  25.114                       C  
HETATM   33 H33  GAA D 504      30.980  16.033  25.247                       H  
HETATM   34 N34  GAA D 504      32.747  17.231  26.956                       N  
HETATM   35 O35  GAA D 504      31.589  17.608  27.101                       O  
HETATM   36 O36  GAA D 504      33.680  17.656  27.630                       O  
CONECT    1   19   23    3    2                                                 
CONECT    2    1                                                                
CONECT    3    1    4                                                           
CONECT    4   11    6    3    5                                                 
CONECT    5    4                                                                
CONECT    6    4    9    7    8                                                 
CONECT    7    6                                                                
CONECT    8    6                                                                
CONECT    9    6   10                                                           
CONECT   10    9                                                                
CONECT   11   15    4   13   12                                                 
CONECT   12   11                                                                
CONECT   13   11   14                                                           
CONECT   14   13                                                                
CONECT   15   19   11   17   16                                                 
CONECT   16   15                                                                
CONECT   17   15   18                                                           
CONECT   18   17                                                                
CONECT   19    1   15   21   20                                                 
CONECT   20   19                                                                
CONECT   21   19   22                                                           
CONECT   22   21                                                                
CONECT   23    1   24                                                           
CONECT   24   32   25   23                                                      
CONECT   25   24   27   26                                                      
CONECT   26   25                                                                
CONECT   27   29   25   28                                                      
CONECT   28   27                                                                
CONECT   29   31   27   30                                                      
CONECT   30   29                                                                
CONECT   31   32   29   34                                                      
CONECT   32   24   31   33                                                      
CONECT   33   32                                                                
CONECT   34   31   36   35                                                      
CONECT   35   34                                                                
CONECT   36   34                                                                
END                                                                             
