# Supplementary material for: Computational Pipeline for Accelerating the Design of Glycomimetics
Source: J Chem Inf Model. 2025 Nov 27;65(24):13374–85. doi: 10.1021/acs.jcim.5c02282 (PMC12728930; doi:10.1021/acs.jcim.5c02282)
Supplement: Supplementary file 2 [file ci5c02282_si_002.zip › gm_supp/Test/Cholera-Toxin/1eei/moieties/1eei_O1_R.pdbqt]

MODEL 0
REMARK FAKE_HEAD_ATOM=C1_O1
REMARK REAL_HEAD_ATOM=C7_C8
REMARK DUMMY_ATOM=C1_H13_H14_H15_O1
HETATM    1  C1  GAA D 504      30.499  13.085  23.867  1.00 23.81     0.010 C 
HETATM    2  C7  GAA D 504      32.477  14.513  24.118  1.00 31.35     0.070 A 
HETATM    3  C8  GAA D 504      32.018  15.293  25.196  1.00 34.84    -0.019 A 
HETATM    4  C9  GAA D 504      32.933  16.005  26.004  1.00 39.23     0.105 A 
HETATM    5  C10 GAA D 504      34.311  15.924  25.712  1.00 33.65    -0.051 A 
HETATM    6  C11 GAA D 504      34.766  15.156  24.627  1.00 32.67    -0.078 A 
HETATM    7  C12 GAA D 504      33.847  14.456  23.829  1.00 33.62    -0.051 A 
HETATM    8  N1  GAA D 504      32.454  16.831  27.148  1.00 43.23    -0.116 N 
HETATM    9  O1  GAA D 504      31.615  13.801  23.316  1.00 26.98    -0.356 OA
HETATM   10  O7  GAA D 504      33.286  17.429  27.824  1.00 45.90    -0.532 OA
HETATM   11  O8  GAA D 504      31.249  16.878  27.372  1.00 36.36    -0.532 OA
HETATM   12  H8  GAA D 504      30.954  15.357  25.401  1.00  0.00     0.091 H 
HETATM   13  H10 GAA D 504      35.033  16.463  26.322  1.00  0.00     0.087 H 
HETATM   14  H11 GAA D 504      35.829  15.100  24.409  1.00  0.00     0.083 H 
HETATM   15  H12 GAA D 504      34.190  13.858  22.990  1.00  0.00     0.087 H 
HETATM   16  H13 GAA D 504      29.970  12.549  23.069  1.00  0.00     0.066 H 
HETATM   17  H14 GAA D 504      29.789  13.771  24.344  1.00  0.00     0.066 H 
HETATM   18  H15 GAA D 504      30.846  12.355  24.610  1.00  0.00     0.066 H 
TER      19      GAA D 504 
ENDMDL
