# Supplementary material for: Computational Pipeline for Accelerating the Design of Glycomimetics
Source: J Chem Inf Model. 2025 Nov 27;65(24):13374–85. doi: 10.1021/acs.jcim.5c02282 (PMC12728930; doi:10.1021/acs.jcim.5c02282)
Supplement: Supplementary file 2 [file ci5c02282_si_002.zip › gm_supp/Test/Cholera-Toxin/1pzj/1pzj_edited_chainD.pdbqt]

ATOM      1  N   THR D   1     -22.538  34.685   2.648  1.00 33.78    -0.064 N 
ATOM      2  HN1 THR D   1     -22.062  35.203   1.910  1.00  0.00     0.275 HD
ATOM      3  HN2 THR D   1     -22.520  33.684   2.452  1.00  0.00     0.275 HD
ATOM      4  HN3 THR D   1     -21.990  34.703   3.508  1.00  0.00     0.275 HD
ATOM      5  CA  THR D   1     -23.923  35.138   2.906  1.00 30.29     0.200 C 
ATOM      6  HA  THR D   1     -23.862  36.200   3.240  1.00  0.00     0.103 H 
ATOM      7  C   THR D   1     -24.642  34.356   4.021  1.00 25.15     0.253 C 
ATOM      8  O   THR D   1     -25.688  34.800   4.466  1.00 22.25    -0.271 OA
ATOM      9  CB  THR D   1     -24.799  35.117   1.593  1.00 32.50     0.068 C 
ATOM     10  HB  THR D   1     -25.842  34.802   1.831  1.00  0.00     0.086 H 
ATOM     11  OG1 THR D   1     -24.232  34.244   0.606  1.00 32.90    -0.393 OA
ATOM     12  HG1 THR D   1     -24.759  34.231  -0.184  1.00  0.00     0.210 HD
ATOM     13  CG2 THR D   1     -24.806  36.453   0.891  1.00 37.42    -0.050 C 
ATOM     14 1HG2 THR D   1     -25.425  36.438  -0.036  1.00  0.00     0.031 H 
ATOM     15 2HG2 THR D   1     -23.769  36.802   0.678  1.00  0.00     0.031 H 
ATOM     16 3HG2 THR D   1     -25.130  37.268   1.579  1.00  0.00     0.031 H 
ATOM     17  N   PRO D   2     -24.131  33.217   4.495  1.00 21.60    -0.337 N 
ATOM     18  CA  PRO D   2     -24.882  32.466   5.516  1.00 17.60     0.091 C 
ATOM     19  HA  PRO D   2     -25.879  32.153   5.126  1.00  0.00     0.087 H 
ATOM     20  C   PRO D   2     -25.033  33.338   6.747  1.00 15.59     0.241 C 
ATOM     21  O   PRO D   2     -24.232  34.237   6.917  1.00 18.82    -0.271 OA
ATOM     22  CB  PRO D   2     -23.999  31.249   5.791  1.00 18.11    -0.036 C 
ATOM     23  HB1 PRO D   2     -23.987  30.942   6.863  1.00  0.00     0.036 H 
ATOM     24  HB2 PRO D   2     -24.413  30.298   5.382  1.00  0.00     0.036 H 
ATOM     25  CG  PRO D   2     -22.655  31.586   5.258  1.00 20.46    -0.048 C 
ATOM     26  HG1 PRO D   2     -22.075  30.689   4.939  1.00  0.00     0.035 H 
ATOM     27  HG2 PRO D   2     -21.950  31.941   6.045  1.00  0.00     0.035 H 
ATOM     28  CD  PRO D   2     -22.849  32.569   4.167  1.00 20.09    -0.001 C 
ATOM     29  HD1 PRO D   2     -21.999  33.277   4.032  1.00  0.00     0.064 H 
ATOM     30  HD2 PRO D   2     -22.805  32.131   3.142  1.00  0.00     0.064 H 
ATOM     31  N   GLN D   3     -26.042  33.108   7.579  1.00 11.19    -0.346 N 
ATOM     32  HN  GLN D   3     -26.673  32.328   7.396  1.00  0.00     0.163 HD
ATOM     33  CA  GLN D   3     -26.268  33.953   8.756  1.00 12.36     0.090 C 
ATOM     34  HA  GLN D   3     -25.650  34.874   8.645  1.00  0.00     0.087 H 
ATOM     35  C   GLN D   3     -25.874  33.270  10.079  1.00 10.03     0.241 C 
ATOM     36  O   GLN D   3     -25.899  33.897  11.146  1.00 11.22    -0.271 OA
ATOM     37  CB  GLN D   3     -27.729  34.371   8.826  1.00 17.00    -0.030 C 
ATOM     38  HB1 GLN D   3     -28.373  33.516   9.138  1.00  0.00     0.037 H 
ATOM     39  HB2 GLN D   3     -27.906  35.056   9.688  1.00  0.00     0.037 H 
ATOM     40  CG  GLN D   3     -28.235  34.987   7.531  1.00 21.24     0.011 C 
ATOM     41  HG1 GLN D   3     -27.403  35.092   6.797  1.00  0.00     0.047 H 
ATOM     42  HG2 GLN D   3     -28.882  34.264   6.981  1.00  0.00     0.047 H 
ATOM     43  CD  GLN D   3     -28.949  36.304   7.713  1.00 23.79     0.215 C 
ATOM     44  OE1 GLN D   3     -28.892  36.921   8.782  1.00 27.46    -0.274 OA
ATOM     45  NE2 GLN D   3     -29.657  36.715   6.683  1.00 30.11    -0.370 N 
ATOM     46 1HE2 GLN D   3     -30.140  37.605   6.806  1.00  0.00     0.159 HD
ATOM     47 2HE2 GLN D   3     -29.704  36.206   5.801  1.00  0.00     0.159 HD
ATOM     48  N   ASN D   4     -25.425  32.018  10.002  1.00  9.72    -0.346 N 
ATOM     49  HN  ASN D   4     -25.369  31.559   9.093  1.00  0.00     0.163 HD
ATOM     50  CA  ASN D   4     -25.012  31.295  11.199  1.00  8.73     0.097 C 
ATOM     51  HA  ASN D   4     -24.415  31.982  11.844  1.00  0.00     0.088 H 
ATOM     52  C   ASN D   4     -24.138  30.119  10.800  1.00  8.52     0.241 C 
ATOM     53  O   ASN D   4     -23.997  29.783   9.610  1.00  9.05    -0.271 OA
ATOM     54  CB  ASN D   4     -26.249  30.830  11.986  1.00 10.86     0.036 C 
ATOM     55  HB1 ASN D   4     -25.954  30.324  12.935  1.00  0.00     0.051 H 
ATOM     56  HB2 ASN D   4     -26.804  31.699  12.411  1.00  0.00     0.051 H 
ATOM     57  CG  ASN D   4     -27.159  29.955  11.167  1.00 10.86     0.217 C 
ATOM     58  OD1 ASN D   4     -26.742  28.909  10.688  1.00 10.54    -0.274 OA
ATOM     59  ND2 ASN D   4     -28.394  30.400  10.960  1.00 16.22    -0.370 N 
ATOM     60 1HD2 ASN D   4     -29.011  29.807  10.405  1.00  0.00     0.159 HD
ATOM     61 2HD2 ASN D   4     -28.742  31.272  11.359  1.00  0.00     0.159 HD
ATOM     62  N   ILE D   5     -23.526  29.524  11.805  1.00  8.09    -0.346 N 
ATOM     63  HN  ILE D   5     -23.732  29.817  12.760  1.00  0.00     0.163 HD
ATOM     64  CA  ILE D   5     -22.563  28.458  11.577  1.00  8.42     0.092 C 
ATOM     65  HA  ILE D   5     -21.787  28.848  10.878  1.00  0.00     0.088 H 
ATOM     66  C   ILE D   5     -23.187  27.222  10.931  1.00  8.41     0.241 C 
ATOM     67  O   ILE D   5     -22.529  26.536  10.178  1.00  8.33    -0.271 OA
ATOM     68  CB  ILE D   5     -21.854  28.090  12.904  1.00  7.29    -0.030 C 
ATOM     69  HB  ILE D   5     -21.446  29.035  13.333  1.00  0.00     0.043 H 
ATOM     70  CG1 ILE D   5     -20.670  27.155  12.660  1.00  7.80    -0.063 C 
ATOM     71 1HG1 ILE D   5     -21.013  26.159  12.294  1.00  0.00     0.033 H 
ATOM     72 2HG1 ILE D   5     -20.079  27.478  11.771  1.00  0.00     0.033 H 
ATOM     73  CG2 ILE D   5     -22.826  27.510  13.931  1.00  9.85    -0.071 C 
ATOM     74 1HG2 ILE D   5     -23.690  28.192  14.109  1.00  0.00     0.028 H 
ATOM     75 2HG2 ILE D   5     -22.307  27.253  14.884  1.00  0.00     0.028 H 
ATOM     76 3HG2 ILE D   5     -23.166  26.489  13.639  1.00  0.00     0.028 H 
ATOM     77  CD1 ILE D   5     -19.786  27.012  13.880  1.00  9.62    -0.076 C 
ATOM     78 1HD1 ILE D   5     -18.922  26.330  13.702  1.00  0.00     0.027 H 
ATOM     79 2HD1 ILE D   5     -20.377  26.689  14.769  1.00  0.00     0.027 H 
ATOM     80 3HD1 ILE D   5     -19.443  28.008  14.246  1.00  0.00     0.027 H 
ATOM     81  N   THR D   6     -24.438  26.921  11.250  1.00  9.12    -0.344 N 
ATOM     82  HN  THR D   6     -24.968  27.538  11.866  1.00  0.00     0.163 HD
ATOM     83  CA  THR D   6     -25.059  25.713  10.725  1.00  9.11     0.113 C 
ATOM     84  HA  THR D   6     -24.369  24.855  10.902  1.00  0.00     0.091 H 
ATOM     85  C   THR D   6     -25.269  25.861   9.230  1.00  9.45     0.243 C 
ATOM     86  O   THR D   6     -24.969  24.951   8.454  1.00  9.81    -0.271 OA
ATOM     87  CB  THR D   6     -26.364  25.448  11.473  1.00 10.72     0.060 C 
ATOM     88  HB  THR D   6     -27.051  26.319  11.358  1.00  0.00     0.086 H 
ATOM     89  OG1 THR D   6     -26.068  25.238  12.866  1.00 11.51    -0.393 OA
ATOM     90  HG1 THR D   6     -25.640  26.030  13.169  1.00  0.00     0.210 HD
ATOM     91  CG2 THR D   6     -27.044  24.190  10.992  1.00 11.78    -0.050 C 
ATOM     92 1HG2 THR D   6     -27.273  24.353   9.913  1.00  0.00     0.031 H 
ATOM     93 2HG2 THR D   6     -27.937  23.910  11.598  1.00  0.00     0.031 H 
ATOM     94 3HG2 THR D   6     -26.452  23.265  11.185  1.00  0.00     0.031 H 
ATOM     95  N   ASP D   7     -25.721  27.040   8.828  1.00  9.38    -0.345 N 
ATOM     96  HN  ASP D   7     -25.912  27.767   9.517  1.00  0.00     0.163 HD
ATOM     97  CA  ASP D   7     -25.948  27.310   7.421  1.00 11.38     0.098 C 
ATOM     98  HA  ASP D   7     -26.542  26.462   7.009  1.00  0.00     0.088 H 
ATOM     99  C   ASP D   7     -24.616  27.371   6.633  1.00  9.48     0.241 C 
ATOM    100  O   ASP D   7     -24.499  26.872   5.515  1.00 11.72    -0.271 OA
ATOM    101  CB  ASP D   7     -26.783  28.574   7.261  1.00 12.76     0.043 C 
ATOM    102  HB1 ASP D   7     -26.289  29.447   7.747  1.00  0.00     0.052 H 
ATOM    103  HB2 ASP D   7     -26.776  28.931   6.205  1.00  0.00     0.052 H 
ATOM    104  CG  ASP D   7     -28.235  28.390   7.781  1.00 14.41     0.175 C 
ATOM    105  OD1 ASP D   7     -28.653  27.246   8.167  1.00 21.55    -0.648 OA
ATOM    106  OD2 ASP D   7     -29.021  29.331   7.877  1.00 19.99    -0.648 OA
ATOM    107  N   LEU D   8     -23.584  27.917   7.248  1.00  9.80    -0.346 N 
ATOM    108  HN  LEU D   8     -23.711  28.311   8.180  1.00  0.00     0.163 HD
ATOM    109  CA  LEU D   8     -22.272  27.970   6.629  1.00  8.97     0.089 C 
ATOM    110  HA  LEU D   8     -22.362  28.456   5.629  1.00  0.00     0.087 H 
ATOM    111  C   LEU D   8     -21.736  26.549   6.446  1.00  8.38     0.241 C 
ATOM    112  O   LEU D   8     -21.287  26.161   5.369  1.00  9.98    -0.271 OA
ATOM    113  CB  LEU D   8     -21.362  28.807   7.504  1.00  9.44    -0.035 C 
ATOM    114  HB1 LEU D   8     -21.311  28.349   8.519  1.00  0.00     0.037 H 
ATOM    115  HB2 LEU D   8     -21.866  29.775   7.732  1.00  0.00     0.037 H 
ATOM    116  CG  LEU D   8     -19.962  29.083   7.018  1.00 12.16    -0.059 C 
ATOM    117  HG  LEU D   8     -20.002  29.265   5.919  1.00  0.00     0.038 H 
ATOM    118  CD1 LEU D   8     -19.415  30.341   7.694  1.00 15.09    -0.073 C 
ATOM    119 1HD1 LEU D   8     -20.103  31.198   7.506  1.00  0.00     0.028 H 
ATOM    120 2HD1 LEU D   8     -18.369  30.566   7.380  1.00  0.00     0.028 H 
ATOM    121 3HD1 LEU D   8     -19.226  30.185   8.782  1.00  0.00     0.028 H 
ATOM    122  CD2 LEU D   8     -19.032  27.925   7.272  1.00 14.21    -0.073 C 
ATOM    123 1HD2 LEU D   8     -19.431  27.008   6.779  1.00  0.00     0.028 H 
ATOM    124 2HD2 LEU D   8     -18.843  27.769   8.360  1.00  0.00     0.028 H 
ATOM    125 3HD2 LEU D   8     -17.986  28.150   6.958  1.00  0.00     0.028 H 
ATOM    126  N   CYS D   9     -21.828  25.743   7.503  1.00  8.08    -0.345 N 
ATOM    127  HN  CYS D   9     -22.246  26.098   8.363  1.00  0.00     0.163 HD
ATOM    128  CA  CYS D   9     -21.348  24.371   7.464  1.00  8.78     0.098 C 
ATOM    129  HA  CYS D   9     -20.245  24.391   7.304  1.00  0.00     0.088 H 
ATOM    130  C   CYS D   9     -21.979  23.557   6.338  1.00  9.02     0.241 C 
ATOM    131  O   CYS D   9     -21.320  22.713   5.687  1.00  9.94    -0.271 OA
ATOM    132  CB  CYS D   9     -21.626  23.703   8.820  1.00  8.97     0.013 C 
ATOM    133  HB1 CYS D   9     -21.672  24.468   9.630  1.00  0.00     0.053 H 
ATOM    134  HB2 CYS D   9     -22.673  23.321   8.860  1.00  0.00     0.053 H 
ATOM    135  SG  CYS D   9     -20.459  22.396   9.250  0.75 10.60    -0.095 SA
ATOM    136  N   ALA D  10     -23.257  23.816   6.114  1.00  8.91    -0.346 N 
ATOM    137  HN  ALA D  10     -23.711  24.556   6.649  1.00  0.00     0.163 HD
ATOM    138  CA  ALA D  10     -24.031  23.084   5.135  1.00  9.14     0.086 C 
ATOM    139  HA  ALA D  10     -23.905  21.995   5.339  1.00  0.00     0.086 H 
ATOM    140  C   ALA D  10     -23.603  23.347   3.694  1.00 10.21     0.240 C 
ATOM    141  O   ALA D  10     -24.005  22.628   2.792  1.00 11.09    -0.271 OA
ATOM    142  CB  ALA D  10     -25.479  23.421   5.299  1.00 10.22    -0.049 C 
ATOM    143  HB1 ALA D  10     -25.792  23.229   6.352  1.00  0.00     0.030 H 
ATOM    144  HB2 ALA D  10     -26.122  22.882   4.565  1.00  0.00     0.030 H 
ATOM    145  HB3 ALA D  10     -25.707  24.464   4.977  1.00  0.00     0.030 H 
ATOM    146  N   GLU D  11     -22.805  24.380   3.492  1.00 10.64    -0.346 N 
ATOM    147  HN  GLU D  11     -22.528  24.960   4.284  1.00  0.00     0.163 HD
ATOM    148  CA  GLU D  11     -22.309  24.710   2.153  1.00  9.61     0.090 C 
ATOM    149  HA  GLU D  11     -23.154  24.577   1.438  1.00  0.00     0.087 H 
ATOM    150  C   GLU D  11     -21.160  23.815   1.685  1.00  9.46     0.241 C 
ATOM    151  O   GLU D  11     -20.751  23.908   0.529  1.00 11.33    -0.271 OA
ATOM    152  CB  GLU D  11     -21.860  26.179   2.076  1.00 10.27    -0.029 C 
ATOM    153  HB1 GLU D  11     -21.367  26.394   1.099  1.00  0.00     0.037 H 
ATOM    154  HB2 GLU D  11     -21.000  26.369   2.760  1.00  0.00     0.037 H 
ATOM    155  CG  GLU D  11     -22.985  27.156   2.340  1.00 12.66     0.018 C 
ATOM    156  HG1 GLU D  11     -23.860  26.935   1.685  1.00  0.00     0.049 H 
ATOM    157  HG2 GLU D  11     -23.446  26.965   3.337  1.00  0.00     0.049 H 
ATOM    158  CD  GLU D  11     -22.576  28.598   2.211  1.00 16.16     0.172 C 
ATOM    159  OE1 GLU D  11     -23.487  29.463   2.174  1.00 21.60    -0.648 OA
ATOM    160  OE2 GLU D  11     -21.363  28.872   2.196  1.00 19.95    -0.648 OA
ATOM    161  N   TYR D  12     -20.616  22.987   2.580  1.00  9.56    -0.346 N 
ATOM    162  HN  TYR D  12     -21.040  22.899   3.503  1.00  0.00     0.163 HD
ATOM    163  CA  TYR D  12     -19.434  22.211   2.264  1.00  9.24     0.093 C 
ATOM    164  HA  TYR D  12     -19.099  22.474   1.233  1.00  0.00     0.088 H 
ATOM    165  C   TYR D  12     -19.707  20.721   2.321  1.00 10.19     0.241 C 
ATOM    166  O   TYR D  12     -20.577  20.253   3.071  1.00 12.80    -0.271 OA
ATOM    167  CB  TYR D  12     -18.303  22.546   3.249  1.00  9.86    -0.014 C 
ATOM    168  HB1 TYR D  12     -17.433  21.860   3.125  1.00  0.00     0.043 H 
ATOM    169  HB2 TYR D  12     -18.578  22.282   4.297  1.00  0.00     0.043 H 
ATOM    170  CG  TYR D  12     -17.898  23.979   3.129  1.00  9.90    -0.056 A 
ATOM    171  CD1 TYR D  12     -18.594  24.988   3.774  1.00  8.74    -0.074 A 
ATOM    172  HD1 TYR D  12     -19.450  24.734   4.421  1.00  0.00     0.084 H 
ATOM    173  CD2 TYR D  12     -16.830  24.323   2.341  1.00  9.42    -0.074 A 
ATOM    174  HD2 TYR D  12     -16.242  23.527   1.854  1.00  0.00     0.084 H 
ATOM    175  CE1 TYR D  12     -18.224  26.313   3.613  1.00  9.78    -0.051 A 
ATOM    176  HE1 TYR D  12     -18.762  27.110   4.153  1.00  0.00     0.087 H 
ATOM    177  CE2 TYR D  12     -16.479  25.620   2.145  1.00  9.35    -0.051 A 
ATOM    178  HE2 TYR D  12     -15.633  25.870   1.482  1.00  0.00     0.087 H 
ATOM    179  CZ  TYR D  12     -17.183  26.626   2.777  1.00  8.58     0.065 A 
ATOM    180  OH  TYR D  12     -16.825  27.935   2.571  1.00 10.39    -0.361 OA
ATOM    181  HH  TYR D  12     -17.309  28.627   3.006  1.00  0.00     0.217 HD
ATOM    182  N   HIS D  13     -18.923  19.984   1.551  1.00 10.50    -0.346 N 
ATOM    183  HN  HIS D  13     -18.273  20.448   0.916  1.00  0.00     0.163 HD
ATOM    184  CA  HIS D  13     -18.962  18.531   1.585  1.00 11.30     0.094 C 
ATOM    185  HA  HIS D  13     -20.023  18.207   1.694  1.00  0.00     0.088 H 
ATOM    186  C   HIS D  13     -18.168  17.994   2.767  1.00 10.27     0.241 C 
ATOM    187  O   HIS D  13     -17.214  18.622   3.225  1.00  9.89    -0.271 OA
ATOM    188  CB  HIS D  13     -18.412  17.971   0.263  0.75 11.32     0.002 C 
ATOM    189  HB1 HIS D  13     -18.616  18.676  -0.577  1.00  0.00     0.046 H 
ATOM    190  HB2 HIS D  13     -17.297  17.994   0.261  1.00  0.00     0.046 H 
ATOM    191  CG  HIS D  13     -18.914  16.593  -0.069  0.75 17.00     0.028 A 
ATOM    192  ND1 HIS D  13     -18.355  15.448   0.467  0.75 25.29    -0.354 N 
ATOM    193  HD1 HIS D  13     -17.569  15.426   1.117  1.00  0.00     0.166 HD
ATOM    194  CD2 HIS D  13     -19.934  16.177  -0.857  0.75 20.16    -0.000 A 
ATOM    195  HD2 HIS D  13     -20.610  16.819  -1.446  1.00  0.00     0.114 H 
ATOM    196  CE1 HIS D  13     -18.994  14.385   0.009  0.75 22.59     0.040 A 
ATOM    197  HE1 HIS D  13     -18.756  13.335   0.248  1.00  0.00     0.140 H 
ATOM    198  NE2 HIS D  13     -19.969  14.798  -0.785  0.75 17.13    -0.360 N 
ATOM    199  HE2 HIS D  13     -20.638  14.196  -1.266  1.00  0.00     0.166 HD
ATOM    200  N   ASN D  14     -18.568  16.839   3.265  1.00 10.89    -0.346 N 
ATOM    201  HN  ASN D  14     -19.412  16.407   2.890  1.00  0.00     0.163 HD
ATOM    202  CA  ASN D  14     -17.843  16.159   4.335  1.00 11.17     0.097 C 
ATOM    203  HA  ASN D  14     -18.379  15.209   4.567  1.00  0.00     0.088 H 
ATOM    204  C   ASN D  14     -17.752  16.976   5.615  1.00 10.78     0.241 C 
ATOM    205  O   ASN D  14     -16.740  16.932   6.301  1.00 12.01    -0.271 OA
ATOM    206  CB  ASN D  14     -16.419  15.807   3.894  1.00 11.13     0.036 C 
ATOM    207  HB1 ASN D  14     -15.846  15.342   4.730  1.00  0.00     0.051 H 
ATOM    208  HB2 ASN D  14     -15.808  16.728   3.745  1.00  0.00     0.051 H 
ATOM    209  CG  ASN D  14     -16.385  14.937   2.671  1.00 13.95     0.217 C 
ATOM    210  OD1 ASN D  14     -16.999  13.867   2.640  1.00 20.73    -0.274 OA
ATOM    211  ND2 ASN D  14     -15.659  15.377   1.655  1.00 17.83    -0.370 N 
ATOM    212 1HD2 ASN D  14     -15.151  16.261   1.681  1.00  0.00     0.159 HD
ATOM    213 2HD2 ASN D  14     -15.636  14.786   0.824  1.00  0.00     0.159 HD
ATOM    214  N   THR D  15     -18.804  17.710   5.946  1.00  9.59    -0.344 N 
ATOM    215  HN  THR D  15     -19.593  17.783   5.304  1.00  0.00     0.163 HD
ATOM    216  CA  THR D  15     -18.842  18.417   7.227  1.00  9.15     0.113 C 
ATOM    217  HA  THR D  15     -17.904  18.187   7.785  1.00  0.00     0.091 H 
ATOM    218  C   THR D  15     -20.012  18.017   8.079  1.00  9.84     0.243 C 
ATOM    219  O   THR D  15     -20.992  17.433   7.614  1.00 11.19    -0.271 OA
ATOM    220  CB  THR D  15     -18.938  19.928   7.047  1.00  8.82     0.060 C 
ATOM    221  HB  THR D  15     -18.975  20.402   8.056  1.00  0.00     0.086 H 
ATOM    222  OG1 THR D  15     -20.146  20.254   6.349  1.00 10.47    -0.393 OA
ATOM    223  HG1 THR D  15     -20.206  21.195   6.237  1.00  0.00     0.210 HD
ATOM    224  CG2 THR D  15     -17.742  20.509   6.282  1.00 10.18    -0.050 C 
ATOM    225 1HG2 THR D  15     -17.812  21.614   6.150  1.00  0.00     0.031 H 
ATOM    226 2HG2 THR D  15     -17.607  19.997   5.301  1.00  0.00     0.031 H 
ATOM    227 3HG2 THR D  15     -16.780  20.224   6.768  1.00  0.00     0.031 H 
ATOM    228  N   GLN D  16     -19.888  18.361   9.363  1.00  9.13    -0.346 N 
ATOM    229  HN  GLN D  16     -18.995  18.725   9.696  1.00  0.00     0.163 HD
ATOM    230  CA  GLN D  16     -20.990  18.231  10.296  1.00  9.16     0.090 C 
ATOM    231  HA  GLN D  16     -21.940  18.472   9.765  1.00  0.00     0.087 H 
ATOM    232  C   GLN D  16     -20.796  19.226  11.427  1.00  7.92     0.241 C 
ATOM    233  O   GLN D  16     -19.676  19.723  11.668  1.00  8.52    -0.271 OA
ATOM    234  CB  GLN D  16     -21.094  16.821  10.876  1.00 11.44    -0.030 C 
ATOM    235  HB1 GLN D  16     -22.070  16.698  11.401  1.00  0.00     0.037 H 
ATOM    236  HB2 GLN D  16     -21.216  16.080  10.052  1.00  0.00     0.037 H 
ATOM    237  CG  GLN D  16     -19.955  16.395  11.792  1.00 12.43     0.011 C 
ATOM    238  HG1 GLN D  16     -20.020  16.907  12.780  1.00  0.00     0.047 H 
ATOM    239  HG2 GLN D  16     -18.980  16.808  11.442  1.00  0.00     0.047 H 
ATOM    240  CD  GLN D  16     -19.882  14.866  11.961  1.00 13.56     0.215 C 
ATOM    241  OE1 GLN D  16     -19.588  14.135  11.016  1.00 19.03    -0.274 OA
ATOM    242  NE2 GLN D  16     -20.192  14.396  13.150  1.00 22.34    -0.370 N 
ATOM    243 1HE2 GLN D  16     -20.436  15.002  13.933  1.00  0.00     0.159 HD
ATOM    244 2HE2 GLN D  16     -20.144  13.383  13.262  1.00  0.00     0.159 HD
ATOM    245  N   ILE D  17     -21.916  19.539  12.071  1.00  8.46    -0.346 N 
ATOM    246  HN  ILE D  17     -22.806  19.223  11.685  1.00  0.00     0.163 HD
ATOM    247  CA  ILE D  17     -21.927  20.308  13.294  1.00  7.76     0.092 C 
ATOM    248  HA  ILE D  17     -21.052  20.998  13.299  1.00  0.00     0.088 H 
ATOM    249  C   ILE D  17     -21.843  19.393  14.494  1.00  8.07     0.241 C 
ATOM    250  O   ILE D  17     -22.566  18.407  14.577  1.00 10.52    -0.271 OA
ATOM    251  CB  ILE D  17     -23.243  21.149  13.367  1.00  7.95    -0.030 C 
ATOM    252  HB  ILE D  17     -24.090  20.465  13.128  1.00  0.00     0.043 H 
ATOM    253  CG1 ILE D  17     -23.242  22.270  12.308  1.00  9.79    -0.063 C 
ATOM    254 1HG1 ILE D  17     -22.963  21.862  11.308  1.00  0.00     0.033 H 
ATOM    255 2HG1 ILE D  17     -24.284  22.604  12.093  1.00  0.00     0.033 H 
ATOM    256  CG2 ILE D  17     -23.476  21.690  14.787  1.00  9.28    -0.071 C 
ATOM    257 1HG2 ILE D  17     -23.477  20.879  15.553  1.00  0.00     0.028 H 
ATOM    258 2HG2 ILE D  17     -24.411  22.295  14.839  1.00  0.00     0.028 H 
ATOM    259 3HG2 ILE D  17     -22.736  22.485  15.042  1.00  0.00     0.028 H 
ATOM    260  CD1 ILE D  17     -22.366  23.457  12.660  1.00  9.92    -0.076 C 
ATOM    261 1HD1 ILE D  17     -22.365  24.268  11.894  1.00  0.00     0.027 H 
ATOM    262 2HD1 ILE D  17     -21.324  23.123  12.875  1.00  0.00     0.027 H 
ATOM    263 3HD1 ILE D  17     -22.645  23.865  13.660  1.00  0.00     0.027 H 
ATOM    264  N   HIS D  18     -20.964  19.758  15.424  1.00  7.12    -0.346 N 
ATOM    265  HN  HIS D  18     -20.256  20.444  15.161  1.00  0.00     0.163 HD
ATOM    266  CA  HIS D  18     -20.938  19.253  16.783  1.00  7.54     0.094 C 
ATOM    267  HA  HIS D  18     -21.616  18.373  16.878  1.00  0.00     0.088 H 
ATOM    268  C   HIS D  18     -21.420  20.387  17.683  1.00  7.29     0.241 C 
ATOM    269  O   HIS D  18     -20.965  21.511  17.570  1.00  8.76    -0.271 OA
ATOM    270  CB  HIS D  18     -19.501  18.869  17.220  1.00  8.76     0.002 C 
ATOM    271  HB1 HIS D  18     -18.800  19.715  17.032  1.00  0.00     0.046 H 
ATOM    272  HB2 HIS D  18     -19.437  18.810  18.332  1.00  0.00     0.046 H 
ATOM    273  CG  HIS D  18     -18.975  17.611  16.601  1.00  9.69     0.028 A 
ATOM    274  ND1 HIS D  18     -18.539  17.537  15.303  1.00 15.70    -0.354 N 
ATOM    275  HD1 HIS D  18     -18.540  18.309  14.636  1.00  0.00     0.166 HD
ATOM    276  CD2 HIS D  18     -18.750  16.389  17.140  1.00 15.99    -0.000 A 
ATOM    277  HD2 HIS D  18     -18.944  16.090  18.184  1.00  0.00     0.114 H 
ATOM    278  CE1 HIS D  18     -18.114  16.301  15.048  1.00  9.41     0.040 A 
ATOM    279  HE1 HIS D  18     -17.727  15.936  14.082  1.00  0.00     0.140 H 
ATOM    280  NE2 HIS D  18     -18.236  15.591  16.148  1.00 18.58    -0.360 N 
ATOM    281  HE2 HIS D  18     -17.989  14.607  16.248  1.00  0.00     0.166 HD
ATOM    282  N   THR D  19     -22.318  20.066  18.606  1.00  8.09    -0.344 N 
ATOM    283  HN  THR D  19     -22.699  19.120  18.625  1.00  0.00     0.163 HD
ATOM    284  CA  THR D  19     -22.768  21.034  19.588  1.00  7.21     0.113 C 
ATOM    285  HA  THR D  19     -22.443  22.053  19.273  1.00  0.00     0.091 H 
ATOM    286  C   THR D  19     -22.118  20.693  20.913  1.00  7.72     0.243 C 
ATOM    287  O   THR D  19     -22.295  19.604  21.439  1.00  8.94    -0.271 OA
ATOM    288  CB  THR D  19     -24.280  21.010  19.710  1.00  6.75     0.060 C 
ATOM    289  HB  THR D  19     -24.619  19.996  20.027  1.00  0.00     0.086 H 
ATOM    290  OG1 THR D  19     -24.850  21.339  18.452  1.00  9.22    -0.393 OA
ATOM    291  HG1 THR D  19     -25.797  21.324  18.528  1.00  0.00     0.210 HD
ATOM    292  CG2 THR D  19     -24.775  22.043  20.682  1.00  8.29    -0.050 C 
ATOM    293 1HG2 THR D  19     -25.886  22.025  20.772  1.00  0.00     0.031 H 
ATOM    294 2HG2 THR D  19     -24.404  23.061  20.418  1.00  0.00     0.031 H 
ATOM    295 3HG2 THR D  19     -24.285  21.933  21.677  1.00  0.00     0.031 H 
ATOM    296  N   LEU D  20     -21.357  21.639  21.435  1.00  7.36    -0.346 N 
ATOM    297  HN  LEU D  20     -21.263  22.524  20.937  1.00  0.00     0.163 HD
ATOM    298  CA  LEU D  20     -20.647  21.465  22.696  1.00  6.91     0.089 C 
ATOM    299  HA  LEU D  20     -20.605  20.373  22.918  1.00  0.00     0.087 H 
ATOM    300  C   LEU D  20     -21.307  22.155  23.873  1.00  7.39     0.241 C 
ATOM    301  O   LEU D  20     -21.521  21.526  24.909  1.00  8.79    -0.271 OA
ATOM    302  CB  LEU D  20     -19.202  21.979  22.574  1.00  8.21    -0.035 C 
ATOM    303  HB1 LEU D  20     -18.780  22.130  23.595  1.00  0.00     0.037 H 
ATOM    304  HB2 LEU D  20     -19.217  23.027  22.194  1.00  0.00     0.037 H 
ATOM    305  CG  LEU D  20     -18.211  21.152  21.735  1.00 10.04    -0.059 C 
ATOM    306  HG  LEU D  20     -17.190  21.567  21.904  1.00  0.00     0.038 H 
ATOM    307  CD1 LEU D  20     -18.214  19.712  22.213  1.00 12.29    -0.073 C 
ATOM    308 1HD1 LEU D  20     -17.496  19.113  21.605  1.00  0.00     0.028 H 
ATOM    309 2HD1 LEU D  20     -19.238  19.270  22.210  1.00  0.00     0.028 H 
ATOM    310 3HD1 LEU D  20     -18.008  19.632  23.306  1.00  0.00     0.028 H 
ATOM    311  CD2 LEU D  20     -18.509  21.231  20.227  1.00 14.61    -0.073 C 
ATOM    312 1HD2 LEU D  20     -17.791  20.632  19.619  1.00  0.00     0.028 H 
ATOM    313 2HD2 LEU D  20     -18.544  22.290  19.879  1.00  0.00     0.028 H 
ATOM    314 3HD2 LEU D  20     -19.562  20.937  20.010  1.00  0.00     0.028 H 
ATOM    315  N   ASN D  21     -21.631  23.436  23.705  1.00  8.00    -0.346 N 
ATOM    316  HN  ASN D  21     -21.521  23.853  22.780  1.00  0.00     0.163 HD
ATOM    317  CA  ASN D  21     -22.138  24.267  24.794  1.00  7.43     0.097 C 
ATOM    318  HA  ASN D  21     -22.000  25.328  24.479  1.00  0.00     0.088 H 
ATOM    319  C   ASN D  21     -21.346  24.085  26.080  1.00  6.89     0.241 C 
ATOM    320  O   ASN D  21     -21.899  23.870  27.164  1.00  8.63    -0.271 OA
ATOM    321  CB  ASN D  21     -23.643  24.057  24.991  1.00  8.31     0.036 C 
ATOM    322  HB1 ASN D  21     -23.897  22.975  25.076  1.00  0.00     0.051 H 
ATOM    323  HB2 ASN D  21     -23.974  24.391  26.002  1.00  0.00     0.051 H 
ATOM    324  CG  ASN D  21     -24.440  24.730  23.895  1.00  9.52     0.217 C 
ATOM    325  OD1 ASN D  21     -24.135  25.878  23.527  1.00  9.90    -0.274 OA
ATOM    326  ND2 ASN D  21     -25.434  24.040  23.343  1.00 10.26    -0.370 N 
ATOM    327 1HD2 ASN D  21     -25.971  24.494  22.604  1.00  0.00     0.159 HD
ATOM    328 2HD2 ASN D  21     -25.684  23.098  23.645  1.00  0.00     0.159 HD
ATOM    329  N   ASP D  22     -20.023  24.195  25.922  1.00  7.59    -0.345 N 
ATOM    330  HN  ASP D  22     -19.658  24.450  25.004  1.00  0.00     0.163 HD
ATOM    331  CA  ASP D  22     -19.086  23.966  27.007  1.00  6.69     0.098 C 
ATOM    332  HA  ASP D  22     -19.508  24.382  27.952  1.00  0.00     0.088 H 
ATOM    333  C   ASP D  22     -17.777  24.665  26.694  1.00  6.85     0.241 C 
ATOM    334  O   ASP D  22     -17.452  24.918  25.514  1.00  7.20    -0.271 OA
ATOM    335  CB  ASP D  22     -18.861  22.460  27.174  1.00  6.11     0.043 C 
ATOM    336  HB1 ASP D  22     -18.259  22.057  26.326  1.00  0.00     0.052 H 
ATOM    337  HB2 ASP D  22     -19.812  21.901  27.012  1.00  0.00     0.052 H 
ATOM    338  CG  ASP D  22     -18.240  22.078  28.493  1.00  9.21     0.175 C 
ATOM    339  OD1 ASP D  22     -18.238  22.878  29.457  1.00 12.48    -0.648 OA
ATOM    340  OD2 ASP D  22     -17.727  20.964  28.622  1.00 10.81    -0.648 OA
ATOM    341  N   LYS D  23     -17.034  24.985  27.753  1.00  7.82    -0.346 N 
ATOM    342  HN  LYS D  23     -17.416  24.861  28.691  1.00  0.00     0.163 HD
ATOM    343  CA  LYS D  23     -15.689  25.507  27.591  1.00  7.61     0.089 C 
ATOM    344  HA  LYS D  23     -15.715  26.307  26.815  1.00  0.00     0.087 H 
ATOM    345  C   LYS D  23     -14.743  24.419  27.123  1.00  7.67     0.241 C 
ATOM    346  O   LYS D  23     -15.022  23.225  27.243  1.00  8.47    -0.271 OA
ATOM    347  CB  LYS D  23     -15.174  26.117  28.891  1.00  8.88    -0.038 C 
ATOM    348  HB1 LYS D  23     -15.858  26.926  29.237  1.00  0.00     0.036 H 
ATOM    349  HB2 LYS D  23     -14.252  26.714  28.700  1.00  0.00     0.036 H 
ATOM    350  CG  LYS D  23     -14.936  25.126  29.996  1.00 11.01    -0.061 C 
ATOM    351  HG1 LYS D  23     -15.850  24.532  30.229  1.00  0.00     0.033 H 
ATOM    352  HG2 LYS D  23     -14.276  24.288  29.671  1.00  0.00     0.033 H 
ATOM    353  CD  LYS D  23     -14.390  25.840  31.225  1.00 13.09    -0.043 C 
ATOM    354  HD1 LYS D  23     -13.370  26.249  31.036  1.00  0.00     0.035 H 
ATOM    355  HD2 LYS D  23     -14.931  26.797  31.412  1.00  0.00     0.035 H 
ATOM    356  CE  LYS D  23     -14.408  24.963  32.431  1.00 21.69     0.080 C 
ATOM    357  HE1 LYS D  23     -14.449  25.551  33.378  1.00  0.00     0.075 H 
ATOM    358  HE2 LYS D  23     -15.374  24.417  32.539  1.00  0.00     0.075 H 
ATOM    359  NZ  LYS D  23     -13.255  24.049  32.395  1.00 28.67    -0.079 N 
ATOM    360  HZ1 LYS D  23     -13.267  23.449  33.220  1.00  0.00     0.274 HD
ATOM    361  HZ2 LYS D  23     -12.371  24.549  32.296  1.00  0.00     0.274 HD
ATOM    362  HZ3 LYS D  23     -13.217  23.511  31.529  1.00  0.00     0.274 HD
ATOM    363  N   ILE D  24     -13.620  24.846  26.562  1.00  7.31    -0.346 N 
ATOM    364  HN  ILE D  24     -13.480  25.848  26.434  1.00  0.00     0.163 HD
ATOM    365  CA  ILE D  24     -12.575  23.921  26.121  1.00  7.03     0.092 C 
ATOM    366  HA  ILE D  24     -13.045  23.094  25.540  1.00  0.00     0.088 H 
ATOM    367  C   ILE D  24     -11.885  23.337  27.338  1.00  7.09     0.241 C 
ATOM    368  O   ILE D  24     -11.516  24.080  28.273  1.00  8.26    -0.271 OA
ATOM    369  CB  ILE D  24     -11.571  24.671  25.208  1.00  6.68    -0.030 C 
ATOM    370  HB  ILE D  24     -11.189  25.561  25.761  1.00  0.00     0.043 H 
ATOM    371  CG1 ILE D  24     -12.280  25.159  23.935  1.00  7.06    -0.063 C 
ATOM    372 1HG1 ILE D  24     -12.587  24.290  23.307  1.00  0.00     0.033 H 
ATOM    373 2HG1 ILE D  24     -13.282  25.579  24.188  1.00  0.00     0.033 H 
ATOM    374  CG2 ILE D  24     -10.385  23.784  24.847  1.00  7.57    -0.071 C 
ATOM    375 1HG2 ILE D  24      -9.663  24.323  24.190  1.00  0.00     0.028 H 
ATOM    376 2HG2 ILE D  24     -10.716  22.823  24.389  1.00  0.00     0.028 H 
ATOM    377 3HG2 ILE D  24      -9.886  23.376  25.757  1.00  0.00     0.028 H 
ATOM    378  CD1 ILE D  24     -11.487  26.154  23.105  1.00  8.41    -0.076 C 
ATOM    379 1HD1 ILE D  24     -12.001  26.508  22.181  1.00  0.00     0.027 H 
ATOM    380 2HD1 ILE D  24     -10.485  25.734  22.852  1.00  0.00     0.027 H 
ATOM    381 3HD1 ILE D  24     -11.180  27.023  23.733  1.00  0.00     0.027 H 
ATOM    382  N   PHE D  25     -11.719  22.012  27.337  1.00  7.34    -0.346 N 
ATOM    383  HN  PHE D  25     -12.066  21.469  26.547  1.00  0.00     0.163 HD
ATOM    384  CA  PHE D  25     -11.056  21.323  28.435  1.00  7.98     0.093 C 
ATOM    385  HA  PHE D  25     -11.371  21.808  29.388  1.00  0.00     0.088 H 
ATOM    386  C   PHE D  25      -9.530  21.409  28.340  1.00  8.80     0.241 C 
ATOM    387  O   PHE D  25      -8.856  21.564  29.337  1.00  9.57    -0.271 OA
ATOM    388  CB  PHE D  25     -11.510  19.856  28.475  1.00  8.17    -0.014 C 
ATOM    389  HB1 PHE D  25     -12.621  19.791  28.537  1.00  0.00     0.043 H 
ATOM    390  HB2 PHE D  25     -11.348  19.369  27.485  1.00  0.00     0.043 H 
ATOM    391  CG  PHE D  25     -10.877  19.056  29.563  1.00 10.17    -0.056 A 
ATOM    392  CD1 PHE D  25     -11.342  19.134  30.863  1.00 13.90    -0.077 A 
ATOM    393  HD1 PHE D  25     -12.185  19.804  31.099  1.00  0.00     0.084 H 
ATOM    394  CD2 PHE D  25      -9.818  18.219  29.280  1.00 10.29    -0.077 A 
ATOM    395  HD2 PHE D  25      -9.435  18.144  28.248  1.00  0.00     0.084 H 
ATOM    396  CE1 PHE D  25     -10.766  18.385  31.869  1.00 16.92    -0.082 A 
ATOM    397  HE1 PHE D  25     -11.149  18.451  32.901  1.00  0.00     0.083 H 
ATOM    398  CE2 PHE D  25      -9.237  17.474  30.288  1.00 15.14    -0.082 A 
ATOM    399  HE2 PHE D  25      -8.387  16.810  30.056  1.00  0.00     0.083 H 
ATOM    400  CZ  PHE D  25      -9.704  17.551  31.570  1.00 17.03    -0.083 A 
ATOM    401  HZ  PHE D  25      -9.234  16.949  32.366  1.00  0.00     0.083 H 
ATOM    402  N   SER D  26      -8.979  21.244  27.150  1.00  8.40    -0.344 N 
ATOM    403  HN  SER D  26      -9.568  21.025  26.347  1.00  0.00     0.163 HD
ATOM    404  CA  SER D  26      -7.546  21.372  26.976  1.00  7.67     0.109 C 
ATOM    405  HA  SER D  26      -7.156  22.046  27.774  1.00  0.00     0.090 H 
ATOM    406  C   SER D  26      -7.226  21.996  25.630  1.00  7.07     0.243 C 
ATOM    407  O   SER D  26      -7.955  21.821  24.659  1.00  7.86    -0.271 OA
ATOM    408  CB  SER D  26      -6.844  20.016  27.108  1.00  9.43     0.044 C 
ATOM    409  HB1 SER D  26      -7.104  19.529  28.076  1.00  0.00     0.077 H 
ATOM    410  HB2 SER D  26      -5.748  20.152  27.258  1.00  0.00     0.077 H 
ATOM    411  OG  SER D  26      -7.095  19.152  26.034  1.00  9.85    -0.398 OA
ATOM    412  HG  SER D  26      -6.660  18.311  26.116  1.00  0.00     0.209 HD
ATOM    413  N   TYR D  27      -6.087  22.691  25.600  1.00  7.16    -0.346 N 
ATOM    414  HN  TYR D  27      -5.539  22.759  26.457  1.00  0.00     0.163 HD
ATOM    415  CA  TYR D  27      -5.586  23.359  24.402  1.00  6.37     0.093 C 
ATOM    416  HA  TYR D  27      -6.172  23.019  23.517  1.00  0.00     0.088 H 
ATOM    417  C   TYR D  27      -4.138  22.948  24.233  1.00  6.98     0.241 C 
ATOM    418  O   TYR D  27      -3.350  23.093  25.169  1.00  7.53    -0.271 OA
ATOM    419  CB  TYR D  27      -5.682  24.890  24.520  1.00  7.54    -0.014 C 
ATOM    420  HB1 TYR D  27      -5.262  25.244  25.490  1.00  0.00     0.043 H 
ATOM    421  HB2 TYR D  27      -6.740  25.216  24.652  1.00  0.00     0.043 H 
ATOM    422  CG  TYR D  27      -5.049  25.590  23.380  1.00  8.65    -0.056 A 
ATOM    423  CD1 TYR D  27      -5.756  25.814  22.202  1.00  8.59    -0.074 A 
ATOM    424  HD1 TYR D  27      -6.810  25.496  22.136  1.00  0.00     0.084 H 
ATOM    425  CD2 TYR D  27      -3.722  25.915  23.401  1.00 10.36    -0.074 A 
ATOM    426  HD2 TYR D  27      -3.122  25.698  24.301  1.00  0.00     0.084 H 
ATOM    427  CE1 TYR D  27      -5.171  26.421  21.124  1.00  9.82    -0.051 A 
ATOM    428  HE1 TYR D  27      -5.778  26.655  20.234  1.00  0.00     0.087 H 
ATOM    429  CE2 TYR D  27      -3.106  26.530  22.276  1.00 11.29    -0.051 A 
ATOM    430  HE2 TYR D  27      -2.047  26.834  22.321  1.00  0.00     0.087 H 
ATOM    431  CZ  TYR D  27      -3.833  26.742  21.139  1.00  8.86     0.065 A 
ATOM    432  OH  TYR D  27      -3.259  27.290  19.994  1.00 12.31    -0.361 OA
ATOM    433  HH  TYR D  27      -2.335  27.512  20.004  1.00  0.00     0.217 HD
ATOM    434  N   THR D  28      -3.811  22.418  23.049  1.00  7.47    -0.344 N 
ATOM    435  HN  THR D  28      -4.541  22.333  22.342  1.00  0.00     0.163 HD
ATOM    436  CA  THR D  28      -2.479  21.958  22.713  1.00  6.58     0.113 C 
ATOM    437  HA  THR D  28      -1.766  22.222  23.529  1.00  0.00     0.091 H 
ATOM    438  C   THR D  28      -2.059  22.622  21.423  1.00  5.68     0.243 C 
ATOM    439  O   THR D  28      -2.855  22.713  20.472  1.00  7.46    -0.271 OA
ATOM    440  CB  THR D  28      -2.514  20.454  22.518  1.00  8.43     0.060 C 
ATOM    441  HB  THR D  28      -3.277  20.202  21.745  1.00  0.00     0.086 H 
ATOM    442  OG1 THR D  28      -2.856  19.805  23.747  1.00  8.45    -0.393 OA
ATOM    443  HG1 THR D  28      -3.699  20.152  24.015  1.00  0.00     0.210 HD
ATOM    444  CG2 THR D  28      -1.158  19.896  22.087  1.00  8.97    -0.050 C 
ATOM    445 1HG2 THR D  28      -0.892  20.402  21.130  1.00  0.00     0.031 H 
ATOM    446 2HG2 THR D  28      -1.143  18.783  22.016  1.00  0.00     0.031 H 
ATOM    447 3HG2 THR D  28      -0.372  19.997  22.871  1.00  0.00     0.031 H 
ATOM    448  N   GLU D  29      -0.805  23.074  21.373  1.00  6.90    -0.346 N 
ATOM    449  HN  GLU D  29      -0.223  23.064  22.211  1.00  0.00     0.163 HD
ATOM    450  CA  GLU D  29      -0.269  23.583  20.113  1.00  8.15     0.090 C 
ATOM    451  HA  GLU D  29      -0.843  23.086  19.297  1.00  0.00     0.087 H 
ATOM    452  C   GLU D  29       1.179  23.150  19.953  1.00  6.11     0.241 C 
ATOM    453  O   GLU D  29       1.903  22.949  20.930  1.00  6.90    -0.271 OA
ATOM    454  CB  GLU D  29      -0.480  25.088  19.943  1.00 13.82    -0.029 C 
ATOM    455  HB1 GLU D  29      -1.501  25.381  20.282  1.00  0.00     0.037 H 
ATOM    456  HB2 GLU D  29      -0.557  25.353  18.863  1.00  0.00     0.037 H 
ATOM    457  CG  GLU D  29       0.547  25.918  20.610  1.00 12.54     0.018 C 
ATOM    458  HG1 GLU D  29       1.566  25.600  20.286  1.00  0.00     0.049 H 
ATOM    459  HG2 GLU D  29       0.598  25.666  21.695  1.00  0.00     0.049 H 
ATOM    460  CD  GLU D  29       0.386  27.419  20.430  1.00  9.83     0.172 C 
ATOM    461  OE1 GLU D  29      -0.762  27.904  20.260  1.00 12.04    -0.648 OA
ATOM    462  OE2 GLU D  29       1.419  28.130  20.406  1.00 10.58    -0.648 OA
ATOM    463  N   SER D  30       1.572  22.991  18.698  1.00  6.46    -0.344 N 
ATOM    464  HN  SER D  30       0.929  23.265  17.955  1.00  0.00     0.163 HD
ATOM    465  CA  SER D  30       2.856  22.453  18.319  1.00  5.88     0.109 C 
ATOM    466  HA  SER D  30       3.511  22.385  19.219  1.00  0.00     0.090 H 
ATOM    467  C   SER D  30       3.532  23.306  17.264  1.00  5.74     0.243 C 
ATOM    468  O   SER D  30       2.882  23.777  16.318  1.00  7.28    -0.271 OA
ATOM    469  CB  SER D  30       2.640  21.057  17.740  1.00  7.20     0.044 C 
ATOM    470  HB1 SER D  30       2.377  20.328  18.541  1.00  0.00     0.077 H 
ATOM    471  HB2 SER D  30       1.700  21.013  17.141  1.00  0.00     0.077 H 
ATOM    472  OG  SER D  30       3.755  20.600  16.977  1.00  8.18    -0.398 OA
ATOM    473  HG  SER D  30       3.621  19.731  16.617  1.00  0.00     0.209 HD
ATOM    474  N   LEU D  31       4.836  23.465  17.421  1.00  6.04    -0.346 N 
ATOM    475  HN  LEU D  31       5.272  23.137  18.283  1.00  0.00     0.163 HD
ATOM    476  CA  LEU D  31       5.666  24.089  16.412  1.00  6.34     0.089 C 
ATOM    477  HA  LEU D  31       4.984  24.536  15.651  1.00  0.00     0.087 H 
ATOM    478  C   LEU D  31       6.563  23.091  15.688  1.00  6.00     0.241 C 
ATOM    479  O   LEU D  31       7.394  23.494  14.899  1.00  7.21    -0.271 OA
ATOM    480  CB  LEU D  31       6.508  25.233  17.001  1.00  5.79    -0.035 C 
ATOM    481  HB1 LEU D  31       7.069  25.729  16.175  1.00  0.00     0.037 H 
ATOM    482  HB2 LEU D  31       5.825  26.054  17.323  1.00  0.00     0.037 H 
ATOM    483  CG  LEU D  31       7.481  24.922  18.144  1.00  5.98    -0.059 C 
ATOM    484  HG  LEU D  31       6.958  24.250  18.864  1.00  0.00     0.038 H 
ATOM    485  CD1 LEU D  31       8.719  24.202  17.654  1.00  9.24    -0.073 C 
ATOM    486 1HD1 LEU D  31       9.427  23.976  18.485  1.00  0.00     0.028 H 
ATOM    487 2HD1 LEU D  31       9.222  24.771  16.838  1.00  0.00     0.028 H 
ATOM    488 3HD1 LEU D  31       8.453  23.280  17.087  1.00  0.00     0.028 H 
ATOM    489  CD2 LEU D  31       7.890  26.163  18.888  1.00  8.16    -0.073 C 
ATOM    490 1HD2 LEU D  31       8.598  25.937  19.719  1.00  0.00     0.028 H 
ATOM    491 2HD2 LEU D  31       7.001  26.726  19.255  1.00  0.00     0.028 H 
ATOM    492 3HD2 LEU D  31       8.310  26.930  18.196  1.00  0.00     0.028 H 
ATOM    493  N   ALA D  32       6.365  21.806  15.941  1.00  6.01    -0.346 N 
ATOM    494  HN  ALA D  32       5.610  21.523  16.566  1.00  0.00     0.163 HD
ATOM    495  CA  ALA D  32       7.209  20.804  15.339  1.00  5.17     0.086 C 
ATOM    496  HA  ALA D  32       8.275  21.090  15.497  1.00  0.00     0.086 H 
ATOM    497  C   ALA D  32       6.936  20.735  13.835  1.00  7.16     0.240 C 
ATOM    498  O   ALA D  32       5.803  20.889  13.390  1.00  7.66    -0.271 OA
ATOM    499  CB  ALA D  32       6.966  19.439  15.982  1.00  8.25    -0.049 C 
ATOM    500  HB1 ALA D  32       7.619  18.664  15.516  1.00  0.00     0.030 H 
ATOM    501  HB2 ALA D  32       5.890  19.150  15.945  1.00  0.00     0.030 H 
ATOM    502  HB3 ALA D  32       7.091  19.475  17.089  1.00  0.00     0.030 H 
ATOM    503  N   GLY D  33       7.977  20.471  13.062  1.00  6.99    -0.351 N 
ATOM    504  HN  GLY D  33       8.866  20.209  13.488  1.00  0.00     0.163 HD
ATOM    505  CA  GLY D  33       7.873  20.548  11.622  1.00  6.77     0.069 C 
ATOM    506  HA1 GLY D  33       7.599  21.577  11.290  1.00  0.00     0.078 H 
ATOM    507  HA2 GLY D  33       8.875  20.468  11.139  1.00  0.00     0.078 H 
ATOM    508  C   GLY D  33       6.913  19.519  11.070  1.00  7.34     0.236 C 
ATOM    509  O   GLY D  33       7.000  18.332  11.423  1.00  9.34    -0.272 OA
ATOM    510  N   LYS D  34       6.029  20.003  10.203  1.00  8.18    -0.346 N 
ATOM    511  HN  LYS D  34       6.116  20.987   9.947  1.00  0.00     0.163 HD
ATOM    512  CA  LYS D  34       4.941  19.244   9.584  1.00  9.55     0.089 C 
ATOM    513  HA  LYS D  34       4.514  19.895   8.785  1.00  0.00     0.087 H 
ATOM    514  C   LYS D  34       3.790  18.933  10.558  1.00  8.16     0.241 C 
ATOM    515  O   LYS D  34       2.828  18.275  10.202  1.00  9.09    -0.271 OA
ATOM    516  CB  LYS D  34       5.421  17.952   8.889  1.00 10.14    -0.038 C 
ATOM    517  HB1 LYS D  34       4.575  17.458   8.357  1.00  0.00     0.036 H 
ATOM    518  HB2 LYS D  34       5.655  17.166   9.645  1.00  0.00     0.036 H 
ATOM    519  CG  LYS D  34       6.594  18.150   7.950  1.00 14.85    -0.061 C 
ATOM    520  HG1 LYS D  34       7.004  17.169   7.615  1.00  0.00     0.033 H 
ATOM    521  HG2 LYS D  34       7.481  18.541   8.501  1.00  0.00     0.033 H 
ATOM    522  CD  LYS D  34       6.269  19.021   6.775  1.00 20.08    -0.043 C 
ATOM    523  HD1 LYS D  34       5.247  18.816   6.379  1.00  0.00     0.035 H 
ATOM    524  HD2 LYS D  34       6.122  20.084   7.077  1.00  0.00     0.035 H 
ATOM    525  CE  LYS D  34       7.336  18.883   5.689  1.00 24.29     0.080 C 
ATOM    526  HE1 LYS D  34       8.357  18.833   6.134  1.00  0.00     0.075 H 
ATOM    527  HE2 LYS D  34       7.298  17.875   5.215  1.00  0.00     0.075 H 
ATOM    528  NZ  LYS D  34       7.250  19.957   4.668  1.00 25.93    -0.079 N 
ATOM    529  HZ1 LYS D  34       7.962  19.865   3.943  1.00  0.00     0.274 HD
ATOM    530  HZ2 LYS D  34       7.285  20.879   5.102  1.00  0.00     0.274 HD
ATOM    531  HZ3 LYS D  34       6.316  20.003   4.261  1.00  0.00     0.274 HD
ATOM    532  N   ARG D  35       3.896  19.415  11.799  1.00  7.10    -0.346 N 
ATOM    533  HN  ARG D  35       4.763  19.872  12.081  1.00  0.00     0.163 HD
ATOM    534  CA  ARG D  35       2.809  19.306  12.759  1.00  8.32     0.089 C 
ATOM    535  HA  ARG D  35       1.888  19.016  12.201  1.00  0.00     0.087 H 
ATOM    536  C   ARG D  35       2.547  20.645  13.426  1.00  7.32     0.241 C 
ATOM    537  O   ARG D  35       2.324  20.714  14.624  1.00  8.22    -0.271 OA
ATOM    538  CB  ARG D  35       3.078  18.225  13.817  1.00  8.17    -0.036 C 
ATOM    539  HB1 ARG D  35       2.353  18.302  14.661  1.00  0.00     0.036 H 
ATOM    540  HB2 ARG D  35       4.023  18.434  14.371  1.00  0.00     0.036 H 
ATOM    541  CG  ARG D  35       3.088  16.822  13.234  1.00  8.10    -0.048 C 
ATOM    542  HG1 ARG D  35       3.845  16.741  12.420  1.00  0.00     0.035 H 
ATOM    543  HG2 ARG D  35       3.519  16.097  13.964  1.00  0.00     0.035 H 
ATOM    544  CD  ARG D  35       1.745  16.352  12.754  1.00 10.00     0.009 C 
ATOM    545  HD1 ARG D  35       0.933  16.678  13.445  1.00  0.00     0.064 H 
ATOM    546  HD2 ARG D  35       1.429  16.902  11.837  1.00  0.00     0.064 H 
ATOM    547  NE  ARG D  35       1.710  14.908  12.542  1.00 10.05    -0.227 N 
ATOM    548  HE  ARG D  35       2.372  14.341  13.072  1.00  0.00     0.177 HD
ATOM    549  CZ  ARG D  35       0.884  14.269  11.713  1.00 13.35     0.665 C 
ATOM    550  NH1 ARG D  35       0.007  14.918  10.952  1.00 12.92    -0.235 N 
ATOM    551 1HH1 ARG D  35      -0.625  14.429  10.318  1.00  0.00     0.174 HD
ATOM    552 2HH1 ARG D  35      -0.047  15.935  11.007  1.00  0.00     0.174 HD
ATOM    553  NH2 ARG D  35       0.955  12.944  11.641  1.00 16.30    -0.235 N 
ATOM    554 1HH2 ARG D  35       0.323  12.455  11.007  1.00  0.00     0.174 HD
ATOM    555 2HH2 ARG D  35       1.627  12.446  12.225  1.00  0.00     0.174 HD
ATOM    556  N   GLU D  36       2.580  21.713  12.632  1.00  7.04    -0.346 N 
ATOM    557  HN  GLU D  36       2.823  21.592  11.649  1.00  0.00     0.163 HD
ATOM    558  CA  GLU D  36       2.281  23.044  13.124  1.00  6.99     0.090 C 
ATOM    559  HA  GLU D  36       2.692  23.156  14.154  1.00  0.00     0.087 H 
ATOM    560  C   GLU D  36       0.759  23.169  13.173  1.00  8.11     0.241 C 
ATOM    561  O   GLU D  36       0.102  23.509  12.197  1.00  8.30    -0.271 OA
ATOM    562  CB  GLU D  36       2.910  24.093  12.215  1.00  8.74    -0.029 C 
ATOM    563  HB1 GLU D  36       2.373  24.139  11.239  1.00  0.00     0.037 H 
ATOM    564  HB2 GLU D  36       2.697  25.120  12.595  1.00  0.00     0.037 H 
ATOM    565  CG  GLU D  36       4.398  23.903  11.997  1.00  8.41     0.018 C 
ATOM    566  HG1 GLU D  36       4.914  24.889  11.926  1.00  0.00     0.049 H 
ATOM    567  HG2 GLU D  36       4.883  23.505  12.919  1.00  0.00     0.049 H 
ATOM    568  CD  GLU D  36       4.736  23.027  10.787  1.00  8.25     0.172 C 
ATOM    569  OE1 GLU D  36       3.825  22.376  10.203  1.00  9.59    -0.648 OA
ATOM    570  OE2 GLU D  36       5.928  22.996  10.396  1.00  9.89    -0.648 OA
ATOM    571  N   MET D  37       0.200  22.823  14.316  1.00  9.26    -0.346 N 
ATOM    572  HN  MET D  37       0.799  22.707  15.133  1.00  0.00     0.163 HD
ATOM    573  CA  MET D  37      -1.232  22.598  14.469  1.00  8.86     0.090 C 
ATOM    574  HA  MET D  37      -1.789  23.265  13.771  1.00  0.00     0.087 H 
ATOM    575  C   MET D  37      -1.665  22.880  15.884  1.00  8.15     0.241 C 
ATOM    576  O   MET D  37      -0.828  23.048  16.770  1.00  7.88    -0.271 OA
ATOM    577  CB  MET D  37      -1.573  21.137  14.158  1.00  9.29    -0.030 C 
ATOM    578  HB1 MET D  37      -2.672  21.016  14.011  1.00  0.00     0.037 H 
ATOM    579  HB2 MET D  37      -1.213  20.861  13.139  1.00  0.00     0.037 H 
ATOM    580  CG  MET D  37      -1.058  20.132  15.199  1.00  9.77    -0.021 C 
ATOM    581  HG1 MET D  37      -1.489  20.352  16.204  1.00  0.00     0.049 H 
ATOM    582  HG2 MET D  37       0.021  20.309  15.415  1.00  0.00     0.049 H 
ATOM    583  SD  MET D  37      -1.342  18.409  14.749  1.00 13.36    -0.173 SA
ATOM    584  CE  MET D  37      -3.156  18.310  14.747  1.00 13.01    -0.035 C 
ATOM    585  HE1 MET D  37      -3.332  17.245  14.469  1.00  0.00     0.041 H 
ATOM    586  HE2 MET D  37      -3.668  19.058  14.098  1.00  0.00     0.041 H 
ATOM    587  HE3 MET D  37      -3.647  18.637  15.693  1.00  0.00     0.041 H 
ATOM    588  N   ALA D  38      -2.978  22.882  16.091  1.00  7.59    -0.346 N 
ATOM    589  HN  ALA D  38      -3.608  22.849  15.290  1.00  0.00     0.163 HD
ATOM    590  CA  ALA D  38      -3.539  22.930  17.434  1.00  6.78     0.086 C 
ATOM    591  HA  ALA D  38      -2.716  22.776  18.171  1.00  0.00     0.086 H 
ATOM    592  C   ALA D  38      -4.541  21.808  17.585  1.00  7.12     0.240 C 
ATOM    593  O   ALA D  38      -5.110  21.326  16.586  1.00  8.66    -0.271 OA
ATOM    594  CB  ALA D  38      -4.211  24.276  17.723  1.00  8.67    -0.049 C 
ATOM    595  HB1 ALA D  38      -4.641  24.313  18.751  1.00  0.00     0.030 H 
ATOM    596  HB2 ALA D  38      -4.980  24.519  16.953  1.00  0.00     0.030 H 
ATOM    597  HB3 ALA D  38      -3.511  25.125  17.545  1.00  0.00     0.030 H 
ATOM    598  N   ILE D  39      -4.675  21.342  18.818  1.00  7.12    -0.346 N 
ATOM    599  HN  ILE D  39      -4.084  21.735  19.551  1.00  0.00     0.163 HD
ATOM    600  CA  ILE D  39      -5.619  20.301  19.179  1.00  6.31     0.092 C 
ATOM    601  HA  ILE D  39      -6.335  20.144  18.339  1.00  0.00     0.088 H 
ATOM    602  C   ILE D  39      -6.370  20.764  20.391  1.00  6.91     0.241 C 
ATOM    603  O   ILE D  39      -5.748  21.183  21.366  1.00  8.44    -0.271 OA
ATOM    604  CB  ILE D  39      -4.895  18.955  19.501  1.00  8.66    -0.030 C 
ATOM    605  HB  ILE D  39      -4.242  19.122  20.390  1.00  0.00     0.043 H 
ATOM    606  CG1 ILE D  39      -4.006  18.488  18.346  1.00 10.43    -0.063 C 
ATOM    607 1HG1 ILE D  39      -4.625  18.133  17.489  1.00  0.00     0.033 H 
ATOM    608 2HG1 ILE D  39      -3.500  19.355  17.861  1.00  0.00     0.033 H 
ATOM    609  CG2 ILE D  39      -5.921  17.870  19.866  1.00 10.51    -0.071 C 
ATOM    610 1HG2 ILE D  39      -6.569  18.210  20.707  1.00  0.00     0.028 H 
ATOM    611 2HG2 ILE D  39      -5.430  16.894  20.090  1.00  0.00     0.028 H 
ATOM    612 3HG2 ILE D  39      -6.523  17.555  18.982  1.00  0.00     0.028 H 
ATOM    613  CD1 ILE D  39      -2.993  17.432  18.753  1.00 12.58    -0.076 C 
ATOM    614 1HD1 ILE D  39      -2.345  17.092  17.912  1.00  0.00     0.027 H 
ATOM    615 2HD1 ILE D  39      -3.499  16.565  19.238  1.00  0.00     0.027 H 
ATOM    616 3HD1 ILE D  39      -2.374  17.787  19.610  1.00  0.00     0.027 H 
ATOM    617  N   ILE D  40      -7.697  20.686  20.353  1.00  6.92    -0.346 N 
ATOM    618  HN  ILE D  40      -8.161  20.420  19.484  1.00  0.00     0.163 HD
ATOM    619  CA  ILE D  40      -8.502  20.977  21.543  1.00  6.64     0.092 C 
ATOM    620  HA  ILE D  40      -7.803  21.202  22.382  1.00  0.00     0.088 H 
ATOM    621  C   ILE D  40      -9.328  19.765  21.936  1.00  7.11     0.241 C 
ATOM    622  O   ILE D  40      -9.670  18.925  21.105  1.00  8.25    -0.271 OA
ATOM    623  CB  ILE D  40      -9.432  22.205  21.354  1.00  7.34    -0.030 C 
ATOM    624  HB  ILE D  40     -10.037  22.325  22.283  1.00  0.00     0.043 H 
ATOM    625  CG1 ILE D  40     -10.391  22.009  20.190  1.00  8.32    -0.063 C 
ATOM    626 1HG1 ILE D  40     -10.812  20.977  20.204  1.00  0.00     0.033 H 
ATOM    627 2HG1 ILE D  40      -9.830  21.974  19.227  1.00  0.00     0.033 H 
ATOM    628  CG2 ILE D  40      -8.596  23.463  21.173  1.00  8.66    -0.071 C 
ATOM    629 1HG2 ILE D  40      -7.893  23.607  22.026  1.00  0.00     0.028 H 
ATOM    630 2HG2 ILE D  40      -9.237  24.362  21.014  1.00  0.00     0.028 H 
ATOM    631 3HG2 ILE D  40      -8.059  23.461  20.196  1.00  0.00     0.028 H 
ATOM    632  CD1 ILE D  40     -11.518  23.043  20.112  1.00  7.96    -0.076 C 
ATOM    633 1HD1 ILE D  40     -12.221  22.899  19.259  1.00  0.00     0.027 H 
ATOM    634 2HD1 ILE D  40     -11.097  24.075  20.098  1.00  0.00     0.027 H 
ATOM    635 3HD1 ILE D  40     -12.079  23.078  21.075  1.00  0.00     0.027 H 
ATOM    636  N   THR D  41      -9.643  19.675  23.226  1.00  6.95    -0.344 N 
ATOM    637  HN  THR D  41      -9.210  20.307  23.899  1.00  0.00     0.163 HD
ATOM    638  CA  THR D  41     -10.607  18.675  23.685  1.00  7.62     0.113 C 
ATOM    639  HA  THR D  41     -11.128  18.251  22.795  1.00  0.00     0.091 H 
ATOM    640  C   THR D  41     -11.641  19.318  24.586  1.00  7.89     0.243 C 
ATOM    641  O   THR D  41     -11.448  20.437  25.089  1.00  8.86    -0.271 OA
ATOM    642  CB  THR D  41      -9.978  17.525  24.473  1.00  8.43     0.060 C 
ATOM    643  HB  THR D  41     -10.730  16.712  24.605  1.00  0.00     0.086 H 
ATOM    644  OG1 THR D  41      -9.553  17.991  25.756  1.00  9.43    -0.393 OA
ATOM    645  HG1 THR D  41     -10.327  18.343  26.180  1.00  0.00     0.210 HD
ATOM    646  CG2 THR D  41      -8.744  16.964  23.797  1.00 10.60    -0.050 C 
ATOM    647 1HG2 THR D  41      -9.075  16.601  22.796  1.00  0.00     0.031 H 
ATOM    648 2HG2 THR D  41      -8.223  16.185  24.401  1.00  0.00     0.031 H 
ATOM    649 3HG2 THR D  41      -7.897  17.688  23.748  1.00  0.00     0.031 H 
ATOM    650  N   PHE D  42     -12.717  18.565  24.774  1.00  8.76    -0.346 N 
ATOM    651  HN  PHE D  42     -12.789  17.693  24.250  1.00  0.00     0.163 HD
ATOM    652  CA  PHE D  42     -13.800  18.908  25.681  1.00  8.26     0.093 C 
ATOM    653  HA  PHE D  42     -13.534  19.852  26.212  1.00  0.00     0.088 H 
ATOM    654  C   PHE D  42     -13.935  17.796  26.708  1.00 10.06     0.241 C 
ATOM    655  O   PHE D  42     -13.474  16.678  26.456  1.00 10.12    -0.271 OA
ATOM    656  CB  PHE D  42     -15.094  19.134  24.909  1.00  8.62    -0.014 C 
ATOM    657  HB1 PHE D  42     -15.381  18.224  24.332  1.00  0.00     0.043 H 
ATOM    658  HB2 PHE D  42     -15.968  19.192  25.599  1.00  0.00     0.043 H 
ATOM    659  CG  PHE D  42     -15.030  20.323  24.031  1.00  7.29    -0.056 A 
ATOM    660  CD1 PHE D  42     -15.451  21.552  24.504  1.00  8.32    -0.077 A 
ATOM    661  HD1 PHE D  42     -15.885  21.628  25.515  1.00  0.00     0.084 H 
ATOM    662  CD2 PHE D  42     -14.492  20.232  22.747  1.00  8.70    -0.077 A 
ATOM    663  HD2 PHE D  42     -14.161  19.256  22.353  1.00  0.00     0.084 H 
ATOM    664  CE1 PHE D  42     -15.333  22.688  23.722  1.00  6.86    -0.082 A 
ATOM    665  HE1 PHE D  42     -15.649  23.668  24.118  1.00  0.00     0.083 H 
ATOM    666  CE2 PHE D  42     -14.375  21.368  21.971  1.00  8.21    -0.082 A 
ATOM    667  HE2 PHE D  42     -13.926  21.305  20.966  1.00  0.00     0.083 H 
ATOM    668  CZ  PHE D  42     -14.824  22.592  22.457  1.00  7.82    -0.083 A 
ATOM    669  HZ  PHE D  42     -14.769  23.490  21.818  1.00  0.00     0.083 H 
ATOM    670  N   LYS D  43     -14.558  18.094  27.850  1.00  8.65    -0.346 N 
ATOM    671  HN  LYS D  43     -15.007  19.003  27.961  1.00  0.00     0.163 HD
ATOM    672  CA  LYS D  43     -14.600  17.126  28.939  1.00 11.23     0.089 C 
ATOM    673  HA  LYS D  43     -13.549  16.807  29.134  1.00  0.00     0.087 H 
ATOM    674  C   LYS D  43     -15.384  15.879  28.583  1.00 10.95     0.241 C 
ATOM    675  O   LYS D  43     -15.242  14.866  29.246  1.00 12.46    -0.271 OA
ATOM    676  CB  LYS D  43     -15.119  17.767  30.222  1.00 11.99    -0.038 C 
ATOM    677  HB1 LYS D  43     -14.807  17.163  31.106  1.00  0.00     0.036 H 
ATOM    678  HB2 LYS D  43     -14.568  18.714  30.428  1.00  0.00     0.036 H 
ATOM    679  CG  LYS D  43     -16.608  18.013  30.260  1.00 14.11    -0.061 C 
ATOM    680  HG1 LYS D  43     -16.949  18.598  29.375  1.00  0.00     0.033 H 
ATOM    681  HG2 LYS D  43     -17.183  17.075  30.077  1.00  0.00     0.033 H 
ATOM    682  CD  LYS D  43     -17.025  18.681  31.570  1.00 18.00    -0.043 C 
ATOM    683  HD1 LYS D  43     -16.988  17.959  32.418  1.00  0.00     0.035 H 
ATOM    684  HD2 LYS D  43     -16.250  19.404  31.916  1.00  0.00     0.035 H 
ATOM    685  CE  LYS D  43     -18.414  19.357  31.474  1.00 23.58     0.080 C 
ATOM    686  HE1 LYS D  43     -18.569  20.095  32.296  1.00  0.00     0.075 H 
ATOM    687  HE2 LYS D  43     -18.472  20.054  30.606  1.00  0.00     0.075 H 
ATOM    688  NZ  LYS D  43     -19.485  18.360  31.436  1.00 30.39    -0.079 N 
ATOM    689  HZ1 LYS D  43     -20.400  18.805  31.373  1.00  0.00     0.274 HD
ATOM    690  HZ2 LYS D  43     -19.432  17.722  32.230  1.00  0.00     0.274 HD
ATOM    691  HZ3 LYS D  43     -19.343  17.685  30.684  1.00  0.00     0.274 HD
ATOM    692  N   ASN D  44     -16.186  15.941  27.519  1.00 12.02    -0.346 N 
ATOM    693  HN  ASN D  44     -16.298  16.831  27.034  1.00  0.00     0.163 HD
ATOM    694  CA  ASN D  44     -16.914  14.761  27.026  1.00 12.90     0.097 C 
ATOM    695  HA  ASN D  44     -17.296  14.203  27.913  1.00  0.00     0.088 H 
ATOM    696  C   ASN D  44     -16.041  13.803  26.215  1.00 13.41     0.241 C 
ATOM    697  O   ASN D  44     -16.525  12.774  25.723  1.00 16.17    -0.271 OA
ATOM    698  CB  ASN D  44     -18.123  15.198  26.193  1.00 12.32     0.036 C 
ATOM    699  HB1 ASN D  44     -18.763  14.322  25.936  1.00  0.00     0.051 H 
ATOM    700  HB2 ASN D  44     -18.844  15.777  26.816  1.00  0.00     0.051 H 
ATOM    701  CG  ASN D  44     -17.748  15.974  24.946  1.00 11.72     0.217 C 
ATOM    702  OD1 ASN D  44     -16.566  16.126  24.609  1.00 11.37    -0.274 OA
ATOM    703  ND2 ASN D  44     -18.767  16.473  24.245  1.00 11.80    -0.370 N 
ATOM    704 1HD2 ASN D  44     -18.515  16.995  23.406  1.00  0.00     0.159 HD
ATOM    705 2HD2 ASN D  44     -19.740  16.348  24.523  1.00  0.00     0.159 HD
ATOM    706  N   GLY D  45     -14.760  14.124  26.092  1.00 12.26    -0.351 N 
ATOM    707  HN  GLY D  45     -14.424  14.986  26.521  1.00  0.00     0.163 HD
ATOM    708  CA  GLY D  45     -13.819  13.285  25.365  1.00 13.44     0.069 C 
ATOM    709  HA1 GLY D  45     -12.850  13.229  25.913  1.00  0.00     0.078 H 
ATOM    710  HA2 GLY D  45     -14.134  12.217  25.419  1.00  0.00     0.078 H 
ATOM    711  C   GLY D  45     -13.582  13.691  23.918  1.00 14.03     0.236 C 
ATOM    712  O   GLY D  45     -12.670  13.178  23.276  1.00 16.60    -0.272 OA
ATOM    713  N   ALA D  46     -14.380  14.614  23.393  1.00 10.65    -0.347 N 
ATOM    714  HN  ALA D  46     -15.087  15.065  23.974  1.00  0.00     0.163 HD
ATOM    715  CA  ALA D  46     -14.248  14.985  21.985  1.00 10.26     0.086 C 
ATOM    716  HA  ALA D  46     -14.240  14.058  21.366  1.00  0.00     0.086 H 
ATOM    717  C   ALA D  46     -12.946  15.733  21.766  1.00 10.26     0.240 C 
ATOM    718  O   ALA D  46     -12.564  16.584  22.556  1.00 11.49    -0.271 OA
ATOM    719  CB  ALA D  46     -15.391  15.848  21.551  1.00 10.69    -0.049 C 
ATOM    720  HB1 ALA D  46     -16.348  15.298  21.712  1.00  0.00     0.030 H 
ATOM    721  HB2 ALA D  46     -15.278  16.202  20.500  1.00  0.00     0.030 H 
ATOM    722  HB3 ALA D  46     -15.385  16.843  22.054  1.00  0.00     0.030 H 
ATOM    723  N   THR D  47     -12.315  15.411  20.655  1.00  9.20    -0.344 N 
ATOM    724  HN  THR D  47     -12.753  14.722  20.043  1.00  0.00     0.163 HD
ATOM    725  CA  THR D  47     -11.043  15.966  20.241  1.00  7.74     0.113 C 
ATOM    726  HA  THR D  47     -10.736  16.776  20.943  1.00  0.00     0.091 H 
ATOM    727  C   THR D  47     -11.150  16.517  18.833  1.00  8.57     0.243 C 
ATOM    728  O   THR D  47     -11.683  15.867  17.940  1.00  9.79    -0.271 OA
ATOM    729  CB  THR D  47      -9.987  14.837  20.245  1.00  7.06     0.060 C 
ATOM    730  HB  THR D  47     -10.274  14.042  19.518  1.00  0.00     0.086 H 
ATOM    731  OG1 THR D  47      -9.889  14.286  21.559  1.00 10.28    -0.393 OA
ATOM    732  HG1 THR D  47      -9.240  13.592  21.561  1.00  0.00     0.210 HD
ATOM    733  CG2 THR D  47      -8.592  15.359  19.925  1.00  9.47    -0.050 C 
ATOM    734 1HG2 THR D  47      -7.830  14.545  19.928  1.00  0.00     0.031 H 
ATOM    735 2HG2 THR D  47      -8.302  16.187  20.614  1.00  0.00     0.031 H 
ATOM    736 3HG2 THR D  47      -8.581  15.920  18.961  1.00  0.00     0.031 H 
ATOM    737  N   PHE D  48     -10.605  17.713  18.624  1.00  7.88    -0.346 N 
ATOM    738  HN  PHE D  48     -10.140  18.181  19.402  1.00  0.00     0.163 HD
ATOM    739  CA  PHE D  48     -10.645  18.381  17.330  1.00  8.07     0.093 C 
ATOM    740  HA  PHE D  48     -10.909  17.645  16.535  1.00  0.00     0.088 H 
ATOM    741  C   PHE D  48      -9.291  19.013  17.017  1.00  7.69     0.241 C 
ATOM    742  O   PHE D  48      -8.553  19.394  17.937  1.00  9.40    -0.271 OA
ATOM    743  CB  PHE D  48     -11.699  19.480  17.382  1.00  8.78    -0.014 C 
ATOM    744  HB1 PHE D  48     -11.396  20.285  18.091  1.00  0.00     0.043 H 
ATOM    745  HB2 PHE D  48     -11.708  20.064  16.432  1.00  0.00     0.043 H 
ATOM    746  CG  PHE D  48     -13.081  18.971  17.710  1.00  8.38    -0.056 A 
ATOM    747  CD1 PHE D  48     -13.837  18.357  16.746  1.00  9.24    -0.077 A 
ATOM    748  HD1 PHE D  48     -13.437  18.257  15.723  1.00  0.00     0.084 H 
ATOM    749  CD2 PHE D  48     -13.597  19.097  18.975  1.00  8.81    -0.077 A 
ATOM    750  HD2 PHE D  48     -13.001  19.593  19.759  1.00  0.00     0.084 H 
ATOM    751  CE1 PHE D  48     -15.075  17.868  17.032  1.00 12.63    -0.082 A 
ATOM    752  HE1 PHE D  48     -15.661  17.363  16.246  1.00  0.00     0.083 H 
ATOM    753  CE2 PHE D  48     -14.856  18.610  19.280  1.00  8.38    -0.082 A 
ATOM    754  HE2 PHE D  48     -15.259  18.710  20.302  1.00  0.00     0.083 H 
ATOM    755  CZ  PHE D  48     -15.598  18.001  18.299  1.00 10.52    -0.083 A 
ATOM    756  HZ  PHE D  48     -16.608  17.620  18.524  1.00  0.00     0.083 H 
ATOM    757  N   GLN D  49      -8.975  19.120  15.739  1.00  6.55    -0.346 N 
ATOM    758  HN  GLN D  49      -9.604  18.739  15.032  1.00  0.00     0.163 HD
ATOM    759  CA  GLN D  49      -7.740  19.774  15.323  1.00  6.29     0.090 C 
ATOM    760  HA  GLN D  49      -7.178  20.088  16.234  1.00  0.00     0.087 H 
ATOM    761  C   GLN D  49      -8.015  21.001  14.475  1.00  7.13     0.241 C 
ATOM    762  O   GLN D  49      -9.046  21.094  13.794  1.00  7.74    -0.271 OA
ATOM    763  CB  GLN D  49      -6.856  18.815  14.505  1.00  7.82    -0.030 C 
ATOM    764  HB1 GLN D  49      -5.845  19.257  14.347  1.00  0.00     0.037 H 
ATOM    765  HB2 GLN D  49      -6.581  17.923  15.115  1.00  0.00     0.037 H 
ATOM    766  CG  GLN D  49      -7.459  18.385  13.181  1.00  7.61     0.011 C 
ATOM    767  HG1 GLN D  49      -8.407  17.819  13.339  1.00  0.00     0.047 H 
ATOM    768  HG2 GLN D  49      -7.863  19.262  12.623  1.00  0.00     0.047 H 
ATOM    769  CD  GLN D  49      -6.500  17.601  12.330  1.00  8.42     0.215 C 
ATOM    770  OE1 GLN D  49      -5.382  18.054  12.104  1.00  8.54    -0.274 OA
ATOM    771  NE2 GLN D  49      -6.947  16.459  11.809  1.00  9.09    -0.370 N 
ATOM    772 1HE2 GLN D  49      -7.876  16.083  11.997  1.00  0.00     0.159 HD
ATOM    773 2HE2 GLN D  49      -6.296  15.927  11.231  1.00  0.00     0.159 HD
ATOM    774  N   VAL D  50      -7.055  21.921  14.508  1.00  7.39    -0.346 N 
ATOM    775  HN  VAL D  50      -6.447  21.976  15.325  1.00  0.00     0.163 HD
ATOM    776  CA  VAL D  50      -6.851  22.849  13.409  1.00  7.71     0.092 C 
ATOM    777  HA  VAL D  50      -7.780  22.887  12.794  1.00  0.00     0.088 H 
ATOM    778  C   VAL D  50      -5.738  22.249  12.575  1.00  6.74     0.241 C 
ATOM    779  O   VAL D  50      -4.618  22.068  13.049  1.00  7.92    -0.271 OA
ATOM    780  CB  VAL D  50      -6.494  24.273  13.853  1.00  8.07    -0.033 C 
ATOM    781  HB  VAL D  50      -5.527  24.233  14.407  1.00  0.00     0.042 H 
ATOM    782  CG1 VAL D  50      -6.305  25.162  12.632  1.00  7.10    -0.071 C 
ATOM    783 1HG1 VAL D  50      -6.045  26.197  12.955  1.00  0.00     0.028 H 
ATOM    784 2HG1 VAL D  50      -7.193  25.143  11.958  1.00  0.00     0.028 H 
ATOM    785 3HG1 VAL D  50      -5.554  24.744  11.921  1.00  0.00     0.028 H 
ATOM    786  CG2 VAL D  50      -7.546  24.850  14.779  1.00  8.87    -0.071 C 
ATOM    787 1HG2 VAL D  50      -7.286  25.885  15.102  1.00  0.00     0.028 H 
ATOM    788 2HG2 VAL D  50      -7.727  24.184  15.655  1.00  0.00     0.028 H 
ATOM    789 3HG2 VAL D  50      -8.560  24.810  14.318  1.00  0.00     0.028 H 
ATOM    790  N   GLU D  51      -6.056  21.906  11.338  1.00  7.17    -0.346 N 
ATOM    791  HN  GLU D  51      -6.974  22.146  10.963  1.00  0.00     0.163 HD
ATOM    792  CA  GLU D  51      -5.098  21.185  10.508  1.00  7.82     0.090 C 
ATOM    793  HA  GLU D  51      -4.796  20.248  11.031  1.00  0.00     0.087 H 
ATOM    794  C   GLU D  51      -3.862  22.016  10.228  1.00  6.77     0.241 C 
ATOM    795  O   GLU D  51      -3.914  23.247  10.117  1.00  8.40    -0.271 OA
ATOM    796  CB  GLU D  51      -5.719  20.824   9.155  1.00  8.94    -0.029 C 
ATOM    797  HB1 GLU D  51      -6.094  21.743   8.648  1.00  0.00     0.037 H 
ATOM    798  HB2 GLU D  51      -4.923  20.515   8.438  1.00  0.00     0.037 H 
ATOM    799  CG  GLU D  51      -6.813  19.772   9.206  1.00 10.26     0.018 C 
ATOM    800  HG1 GLU D  51      -6.484  18.868   9.770  1.00  0.00     0.049 H 
ATOM    801  HG2 GLU D  51      -7.654  20.090   9.865  1.00  0.00     0.049 H 
ATOM    802  CD  GLU D  51      -7.306  19.408   7.805  1.00 11.29     0.172 C 
ATOM    803  OE1 GLU D  51      -8.280  20.017   7.353  1.00 13.12    -0.648 OA
ATOM    804  OE2 GLU D  51      -6.713  18.517   7.161  1.00 15.55    -0.648 OA
ATOM    805  N   VAL D  52      -2.761  21.305  10.018  1.00  7.86    -0.346 N 
ATOM    806  HN  VAL D  52      -2.755  20.314  10.260  1.00  0.00     0.163 HD
ATOM    807  CA  VAL D  52      -1.562  21.905   9.450  1.00  7.56     0.092 C 
ATOM    808  HA  VAL D  52      -1.197  22.729  10.107  1.00  0.00     0.088 H 
ATOM    809  C   VAL D  52      -1.923  22.451   8.074  1.00  9.42     0.243 C 
ATOM    810  O   VAL D  52      -2.623  21.783   7.314  1.00  9.97    -0.271 OA
ATOM    811  CB  VAL D  52      -0.461  20.832   9.278  1.00  8.98    -0.033 C 
ATOM    812  HB  VAL D  52      -0.840  20.049   8.581  1.00  0.00     0.042 H 
ATOM    813  CG1 VAL D  52       0.801  21.434   8.680  1.00 11.45    -0.071 C 
ATOM    814 1HG1 VAL D  52       1.595  20.661   8.556  1.00  0.00     0.028 H 
ATOM    815 2HG1 VAL D  52       1.164  22.303   9.277  1.00  0.00     0.028 H 
ATOM    816 3HG1 VAL D  52       0.589  21.963   7.721  1.00  0.00     0.028 H 
ATOM    817  CG2 VAL D  52      -0.146  20.191  10.567  1.00 11.71    -0.071 C 
ATOM    818 1HG2 VAL D  52       0.648  19.418  10.443  1.00  0.00     0.028 H 
ATOM    819 2HG2 VAL D  52      -1.058  19.771  11.052  1.00  0.00     0.028 H 
ATOM    820 3HG2 VAL D  52       0.128  20.942  11.344  1.00  0.00     0.028 H 
ATOM    821  N   PRO D  53      -1.469  23.652   7.726  1.00  9.30    -0.337 N 
ATOM    822  CA  PRO D  53      -1.761  24.167   6.379  1.00 10.61     0.091 C 
ATOM    823  HA  PRO D  53      -2.860  24.298   6.241  1.00  0.00     0.087 H 
ATOM    824  C   PRO D  53      -1.207  23.226   5.337  1.00 13.07     0.241 C 
ATOM    825  O   PRO D  53      -0.050  22.812   5.409  1.00 14.38    -0.271 OA
ATOM    826  CB  PRO D  53      -1.059  25.510   6.342  1.00 13.93    -0.036 C 
ATOM    827  HB1 PRO D  53      -0.105  25.503   5.765  1.00  0.00     0.036 H 
ATOM    828  HB2 PRO D  53      -1.582  26.273   5.720  1.00  0.00     0.036 H 
ATOM    829  CG  PRO D  53      -0.898  25.899   7.737  1.00 12.61    -0.048 C 
ATOM    830  HG1 PRO D  53      -1.728  26.543   8.111  1.00  0.00     0.035 H 
ATOM    831  HG2 PRO D  53      -0.070  26.629   7.896  1.00  0.00     0.035 H 
ATOM    832  CD  PRO D  53      -0.727  24.613   8.542  1.00 10.42    -0.001 C 
ATOM    833  HD1 PRO D  53       0.328  24.330   8.766  1.00  0.00     0.064 H 
ATOM    834  HD2 PRO D  53      -1.045  24.675   9.609  1.00  0.00     0.064 H 
ATOM    835  N   GLY D  54      -2.052  22.884   4.375  1.00 13.30    -0.351 N 
ATOM    836  HN  GLY D  54      -2.986  23.294   4.369  1.00  0.00     0.163 HD
ATOM    837  CA  GLY D  54      -1.690  21.943   3.328  1.00 15.49     0.069 C 
ATOM    838  HA1 GLY D  54      -2.040  20.914   3.575  1.00  0.00     0.078 H 
ATOM    839  HA2 GLY D  54      -0.590  21.760   3.316  1.00  0.00     0.078 H 
ATOM    840  C   GLY D  54      -2.190  22.377   1.952  1.00 15.87     0.236 C 
ATOM    841  O   GLY D  54      -2.799  23.439   1.793  1.00 16.00    -0.272 OA
ATOM    842  N   SER D  55      -1.899  21.571   0.943  1.00 18.20    -0.344 N 
ATOM    843  HN  SER D  55      -1.402  20.695   1.105  1.00  0.00     0.163 HD
ATOM    844  CA  SER D  55      -2.302  21.957  -0.403  1.00 17.79     0.109 C 
ATOM    845  HA  SER D  55      -1.982  23.011  -0.578  1.00  0.00     0.090 H 
ATOM    846  C   SER D  55      -3.796  21.870  -0.616  1.00 18.04     0.243 C 
ATOM    847  O   SER D  55      -4.287  22.309  -1.640  1.00 18.67    -0.271 OA
ATOM    848  CB  SER D  55      -1.633  21.079  -1.428  1.00 18.44     0.044 C 
ATOM    849  HB1 SER D  55      -0.533  21.253  -1.490  1.00  0.00     0.077 H 
ATOM    850  HB2 SER D  55      -1.891  21.367  -2.474  1.00  0.00     0.077 H 
ATOM    851  OG  SER D  55      -1.950  19.752  -1.144  1.00 21.05    -0.398 OA
ATOM    852  HG  SER D  55      -1.528  19.198  -1.790  1.00  0.00     0.209 HD
ATOM    853  N   GLN D  56      -4.520  21.277   0.328  1.00 17.17    -0.346 N 
ATOM    854  HN  GLN D  56      -4.059  20.819   1.114  1.00  0.00     0.163 HD
ATOM    855  CA  GLN D  56      -5.970  21.283   0.237  1.00 17.75     0.090 C 
ATOM    856  HA  GLN D  56      -6.257  20.951  -0.788  1.00  0.00     0.087 H 
ATOM    857  C   GLN D  56      -6.492  22.693   0.444  1.00 17.08     0.241 C 
ATOM    858  O   GLN D  56      -7.558  23.010  -0.082  1.00 22.02    -0.271 OA
ATOM    859  CB  GLN D  56      -6.616  20.327   1.251  1.00 18.17    -0.030 C 
ATOM    860  HB1 GLN D  56      -6.194  19.302   1.133  1.00  0.00     0.037 H 
ATOM    861  HB2 GLN D  56      -7.679  20.135   0.974  1.00  0.00     0.037 H 
ATOM    862  CG  GLN D  56      -6.527  20.762   2.693  1.00 21.63     0.011 C 
ATOM    863  HG1 GLN D  56      -7.485  20.555   3.225  1.00  0.00     0.047 H 
ATOM    864  HG2 GLN D  56      -6.508  21.874   2.767  1.00  0.00     0.047 H 
ATOM    865  CD  GLN D  56      -5.369  20.164   3.438  1.00 20.75     0.215 C 
ATOM    866  OE1 GLN D  56      -5.511  19.735   4.609  1.00 23.53    -0.274 OA
ATOM    867  NE2 GLN D  56      -4.221  20.130   2.795  1.00 20.52    -0.370 N 
ATOM    868 1HE2 GLN D  56      -3.434  19.724   3.301  1.00  0.00     0.159 HD
ATOM    869 2HE2 GLN D  56      -4.106  20.479   1.843  1.00  0.00     0.159 HD
ATOM    870  N   HIS D  57      -5.762  23.514   1.211  1.00 13.89    -0.346 N 
ATOM    871  HN  HIS D  57      -4.864  23.171   1.553  1.00  0.00     0.163 HD
ATOM    872  CA  HIS D  57      -6.162  24.860   1.589  1.00 13.17     0.094 C 
ATOM    873  HA  HIS D  57      -7.258  24.856   1.792  1.00  0.00     0.088 H 
ATOM    874  C   HIS D  57      -5.887  25.853   0.490  1.00 15.01     0.241 C 
ATOM    875  O   HIS D  57      -4.801  25.853  -0.085  1.00 19.93    -0.271 OA
ATOM    876  CB  HIS D  57      -5.433  25.337   2.866  1.00 13.12     0.002 C 
ATOM    877  HB1 HIS D  57      -5.627  26.419   3.054  1.00  0.00     0.046 H 
ATOM    878  HB2 HIS D  57      -4.330  25.375   2.704  1.00  0.00     0.046 H 
ATOM    879  CG  HIS D  57      -5.767  24.520   4.066  1.00 10.85     0.028 A 
ATOM    880  ND1 HIS D  57      -4.873  23.655   4.651  1.00 10.33    -0.354 N 
ATOM    881  HD1 HIS D  57      -3.914  23.499   4.342  1.00  0.00     0.166 HD
ATOM    882  CD2 HIS D  57      -6.929  24.374   4.733  1.00  9.41    -0.000 A 
ATOM    883  HD2 HIS D  57      -7.885  24.873   4.500  1.00  0.00     0.114 H 
ATOM    884  CE1 HIS D  57      -5.455  23.056   5.680  1.00  8.62     0.040 A 
ATOM    885  HE1 HIS D  57      -4.980  22.324   6.354  1.00  0.00     0.140 H 
ATOM    886  NE2 HIS D  57      -6.701  23.487   5.759  1.00  8.17    -0.360 N 
ATOM    887  HE2 HIS D  57      -7.382  23.208   6.465  1.00  0.00     0.166 HD
ATOM    888  N   ILE D  58      -6.852  26.726   0.238  1.00 14.34    -0.346 N 
ATOM    889  HN  ILE D  58      -7.734  26.665   0.747  1.00  0.00     0.163 HD
ATOM    890  CA  ILE D  58      -6.666  27.768  -0.756  1.00 16.31     0.092 C 
ATOM    891  HA  ILE D  58      -5.967  27.378  -1.533  1.00  0.00     0.088 H 
ATOM    892  C   ILE D  58      -5.997  28.942  -0.078  1.00 14.47     0.241 C 
ATOM    893  O   ILE D  58      -5.953  29.052   1.176  1.00 15.91    -0.271 OA
ATOM    894  CB  ILE D  58      -7.993  28.159  -1.463  1.00 16.64    -0.030 C 
ATOM    895  HB  ILE D  58      -7.759  28.907  -2.256  1.00  0.00     0.043 H 
ATOM    896  CG1 ILE D  58      -9.004  28.786  -0.495  1.00 13.17    -0.063 C 
ATOM    897 1HG1 ILE D  58      -8.494  29.515   0.177  1.00  0.00     0.033 H 
ATOM    898 2HG1 ILE D  58      -9.339  28.032   0.255  1.00  0.00     0.033 H 
ATOM    899  CG2 ILE D  58      -8.616  26.946  -2.124  1.00 19.38    -0.071 C 
ATOM    900 1HG2 ILE D  58      -9.568  27.227  -2.631  1.00  0.00     0.028 H 
ATOM    901 2HG2 ILE D  58      -8.761  26.108  -1.403  1.00  0.00     0.028 H 
ATOM    902 3HG2 ILE D  58      -7.906  26.443  -2.821  1.00  0.00     0.028 H 
ATOM    903  CD1 ILE D  58     -10.219  29.443  -1.169  1.00 16.60    -0.076 C 
ATOM    904 1HD1 ILE D  58     -10.954  29.899  -0.465  1.00  0.00     0.027 H 
ATOM    905 2HD1 ILE D  58     -10.729  28.714  -1.841  1.00  0.00     0.027 H 
ATOM    906 3HD1 ILE D  58      -9.884  30.197  -1.919  1.00  0.00     0.027 H 
ATOM    907  N   ASP D  59      -5.449  29.827  -0.893  1.00 17.37    -0.345 N 
ATOM    908  HN  ASP D  59      -5.629  29.785  -1.896  1.00  0.00     0.163 HD
ATOM    909  CA  ASP D  59      -4.597  30.850  -0.350  1.00 17.88     0.098 C 
ATOM    910  HA  ASP D  59      -3.718  30.353   0.123  1.00  0.00     0.088 H 
ATOM    911  C   ASP D  59      -5.310  31.688   0.728  1.00 17.70     0.241 C 
ATOM    912  O   ASP D  59      -4.732  32.047   1.729  1.00 19.72    -0.271 OA
ATOM    913  CB  ASP D  59      -4.085  31.741  -1.486  1.00 19.45     0.043 C 
ATOM    914  HB1 ASP D  59      -3.494  32.597  -1.085  1.00  0.00     0.052 H 
ATOM    915  HB2 ASP D  59      -4.923  32.304  -1.959  1.00  0.00     0.052 H 
ATOM    916  CG  ASP D  59      -3.287  30.972  -2.532  1.00 25.27     0.175 C 
ATOM    917  OD1 ASP D  59      -2.715  29.895  -2.221  1.00 29.47    -0.648 OA
ATOM    918  OD2 ASP D  59      -3.142  31.398  -3.699  1.00 31.19    -0.648 OA
ATOM    919  N   SER D  60      -6.584  31.983   0.541  1.00 17.17    -0.344 N 
ATOM    920  HN  SER D  60      -7.077  31.613  -0.271  1.00  0.00     0.163 HD
ATOM    921  CA  SER D  60      -7.287  32.835   1.491  1.00 14.85     0.109 C 
ATOM    922  HA  SER D  60      -6.668  33.746   1.662  1.00  0.00     0.090 H 
ATOM    923  C   SER D  60      -7.546  32.169   2.859  1.00 14.37     0.243 C 
ATOM    924  O   SER D  60      -7.822  32.828   3.838  1.00 15.76    -0.271 OA
ATOM    925  CB  SER D  60      -8.613  33.273   0.882  1.00 15.77     0.044 C 
ATOM    926  HB1 SER D  60      -8.469  34.047   0.093  1.00  0.00     0.077 H 
ATOM    927  HB2 SER D  60      -9.218  33.875   1.599  1.00  0.00     0.077 H 
ATOM    928  OG  SER D  60      -9.329  32.164   0.399  1.00 14.97    -0.398 OA
ATOM    929  HG  SER D  60     -10.156  32.437   0.019  1.00  0.00     0.209 HD
ATOM    930  N   GLN D  61      -7.432  30.863   2.931  1.00 10.36    -0.346 N 
ATOM    931  HN  GLN D  61      -7.200  30.323   2.097  1.00  0.00     0.163 HD
ATOM    932  CA  GLN D  61      -7.637  30.190   4.203  1.00  8.95     0.090 C 
ATOM    933  HA  GLN D  61      -8.510  30.659   4.714  1.00  0.00     0.087 H 
ATOM    934  C   GLN D  61      -6.438  30.258   5.139  1.00  8.65     0.241 C 
ATOM    935  O   GLN D  61      -6.596  30.056   6.352  1.00  9.56    -0.271 OA
ATOM    936  CB  GLN D  61      -7.950  28.719   3.967  1.00  8.30    -0.030 C 
ATOM    937  HB1 GLN D  61      -7.117  28.224   3.414  1.00  0.00     0.037 H 
ATOM    938  HB2 GLN D  61      -7.904  28.150   4.925  1.00  0.00     0.037 H 
ATOM    939  CG  GLN D  61      -9.267  28.479   3.269  1.00  8.21     0.011 C 
ATOM    940  HG1 GLN D  61     -10.113  28.958   3.815  1.00  0.00     0.047 H 
ATOM    941  HG2 GLN D  61      -9.334  29.050   2.314  1.00  0.00     0.047 H 
ATOM    942  CD  GLN D  61      -9.510  27.024   3.054  1.00  8.77     0.215 C 
ATOM    943  OE1 GLN D  61      -9.052  26.460   2.061  1.00 10.38    -0.274 OA
ATOM    944  NE2 GLN D  61     -10.189  26.382   4.015  1.00  9.92    -0.370 N 
ATOM    945 1HE2 GLN D  61     -10.569  26.850   4.838  1.00  0.00     0.159 HD
ATOM    946 2HE2 GLN D  61     -10.355  25.386   3.868  1.00  0.00     0.159 HD
ATOM    947  N   LYS D  62      -5.248  30.491   4.597  1.00  9.90    -0.346 N 
ATOM    948  HN  LYS D  62      -5.179  30.686   3.598  1.00  0.00     0.163 HD
ATOM    949  CA  LYS D  62      -4.039  30.472   5.411  1.00 10.33     0.089 C 
ATOM    950  HA  LYS D  62      -3.934  29.454   5.852  1.00  0.00     0.087 H 
ATOM    951  C   LYS D  62      -4.109  31.491   6.566  1.00  9.59     0.241 C 
ATOM    952  O   LYS D  62      -3.835  31.139   7.722  1.00  9.02    -0.271 OA
ATOM    953  CB  LYS D  62      -2.808  30.744   4.540  1.00 11.53    -0.038 C 
ATOM    954  HB1 LYS D  62      -2.879  31.762   4.092  1.00  0.00     0.036 H 
ATOM    955  HB2 LYS D  62      -1.908  30.872   5.186  1.00  0.00     0.036 H 
ATOM    956  CG  LYS D  62      -2.522  29.718   3.451  1.00 19.39    -0.061 C 
ATOM    957  HG1 LYS D  62      -3.179  29.880   2.565  1.00  0.00     0.033 H 
ATOM    958  HG2 LYS D  62      -1.531  29.904   2.976  1.00  0.00     0.033 H 
ATOM    959  CD  LYS D  62      -2.627  28.288   3.955  1.00 18.12    -0.043 C 
ATOM    960  HD1 LYS D  62      -2.027  28.147   4.884  1.00  0.00     0.035 H 
ATOM    961  HD2 LYS D  62      -3.644  28.082   4.363  1.00  0.00     0.035 H 
ATOM    962  CE  LYS D  62      -2.235  27.232   2.871  1.00 22.45     0.080 C 
ATOM    963  HE1 LYS D  62      -3.116  27.024   2.220  1.00  0.00     0.075 H 
ATOM    964  HE2 LYS D  62      -2.095  26.237   3.355  1.00  0.00     0.075 H 
ATOM    965  NZ  LYS D  62      -1.036  27.544   2.009  1.00 22.69    -0.079 N 
ATOM    966  HZ1 LYS D  62      -0.780  26.855   1.302  1.00  0.00     0.274 HD
ATOM    967  HZ2 LYS D  62      -0.230  27.735   2.604  1.00  0.00     0.274 HD
ATOM    968  HZ3 LYS D  62      -1.164  28.454   1.566  1.00  0.00     0.274 HD
ATOM    969  N   LYS D  63      -4.534  32.727   6.284  1.00  8.98    -0.346 N 
ATOM    970  HN  LYS D  63      -4.762  32.969   5.320  1.00  0.00     0.163 HD
ATOM    971  CA  LYS D  63      -4.678  33.736   7.326  1.00 11.08     0.089 C 
ATOM    972  HA  LYS D  63      -3.707  33.818   7.868  1.00  0.00     0.087 H 
ATOM    973  C   LYS D  63      -5.752  33.315   8.330  1.00  8.76     0.241 C 
ATOM    974  O   LYS D  63      -5.613  33.526   9.540  1.00  8.15    -0.271 OA
ATOM    975  CB  LYS D  63      -5.030  35.127   6.751  1.00 15.88    -0.038 C 
ATOM    976  HB1 LYS D  63      -5.573  35.007   5.785  1.00  0.00     0.036 H 
ATOM    977  HB2 LYS D  63      -5.825  35.600   7.374  1.00  0.00     0.036 H 
ATOM    978  CG  LYS D  63      -3.897  36.082   6.574  1.00 24.39    -0.061 C 
ATOM    979  HG1 LYS D  63      -3.330  36.229   7.523  1.00  0.00     0.033 H 
ATOM    980  HG2 LYS D  63      -3.080  35.641   5.956  1.00  0.00     0.033 H 
ATOM    981  CD  LYS D  63      -4.389  37.418   5.995  1.00 30.14    -0.043 C 
ATOM    982  HD1 LYS D  63      -4.267  37.454   4.887  1.00  0.00     0.035 H 
ATOM    983  HD2 LYS D  63      -5.500  37.502   6.048  1.00  0.00     0.035 H 
ATOM    984  CE  LYS D  63      -3.708  38.597   6.669  1.00 34.87     0.080 C 
ATOM    985  HE1 LYS D  63      -4.260  38.904   7.588  1.00  0.00     0.075 H 
ATOM    986  HE2 LYS D  63      -3.830  39.526   6.065  1.00  0.00     0.075 H 
ATOM    987  NZ  LYS D  63      -2.268  38.341   6.971  1.00 38.87    -0.079 N 
ATOM    988  HZ1 LYS D  63      -1.811  39.133   7.424  1.00  0.00     0.274 HD
ATOM    989  HZ2 LYS D  63      -1.763  38.060   6.130  1.00  0.00     0.274 HD
ATOM    990  HZ3 LYS D  63      -2.157  37.491   7.523  1.00  0.00     0.274 HD
ATOM    991  N   ALA D  64      -6.809  32.704   7.842  1.00  8.00    -0.346 N 
ATOM    992  HN  ALA D  64      -6.846  32.497   6.844  1.00  0.00     0.163 HD
ATOM    993  CA  ALA D  64      -7.930  32.314   8.689  1.00  6.41     0.086 C 
ATOM    994  HA  ALA D  64      -8.185  33.187   9.334  1.00  0.00     0.086 H 
ATOM    995  C   ALA D  64      -7.551  31.152   9.613  1.00  6.96     0.240 C 
ATOM    996  O   ALA D  64      -8.060  31.044  10.727  1.00  8.50    -0.271 OA
ATOM    997  CB  ALA D  64      -9.141  31.993   7.862  1.00  7.89    -0.049 C 
ATOM    998  HB1 ALA D  64      -9.417  32.839   7.190  1.00  0.00     0.030 H 
ATOM    999  HB2 ALA D  64     -10.001  31.685   8.502  1.00  0.00     0.030 H 
ATOM   1000  HB3 ALA D  64      -9.003  31.046   7.289  1.00  0.00     0.030 H 
ATOM   1001  N   ILE D  65      -6.675  30.281   9.151  1.00  6.87    -0.346 N 
ATOM   1002  HN  ILE D  65      -6.354  30.364   8.187  1.00  0.00     0.163 HD
ATOM   1003  CA  ILE D  65      -6.155  29.205   9.981  1.00  6.80     0.092 C 
ATOM   1004  HA  ILE D  65      -7.022  28.625  10.374  1.00  0.00     0.088 H 
ATOM   1005  C   ILE D  65      -5.395  29.767  11.164  1.00  5.66     0.241 C 
ATOM   1006  O   ILE D  65      -5.569  29.318  12.305  1.00  7.52    -0.271 OA
ATOM   1007  CB  ILE D  65      -5.283  28.248   9.144  1.00  7.78    -0.030 C 
ATOM   1008  HB  ILE D  65      -4.586  28.867   8.532  1.00  0.00     0.043 H 
ATOM   1009  CG1 ILE D  65      -6.167  27.448   8.185  1.00  8.98    -0.063 C 
ATOM   1010 1HG1 ILE D  65      -6.831  26.747   8.743  1.00  0.00     0.033 H 
ATOM   1011 2HG1 ILE D  65      -6.943  28.099   7.719  1.00  0.00     0.033 H 
ATOM   1012  CG2 ILE D  65      -4.439  27.325  10.030  1.00  8.53    -0.071 C 
ATOM   1013 1HG2 ILE D  65      -3.808  26.633   9.425  1.00  0.00     0.028 H 
ATOM   1014 2HG2 ILE D  65      -5.075  26.765  10.755  1.00  0.00     0.028 H 
ATOM   1015 3HG2 ILE D  65      -3.822  27.909  10.753  1.00  0.00     0.028 H 
ATOM   1016  CD1 ILE D  65      -5.366  26.713   7.127  1.00 10.42    -0.076 C 
ATOM   1017 1HD1 ILE D  65      -6.010  26.130   6.428  1.00  0.00     0.027 H 
ATOM   1018 2HD1 ILE D  65      -4.590  26.062   7.593  1.00  0.00     0.027 H 
ATOM   1019 3HD1 ILE D  65      -4.702  27.414   6.569  1.00  0.00     0.027 H 
ATOM   1020  N   GLU D  66      -4.554  30.768  10.915  1.00  6.44    -0.346 N 
ATOM   1021  HN  GLU D  66      -4.437  31.107   9.960  1.00  0.00     0.163 HD
ATOM   1022  CA  GLU D  66      -3.796  31.385  12.003  1.00  6.30     0.090 C 
ATOM   1023  HA  GLU D  66      -3.253  30.577  12.547  1.00  0.00     0.087 H 
ATOM   1024  C   GLU D  66      -4.754  32.047  12.978  1.00  7.44     0.241 C 
ATOM   1025  O   GLU D  66      -4.569  31.935  14.196  1.00  7.82    -0.271 OA
ATOM   1026  CB  GLU D  66      -2.759  32.368  11.458  1.00  7.04    -0.029 C 
ATOM   1027  HB1 GLU D  66      -3.254  33.195  10.897  1.00  0.00     0.037 H 
ATOM   1028  HB2 GLU D  66      -2.299  32.956  12.286  1.00  0.00     0.037 H 
ATOM   1029  CG  GLU D  66      -1.680  31.701  10.601  1.00  6.67     0.018 C 
ATOM   1030  HG1 GLU D  66      -0.909  32.442  10.286  1.00  0.00     0.049 H 
ATOM   1031  HG2 GLU D  66      -2.084  31.421   9.600  1.00  0.00     0.049 H 
ATOM   1032  CD  GLU D  66      -1.040  30.511  11.276  1.00  7.57     0.172 C 
ATOM   1033  OE1 GLU D  66      -0.388  30.713  12.327  1.00  9.55    -0.648 OA
ATOM   1034  OE2 GLU D  66      -1.182  29.368  10.762  1.00  8.52    -0.648 OA
ATOM   1035  N   ARG D  67      -5.768  32.741  12.466  1.00  6.38    -0.346 N 
ATOM   1036  HN  ARG D  67      -5.855  32.825  11.453  1.00  0.00     0.163 HD
ATOM   1037  CA  ARG D  67      -6.755  33.383  13.323  1.00  6.74     0.089 C 
ATOM   1038  HA  ARG D  67      -6.223  34.097  13.993  1.00  0.00     0.087 H 
ATOM   1039  C   ARG D  67      -7.489  32.357  14.200  1.00  5.50     0.241 C 
ATOM   1040  O   ARG D  67      -7.712  32.611  15.394  1.00  7.27    -0.271 OA
ATOM   1041  CB  ARG D  67      -7.780  34.166  12.510  1.00  7.90    -0.036 C 
ATOM   1042  HB1 ARG D  67      -7.279  34.922  11.861  1.00  0.00     0.036 H 
ATOM   1043  HB2 ARG D  67      -8.237  33.523  11.722  1.00  0.00     0.036 H 
ATOM   1044  CG  ARG D  67      -8.838  34.807  13.357  1.00  8.89    -0.048 C 
ATOM   1045  HG1 ARG D  67      -9.301  34.059  14.042  1.00  0.00     0.035 H 
ATOM   1046  HG2 ARG D  67      -8.380  35.490  14.110  1.00  0.00     0.035 H 
ATOM   1047  CD  ARG D  67      -9.913  35.537  12.546  1.00  9.52     0.009 C 
ATOM   1048  HD1 ARG D  67     -10.447  34.867  11.832  1.00  0.00     0.064 H 
ATOM   1049  HD2 ARG D  67     -10.796  35.830  13.161  1.00  0.00     0.064 H 
ATOM   1050  NE  ARG D  67      -9.278  36.671  11.891  1.00 11.30    -0.227 N 
ATOM   1051  HE  ARG D  67      -9.098  36.605  10.889  1.00  0.00     0.177 HD
ATOM   1052  CZ  ARG D  67      -8.921  37.776  12.510  1.00  9.30     0.665 C 
ATOM   1053  NH1 ARG D  67      -9.178  37.959  13.784  1.00  9.45    -0.235 N 
ATOM   1054 1HH1 ARG D  67      -8.901  38.816  14.264  1.00  0.00     0.174 HD
ATOM   1055 2HH1 ARG D  67      -9.665  37.227  14.302  1.00  0.00     0.174 HD
ATOM   1056  NH2 ARG D  67      -8.298  38.713  11.847  1.00 13.05    -0.235 N 
ATOM   1057 1HH2 ARG D  67      -8.021  39.570  12.327  1.00  0.00     0.174 HD
ATOM   1058 2HH2 ARG D  67      -8.098  38.571  10.857  1.00  0.00     0.174 HD
ATOM   1059  N   MET D  68      -7.842  31.212  13.638  1.00  6.04    -0.346 N 
ATOM   1060  HN  MET D  68      -7.581  31.027  12.669  1.00  0.00     0.163 HD
ATOM   1061  CA  MET D  68      -8.598  30.210  14.380  1.00  5.52     0.090 C 
ATOM   1062  HA  MET D  68      -9.539  30.675  14.756  1.00  0.00     0.087 H 
ATOM   1063  C   MET D  68      -7.770  29.736  15.574  1.00  6.05     0.241 C 
ATOM   1064  O   MET D  68      -8.314  29.526  16.646  1.00  6.74    -0.271 OA
ATOM   1065  CB  MET D  68      -8.956  29.039  13.472  1.00  6.31    -0.030 C 
ATOM   1066  HB1 MET D  68      -9.454  29.404  12.543  1.00  0.00     0.037 H 
ATOM   1067  HB2 MET D  68      -8.035  28.592  13.031  1.00  0.00     0.037 H 
ATOM   1068  CG  MET D  68      -9.815  27.946  14.153  1.00  6.58    -0.021 C 
ATOM   1069  HG1 MET D  68      -9.255  27.469  14.991  1.00  0.00     0.049 H 
ATOM   1070  HG2 MET D  68      -9.933  27.063  13.483  1.00  0.00     0.049 H 
ATOM   1071  SD  MET D  68     -11.411  28.536  14.712  1.00  8.84    -0.173 SA
ATOM   1072  CE  MET D  68     -12.222  28.740  13.121  1.00  9.28    -0.035 C 
ATOM   1073  HE1 MET D  68     -13.216  29.107  13.469  1.00  0.00     0.041 H 
ATOM   1074  HE2 MET D  68     -12.235  27.843  12.459  1.00  0.00     0.041 H 
ATOM   1075  HE3 MET D  68     -11.693  29.384  12.380  1.00  0.00     0.041 H 
ATOM   1076  N   LYS D  69      -6.470  29.487  15.364  1.00  6.01    -0.346 N 
ATOM   1077  HN  LYS D  69      -6.068  29.593  14.433  1.00  0.00     0.163 HD
ATOM   1078  CA  LYS D  69      -5.650  29.069  16.469  1.00  6.91     0.089 C 
ATOM   1079  HA  LYS D  69      -6.147  28.184  16.931  1.00  0.00     0.087 H 
ATOM   1080  C   LYS D  69      -5.573  30.161  17.548  1.00  6.93     0.241 C 
ATOM   1081  O   LYS D  69      -5.577  29.851  18.750  1.00  8.61    -0.271 OA
ATOM   1082  CB  LYS D  69      -4.274  28.618  16.001  1.00  6.78    -0.038 C 
ATOM   1083  HB1 LYS D  69      -3.573  28.516  16.862  1.00  0.00     0.036 H 
ATOM   1084  HB2 LYS D  69      -3.756  29.432  15.442  1.00  0.00     0.036 H 
ATOM   1085  CG  LYS D  69      -4.321  27.337  15.181  1.00  7.32    -0.061 C 
ATOM   1086  HG1 LYS D  69      -4.731  26.501  15.793  1.00  0.00     0.033 H 
ATOM   1087  HG2 LYS D  69      -5.111  27.408  14.398  1.00  0.00     0.033 H 
ATOM   1088  CD  LYS D  69      -3.015  26.939  14.567  1.00  7.80    -0.043 C 
ATOM   1089  HD1 LYS D  69      -2.215  26.878  15.341  1.00  0.00     0.035 H 
ATOM   1090  HD2 LYS D  69      -3.037  25.873  14.242  1.00  0.00     0.035 H 
ATOM   1091  CE  LYS D  69      -2.591  27.849  13.417  1.00  7.99     0.080 C 
ATOM   1092  HE1 LYS D  69      -3.464  28.126  12.781  1.00  0.00     0.075 H 
ATOM   1093  HE2 LYS D  69      -2.312  28.863  13.788  1.00  0.00     0.075 H 
ATOM   1094  NZ  LYS D  69      -1.481  27.247  12.588  1.00  7.57    -0.079 N 
ATOM   1095  HZ1 LYS D  69      -1.198  27.855  11.820  1.00  0.00     0.274 HD
ATOM   1096  HZ2 LYS D  69      -1.736  26.320  12.249  1.00  0.00     0.274 HD
ATOM   1097  HZ3 LYS D  69      -0.683  26.993  13.170  1.00  0.00     0.274 HD
ATOM   1098  N   ASP D  70      -5.495  31.430  17.144  1.00  6.71    -0.346 N 
ATOM   1099  HN  ASP D  70      -5.384  31.629  16.150  1.00  0.00     0.163 HD
ATOM   1100  CA  ASP D  70      -5.565  32.550  18.097  1.00  8.07     0.098 C 
ATOM   1101  HA  ASP D  70      -4.708  32.486  18.807  1.00  0.00     0.088 H 
ATOM   1102  C   ASP D  70      -6.890  32.488  18.887  1.00  5.99     0.241 C 
ATOM   1103  O   ASP D  70      -6.918  32.653  20.101  1.00  6.44    -0.271 OA
ATOM   1104  CB  ASP D  70      -5.546  33.915  17.397  1.00  8.85     0.043 C 
ATOM   1105  HB1 ASP D  70      -6.411  34.000  16.699  1.00  0.00     0.052 H 
ATOM   1106  HB2 ASP D  70      -5.800  34.722  18.123  1.00  0.00     0.052 H 
ATOM   1107  CG  ASP D  70      -4.268  34.250  16.679  1.00 12.50     0.175 C 
ATOM   1108  OD1 ASP D  70      -3.244  33.618  16.908  1.00 14.50    -0.648 OA
ATOM   1109  OD2 ASP D  70      -4.253  35.189  15.819  1.00 14.89    -0.648 OA
ATOM   1110  N   THR D  71      -7.986  32.266  18.189  1.00  6.63    -0.344 N 
ATOM   1111  HN  THR D  71      -7.904  32.124  17.182  1.00  0.00     0.163 HD
ATOM   1112  CA  THR D  71      -9.313  32.215  18.798  1.00  6.56     0.113 C 
ATOM   1113  HA  THR D  71      -9.484  33.175  19.339  1.00  0.00     0.091 H 
ATOM   1114  C   THR D  71      -9.448  31.077  19.798  1.00  7.49     0.243 C 
ATOM   1115  O   THR D  71      -9.965  31.280  20.889  1.00  7.10    -0.271 OA
ATOM   1116  CB  THR D  71     -10.360  32.094  17.708  1.00  6.60     0.060 C 
ATOM   1117  HB  THR D  71     -10.112  31.237  17.039  1.00  0.00     0.086 H 
ATOM   1118  OG1 THR D  71     -10.347  33.311  16.961  1.00  6.94    -0.393 OA
ATOM   1119  HG1 THR D  71     -11.003  33.235  16.278  1.00  0.00     0.210 HD
ATOM   1120  CG2 THR D  71     -11.775  31.919  18.274  1.00  8.60    -0.050 C 
ATOM   1121 1HG2 THR D  71     -12.545  31.830  17.472  1.00  0.00     0.031 H 
ATOM   1122 2HG2 THR D  71     -12.028  32.740  18.985  1.00  0.00     0.031 H 
ATOM   1123 3HG2 THR D  71     -11.823  31.054  18.976  1.00  0.00     0.031 H 
ATOM   1124  N   LEU D  72      -8.968  29.889  19.430  1.00  6.38    -0.346 N 
ATOM   1125  HN  LEU D  72      -8.513  29.783  18.523  1.00  0.00     0.163 HD
ATOM   1126  CA  LEU D  72      -9.090  28.749  20.314  1.00  6.19     0.089 C 
ATOM   1127  HA  LEU D  72     -10.159  28.646  20.612  1.00  0.00     0.087 H 
ATOM   1128  C   LEU D  72      -8.254  29.000  21.577  1.00  6.93     0.241 C 
ATOM   1129  O   LEU D  72      -8.676  28.632  22.681  1.00  7.31    -0.271 OA
ATOM   1130  CB  LEU D  72      -8.654  27.460  19.617  1.00  6.81    -0.035 C 
ATOM   1131  HB1 LEU D  72      -7.588  27.528  19.297  1.00  0.00     0.037 H 
ATOM   1132  HB2 LEU D  72      -8.577  26.624  20.350  1.00  0.00     0.037 H 
ATOM   1133  CG  LEU D  72      -9.547  27.063  18.438  1.00  7.58    -0.059 C 
ATOM   1134  HG  LEU D  72      -9.485  27.873  17.675  1.00  0.00     0.038 H 
ATOM   1135  CD1 LEU D  72      -9.033  25.811  17.817  1.00 11.46    -0.073 C 
ATOM   1136 1HD1 LEU D  72      -9.683  25.522  16.959  1.00  0.00     0.028 H 
ATOM   1137 2HD1 LEU D  72      -8.928  24.986  18.560  1.00  0.00     0.028 H 
ATOM   1138 3HD1 LEU D  72      -7.962  25.899  17.521  1.00  0.00     0.028 H 
ATOM   1139  CD2 LEU D  72     -11.002  26.917  18.844  1.00 10.99    -0.073 C 
ATOM   1140 1HD2 LEU D  72     -11.652  26.628  17.986  1.00  0.00     0.028 H 
ATOM   1141 2HD2 LEU D  72     -11.377  27.842  19.340  1.00  0.00     0.028 H 
ATOM   1142 3HD2 LEU D  72     -11.114  26.203  19.693  1.00  0.00     0.028 H 
ATOM   1143  N   ARG D  73      -7.049  29.560  21.423  1.00  6.16    -0.346 N 
ATOM   1144  HN  ARG D  73      -6.710  29.809  20.494  1.00  0.00     0.163 HD
ATOM   1145  CA  ARG D  73      -6.228  29.809  22.600  1.00  6.30     0.089 C 
ATOM   1146  HA  ARG D  73      -6.078  28.837  23.126  1.00  0.00     0.087 H 
ATOM   1147  C   ARG D  73      -6.902  30.768  23.571  1.00  5.94     0.241 C 
ATOM   1148  O   ARG D  73      -6.938  30.503  24.786  1.00  6.95    -0.271 OA
ATOM   1149  CB  ARG D  73      -4.830  30.354  22.194  1.00  6.77    -0.036 C 
ATOM   1150  HB1 ARG D  73      -4.942  31.216  21.496  1.00  0.00     0.036 H 
ATOM   1151  HB2 ARG D  73      -4.314  29.626  21.525  1.00  0.00     0.036 H 
ATOM   1152  CG  ARG D  73      -3.936  30.728  23.335  1.00  8.59    -0.048 C 
ATOM   1153  HG1 ARG D  73      -3.804  29.865  24.028  1.00  0.00     0.035 H 
ATOM   1154  HG2 ARG D  73      -4.451  31.442  24.019  1.00  0.00     0.035 H 
ATOM   1155  CD  ARG D  73      -2.577  31.284  22.902  1.00  7.99     0.009 C 
ATOM   1156  HD1 ARG D  73      -1.960  30.514  22.382  1.00  0.00     0.064 H 
ATOM   1157  HD2 ARG D  73      -1.908  31.471  23.774  1.00  0.00     0.064 H 
ATOM   1158  NE  ARG D  73      -2.753  32.480  22.087  1.00  9.29    -0.227 N 
ATOM   1159  HE  ARG D  73      -3.577  33.051  22.278  1.00  0.00     0.177 HD
ATOM   1160  CZ  ARG D  73      -1.944  32.898  21.120  1.00  9.34     0.665 C 
ATOM   1161  NH1 ARG D  73      -0.815  32.263  20.871  1.00  7.97    -0.235 N 
ATOM   1162 1HH1 ARG D  73      -0.563  31.450  21.433  1.00  0.00     0.174 HD
ATOM   1163 2HH1 ARG D  73      -0.194  32.584  20.128  1.00  0.00     0.174 HD
ATOM   1164  NH2 ARG D  73      -2.270  33.952  20.392  1.00 12.74    -0.235 N 
ATOM   1165 1HH2 ARG D  73      -3.143  34.443  20.585  1.00  0.00     0.174 HD
ATOM   1166 2HH2 ARG D  73      -1.649  34.273  19.649  1.00  0.00     0.174 HD
ATOM   1167  N   ILE D  74      -7.421  31.885  23.071  1.00  5.53    -0.346 N 
ATOM   1168  HN  ILE D  74      -7.404  32.057  22.066  1.00  0.00     0.163 HD
ATOM   1169  CA  ILE D  74      -8.018  32.866  23.980  1.00  6.22     0.092 C 
ATOM   1170  HA  ILE D  74      -7.337  32.930  24.861  1.00  0.00     0.088 H 
ATOM   1171  C   ILE D  74      -9.367  32.371  24.515  1.00  6.15     0.241 C 
ATOM   1172  O   ILE D  74      -9.691  32.620  25.687  1.00  6.80    -0.271 OA
ATOM   1173  CB  ILE D  74      -8.060  34.280  23.364  1.00  7.37    -0.030 C 
ATOM   1174  HB  ILE D  74      -7.039  34.506  22.977  1.00  0.00     0.043 H 
ATOM   1175  CG1 ILE D  74      -8.394  35.334  24.417  0.76  7.79    -0.063 C 
ATOM   1176 1HG1 ILE D  74      -8.542  36.326  23.931  1.00  0.00     0.033 H 
ATOM   1177 2HG1 ILE D  74      -9.418  35.158  24.822  1.00  0.00     0.033 H 
ATOM   1178  CG2 ILE D  74      -9.036  34.360  22.168  1.00  7.62    -0.071 C 
ATOM   1179 1HG2 ILE D  74      -8.792  33.590  21.399  1.00  0.00     0.028 H 
ATOM   1180 2HG2 ILE D  74      -9.064  35.385  21.729  1.00  0.00     0.028 H 
ATOM   1181 3HG2 ILE D  74     -10.098  34.287  22.499  1.00  0.00     0.028 H 
ATOM   1182  CD1 ILE D  74      -7.398  35.456  25.556  0.76 11.62    -0.076 C 
ATOM   1183 1HD1 ILE D  74      -7.642  36.226  26.325  1.00  0.00     0.027 H 
ATOM   1184 2HD1 ILE D  74      -6.374  35.632  25.151  1.00  0.00     0.027 H 
ATOM   1185 3HD1 ILE D  74      -7.250  34.464  26.042  1.00  0.00     0.027 H 
ATOM   1186  N   ALA D  75     -10.111  31.621  23.708  1.00  7.12    -0.346 N 
ATOM   1187  HN  ALA D  75      -9.842  31.503  22.731  1.00  0.00     0.163 HD
ATOM   1188  CA  ALA D  75     -11.307  30.969  24.215  1.00  7.49     0.086 C 
ATOM   1189  HA  ALA D  75     -11.994  31.762  24.592  1.00  0.00     0.086 H 
ATOM   1190  C   ALA D  75     -10.975  30.048  25.379  1.00  7.78     0.240 C 
ATOM   1191  O   ALA D  75     -11.659  30.055  26.408  1.00  7.67    -0.271 OA
ATOM   1192  CB  ALA D  75     -12.053  30.181  23.109  1.00  8.29    -0.049 C 
ATOM   1193  HB1 ALA D  75     -12.970  29.681  23.498  1.00  0.00     0.030 H 
ATOM   1194  HB2 ALA D  75     -11.377  29.451  22.607  1.00  0.00     0.030 H 
ATOM   1195  HB3 ALA D  75     -12.288  30.834  22.236  1.00  0.00     0.030 H 
ATOM   1196  N   TYR D  76      -9.942  29.230  25.198  1.00  7.22    -0.346 N 
ATOM   1197  HN  TYR D  76      -9.441  29.233  24.310  1.00  0.00     0.163 HD
ATOM   1198  CA  TYR D  76      -9.524  28.328  26.268  1.00  7.19     0.093 C 
ATOM   1199  HA  TYR D  76     -10.377  27.651  26.505  1.00  0.00     0.088 H 
ATOM   1200  C   TYR D  76      -9.178  29.122  27.533  1.00  6.79     0.241 C 
ATOM   1201  O   TYR D  76      -9.628  28.796  28.627  1.00  7.86    -0.271 OA
ATOM   1202  CB  TYR D  76      -8.323  27.457  25.836  1.00  7.64    -0.014 C 
ATOM   1203  HB1 TYR D  76      -8.582  26.774  24.993  1.00  0.00     0.043 H 
ATOM   1204  HB2 TYR D  76      -7.534  28.055  25.323  1.00  0.00     0.043 H 
ATOM   1205  CG  TYR D  76      -7.781  26.707  27.027  1.00  7.81    -0.056 A 
ATOM   1206  CD1 TYR D  76      -8.454  25.630  27.532  1.00  9.04    -0.074 A 
ATOM   1207  HD1 TYR D  76      -9.375  25.286  27.032  1.00  0.00     0.084 H 
ATOM   1208  CD2 TYR D  76      -6.640  27.143  27.702  1.00  7.62    -0.074 A 
ATOM   1209  HD2 TYR D  76      -6.088  28.022  27.329  1.00  0.00     0.084 H 
ATOM   1210  CE1 TYR D  76      -8.009  24.968  28.647  1.00  8.48    -0.051 A 
ATOM   1211  HE1 TYR D  76      -8.564  24.094  29.026  1.00  0.00     0.087 H 
ATOM   1212  CE2 TYR D  76      -6.194  26.487  28.831  1.00  7.96    -0.051 A 
ATOM   1213  HE2 TYR D  76      -5.294  26.842  29.360  1.00  0.00     0.087 H 
ATOM   1214  CZ  TYR D  76      -6.878  25.389  29.291  1.00  8.12     0.065 A 
ATOM   1215  OH  TYR D  76      -6.471  24.749  30.433  1.00 10.58    -0.361 OA
ATOM   1216  HH  TYR D  76      -5.686  25.041  30.880  1.00  0.00     0.217 HD
ATOM   1217  N   LEU D  77      -8.364  30.161  27.397  1.00  6.41    -0.346 N 
ATOM   1218  HN  LEU D  77      -8.101  30.480  26.465  1.00  0.00     0.163 HD
ATOM   1219  CA  LEU D  77      -7.842  30.851  28.574  1.00  7.57     0.089 C 
ATOM   1220  HA  LEU D  77      -7.461  30.079  29.282  1.00  0.00     0.087 H 
ATOM   1221  C   LEU D  77      -8.923  31.645  29.289  1.00  8.21     0.241 C 
ATOM   1222  O   LEU D  77      -8.813  31.866  30.501  1.00 11.80    -0.271 OA
ATOM   1223  CB  LEU D  77      -6.660  31.772  28.196  1.00  8.94    -0.035 C 
ATOM   1224  HB1 LEU D  77      -6.980  32.539  27.453  1.00  0.00     0.037 H 
ATOM   1225  HB2 LEU D  77      -6.392  32.439  29.048  1.00  0.00     0.037 H 
ATOM   1226  CG  LEU D  77      -5.430  31.013  27.695  1.00  8.51    -0.059 C 
ATOM   1227  HG  LEU D  77      -5.744  30.262  26.933  1.00  0.00     0.038 H 
ATOM   1228  CD1 LEU D  77      -4.410  31.950  27.085  1.00 10.29    -0.073 C 
ATOM   1229 1HD1 LEU D  77      -3.513  31.397  26.720  1.00  0.00     0.028 H 
ATOM   1230 2HD1 LEU D  77      -4.127  32.762  27.794  1.00  0.00     0.028 H 
ATOM   1231 3HD1 LEU D  77      -4.861  32.574  26.278  1.00  0.00     0.028 H 
ATOM   1232  CD2 LEU D  77      -4.789  30.306  28.856  1.00 10.29    -0.073 C 
ATOM   1233 1HD2 LEU D  77      -3.892  29.753  28.491  1.00  0.00     0.028 H 
ATOM   1234 2HD2 LEU D  77      -5.504  29.646  29.400  1.00  0.00     0.028 H 
ATOM   1235 3HD2 LEU D  77      -4.549  30.999  29.696  1.00  0.00     0.028 H 
ATOM   1236  N   THR D  78      -9.936  32.102  28.562  1.00  7.88    -0.344 N 
ATOM   1237  HN  THR D  78      -9.950  31.929  27.557  1.00  0.00     0.163 HD
ATOM   1238  CA  THR D  78     -11.032  32.849  29.177  1.00  7.96     0.113 C 
ATOM   1239  HA  THR D  78     -10.636  33.359  30.086  1.00  0.00     0.091 H 
ATOM   1240  C   THR D  78     -12.198  31.944  29.608  1.00  7.70     0.243 C 
ATOM   1241  O   THR D  78     -13.182  32.423  30.156  1.00  9.43    -0.271 OA
ATOM   1242  CB  THR D  78     -11.599  33.926  28.234  1.00  8.60     0.060 C 
ATOM   1243  HB  THR D  78     -12.463  34.427  28.730  1.00  0.00     0.086 H 
ATOM   1244  OG1 THR D  78     -12.043  33.332  27.003  1.00  9.86    -0.393 OA
ATOM   1245  HG1 THR D  78     -12.696  32.678  27.225  1.00  0.00     0.210 HD
ATOM   1246  CG2 THR D  78     -10.548  34.979  27.877  1.00 10.10    -0.050 C 
ATOM   1247 1HG2 THR D  78     -10.204  35.440  28.832  1.00  0.00     0.031 H 
ATOM   1248 2HG2 THR D  78     -10.915  35.729  27.138  1.00  0.00     0.031 H 
ATOM   1249 3HG2 THR D  78      -9.712  34.570  27.263  1.00  0.00     0.031 H 
ATOM   1250  N   GLU D  79     -12.092  30.653  29.317  1.00  8.28    -0.346 N 
ATOM   1251  HN  GLU D  79     -11.250  30.325  28.844  1.00  0.00     0.163 HD
ATOM   1252  CA  GLU D  79     -13.147  29.672  29.651  1.00  8.61     0.090 C 
ATOM   1253  HA  GLU D  79     -12.822  28.684  29.249  1.00  0.00     0.087 H 
ATOM   1254  C   GLU D  79     -14.453  30.036  28.960  1.00  7.94     0.241 C 
ATOM   1255  O   GLU D  79     -15.538  29.749  29.455  1.00  9.77    -0.271 OA
ATOM   1256  CB  GLU D  79     -13.335  29.510  31.166  1.00 10.80    -0.029 C 
ATOM   1257  HB1 GLU D  79     -14.145  28.774  31.380  1.00  0.00     0.037 H 
ATOM   1258  HB2 GLU D  79     -13.792  30.429  31.601  1.00  0.00     0.037 H 
ATOM   1259  CG  GLU D  79     -12.073  29.140  31.919  1.00 12.79     0.018 C 
ATOM   1260  HG1 GLU D  79     -11.618  28.214  31.497  1.00  0.00     0.049 H 
ATOM   1261  HG2 GLU D  79     -11.254  29.864  31.699  1.00  0.00     0.049 H 
ATOM   1262  CD  GLU D  79     -12.283  29.004  33.410  1.00 20.20     0.172 C 
ATOM   1263  OE1 GLU D  79     -13.344  28.527  33.814  1.00 28.06    -0.648 OA
ATOM   1264  OE2 GLU D  79     -11.396  29.407  34.171  1.00 29.88    -0.648 OA
ATOM   1265  N   ALA D  80     -14.333  30.584  27.750  1.00  7.57    -0.346 N 
ATOM   1266  HN  ALA D  80     -13.404  30.766  27.371  1.00  0.00     0.163 HD
ATOM   1267  CA  ALA D  80     -15.505  30.926  26.964  1.00  9.20     0.086 C 
ATOM   1268  HA  ALA D  80     -16.190  31.542  27.592  1.00  0.00     0.086 H 
ATOM   1269  C   ALA D  80     -16.244  29.663  26.524  1.00  8.18     0.240 C 
ATOM   1270  O   ALA D  80     -15.634  28.724  26.031  1.00  9.20    -0.271 OA
ATOM   1271  CB  ALA D  80     -15.099  31.734  25.751  1.00 10.23    -0.049 C 
ATOM   1272  HB1 ALA D  80     -15.999  31.997  25.147  1.00  0.00     0.030 H 
ATOM   1273  HB2 ALA D  80     -14.325  31.212  25.141  1.00  0.00     0.030 H 
ATOM   1274  HB3 ALA D  80     -14.506  32.636  26.030  1.00  0.00     0.030 H 
ATOM   1275  N   LYS D  81     -17.562  29.668  26.655  1.00  7.72    -0.346 N 
ATOM   1276  HN  LYS D  81     -18.022  30.459  27.107  1.00  0.00     0.163 HD
ATOM   1277  CA  LYS D  81     -18.359  28.559  26.162  1.00  7.83     0.089 C 
ATOM   1278  HA  LYS D  81     -17.917  27.610  26.547  1.00  0.00     0.087 H 
ATOM   1279  C   LYS D  81     -18.351  28.509  24.640  1.00  7.76     0.241 C 
ATOM   1280  O   LYS D  81     -18.614  29.515  23.953  1.00  8.69    -0.271 OA
ATOM   1281  CB  LYS D  81     -19.786  28.664  26.672  0.50  8.96    -0.038 C 
ATOM   1282  HB1 LYS D  81     -20.219  29.670  26.461  1.00  0.00     0.036 H 
ATOM   1283  HB2 LYS D  81     -20.481  28.042  26.061  1.00  0.00     0.036 H 
ATOM   1284  CG  LYS D  81     -19.887  28.319  28.144  0.50  8.35    -0.061 C 
ATOM   1285  HG1 LYS D  81     -19.164  27.513  28.410  1.00  0.00     0.033 H 
ATOM   1286  HG2 LYS D  81     -19.482  29.148  28.771  1.00  0.00     0.033 H 
ATOM   1287  CD  LYS D  81     -21.298  27.945  28.592  0.50 12.75    -0.043 C 
ATOM   1288  HD1 LYS D  81     -21.704  27.079  28.019  1.00  0.00     0.035 H 
ATOM   1289  HD2 LYS D  81     -22.051  28.708  28.287  1.00  0.00     0.035 H 
ATOM   1290  CE  LYS D  81     -21.312  27.695  30.093  0.50 13.90     0.080 C 
ATOM   1291  HE1 LYS D  81     -20.659  28.427  30.623  1.00  0.00     0.075 H 
ATOM   1292  HE2 LYS D  81     -22.298  27.976  30.532  1.00  0.00     0.075 H 
ATOM   1293  NZ  LYS D  81     -20.946  26.293  30.461  0.50 18.85    -0.079 N 
ATOM   1294  HZ1 LYS D  81     -20.955  26.125  31.467  1.00  0.00     0.274 HD
ATOM   1295  HZ2 LYS D  81     -20.044  26.036  30.059  1.00  0.00     0.274 HD
ATOM   1296  HZ3 LYS D  81     -21.543  25.623  29.976  1.00  0.00     0.274 HD
ATOM   1297  N   VAL D  82     -17.979  27.347  24.111  1.00  6.96    -0.346 N 
ATOM   1298  HN  VAL D  82     -17.602  26.622  24.721  1.00  0.00     0.163 HD
ATOM   1299  CA  VAL D  82     -18.095  27.081  22.679  1.00  6.27     0.092 C 
ATOM   1300  HA  VAL D  82     -17.990  28.030  22.104  1.00  0.00     0.088 H 
ATOM   1301  C   VAL D  82     -19.475  26.495  22.467  1.00  8.08     0.241 C 
ATOM   1302  O   VAL D  82     -19.881  25.534  23.122  1.00  8.39    -0.271 OA
ATOM   1303  CB  VAL D  82     -17.028  26.067  22.226  1.00  6.76    -0.033 C 
ATOM   1304  HB  VAL D  82     -17.156  25.141  22.833  1.00  0.00     0.042 H 
ATOM   1305  CG1 VAL D  82     -17.222  25.697  20.760  1.00  8.56    -0.071 C 
ATOM   1306 1HG1 VAL D  82     -16.450  24.963  20.432  1.00  0.00     0.028 H 
ATOM   1307 2HG1 VAL D  82     -17.238  26.599  20.105  1.00  0.00     0.028 H 
ATOM   1308 3HG1 VAL D  82     -18.255  25.326  20.561  1.00  0.00     0.028 H 
ATOM   1309  CG2 VAL D  82     -15.657  26.605  22.490  1.00  8.34    -0.071 C 
ATOM   1310 1HG2 VAL D  82     -14.885  25.871  22.162  1.00  0.00     0.028 H 
ATOM   1311 2HG2 VAL D  82     -15.524  26.900  23.557  1.00  0.00     0.028 H 
ATOM   1312 3HG2 VAL D  82     -15.505  27.606  22.022  1.00  0.00     0.028 H 
ATOM   1313  N   GLU D  83     -20.229  27.128  21.581  1.00  7.73    -0.346 N 
ATOM   1314  HN  GLU D  83     -19.866  27.969  21.133  1.00  0.00     0.163 HD
ATOM   1315  CA  GLU D  83     -21.546  26.664  21.231  1.00  7.20     0.090 C 
ATOM   1316  HA  GLU D  83     -22.039  26.298  22.162  1.00  0.00     0.087 H 
ATOM   1317  C   GLU D  83     -21.426  25.481  20.266  1.00  6.71     0.241 C 
ATOM   1318  O   GLU D  83     -21.770  24.345  20.635  1.00  8.49    -0.271 OA
ATOM   1319  CB  GLU D  83     -22.408  27.821  20.657  1.00  7.50    -0.029 C 
ATOM   1320  HB1 GLU D  83     -21.914  28.294  19.776  1.00  0.00     0.037 H 
ATOM   1321  HB2 GLU D  83     -22.417  28.697  21.346  1.00  0.00     0.037 H 
ATOM   1322  CG  GLU D  83     -23.836  27.366  20.316  1.00 10.19     0.018 C 
ATOM   1323  HG1 GLU D  83     -23.856  26.264  20.149  1.00  0.00     0.049 H 
ATOM   1324  HG2 GLU D  83     -24.486  27.440  21.219  1.00  0.00     0.049 H 
ATOM   1325  CD  GLU D  83     -24.483  28.077  19.153  1.00 11.94     0.172 C 
ATOM   1326  OE1 GLU D  83     -23.794  28.622  18.270  1.00 13.43    -0.648 OA
ATOM   1327  OE2 GLU D  83     -25.724  28.051  19.097  1.00 21.96    -0.648 OA
ATOM   1328  N   LYS D  84     -21.006  25.755  19.041  1.00  7.14    -0.346 N 
ATOM   1329  HN  LYS D  84     -20.774  26.720  18.805  1.00  0.00     0.163 HD
ATOM   1330  CA  LYS D  84     -20.864  24.731  18.020  1.00  8.00     0.089 C 
ATOM   1331  HA  LYS D  84     -20.972  23.733  18.506  1.00  0.00     0.087 H 
ATOM   1332  C   LYS D  84     -19.514  24.781  17.327  1.00  6.31     0.241 C 
ATOM   1333  O   LYS D  84     -18.876  25.841  17.252  1.00  7.29    -0.271 OA
ATOM   1334  CB  LYS D  84     -21.976  24.882  16.978  1.00  6.86    -0.038 C 
ATOM   1335  HB1 LYS D  84     -21.952  25.899  16.522  1.00  0.00     0.036 H 
ATOM   1336  HB2 LYS D  84     -21.755  24.267  16.075  1.00  0.00     0.036 H 
ATOM   1337  CG  LYS D  84     -23.377  24.564  17.521  1.00  7.82    -0.061 C 
ATOM   1338  HG1 LYS D  84     -23.490  24.924  18.570  1.00  0.00     0.033 H 
ATOM   1339  HG2 LYS D  84     -23.501  23.469  17.692  1.00  0.00     0.033 H 
ATOM   1340  CD  LYS D  84     -24.487  25.106  16.636  1.00  8.59    -0.043 C 
ATOM   1341  HD1 LYS D  84     -24.432  24.675  15.609  1.00  0.00     0.035 H 
ATOM   1342  HD2 LYS D  84     -24.317  26.179  16.386  1.00  0.00     0.035 H 
ATOM   1343  CE  LYS D  84     -25.872  24.893  17.253  1.00 11.12     0.080 C 
ATOM   1344  HE1 LYS D  84     -25.902  25.291  18.294  1.00  0.00     0.075 H 
ATOM   1345  HE2 LYS D  84     -26.621  25.565  16.773  1.00  0.00     0.075 H 
ATOM   1346  NZ  LYS D  84     -26.343  23.473  17.220  1.00 11.19    -0.079 N 
ATOM   1347  HZ1 LYS D  84     -27.266  23.331  17.631  1.00  0.00     0.274 HD
ATOM   1348  HZ2 LYS D  84     -25.657  22.858  17.659  1.00  0.00     0.274 HD
ATOM   1349  HZ3 LYS D  84     -26.316  23.109  16.267  1.00  0.00     0.274 HD
ATOM   1350  N   LEU D  85     -19.109  23.634  16.785  1.00  7.71    -0.346 N 
ATOM   1351  HN  LEU D  85     -19.564  22.768  17.072  1.00  0.00     0.163 HD
ATOM   1352  CA  LEU D  85     -18.050  23.571  15.806  1.00  7.26     0.089 C 
ATOM   1353  HA  LEU D  85     -17.675  24.600  15.599  1.00  0.00     0.087 H 
ATOM   1354  C   LEU D  85     -18.584  22.964  14.530  1.00  6.49     0.241 C 
ATOM   1355  O   LEU D  85     -19.330  22.008  14.559  1.00  7.81    -0.271 OA
ATOM   1356  CB  LEU D  85     -16.899  22.700  16.291  1.00  9.17    -0.035 C 
ATOM   1357  HB1 LEU D  85     -16.184  22.518  15.455  1.00  0.00     0.037 H 
ATOM   1358  HB2 LEU D  85     -17.261  21.662  16.474  1.00  0.00     0.037 H 
ATOM   1359  CG  LEU D  85     -16.151  23.206  17.507  1.00  7.94    -0.059 C 
ATOM   1360  HG  LEU D  85     -16.885  23.480  18.300  1.00  0.00     0.038 H 
ATOM   1361  CD1 LEU D  85     -15.239  22.097  18.030  1.00  9.88    -0.073 C 
ATOM   1362 1HD1 LEU D  85     -15.841  21.198  18.298  1.00  0.00     0.028 H 
ATOM   1363 2HD1 LEU D  85     -14.607  22.444  18.880  1.00  0.00     0.028 H 
ATOM   1364 3HD1 LEU D  85     -14.424  21.853  17.309  1.00  0.00     0.028 H 
ATOM   1365  CD2 LEU D  85     -15.328  24.436  17.140  1.00 10.16    -0.073 C 
ATOM   1366 1HD2 LEU D  85     -15.993  25.245  16.758  1.00  0.00     0.028 H 
ATOM   1367 2HD2 LEU D  85     -14.513  24.192  16.419  1.00  0.00     0.028 H 
ATOM   1368 3HD2 LEU D  85     -14.696  24.783  17.990  1.00  0.00     0.028 H 
ATOM   1369  N   CYS D  86     -18.221  23.579  13.407  1.00  6.60    -0.345 N 
ATOM   1370  HN  CYS D  86     -17.828  24.518  13.470  1.00  0.00     0.163 HD
ATOM   1371  CA  CYS D  86     -18.360  22.971  12.098  1.00  6.44     0.098 C 
ATOM   1372  HA  CYS D  86     -19.188  22.224  12.098  1.00  0.00     0.088 H 
ATOM   1373  C   CYS D  86     -17.034  22.299  11.808  1.00  7.19     0.242 C 
ATOM   1374  O   CYS D  86     -15.996  22.958  11.867  1.00  7.10    -0.271 OA
ATOM   1375  CB  CYS D  86     -18.594  24.032  11.029  1.00  7.49     0.013 C 
ATOM   1376  HB1 CYS D  86     -19.513  24.622  11.252  1.00  0.00     0.053 H 
ATOM   1377  HB2 CYS D  86     -17.832  24.842  11.102  1.00  0.00     0.053 H 
ATOM   1378  SG  CYS D  86     -18.656  23.356   9.343  1.00  9.08    -0.095 SA
ATOM   1379  N   VAL D  87     -17.066  21.013  11.474  1.00  7.08    -0.346 N 
ATOM   1380  HN  VAL D  87     -17.967  20.540  11.397  1.00  0.00     0.163 HD
ATOM   1381  CA  VAL D  87     -15.838  20.259  11.214  1.00  7.18     0.092 C 
ATOM   1382  HA  VAL D  87     -14.988  20.976  11.133  1.00  0.00     0.088 H 
ATOM   1383  C   VAL D  87     -15.934  19.472   9.926  1.00  6.74     0.241 C 
ATOM   1384  O   VAL D  87     -17.022  19.092   9.499  1.00  8.80    -0.271 OA
ATOM   1385  CB  VAL D  87     -15.544  19.278  12.345  1.00  7.15    -0.033 C 
ATOM   1386  HB  VAL D  87     -14.529  18.846  12.179  1.00  0.00     0.042 H 
ATOM   1387  CG1 VAL D  87     -15.541  19.988  13.647  1.00  8.26    -0.071 C 
ATOM   1388 1HG1 VAL D  87     -15.326  19.271  14.474  1.00  0.00     0.028 H 
ATOM   1389 2HG1 VAL D  87     -16.489  20.550  13.818  1.00  0.00     0.028 H 
ATOM   1390 3HG1 VAL D  87     -14.836  20.852  13.650  1.00  0.00     0.028 H 
ATOM   1391  CG2 VAL D  87     -16.549  18.136  12.384  1.00  8.42    -0.071 C 
ATOM   1392 1HG2 VAL D  87     -16.334  17.419  13.211  1.00  0.00     0.028 H 
ATOM   1393 2HG2 VAL D  87     -16.607  17.614  11.400  1.00  0.00     0.028 H 
ATOM   1394 3HG2 VAL D  87     -17.595  18.519  12.442  1.00  0.00     0.028 H 
ATOM   1395  N   TRP D  88     -14.779  19.210   9.326  1.00  8.48    -0.346 N 
ATOM   1396  HN  TRP D  88     -13.949  19.741   9.592  1.00  0.00     0.163 HD
ATOM   1397  CA  TRP D  88     -14.666  18.185   8.299  1.00  9.28     0.093 C 
ATOM   1398  HA  TRP D  88     -15.601  18.168   7.691  1.00  0.00     0.088 H 
ATOM   1399  C   TRP D  88     -14.495  16.849   8.990  1.00  9.19     0.241 C 
ATOM   1400  O   TRP D  88     -13.632  16.689   9.855  1.00  9.30    -0.271 OA
ATOM   1401  CB  TRP D  88     -13.475  18.482   7.386  1.00 10.45    -0.012 C 
ATOM   1402  HB1 TRP D  88     -12.545  18.629   7.983  1.00  0.00     0.044 H 
ATOM   1403  HB2 TRP D  88     -13.182  17.574   6.809  1.00  0.00     0.044 H 
ATOM   1404  CG  TRP D  88     -13.707  19.635   6.476  1.00 10.62    -0.028 A 
ATOM   1405  CD1 TRP D  88     -14.430  19.633   5.340  1.00  9.63    -0.015 A 
ATOM   1406  HD1 TRP D  88     -14.961  18.756   4.934  1.00  0.00     0.112 H 
ATOM   1407  CD2 TRP D  88     -13.223  20.969   6.640  1.00  8.87    -0.002 A 
ATOM   1408  NE1 TRP D  88     -14.413  20.877   4.758  1.00  9.91    -0.365 N 
ATOM   1409  HE1 TRP D  88     -14.876  21.132   3.886  1.00  0.00     0.165 HD
ATOM   1410  CE2 TRP D  88     -13.671  21.718   5.544  1.00 10.13     0.042 A 
ATOM   1411  CE3 TRP D  88     -12.405  21.593   7.586  1.00  9.25    -0.070 A 
ATOM   1412  HE3 TRP D  88     -12.010  21.026   8.446  1.00  0.00     0.084 H 
ATOM   1413  CZ2 TRP D  88     -13.380  23.064   5.395  1.00  9.64    -0.056 A 
ATOM   1414  HZ2 TRP D  88     -13.780  23.645   4.547  1.00  0.00     0.086 H 
ATOM   1415  CZ3 TRP D  88     -12.101  22.920   7.429  1.00 10.42    -0.082 A 
ATOM   1416  HZ3 TRP D  88     -11.467  23.424   8.178  1.00  0.00     0.083 H 
ATOM   1417  CH2 TRP D  88     -12.582  23.645   6.335  1.00 11.26    -0.081 A 
ATOM   1418  HH2 TRP D  88     -12.310  24.709   6.230  1.00  0.00     0.083 H 
ATOM   1419  N   ASN D  89     -15.305  15.875   8.591  1.00 10.13    -0.346 N 
ATOM   1420  HN  ASN D  89     -15.943  16.059   7.817  1.00  0.00     0.163 HD
ATOM   1421  CA  ASN D  89     -15.323  14.560   9.208  1.00 10.67     0.097 C 
ATOM   1422  HA  ASN D  89     -14.816  14.645  10.197  1.00  0.00     0.088 H 
ATOM   1423  C   ASN D  89     -14.574  13.512   8.395  1.00 11.04     0.241 C 
ATOM   1424  O   ASN D  89     -14.629  12.337   8.726  1.00 13.80    -0.271 OA
ATOM   1425  CB  ASN D  89     -16.776  14.132   9.466  1.00 12.30     0.036 C 
ATOM   1426  HB1 ASN D  89     -16.813  13.148   9.989  1.00  0.00     0.051 H 
ATOM   1427  HB2 ASN D  89     -17.246  14.773  10.248  1.00  0.00     0.051 H 
ATOM   1428  CG  ASN D  89     -17.621  14.108   8.209  1.00 12.70     0.217 C 
ATOM   1429  OD1 ASN D  89     -17.106  13.926   7.119  1.00 16.59    -0.274 OA
ATOM   1430  ND2 ASN D  89     -18.948  14.257   8.367  1.00 15.91    -0.370 N 
ATOM   1431 1HD2 ASN D  89     -19.379  14.409   9.279  1.00  0.00     0.159 HD
ATOM   1432 2HD2 ASN D  89     -19.517  14.241   7.521  1.00  0.00     0.159 HD
ATOM   1433  N   ASN D  90     -13.855  13.949   7.361  1.00  9.91    -0.346 N 
ATOM   1434  HN  ASN D  90     -13.933  14.928   7.085  1.00  0.00     0.163 HD
ATOM   1435  CA  ASN D  90     -12.952  13.067   6.604  1.00 10.71     0.097 C 
ATOM   1436  HA  ASN D  90     -13.270  12.015   6.790  1.00  0.00     0.088 H 
ATOM   1437  C   ASN D  90     -11.495  13.205   7.067  1.00 11.13     0.241 C 
ATOM   1438  O   ASN D  90     -10.564  12.804   6.370  1.00 13.65    -0.271 OA
ATOM   1439  CB  ASN D  90     -13.062  13.329   5.093  1.00  9.96     0.036 C 
ATOM   1440  HB1 ASN D  90     -14.104  13.155   4.737  1.00  0.00     0.051 H 
ATOM   1441  HB2 ASN D  90     -12.534  12.535   4.515  1.00  0.00     0.051 H 
ATOM   1442  CG  ASN D  90     -12.578  14.702   4.684  1.00  9.34     0.217 C 
ATOM   1443  OD1 ASN D  90     -12.494  15.606   5.493  1.00  9.82    -0.274 OA
ATOM   1444  ND2 ASN D  90     -12.271  14.867   3.408  1.00 14.09    -0.370 N 
ATOM   1445 1HD2 ASN D  90     -12.341  14.109   2.729  1.00  0.00     0.159 HD
ATOM   1446 2HD2 ASN D  90     -11.945  15.793   3.132  1.00  0.00     0.159 HD
ATOM   1447  N   LYS D  91     -11.327  13.720   8.285  1.00 10.47    -0.346 N 
ATOM   1448  HN  LYS D  91     -12.147  14.071   8.780  1.00  0.00     0.163 HD
ATOM   1449  CA  LYS D  91     -10.035  13.806   8.943  1.00 10.64     0.089 C 
ATOM   1450  HA  LYS D  91      -9.299  13.165   8.405  1.00  0.00     0.087 H 
ATOM   1451  C   LYS D  91     -10.194  13.311  10.369  1.00 10.24     0.241 C 
ATOM   1452  O   LYS D  91     -11.286  13.412  10.952  1.00 10.36    -0.271 OA
ATOM   1453  CB  LYS D  91      -9.524  15.262   8.978  1.00 10.04    -0.038 C 
ATOM   1454  HB1 LYS D  91      -8.617  15.339   9.622  1.00  0.00     0.036 H 
ATOM   1455  HB2 LYS D  91     -10.226  15.905   9.558  1.00  0.00     0.036 H 
ATOM   1456  CG  LYS D  91      -9.251  15.881   7.591  1.00 11.75    -0.061 C 
ATOM   1457  HG1 LYS D  91     -10.140  15.798   6.923  1.00  0.00     0.033 H 
ATOM   1458  HG2 LYS D  91      -9.181  16.992   7.645  1.00  0.00     0.033 H 
ATOM   1459  CD  LYS D  91      -7.996  15.266   6.942  1.00 12.00    -0.043 C 
ATOM   1460  HD1 LYS D  91      -7.929  14.175   7.161  1.00  0.00     0.035 H 
ATOM   1461  HD2 LYS D  91      -7.071  15.613   7.458  1.00  0.00     0.035 H 
ATOM   1462  CE  LYS D  91      -7.912  15.527   5.435  1.00 11.68     0.080 C 
ATOM   1463  HE1 LYS D  91      -8.687  14.948   4.881  1.00  0.00     0.075 H 
ATOM   1464  HE2 LYS D  91      -6.998  15.064   4.995  1.00  0.00     0.075 H 
ATOM   1465  NZ  LYS D  91      -7.990  16.986   5.110  1.00 11.67    -0.079 N 
ATOM   1466  HZ1 LYS D  91      -7.934  17.160   4.106  1.00  0.00     0.274 HD
ATOM   1467  HZ2 LYS D  91      -7.281  17.516   5.617  1.00  0.00     0.274 HD
ATOM   1468  HZ3 LYS D  91      -8.826  17.410   5.512  1.00  0.00     0.274 HD
ATOM   1469  N   THR D  92      -9.103  12.803  10.946  1.00 10.75    -0.344 N 
ATOM   1470  HN  THR D  92      -8.261  12.659  10.389  1.00  0.00     0.163 HD
ATOM   1471  CA  THR D  92      -9.097  12.451  12.363  1.00 12.28     0.114 C 
ATOM   1472  HA  THR D  92     -10.009  12.875  12.844  1.00  0.00     0.091 H 
ATOM   1473  C   THR D  92      -7.874  13.048  13.023  1.00 11.53     0.245 C 
ATOM   1474  O   THR D  92      -6.782  12.902  12.522  1.00 11.61    -0.271 OA
ATOM   1475  CB  THR D  92      -9.091  10.938  12.565  1.00 16.61     0.060 C 
ATOM   1476  HB  THR D  92      -9.154  10.685  13.649  1.00  0.00     0.086 H 
ATOM   1477  OG1 THR D  92      -7.920  10.376  11.985  1.00 26.97    -0.393 OA
ATOM   1478  HG1 THR D  92      -7.209  10.782  12.466  1.00  0.00     0.210 HD
ATOM   1479  CG2 THR D  92     -10.208  10.300  11.809  1.00 17.29    -0.050 C 
ATOM   1480 1HG2 THR D  92     -11.126  10.741  12.264  1.00  0.00     0.031 H 
ATOM   1481 2HG2 THR D  92     -10.185   9.185  11.810  1.00  0.00     0.031 H 
ATOM   1482 3HG2 THR D  92     -10.141  10.420  10.703  1.00  0.00     0.031 H 
ATOM   1483  N   PRO D  93      -8.028  13.779  14.129  1.00  9.32    -0.337 N 
ATOM   1484  CA  PRO D  93      -9.303  14.270  14.660  1.00 10.15     0.091 C 
ATOM   1485  HA  PRO D  93      -9.911  13.425  15.060  1.00  0.00     0.087 H 
ATOM   1486  C   PRO D  93     -10.103  15.068  13.642  1.00  7.82     0.241 C 
ATOM   1487  O   PRO D  93      -9.530  15.579  12.682  1.00  8.72    -0.271 OA
ATOM   1488  CB  PRO D  93      -8.869  15.208  15.798  1.00 10.25    -0.036 C 
ATOM   1489  HB1 PRO D  93      -9.576  15.231  16.660  1.00  0.00     0.036 H 
ATOM   1490  HB2 PRO D  93      -8.943  16.291  15.544  1.00  0.00     0.036 H 
ATOM   1491  CG  PRO D  93      -7.458  14.753  16.166  1.00 10.35    -0.048 C 
ATOM   1492  HG1 PRO D  93      -6.848  15.538  16.672  1.00  0.00     0.035 H 
ATOM   1493  HG2 PRO D  93      -7.426  14.010  16.997  1.00  0.00     0.035 H 
ATOM   1494  CD  PRO D  93      -6.866  14.258  14.890  1.00 10.36    -0.001 C 
ATOM   1495  HD1 PRO D  93      -6.058  13.501  15.021  1.00  0.00     0.064 H 
ATOM   1496  HD2 PRO D  93      -6.240  15.008  14.352  1.00  0.00     0.064 H 
ATOM   1497  N   HIS D  94     -11.402  15.214  13.856  1.00  9.76    -0.346 N 
ATOM   1498  HN  HIS D  94     -11.846  14.738  14.642  1.00  0.00     0.163 HD
ATOM   1499  CA  HIS D  94     -12.201  16.058  12.965  1.00  8.66     0.094 C 
ATOM   1500  HA  HIS D  94     -12.172  15.628  11.936  1.00  0.00     0.088 H 
ATOM   1501  C   HIS D  94     -11.582  17.449  12.938  1.00  7.21     0.241 C 
ATOM   1502  O   HIS D  94     -11.119  17.964  13.940  1.00  7.87    -0.271 OA
ATOM   1503  CB  HIS D  94     -13.658  16.156  13.421  1.00 10.28     0.002 C 
ATOM   1504  HB1 HIS D  94     -13.708  16.464  14.491  1.00  0.00     0.046 H 
ATOM   1505  HB2 HIS D  94     -14.154  17.033  12.944  1.00  0.00     0.046 H 
ATOM   1506  CG  HIS D  94     -14.466  14.922  13.200  1.00  9.34     0.028 A 
ATOM   1507  ND1 HIS D  94     -15.773  14.800  13.646  1.00 11.78    -0.354 N 
ATOM   1508  HD1 HIS D  94     -16.295  15.514  14.153  1.00  0.00     0.166 HD
ATOM   1509  CD2 HIS D  94     -14.170  13.766  12.565  1.00 11.99    -0.000 A 
ATOM   1510  HD2 HIS D  94     -13.217  13.517  12.069  1.00  0.00     0.114 H 
ATOM   1511  CE1 HIS D  94     -16.233  13.606  13.307  1.00 13.18     0.040 A 
ATOM   1512  HE1 HIS D  94     -17.240  13.217  13.531  1.00  0.00     0.140 H 
ATOM   1513  NE2 HIS D  94     -15.282  12.958  12.654  1.00 12.19    -0.360 N 
ATOM   1514  HE2 HIS D  94     -15.360  12.013  12.278  1.00  0.00     0.166 HD
ATOM   1515  N   ALA D  95     -11.585  18.054  11.760  1.00  7.55    -0.346 N 
ATOM   1516  HN  ALA D  95     -12.125  17.644  10.998  1.00  0.00     0.163 HD
ATOM   1517  CA  ALA D  95     -10.853  19.269  11.516  1.00  7.45     0.086 C 
ATOM   1518  HA  ALA D  95     -10.079  19.393  12.309  1.00  0.00     0.086 H 
ATOM   1519  C   ALA D  95     -11.794  20.459  11.553  1.00  7.14     0.240 C 
ATOM   1520  O   ALA D  95     -12.818  20.483  10.881  1.00  7.51    -0.271 OA
ATOM   1521  CB  ALA D  95     -10.161  19.154  10.157  1.00  8.25    -0.049 C 
ATOM   1522  HB1 ALA D  95      -9.594  20.095   9.968  1.00  0.00     0.030 H 
ATOM   1523  HB2 ALA D  95     -10.872  18.910   9.334  1.00  0.00     0.030 H 
ATOM   1524  HB3 ALA D  95      -9.520  18.245  10.079  1.00  0.00     0.030 H 
ATOM   1525  N   ILE D  96     -11.446  21.450  12.361  1.00  6.76    -0.346 N 
ATOM   1526  HN  ILE D  96     -10.570  21.390  12.880  1.00  0.00     0.163 HD
ATOM   1527  CA  ILE D  96     -12.295  22.623  12.519  1.00  6.68     0.092 C 
ATOM   1528  HA  ILE D  96     -13.332  22.267  12.724  1.00  0.00     0.088 H 
ATOM   1529  C   ILE D  96     -12.340  23.485  11.269  1.00  7.04     0.241 C 
ATOM   1530  O   ILE D  96     -11.308  23.937  10.764  1.00  7.81    -0.271 OA
ATOM   1531  CB  ILE D  96     -11.836  23.434  13.721  1.00  7.21    -0.030 C 
ATOM   1532  HB  ILE D  96     -10.755  23.678  13.601  1.00  0.00     0.043 H 
ATOM   1533  CG1 ILE D  96     -12.022  22.602  15.004  1.00  7.95    -0.063 C 
ATOM   1534 1HG1 ILE D  96     -11.761  21.533  14.825  1.00  0.00     0.033 H 
ATOM   1535 2HG1 ILE D  96     -13.103  22.488  15.250  1.00  0.00     0.033 H 
ATOM   1536  CG2 ILE D  96     -12.630  24.738  13.826  1.00  8.17    -0.071 C 
ATOM   1537 1HG2 ILE D  96     -12.294  25.333  14.707  1.00  0.00     0.028 H 
ATOM   1538 2HG2 ILE D  96     -13.729  24.553  13.847  1.00  0.00     0.028 H 
ATOM   1539 3HG2 ILE D  96     -12.579  25.331  12.883  1.00  0.00     0.028 H 
ATOM   1540  CD1 ILE D  96     -11.243  23.162  16.205  1.00  8.95    -0.076 C 
ATOM   1541 1HD1 ILE D  96     -11.378  22.560  17.134  1.00  0.00     0.027 H 
ATOM   1542 2HD1 ILE D  96     -11.504  24.231  16.384  1.00  0.00     0.027 H 
ATOM   1543 3HD1 ILE D  96     -10.162  23.276  15.959  1.00  0.00     0.027 H 
ATOM   1544  N   ALA D  97     -13.571  23.761  10.830  1.00  7.11    -0.346 N 
ATOM   1545  HN  ALA D  97     -14.355  23.273  11.263  1.00  0.00     0.163 HD
ATOM   1546  CA  ALA D  97     -13.861  24.721   9.765  1.00  6.50     0.086 C 
ATOM   1547  HA  ALA D  97     -12.920  24.936   9.207  1.00  0.00     0.086 H 
ATOM   1548  C   ALA D  97     -14.420  26.026  10.308  1.00  5.76     0.240 C 
ATOM   1549  O   ALA D  97     -14.189  27.073   9.718  1.00  6.82    -0.271 OA
ATOM   1550  CB  ALA D  97     -14.887  24.151   8.798  1.00  8.18    -0.049 C 
ATOM   1551  HB1 ALA D  97     -14.477  23.194   8.400  1.00  0.00     0.030 H 
ATOM   1552  HB2 ALA D  97     -15.173  24.869   7.994  1.00  0.00     0.030 H 
ATOM   1553  HB3 ALA D  97     -15.897  24.034   9.255  1.00  0.00     0.030 H 
ATOM   1554  N   ALA D  98     -15.174  25.958  11.405  1.00  6.92    -0.346 N 
ATOM   1555  HN  ALA D  98     -15.343  25.053  11.844  1.00  0.00     0.163 HD
ATOM   1556  CA  ALA D  98     -15.763  27.163  11.988  1.00  6.83     0.086 C 
ATOM   1557  HA  ALA D  98     -15.001  27.976  11.943  1.00  0.00     0.086 H 
ATOM   1558  C   ALA D  98     -16.107  26.922  13.445  1.00  6.41     0.240 C 
ATOM   1559  O   ALA D  98     -16.327  25.783  13.849  1.00  7.20    -0.271 OA
ATOM   1560  CB  ALA D  98     -17.021  27.635  11.192  1.00  8.28    -0.049 C 
ATOM   1561  HB1 ALA D  98     -17.470  28.554  11.636  1.00  0.00     0.030 H 
ATOM   1562  HB2 ALA D  98     -17.774  26.818  11.100  1.00  0.00     0.030 H 
ATOM   1563  HB3 ALA D  98     -16.788  27.779  10.111  1.00  0.00     0.030 H 
ATOM   1564  N   ILE D  99     -16.228  28.022  14.197  1.00  7.38    -0.346 N 
ATOM   1565  HN  ILE D  99     -16.063  28.930  13.763  1.00  0.00     0.163 HD
ATOM   1566  CA  ILE D  99     -16.580  27.981  15.587  1.00  6.64     0.092 C 
ATOM   1567  HA  ILE D  99     -17.027  26.984  15.811  1.00  0.00     0.088 H 
ATOM   1568  C   ILE D  99     -17.609  29.049  15.886  1.00  6.24     0.241 C 
ATOM   1569  O   ILE D  99     -17.571  30.128  15.315  1.00  7.41    -0.271 OA
ATOM   1570  CB  ILE D  99     -15.327  28.174  16.483  1.00  7.26    -0.030 C 
ATOM   1571  HB  ILE D  99     -14.595  27.377  16.213  1.00  0.00     0.043 H 
ATOM   1572  CG1 ILE D  99     -15.670  28.003  17.967  1.00  8.59    -0.063 C 
ATOM   1573 1HG1 ILE D  99     -16.322  27.112  18.121  1.00  0.00     0.033 H 
ATOM   1574 2HG1 ILE D  99     -16.368  28.804  18.305  1.00  0.00     0.033 H 
ATOM   1575  CG2 ILE D  99     -14.662  29.506  16.230  1.00  7.49    -0.071 C 
ATOM   1576 1HG2 ILE D  99     -13.762  29.645  16.874  1.00  0.00     0.028 H 
ATOM   1577 2HG2 ILE D  99     -15.382  30.349  16.349  1.00  0.00     0.028 H 
ATOM   1578 3HG2 ILE D  99     -14.415  29.639  15.151  1.00  0.00     0.028 H 
ATOM   1579  CD1 ILE D  99     -14.449  27.938  18.868  1.00  9.86    -0.076 C 
ATOM   1580 1HD1 ILE D  99     -14.699  27.814  19.948  1.00  0.00     0.027 H 
ATOM   1581 2HD1 ILE D  99     -13.797  28.829  18.714  1.00  0.00     0.027 H 
ATOM   1582 3HD1 ILE D  99     -13.751  27.137  18.530  1.00  0.00     0.027 H 
ATOM   1583  N   SER D 100     -18.555  28.713  16.767  1.00  6.17    -0.344 N 
ATOM   1584  HN  SER D 100     -18.654  27.736  17.044  1.00  0.00     0.163 HD
ATOM   1585  CA  SER D 100     -19.451  29.714  17.343  1.00  6.07     0.109 C 
ATOM   1586  HA  SER D 100     -19.128  30.720  16.986  1.00  0.00     0.090 H 
ATOM   1587  C   SER D 100     -19.320  29.681  18.848  1.00  7.00     0.243 C 
ATOM   1588  O   SER D 100     -19.216  28.605  19.450  1.00  7.70    -0.271 OA
ATOM   1589  CB  SER D 100     -20.901  29.492  16.906  1.00  7.58     0.044 C 
ATOM   1590  HB1 SER D 100     -21.550  30.338  17.231  1.00  0.00     0.077 H 
ATOM   1591  HB2 SER D 100     -21.005  29.598  15.801  1.00  0.00     0.077 H 
ATOM   1592  OG  SER D 100     -21.427  28.247  17.350  1.00  8.96    -0.398 OA
ATOM   1593  HG  SER D 100     -22.327  28.109  17.079  1.00  0.00     0.209 HD
ATOM   1594  N   MET D 101     -19.365  30.871  19.428  1.00  7.73    -0.346 N 
ATOM   1595  HN  MET D 101     -19.446  31.695  18.832  1.00  0.00     0.163 HD
ATOM   1596  CA  MET D 101     -19.305  31.068  20.868  1.00  7.71     0.090 C 
ATOM   1597  HA  MET D 101     -19.291  30.076  21.377  1.00  0.00     0.087 H 
ATOM   1598  C   MET D 101     -20.562  31.824  21.271  1.00  7.19     0.241 C 
ATOM   1599  O   MET D 101     -20.911  32.846  20.658  1.00  8.54    -0.271 OA
ATOM   1600  CB  MET D 101     -18.055  31.837  21.234  1.00  8.76    -0.030 C 
ATOM   1601  HB1 MET D 101     -18.131  32.266  22.260  1.00  0.00     0.037 H 
ATOM   1602  HB2 MET D 101     -17.979  32.785  20.651  1.00  0.00     0.037 H 
ATOM   1603  CG  MET D 101     -16.729  30.948  21.073  1.00 11.83    -0.021 C 
ATOM   1604  HG1 MET D 101     -16.581  30.622  20.017  1.00  0.00     0.049 H 
ATOM   1605  HG2 MET D 101     -16.848  29.946  21.547  1.00  0.00     0.049 H 
ATOM   1606  SD  MET D 101     -15.302  31.799  21.698  1.00 14.21    -0.173 SA
ATOM   1607  CE  MET D 101     -15.145  33.079  20.429  1.00 15.81    -0.035 C 
ATOM   1608  HE1 MET D 101     -14.249  33.614  20.822  1.00  0.00     0.041 H 
ATOM   1609  HE2 MET D 101     -16.050  33.705  20.249  1.00  0.00     0.041 H 
ATOM   1610  HE3 MET D 101     -15.080  32.720  19.375  1.00  0.00     0.041 H 
ATOM   1611  N   ALA D 102     -21.226  31.299  22.295  1.00  8.67    -0.346 N 
ATOM   1612  HN  ALA D 102     -20.858  30.450  22.724  1.00  0.00     0.163 HD
ATOM   1613  CA  ALA D 102     -22.438  31.864  22.832  1.00  9.88     0.086 C 
ATOM   1614  HA  ALA D 102     -22.327  32.965  22.965  1.00  0.00     0.086 H 
ATOM   1615  C   ALA D 102     -22.646  31.183  24.183  1.00 14.18     0.240 C 
ATOM   1616  O   ALA D 102     -22.153  30.067  24.446  1.00 14.41    -0.271 OA
ATOM   1617  CB  ALA D 102     -23.630  31.556  21.950  1.00 10.91    -0.049 C 
ATOM   1618  HB1 ALA D 102     -24.568  31.993  22.366  1.00  0.00     0.030 H 
ATOM   1619  HB2 ALA D 102     -23.734  30.460  21.772  1.00  0.00     0.030 H 
ATOM   1620  HB3 ALA D 102     -23.456  31.885  20.899  1.00  0.00     0.030 H 
ATOM   1621  N   ASN D 103     -23.421  31.853  25.009  1.00 18.11    -0.344 N 
ATOM   1622  HN  ASN D 103     -23.736  32.789  24.756  1.00  0.00     0.163 HD
ATOM   1623  CA  ASN D 103     -23.836  31.273  26.285  1.00 21.55     0.104 C 
ATOM   1624  HA  ASN D 103     -23.007  30.618  26.641  1.00  0.00     0.090 H 
ATOM   1625  C   ASN D 103     -25.089  30.411  26.184  1.00 23.93     0.197 C 
ATOM   1626  O   ASN D 103     -25.560  29.887  27.216  1.00 29.78    -0.646 OA
ATOM   1627  CB  ASN D 103     -23.996  32.385  27.285  1.00 22.95     0.037 C 
ATOM   1628  HB1 ASN D 103     -24.349  33.322  26.795  1.00  0.00     0.051 H 
ATOM   1629  HB2 ASN D 103     -24.865  32.201  27.959  1.00  0.00     0.051 H 
ATOM   1630  CG  ASN D 103     -22.738  32.621  28.070  1.00 30.12     0.217 C 
ATOM   1631  OD1 ASN D 103     -21.667  32.149  27.692  1.00 30.16    -0.274 OA
ATOM   1632  ND2 ASN D 103     -22.864  33.320  29.201  1.00 37.66    -0.370 N 
ATOM   1633 1HD2 ASN D 103     -22.009  33.480  29.734  1.00  0.00     0.159 HD
ATOM   1634 2HD2 ASN D 103     -23.752  33.711  29.514  1.00  0.00     0.159 HD
ATOM   1635  OXT ASN D 103     -25.574  30.188  25.057  1.00 25.54    -0.646 OA
TER
ATOM   1636  O   HOH D1513      -9.950  23.964   0.991  1.00 22.06     0.000 OA
ATOM   1637  O   HOH D1515     -14.936  20.946   1.637  1.00 42.45     0.000 OA
ATOM   1638  O   HOH D1516     -14.227  18.129   1.532  1.00 26.65     0.000 OA
ATOM   1639  O   HOH D1520     -12.878  24.745   2.706  1.00 16.62     0.000 OA
TER
ATOM   1640  C1  15B D 104     -10.976  19.657   1.986  1.00 16.38     0.156 C 
ATOM   1641  H1  15B D 104     -12.070  19.869   1.939  1.00  0.00     0.133 H 
ATOM   1642  O1  15B D 104     -10.463  19.405   0.732  1.00 18.70    -0.369 OA
ATOM   1643  HO1 15B D 104     -10.749  19.923   0.146  1.00 22.97     0.212 HD
ATOM   1644  C2  15B D 104     -10.696  18.402   2.778  1.00 17.36     0.110 C 
ATOM   1645  H2  15B D 104      -9.612  18.152   2.708  1.00  0.00     0.094 H 
ATOM   1646  O2  15B D 104     -11.464  17.344   2.218  1.00 18.45    -0.388 OA
ATOM   1647  H2  15B D 104     -11.288  16.555   2.716  1.00  0.00     0.210 HD
ATOM   1648  C3  15B D 104     -11.057  18.692   4.228  1.00 15.23     0.092 C 
ATOM   1649  H3  15B D 104     -12.159  18.849   4.299  1.00  0.00     0.091 H 
ATOM   1650  O3  15B D 104     -10.709  17.560   5.001  1.00 15.76    -0.390 OA
ATOM   1651  H3  15B D 104     -10.934  17.741   5.906  1.00  0.00     0.210 HD
ATOM   1652  C4  15B D 104     -10.346  19.950   4.738  1.00 15.02     0.090 C 
ATOM   1653  H4  15B D 104     -10.747  20.192   5.750  1.00  0.00     0.091 H 
ATOM   1654  O4  15B D 104      -8.953  19.676   4.863  1.00 14.84    -0.390 OA
ATOM   1655  H4  15B D 104      -8.512  20.456   5.179  1.00  0.00     0.210 HD
ATOM   1656  C5  15B D 104     -10.633  21.125   3.819  1.00 15.49     0.089 C 
ATOM   1657  H5  15B D 104     -11.726  21.346   3.843  1.00  0.00     0.090 H 
ATOM   1658  C6  15B D 104      -9.863  22.385   4.199  1.00 14.70     0.043 C 
ATOM   1659  H61 15B D 104      -8.760  22.228   4.152  1.00  0.00     0.078 H 
ATOM   1660  H62 15B D 104      -9.951  22.614   5.287  1.00  0.00     0.078 H 
ATOM   1661  O6  15B D 104     -10.280  23.487   3.387  1.00 17.93    -0.398 OA
ATOM   1662  H6  15B D 104      -9.800  24.272   3.624  1.00  0.00     0.209 HD
ATOM   1663  O5  15B D 104     -10.261  20.768   2.488  1.00 15.94    -0.349 OA
TER    1664      15B D 104 
