# Supplementary material for: Computational Pipeline for Accelerating the Design of Glycomimetics
Source: J Chem Inf Model. 2025 Nov 27;65(24):13374–85. doi: 10.1021/acs.jcim.5c02282 (PMC12728930; doi:10.1021/acs.jcim.5c02282)
Supplement: Supplementary file 2 [file ci5c02282_si_002.zip › gm_supp/Test/Cholera-Toxin/1pzj/moieties/1pzj_O1_R.pdbqt]

MODEL 0
REMARK FAKE_HEAD_ATOM=C1_O1
REMARK REAL_HEAD_ATOM=C7_C8
REMARK DUMMY_ATOM=C1_H11_H13_H14_O1
REMARK TORSION=C13_N18_C19_C20
REMARK TORSION=N18_C19_C20_C21
REMARK TORSION=C19_C20_C21_N22
REMARK TORSION=C20_C21_N22_C23
REMARK TORSION=C24_N25_C28_C35
REMARK TORSION=N25_C28_C35_C36
REMARK TORSION=C28_C35_C36_N37
ATOM      1  C1  15B D 104     -10.811  19.292   2.261  1.00 16.38     0.010 C 
ATOM      2  O1  15B D 104     -10.435  19.125   0.883  1.00 18.70    -0.356 OA
ATOM      3  C7  15B D 104     -10.779  20.019  -0.109  1.00 22.97     0.071 A 
ATOM      4  C8  15B D 104     -10.422  19.693  -1.425  1.00 30.51    -0.019 A 
ATOM      5  C9  15B D 104     -10.757  20.550  -2.493  1.00 32.03     0.106 A 
ATOM      6  N14 15B D 104     -10.405  20.184  -3.894  1.00 39.17    -0.116 N 
ATOM      7  O15 15B D 104     -10.706  20.963  -4.792  1.00 45.30    -0.532 OA
ATOM      8  O16 15B D 104      -9.839  19.113  -4.092  1.00 37.30    -0.532 OA
ATOM      9  C10 15B D 104     -11.449  21.748  -2.222  1.00 31.29    -0.036 A 
ATOM     10  C11 15B D 104     -11.808  22.097  -0.901  1.00 30.35     0.037 A 
ATOM     11  C12 15B D 104     -11.474  21.216   0.149  1.00 28.42    -0.035 A 
ATOM     12  C13 15B D 104     -12.599  23.345  -0.594  1.00 25.31     0.251 C 
ATOM     13  N18 15B D 104     -12.661  24.301  -1.587  1.00 25.60    -0.357 N 
ATOM     14  C19 15B D 104     -13.661  25.379  -1.606  1.00 32.98    -0.003 C 
ATOM     15  C20 15B D 104     -14.883  24.956  -2.454  1.00 38.36    -0.025 C 
ATOM     16  C21 15B D 104     -16.213  24.984  -1.669  1.00 43.04     0.115 C 
ATOM     17  N22 15B D 104     -17.135  26.032  -2.147  1.00 47.36     0.091 N 
ATOM     18  C23 15B D 104     -16.663  27.428  -1.950  1.00 50.03     0.138 C 
ATOM     19  C24 15B D 104     -17.669  28.488  -2.486  1.00 50.88     0.138 C 
ATOM     20  N25 15B D 104     -19.051  28.299  -1.969  1.00 52.80     0.091 N 
ATOM     21  C28 15B D 104     -20.051  29.279  -2.446  1.00 54.61     0.115 C 
ATOM     22  C35 15B D 104     -19.832  30.709  -1.903  1.00 54.41    -0.015 C 
ATOM     23  C36 15B D 104     -19.061  31.624  -2.871  1.00 54.89     0.111 C 
ATOM     24  N37 15B D 104     -19.007  32.984  -2.328  1.00 54.89     0.078 N 
ATOM     25  C26 15B D 104     -19.503  26.898  -2.166  1.00 50.45     0.138 C 
ATOM     26  C27 15B D 104     -18.501  25.858  -1.600  1.00 48.10     0.138 C 
ATOM     27  O17 15B D 104     -13.204  23.481   0.452  1.00 27.87    -0.268 OA
ATOM     28  H8  15B D 104      -9.896  18.759  -1.605  1.00  0.00     0.091 H 
ATOM     29  H10 15B D 104     -11.736  22.386  -3.053  1.00  0.00     0.088 H 
ATOM     30  H12 15B D 104     -11.770  21.474   1.162  1.00  0.00     0.089 H 
ATOM     31  H18 15B D 104     -12.113  24.134  -2.414  1.00  0.00     0.162 HD
ATOM     32 2H19 15B D 104     -13.962  25.637  -0.580  1.00  0.00     0.064 H 
ATOM     33 3H19 15B D 104     -13.212  26.280  -2.046  1.00  0.00     0.064 H 
ATOM     34 2H20 15B D 104     -14.738  23.933  -2.825  1.00  0.00     0.037 H 
ATOM     35 3H20 15B D 104     -14.953  25.579  -3.355  1.00  0.00     0.037 H 
ATOM     36 2H21 15B D 104     -16.691  24.004  -1.804  1.00  0.00     0.080 H 
ATOM     37 3H21 15B D 104     -16.028  25.098  -0.593  1.00  0.00     0.080 H 
ATOM     38 2H23 15B D 104     -16.511  27.610  -0.879  1.00  0.00     0.082 H 
ATOM     39 3H23 15B D 104     -15.700  27.582  -2.452  1.00  0.00     0.082 H 
ATOM     40 2H24 15B D 104     -17.289  29.475  -2.203  1.00  0.00     0.082 H 
ATOM     41 3H24 15B D 104     -17.676  28.429  -3.582  1.00  0.00     0.082 H 
ATOM     42  H28 15B D 104     -21.042  28.957  -2.097  1.00  0.00     0.080 H 
ATOM     43  H35 15B D 104     -20.817  31.156  -1.727  1.00  0.00     0.038 H 
ATOM     44 2H36 15B D 104     -19.565  31.633  -3.847  1.00  0.00     0.079 H 
ATOM     45 3H36 15B D 104     -18.043  31.249  -3.026  1.00  0.00     0.079 H 
ATOM     46 2H26 15B D 104     -20.472  26.745  -1.675  1.00  0.00     0.082 H 
ATOM     47 3H26 15B D 104     -19.636  26.699  -3.238  1.00  0.00     0.082 H 
ATOM     48 2H27 15B D 104     -18.872  24.852  -1.830  1.00  0.00     0.082 H 
ATOM     49 3H27 15B D 104     -18.472  25.960  -0.507  1.00  0.00     0.082 H 
ATOM     50  H11 15B D 104     -10.444  18.446   2.854  1.00  0.00     0.066 H 
ATOM     51  H13 15B D 104     -10.378  20.215   2.667  1.00  0.00     0.066 H 
ATOM     52  H14 15B D 104     -11.904  19.334   2.357  1.00  0.00     0.066 H 
ATOM     53 2H37 15B D 104     -18.570  32.965  -1.408  1.00  0.00     0.312 HD
ATOM     54 3H37 15B D 104     -19.955  33.330  -2.185  1.00  0.00     0.312 HD
ATOM     55  H21 15B D 104     -20.090  29.294  -3.544  1.00  0.00     0.080 H 
ATOM     56  H31 15B D 104     -19.331  30.668  -0.927  1.00  0.00     0.038 H 
TER      57      15B D 104 
ENDMDL
