# Supplementary material for: Computational Pipeline for Accelerating the Design of Glycomimetics
Source: J Chem Inf Model. 2025 Nov 27;65(24):13374–85. doi: 10.1021/acs.jcim.5c02282 (PMC12728930; doi:10.1021/acs.jcim.5c02282)
Supplement: Supplementary file 2 [file ci5c02282_si_002.zip › gm_supp/Test/Cholera-Toxin/1pzj/output/natural_ligand.pdb]

TITLE     Generated by GMML                                                     
ATOM      1 C1   15B D 104     -10.976  19.657   1.986                       C  
ATOM      2 H1   15B D 104     -12.070  19.869   1.939                       H  
ATOM      3 O1   15B D 104     -10.463  19.405   0.732                       O  
ATOM      4 HO1  15B D 104     -10.749  19.923   0.146                       H  
ATOM      5 C2   15B D 104     -10.696  18.402   2.778                       C  
ATOM      6 H2   15B D 104      -9.612  18.152   2.708                       H  
ATOM      7 O2   15B D 104     -11.464  17.344   2.218                       O  
ATOM      8 H2   15B D 104     -11.288  16.555   2.716                       H  
ATOM      9 C3   15B D 104     -11.057  18.692   4.228                       C  
ATOM     10 H3   15B D 104     -12.159  18.849   4.299                       H  
ATOM     11 O3   15B D 104     -10.709  17.560   5.001                       O  
ATOM     12 H3   15B D 104     -10.934  17.741   5.906                       H  
ATOM     13 C4   15B D 104     -10.346  19.950   4.738                       C  
ATOM     14 H4   15B D 104     -10.747  20.192   5.750                       H  
ATOM     15 O4   15B D 104      -8.953  19.676   4.863                       O  
ATOM     16 H4   15B D 104      -8.512  20.456   5.179                       H  
ATOM     17 C5   15B D 104     -10.633  21.125   3.819                       C  
ATOM     18 H5   15B D 104     -11.726  21.346   3.843                       H  
ATOM     19 C6   15B D 104      -9.863  22.385   4.199                       C  
ATOM     20 H61  15B D 104      -8.760  22.228   4.152                       H  
ATOM     21 H62  15B D 104      -9.951  22.614   5.287                       H  
ATOM     22 O6   15B D 104     -10.280  23.487   3.387                       O  
ATOM     23 H6   15B D 104      -9.800  24.272   3.624                       H  
ATOM     24 O5   15B D 104     -10.261  20.768   2.488                       O  
TER      25      15B D 104                                                      
CONECT    1    2    3    5   24                                                 
CONECT    2    1                                                                
CONECT    3    1    4                                                           
CONECT    4    3                                                                
CONECT    5    1    6    7    9                                                 
CONECT    6    5                                                                
CONECT    7    5    8                                                           
CONECT    8    7                                                                
CONECT    9    5   10   11   13                                                 
CONECT   10    9                                                                
CONECT   11    9   12                                                           
CONECT   12   11                                                                
CONECT   13    9   14   15   17                                                 
CONECT   14   13                                                                
CONECT   15   13   16                                                           
CONECT   16   15                                                                
CONECT   17   13   18   19   24                                                 
CONECT   18   17                                                                
CONECT   19   17   20   21   22                                                 
CONECT   20   19                                                                
CONECT   21   19                                                                
CONECT   22   19   23                                                           
CONECT   23   22                                                                
CONECT   24    1   17                                                           
END                                                                             
