# Supplementary material for: Computational Pipeline for Accelerating the Design of Glycomimetics
Source: J Chem Inf Model. 2025 Nov 27;65(24):13374–85. doi: 10.1021/acs.jcim.5c02282 (PMC12728930; doi:10.1021/acs.jcim.5c02282)
Supplement: Supplementary file 2 [file ci5c02282_si_002.zip › gm_supp/Test/Cholera-Toxin/1pzj/output/natural_receptor.pdb]

TITLE     Generated by GMML                                                     
ATOM      1 N    THR D   1     -22.538  34.685   2.648                       N  
ATOM      2 CA   THR D   1     -23.923  35.138   2.906                       C  
ATOM      3 C    THR D   1     -24.642  34.356   4.021                       C  
ATOM      4 O    THR D   1     -25.688  34.800   4.466                       O  
ATOM      5 CB   THR D   1     -24.799  35.117   1.593                       C  
ATOM      6 OG1  THR D   1     -24.232  34.244   0.606                       O  
ATOM      7 CG2  THR D   1     -24.806  36.453   0.891                       C  
ATOM      8 N    PRO D   2     -24.131  33.217   4.495                       N  
ATOM      9 CA   PRO D   2     -24.882  32.466   5.516                       C  
ATOM     10 C    PRO D   2     -25.033  33.338   6.747                       C  
ATOM     11 O    PRO D   2     -24.232  34.237   6.917                       O  
ATOM     12 CB   PRO D   2     -23.999  31.249   5.791                       C  
ATOM     13 CG   PRO D   2     -22.655  31.586   5.258                       C  
ATOM     14 CD   PRO D   2     -22.849  32.569   4.167                       C  
ATOM     15 N    GLN D   3     -26.042  33.108   7.579                       N  
ATOM     16 CA   GLN D   3     -26.268  33.953   8.756                       C  
ATOM     17 C    GLN D   3     -25.874  33.270  10.079                       C  
ATOM     18 O    GLN D   3     -25.899  33.897  11.146                       O  
ATOM     19 CB   GLN D   3     -27.729  34.371   8.826                       C  
ATOM     20 CG   GLN D   3     -28.235  34.987   7.531                       C  
ATOM     21 CD   GLN D   3     -28.949  36.304   7.713                       C  
ATOM     22 OE1  GLN D   3     -28.892  36.921   8.782                       O  
ATOM     23 NE2  GLN D   3     -29.657  36.715   6.683                       N  
ATOM     24 N    ASN D   4     -25.425  32.018  10.002                       N  
ATOM     25 CA   ASN D   4     -25.012  31.295  11.199                       C  
ATOM     26 C    ASN D   4     -24.138  30.119  10.800                       C  
ATOM     27 O    ASN D   4     -23.997  29.783   9.610                       O  
ATOM     28 CB   ASN D   4     -26.249  30.830  11.986                       C  
ATOM     29 CG   ASN D   4     -27.159  29.955  11.167                       C  
ATOM     30 OD1  ASN D   4     -26.742  28.909  10.688                       O  
ATOM     31 ND2  ASN D   4     -28.394  30.400  10.960                       N  
ATOM     32 N    ILE D   5     -23.526  29.524  11.805                       N  
ATOM     33 CA   ILE D   5     -22.563  28.458  11.577                       C  
ATOM     34 C    ILE D   5     -23.187  27.222  10.931                       C  
ATOM     35 O    ILE D   5     -22.529  26.536  10.178                       O  
ATOM     36 CB   ILE D   5     -21.854  28.090  12.904                       C  
ATOM     37 CG1  ILE D   5     -20.670  27.155  12.660                       C  
ATOM     38 CG2  ILE D   5     -22.826  27.510  13.931                       C  
ATOM     39 CD1  ILE D   5     -19.786  27.012  13.880                       C  
ATOM     40 N    THR D   6     -24.438  26.921  11.250                       N  
ATOM     41 CA   THR D   6     -25.059  25.713  10.725                       C  
ATOM     42 C    THR D   6     -25.269  25.861   9.230                       C  
ATOM     43 O    THR D   6     -24.969  24.951   8.454                       O  
ATOM     44 CB   THR D   6     -26.364  25.448  11.473                       C  
ATOM     45 OG1  THR D   6     -26.068  25.238  12.866                       O  
ATOM     46 CG2  THR D   6     -27.044  24.190  10.992                       C  
ATOM     47 N    ASP D   7     -25.721  27.040   8.828                       N  
ATOM     48 CA   ASP D   7     -25.948  27.310   7.421                       C  
ATOM     49 C    ASP D   7     -24.616  27.371   6.633                       C  
ATOM     50 O    ASP D   7     -24.499  26.872   5.515                       O  
ATOM     51 CB   ASP D   7     -26.783  28.574   7.261                       C  
ATOM     52 CG   ASP D   7     -28.235  28.390   7.781                       C  
ATOM     53 OD1  ASP D   7     -28.653  27.246   8.167                       O  
ATOM     54 OD2  ASP D   7     -29.021  29.331   7.877                       O  
ATOM     55 N    LEU D   8     -23.584  27.917   7.248                       N  
ATOM     56 CA   LEU D   8     -22.272  27.970   6.629                       C  
ATOM     57 C    LEU D   8     -21.736  26.549   6.446                       C  
ATOM     58 O    LEU D   8     -21.287  26.161   5.369                       O  
ATOM     59 CB   LEU D   8     -21.362  28.807   7.504                       C  
ATOM     60 CG   LEU D   8     -19.962  29.083   7.018                       C  
ATOM     61 CD1  LEU D   8     -19.415  30.341   7.694                       C  
ATOM     62 CD2  LEU D   8     -19.032  27.925   7.272                       C  
ATOM     63 N    CYX D   9     -21.828  25.743   7.503                       N  
ATOM     64 CA   CYX D   9     -21.348  24.371   7.464                       C  
ATOM     65 C    CYX D   9     -21.979  23.557   6.338                       C  
ATOM     66 O    CYX D   9     -21.320  22.713   5.687                       O  
ATOM     67 CB   CYX D   9     -21.626  23.703   8.820                       C  
ATOM     68 SG   CYX D   9     -20.459  22.396   9.250                       S  
ATOM     69 N    ALA D  10     -23.257  23.816   6.114                       N  
ATOM     70 CA   ALA D  10     -24.031  23.084   5.135                       C  
ATOM     71 C    ALA D  10     -23.603  23.347   3.694                       C  
ATOM     72 O    ALA D  10     -24.005  22.628   2.792                       O  
ATOM     73 CB   ALA D  10     -25.479  23.421   5.299                       C  
ATOM     74 N    GLU D  11     -22.805  24.380   3.492                       N  
ATOM     75 CA   GLU D  11     -22.309  24.710   2.153                       C  
ATOM     76 C    GLU D  11     -21.160  23.815   1.685                       C  
ATOM     77 O    GLU D  11     -20.751  23.908   0.529                       O  
ATOM     78 CB   GLU D  11     -21.860  26.179   2.076                       C  
ATOM     79 CG   GLU D  11     -22.985  27.156   2.340                       C  
ATOM     80 CD   GLU D  11     -22.576  28.598   2.211                       C  
ATOM     81 OE1  GLU D  11     -23.487  29.463   2.174                       O  
ATOM     82 OE2  GLU D  11     -21.363  28.872   2.196                       O  
ATOM     83 N    TYR D  12     -20.616  22.987   2.580                       N  
ATOM     84 CA   TYR D  12     -19.434  22.211   2.264                       C  
ATOM     85 C    TYR D  12     -19.707  20.721   2.321                       C  
ATOM     86 O    TYR D  12     -20.577  20.253   3.071                       O  
ATOM     87 CB   TYR D  12     -18.303  22.546   3.249                       C  
ATOM     88 CG   TYR D  12     -17.898  23.979   3.129                       C  
ATOM     89 CD1  TYR D  12     -18.594  24.988   3.774                       C  
ATOM     90 CD2  TYR D  12     -16.830  24.323   2.341                       C  
ATOM     91 CE1  TYR D  12     -18.224  26.313   3.613                       C  
ATOM     92 CE2  TYR D  12     -16.479  25.620   2.145                       C  
ATOM     93 CZ   TYR D  12     -17.183  26.626   2.777                       C  
ATOM     94 OH   TYR D  12     -16.825  27.935   2.571                       O  
ATOM     95 N    HIS D  13     -18.923  19.984   1.551                       N  
ATOM     96 CA   HIS D  13     -18.962  18.531   1.585                       C  
ATOM     97 C    HIS D  13     -18.168  17.994   2.767                       C  
ATOM     98 O    HIS D  13     -17.214  18.622   3.225                       O  
ATOM     99 CB   HIS D  13     -18.412  17.971   0.263                       C  
ATOM    100 CG   HIS D  13     -18.914  16.593  -0.069                       C  
ATOM    101 ND1  HIS D  13     -18.355  15.448   0.467                       N  
ATOM    102 CD2  HIS D  13     -19.934  16.177  -0.857                       C  
ATOM    103 CE1  HIS D  13     -18.994  14.385   0.009                       C  
ATOM    104 NE2  HIS D  13     -19.969  14.798  -0.785                       N  
ATOM    105 N    ASN D  14     -18.568  16.839   3.265                       N  
ATOM    106 CA   ASN D  14     -17.843  16.159   4.335                       C  
ATOM    107 C    ASN D  14     -17.752  16.976   5.615                       C  
ATOM    108 O    ASN D  14     -16.740  16.932   6.301                       O  
ATOM    109 CB   ASN D  14     -16.419  15.807   3.894                       C  
ATOM    110 CG   ASN D  14     -16.385  14.937   2.671                       C  
ATOM    111 OD1  ASN D  14     -16.999  13.867   2.640                       O  
ATOM    112 ND2  ASN D  14     -15.659  15.377   1.655                       N  
ATOM    113 N    THR D  15     -18.804  17.710   5.946                       N  
ATOM    114 CA   THR D  15     -18.842  18.417   7.227                       C  
ATOM    115 C    THR D  15     -20.012  18.017   8.079                       C  
ATOM    116 O    THR D  15     -20.992  17.433   7.614                       O  
ATOM    117 CB   THR D  15     -18.938  19.928   7.047                       C  
ATOM    118 OG1  THR D  15     -20.146  20.254   6.349                       O  
ATOM    119 CG2  THR D  15     -17.742  20.509   6.282                       C  
ATOM    120 N    GLN D  16     -19.888  18.361   9.363                       N  
ATOM    121 CA   GLN D  16     -20.990  18.231  10.296                       C  
ATOM    122 C    GLN D  16     -20.796  19.226  11.427                       C  
ATOM    123 O    GLN D  16     -19.676  19.723  11.668                       O  
ATOM    124 CB   GLN D  16     -21.094  16.821  10.876                       C  
ATOM    125 CG   GLN D  16     -19.955  16.395  11.792                       C  
ATOM    126 CD   GLN D  16     -19.882  14.866  11.961                       C  
ATOM    127 OE1  GLN D  16     -19.588  14.135  11.016                       O  
ATOM    128 NE2  GLN D  16     -20.192  14.396  13.150                       N  
ATOM    129 N    ILE D  17     -21.916  19.539  12.071                       N  
ATOM    130 CA   ILE D  17     -21.927  20.308  13.294                       C  
ATOM    131 C    ILE D  17     -21.843  19.393  14.494                       C  
ATOM    132 O    ILE D  17     -22.566  18.407  14.577                       O  
ATOM    133 CB   ILE D  17     -23.243  21.149  13.367                       C  
ATOM    134 CG1  ILE D  17     -23.242  22.270  12.308                       C  
ATOM    135 CG2  ILE D  17     -23.476  21.690  14.787                       C  
ATOM    136 CD1  ILE D  17     -22.366  23.457  12.660                       C  
ATOM    137 N    HIS D  18     -20.964  19.758  15.424                       N  
ATOM    138 CA   HIS D  18     -20.938  19.253  16.783                       C  
ATOM    139 C    HIS D  18     -21.420  20.387  17.683                       C  
ATOM    140 O    HIS D  18     -20.965  21.511  17.570                       O  
ATOM    141 CB   HIS D  18     -19.501  18.869  17.220                       C  
ATOM    142 CG   HIS D  18     -18.975  17.611  16.601                       C  
ATOM    143 ND1  HIS D  18     -18.539  17.537  15.303                       N  
ATOM    144 CD2  HIS D  18     -18.750  16.389  17.140                       C  
ATOM    145 CE1  HIS D  18     -18.114  16.301  15.048                       C  
ATOM    146 NE2  HIS D  18     -18.236  15.591  16.148                       N  
ATOM    147 N    THR D  19     -22.318  20.066  18.606                       N  
ATOM    148 CA   THR D  19     -22.768  21.034  19.588                       C  
ATOM    149 C    THR D  19     -22.118  20.693  20.913                       C  
ATOM    150 O    THR D  19     -22.295  19.604  21.439                       O  
ATOM    151 CB   THR D  19     -24.280  21.010  19.710                       C  
ATOM    152 OG1  THR D  19     -24.850  21.339  18.452                       O  
ATOM    153 CG2  THR D  19     -24.775  22.043  20.682                       C  
ATOM    154 N    LEU D  20     -21.357  21.639  21.435                       N  
ATOM    155 CA   LEU D  20     -20.647  21.465  22.696                       C  
ATOM    156 C    LEU D  20     -21.307  22.155  23.873                       C  
ATOM    157 O    LEU D  20     -21.521  21.526  24.909                       O  
ATOM    158 CB   LEU D  20     -19.202  21.979  22.574                       C  
ATOM    159 CG   LEU D  20     -18.211  21.152  21.735                       C  
ATOM    160 CD1  LEU D  20     -18.214  19.712  22.213                       C  
ATOM    161 CD2  LEU D  20     -18.509  21.231  20.227                       C  
ATOM    162 N    ASN D  21     -21.631  23.436  23.705                       N  
ATOM    163 CA   ASN D  21     -22.138  24.267  24.794                       C  
ATOM    164 C    ASN D  21     -21.346  24.085  26.080                       C  
ATOM    165 O    ASN D  21     -21.899  23.870  27.164                       O  
ATOM    166 CB   ASN D  21     -23.643  24.057  24.991                       C  
ATOM    167 CG   ASN D  21     -24.440  24.730  23.895                       C  
ATOM    168 OD1  ASN D  21     -24.135  25.878  23.527                       O  
ATOM    169 ND2  ASN D  21     -25.434  24.040  23.343                       N  
ATOM    170 N    ASP D  22     -20.023  24.195  25.922                       N  
ATOM    171 CA   ASP D  22     -19.086  23.966  27.007                       C  
ATOM    172 C    ASP D  22     -17.777  24.665  26.694                       C  
ATOM    173 O    ASP D  22     -17.452  24.918  25.514                       O  
ATOM    174 CB   ASP D  22     -18.861  22.460  27.174                       C  
ATOM    175 CG   ASP D  22     -18.240  22.078  28.493                       C  
ATOM    176 OD1  ASP D  22     -18.238  22.878  29.457                       O  
ATOM    177 OD2  ASP D  22     -17.727  20.964  28.622                       O  
ATOM    178 N    LYS D  23     -17.034  24.985  27.753                       N  
ATOM    179 CA   LYS D  23     -15.689  25.507  27.591                       C  
ATOM    180 C    LYS D  23     -14.743  24.419  27.123                       C  
ATOM    181 O    LYS D  23     -15.022  23.225  27.243                       O  
ATOM    182 CB   LYS D  23     -15.174  26.117  28.891                       C  
ATOM    183 CG   LYS D  23     -14.936  25.126  29.996                       C  
ATOM    184 CD   LYS D  23     -14.390  25.840  31.225                       C  
ATOM    185 CE   LYS D  23     -14.408  24.963  32.431                       C  
ATOM    186 NZ   LYS D  23     -13.255  24.049  32.395                       N  
ATOM    187 N    ILE D  24     -13.620  24.846  26.562                       N  
ATOM    188 CA   ILE D  24     -12.575  23.921  26.121                       C  
ATOM    189 C    ILE D  24     -11.885  23.337  27.338                       C  
ATOM    190 O    ILE D  24     -11.516  24.080  28.273                       O  
ATOM    191 CB   ILE D  24     -11.571  24.671  25.208                       C  
ATOM    192 CG1  ILE D  24     -12.280  25.159  23.935                       C  
ATOM    193 CG2  ILE D  24     -10.385  23.784  24.847                       C  
ATOM    194 CD1  ILE D  24     -11.487  26.154  23.105                       C  
ATOM    195 N    PHE D  25     -11.719  22.012  27.337                       N  
ATOM    196 CA   PHE D  25     -11.056  21.323  28.435                       C  
ATOM    197 C    PHE D  25      -9.530  21.409  28.340                       C  
ATOM    198 O    PHE D  25      -8.856  21.564  29.337                       O  
ATOM    199 CB   PHE D  25     -11.510  19.856  28.475                       C  
ATOM    200 CG   PHE D  25     -10.877  19.056  29.563                       C  
ATOM    201 CD1  PHE D  25     -11.342  19.134  30.863                       C  
ATOM    202 CD2  PHE D  25      -9.818  18.219  29.280                       C  
ATOM    203 CE1  PHE D  25     -10.766  18.385  31.869                       C  
ATOM    204 CE2  PHE D  25      -9.237  17.474  30.288                       C  
ATOM    205 CZ   PHE D  25      -9.704  17.551  31.570                       C  
ATOM    206 N    SER D  26      -8.979  21.244  27.150                       N  
ATOM    207 CA   SER D  26      -7.546  21.372  26.976                       C  
ATOM    208 C    SER D  26      -7.226  21.996  25.630                       C  
ATOM    209 O    SER D  26      -7.955  21.821  24.659                       O  
ATOM    210 CB   SER D  26      -6.844  20.016  27.108                       C  
ATOM    211 OG   SER D  26      -7.095  19.152  26.034                       O  
ATOM    212 N    TYR D  27      -6.087  22.691  25.600                       N  
ATOM    213 CA   TYR D  27      -5.586  23.359  24.402                       C  
ATOM    214 C    TYR D  27      -4.138  22.948  24.233                       C  
ATOM    215 O    TYR D  27      -3.350  23.093  25.169                       O  
ATOM    216 CB   TYR D  27      -5.682  24.890  24.520                       C  
ATOM    217 CG   TYR D  27      -5.049  25.590  23.380                       C  
ATOM    218 CD1  TYR D  27      -5.756  25.814  22.202                       C  
ATOM    219 CD2  TYR D  27      -3.722  25.915  23.401                       C  
ATOM    220 CE1  TYR D  27      -5.171  26.421  21.124                       C  
ATOM    221 CE2  TYR D  27      -3.106  26.530  22.276                       C  
ATOM    222 CZ   TYR D  27      -3.833  26.742  21.139                       C  
ATOM    223 OH   TYR D  27      -3.259  27.290  19.994                       O  
ATOM    224 N    THR D  28      -3.811  22.418  23.049                       N  
ATOM    225 CA   THR D  28      -2.479  21.958  22.713                       C  
ATOM    226 C    THR D  28      -2.059  22.622  21.423                       C  
ATOM    227 O    THR D  28      -2.855  22.713  20.472                       O  
ATOM    228 CB   THR D  28      -2.514  20.454  22.518                       C  
ATOM    229 OG1  THR D  28      -2.856  19.805  23.747                       O  
ATOM    230 CG2  THR D  28      -1.158  19.896  22.087                       C  
ATOM    231 N    GLU D  29      -0.805  23.074  21.373                       N  
ATOM    232 CA   GLU D  29      -0.269  23.583  20.113                       C  
ATOM    233 C    GLU D  29       1.179  23.150  19.953                       C  
ATOM    234 O    GLU D  29       1.903  22.949  20.930                       O  
ATOM    235 CB   GLU D  29      -0.480  25.088  19.943                       C  
ATOM    236 CG   GLU D  29       0.547  25.918  20.610                       C  
ATOM    237 CD   GLU D  29       0.386  27.419  20.430                       C  
ATOM    238 OE1  GLU D  29      -0.762  27.904  20.260                       O  
ATOM    239 OE2  GLU D  29       1.419  28.130  20.406                       O  
ATOM    240 N    SER D  30       1.572  22.991  18.698                       N  
ATOM    241 CA   SER D  30       2.856  22.453  18.319                       C  
ATOM    242 C    SER D  30       3.532  23.306  17.264                       C  
ATOM    243 O    SER D  30       2.882  23.777  16.318                       O  
ATOM    244 CB   SER D  30       2.640  21.057  17.740                       C  
ATOM    245 OG   SER D  30       3.755  20.600  16.977                       O  
ATOM    246 N    LEU D  31       4.836  23.465  17.421                       N  
ATOM    247 CA   LEU D  31       5.666  24.089  16.412                       C  
ATOM    248 C    LEU D  31       6.563  23.091  15.688                       C  
ATOM    249 O    LEU D  31       7.394  23.494  14.899                       O  
ATOM    250 CB   LEU D  31       6.508  25.233  17.001                       C  
ATOM    251 CG   LEU D  31       7.481  24.922  18.144                       C  
ATOM    252 CD1  LEU D  31       8.719  24.202  17.654                       C  
ATOM    253 CD2  LEU D  31       7.890  26.163  18.888                       C  
ATOM    254 N    ALA D  32       6.365  21.806  15.941                       N  
ATOM    255 CA   ALA D  32       7.209  20.804  15.339                       C  
ATOM    256 C    ALA D  32       6.936  20.735  13.835                       C  
ATOM    257 O    ALA D  32       5.803  20.889  13.390                       O  
ATOM    258 CB   ALA D  32       6.966  19.439  15.982                       C  
ATOM    259 N    GLY D  33       7.977  20.471  13.062                       N  
ATOM    260 CA   GLY D  33       7.873  20.548  11.622                       C  
ATOM    261 C    GLY D  33       6.913  19.519  11.070                       C  
ATOM    262 O    GLY D  33       7.000  18.332  11.423                       O  
ATOM    263 N    LYS D  34       6.029  20.003  10.203                       N  
ATOM    264 CA   LYS D  34       4.941  19.244   9.584                       C  
ATOM    265 C    LYS D  34       3.790  18.933  10.558                       C  
ATOM    266 O    LYS D  34       2.828  18.275  10.202                       O  
ATOM    267 CB   LYS D  34       5.421  17.952   8.889                       C  
ATOM    268 CG   LYS D  34       6.594  18.150   7.950                       C  
ATOM    269 CD   LYS D  34       6.269  19.021   6.775                       C  
ATOM    270 CE   LYS D  34       7.336  18.883   5.689                       C  
ATOM    271 NZ   LYS D  34       7.250  19.957   4.668                       N  
ATOM    272 N    ARG D  35       3.896  19.415  11.799                       N  
ATOM    273 CA   ARG D  35       2.809  19.306  12.759                       C  
ATOM    274 C    ARG D  35       2.547  20.645  13.426                       C  
ATOM    275 O    ARG D  35       2.324  20.714  14.624                       O  
ATOM    276 CB   ARG D  35       3.078  18.225  13.817                       C  
ATOM    277 CG   ARG D  35       3.088  16.822  13.234                       C  
ATOM    278 CD   ARG D  35       1.745  16.352  12.754                       C  
ATOM    279 NE   ARG D  35       1.710  14.908  12.542                       N  
ATOM    280 CZ   ARG D  35       0.884  14.269  11.713                       C  
ATOM    281 NH1  ARG D  35       0.007  14.918  10.952                       N  
ATOM    282 NH2  ARG D  35       0.955  12.944  11.641                       N  
ATOM    283 N    GLU D  36       2.580  21.713  12.632                       N  
ATOM    284 CA   GLU D  36       2.281  23.044  13.124                       C  
ATOM    285 C    GLU D  36       0.759  23.169  13.173                       C  
ATOM    286 O    GLU D  36       0.102  23.509  12.197                       O  
ATOM    287 CB   GLU D  36       2.910  24.093  12.215                       C  
ATOM    288 CG   GLU D  36       4.398  23.903  11.997                       C  
ATOM    289 CD   GLU D  36       4.736  23.027  10.787                       C  
ATOM    290 OE1  GLU D  36       3.825  22.376  10.203                       O  
ATOM    291 OE2  GLU D  36       5.928  22.996  10.396                       O  
ATOM    292 N    MET D  37       0.200  22.823  14.316                       N  
ATOM    293 CA   MET D  37      -1.232  22.598  14.469                       C  
ATOM    294 C    MET D  37      -1.665  22.880  15.884                       C  
ATOM    295 O    MET D  37      -0.828  23.048  16.770                       O  
ATOM    296 CB   MET D  37      -1.573  21.137  14.158                       C  
ATOM    297 CG   MET D  37      -1.058  20.132  15.199                       C  
ATOM    298 SD   MET D  37      -1.342  18.409  14.749                       S  
ATOM    299 CE   MET D  37      -3.156  18.310  14.747                       C  
ATOM    300 N    ALA D  38      -2.978  22.882  16.091                       N  
ATOM    301 CA   ALA D  38      -3.539  22.930  17.434                       C  
ATOM    302 C    ALA D  38      -4.541  21.808  17.585                       C  
ATOM    303 O    ALA D  38      -5.110  21.326  16.586                       O  
ATOM    304 CB   ALA D  38      -4.211  24.276  17.723                       C  
ATOM    305 N    ILE D  39      -4.675  21.342  18.818                       N  
ATOM    306 CA   ILE D  39      -5.619  20.301  19.179                       C  
ATOM    307 C    ILE D  39      -6.370  20.764  20.391                       C  
ATOM    308 O    ILE D  39      -5.748  21.183  21.366                       O  
ATOM    309 CB   ILE D  39      -4.895  18.955  19.501                       C  
ATOM    310 CG1  ILE D  39      -4.006  18.488  18.346                       C  
ATOM    311 CG2  ILE D  39      -5.921  17.870  19.866                       C  
ATOM    312 CD1  ILE D  39      -2.993  17.432  18.753                       C  
ATOM    313 N    ILE D  40      -7.697  20.686  20.353                       N  
ATOM    314 CA   ILE D  40      -8.502  20.977  21.543                       C  
ATOM    315 C    ILE D  40      -9.328  19.765  21.936                       C  
ATOM    316 O    ILE D  40      -9.670  18.925  21.105                       O  
ATOM    317 CB   ILE D  40      -9.432  22.205  21.354                       C  
ATOM    318 CG1  ILE D  40     -10.391  22.009  20.190                       C  
ATOM    319 CG2  ILE D  40      -8.596  23.463  21.173                       C  
ATOM    320 CD1  ILE D  40     -11.518  23.043  20.112                       C  
ATOM    321 N    THR D  41      -9.643  19.675  23.226                       N  
ATOM    322 CA   THR D  41     -10.607  18.675  23.685                       C  
ATOM    323 C    THR D  41     -11.641  19.318  24.586                       C  
ATOM    324 O    THR D  41     -11.448  20.437  25.089                       O  
ATOM    325 CB   THR D  41      -9.978  17.525  24.473                       C  
ATOM    326 OG1  THR D  41      -9.553  17.991  25.756                       O  
ATOM    327 CG2  THR D  41      -8.744  16.964  23.797                       C  
ATOM    328 N    PHE D  42     -12.717  18.565  24.774                       N  
ATOM    329 CA   PHE D  42     -13.800  18.908  25.681                       C  
ATOM    330 C    PHE D  42     -13.935  17.796  26.708                       C  
ATOM    331 O    PHE D  42     -13.474  16.678  26.456                       O  
ATOM    332 CB   PHE D  42     -15.094  19.134  24.909                       C  
ATOM    333 CG   PHE D  42     -15.030  20.323  24.031                       C  
ATOM    334 CD1  PHE D  42     -15.451  21.552  24.504                       C  
ATOM    335 CD2  PHE D  42     -14.492  20.232  22.747                       C  
ATOM    336 CE1  PHE D  42     -15.333  22.688  23.722                       C  
ATOM    337 CE2  PHE D  42     -14.375  21.368  21.971                       C  
ATOM    338 CZ   PHE D  42     -14.824  22.592  22.457                       C  
ATOM    339 N    LYS D  43     -14.558  18.094  27.850                       N  
ATOM    340 CA   LYS D  43     -14.600  17.126  28.939                       C  
ATOM    341 C    LYS D  43     -15.384  15.879  28.583                       C  
ATOM    342 O    LYS D  43     -15.242  14.866  29.246                       O  
ATOM    343 CB   LYS D  43     -15.119  17.767  30.222                       C  
ATOM    344 CG   LYS D  43     -16.608  18.013  30.260                       C  
ATOM    345 CD   LYS D  43     -17.025  18.681  31.570                       C  
ATOM    346 CE   LYS D  43     -18.414  19.357  31.474                       C  
ATOM    347 NZ   LYS D  43     -19.485  18.360  31.436                       N  
ATOM    348 N    ASN D  44     -16.186  15.941  27.519                       N  
ATOM    349 CA   ASN D  44     -16.914  14.761  27.026                       C  
ATOM    350 C    ASN D  44     -16.041  13.803  26.215                       C  
ATOM    351 O    ASN D  44     -16.525  12.774  25.723                       O  
ATOM    352 CB   ASN D  44     -18.123  15.198  26.193                       C  
ATOM    353 CG   ASN D  44     -17.748  15.974  24.946                       C  
ATOM    354 OD1  ASN D  44     -16.566  16.126  24.609                       O  
ATOM    355 ND2  ASN D  44     -18.767  16.473  24.245                       N  
ATOM    356 N    GLY D  45     -14.760  14.124  26.092                       N  
ATOM    357 CA   GLY D  45     -13.819  13.285  25.365                       C  
ATOM    358 C    GLY D  45     -13.582  13.691  23.918                       C  
ATOM    359 O    GLY D  45     -12.670  13.178  23.276                       O  
ATOM    360 N    ALA D  46     -14.380  14.614  23.393                       N  
ATOM    361 CA   ALA D  46     -14.248  14.985  21.985                       C  
ATOM    362 C    ALA D  46     -12.946  15.733  21.766                       C  
ATOM    363 O    ALA D  46     -12.564  16.584  22.556                       O  
ATOM    364 CB   ALA D  46     -15.391  15.848  21.551                       C  
ATOM    365 N    THR D  47     -12.315  15.411  20.655                       N  
ATOM    366 CA   THR D  47     -11.043  15.966  20.241                       C  
ATOM    367 C    THR D  47     -11.150  16.517  18.833                       C  
ATOM    368 O    THR D  47     -11.683  15.867  17.940                       O  
ATOM    369 CB   THR D  47      -9.987  14.837  20.245                       C  
ATOM    370 OG1  THR D  47      -9.889  14.286  21.559                       O  
ATOM    371 CG2  THR D  47      -8.592  15.359  19.925                       C  
ATOM    372 N    PHE D  48     -10.605  17.713  18.624                       N  
ATOM    373 CA   PHE D  48     -10.645  18.381  17.330                       C  
ATOM    374 C    PHE D  48      -9.291  19.013  17.017                       C  
ATOM    375 O    PHE D  48      -8.553  19.394  17.937                       O  
ATOM    376 CB   PHE D  48     -11.699  19.480  17.382                       C  
ATOM    377 CG   PHE D  48     -13.081  18.971  17.710                       C  
ATOM    378 CD1  PHE D  48     -13.837  18.357  16.746                       C  
ATOM    379 CD2  PHE D  48     -13.597  19.097  18.975                       C  
ATOM    380 CE1  PHE D  48     -15.075  17.868  17.032                       C  
ATOM    381 CE2  PHE D  48     -14.856  18.610  19.280                       C  
ATOM    382 CZ   PHE D  48     -15.598  18.001  18.299                       C  
ATOM    383 N    GLN D  49      -8.975  19.120  15.739                       N  
ATOM    384 CA   GLN D  49      -7.740  19.774  15.323                       C  
ATOM    385 C    GLN D  49      -8.015  21.001  14.475                       C  
ATOM    386 O    GLN D  49      -9.046  21.094  13.794                       O  
ATOM    387 CB   GLN D  49      -6.856  18.815  14.505                       C  
ATOM    388 CG   GLN D  49      -7.459  18.385  13.181                       C  
ATOM    389 CD   GLN D  49      -6.500  17.601  12.330                       C  
ATOM    390 OE1  GLN D  49      -5.382  18.054  12.104                       O  
ATOM    391 NE2  GLN D  49      -6.947  16.459  11.809                       N  
ATOM    392 N    VAL D  50      -7.055  21.921  14.508                       N  
ATOM    393 CA   VAL D  50      -6.851  22.849  13.409                       C  
ATOM    394 C    VAL D  50      -5.738  22.249  12.575                       C  
ATOM    395 O    VAL D  50      -4.618  22.068  13.049                       O  
ATOM    396 CB   VAL D  50      -6.494  24.273  13.853                       C  
ATOM    397 CG1  VAL D  50      -6.305  25.162  12.632                       C  
ATOM    398 CG2  VAL D  50      -7.546  24.850  14.779                       C  
ATOM    399 N    GLU D  51      -6.056  21.906  11.338                       N  
ATOM    400 CA   GLU D  51      -5.098  21.185  10.508                       C  
ATOM    401 C    GLU D  51      -3.862  22.016  10.228                       C  
ATOM    402 O    GLU D  51      -3.914  23.247  10.117                       O  
ATOM    403 CB   GLU D  51      -5.719  20.824   9.155                       C  
ATOM    404 CG   GLU D  51      -6.813  19.772   9.206                       C  
ATOM    405 CD   GLU D  51      -7.306  19.408   7.805                       C  
ATOM    406 OE1  GLU D  51      -8.280  20.017   7.353                       O  
ATOM    407 OE2  GLU D  51      -6.713  18.517   7.161                       O  
ATOM    408 N    VAL D  52      -2.761  21.305  10.018                       N  
ATOM    409 CA   VAL D  52      -1.562  21.905   9.450                       C  
ATOM    410 C    VAL D  52      -1.923  22.451   8.074                       C  
ATOM    411 O    VAL D  52      -2.623  21.783   7.314                       O  
ATOM    412 CB   VAL D  52      -0.461  20.832   9.278                       C  
ATOM    413 CG1  VAL D  52       0.801  21.434   8.680                       C  
ATOM    414 CG2  VAL D  52      -0.146  20.191  10.567                       C  
ATOM    415 N    PRO D  53      -1.469  23.652   7.726                       N  
ATOM    416 CA   PRO D  53      -1.761  24.167   6.379                       C  
ATOM    417 C    PRO D  53      -1.207  23.226   5.337                       C  
ATOM    418 O    PRO D  53      -0.050  22.812   5.409                       O  
ATOM    419 CB   PRO D  53      -1.059  25.510   6.342                       C  
ATOM    420 CG   PRO D  53      -0.898  25.899   7.737                       C  
ATOM    421 CD   PRO D  53      -0.727  24.613   8.542                       C  
ATOM    422 N    GLY D  54      -2.052  22.884   4.375                       N  
ATOM    423 CA   GLY D  54      -1.690  21.943   3.328                       C  
ATOM    424 C    GLY D  54      -2.190  22.377   1.952                       C  
ATOM    425 O    GLY D  54      -2.799  23.439   1.793                       O  
ATOM    426 N    SER D  55      -1.899  21.571   0.943                       N  
ATOM    427 CA   SER D  55      -2.302  21.957  -0.403                       C  
ATOM    428 C    SER D  55      -3.796  21.870  -0.616                       C  
ATOM    429 O    SER D  55      -4.287  22.309  -1.640                       O  
ATOM    430 CB   SER D  55      -1.633  21.079  -1.428                       C  
ATOM    431 OG   SER D  55      -1.950  19.752  -1.144                       O  
ATOM    432 N    GLN D  56      -4.520  21.277   0.328                       N  
ATOM    433 CA   GLN D  56      -5.970  21.283   0.237                       C  
ATOM    434 C    GLN D  56      -6.492  22.693   0.444                       C  
ATOM    435 O    GLN D  56      -7.558  23.010  -0.082                       O  
ATOM    436 CB   GLN D  56      -6.616  20.327   1.251                       C  
ATOM    437 CG   GLN D  56      -6.527  20.762   2.693                       C  
ATOM    438 CD   GLN D  56      -5.369  20.164   3.438                       C  
ATOM    439 OE1  GLN D  56      -5.511  19.735   4.609                       O  
ATOM    440 NE2  GLN D  56      -4.221  20.130   2.795                       N  
ATOM    441 N    HIS D  57      -5.762  23.514   1.211                       N  
ATOM    442 CA   HIS D  57      -6.162  24.860   1.589                       C  
ATOM    443 C    HIS D  57      -5.887  25.853   0.490                       C  
ATOM    444 O    HIS D  57      -4.801  25.853  -0.085                       O  
ATOM    445 CB   HIS D  57      -5.433  25.337   2.866                       C  
ATOM    446 CG   HIS D  57      -5.767  24.520   4.066                       C  
ATOM    447 ND1  HIS D  57      -4.873  23.655   4.651                       N  
ATOM    448 CD2  HIS D  57      -6.929  24.374   4.733                       C  
ATOM    449 CE1  HIS D  57      -5.455  23.056   5.680                       C  
ATOM    450 NE2  HIS D  57      -6.701  23.487   5.759                       N  
ATOM    451 N    ILE D  58      -6.852  26.726   0.238                       N  
ATOM    452 CA   ILE D  58      -6.666  27.768  -0.756                       C  
ATOM    453 C    ILE D  58      -5.997  28.942  -0.078                       C  
ATOM    454 O    ILE D  58      -5.953  29.052   1.176                       O  
ATOM    455 CB   ILE D  58      -7.993  28.159  -1.463                       C  
ATOM    456 CG1  ILE D  58      -9.004  28.786  -0.495                       C  
ATOM    457 CG2  ILE D  58      -8.616  26.946  -2.124                       C  
ATOM    458 CD1  ILE D  58     -10.219  29.443  -1.169                       C  
ATOM    459 N    ASP D  59      -5.449  29.827  -0.893                       N  
ATOM    460 CA   ASP D  59      -4.597  30.850  -0.350                       C  
ATOM    461 C    ASP D  59      -5.310  31.688   0.728                       C  
ATOM    462 O    ASP D  59      -4.732  32.047   1.729                       O  
ATOM    463 CB   ASP D  59      -4.085  31.741  -1.486                       C  
ATOM    464 CG   ASP D  59      -3.287  30.972  -2.532                       C  
ATOM    465 OD1  ASP D  59      -2.715  29.895  -2.221                       O  
ATOM    466 OD2  ASP D  59      -3.142  31.398  -3.699                       O  
ATOM    467 N    SER D  60      -6.584  31.983   0.541                       N  
ATOM    468 CA   SER D  60      -7.287  32.835   1.491                       C  
ATOM    469 C    SER D  60      -7.546  32.169   2.859                       C  
ATOM    470 O    SER D  60      -7.822  32.828   3.838                       O  
ATOM    471 CB   SER D  60      -8.613  33.273   0.882                       C  
ATOM    472 OG   SER D  60      -9.329  32.164   0.399                       O  
ATOM    473 N    GLN D  61      -7.432  30.863   2.931                       N  
ATOM    474 CA   GLN D  61      -7.637  30.190   4.203                       C  
ATOM    475 C    GLN D  61      -6.438  30.258   5.139                       C  
ATOM    476 O    GLN D  61      -6.596  30.056   6.352                       O  
ATOM    477 CB   GLN D  61      -7.950  28.719   3.967                       C  
ATOM    478 CG   GLN D  61      -9.267  28.479   3.269                       C  
ATOM    479 CD   GLN D  61      -9.510  27.024   3.054                       C  
ATOM    480 OE1  GLN D  61      -9.052  26.460   2.061                       O  
ATOM    481 NE2  GLN D  61     -10.189  26.382   4.015                       N  
ATOM    482 N    LYS D  62      -5.248  30.491   4.597                       N  
ATOM    483 CA   LYS D  62      -4.039  30.472   5.411                       C  
ATOM    484 C    LYS D  62      -4.109  31.491   6.566                       C  
ATOM    485 O    LYS D  62      -3.835  31.139   7.722                       O  
ATOM    486 CB   LYS D  62      -2.808  30.744   4.540                       C  
ATOM    487 CG   LYS D  62      -2.522  29.718   3.451                       C  
ATOM    488 CD   LYS D  62      -2.627  28.288   3.955                       C  
ATOM    489 CE   LYS D  62      -2.235  27.232   2.871                       C  
ATOM    490 NZ   LYS D  62      -1.036  27.544   2.009                       N  
ATOM    491 N    LYS D  63      -4.534  32.727   6.284                       N  
ATOM    492 CA   LYS D  63      -4.678  33.736   7.326                       C  
ATOM    493 C    LYS D  63      -5.752  33.315   8.330                       C  
ATOM    494 O    LYS D  63      -5.613  33.526   9.540                       O  
ATOM    495 CB   LYS D  63      -5.030  35.127   6.751                       C  
ATOM    496 CG   LYS D  63      -3.897  36.082   6.574                       C  
ATOM    497 CD   LYS D  63      -4.389  37.418   5.995                       C  
ATOM    498 CE   LYS D  63      -3.708  38.597   6.669                       C  
ATOM    499 NZ   LYS D  63      -2.268  38.341   6.971                       N  
ATOM    500 N    ALA D  64      -6.809  32.704   7.842                       N  
ATOM    501 CA   ALA D  64      -7.930  32.314   8.689                       C  
ATOM    502 C    ALA D  64      -7.551  31.152   9.613                       C  
ATOM    503 O    ALA D  64      -8.060  31.044  10.727                       O  
ATOM    504 CB   ALA D  64      -9.141  31.993   7.862                       C  
ATOM    505 N    ILE D  65      -6.675  30.281   9.151                       N  
ATOM    506 CA   ILE D  65      -6.155  29.205   9.981                       C  
ATOM    507 C    ILE D  65      -5.395  29.767  11.164                       C  
ATOM    508 O    ILE D  65      -5.569  29.318  12.305                       O  
ATOM    509 CB   ILE D  65      -5.283  28.248   9.144                       C  
ATOM    510 CG1  ILE D  65      -6.167  27.448   8.185                       C  
ATOM    511 CG2  ILE D  65      -4.439  27.325  10.030                       C  
ATOM    512 CD1  ILE D  65      -5.366  26.713   7.127                       C  
ATOM    513 N    GLU D  66      -4.554  30.768  10.915                       N  
ATOM    514 CA   GLU D  66      -3.796  31.385  12.003                       C  
ATOM    515 C    GLU D  66      -4.754  32.047  12.978                       C  
ATOM    516 O    GLU D  66      -4.569  31.935  14.196                       O  
ATOM    517 CB   GLU D  66      -2.759  32.368  11.458                       C  
ATOM    518 CG   GLU D  66      -1.680  31.701  10.601                       C  
ATOM    519 CD   GLU D  66      -1.040  30.511  11.276                       C  
ATOM    520 OE1  GLU D  66      -0.388  30.713  12.327                       O  
ATOM    521 OE2  GLU D  66      -1.182  29.368  10.762                       O  
ATOM    522 N    ARG D  67      -5.768  32.741  12.466                       N  
ATOM    523 CA   ARG D  67      -6.755  33.383  13.323                       C  
ATOM    524 C    ARG D  67      -7.489  32.357  14.200                       C  
ATOM    525 O    ARG D  67      -7.712  32.611  15.394                       O  
ATOM    526 CB   ARG D  67      -7.780  34.166  12.510                       C  
ATOM    527 CG   ARG D  67      -8.838  34.807  13.357                       C  
ATOM    528 CD   ARG D  67      -9.913  35.537  12.546                       C  
ATOM    529 NE   ARG D  67      -9.278  36.671  11.891                       N  
ATOM    530 CZ   ARG D  67      -8.921  37.776  12.510                       C  
ATOM    531 NH1  ARG D  67      -9.178  37.959  13.784                       N  
ATOM    532 NH2  ARG D  67      -8.298  38.713  11.847                       N  
ATOM    533 N    MET D  68      -7.842  31.212  13.638                       N  
ATOM    534 CA   MET D  68      -8.598  30.210  14.380                       C  
ATOM    535 C    MET D  68      -7.770  29.736  15.574                       C  
ATOM    536 O    MET D  68      -8.314  29.526  16.646                       O  
ATOM    537 CB   MET D  68      -8.956  29.039  13.472                       C  
ATOM    538 CG   MET D  68      -9.815  27.946  14.153                       C  
ATOM    539 SD   MET D  68     -11.411  28.536  14.712                       S  
ATOM    540 CE   MET D  68     -12.222  28.740  13.121                       C  
ATOM    541 N    LYS D  69      -6.470  29.487  15.364                       N  
ATOM    542 CA   LYS D  69      -5.650  29.069  16.469                       C  
ATOM    543 C    LYS D  69      -5.573  30.161  17.548                       C  
ATOM    544 O    LYS D  69      -5.577  29.851  18.750                       O  
ATOM    545 CB   LYS D  69      -4.274  28.618  16.001                       C  
ATOM    546 CG   LYS D  69      -4.321  27.337  15.181                       C  
ATOM    547 CD   LYS D  69      -3.015  26.939  14.567                       C  
ATOM    548 CE   LYS D  69      -2.591  27.849  13.417                       C  
ATOM    549 NZ   LYS D  69      -1.481  27.247  12.588                       N  
ATOM    550 N    ASP D  70      -5.495  31.430  17.144                       N  
ATOM    551 CA   ASP D  70      -5.565  32.550  18.097                       C  
ATOM    552 C    ASP D  70      -6.890  32.488  18.887                       C  
ATOM    553 O    ASP D  70      -6.918  32.653  20.101                       O  
ATOM    554 CB   ASP D  70      -5.546  33.915  17.397                       C  
ATOM    555 CG   ASP D  70      -4.268  34.250  16.679                       C  
ATOM    556 OD1  ASP D  70      -3.244  33.618  16.908                       O  
ATOM    557 OD2  ASP D  70      -4.253  35.189  15.819                       O  
ATOM    558 N    THR D  71      -7.986  32.266  18.189                       N  
ATOM    559 CA   THR D  71      -9.313  32.215  18.798                       C  
ATOM    560 C    THR D  71      -9.448  31.077  19.798                       C  
ATOM    561 O    THR D  71      -9.965  31.280  20.889                       O  
ATOM    562 CB   THR D  71     -10.360  32.094  17.708                       C  
ATOM    563 OG1  THR D  71     -10.347  33.311  16.961                       O  
ATOM    564 CG2  THR D  71     -11.775  31.919  18.274                       C  
ATOM    565 N    LEU D  72      -8.968  29.889  19.430                       N  
ATOM    566 CA   LEU D  72      -9.090  28.749  20.314                       C  
ATOM    567 C    LEU D  72      -8.254  29.000  21.577                       C  
ATOM    568 O    LEU D  72      -8.676  28.632  22.681                       O  
ATOM    569 CB   LEU D  72      -8.654  27.460  19.617                       C  
ATOM    570 CG   LEU D  72      -9.547  27.063  18.438                       C  
ATOM    571 CD1  LEU D  72      -9.033  25.811  17.817                       C  
ATOM    572 CD2  LEU D  72     -11.002  26.917  18.844                       C  
ATOM    573 N    ARG D  73      -7.049  29.560  21.423                       N  
ATOM    574 CA   ARG D  73      -6.228  29.809  22.600                       C  
ATOM    575 C    ARG D  73      -6.902  30.768  23.571                       C  
ATOM    576 O    ARG D  73      -6.938  30.503  24.786                       O  
ATOM    577 CB   ARG D  73      -4.830  30.354  22.194                       C  
ATOM    578 CG   ARG D  73      -3.936  30.728  23.335                       C  
ATOM    579 CD   ARG D  73      -2.577  31.284  22.902                       C  
ATOM    580 NE   ARG D  73      -2.753  32.480  22.087                       N  
ATOM    581 CZ   ARG D  73      -1.944  32.898  21.120                       C  
ATOM    582 NH1  ARG D  73      -0.815  32.263  20.871                       N  
ATOM    583 NH2  ARG D  73      -2.270  33.952  20.392                       N  
ATOM    584 N    ILE D  74      -7.421  31.885  23.071                       N  
ATOM    585 CA   ILE D  74      -8.018  32.866  23.980                       C  
ATOM    586 C    ILE D  74      -9.367  32.371  24.515                       C  
ATOM    587 O    ILE D  74      -9.691  32.620  25.687                       O  
ATOM    588 CB   ILE D  74      -8.060  34.280  23.364                       C  
ATOM    589 CG1  ILE D  74      -8.394  35.334  24.417                       C  
ATOM    590 CG2  ILE D  74      -9.036  34.360  22.168                       C  
ATOM    591 CD1  ILE D  74      -7.398  35.456  25.556                       C  
ATOM    592 N    ALA D  75     -10.111  31.621  23.708                       N  
ATOM    593 CA   ALA D  75     -11.307  30.969  24.215                       C  
ATOM    594 C    ALA D  75     -10.975  30.048  25.379                       C  
ATOM    595 O    ALA D  75     -11.659  30.055  26.408                       O  
ATOM    596 CB   ALA D  75     -12.053  30.181  23.109                       C  
ATOM    597 N    TYR D  76      -9.942  29.230  25.198                       N  
ATOM    598 CA   TYR D  76      -9.524  28.328  26.268                       C  
ATOM    599 C    TYR D  76      -9.178  29.122  27.533                       C  
ATOM    600 O    TYR D  76      -9.628  28.796  28.627                       O  
ATOM    601 CB   TYR D  76      -8.323  27.457  25.836                       C  
ATOM    602 CG   TYR D  76      -7.781  26.707  27.027                       C  
ATOM    603 CD1  TYR D  76      -8.454  25.630  27.532                       C  
ATOM    604 CD2  TYR D  76      -6.640  27.143  27.702                       C  
ATOM    605 CE1  TYR D  76      -8.009  24.968  28.647                       C  
ATOM    606 CE2  TYR D  76      -6.194  26.487  28.831                       C  
ATOM    607 CZ   TYR D  76      -6.878  25.389  29.291                       C  
ATOM    608 OH   TYR D  76      -6.471  24.749  30.433                       O  
ATOM    609 N    LEU D  77      -8.364  30.161  27.397                       N  
ATOM    610 CA   LEU D  77      -7.842  30.851  28.574                       C  
ATOM    611 C    LEU D  77      -8.923  31.645  29.289                       C  
ATOM    612 O    LEU D  77      -8.813  31.866  30.501                       O  
ATOM    613 CB   LEU D  77      -6.660  31.772  28.196                       C  
ATOM    614 CG   LEU D  77      -5.430  31.013  27.695                       C  
ATOM    615 CD1  LEU D  77      -4.410  31.950  27.085                       C  
ATOM    616 CD2  LEU D  77      -4.789  30.306  28.856                       C  
ATOM    617 N    THR D  78      -9.936  32.102  28.562                       N  
ATOM    618 CA   THR D  78     -11.032  32.849  29.177                       C  
ATOM    619 C    THR D  78     -12.198  31.944  29.608                       C  
ATOM    620 O    THR D  78     -13.182  32.423  30.156                       O  
ATOM    621 CB   THR D  78     -11.599  33.926  28.234                       C  
ATOM    622 OG1  THR D  78     -12.043  33.332  27.003                       O  
ATOM    623 CG2  THR D  78     -10.548  34.979  27.877                       C  
ATOM    624 N    GLU D  79     -12.092  30.653  29.317                       N  
ATOM    625 CA   GLU D  79     -13.147  29.672  29.651                       C  
ATOM    626 C    GLU D  79     -14.453  30.036  28.960                       C  
ATOM    627 O    GLU D  79     -15.538  29.749  29.455                       O  
ATOM    628 CB   GLU D  79     -13.335  29.510  31.166                       C  
ATOM    629 CG   GLU D  79     -12.073  29.140  31.919                       C  
ATOM    630 CD   GLU D  79     -12.283  29.004  33.410                       C  
ATOM    631 OE1  GLU D  79     -13.344  28.527  33.814                       O  
ATOM    632 OE2  GLU D  79     -11.396  29.407  34.171                       O  
ATOM    633 N    ALA D  80     -14.333  30.584  27.750                       N  
ATOM    634 CA   ALA D  80     -15.505  30.926  26.964                       C  
ATOM    635 C    ALA D  80     -16.244  29.663  26.524                       C  
ATOM    636 O    ALA D  80     -15.634  28.724  26.031                       O  
ATOM    637 CB   ALA D  80     -15.099  31.734  25.751                       C  
ATOM    638 N    LYS D  81     -17.562  29.668  26.655                       N  
ATOM    639 CA   LYS D  81     -18.359  28.559  26.162                       C  
ATOM    640 C    LYS D  81     -18.351  28.509  24.640                       C  
ATOM    641 O    LYS D  81     -18.614  29.515  23.953                       O  
ATOM    642 CB   LYS D  81     -19.786  28.664  26.672                       C  
ATOM    643 CG   LYS D  81     -19.887  28.319  28.144                       C  
ATOM    644 CD   LYS D  81     -21.298  27.945  28.592                       C  
ATOM    645 CE   LYS D  81     -21.312  27.695  30.093                       C  
ATOM    646 NZ   LYS D  81     -20.946  26.293  30.461                       N  
ATOM    647 N    VAL D  82     -17.979  27.347  24.111                       N  
ATOM    648 CA   VAL D  82     -18.095  27.081  22.679                       C  
ATOM    649 C    VAL D  82     -19.475  26.495  22.467                       C  
ATOM    650 O    VAL D  82     -19.881  25.534  23.122                       O  
ATOM    651 CB   VAL D  82     -17.028  26.067  22.226                       C  
ATOM    652 CG1  VAL D  82     -17.222  25.697  20.760                       C  
ATOM    653 CG2  VAL D  82     -15.657  26.605  22.490                       C  
ATOM    654 N    GLU D  83     -20.229  27.128  21.581                       N  
ATOM    655 CA   GLU D  83     -21.546  26.664  21.231                       C  
ATOM    656 C    GLU D  83     -21.426  25.481  20.266                       C  
ATOM    657 O    GLU D  83     -21.770  24.345  20.635                       O  
ATOM    658 CB   GLU D  83     -22.408  27.821  20.657                       C  
ATOM    659 CG   GLU D  83     -23.836  27.366  20.316                       C  
ATOM    660 CD   GLU D  83     -24.483  28.077  19.153                       C  
ATOM    661 OE1  GLU D  83     -23.794  28.622  18.270                       O  
ATOM    662 OE2  GLU D  83     -25.724  28.051  19.097                       O  
ATOM    663 N    LYS D  84     -21.006  25.755  19.041                       N  
ATOM    664 CA   LYS D  84     -20.864  24.731  18.020                       C  
ATOM    665 C    LYS D  84     -19.514  24.781  17.327                       C  
ATOM    666 O    LYS D  84     -18.876  25.841  17.252                       O  
ATOM    667 CB   LYS D  84     -21.976  24.882  16.978                       C  
ATOM    668 CG   LYS D  84     -23.377  24.564  17.521                       C  
ATOM    669 CD   LYS D  84     -24.487  25.106  16.636                       C  
ATOM    670 CE   LYS D  84     -25.872  24.893  17.253                       C  
ATOM    671 NZ   LYS D  84     -26.343  23.473  17.220                       N  
ATOM    672 N    LEU D  85     -19.109  23.634  16.785                       N  
ATOM    673 CA   LEU D  85     -18.050  23.571  15.806                       C  
ATOM    674 C    LEU D  85     -18.584  22.964  14.530                       C  
ATOM    675 O    LEU D  85     -19.330  22.008  14.559                       O  
ATOM    676 CB   LEU D  85     -16.899  22.700  16.291                       C  
ATOM    677 CG   LEU D  85     -16.151  23.206  17.507                       C  
ATOM    678 CD1  LEU D  85     -15.239  22.097  18.030                       C  
ATOM    679 CD2  LEU D  85     -15.328  24.436  17.140                       C  
ATOM    680 N    CYX D  86     -18.221  23.579  13.407                       N  
ATOM    681 CA   CYX D  86     -18.360  22.971  12.098                       C  
ATOM    682 C    CYX D  86     -17.034  22.299  11.808                       C  
ATOM    683 O    CYX D  86     -15.996  22.958  11.867                       O  
ATOM    684 CB   CYX D  86     -18.594  24.032  11.029                       C  
ATOM    685 SG   CYX D  86     -18.656  23.356   9.343                       S  
ATOM    686 N    VAL D  87     -17.066  21.013  11.474                       N  
ATOM    687 CA   VAL D  87     -15.838  20.259  11.214                       C  
ATOM    688 C    VAL D  87     -15.934  19.472   9.926                       C  
ATOM    689 O    VAL D  87     -17.022  19.092   9.499                       O  
ATOM    690 CB   VAL D  87     -15.544  19.278  12.345                       C  
ATOM    691 CG1  VAL D  87     -15.541  19.988  13.647                       C  
ATOM    692 CG2  VAL D  87     -16.549  18.136  12.384                       C  
ATOM    693 N    TRP D  88     -14.779  19.210   9.326                       N  
ATOM    694 CA   TRP D  88     -14.666  18.185   8.299                       C  
ATOM    695 C    TRP D  88     -14.495  16.849   8.990                       C  
ATOM    696 O    TRP D  88     -13.632  16.689   9.855                       O  
ATOM    697 CB   TRP D  88     -13.475  18.482   7.386                       C  
ATOM    698 CG   TRP D  88     -13.707  19.635   6.476                       C  
ATOM    699 CD1  TRP D  88     -14.430  19.633   5.340                       C  
ATOM    700 CD2  TRP D  88     -13.223  20.969   6.640                       C  
ATOM    701 NE1  TRP D  88     -14.413  20.877   4.758                       N  
ATOM    702 CE2  TRP D  88     -13.671  21.718   5.544                       C  
ATOM    703 CE3  TRP D  88     -12.405  21.593   7.586                       C  
ATOM    704 CZ2  TRP D  88     -13.380  23.064   5.395                       C  
ATOM    705 CZ3  TRP D  88     -12.101  22.920   7.429                       C  
ATOM    706 CH2  TRP D  88     -12.582  23.645   6.335                       C  
ATOM    707 N    ASN D  89     -15.305  15.875   8.591                       N  
ATOM    708 CA   ASN D  89     -15.323  14.560   9.208                       C  
ATOM    709 C    ASN D  89     -14.574  13.512   8.395                       C  
ATOM    710 O    ASN D  89     -14.629  12.337   8.726                       O  
ATOM    711 CB   ASN D  89     -16.776  14.132   9.466                       C  
ATOM    712 CG   ASN D  89     -17.621  14.108   8.209                       C  
ATOM    713 OD1  ASN D  89     -17.106  13.926   7.119                       O  
ATOM    714 ND2  ASN D  89     -18.948  14.257   8.367                       N  
ATOM    715 N    ASN D  90     -13.855  13.949   7.361                       N  
ATOM    716 CA   ASN D  90     -12.952  13.067   6.604                       C  
ATOM    717 C    ASN D  90     -11.495  13.205   7.067                       C  
ATOM    718 O    ASN D  90     -10.564  12.804   6.370                       O  
ATOM    719 CB   ASN D  90     -13.062  13.329   5.093                       C  
ATOM    720 CG   ASN D  90     -12.578  14.702   4.684                       C  
ATOM    721 OD1  ASN D  90     -12.494  15.606   5.493                       O  
ATOM    722 ND2  ASN D  90     -12.271  14.867   3.408                       N  
ATOM    723 N    LYS D  91     -11.327  13.720   8.285                       N  
ATOM    724 CA   LYS D  91     -10.035  13.806   8.943                       C  
ATOM    725 C    LYS D  91     -10.194  13.311  10.369                       C  
ATOM    726 O    LYS D  91     -11.286  13.412  10.952                       O  
ATOM    727 CB   LYS D  91      -9.524  15.262   8.978                       C  
ATOM    728 CG   LYS D  91      -9.251  15.881   7.591                       C  
ATOM    729 CD   LYS D  91      -7.996  15.266   6.942                       C  
ATOM    730 CE   LYS D  91      -7.912  15.527   5.435                       C  
ATOM    731 NZ   LYS D  91      -7.990  16.986   5.110                       N  
ATOM    732 N    THR D  92      -9.103  12.803  10.946                       N  
ATOM    733 CA   THR D  92      -9.097  12.451  12.363                       C  
ATOM    734 C    THR D  92      -7.874  13.048  13.023                       C  
ATOM    735 O    THR D  92      -6.782  12.902  12.522                       O  
ATOM    736 CB   THR D  92      -9.091  10.938  12.565                       C  
ATOM    737 OG1  THR D  92      -7.920  10.376  11.985                       O  
ATOM    738 CG2  THR D  92     -10.208  10.300  11.809                       C  
ATOM    739 N    PRO D  93      -8.028  13.779  14.129                       N  
ATOM    740 CA   PRO D  93      -9.303  14.270  14.660                       C  
ATOM    741 C    PRO D  93     -10.103  15.068  13.642                       C  
ATOM    742 O    PRO D  93      -9.530  15.579  12.682                       O  
ATOM    743 CB   PRO D  93      -8.869  15.208  15.798                       C  
ATOM    744 CG   PRO D  93      -7.458  14.753  16.166                       C  
ATOM    745 CD   PRO D  93      -6.866  14.258  14.890                       C  
ATOM    746 N    HIS D  94     -11.402  15.214  13.856                       N  
ATOM    747 CA   HIS D  94     -12.201  16.058  12.965                       C  
ATOM    748 C    HIS D  94     -11.582  17.449  12.938                       C  
ATOM    749 O    HIS D  94     -11.119  17.964  13.940                       O  
ATOM    750 CB   HIS D  94     -13.658  16.156  13.421                       C  
ATOM    751 CG   HIS D  94     -14.466  14.922  13.200                       C  
ATOM    752 ND1  HIS D  94     -15.773  14.800  13.646                       N  
ATOM    753 CD2  HIS D  94     -14.170  13.766  12.565                       C  
ATOM    754 CE1  HIS D  94     -16.233  13.606  13.307                       C  
ATOM    755 NE2  HIS D  94     -15.282  12.958  12.654                       N  
ATOM    756 N    ALA D  95     -11.585  18.054  11.760                       N  
ATOM    757 CA   ALA D  95     -10.853  19.269  11.516                       C  
ATOM    758 C    ALA D  95     -11.794  20.459  11.553                       C  
ATOM    759 O    ALA D  95     -12.818  20.483  10.881                       O  
ATOM    760 CB   ALA D  95     -10.161  19.154  10.157                       C  
ATOM    761 N    ILE D  96     -11.446  21.450  12.361                       N  
ATOM    762 CA   ILE D  96     -12.295  22.623  12.519                       C  
ATOM    763 C    ILE D  96     -12.340  23.485  11.269                       C  
ATOM    764 O    ILE D  96     -11.308  23.937  10.764                       O  
ATOM    765 CB   ILE D  96     -11.836  23.434  13.721                       C  
ATOM    766 CG1  ILE D  96     -12.022  22.602  15.004                       C  
ATOM    767 CG2  ILE D  96     -12.630  24.738  13.826                       C  
ATOM    768 CD1  ILE D  96     -11.243  23.162  16.205                       C  
ATOM    769 N    ALA D  97     -13.571  23.761  10.830                       N  
ATOM    770 CA   ALA D  97     -13.861  24.721   9.765                       C  
ATOM    771 C    ALA D  97     -14.420  26.026  10.308                       C  
ATOM    772 O    ALA D  97     -14.189  27.073   9.718                       O  
ATOM    773 CB   ALA D  97     -14.887  24.151   8.798                       C  
ATOM    774 N    ALA D  98     -15.174  25.958  11.405                       N  
ATOM    775 CA   ALA D  98     -15.763  27.163  11.988                       C  
ATOM    776 C    ALA D  98     -16.107  26.922  13.445                       C  
ATOM    777 O    ALA D  98     -16.327  25.783  13.849                       O  
ATOM    778 CB   ALA D  98     -17.021  27.635  11.192                       C  
ATOM    779 N    ILE D  99     -16.228  28.022  14.197                       N  
ATOM    780 CA   ILE D  99     -16.580  27.981  15.587                       C  
ATOM    781 C    ILE D  99     -17.609  29.049  15.886                       C  
ATOM    782 O    ILE D  99     -17.571  30.128  15.315                       O  
ATOM    783 CB   ILE D  99     -15.327  28.174  16.483                       C  
ATOM    784 CG1  ILE D  99     -15.670  28.003  17.967                       C  
ATOM    785 CG2  ILE D  99     -14.662  29.506  16.230                       C  
ATOM    786 CD1  ILE D  99     -14.449  27.938  18.868                       C  
ATOM    787 N    SER D 100     -18.555  28.713  16.767                       N  
ATOM    788 CA   SER D 100     -19.451  29.714  17.343                       C  
ATOM    789 C    SER D 100     -19.320  29.681  18.848                       C  
ATOM    790 O    SER D 100     -19.216  28.605  19.450                       O  
ATOM    791 CB   SER D 100     -20.901  29.492  16.906                       C  
ATOM    792 OG   SER D 100     -21.427  28.247  17.350                       O  
ATOM    793 N    MET D 101     -19.365  30.871  19.428                       N  
ATOM    794 CA   MET D 101     -19.305  31.068  20.868                       C  
ATOM    795 C    MET D 101     -20.562  31.824  21.271                       C  
ATOM    796 O    MET D 101     -20.911  32.846  20.658                       O  
ATOM    797 CB   MET D 101     -18.055  31.837  21.234                       C  
ATOM    798 CG   MET D 101     -16.729  30.948  21.073                       C  
ATOM    799 SD   MET D 101     -15.302  31.799  21.698                       S  
ATOM    800 CE   MET D 101     -15.145  33.079  20.429                       C  
ATOM    801 N    ALA D 102     -21.226  31.299  22.295                       N  
ATOM    802 CA   ALA D 102     -22.438  31.864  22.832                       C  
ATOM    803 C    ALA D 102     -22.646  31.183  24.183                       C  
ATOM    804 O    ALA D 102     -22.153  30.067  24.446                       O  
ATOM    805 CB   ALA D 102     -23.630  31.556  21.950                       C  
ATOM    806 N    ASN D 103     -23.421  31.853  25.009                       N  
ATOM    807 CA   ASN D 103     -23.836  31.273  26.285                       C  
ATOM    808 C    ASN D 103     -25.089  30.411  26.184                       C  
ATOM    809 O    ASN D 103     -25.560  29.887  27.216                       O  
ATOM    810 CB   ASN D 103     -23.996  32.385  27.285                       C  
ATOM    811 CG   ASN D 103     -22.738  32.621  28.070                       C  
ATOM    812 OD1  ASN D 103     -21.667  32.149  27.692                       O  
ATOM    813 ND2  ASN D 103     -22.864  33.320  29.201                       N  
ATOM    814 OXT  ASN D 103     -25.574  30.188  25.057                       O  
ATOM    815 O    HOH D1513      -9.950  23.964   0.991                       O  
ATOM    816 O    HOH D1515     -14.936  20.946   1.637                       O  
ATOM    817 O    HOH D1516     -14.227  18.129   1.532                       O  
ATOM    818 O    HOH D1520     -12.878  24.745   2.706                       O  
TER     819      HOH D1520                                                      
CONECT    1    2                                                                
CONECT    2    1    3    5                                                      
CONECT    3    2    4    8                                                      
CONECT    4    3                                                                
CONECT    5    2    6    7                                                      
CONECT    6    5                                                                
CONECT    7    5                                                                
CONECT    8    3    9   14                                                      
CONECT    9    8   10   12                                                      
CONECT   10    9   11   15                                                      
CONECT   11   10                                                                
CONECT   12    9   13                                                           
CONECT   13   12   14                                                           
CONECT   14    8   13                                                           
CONECT   15   10   16                                                           
CONECT   16   15   17   19                                                      
CONECT   17   16   18   24                                                      
CONECT   18   17                                                                
CONECT   19   16   20                                                           
CONECT   20   19   21                                                           
CONECT   21   20   22   23                                                      
CONECT   22   21                                                                
CONECT   23   21                                                                
CONECT   24   17   25                                                           
CONECT   25   24   26   28                                                      
CONECT   26   25   27   32                                                      
CONECT   27   26                                                                
CONECT   28   25   29                                                           
CONECT   29   28   30   31                                                      
CONECT   30   29                                                                
CONECT   31   29                                                                
CONECT   32   26   33                                                           
CONECT   33   32   34   36                                                      
CONECT   34   33   35   40                                                      
CONECT   35   34                                                                
CONECT   36   33   37   38                                                      
CONECT   37   36   39                                                           
CONECT   38   36                                                                
CONECT   39   37                                                                
CONECT   40   34   41                                                           
CONECT   41   40   42   44                                                      
CONECT   42   41   43   47                                                      
CONECT   43   42                                                                
CONECT   44   41   45   46                                                      
CONECT   45   44                                                                
CONECT   46   44                                                                
CONECT   47   42   48                                                           
CONECT   48   47   49   51                                                      
CONECT   49   48   50   55                                                      
CONECT   50   49                                                                
CONECT   51   48   52                                                           
CONECT   52   51   53   54                                                      
CONECT   53   52                                                                
CONECT   54   52                                                                
CONECT   55   49   56                                                           
CONECT   56   55   57   59                                                      
CONECT   57   56   58   63                                                      
CONECT   58   57                                                                
CONECT   59   56   60                                                           
CONECT   60   59   61   62                                                      
CONECT   61   60                                                                
CONECT   62   60                                                                
CONECT   63   57   64                                                           
CONECT   64   63   65   67                                                      
CONECT   65   64   66   69                                                      
CONECT   66   65                                                                
CONECT   67   64   68                                                           
CONECT   68   67  685                                                           
CONECT   69   65   70                                                           
CONECT   70   69   71   73                                                      
CONECT   71   70   72   74                                                      
CONECT   72   71                                                                
CONECT   73   70                                                                
CONECT   74   71   75                                                           
CONECT   75   74   76   78                                                      
CONECT   76   75   77   83                                                      
CONECT   77   76                                                                
CONECT   78   75   79                                                           
CONECT   79   78   80                                                           
CONECT   80   79   81   82                                                      
CONECT   81   80                                                                
CONECT   82   80                                                                
CONECT   83   76   84                                                           
CONECT   84   83   85   87                                                      
CONECT   85   84   86   95                                                      
CONECT   86   85                                                                
CONECT   87   84   88                                                           
CONECT   88   87   89   90                                                      
CONECT   89   88   91                                                           
CONECT   90   88   92                                                           
CONECT   91   89   93                                                           
CONECT   92   90   93                                                           
CONECT   93   91   92   94                                                      
CONECT   94   93                                                                
CONECT   95   85   96                                                           
CONECT   96   95   97   99                                                      
CONECT   97   96   98  105                                                      
CONECT   98   97                                                                
CONECT   99   96  100                                                           
CONECT  100   99  101  102                                                      
CONECT  101  100  103                                                           
CONECT  102  100  104                                                           
CONECT  103  101  104                                                           
CONECT  104  102  103                                                           
CONECT  105   97  106                                                           
CONECT  106  105  107  109                                                      
CONECT  107  106  108  113                                                      
CONECT  108  107                                                                
CONECT  109  106  110                                                           
CONECT  110  109  111  112                                                      
CONECT  111  110                                                                
CONECT  112  110                                                                
CONECT  113  107  114                                                           
CONECT  114  113  115  117                                                      
CONECT  115  114  116  120                                                      
CONECT  116  115                                                                
CONECT  117  114  118  119                                                      
CONECT  118  117                                                                
CONECT  119  117                                                                
CONECT  120  115  121                                                           
CONECT  121  120  122  124                                                      
CONECT  122  121  123  129                                                      
CONECT  123  122                                                                
CONECT  124  121  125                                                           
CONECT  125  124  126                                                           
CONECT  126  125  127  128                                                      
CONECT  127  126                                                                
CONECT  128  126                                                                
CONECT  129  122  130                                                           
CONECT  130  129  131  133                                                      
CONECT  131  130  132  137                                                      
CONECT  132  131                                                                
CONECT  133  130  134  135                                                      
CONECT  134  133  136                                                           
CONECT  135  133                                                                
CONECT  136  134                                                                
CONECT  137  131  138                                                           
CONECT  138  137  139  141                                                      
CONECT  139  138  140  147                                                      
CONECT  140  139                                                                
CONECT  141  138  142                                                           
CONECT  142  141  143  144                                                      
CONECT  143  142  145                                                           
CONECT  144  142  146                                                           
CONECT  145  143  146                                                           
CONECT  146  144  145                                                           
CONECT  147  139  148                                                           
CONECT  148  147  149  151                                                      
CONECT  149  148  150  154                                                      
CONECT  150  149                                                                
CONECT  151  148  152  153                                                      
CONECT  152  151                                                                
CONECT  153  151                                                                
CONECT  154  149  155                                                           
CONECT  155  154  156  158                                                      
CONECT  156  155  157  162                                                      
CONECT  157  156                                                                
CONECT  158  155  159                                                           
CONECT  159  158  160  161                                                      
CONECT  160  159                                                                
CONECT  161  159                                                                
CONECT  162  156  163                                                           
CONECT  163  162  166  164                                                      
CONECT  164  163  165  170                                                      
CONECT  165  164                                                                
CONECT  166  163  167                                                           
CONECT  167  166  168  169                                                      
CONECT  168  167                                                                
CONECT  169  167                                                                
CONECT  170  164  171                                                           
CONECT  171  170  172  174                                                      
CONECT  172  171  173  178                                                      
CONECT  173  172                                                                
CONECT  174  171  175                                                           
CONECT  175  174  176  177                                                      
CONECT  176  175                                                                
CONECT  177  175                                                                
CONECT  178  172  179                                                           
CONECT  179  178  180  182                                                      
CONECT  180  179  181  187                                                      
CONECT  181  180                                                                
CONECT  182  179  183                                                           
CONECT  183  182  184                                                           
CONECT  184  183  185                                                           
CONECT  185  184  186                                                           
CONECT  186  185                                                                
CONECT  187  180  188                                                           
CONECT  188  187  189  191                                                      
CONECT  189  188  190  195                                                      
CONECT  190  189                                                                
CONECT  191  188  192  193                                                      
CONECT  192  191  194                                                           
CONECT  193  191                                                                
CONECT  194  192                                                                
CONECT  195  189  196                                                           
CONECT  196  195  197  199                                                      
CONECT  197  196  198  206                                                      
CONECT  198  197                                                                
CONECT  199  196  200                                                           
CONECT  200  199  201  202                                                      
CONECT  201  200  203                                                           
CONECT  202  200  204                                                           
CONECT  203  201  205                                                           
CONECT  204  202  205                                                           
CONECT  205  203  204                                                           
CONECT  206  197  207                                                           
CONECT  207  206  208  210                                                      
CONECT  208  207  209  212                                                      
CONECT  209  208                                                                
CONECT  210  207  211                                                           
CONECT  211  210                                                                
CONECT  212  208  213                                                           
CONECT  213  212  214  216                                                      
CONECT  214  213  224  215                                                      
CONECT  215  214                                                                
CONECT  216  213  217                                                           
CONECT  217  216  218  219                                                      
CONECT  218  217  220                                                           
CONECT  219  217  221                                                           
CONECT  220  218  222                                                           
CONECT  221  219  222                                                           
CONECT  222  220  221  223                                                      
CONECT  223  222                                                                
CONECT  224  214  225                                                           
CONECT  225  224  226  228                                                      
CONECT  226  225  227  231                                                      
CONECT  227  226                                                                
CONECT  228  225  229  230                                                      
CONECT  229  228                                                                
CONECT  230  228                                                                
CONECT  231  226  232                                                           
CONECT  232  231  233  235                                                      
CONECT  233  232  234  240                                                      
CONECT  234  233                                                                
CONECT  235  232  236                                                           
CONECT  236  235  237                                                           
CONECT  237  236  238  239                                                      
CONECT  238  237                                                                
CONECT  239  237                                                                
CONECT  240  233  241                                                           
CONECT  241  240  242  244                                                      
CONECT  242  241  243  246                                                      
CONECT  243  242                                                                
CONECT  244  241  245                                                           
CONECT  245  244                                                                
CONECT  246  242  247                                                           
CONECT  247  246  248  250                                                      
CONECT  248  247  249  254                                                      
CONECT  249  248                                                                
CONECT  250  247  251                                                           
CONECT  251  250  252  253                                                      
CONECT  252  251                                                                
CONECT  253  251                                                                
CONECT  254  248  255                                                           
CONECT  255  254  258  256                                                      
CONECT  256  255  257  259                                                      
CONECT  257  256                                                                
CONECT  258  255                                                                
CONECT  259  256  260                                                           
CONECT  260  259  261                                                           
CONECT  261  260  262  263                                                      
CONECT  262  261                                                                
CONECT  263  261  264                                                           
CONECT  264  263  265  267                                                      
CONECT  265  264  266  272                                                      
CONECT  266  265                                                                
CONECT  267  264  268                                                           
CONECT  268  267  269                                                           
CONECT  269  268  270                                                           
CONECT  270  269  271                                                           
CONECT  271  270                                                                
CONECT  272  265  273                                                           
CONECT  273  272  274  276                                                      
CONECT  274  273  275  283                                                      
CONECT  275  274                                                                
CONECT  276  273  277                                                           
CONECT  277  276  278                                                           
CONECT  278  277  279                                                           
CONECT  279  278  280                                                           
CONECT  280  279  281  282                                                      
CONECT  281  280                                                                
CONECT  282  280                                                                
CONECT  283  274  284                                                           
CONECT  284  283  285  287                                                      
CONECT  285  284  286  292                                                      
CONECT  286  285                                                                
CONECT  287  284  288                                                           
CONECT  288  287  289                                                           
CONECT  289  288  290  291                                                      
CONECT  290  289                                                                
CONECT  291  289                                                                
CONECT  292  285  293                                                           
CONECT  293  292  294  296                                                      
CONECT  294  293  295  300                                                      
CONECT  295  294                                                                
CONECT  296  293  297                                                           
CONECT  297  296  298                                                           
CONECT  298  297  299                                                           
CONECT  299  298                                                                
CONECT  300  294  301                                                           
CONECT  301  300  302  304                                                      
CONECT  302  301  305  303                                                      
CONECT  303  302                                                                
CONECT  304  301                                                                
CONECT  305  302  306                                                           
CONECT  306  305  307  309                                                      
CONECT  307  306  308  313                                                      
CONECT  308  307                                                                
CONECT  309  306  311  310                                                      
CONECT  310  309  312                                                           
CONECT  311  309                                                                
CONECT  312  310                                                                
CONECT  313  307  314                                                           
CONECT  314  313  315  317                                                      
CONECT  315  314  316  321                                                      
CONECT  316  315                                                                
CONECT  317  314  318  319                                                      
CONECT  318  317  320                                                           
CONECT  319  317                                                                
CONECT  320  318                                                                
CONECT  321  315  322                                                           
CONECT  322  321  323  325                                                      
CONECT  323  322  324  328                                                      
CONECT  324  323                                                                
CONECT  325  322  326  327                                                      
CONECT  326  325                                                                
CONECT  327  325                                                                
CONECT  328  323  329                                                           
CONECT  329  328  330  332                                                      
CONECT  330  329  331  339                                                      
CONECT  331  330                                                                
CONECT  332  329  333                                                           
CONECT  333  332  334  335                                                      
CONECT  334  333  336                                                           
CONECT  335  333  337                                                           
CONECT  336  334  338                                                           
CONECT  337  335  338                                                           
CONECT  338  336  337                                                           
CONECT  339  330  340                                                           
CONECT  340  339  341  343                                                      
CONECT  341  340  342  348                                                      
CONECT  342  341                                                                
CONECT  343  340  344                                                           
CONECT  344  343  345                                                           
CONECT  345  344  346                                                           
CONECT  346  345  347                                                           
CONECT  347  346                                                                
CONECT  348  341  349                                                           
CONECT  349  348  350  352                                                      
CONECT  350  349  351  356                                                      
CONECT  351  350                                                                
CONECT  352  349  353                                                           
CONECT  353  352  354  355                                                      
CONECT  354  353                                                                
CONECT  355  353                                                                
CONECT  356  350  357                                                           
CONECT  357  356  358                                                           
CONECT  358  357  359  360                                                      
CONECT  359  358                                                                
CONECT  360  358  361                                                           
CONECT  361  360  362  364                                                      
CONECT  362  361  363  365                                                      
CONECT  363  362                                                                
CONECT  364  361                                                                
CONECT  365  362  366                                                           
CONECT  366  365  367  369                                                      
CONECT  367  366  368  372                                                      
CONECT  368  367                                                                
CONECT  369  366  370  371                                                      
CONECT  370  369                                                                
CONECT  371  369                                                                
CONECT  372  367  373                                                           
CONECT  373  372  374  376                                                      
CONECT  374  373  375  383                                                      
CONECT  375  374                                                                
CONECT  376  373  377                                                           
CONECT  377  376  378  379                                                      
CONECT  378  377  380                                                           
CONECT  379  377  381                                                           
CONECT  380  378  382                                                           
CONECT  381  379  382                                                           
CONECT  382  380  381                                                           
CONECT  383  374  384                                                           
CONECT  384  383  385  387                                                      
CONECT  385  384  386  392                                                      
CONECT  386  385                                                                
CONECT  387  384  388                                                           
CONECT  388  387  389                                                           
CONECT  389  388  390  391                                                      
CONECT  390  389                                                                
CONECT  391  389                                                                
CONECT  392  385  393                                                           
CONECT  393  392  394  396                                                      
CONECT  394  393  395  399                                                      
CONECT  395  394                                                                
CONECT  396  393  398  397                                                      
CONECT  397  396                                                                
CONECT  398  396                                                                
CONECT  399  394  400                                                           
CONECT  400  399  401  403                                                      
CONECT  401  400  402  408                                                      
CONECT  402  401                                                                
CONECT  403  400  404                                                           
CONECT  404  403  405                                                           
CONECT  405  404  406  407                                                      
CONECT  406  405                                                                
CONECT  407  405                                                                
CONECT  408  401  409                                                           
CONECT  409  408  410  412                                                      
CONECT  410  409  415  411                                                      
CONECT  411  410                                                                
CONECT  412  409  413  414                                                      
CONECT  413  412                                                                
CONECT  414  412                                                                
CONECT  415  410  421  416                                                      
CONECT  416  415  419  417                                                      
CONECT  417  416  418  422                                                      
CONECT  418  417                                                                
CONECT  419  416  420                                                           
CONECT  420  419  421                                                           
CONECT  421  415  420                                                           
CONECT  422  417  423                                                           
CONECT  423  422  424                                                           
CONECT  424  423  425  426                                                      
CONECT  425  424                                                                
CONECT  426  424  427                                                           
CONECT  427  426  428  430                                                      
CONECT  428  427  429  432                                                      
CONECT  429  428                                                                
CONECT  430  427  431                                                           
CONECT  431  430                                                                
CONECT  432  428  433                                                           
CONECT  433  432  434  436                                                      
CONECT  434  433  435  441                                                      
CONECT  435  434                                                                
CONECT  436  433  437                                                           
CONECT  437  436  438                                                           
CONECT  438  437  439  440                                                      
CONECT  439  438                                                                
CONECT  440  438                                                                
CONECT  441  434  442                                                           
CONECT  442  441  443  445                                                      
CONECT  443  442  451  444                                                      
CONECT  444  443                                                                
CONECT  445  442  446                                                           
CONECT  446  445  448  447                                                      
CONECT  447  446  449                                                           
CONECT  448  446  450                                                           
CONECT  449  447  450                                                           
CONECT  450  448  449                                                           
CONECT  451  443  452                                                           
CONECT  452  451  455  453                                                      
CONECT  453  452  454  459                                                      
CONECT  454  453                                                                
CONECT  455  452  456  457                                                      
CONECT  456  455  458                                                           
CONECT  457  455                                                                
CONECT  458  456                                                                
CONECT  459  453  460                                                           
CONECT  460  459  461  463                                                      
CONECT  461  460  462  467                                                      
CONECT  462  461                                                                
CONECT  463  460  464                                                           
CONECT  464  463  465  466                                                      
CONECT  465  464                                                                
CONECT  466  464                                                                
CONECT  467  461  468                                                           
CONECT  468  467  471  469                                                      
CONECT  469  468  470  473                                                      
CONECT  470  469                                                                
CONECT  471  468  472                                                           
CONECT  472  471                                                                
CONECT  473  469  474                                                           
CONECT  474  473  475  477                                                      
CONECT  475  474  476  482                                                      
CONECT  476  475                                                                
CONECT  477  474  478                                                           
CONECT  478  477  479                                                           
CONECT  479  478  481  480                                                      
CONECT  480  479                                                                
CONECT  481  479                                                                
CONECT  482  475  483                                                           
CONECT  483  482  484  486                                                      
CONECT  484  483  485  491                                                      
CONECT  485  484                                                                
CONECT  486  483  487                                                           
CONECT  487  486  488                                                           
CONECT  488  487  489                                                           
CONECT  489  488  490                                                           
CONECT  490  489                                                                
CONECT  491  484  492                                                           
CONECT  492  491  493  495                                                      
CONECT  493  492  494  500                                                      
CONECT  494  493                                                                
CONECT  495  492  496                                                           
CONECT  496  495  497                                                           
CONECT  497  496  498                                                           
CONECT  498  497  499                                                           
CONECT  499  498                                                                
CONECT  500  493  501                                                           
CONECT  501  500  504  502                                                      
CONECT  502  501  503  505                                                      
CONECT  503  502                                                                
CONECT  504  501                                                                
CONECT  505  502  506                                                           
CONECT  506  505  509  507                                                      
CONECT  507  506  508  513                                                      
CONECT  508  507                                                                
CONECT  509  506  510  511                                                      
CONECT  510  509  512                                                           
CONECT  511  509                                                                
CONECT  512  510                                                                
CONECT  513  507  514                                                           
CONECT  514  513  515  517                                                      
CONECT  515  514  516  522                                                      
CONECT  516  515                                                                
CONECT  517  514  518                                                           
CONECT  518  517  519                                                           
CONECT  519  518  520  521                                                      
CONECT  520  519                                                                
CONECT  521  519                                                                
CONECT  522  515  523                                                           
CONECT  523  522  524  526                                                      
CONECT  524  523  525  533                                                      
CONECT  525  524                                                                
CONECT  526  523  527                                                           
CONECT  527  526  528                                                           
CONECT  528  527  529                                                           
CONECT  529  528  530                                                           
CONECT  530  529  531  532                                                      
CONECT  531  530                                                                
CONECT  532  530                                                                
CONECT  533  524  534                                                           
CONECT  534  533  535  537                                                      
CONECT  535  534  536  541                                                      
CONECT  536  535                                                                
CONECT  537  534  538                                                           
CONECT  538  537  539                                                           
CONECT  539  538  540                                                           
CONECT  540  539                                                                
CONECT  541  535  542                                                           
CONECT  542  541  543  545                                                      
CONECT  543  542  544  550                                                      
CONECT  544  543                                                                
CONECT  545  542  546                                                           
CONECT  546  545  547                                                           
CONECT  547  546  548                                                           
CONECT  548  547  549                                                           
CONECT  549  548                                                                
CONECT  550  543  551                                                           
CONECT  551  550  552  554                                                      
CONECT  552  551  553  558                                                      
CONECT  553  552                                                                
CONECT  554  551  555                                                           
CONECT  555  554  556  557                                                      
CONECT  556  555                                                                
CONECT  557  555                                                                
CONECT  558  552  559                                                           
CONECT  559  558  560  562                                                      
CONECT  560  559  561  565                                                      
CONECT  561  560                                                                
CONECT  562  559  564  563                                                      
CONECT  563  562                                                                
CONECT  564  562                                                                
CONECT  565  560  566                                                           
CONECT  566  565  567  569                                                      
CONECT  567  566  568  573                                                      
CONECT  568  567                                                                
CONECT  569  566  570                                                           
CONECT  570  569  571  572                                                      
CONECT  571  570                                                                
CONECT  572  570                                                                
CONECT  573  567  574                                                           
CONECT  574  573  575  577                                                      
CONECT  575  574  576  584                                                      
CONECT  576  575                                                                
CONECT  577  574  578                                                           
CONECT  578  577  579                                                           
CONECT  579  578  580                                                           
CONECT  580  579  581                                                           
CONECT  581  580  582  583                                                      
CONECT  582  581                                                                
CONECT  583  581                                                                
CONECT  584  575  585                                                           
CONECT  585  584  586  588                                                      
CONECT  586  585  587  592                                                      
CONECT  587  586                                                                
CONECT  588  585  589  590                                                      
CONECT  589  588  591                                                           
CONECT  590  588                                                                
CONECT  591  589                                                                
CONECT  592  586  593                                                           
CONECT  593  592  594  596                                                      
CONECT  594  593  595  597                                                      
CONECT  595  594                                                                
CONECT  596  593                                                                
CONECT  597  594  598                                                           
CONECT  598  597  599  601                                                      
CONECT  599  598  600  609                                                      
CONECT  600  599                                                                
CONECT  601  598  602                                                           
CONECT  602  601  603  604                                                      
CONECT  603  602  605                                                           
CONECT  604  602  606                                                           
CONECT  605  603  607                                                           
CONECT  606  604  607                                                           
CONECT  607  605  606  608                                                      
CONECT  608  607                                                                
CONECT  609  599  610                                                           
CONECT  610  609  611  613                                                      
CONECT  611  610  617  612                                                      
CONECT  612  611                                                                
CONECT  613  610  614                                                           
CONECT  614  613  615  616                                                      
CONECT  615  614                                                                
CONECT  616  614                                                                
CONECT  617  611  618                                                           
CONECT  618  617  619  621                                                      
CONECT  619  618  620  624                                                      
CONECT  620  619                                                                
CONECT  621  618  622  623                                                      
CONECT  622  621                                                                
CONECT  623  621                                                                
CONECT  624  619  625                                                           
CONECT  625  624  626  628                                                      
CONECT  626  625  627  633                                                      
CONECT  627  626                                                                
CONECT  628  625  629                                                           
CONECT  629  628  630                                                           
CONECT  630  629  631  632                                                      
CONECT  631  630                                                                
CONECT  632  630                                                                
CONECT  633  626  634                                                           
CONECT  634  633  635  637                                                      
CONECT  635  634  636  638                                                      
CONECT  636  635                                                                
CONECT  637  634                                                                
CONECT  638  635  639                                                           
CONECT  639  638  640  642                                                      
CONECT  640  639  641  647                                                      
CONECT  641  640                                                                
CONECT  642  639  643                                                           
CONECT  643  642  644                                                           
CONECT  644  643  645                                                           
CONECT  645  644  646                                                           
CONECT  646  645                                                                
CONECT  647  640  648                                                           
CONECT  648  647  649  651                                                      
CONECT  649  648  650  654                                                      
CONECT  650  649                                                                
CONECT  651  648  652  653                                                      
CONECT  652  651                                                                
CONECT  653  651                                                                
CONECT  654  649  655                                                           
CONECT  655  654  656  658                                                      
CONECT  656  655  657  663                                                      
CONECT  657  656                                                                
CONECT  658  655  659                                                           
CONECT  659  658  660                                                           
CONECT  660  659  661  662                                                      
CONECT  661  660                                                                
CONECT  662  660                                                                
CONECT  663  656  664                                                           
CONECT  664  663  665  667                                                      
CONECT  665  664  666  672                                                      
CONECT  666  665                                                                
CONECT  667  664  668                                                           
CONECT  668  667  669                                                           
CONECT  669  668  670                                                           
CONECT  670  669  671                                                           
CONECT  671  670                                                                
CONECT  672  665  673                                                           
CONECT  673  672  674  676                                                      
CONECT  674  673  675  680                                                      
CONECT  675  674                                                                
CONECT  676  673  677                                                           
CONECT  677  676  678  679                                                      
CONECT  678  677                                                                
CONECT  679  677                                                                
CONECT  680  674  681                                                           
CONECT  681  680  684  682                                                      
CONECT  682  681  683  686                                                      
CONECT  683  682                                                                
CONECT  684  681  685                                                           
CONECT  685   68  684                                                           
CONECT  686  682  687                                                           
CONECT  687  686  688  690                                                      
CONECT  688  687  689  693                                                      
CONECT  689  688                                                                
CONECT  690  687  691  692                                                      
CONECT  691  690                                                                
CONECT  692  690                                                                
CONECT  693  688  694                                                           
CONECT  694  693  695  697                                                      
CONECT  695  694  696  707                                                      
CONECT  696  695                                                                
CONECT  697  694  698                                                           
CONECT  698  697  699  700                                                      
CONECT  699  698  701                                                           
CONECT  700  698  702  703                                                      
CONECT  701  699  702                                                           
CONECT  702  700  701  704                                                      
CONECT  703  700  705                                                           
CONECT  704  702  706                                                           
CONECT  705  703  706                                                           
CONECT  706  704  705                                                           
CONECT  707  695  708                                                           
CONECT  708  707  711  709                                                      
CONECT  709  708  710  715                                                      
CONECT  710  709                                                                
CONECT  711  708  712                                                           
CONECT  712  711  714  713                                                      
CONECT  713  712                                                                
CONECT  714  712                                                                
CONECT  715  709  716                                                           
CONECT  716  715  717  719                                                      
CONECT  717  716  718  723                                                      
CONECT  718  717                                                                
CONECT  719  716  720                                                           
CONECT  720  719  721  722                                                      
CONECT  721  720                                                                
CONECT  722  720                                                                
CONECT  723  717  724                                                           
CONECT  724  723  725  727                                                      
CONECT  725  724  726  732                                                      
CONECT  726  725                                                                
CONECT  727  724  728                                                           
CONECT  728  727  729                                                           
CONECT  729  728  730                                                           
CONECT  730  729  731                                                           
CONECT  731  730                                                                
CONECT  732  725  733                                                           
CONECT  733  732  734  736                                                      
CONECT  734  733  735  739                                                      
CONECT  735  734                                                                
CONECT  736  733  737  738                                                      
CONECT  737  736                                                                
CONECT  738  736                                                                
CONECT  739  734  740  745                                                      
CONECT  740  739  741  743                                                      
CONECT  741  740  746  742                                                      
CONECT  742  741                                                                
CONECT  743  740  744                                                           
CONECT  744  743  745                                                           
CONECT  745  739  744                                                           
CONECT  746  741  747                                                           
CONECT  747  746  748  750                                                      
CONECT  748  747  756  749                                                      
CONECT  749  748                                                                
CONECT  750  747  751                                                           
CONECT  751  750  752  753                                                      
CONECT  752  751  754                                                           
CONECT  753  751  755                                                           
CONECT  754  752  755                                                           
CONECT  755  753  754                                                           
CONECT  756  748  757                                                           
CONECT  757  756  758  760                                                      
CONECT  758  757  759  761                                                      
CONECT  759  758                                                                
CONECT  760  757                                                                
CONECT  761  758  762                                                           
CONECT  762  761  763  765                                                      
CONECT  763  762  769  764                                                      
CONECT  764  763                                                                
CONECT  765  762  766  767                                                      
CONECT  766  765  768                                                           
CONECT  767  765                                                                
CONECT  768  766                                                                
CONECT  769  763  770                                                           
CONECT  770  769  771  773                                                      
CONECT  771  770  772  774                                                      
CONECT  772  771                                                                
CONECT  773  770                                                                
CONECT  774  771  775                                                           
CONECT  775  774  776  778                                                      
CONECT  776  775  779  777                                                      
CONECT  777  776                                                                
CONECT  778  775                                                                
CONECT  779  776  780                                                           
CONECT  780  779  781  783                                                      
CONECT  781  780  782  787                                                      
CONECT  782  781                                                                
CONECT  783  780  784  785                                                      
CONECT  784  783  786                                                           
CONECT  785  783                                                                
CONECT  786  784                                                                
CONECT  787  781  788                                                           
CONECT  788  787  789  791                                                      
CONECT  789  788  790  793                                                      
CONECT  790  789                                                                
CONECT  791  788  792                                                           
CONECT  792  791                                                                
CONECT  793  789  794                                                           
CONECT  794  793  795  797                                                      
CONECT  795  794  796  801                                                      
CONECT  796  795                                                                
CONECT  797  794  798                                                           
CONECT  798  797  799                                                           
CONECT  799  798  800                                                           
CONECT  800  799                                                                
CONECT  801  795  802                                                           
CONECT  802  801  805  803                                                      
CONECT  803  802  804  806                                                      
CONECT  804  803                                                                
CONECT  805  802                                                                
CONECT  806  803  807                                                           
CONECT  807  806  808  810                                                      
CONECT  808  807  809  814                                                      
CONECT  809  808                                                                
CONECT  810  807  811                                                           
CONECT  811  810  812  813                                                      
CONECT  812  811                                                                
CONECT  813  811                                                                
CONECT  814  808                                                                
CONECT  815                                                                     
CONECT  816                                                                     
CONECT  817                                                                     
CONECT  818                                                                     
END                                                                             
