# Supplementary material for: Computational Pipeline for Accelerating the Design of Glycomimetics
Source: J Chem Inf Model. 2025 Nov 27;65(24):13374–85. doi: 10.1021/acs.jcim.5c02282 (PMC12728930; doi:10.1021/acs.jcim.5c02282)
Supplement: Supplementary file 2 [file ci5c02282_si_002.zip › gm_supp/Test/Cholera-Toxin/1pzj/output/complex0-O1-1pzj_O1_R.pdb]

TITLE     Generated by GMML                                                     
ATOM      1 N    THR D   1     -22.538  34.685   2.648                       N  
ATOM      2 CA   THR D   1     -23.923  35.138   2.906                       C  
ATOM      3 C    THR D   1     -24.642  34.356   4.021                       C  
ATOM      4 O    THR D   1     -25.688  34.800   4.466                       O  
ATOM      5 CB   THR D   1     -24.799  35.117   1.593                       C  
ATOM      6 OG1  THR D   1     -24.232  34.244   0.606                       O  
ATOM      7 CG2  THR D   1     -24.806  36.453   0.891                       C  
ATOM      8 HN1  THR D   1     -22.062  35.203   1.910                       H  
ATOM      9 HN2  THR D   1     -22.520  33.684   2.452                       H  
ATOM     10 HN3  THR D   1     -21.990  34.703   3.508                       H  
ATOM     11 HA   THR D   1     -23.862  36.200   3.240                       H  
ATOM     12 HB   THR D   1     -25.842  34.802   1.831                       H  
ATOM     13 HG1  THR D   1     -24.759  34.231  -0.184                       H  
ATOM     14 1HG2 THR D   1     -25.425  36.438  -0.036                       H  
ATOM     15 2HG2 THR D   1     -23.769  36.802   0.678                       H  
ATOM     16 3HG2 THR D   1     -25.130  37.268   1.579                       H  
ATOM     17 N    PRO D   2     -24.131  33.217   4.495                       N  
ATOM     18 CA   PRO D   2     -24.882  32.466   5.516                       C  
ATOM     19 C    PRO D   2     -25.033  33.338   6.747                       C  
ATOM     20 O    PRO D   2     -24.232  34.237   6.917                       O  
ATOM     21 CB   PRO D   2     -23.999  31.249   5.791                       C  
ATOM     22 CG   PRO D   2     -22.655  31.586   5.258                       C  
ATOM     23 CD   PRO D   2     -22.849  32.569   4.167                       C  
ATOM     24 HA   PRO D   2     -25.879  32.153   5.126                       H  
ATOM     25 HB1  PRO D   2     -23.987  30.942   6.863                       H  
ATOM     26 HB2  PRO D   2     -24.413  30.298   5.382                       H  
ATOM     27 HG1  PRO D   2     -22.075  30.689   4.939                       H  
ATOM     28 HG2  PRO D   2     -21.950  31.941   6.045                       H  
ATOM     29 HD1  PRO D   2     -21.999  33.277   4.032                       H  
ATOM     30 HD2  PRO D   2     -22.805  32.131   3.142                       H  
ATOM     31 N    GLN D   3     -26.042  33.108   7.579                       N  
ATOM     32 CA   GLN D   3     -26.268  33.953   8.756                       C  
ATOM     33 C    GLN D   3     -25.874  33.270  10.079                       C  
ATOM     34 O    GLN D   3     -25.899  33.897  11.146                       O  
ATOM     35 CB   GLN D   3     -27.729  34.371   8.826                       C  
ATOM     36 CG   GLN D   3     -28.235  34.987   7.531                       C  
ATOM     37 CD   GLN D   3     -28.949  36.304   7.713                       C  
ATOM     38 OE1  GLN D   3     -28.892  36.921   8.782                       O  
ATOM     39 NE2  GLN D   3     -29.657  36.715   6.683                       N  
ATOM     40 HN   GLN D   3     -26.673  32.328   7.396                       H  
ATOM     41 HA   GLN D   3     -25.650  34.874   8.645                       H  
ATOM     42 HB1  GLN D   3     -28.373  33.516   9.138                       H  
ATOM     43 HB2  GLN D   3     -27.906  35.056   9.688                       H  
ATOM     44 HG1  GLN D   3     -27.403  35.092   6.797                       H  
ATOM     45 HG2  GLN D   3     -28.882  34.264   6.981                       H  
ATOM     46 1HE2 GLN D   3     -30.140  37.605   6.806                       H  
ATOM     47 2HE2 GLN D   3     -29.704  36.206   5.801                       H  
ATOM     48 N    ASN D   4     -25.425  32.018  10.002                       N  
ATOM     49 CA   ASN D   4     -25.012  31.295  11.199                       C  
ATOM     50 C    ASN D   4     -24.138  30.119  10.800                       C  
ATOM     51 O    ASN D   4     -23.997  29.783   9.610                       O  
ATOM     52 CB   ASN D   4     -26.249  30.830  11.986                       C  
ATOM     53 CG   ASN D   4     -27.159  29.955  11.167                       C  
ATOM     54 OD1  ASN D   4     -26.742  28.909  10.688                       O  
ATOM     55 ND2  ASN D   4     -28.394  30.400  10.960                       N  
ATOM     56 HN   ASN D   4     -25.369  31.559   9.093                       H  
ATOM     57 HA   ASN D   4     -24.415  31.982  11.844                       H  
ATOM     58 HB1  ASN D   4     -25.954  30.324  12.935                       H  
ATOM     59 HB2  ASN D   4     -26.804  31.699  12.411                       H  
ATOM     60 1HD2 ASN D   4     -29.011  29.807  10.405                       H  
ATOM     61 2HD2 ASN D   4     -28.742  31.272  11.359                       H  
ATOM     62 N    ILE D   5     -23.526  29.524  11.805                       N  
ATOM     63 CA   ILE D   5     -22.563  28.458  11.577                       C  
ATOM     64 C    ILE D   5     -23.187  27.222  10.931                       C  
ATOM     65 O    ILE D   5     -22.529  26.536  10.178                       O  
ATOM     66 CB   ILE D   5     -21.854  28.090  12.904                       C  
ATOM     67 CG1  ILE D   5     -20.670  27.155  12.660                       C  
ATOM     68 CG2  ILE D   5     -22.826  27.510  13.931                       C  
ATOM     69 CD1  ILE D   5     -19.786  27.012  13.880                       C  
ATOM     70 HN   ILE D   5     -23.732  29.817  12.760                       H  
ATOM     71 HA   ILE D   5     -21.787  28.848  10.878                       H  
ATOM     72 HB   ILE D   5     -21.446  29.035  13.333                       H  
ATOM     73 1HG1 ILE D   5     -21.013  26.159  12.294                       H  
ATOM     74 2HG1 ILE D   5     -20.079  27.478  11.771                       H  
ATOM     75 1HG2 ILE D   5     -23.690  28.192  14.109                       H  
ATOM     76 2HG2 ILE D   5     -22.307  27.253  14.884                       H  
ATOM     77 3HG2 ILE D   5     -23.166  26.489  13.639                       H  
ATOM     78 1HD1 ILE D   5     -18.922  26.330  13.702                       H  
ATOM     79 2HD1 ILE D   5     -20.377  26.689  14.769                       H  
ATOM     80 3HD1 ILE D   5     -19.443  28.008  14.246                       H  
ATOM     81 N    THR D   6     -24.438  26.921  11.250                       N  
ATOM     82 CA   THR D   6     -25.059  25.713  10.725                       C  
ATOM     83 C    THR D   6     -25.269  25.861   9.230                       C  
ATOM     84 O    THR D   6     -24.969  24.951   8.454                       O  
ATOM     85 CB   THR D   6     -26.364  25.448  11.473                       C  
ATOM     86 OG1  THR D   6     -26.068  25.238  12.866                       O  
ATOM     87 CG2  THR D   6     -27.044  24.190  10.992                       C  
ATOM     88 HN   THR D   6     -24.968  27.538  11.866                       H  
ATOM     89 HA   THR D   6     -24.369  24.855  10.902                       H  
ATOM     90 HB   THR D   6     -27.051  26.319  11.358                       H  
ATOM     91 HG1  THR D   6     -25.640  26.030  13.169                       H  
ATOM     92 1HG2 THR D   6     -27.273  24.353   9.913                       H  
ATOM     93 3HG2 THR D   6     -26.452  23.265  11.185                       H  
ATOM     94 2HG2 THR D   6     -27.937  23.910  11.598                       H  
ATOM     95 N    ASP D   7     -25.721  27.040   8.828                       N  
ATOM     96 CA   ASP D   7     -25.948  27.310   7.421                       C  
ATOM     97 C    ASP D   7     -24.616  27.371   6.633                       C  
ATOM     98 O    ASP D   7     -24.499  26.872   5.515                       O  
ATOM     99 CB   ASP D   7     -26.783  28.574   7.261                       C  
ATOM    100 CG   ASP D   7     -28.235  28.390   7.781                       C  
ATOM    101 OD1  ASP D   7     -28.653  27.246   8.167                       O  
ATOM    102 OD2  ASP D   7     -29.021  29.331   7.877                       O  
ATOM    103 HN   ASP D   7     -25.912  27.767   9.517                       H  
ATOM    104 HA   ASP D   7     -26.542  26.462   7.009                       H  
ATOM    105 HB1  ASP D   7     -26.289  29.447   7.747                       H  
ATOM    106 HB2  ASP D   7     -26.776  28.931   6.205                       H  
ATOM    107 N    LEU D   8     -23.584  27.917   7.248                       N  
ATOM    108 CA   LEU D   8     -22.272  27.970   6.629                       C  
ATOM    109 C    LEU D   8     -21.736  26.549   6.446                       C  
ATOM    110 O    LEU D   8     -21.287  26.161   5.369                       O  
ATOM    111 CB   LEU D   8     -21.362  28.807   7.504                       C  
ATOM    112 CG   LEU D   8     -19.962  29.083   7.018                       C  
ATOM    113 CD1  LEU D   8     -19.415  30.341   7.694                       C  
ATOM    114 CD2  LEU D   8     -19.032  27.925   7.272                       C  
ATOM    115 HN   LEU D   8     -23.711  28.311   8.180                       H  
ATOM    116 HA   LEU D   8     -22.362  28.456   5.629                       H  
ATOM    117 HB1  LEU D   8     -21.311  28.349   8.519                       H  
ATOM    118 HB2  LEU D   8     -21.866  29.775   7.732                       H  
ATOM    119 HG   LEU D   8     -20.002  29.265   5.919                       H  
ATOM    120 1HD1 LEU D   8     -20.103  31.198   7.506                       H  
ATOM    121 2HD1 LEU D   8     -18.369  30.566   7.380                       H  
ATOM    122 3HD1 LEU D   8     -19.226  30.185   8.782                       H  
ATOM    123 1HD2 LEU D   8     -19.431  27.008   6.779                       H  
ATOM    124 2HD2 LEU D   8     -18.843  27.769   8.360                       H  
ATOM    125 3HD2 LEU D   8     -17.986  28.150   6.958                       H  
ATOM    126 N    CYX D   9     -21.828  25.743   7.503                       N  
ATOM    127 CA   CYX D   9     -21.348  24.371   7.464                       C  
ATOM    128 C    CYX D   9     -21.979  23.557   6.338                       C  
ATOM    129 O    CYX D   9     -21.320  22.713   5.687                       O  
ATOM    130 CB   CYX D   9     -21.626  23.703   8.820                       C  
ATOM    131 SG   CYX D   9     -20.459  22.396   9.250                       S  
ATOM    132 HN   CYX D   9     -22.246  26.098   8.363                       H  
ATOM    133 HA   CYX D   9     -20.245  24.391   7.304                       H  
ATOM    134 HB1  CYX D   9     -21.672  24.468   9.630                       H  
ATOM    135 HB2  CYX D   9     -22.673  23.321   8.860                       H  
ATOM    136 N    ALA D  10     -23.257  23.816   6.114                       N  
ATOM    137 CA   ALA D  10     -24.031  23.084   5.135                       C  
ATOM    138 C    ALA D  10     -23.603  23.347   3.694                       C  
ATOM    139 O    ALA D  10     -24.005  22.628   2.792                       O  
ATOM    140 CB   ALA D  10     -25.479  23.421   5.299                       C  
ATOM    141 HN   ALA D  10     -23.711  24.556   6.649                       H  
ATOM    142 HA   ALA D  10     -23.905  21.995   5.339                       H  
ATOM    143 HB1  ALA D  10     -25.792  23.229   6.352                       H  
ATOM    144 HB2  ALA D  10     -26.122  22.882   4.565                       H  
ATOM    145 HB3  ALA D  10     -25.707  24.464   4.977                       H  
ATOM    146 N    GLU D  11     -22.805  24.380   3.492                       N  
ATOM    147 CA   GLU D  11     -22.309  24.710   2.153                       C  
ATOM    148 C    GLU D  11     -21.160  23.815   1.685                       C  
ATOM    149 O    GLU D  11     -20.751  23.908   0.529                       O  
ATOM    150 CB   GLU D  11     -21.860  26.179   2.076                       C  
ATOM    151 CG   GLU D  11     -22.985  27.156   2.340                       C  
ATOM    152 CD   GLU D  11     -22.576  28.598   2.211                       C  
ATOM    153 OE1  GLU D  11     -23.487  29.463   2.174                       O  
ATOM    154 OE2  GLU D  11     -21.363  28.872   2.196                       O  
ATOM    155 HN   GLU D  11     -22.528  24.960   4.284                       H  
ATOM    156 HA   GLU D  11     -23.154  24.577   1.438                       H  
ATOM    157 HB1  GLU D  11     -21.367  26.394   1.099                       H  
ATOM    158 HB2  GLU D  11     -21.000  26.369   2.760                       H  
ATOM    159 HG1  GLU D  11     -23.860  26.935   1.685                       H  
ATOM    160 HG2  GLU D  11     -23.446  26.965   3.337                       H  
ATOM    161 N    TYR D  12     -20.616  22.987   2.580                       N  
ATOM    162 CA   TYR D  12     -19.434  22.211   2.264                       C  
ATOM    163 C    TYR D  12     -19.707  20.721   2.321                       C  
ATOM    164 O    TYR D  12     -20.577  20.253   3.071                       O  
ATOM    165 CB   TYR D  12     -18.303  22.546   3.249                       C  
ATOM    166 CG   TYR D  12     -17.898  23.979   3.129                       C  
ATOM    167 CD1  TYR D  12     -18.594  24.988   3.774                       C  
ATOM    168 CD2  TYR D  12     -16.830  24.323   2.341                       C  
ATOM    169 CE1  TYR D  12     -18.224  26.313   3.613                       C  
ATOM    170 CE2  TYR D  12     -16.479  25.620   2.145                       C  
ATOM    171 CZ   TYR D  12     -17.183  26.626   2.777                       C  
ATOM    172 OH   TYR D  12     -16.825  27.935   2.571                       O  
ATOM    173 HN   TYR D  12     -21.040  22.899   3.503                       H  
ATOM    174 HA   TYR D  12     -19.099  22.474   1.233                       H  
ATOM    175 HB1  TYR D  12     -17.433  21.860   3.125                       H  
ATOM    176 HB2  TYR D  12     -18.578  22.282   4.297                       H  
ATOM    177 HD1  TYR D  12     -19.450  24.734   4.421                       H  
ATOM    178 HD2  TYR D  12     -16.242  23.527   1.854                       H  
ATOM    179 HE1  TYR D  12     -18.762  27.110   4.153                       H  
ATOM    180 HE2  TYR D  12     -15.633  25.870   1.482                       H  
ATOM    181 HH   TYR D  12     -17.309  28.627   3.006                       H  
ATOM    182 N    HIS D  13     -18.923  19.984   1.551                       N  
ATOM    183 CA   HIS D  13     -18.962  18.531   1.585                       C  
ATOM    184 C    HIS D  13     -18.168  17.994   2.767                       C  
ATOM    185 O    HIS D  13     -17.214  18.622   3.225                       O  
ATOM    186 CB   HIS D  13     -18.412  17.971   0.263                       C  
ATOM    187 CG   HIS D  13     -18.914  16.593  -0.069                       C  
ATOM    188 ND1  HIS D  13     -18.355  15.448   0.467                       N  
ATOM    189 CD2  HIS D  13     -19.934  16.177  -0.857                       C  
ATOM    190 CE1  HIS D  13     -18.994  14.385   0.009                       C  
ATOM    191 NE2  HIS D  13     -19.969  14.798  -0.785                       N  
ATOM    192 HN   HIS D  13     -18.273  20.448   0.916                       H  
ATOM    193 HA   HIS D  13     -20.023  18.207   1.694                       H  
ATOM    194 HB1  HIS D  13     -18.616  18.676  -0.577                       H  
ATOM    195 HB2  HIS D  13     -17.297  17.994   0.261                       H  
ATOM    196 HD1  HIS D  13     -17.569  15.426   1.117                       H  
ATOM    197 HD2  HIS D  13     -20.610  16.819  -1.446                       H  
ATOM    198 HE1  HIS D  13     -18.756  13.335   0.248                       H  
ATOM    199 HE2  HIS D  13     -20.638  14.196  -1.266                       H  
ATOM    200 N    ASN D  14     -18.568  16.839   3.265                       N  
ATOM    201 CA   ASN D  14     -17.843  16.159   4.335                       C  
ATOM    202 C    ASN D  14     -17.752  16.976   5.615                       C  
ATOM    203 O    ASN D  14     -16.740  16.932   6.301                       O  
ATOM    204 CB   ASN D  14     -16.419  15.807   3.894                       C  
ATOM    205 CG   ASN D  14     -16.385  14.937   2.671                       C  
ATOM    206 OD1  ASN D  14     -16.999  13.867   2.640                       O  
ATOM    207 ND2  ASN D  14     -15.659  15.377   1.655                       N  
ATOM    208 HN   ASN D  14     -19.412  16.407   2.890                       H  
ATOM    209 HA   ASN D  14     -18.379  15.209   4.567                       H  
ATOM    210 HB1  ASN D  14     -15.846  15.342   4.730                       H  
ATOM    211 HB2  ASN D  14     -15.808  16.728   3.745                       H  
ATOM    212 1HD2 ASN D  14     -15.151  16.261   1.681                       H  
ATOM    213 2HD2 ASN D  14     -15.636  14.786   0.824                       H  
ATOM    214 N    THR D  15     -18.804  17.710   5.946                       N  
ATOM    215 CA   THR D  15     -18.842  18.417   7.227                       C  
ATOM    216 C    THR D  15     -20.012  18.017   8.079                       C  
ATOM    217 O    THR D  15     -20.992  17.433   7.614                       O  
ATOM    218 CB   THR D  15     -18.938  19.928   7.047                       C  
ATOM    219 OG1  THR D  15     -20.146  20.254   6.349                       O  
ATOM    220 CG2  THR D  15     -17.742  20.509   6.282                       C  
ATOM    221 HN   THR D  15     -19.593  17.783   5.304                       H  
ATOM    222 HA   THR D  15     -17.904  18.187   7.785                       H  
ATOM    223 HB   THR D  15     -18.975  20.402   8.056                       H  
ATOM    224 HG1  THR D  15     -20.206  21.195   6.237                       H  
ATOM    225 1HG2 THR D  15     -17.812  21.614   6.150                       H  
ATOM    226 2HG2 THR D  15     -17.607  19.997   5.301                       H  
ATOM    227 3HG2 THR D  15     -16.780  20.224   6.768                       H  
ATOM    228 N    GLN D  16     -19.888  18.361   9.363                       N  
ATOM    229 CA   GLN D  16     -20.990  18.231  10.296                       C  
ATOM    230 C    GLN D  16     -20.796  19.226  11.427                       C  
ATOM    231 O    GLN D  16     -19.676  19.723  11.668                       O  
ATOM    232 CB   GLN D  16     -21.094  16.821  10.876                       C  
ATOM    233 CG   GLN D  16     -19.955  16.395  11.792                       C  
ATOM    234 CD   GLN D  16     -19.882  14.866  11.961                       C  
ATOM    235 OE1  GLN D  16     -19.588  14.135  11.016                       O  
ATOM    236 NE2  GLN D  16     -20.192  14.396  13.150                       N  
ATOM    237 HN   GLN D  16     -18.995  18.725   9.696                       H  
ATOM    238 HA   GLN D  16     -21.940  18.472   9.765                       H  
ATOM    239 HB1  GLN D  16     -22.070  16.698  11.401                       H  
ATOM    240 HB2  GLN D  16     -21.216  16.080  10.052                       H  
ATOM    241 HG1  GLN D  16     -20.020  16.907  12.780                       H  
ATOM    242 HG2  GLN D  16     -18.980  16.808  11.442                       H  
ATOM    243 1HE2 GLN D  16     -20.436  15.002  13.933                       H  
ATOM    244 2HE2 GLN D  16     -20.144  13.383  13.262                       H  
ATOM    245 N    ILE D  17     -21.916  19.539  12.071                       N  
ATOM    246 CA   ILE D  17     -21.927  20.308  13.294                       C  
ATOM    247 C    ILE D  17     -21.843  19.393  14.494                       C  
ATOM    248 O    ILE D  17     -22.566  18.407  14.577                       O  
ATOM    249 CB   ILE D  17     -23.243  21.149  13.367                       C  
ATOM    250 CG1  ILE D  17     -23.242  22.270  12.308                       C  
ATOM    251 CG2  ILE D  17     -23.476  21.690  14.787                       C  
ATOM    252 CD1  ILE D  17     -22.366  23.457  12.660                       C  
ATOM    253 HN   ILE D  17     -22.806  19.223  11.685                       H  
ATOM    254 HA   ILE D  17     -21.052  20.998  13.299                       H  
ATOM    255 HB   ILE D  17     -24.090  20.465  13.128                       H  
ATOM    256 1HG1 ILE D  17     -22.963  21.862  11.308                       H  
ATOM    257 2HG1 ILE D  17     -24.284  22.604  12.093                       H  
ATOM    258 1HG2 ILE D  17     -23.477  20.879  15.553                       H  
ATOM    259 2HG2 ILE D  17     -24.411  22.295  14.839                       H  
ATOM    260 3HG2 ILE D  17     -22.736  22.485  15.042                       H  
ATOM    261 1HD1 ILE D  17     -22.365  24.268  11.894                       H  
ATOM    262 2HD1 ILE D  17     -21.324  23.123  12.875                       H  
ATOM    263 3HD1 ILE D  17     -22.645  23.865  13.660                       H  
ATOM    264 N    HIS D  18     -20.964  19.758  15.424                       N  
ATOM    265 CA   HIS D  18     -20.938  19.253  16.783                       C  
ATOM    266 C    HIS D  18     -21.420  20.387  17.683                       C  
ATOM    267 O    HIS D  18     -20.965  21.511  17.570                       O  
ATOM    268 CB   HIS D  18     -19.501  18.869  17.220                       C  
ATOM    269 CG   HIS D  18     -18.975  17.611  16.601                       C  
ATOM    270 ND1  HIS D  18     -18.539  17.537  15.303                       N  
ATOM    271 CD2  HIS D  18     -18.750  16.389  17.140                       C  
ATOM    272 CE1  HIS D  18     -18.114  16.301  15.048                       C  
ATOM    273 NE2  HIS D  18     -18.236  15.591  16.148                       N  
ATOM    274 HN   HIS D  18     -20.256  20.444  15.161                       H  
ATOM    275 HA   HIS D  18     -21.616  18.373  16.878                       H  
ATOM    276 HB1  HIS D  18     -18.800  19.715  17.032                       H  
ATOM    277 HB2  HIS D  18     -19.437  18.810  18.332                       H  
ATOM    278 HD1  HIS D  18     -18.540  18.309  14.636                       H  
ATOM    279 HD2  HIS D  18     -18.944  16.090  18.184                       H  
ATOM    280 HE1  HIS D  18     -17.727  15.936  14.082                       H  
ATOM    281 HE2  HIS D  18     -17.989  14.607  16.248                       H  
ATOM    282 N    THR D  19     -22.318  20.066  18.606                       N  
ATOM    283 CA   THR D  19     -22.768  21.034  19.588                       C  
ATOM    284 C    THR D  19     -22.118  20.693  20.913                       C  
ATOM    285 O    THR D  19     -22.295  19.604  21.439                       O  
ATOM    286 CB   THR D  19     -24.280  21.010  19.710                       C  
ATOM    287 OG1  THR D  19     -24.850  21.339  18.452                       O  
ATOM    288 CG2  THR D  19     -24.775  22.043  20.682                       C  
ATOM    289 HN   THR D  19     -22.699  19.120  18.625                       H  
ATOM    290 HA   THR D  19     -22.443  22.053  19.273                       H  
ATOM    291 HB   THR D  19     -24.619  19.996  20.027                       H  
ATOM    292 HG1  THR D  19     -25.797  21.324  18.528                       H  
ATOM    293 1HG2 THR D  19     -25.886  22.025  20.772                       H  
ATOM    294 2HG2 THR D  19     -24.404  23.061  20.418                       H  
ATOM    295 3HG2 THR D  19     -24.285  21.933  21.677                       H  
ATOM    296 N    LEU D  20     -21.357  21.639  21.435                       N  
ATOM    297 CA   LEU D  20     -20.647  21.465  22.696                       C  
ATOM    298 C    LEU D  20     -21.307  22.155  23.873                       C  
ATOM    299 O    LEU D  20     -21.521  21.526  24.909                       O  
ATOM    300 CB   LEU D  20     -19.202  21.979  22.574                       C  
ATOM    301 CG   LEU D  20     -18.211  21.152  21.735                       C  
ATOM    302 CD1  LEU D  20     -18.214  19.712  22.213                       C  
ATOM    303 CD2  LEU D  20     -18.509  21.231  20.227                       C  
ATOM    304 HN   LEU D  20     -21.263  22.524  20.937                       H  
ATOM    305 HA   LEU D  20     -20.605  20.373  22.918                       H  
ATOM    306 HB2  LEU D  20     -19.217  23.027  22.194                       H  
ATOM    307 HB1  LEU D  20     -18.780  22.130  23.595                       H  
ATOM    308 HG   LEU D  20     -17.190  21.567  21.904                       H  
ATOM    309 2HD1 LEU D  20     -19.238  19.270  22.210                       H  
ATOM    310 1HD1 LEU D  20     -17.496  19.113  21.605                       H  
ATOM    311 3HD1 LEU D  20     -18.008  19.632  23.306                       H  
ATOM    312 1HD2 LEU D  20     -17.791  20.632  19.619                       H  
ATOM    313 2HD2 LEU D  20     -18.544  22.290  19.879                       H  
ATOM    314 3HD2 LEU D  20     -19.562  20.937  20.010                       H  
ATOM    315 N    ASN D  21     -21.631  23.436  23.705                       N  
ATOM    316 CA   ASN D  21     -22.138  24.267  24.794                       C  
ATOM    317 C    ASN D  21     -21.346  24.085  26.080                       C  
ATOM    318 O    ASN D  21     -21.899  23.870  27.164                       O  
ATOM    319 CB   ASN D  21     -23.643  24.057  24.991                       C  
ATOM    320 CG   ASN D  21     -24.440  24.730  23.895                       C  
ATOM    321 OD1  ASN D  21     -24.135  25.878  23.527                       O  
ATOM    322 ND2  ASN D  21     -25.434  24.040  23.343                       N  
ATOM    323 HN   ASN D  21     -21.521  23.853  22.780                       H  
ATOM    324 HA   ASN D  21     -22.000  25.328  24.479                       H  
ATOM    325 HB1  ASN D  21     -23.897  22.975  25.076                       H  
ATOM    326 HB2  ASN D  21     -23.974  24.391  26.002                       H  
ATOM    327 1HD2 ASN D  21     -25.971  24.494  22.604                       H  
ATOM    328 2HD2 ASN D  21     -25.684  23.098  23.645                       H  
ATOM    329 N    ASP D  22     -20.023  24.195  25.922                       N  
ATOM    330 CA   ASP D  22     -19.086  23.966  27.007                       C  
ATOM    331 C    ASP D  22     -17.777  24.665  26.694                       C  
ATOM    332 O    ASP D  22     -17.452  24.918  25.514                       O  
ATOM    333 CB   ASP D  22     -18.861  22.460  27.174                       C  
ATOM    334 CG   ASP D  22     -18.240  22.078  28.493                       C  
ATOM    335 OD1  ASP D  22     -18.238  22.878  29.457                       O  
ATOM    336 OD2  ASP D  22     -17.727  20.964  28.622                       O  
ATOM    337 HN   ASP D  22     -19.658  24.450  25.004                       H  
ATOM    338 HA   ASP D  22     -19.508  24.382  27.952                       H  
ATOM    339 HB1  ASP D  22     -18.259  22.057  26.326                       H  
ATOM    340 HB2  ASP D  22     -19.812  21.901  27.012                       H  
ATOM    341 N    LYS D  23     -17.034  24.985  27.753                       N  
ATOM    342 CA   LYS D  23     -15.689  25.507  27.591                       C  
ATOM    343 C    LYS D  23     -14.743  24.419  27.123                       C  
ATOM    344 O    LYS D  23     -15.022  23.225  27.243                       O  
ATOM    345 CB   LYS D  23     -15.174  26.117  28.891                       C  
ATOM    346 CG   LYS D  23     -14.936  25.126  29.996                       C  
ATOM    347 CD   LYS D  23     -14.390  25.840  31.225                       C  
ATOM    348 CE   LYS D  23     -14.408  24.963  32.431                       C  
ATOM    349 NZ   LYS D  23     -13.255  24.049  32.395                       N  
ATOM    350 HN   LYS D  23     -17.416  24.861  28.691                       H  
ATOM    351 HA   LYS D  23     -15.715  26.307  26.815                       H  
ATOM    352 HB1  LYS D  23     -15.858  26.926  29.237                       H  
ATOM    353 HB2  LYS D  23     -14.252  26.714  28.700                       H  
ATOM    354 HG1  LYS D  23     -15.850  24.532  30.229                       H  
ATOM    355 HG2  LYS D  23     -14.276  24.288  29.671                       H  
ATOM    356 HD1  LYS D  23     -13.370  26.249  31.036                       H  
ATOM    357 HD2  LYS D  23     -14.931  26.797  31.412                       H  
ATOM    358 HE1  LYS D  23     -14.449  25.551  33.378                       H  
ATOM    359 HE2  LYS D  23     -15.374  24.417  32.539                       H  
ATOM    360 HZ1  LYS D  23     -13.267  23.449  33.220                       H  
ATOM    361 HZ2  LYS D  23     -12.371  24.549  32.296                       H  
ATOM    362 HZ3  LYS D  23     -13.217  23.511  31.529                       H  
ATOM    363 N    ILE D  24     -13.620  24.846  26.562                       N  
ATOM    364 CA   ILE D  24     -12.575  23.921  26.121                       C  
ATOM    365 C    ILE D  24     -11.885  23.337  27.338                       C  
ATOM    366 O    ILE D  24     -11.516  24.080  28.273                       O  
ATOM    367 CB   ILE D  24     -11.571  24.671  25.208                       C  
ATOM    368 CG1  ILE D  24     -12.280  25.159  23.935                       C  
ATOM    369 CG2  ILE D  24     -10.385  23.784  24.847                       C  
ATOM    370 CD1  ILE D  24     -11.487  26.154  23.105                       C  
ATOM    371 HN   ILE D  24     -13.480  25.848  26.434                       H  
ATOM    372 HA   ILE D  24     -13.045  23.094  25.540                       H  
ATOM    373 HB   ILE D  24     -11.189  25.561  25.761                       H  
ATOM    374 1HG1 ILE D  24     -12.587  24.290  23.307                       H  
ATOM    375 2HG1 ILE D  24     -13.282  25.579  24.188                       H  
ATOM    376 1HG2 ILE D  24      -9.663  24.323  24.190                       H  
ATOM    377 2HG2 ILE D  24     -10.716  22.823  24.389                       H  
ATOM    378 3HG2 ILE D  24      -9.886  23.376  25.757                       H  
ATOM    379 1HD1 ILE D  24     -12.001  26.508  22.181                       H  
ATOM    380 2HD1 ILE D  24     -10.485  25.734  22.852                       H  
ATOM    381 3HD1 ILE D  24     -11.180  27.023  23.733                       H  
ATOM    382 N    PHE D  25     -11.719  22.012  27.337                       N  
ATOM    383 CA   PHE D  25     -11.056  21.323  28.435                       C  
ATOM    384 C    PHE D  25      -9.530  21.409  28.340                       C  
ATOM    385 O    PHE D  25      -8.856  21.564  29.337                       O  
ATOM    386 CB   PHE D  25     -11.510  19.856  28.475                       C  
ATOM    387 CG   PHE D  25     -10.877  19.056  29.563                       C  
ATOM    388 CD1  PHE D  25     -11.342  19.134  30.863                       C  
ATOM    389 CD2  PHE D  25      -9.818  18.219  29.280                       C  
ATOM    390 CE1  PHE D  25     -10.766  18.385  31.869                       C  
ATOM    391 CE2  PHE D  25      -9.237  17.474  30.288                       C  
ATOM    392 CZ   PHE D  25      -9.704  17.551  31.570                       C  
ATOM    393 HN   PHE D  25     -12.066  21.469  26.547                       H  
ATOM    394 HA   PHE D  25     -11.371  21.808  29.388                       H  
ATOM    395 HB1  PHE D  25     -12.621  19.791  28.537                       H  
ATOM    396 HB2  PHE D  25     -11.348  19.369  27.485                       H  
ATOM    397 HD1  PHE D  25     -12.185  19.804  31.099                       H  
ATOM    398 HD2  PHE D  25      -9.435  18.144  28.248                       H  
ATOM    399 HE1  PHE D  25     -11.149  18.451  32.901                       H  
ATOM    400 HE2  PHE D  25      -8.387  16.810  30.056                       H  
ATOM    401 HZ   PHE D  25      -9.234  16.949  32.366                       H  
ATOM    402 N    SER D  26      -8.979  21.244  27.150                       N  
ATOM    403 CA   SER D  26      -7.546  21.372  26.976                       C  
ATOM    404 C    SER D  26      -7.226  21.996  25.630                       C  
ATOM    405 O    SER D  26      -7.955  21.821  24.659                       O  
ATOM    406 CB   SER D  26      -6.844  20.016  27.108                       C  
ATOM    407 OG   SER D  26      -7.095  19.152  26.034                       O  
ATOM    408 HN   SER D  26      -9.568  21.025  26.347                       H  
ATOM    409 HA   SER D  26      -7.156  22.046  27.774                       H  
ATOM    410 HB1  SER D  26      -7.104  19.529  28.076                       H  
ATOM    411 HB2  SER D  26      -5.748  20.152  27.258                       H  
ATOM    412 HG   SER D  26      -6.660  18.311  26.116                       H  
ATOM    413 N    TYR D  27      -6.087  22.691  25.600                       N  
ATOM    414 CA   TYR D  27      -5.586  23.359  24.402                       C  
ATOM    415 C    TYR D  27      -4.138  22.948  24.233                       C  
ATOM    416 O    TYR D  27      -3.350  23.093  25.169                       O  
ATOM    417 CB   TYR D  27      -5.682  24.890  24.520                       C  
ATOM    418 CG   TYR D  27      -5.049  25.590  23.380                       C  
ATOM    419 CD1  TYR D  27      -5.756  25.814  22.202                       C  
ATOM    420 CD2  TYR D  27      -3.722  25.915  23.401                       C  
ATOM    421 CE1  TYR D  27      -5.171  26.421  21.124                       C  
ATOM    422 CE2  TYR D  27      -3.106  26.530  22.276                       C  
ATOM    423 CZ   TYR D  27      -3.833  26.742  21.139                       C  
ATOM    424 OH   TYR D  27      -3.259  27.290  19.994                       O  
ATOM    425 HN   TYR D  27      -5.539  22.759  26.457                       H  
ATOM    426 HA   TYR D  27      -6.172  23.019  23.517                       H  
ATOM    427 HB1  TYR D  27      -5.262  25.244  25.490                       H  
ATOM    428 HB2  TYR D  27      -6.740  25.216  24.652                       H  
ATOM    429 HD1  TYR D  27      -6.810  25.496  22.136                       H  
ATOM    430 HD2  TYR D  27      -3.122  25.698  24.301                       H  
ATOM    431 HE1  TYR D  27      -5.778  26.655  20.234                       H  
ATOM    432 HE2  TYR D  27      -2.047  26.834  22.321                       H  
ATOM    433 HH   TYR D  27      -2.335  27.512  20.004                       H  
ATOM    434 N    THR D  28      -3.811  22.418  23.049                       N  
ATOM    435 CA   THR D  28      -2.479  21.958  22.713                       C  
ATOM    436 C    THR D  28      -2.059  22.622  21.423                       C  
ATOM    437 O    THR D  28      -2.855  22.713  20.472                       O  
ATOM    438 CB   THR D  28      -2.514  20.454  22.518                       C  
ATOM    439 OG1  THR D  28      -2.856  19.805  23.747                       O  
ATOM    440 CG2  THR D  28      -1.158  19.896  22.087                       C  
ATOM    441 HN   THR D  28      -4.541  22.333  22.342                       H  
ATOM    442 HA   THR D  28      -1.766  22.222  23.529                       H  
ATOM    443 HB   THR D  28      -3.277  20.202  21.745                       H  
ATOM    444 HG1  THR D  28      -3.699  20.152  24.015                       H  
ATOM    445 1HG2 THR D  28      -0.892  20.402  21.130                       H  
ATOM    446 2HG2 THR D  28      -1.143  18.783  22.016                       H  
ATOM    447 3HG2 THR D  28      -0.372  19.997  22.871                       H  
ATOM    448 N    GLU D  29      -0.805  23.074  21.373                       N  
ATOM    449 CA   GLU D  29      -0.269  23.583  20.113                       C  
ATOM    450 C    GLU D  29       1.179  23.150  19.953                       C  
ATOM    451 O    GLU D  29       1.903  22.949  20.930                       O  
ATOM    452 CB   GLU D  29      -0.480  25.088  19.943                       C  
ATOM    453 CG   GLU D  29       0.547  25.918  20.610                       C  
ATOM    454 CD   GLU D  29       0.386  27.419  20.430                       C  
ATOM    455 OE1  GLU D  29      -0.762  27.904  20.260                       O  
ATOM    456 OE2  GLU D  29       1.419  28.130  20.406                       O  
ATOM    457 HN   GLU D  29      -0.223  23.064  22.211                       H  
ATOM    458 HA   GLU D  29      -0.843  23.086  19.297                       H  
ATOM    459 HB1  GLU D  29      -1.501  25.381  20.282                       H  
ATOM    460 HB2  GLU D  29      -0.557  25.353  18.863                       H  
ATOM    461 HG1  GLU D  29       1.566  25.600  20.286                       H  
ATOM    462 HG2  GLU D  29       0.598  25.666  21.695                       H  
ATOM    463 N    SER D  30       1.572  22.991  18.698                       N  
ATOM    464 CA   SER D  30       2.856  22.453  18.319                       C  
ATOM    465 C    SER D  30       3.532  23.306  17.264                       C  
ATOM    466 O    SER D  30       2.882  23.777  16.318                       O  
ATOM    467 CB   SER D  30       2.640  21.057  17.740                       C  
ATOM    468 OG   SER D  30       3.755  20.600  16.977                       O  
ATOM    469 HN   SER D  30       0.929  23.265  17.955                       H  
ATOM    470 HA   SER D  30       3.511  22.385  19.219                       H  
ATOM    471 HB1  SER D  30       2.377  20.328  18.541                       H  
ATOM    472 HB2  SER D  30       1.700  21.013  17.141                       H  
ATOM    473 HG   SER D  30       3.621  19.731  16.617                       H  
ATOM    474 N    LEU D  31       4.836  23.465  17.421                       N  
ATOM    475 CA   LEU D  31       5.666  24.089  16.412                       C  
ATOM    476 C    LEU D  31       6.563  23.091  15.688                       C  
ATOM    477 O    LEU D  31       7.394  23.494  14.899                       O  
ATOM    478 CB   LEU D  31       6.508  25.233  17.001                       C  
ATOM    479 CG   LEU D  31       7.481  24.922  18.144                       C  
ATOM    480 CD1  LEU D  31       8.719  24.202  17.654                       C  
ATOM    481 CD2  LEU D  31       7.890  26.163  18.888                       C  
ATOM    482 HN   LEU D  31       5.272  23.137  18.283                       H  
ATOM    483 HA   LEU D  31       4.984  24.536  15.651                       H  
ATOM    484 HB1  LEU D  31       7.069  25.729  16.175                       H  
ATOM    485 HB2  LEU D  31       5.825  26.054  17.323                       H  
ATOM    486 HG   LEU D  31       6.958  24.250  18.864                       H  
ATOM    487 1HD1 LEU D  31       9.427  23.976  18.485                       H  
ATOM    488 3HD1 LEU D  31       8.453  23.280  17.087                       H  
ATOM    489 2HD1 LEU D  31       9.222  24.771  16.838                       H  
ATOM    490 1HD2 LEU D  31       8.598  25.937  19.719                       H  
ATOM    491 2HD2 LEU D  31       7.001  26.726  19.255                       H  
ATOM    492 3HD2 LEU D  31       8.310  26.930  18.196                       H  
ATOM    493 N    ALA D  32       6.365  21.806  15.941                       N  
ATOM    494 CA   ALA D  32       7.209  20.804  15.339                       C  
ATOM    495 C    ALA D  32       6.936  20.735  13.835                       C  
ATOM    496 O    ALA D  32       5.803  20.889  13.390                       O  
ATOM    497 CB   ALA D  32       6.966  19.439  15.982                       C  
ATOM    498 HN   ALA D  32       5.610  21.523  16.566                       H  
ATOM    499 HA   ALA D  32       8.275  21.090  15.497                       H  
ATOM    500 HB2  ALA D  32       5.890  19.150  15.945                       H  
ATOM    501 HB3  ALA D  32       7.091  19.475  17.089                       H  
ATOM    502 HB1  ALA D  32       7.619  18.664  15.516                       H  
ATOM    503 N    GLY D  33       7.977  20.471  13.062                       N  
ATOM    504 CA   GLY D  33       7.873  20.548  11.622                       C  
ATOM    505 C    GLY D  33       6.913  19.519  11.070                       C  
ATOM    506 O    GLY D  33       7.000  18.332  11.423                       O  
ATOM    507 HN   GLY D  33       8.866  20.209  13.488                       H  
ATOM    508 HA1  GLY D  33       7.599  21.577  11.290                       H  
ATOM    509 HA2  GLY D  33       8.875  20.468  11.139                       H  
ATOM    510 N    LYS D  34       6.029  20.003  10.203                       N  
ATOM    511 CA   LYS D  34       4.941  19.244   9.584                       C  
ATOM    512 C    LYS D  34       3.790  18.933  10.558                       C  
ATOM    513 O    LYS D  34       2.828  18.275  10.202                       O  
ATOM    514 CB   LYS D  34       5.421  17.952   8.889                       C  
ATOM    515 CG   LYS D  34       6.594  18.150   7.950                       C  
ATOM    516 CD   LYS D  34       6.269  19.021   6.775                       C  
ATOM    517 CE   LYS D  34       7.336  18.883   5.689                       C  
ATOM    518 NZ   LYS D  34       7.250  19.957   4.668                       N  
ATOM    519 HN   LYS D  34       6.116  20.987   9.947                       H  
ATOM    520 HA   LYS D  34       4.514  19.895   8.785                       H  
ATOM    521 HB1  LYS D  34       4.575  17.458   8.357                       H  
ATOM    522 HB2  LYS D  34       5.655  17.166   9.645                       H  
ATOM    523 HG1  LYS D  34       7.004  17.169   7.615                       H  
ATOM    524 HG2  LYS D  34       7.481  18.541   8.501                       H  
ATOM    525 HD1  LYS D  34       5.247  18.816   6.379                       H  
ATOM    526 HD2  LYS D  34       6.122  20.084   7.077                       H  
ATOM    527 HE1  LYS D  34       8.357  18.833   6.134                       H  
ATOM    528 HE2  LYS D  34       7.298  17.875   5.215                       H  
ATOM    529 HZ1  LYS D  34       7.962  19.865   3.943                       H  
ATOM    530 HZ2  LYS D  34       7.285  20.879   5.102                       H  
ATOM    531 HZ3  LYS D  34       6.316  20.003   4.261                       H  
ATOM    532 N    ARG D  35       3.896  19.415  11.799                       N  
ATOM    533 CA   ARG D  35       2.809  19.306  12.759                       C  
ATOM    534 C    ARG D  35       2.547  20.645  13.426                       C  
ATOM    535 O    ARG D  35       2.324  20.714  14.624                       O  
ATOM    536 CB   ARG D  35       3.078  18.225  13.817                       C  
ATOM    537 CG   ARG D  35       3.088  16.822  13.234                       C  
ATOM    538 CD   ARG D  35       1.745  16.352  12.754                       C  
ATOM    539 NE   ARG D  35       1.710  14.908  12.542                       N  
ATOM    540 CZ   ARG D  35       0.884  14.269  11.713                       C  
ATOM    541 NH1  ARG D  35       0.007  14.918  10.952                       N  
ATOM    542 NH2  ARG D  35       0.955  12.944  11.641                       N  
ATOM    543 HN   ARG D  35       4.763  19.872  12.081                       H  
ATOM    544 HA   ARG D  35       1.888  19.016  12.201                       H  
ATOM    545 HB1  ARG D  35       2.353  18.302  14.661                       H  
ATOM    546 HB2  ARG D  35       4.023  18.434  14.371                       H  
ATOM    547 HG2  ARG D  35       3.519  16.097  13.964                       H  
ATOM    548 HG1  ARG D  35       3.845  16.741  12.420                       H  
ATOM    549 HD1  ARG D  35       0.933  16.678  13.445                       H  
ATOM    550 HD2  ARG D  35       1.429  16.902  11.837                       H  
ATOM    551 HE   ARG D  35       2.372  14.341  13.072                       H  
ATOM    552 2HH1 ARG D  35      -0.047  15.935  11.007                       H  
ATOM    553 1HH1 ARG D  35      -0.625  14.429  10.318                       H  
ATOM    554 1HH2 ARG D  35       0.323  12.455  11.007                       H  
ATOM    555 2HH2 ARG D  35       1.627  12.446  12.225                       H  
ATOM    556 N    GLU D  36       2.580  21.713  12.632                       N  
ATOM    557 CA   GLU D  36       2.281  23.044  13.124                       C  
ATOM    558 C    GLU D  36       0.759  23.169  13.173                       C  
ATOM    559 O    GLU D  36       0.102  23.509  12.197                       O  
ATOM    560 CB   GLU D  36       2.910  24.093  12.215                       C  
ATOM    561 CG   GLU D  36       4.398  23.903  11.997                       C  
ATOM    562 CD   GLU D  36       4.736  23.027  10.787                       C  
ATOM    563 OE1  GLU D  36       3.825  22.376  10.203                       O  
ATOM    564 OE2  GLU D  36       5.928  22.996  10.396                       O  
ATOM    565 HN   GLU D  36       2.823  21.592  11.649                       H  
ATOM    566 HA   GLU D  36       2.692  23.156  14.154                       H  
ATOM    567 HB2  GLU D  36       2.697  25.120  12.595                       H  
ATOM    568 HB1  GLU D  36       2.373  24.139  11.239                       H  
ATOM    569 HG2  GLU D  36       4.883  23.505  12.919                       H  
ATOM    570 HG1  GLU D  36       4.914  24.889  11.926                       H  
ATOM    571 N    MET D  37       0.200  22.823  14.316                       N  
ATOM    572 CA   MET D  37      -1.232  22.598  14.469                       C  
ATOM    573 C    MET D  37      -1.665  22.880  15.884                       C  
ATOM    574 O    MET D  37      -0.828  23.048  16.770                       O  
ATOM    575 CB   MET D  37      -1.573  21.137  14.158                       C  
ATOM    576 CG   MET D  37      -1.058  20.132  15.199                       C  
ATOM    577 SD   MET D  37      -1.342  18.409  14.749                       S  
ATOM    578 CE   MET D  37      -3.156  18.310  14.747                       C  
ATOM    579 HN   MET D  37       0.799  22.707  15.133                       H  
ATOM    580 HA   MET D  37      -1.789  23.265  13.771                       H  
ATOM    581 HB1  MET D  37      -2.672  21.016  14.011                       H  
ATOM    582 HB2  MET D  37      -1.213  20.861  13.139                       H  
ATOM    583 HG1  MET D  37      -1.489  20.352  16.204                       H  
ATOM    584 HG2  MET D  37       0.021  20.309  15.415                       H  
ATOM    585 HE1  MET D  37      -3.332  17.245  14.469                       H  
ATOM    586 HE2  MET D  37      -3.668  19.058  14.098                       H  
ATOM    587 HE3  MET D  37      -3.647  18.637  15.693                       H  
ATOM    588 N    ALA D  38      -2.978  22.882  16.091                       N  
ATOM    589 CA   ALA D  38      -3.539  22.930  17.434                       C  
ATOM    590 C    ALA D  38      -4.541  21.808  17.585                       C  
ATOM    591 O    ALA D  38      -5.110  21.326  16.586                       O  
ATOM    592 CB   ALA D  38      -4.211  24.276  17.723                       C  
ATOM    593 HN   ALA D  38      -3.608  22.849  15.290                       H  
ATOM    594 HA   ALA D  38      -2.716  22.776  18.171                       H  
ATOM    595 HB1  ALA D  38      -4.641  24.313  18.751                       H  
ATOM    596 HB2  ALA D  38      -4.980  24.519  16.953                       H  
ATOM    597 HB3  ALA D  38      -3.511  25.125  17.545                       H  
ATOM    598 N    ILE D  39      -4.675  21.342  18.818                       N  
ATOM    599 CA   ILE D  39      -5.619  20.301  19.179                       C  
ATOM    600 C    ILE D  39      -6.370  20.764  20.391                       C  
ATOM    601 O    ILE D  39      -5.748  21.183  21.366                       O  
ATOM    602 CB   ILE D  39      -4.895  18.955  19.501                       C  
ATOM    603 CG1  ILE D  39      -4.006  18.488  18.346                       C  
ATOM    604 CG2  ILE D  39      -5.921  17.870  19.866                       C  
ATOM    605 CD1  ILE D  39      -2.993  17.432  18.753                       C  
ATOM    606 HN   ILE D  39      -4.084  21.735  19.551                       H  
ATOM    607 HA   ILE D  39      -6.335  20.144  18.339                       H  
ATOM    608 HB   ILE D  39      -4.242  19.122  20.390                       H  
ATOM    609 1HG1 ILE D  39      -4.625  18.133  17.489                       H  
ATOM    610 2HG1 ILE D  39      -3.500  19.355  17.861                       H  
ATOM    611 1HG2 ILE D  39      -6.569  18.210  20.707                       H  
ATOM    612 2HG2 ILE D  39      -5.430  16.894  20.090                       H  
ATOM    613 3HG2 ILE D  39      -6.523  17.555  18.982                       H  
ATOM    614 1HD1 ILE D  39      -2.345  17.092  17.912                       H  
ATOM    615 2HD1 ILE D  39      -3.499  16.565  19.238                       H  
ATOM    616 3HD1 ILE D  39      -2.374  17.787  19.610                       H  
ATOM    617 N    ILE D  40      -7.697  20.686  20.353                       N  
ATOM    618 CA   ILE D  40      -8.502  20.977  21.543                       C  
ATOM    619 C    ILE D  40      -9.328  19.765  21.936                       C  
ATOM    620 O    ILE D  40      -9.670  18.925  21.105                       O  
ATOM    621 CB   ILE D  40      -9.432  22.205  21.354                       C  
ATOM    622 CG1  ILE D  40     -10.391  22.009  20.190                       C  
ATOM    623 CG2  ILE D  40      -8.596  23.463  21.173                       C  
ATOM    624 CD1  ILE D  40     -11.518  23.043  20.112                       C  
ATOM    625 HN   ILE D  40      -8.161  20.420  19.484                       H  
ATOM    626 HA   ILE D  40      -7.803  21.202  22.382                       H  
ATOM    627 HB   ILE D  40     -10.037  22.325  22.283                       H  
ATOM    628 1HG1 ILE D  40     -10.812  20.977  20.204                       H  
ATOM    629 2HG1 ILE D  40      -9.830  21.974  19.227                       H  
ATOM    630 1HG2 ILE D  40      -7.893  23.607  22.026                       H  
ATOM    631 2HG2 ILE D  40      -9.237  24.362  21.014                       H  
ATOM    632 3HG2 ILE D  40      -8.059  23.461  20.196                       H  
ATOM    633 1HD1 ILE D  40     -12.221  22.899  19.259                       H  
ATOM    634 2HD1 ILE D  40     -11.097  24.075  20.098                       H  
ATOM    635 3HD1 ILE D  40     -12.079  23.078  21.075                       H  
ATOM    636 N    THR D  41      -9.643  19.675  23.226                       N  
ATOM    637 CA   THR D  41     -10.607  18.675  23.685                       C  
ATOM    638 C    THR D  41     -11.641  19.318  24.586                       C  
ATOM    639 O    THR D  41     -11.448  20.437  25.089                       O  
ATOM    640 CB   THR D  41      -9.978  17.525  24.473                       C  
ATOM    641 OG1  THR D  41      -9.553  17.991  25.756                       O  
ATOM    642 CG2  THR D  41      -8.744  16.964  23.797                       C  
ATOM    643 HN   THR D  41      -9.210  20.307  23.899                       H  
ATOM    644 HA   THR D  41     -11.128  18.251  22.795                       H  
ATOM    645 HB   THR D  41     -10.730  16.712  24.605                       H  
ATOM    646 HG1  THR D  41     -10.327  18.343  26.180                       H  
ATOM    647 1HG2 THR D  41      -9.075  16.601  22.796                       H  
ATOM    648 2HG2 THR D  41      -8.223  16.185  24.401                       H  
ATOM    649 3HG2 THR D  41      -7.897  17.688  23.748                       H  
ATOM    650 N    PHE D  42     -12.717  18.565  24.774                       N  
ATOM    651 CA   PHE D  42     -13.800  18.908  25.681                       C  
ATOM    652 C    PHE D  42     -13.935  17.796  26.708                       C  
ATOM    653 O    PHE D  42     -13.474  16.678  26.456                       O  
ATOM    654 CB   PHE D  42     -15.094  19.134  24.909                       C  
ATOM    655 CG   PHE D  42     -15.030  20.323  24.031                       C  
ATOM    656 CD1  PHE D  42     -15.451  21.552  24.504                       C  
ATOM    657 CD2  PHE D  42     -14.492  20.232  22.747                       C  
ATOM    658 CE1  PHE D  42     -15.333  22.688  23.722                       C  
ATOM    659 CE2  PHE D  42     -14.375  21.368  21.971                       C  
ATOM    660 CZ   PHE D  42     -14.824  22.592  22.457                       C  
ATOM    661 HN   PHE D  42     -12.789  17.693  24.250                       H  
ATOM    662 HA   PHE D  42     -13.534  19.852  26.212                       H  
ATOM    663 HB1  PHE D  42     -15.381  18.224  24.332                       H  
ATOM    664 HB2  PHE D  42     -15.968  19.192  25.599                       H  
ATOM    665 HD1  PHE D  42     -15.885  21.628  25.515                       H  
ATOM    666 HD2  PHE D  42     -14.161  19.256  22.353                       H  
ATOM    667 HE1  PHE D  42     -15.649  23.668  24.118                       H  
ATOM    668 HE2  PHE D  42     -13.926  21.305  20.966                       H  
ATOM    669 HZ   PHE D  42     -14.769  23.490  21.818                       H  
ATOM    670 N    LYS D  43     -14.558  18.094  27.850                       N  
ATOM    671 CA   LYS D  43     -14.600  17.126  28.939                       C  
ATOM    672 C    LYS D  43     -15.384  15.879  28.583                       C  
ATOM    673 O    LYS D  43     -15.242  14.866  29.246                       O  
ATOM    674 CB   LYS D  43     -15.119  17.767  30.222                       C  
ATOM    675 CG   LYS D  43     -16.608  18.013  30.260                       C  
ATOM    676 CD   LYS D  43     -17.025  18.681  31.570                       C  
ATOM    677 CE   LYS D  43     -18.414  19.357  31.474                       C  
ATOM    678 NZ   LYS D  43     -19.485  18.360  31.436                       N  
ATOM    679 HN   LYS D  43     -15.007  19.003  27.961                       H  
ATOM    680 HA   LYS D  43     -13.549  16.807  29.134                       H  
ATOM    681 HB1  LYS D  43     -14.807  17.163  31.106                       H  
ATOM    682 HB2  LYS D  43     -14.568  18.714  30.428                       H  
ATOM    683 HG1  LYS D  43     -16.949  18.598  29.375                       H  
ATOM    684 HG2  LYS D  43     -17.183  17.075  30.077                       H  
ATOM    685 HD1  LYS D  43     -16.988  17.959  32.418                       H  
ATOM    686 HD2  LYS D  43     -16.250  19.404  31.916                       H  
ATOM    687 HE1  LYS D  43     -18.569  20.095  32.296                       H  
ATOM    688 HE2  LYS D  43     -18.472  20.054  30.606                       H  
ATOM    689 HZ1  LYS D  43     -20.400  18.805  31.373                       H  
ATOM    690 HZ2  LYS D  43     -19.432  17.722  32.230                       H  
ATOM    691 HZ3  LYS D  43     -19.343  17.685  30.684                       H  
ATOM    692 N    ASN D  44     -16.186  15.941  27.519                       N  
ATOM    693 CA   ASN D  44     -16.914  14.761  27.026                       C  
ATOM    694 C    ASN D  44     -16.041  13.803  26.215                       C  
ATOM    695 O    ASN D  44     -16.525  12.774  25.723                       O  
ATOM    696 CB   ASN D  44     -18.123  15.198  26.193                       C  
ATOM    697 CG   ASN D  44     -17.748  15.974  24.946                       C  
ATOM    698 OD1  ASN D  44     -16.566  16.126  24.609                       O  
ATOM    699 ND2  ASN D  44     -18.767  16.473  24.245                       N  
ATOM    700 HN   ASN D  44     -16.298  16.831  27.034                       H  
ATOM    701 HA   ASN D  44     -17.296  14.203  27.913                       H  
ATOM    702 HB1  ASN D  44     -18.763  14.322  25.936                       H  
ATOM    703 HB2  ASN D  44     -18.844  15.777  26.816                       H  
ATOM    704 1HD2 ASN D  44     -18.515  16.995  23.406                       H  
ATOM    705 2HD2 ASN D  44     -19.740  16.348  24.523                       H  
ATOM    706 N    GLY D  45     -14.760  14.124  26.092                       N  
ATOM    707 CA   GLY D  45     -13.819  13.285  25.365                       C  
ATOM    708 C    GLY D  45     -13.582  13.691  23.918                       C  
ATOM    709 O    GLY D  45     -12.670  13.178  23.276                       O  
ATOM    710 HN   GLY D  45     -14.424  14.986  26.521                       H  
ATOM    711 HA1  GLY D  45     -12.850  13.229  25.913                       H  
ATOM    712 HA2  GLY D  45     -14.134  12.217  25.419                       H  
ATOM    713 N    ALA D  46     -14.380  14.614  23.393                       N  
ATOM    714 CA   ALA D  46     -14.248  14.985  21.985                       C  
ATOM    715 C    ALA D  46     -12.946  15.733  21.766                       C  
ATOM    716 O    ALA D  46     -12.564  16.584  22.556                       O  
ATOM    717 CB   ALA D  46     -15.391  15.848  21.551                       C  
ATOM    718 HN   ALA D  46     -15.087  15.065  23.974                       H  
ATOM    719 HA   ALA D  46     -14.240  14.058  21.366                       H  
ATOM    720 HB1  ALA D  46     -16.348  15.298  21.712                       H  
ATOM    721 HB2  ALA D  46     -15.278  16.202  20.500                       H  
ATOM    722 HB3  ALA D  46     -15.385  16.843  22.054                       H  
ATOM    723 N    THR D  47     -12.315  15.411  20.655                       N  
ATOM    724 CA   THR D  47     -11.043  15.966  20.241                       C  
ATOM    725 C    THR D  47     -11.150  16.517  18.833                       C  
ATOM    726 O    THR D  47     -11.683  15.867  17.940                       O  
ATOM    727 CB   THR D  47      -9.987  14.837  20.245                       C  
ATOM    728 OG1  THR D  47      -9.889  14.286  21.559                       O  
ATOM    729 CG2  THR D  47      -8.592  15.359  19.925                       C  
ATOM    730 HN   THR D  47     -12.753  14.722  20.043                       H  
ATOM    731 HA   THR D  47     -10.736  16.776  20.943                       H  
ATOM    732 HB   THR D  47     -10.274  14.042  19.518                       H  
ATOM    733 HG1  THR D  47      -9.240  13.592  21.561                       H  
ATOM    734 1HG2 THR D  47      -7.830  14.545  19.928                       H  
ATOM    735 2HG2 THR D  47      -8.302  16.187  20.614                       H  
ATOM    736 3HG2 THR D  47      -8.581  15.920  18.961                       H  
ATOM    737 N    PHE D  48     -10.605  17.713  18.624                       N  
ATOM    738 CA   PHE D  48     -10.645  18.381  17.330                       C  
ATOM    739 C    PHE D  48      -9.291  19.013  17.017                       C  
ATOM    740 O    PHE D  48      -8.553  19.394  17.937                       O  
ATOM    741 CB   PHE D  48     -11.699  19.480  17.382                       C  
ATOM    742 CG   PHE D  48     -13.081  18.971  17.710                       C  
ATOM    743 CD1  PHE D  48     -13.837  18.357  16.746                       C  
ATOM    744 CD2  PHE D  48     -13.597  19.097  18.975                       C  
ATOM    745 CE1  PHE D  48     -15.075  17.868  17.032                       C  
ATOM    746 CE2  PHE D  48     -14.856  18.610  19.280                       C  
ATOM    747 CZ   PHE D  48     -15.598  18.001  18.299                       C  
ATOM    748 HN   PHE D  48     -10.140  18.181  19.402                       H  
ATOM    749 HA   PHE D  48     -10.909  17.645  16.535                       H  
ATOM    750 HB1  PHE D  48     -11.396  20.285  18.091                       H  
ATOM    751 HB2  PHE D  48     -11.708  20.064  16.432                       H  
ATOM    752 HD1  PHE D  48     -13.437  18.257  15.723                       H  
ATOM    753 HD2  PHE D  48     -13.001  19.593  19.759                       H  
ATOM    754 HE1  PHE D  48     -15.661  17.363  16.246                       H  
ATOM    755 HE2  PHE D  48     -15.259  18.710  20.302                       H  
ATOM    756 HZ   PHE D  48     -16.608  17.620  18.524                       H  
ATOM    757 N    GLN D  49      -8.975  19.120  15.739                       N  
ATOM    758 CA   GLN D  49      -7.740  19.774  15.323                       C  
ATOM    759 C    GLN D  49      -8.015  21.001  14.475                       C  
ATOM    760 O    GLN D  49      -9.046  21.094  13.794                       O  
ATOM    761 CB   GLN D  49      -6.856  18.815  14.505                       C  
ATOM    762 CG   GLN D  49      -7.459  18.385  13.181                       C  
ATOM    763 CD   GLN D  49      -6.500  17.601  12.330                       C  
ATOM    764 OE1  GLN D  49      -5.382  18.054  12.104                       O  
ATOM    765 NE2  GLN D  49      -6.947  16.459  11.809                       N  
ATOM    766 HN   GLN D  49      -9.604  18.739  15.032                       H  
ATOM    767 HA   GLN D  49      -7.178  20.088  16.234                       H  
ATOM    768 HB1  GLN D  49      -5.845  19.257  14.347                       H  
ATOM    769 HB2  GLN D  49      -6.581  17.923  15.115                       H  
ATOM    770 HG1  GLN D  49      -8.407  17.819  13.339                       H  
ATOM    771 HG2  GLN D  49      -7.863  19.262  12.623                       H  
ATOM    772 1HE2 GLN D  49      -7.876  16.083  11.997                       H  
ATOM    773 2HE2 GLN D  49      -6.296  15.927  11.231                       H  
ATOM    774 N    VAL D  50      -7.055  21.921  14.508                       N  
ATOM    775 CA   VAL D  50      -6.851  22.849  13.409                       C  
ATOM    776 C    VAL D  50      -5.738  22.249  12.575                       C  
ATOM    777 O    VAL D  50      -4.618  22.068  13.049                       O  
ATOM    778 CB   VAL D  50      -6.494  24.273  13.853                       C  
ATOM    779 CG1  VAL D  50      -6.305  25.162  12.632                       C  
ATOM    780 CG2  VAL D  50      -7.546  24.850  14.779                       C  
ATOM    781 HN   VAL D  50      -6.447  21.976  15.325                       H  
ATOM    782 HA   VAL D  50      -7.780  22.887  12.794                       H  
ATOM    783 HB   VAL D  50      -5.527  24.233  14.407                       H  
ATOM    784 1HG1 VAL D  50      -6.045  26.197  12.955                       H  
ATOM    785 2HG1 VAL D  50      -7.193  25.143  11.958                       H  
ATOM    786 3HG1 VAL D  50      -5.554  24.744  11.921                       H  
ATOM    787 1HG2 VAL D  50      -7.286  25.885  15.102                       H  
ATOM    788 2HG2 VAL D  50      -7.727  24.184  15.655                       H  
ATOM    789 3HG2 VAL D  50      -8.560  24.810  14.318                       H  
ATOM    790 N    GLU D  51      -6.056  21.906  11.338                       N  
ATOM    791 CA   GLU D  51      -5.098  21.185  10.508                       C  
ATOM    792 C    GLU D  51      -3.862  22.016  10.228                       C  
ATOM    793 O    GLU D  51      -3.914  23.247  10.117                       O  
ATOM    794 CB   GLU D  51      -5.719  20.824   9.155                       C  
ATOM    795 CG   GLU D  51      -6.813  19.772   9.206                       C  
ATOM    796 CD   GLU D  51      -7.306  19.408   7.805                       C  
ATOM    797 OE1  GLU D  51      -8.280  20.017   7.353                       O  
ATOM    798 OE2  GLU D  51      -6.713  18.517   7.161                       O  
ATOM    799 HN   GLU D  51      -6.974  22.146  10.963                       H  
ATOM    800 HA   GLU D  51      -4.796  20.248  11.031                       H  
ATOM    801 HB1  GLU D  51      -6.094  21.743   8.648                       H  
ATOM    802 HB2  GLU D  51      -4.923  20.515   8.438                       H  
ATOM    803 HG2  GLU D  51      -7.654  20.090   9.865                       H  
ATOM    804 HG1  GLU D  51      -6.484  18.868   9.770                       H  
ATOM    805 N    VAL D  52      -2.761  21.305  10.018                       N  
ATOM    806 CA   VAL D  52      -1.562  21.905   9.450                       C  
ATOM    807 C    VAL D  52      -1.923  22.451   8.074                       C  
ATOM    808 O    VAL D  52      -2.623  21.783   7.314                       O  
ATOM    809 CB   VAL D  52      -0.461  20.832   9.278                       C  
ATOM    810 CG1  VAL D  52       0.801  21.434   8.680                       C  
ATOM    811 CG2  VAL D  52      -0.146  20.191  10.567                       C  
ATOM    812 HN   VAL D  52      -2.755  20.314  10.260                       H  
ATOM    813 HA   VAL D  52      -1.197  22.729  10.107                       H  
ATOM    814 HB   VAL D  52      -0.840  20.049   8.581                       H  
ATOM    815 1HG1 VAL D  52       1.595  20.661   8.556                       H  
ATOM    816 2HG1 VAL D  52       1.164  22.303   9.277                       H  
ATOM    817 3HG1 VAL D  52       0.589  21.963   7.721                       H  
ATOM    818 2HG2 VAL D  52      -1.058  19.771  11.052                       H  
ATOM    819 3HG2 VAL D  52       0.128  20.942  11.344                       H  
ATOM    820 1HG2 VAL D  52       0.648  19.418  10.443                       H  
ATOM    821 N    PRO D  53      -1.469  23.652   7.726                       N  
ATOM    822 CA   PRO D  53      -1.761  24.167   6.379                       C  
ATOM    823 C    PRO D  53      -1.207  23.226   5.337                       C  
ATOM    824 O    PRO D  53      -0.050  22.812   5.409                       O  
ATOM    825 CB   PRO D  53      -1.059  25.510   6.342                       C  
ATOM    826 CG   PRO D  53      -0.898  25.899   7.737                       C  
ATOM    827 CD   PRO D  53      -0.727  24.613   8.542                       C  
ATOM    828 HA   PRO D  53      -2.860  24.298   6.241                       H  
ATOM    829 HB1  PRO D  53      -0.105  25.503   5.765                       H  
ATOM    830 HB2  PRO D  53      -1.582  26.273   5.720                       H  
ATOM    831 HG1  PRO D  53      -1.728  26.543   8.111                       H  
ATOM    832 HG2  PRO D  53      -0.070  26.629   7.896                       H  
ATOM    833 HD1  PRO D  53       0.328  24.330   8.766                       H  
ATOM    834 HD2  PRO D  53      -1.045  24.675   9.609                       H  
ATOM    835 N    GLY D  54      -2.052  22.884   4.375                       N  
ATOM    836 CA   GLY D  54      -1.690  21.943   3.328                       C  
ATOM    837 C    GLY D  54      -2.190  22.377   1.952                       C  
ATOM    838 O    GLY D  54      -2.799  23.439   1.793                       O  
ATOM    839 HN   GLY D  54      -2.986  23.294   4.369                       H  
ATOM    840 HA1  GLY D  54      -2.040  20.914   3.575                       H  
ATOM    841 HA2  GLY D  54      -0.590  21.760   3.316                       H  
ATOM    842 N    SER D  55      -1.899  21.571   0.943                       N  
ATOM    843 CA   SER D  55      -2.302  21.957  -0.403                       C  
ATOM    844 C    SER D  55      -3.796  21.870  -0.616                       C  
ATOM    845 O    SER D  55      -4.287  22.309  -1.640                       O  
ATOM    846 CB   SER D  55      -1.633  21.079  -1.428                       C  
ATOM    847 OG   SER D  55      -1.950  19.752  -1.144                       O  
ATOM    848 HN   SER D  55      -1.402  20.695   1.105                       H  
ATOM    849 HA   SER D  55      -1.982  23.011  -0.578                       H  
ATOM    850 HB1  SER D  55      -0.533  21.253  -1.490                       H  
ATOM    851 HB2  SER D  55      -1.891  21.367  -2.474                       H  
ATOM    852 HG   SER D  55      -1.528  19.198  -1.790                       H  
ATOM    853 N    GLN D  56      -4.520  21.277   0.328                       N  
ATOM    854 CA   GLN D  56      -5.970  21.283   0.237                       C  
ATOM    855 C    GLN D  56      -6.492  22.693   0.444                       C  
ATOM    856 O    GLN D  56      -7.558  23.010  -0.082                       O  
ATOM    857 CB   GLN D  56      -6.616  20.327   1.251                       C  
ATOM    858 CG   GLN D  56      -6.527  20.762   2.693                       C  
ATOM    859 CD   GLN D  56      -5.369  20.164   3.438                       C  
ATOM    860 OE1  GLN D  56      -5.511  19.735   4.609                       O  
ATOM    861 NE2  GLN D  56      -4.221  20.130   2.795                       N  
ATOM    862 HN   GLN D  56      -4.059  20.819   1.114                       H  
ATOM    863 HA   GLN D  56      -6.257  20.951  -0.788                       H  
ATOM    864 HB1  GLN D  56      -6.194  19.302   1.133                       H  
ATOM    865 HB2  GLN D  56      -7.679  20.135   0.974                       H  
ATOM    866 HG1  GLN D  56      -7.485  20.555   3.225                       H  
ATOM    867 HG2  GLN D  56      -6.508  21.874   2.767                       H  
ATOM    868 2HE2 GLN D  56      -4.106  20.479   1.843                       H  
ATOM    869 1HE2 GLN D  56      -3.434  19.724   3.301                       H  
ATOM    870 N    HIS D  57      -5.762  23.514   1.211                       N  
ATOM    871 CA   HIS D  57      -6.162  24.860   1.589                       C  
ATOM    872 C    HIS D  57      -5.887  25.853   0.490                       C  
ATOM    873 O    HIS D  57      -4.801  25.853  -0.085                       O  
ATOM    874 CB   HIS D  57      -5.433  25.337   2.866                       C  
ATOM    875 CG   HIS D  57      -5.767  24.520   4.066                       C  
ATOM    876 ND1  HIS D  57      -4.873  23.655   4.651                       N  
ATOM    877 CD2  HIS D  57      -6.929  24.374   4.733                       C  
ATOM    878 CE1  HIS D  57      -5.455  23.056   5.680                       C  
ATOM    879 NE2  HIS D  57      -6.701  23.487   5.759                       N  
ATOM    880 HN   HIS D  57      -4.864  23.171   1.553                       H  
ATOM    881 HA   HIS D  57      -7.258  24.856   1.792                       H  
ATOM    882 HB1  HIS D  57      -5.627  26.419   3.054                       H  
ATOM    883 HB2  HIS D  57      -4.330  25.375   2.704                       H  
ATOM    884 HD1  HIS D  57      -3.914  23.499   4.342                       H  
ATOM    885 HD2  HIS D  57      -7.885  24.873   4.500                       H  
ATOM    886 HE1  HIS D  57      -4.980  22.324   6.354                       H  
ATOM    887 HE2  HIS D  57      -7.382  23.208   6.465                       H  
ATOM    888 N    ILE D  58      -6.852  26.726   0.238                       N  
ATOM    889 CA   ILE D  58      -6.666  27.768  -0.756                       C  
ATOM    890 C    ILE D  58      -5.997  28.942  -0.078                       C  
ATOM    891 O    ILE D  58      -5.953  29.052   1.176                       O  
ATOM    892 CB   ILE D  58      -7.993  28.159  -1.463                       C  
ATOM    893 CG1  ILE D  58      -9.004  28.786  -0.495                       C  
ATOM    894 CG2  ILE D  58      -8.616  26.946  -2.124                       C  
ATOM    895 CD1  ILE D  58     -10.219  29.443  -1.169                       C  
ATOM    896 HN   ILE D  58      -7.734  26.665   0.747                       H  
ATOM    897 HA   ILE D  58      -5.967  27.378  -1.533                       H  
ATOM    898 HB   ILE D  58      -7.759  28.907  -2.256                       H  
ATOM    899 2HG1 ILE D  58      -9.339  28.032   0.255                       H  
ATOM    900 1HG1 ILE D  58      -8.494  29.515   0.177                       H  
ATOM    901 1HG2 ILE D  58      -9.568  27.227  -2.631                       H  
ATOM    902 2HG2 ILE D  58      -8.761  26.108  -1.403                       H  
ATOM    903 3HG2 ILE D  58      -7.906  26.443  -2.821                       H  
ATOM    904 1HD1 ILE D  58     -10.954  29.899  -0.465                       H  
ATOM    905 2HD1 ILE D  58     -10.729  28.714  -1.841                       H  
ATOM    906 3HD1 ILE D  58      -9.884  30.197  -1.919                       H  
ATOM    907 N    ASP D  59      -5.449  29.827  -0.893                       N  
ATOM    908 CA   ASP D  59      -4.597  30.850  -0.350                       C  
ATOM    909 C    ASP D  59      -5.310  31.688   0.728                       C  
ATOM    910 O    ASP D  59      -4.732  32.047   1.729                       O  
ATOM    911 CB   ASP D  59      -4.085  31.741  -1.486                       C  
ATOM    912 CG   ASP D  59      -3.287  30.972  -2.532                       C  
ATOM    913 OD1  ASP D  59      -2.715  29.895  -2.221                       O  
ATOM    914 OD2  ASP D  59      -3.142  31.398  -3.699                       O  
ATOM    915 HN   ASP D  59      -5.629  29.785  -1.896                       H  
ATOM    916 HA   ASP D  59      -3.718  30.353   0.123                       H  
ATOM    917 HB1  ASP D  59      -3.494  32.597  -1.085                       H  
ATOM    918 HB2  ASP D  59      -4.923  32.304  -1.959                       H  
ATOM    919 N    SER D  60      -6.584  31.983   0.541                       N  
ATOM    920 CA   SER D  60      -7.287  32.835   1.491                       C  
ATOM    921 C    SER D  60      -7.546  32.169   2.859                       C  
ATOM    922 O    SER D  60      -7.822  32.828   3.838                       O  
ATOM    923 CB   SER D  60      -8.613  33.273   0.882                       C  
ATOM    924 OG   SER D  60      -9.329  32.164   0.399                       O  
ATOM    925 HN   SER D  60      -7.077  31.613  -0.271                       H  
ATOM    926 HA   SER D  60      -6.668  33.746   1.662                       H  
ATOM    927 HB1  SER D  60      -8.469  34.047   0.093                       H  
ATOM    928 HB2  SER D  60      -9.218  33.875   1.599                       H  
ATOM    929 HG   SER D  60     -10.156  32.437   0.019                       H  
ATOM    930 N    GLN D  61      -7.432  30.863   2.931                       N  
ATOM    931 CA   GLN D  61      -7.637  30.190   4.203                       C  
ATOM    932 C    GLN D  61      -6.438  30.258   5.139                       C  
ATOM    933 O    GLN D  61      -6.596  30.056   6.352                       O  
ATOM    934 CB   GLN D  61      -7.950  28.719   3.967                       C  
ATOM    935 CG   GLN D  61      -9.267  28.479   3.269                       C  
ATOM    936 CD   GLN D  61      -9.510  27.024   3.054                       C  
ATOM    937 OE1  GLN D  61      -9.052  26.460   2.061                       O  
ATOM    938 NE2  GLN D  61     -10.189  26.382   4.015                       N  
ATOM    939 HN   GLN D  61      -7.200  30.323   2.097                       H  
ATOM    940 HA   GLN D  61      -8.510  30.659   4.714                       H  
ATOM    941 HB1  GLN D  61      -7.117  28.224   3.414                       H  
ATOM    942 HB2  GLN D  61      -7.904  28.150   4.925                       H  
ATOM    943 HG1  GLN D  61     -10.113  28.958   3.815                       H  
ATOM    944 HG2  GLN D  61      -9.334  29.050   2.314                       H  
ATOM    945 1HE2 GLN D  61     -10.569  26.850   4.838                       H  
ATOM    946 2HE2 GLN D  61     -10.355  25.386   3.868                       H  
ATOM    947 N    LYS D  62      -5.248  30.491   4.597                       N  
ATOM    948 CA   LYS D  62      -4.039  30.472   5.411                       C  
ATOM    949 C    LYS D  62      -4.109  31.491   6.566                       C  
ATOM    950 O    LYS D  62      -3.835  31.139   7.722                       O  
ATOM    951 CB   LYS D  62      -2.808  30.744   4.540                       C  
ATOM    952 CG   LYS D  62      -2.522  29.718   3.451                       C  
ATOM    953 CD   LYS D  62      -2.627  28.288   3.955                       C  
ATOM    954 CE   LYS D  62      -2.235  27.232   2.871                       C  
ATOM    955 NZ   LYS D  62      -1.036  27.544   2.009                       N  
ATOM    956 HN   LYS D  62      -5.179  30.686   3.598                       H  
ATOM    957 HA   LYS D  62      -3.934  29.454   5.852                       H  
ATOM    958 HB1  LYS D  62      -2.879  31.762   4.092                       H  
ATOM    959 HB2  LYS D  62      -1.908  30.872   5.186                       H  
ATOM    960 HG1  LYS D  62      -3.179  29.880   2.565                       H  
ATOM    961 HG2  LYS D  62      -1.531  29.904   2.976                       H  
ATOM    962 HD1  LYS D  62      -2.027  28.147   4.884                       H  
ATOM    963 HD2  LYS D  62      -3.644  28.082   4.363                       H  
ATOM    964 HE2  LYS D  62      -2.095  26.237   3.355                       H  
ATOM    965 HE1  LYS D  62      -3.116  27.024   2.220                       H  
ATOM    966 HZ1  LYS D  62      -0.780  26.855   1.302                       H  
ATOM    967 HZ2  LYS D  62      -0.230  27.735   2.604                       H  
ATOM    968 HZ3  LYS D  62      -1.164  28.454   1.566                       H  
ATOM    969 N    LYS D  63      -4.534  32.727   6.284                       N  
ATOM    970 CA   LYS D  63      -4.678  33.736   7.326                       C  
ATOM    971 C    LYS D  63      -5.752  33.315   8.330                       C  
ATOM    972 O    LYS D  63      -5.613  33.526   9.540                       O  
ATOM    973 CB   LYS D  63      -5.030  35.127   6.751                       C  
ATOM    974 CG   LYS D  63      -3.897  36.082   6.574                       C  
ATOM    975 CD   LYS D  63      -4.389  37.418   5.995                       C  
ATOM    976 CE   LYS D  63      -3.708  38.597   6.669                       C  
ATOM    977 NZ   LYS D  63      -2.268  38.341   6.971                       N  
ATOM    978 HN   LYS D  63      -4.762  32.969   5.320                       H  
ATOM    979 HA   LYS D  63      -3.707  33.818   7.868                       H  
ATOM    980 HB1  LYS D  63      -5.573  35.007   5.785                       H  
ATOM    981 HB2  LYS D  63      -5.825  35.600   7.374                       H  
ATOM    982 HG1  LYS D  63      -3.330  36.229   7.523                       H  
ATOM    983 HG2  LYS D  63      -3.080  35.641   5.956                       H  
ATOM    984 HD1  LYS D  63      -4.267  37.454   4.887                       H  
ATOM    985 HD2  LYS D  63      -5.500  37.502   6.048                       H  
ATOM    986 HE1  LYS D  63      -4.260  38.904   7.588                       H  
ATOM    987 HE2  LYS D  63      -3.830  39.526   6.065                       H  
ATOM    988 HZ2  LYS D  63      -1.763  38.060   6.130                       H  
ATOM    989 HZ3  LYS D  63      -2.157  37.491   7.523                       H  
ATOM    990 HZ1  LYS D  63      -1.811  39.133   7.424                       H  
ATOM    991 N    ALA D  64      -6.809  32.704   7.842                       N  
ATOM    992 CA   ALA D  64      -7.930  32.314   8.689                       C  
ATOM    993 C    ALA D  64      -7.551  31.152   9.613                       C  
ATOM    994 O    ALA D  64      -8.060  31.044  10.727                       O  
ATOM    995 CB   ALA D  64      -9.141  31.993   7.862                       C  
ATOM    996 HN   ALA D  64      -6.846  32.497   6.844                       H  
ATOM    997 HA   ALA D  64      -8.185  33.187   9.334                       H  
ATOM    998 HB1  ALA D  64      -9.417  32.839   7.190                       H  
ATOM    999 HB2  ALA D  64     -10.001  31.685   8.502                       H  
ATOM   1000 HB3  ALA D  64      -9.003  31.046   7.289                       H  
ATOM   1001 N    ILE D  65      -6.675  30.281   9.151                       N  
ATOM   1002 CA   ILE D  65      -6.155  29.205   9.981                       C  
ATOM   1003 C    ILE D  65      -5.395  29.767  11.164                       C  
ATOM   1004 O    ILE D  65      -5.569  29.318  12.305                       O  
ATOM   1005 CB   ILE D  65      -5.283  28.248   9.144                       C  
ATOM   1006 CG1  ILE D  65      -6.167  27.448   8.185                       C  
ATOM   1007 CG2  ILE D  65      -4.439  27.325  10.030                       C  
ATOM   1008 CD1  ILE D  65      -5.366  26.713   7.127                       C  
ATOM   1009 HN   ILE D  65      -6.354  30.364   8.187                       H  
ATOM   1010 HA   ILE D  65      -7.022  28.625  10.374                       H  
ATOM   1011 HB   ILE D  65      -4.586  28.867   8.532                       H  
ATOM   1012 1HG1 ILE D  65      -6.831  26.747   8.743                       H  
ATOM   1013 2HG1 ILE D  65      -6.943  28.099   7.719                       H  
ATOM   1014 2HG2 ILE D  65      -5.075  26.765  10.755                       H  
ATOM   1015 3HG2 ILE D  65      -3.822  27.909  10.753                       H  
ATOM   1016 1HG2 ILE D  65      -3.808  26.633   9.425                       H  
ATOM   1017 1HD1 ILE D  65      -6.010  26.130   6.428                       H  
ATOM   1018 2HD1 ILE D  65      -4.590  26.062   7.593                       H  
ATOM   1019 3HD1 ILE D  65      -4.702  27.414   6.569                       H  
ATOM   1020 N    GLU D  66      -4.554  30.768  10.915                       N  
ATOM   1021 CA   GLU D  66      -3.796  31.385  12.003                       C  
ATOM   1022 C    GLU D  66      -4.754  32.047  12.978                       C  
ATOM   1023 O    GLU D  66      -4.569  31.935  14.196                       O  
ATOM   1024 CB   GLU D  66      -2.759  32.368  11.458                       C  
ATOM   1025 CG   GLU D  66      -1.680  31.701  10.601                       C  
ATOM   1026 CD   GLU D  66      -1.040  30.511  11.276                       C  
ATOM   1027 OE1  GLU D  66      -0.388  30.713  12.327                       O  
ATOM   1028 OE2  GLU D  66      -1.182  29.368  10.762                       O  
ATOM   1029 HN   GLU D  66      -4.437  31.107   9.960                       H  
ATOM   1030 HA   GLU D  66      -3.253  30.577  12.547                       H  
ATOM   1031 HB2  GLU D  66      -2.299  32.956  12.286                       H  
ATOM   1032 HB1  GLU D  66      -3.254  33.195  10.897                       H  
ATOM   1033 HG1  GLU D  66      -0.909  32.442  10.286                       H  
ATOM   1034 HG2  GLU D  66      -2.084  31.421   9.600                       H  
ATOM   1035 N    ARG D  67      -5.768  32.741  12.466                       N  
ATOM   1036 CA   ARG D  67      -6.755  33.383  13.323                       C  
ATOM   1037 C    ARG D  67      -7.489  32.357  14.200                       C  
ATOM   1038 O    ARG D  67      -7.712  32.611  15.394                       O  
ATOM   1039 CB   ARG D  67      -7.780  34.166  12.510                       C  
ATOM   1040 CG   ARG D  67      -8.838  34.807  13.357                       C  
ATOM   1041 CD   ARG D  67      -9.913  35.537  12.546                       C  
ATOM   1042 NE   ARG D  67      -9.278  36.671  11.891                       N  
ATOM   1043 CZ   ARG D  67      -8.921  37.776  12.510                       C  
ATOM   1044 NH1  ARG D  67      -9.178  37.959  13.784                       N  
ATOM   1045 NH2  ARG D  67      -8.298  38.713  11.847                       N  
ATOM   1046 HN   ARG D  67      -5.855  32.825  11.453                       H  
ATOM   1047 HA   ARG D  67      -6.223  34.097  13.993                       H  
ATOM   1048 HB2  ARG D  67      -8.237  33.523  11.722                       H  
ATOM   1049 HB1  ARG D  67      -7.279  34.922  11.861                       H  
ATOM   1050 HG1  ARG D  67      -9.301  34.059  14.042                       H  
ATOM   1051 HG2  ARG D  67      -8.380  35.490  14.110                       H  
ATOM   1052 HD1  ARG D  67     -10.447  34.867  11.832                       H  
ATOM   1053 HD2  ARG D  67     -10.796  35.830  13.161                       H  
ATOM   1054 HE   ARG D  67      -9.098  36.605  10.889                       H  
ATOM   1055 1HH1 ARG D  67      -8.901  38.816  14.264                       H  
ATOM   1056 2HH1 ARG D  67      -9.665  37.227  14.302                       H  
ATOM   1057 1HH2 ARG D  67      -8.021  39.570  12.327                       H  
ATOM   1058 2HH2 ARG D  67      -8.098  38.571  10.857                       H  
ATOM   1059 N    MET D  68      -7.842  31.212  13.638                       N  
ATOM   1060 CA   MET D  68      -8.598  30.210  14.380                       C  
ATOM   1061 C    MET D  68      -7.770  29.736  15.574                       C  
ATOM   1062 O    MET D  68      -8.314  29.526  16.646                       O  
ATOM   1063 CB   MET D  68      -8.956  29.039  13.472                       C  
ATOM   1064 CG   MET D  68      -9.815  27.946  14.153                       C  
ATOM   1065 SD   MET D  68     -11.411  28.536  14.712                       S  
ATOM   1066 CE   MET D  68     -12.222  28.740  13.121                       C  
ATOM   1067 HN   MET D  68      -7.581  31.027  12.669                       H  
ATOM   1068 HA   MET D  68      -9.539  30.675  14.756                       H  
ATOM   1069 HB2  MET D  68      -8.035  28.592  13.031                       H  
ATOM   1070 HB1  MET D  68      -9.454  29.404  12.543                       H  
ATOM   1071 HG1  MET D  68      -9.255  27.469  14.991                       H  
ATOM   1072 HG2  MET D  68      -9.933  27.063  13.483                       H  
ATOM   1073 HE1  MET D  68     -13.216  29.107  13.469                       H  
ATOM   1074 HE2  MET D  68     -12.235  27.843  12.459                       H  
ATOM   1075 HE3  MET D  68     -11.693  29.384  12.380                       H  
ATOM   1076 N    LYS D  69      -6.470  29.487  15.364                       N  
ATOM   1077 CA   LYS D  69      -5.650  29.069  16.469                       C  
ATOM   1078 C    LYS D  69      -5.573  30.161  17.548                       C  
ATOM   1079 O    LYS D  69      -5.577  29.851  18.750                       O  
ATOM   1080 CB   LYS D  69      -4.274  28.618  16.001                       C  
ATOM   1081 CG   LYS D  69      -4.321  27.337  15.181                       C  
ATOM   1082 CD   LYS D  69      -3.015  26.939  14.567                       C  
ATOM   1083 CE   LYS D  69      -2.591  27.849  13.417                       C  
ATOM   1084 NZ   LYS D  69      -1.481  27.247  12.588                       N  
ATOM   1085 HN   LYS D  69      -6.068  29.593  14.433                       H  
ATOM   1086 HA   LYS D  69      -6.147  28.184  16.931                       H  
ATOM   1087 HB1  LYS D  69      -3.573  28.516  16.862                       H  
ATOM   1088 HB2  LYS D  69      -3.756  29.432  15.442                       H  
ATOM   1089 HG1  LYS D  69      -4.731  26.501  15.793                       H  
ATOM   1090 HG2  LYS D  69      -5.111  27.408  14.398                       H  
ATOM   1091 HD1  LYS D  69      -2.215  26.878  15.341                       H  
ATOM   1092 HD2  LYS D  69      -3.037  25.873  14.242                       H  
ATOM   1093 HE1  LYS D  69      -3.464  28.126  12.781                       H  
ATOM   1094 HE2  LYS D  69      -2.312  28.863  13.788                       H  
ATOM   1095 HZ1  LYS D  69      -1.198  27.855  11.820                       H  
ATOM   1096 HZ2  LYS D  69      -1.736  26.320  12.249                       H  
ATOM   1097 HZ3  LYS D  69      -0.683  26.993  13.170                       H  
ATOM   1098 N    ASP D  70      -5.495  31.430  17.144                       N  
ATOM   1099 CA   ASP D  70      -5.565  32.550  18.097                       C  
ATOM   1100 C    ASP D  70      -6.890  32.488  18.887                       C  
ATOM   1101 O    ASP D  70      -6.918  32.653  20.101                       O  
ATOM   1102 CB   ASP D  70      -5.546  33.915  17.397                       C  
ATOM   1103 CG   ASP D  70      -4.268  34.250  16.679                       C  
ATOM   1104 OD1  ASP D  70      -3.244  33.618  16.908                       O  
ATOM   1105 OD2  ASP D  70      -4.253  35.189  15.819                       O  
ATOM   1106 HN   ASP D  70      -5.384  31.629  16.150                       H  
ATOM   1107 HA   ASP D  70      -4.708  32.486  18.807                       H  
ATOM   1108 HB1  ASP D  70      -6.411  34.000  16.699                       H  
ATOM   1109 HB2  ASP D  70      -5.800  34.722  18.123                       H  
ATOM   1110 N    THR D  71      -7.986  32.266  18.189                       N  
ATOM   1111 CA   THR D  71      -9.313  32.215  18.798                       C  
ATOM   1112 C    THR D  71      -9.448  31.077  19.798                       C  
ATOM   1113 O    THR D  71      -9.965  31.280  20.889                       O  
ATOM   1114 CB   THR D  71     -10.360  32.094  17.708                       C  
ATOM   1115 OG1  THR D  71     -10.347  33.311  16.961                       O  
ATOM   1116 CG2  THR D  71     -11.775  31.919  18.274                       C  
ATOM   1117 HN   THR D  71      -7.904  32.124  17.182                       H  
ATOM   1118 HA   THR D  71      -9.484  33.175  19.339                       H  
ATOM   1119 HB   THR D  71     -10.112  31.237  17.039                       H  
ATOM   1120 HG1  THR D  71     -11.003  33.235  16.278                       H  
ATOM   1121 1HG2 THR D  71     -12.545  31.830  17.472                       H  
ATOM   1122 2HG2 THR D  71     -12.028  32.740  18.985                       H  
ATOM   1123 3HG2 THR D  71     -11.823  31.054  18.976                       H  
ATOM   1124 N    LEU D  72      -8.968  29.889  19.430                       N  
ATOM   1125 CA   LEU D  72      -9.090  28.749  20.314                       C  
ATOM   1126 C    LEU D  72      -8.254  29.000  21.577                       C  
ATOM   1127 O    LEU D  72      -8.676  28.632  22.681                       O  
ATOM   1128 CB   LEU D  72      -8.654  27.460  19.617                       C  
ATOM   1129 CG   LEU D  72      -9.547  27.063  18.438                       C  
ATOM   1130 CD1  LEU D  72      -9.033  25.811  17.817                       C  
ATOM   1131 CD2  LEU D  72     -11.002  26.917  18.844                       C  
ATOM   1132 HN   LEU D  72      -8.513  29.783  18.523                       H  
ATOM   1133 HA   LEU D  72     -10.159  28.646  20.612                       H  
ATOM   1134 HB1  LEU D  72      -7.588  27.528  19.297                       H  
ATOM   1135 HB2  LEU D  72      -8.577  26.624  20.350                       H  
ATOM   1136 HG   LEU D  72      -9.485  27.873  17.675                       H  
ATOM   1137 1HD1 LEU D  72      -9.683  25.522  16.959                       H  
ATOM   1138 2HD1 LEU D  72      -8.928  24.986  18.560                       H  
ATOM   1139 3HD1 LEU D  72      -7.962  25.899  17.521                       H  
ATOM   1140 1HD2 LEU D  72     -11.652  26.628  17.986                       H  
ATOM   1141 2HD2 LEU D  72     -11.377  27.842  19.340                       H  
ATOM   1142 3HD2 LEU D  72     -11.114  26.203  19.693                       H  
ATOM   1143 N    ARG D  73      -7.049  29.560  21.423                       N  
ATOM   1144 CA   ARG D  73      -6.228  29.809  22.600                       C  
ATOM   1145 C    ARG D  73      -6.902  30.768  23.571                       C  
ATOM   1146 O    ARG D  73      -6.938  30.503  24.786                       O  
ATOM   1147 CB   ARG D  73      -4.830  30.354  22.194                       C  
ATOM   1148 CG   ARG D  73      -3.936  30.728  23.335                       C  
ATOM   1149 CD   ARG D  73      -2.577  31.284  22.902                       C  
ATOM   1150 NE   ARG D  73      -2.753  32.480  22.087                       N  
ATOM   1151 CZ   ARG D  73      -1.944  32.898  21.120                       C  
ATOM   1152 NH1  ARG D  73      -0.815  32.263  20.871                       N  
ATOM   1153 NH2  ARG D  73      -2.270  33.952  20.392                       N  
ATOM   1154 HN   ARG D  73      -6.710  29.809  20.494                       H  
ATOM   1155 HA   ARG D  73      -6.078  28.837  23.126                       H  
ATOM   1156 HB1  ARG D  73      -4.942  31.216  21.496                       H  
ATOM   1157 HB2  ARG D  73      -4.314  29.626  21.525                       H  
ATOM   1158 HG1  ARG D  73      -3.804  29.865  24.028                       H  
ATOM   1159 HG2  ARG D  73      -4.451  31.442  24.019                       H  
ATOM   1160 HD1  ARG D  73      -1.960  30.514  22.382                       H  
ATOM   1161 HD2  ARG D  73      -1.908  31.471  23.774                       H  
ATOM   1162 HE   ARG D  73      -3.577  33.051  22.278                       H  
ATOM   1163 1HH1 ARG D  73      -0.563  31.450  21.433                       H  
ATOM   1164 2HH1 ARG D  73      -0.194  32.584  20.128                       H  
ATOM   1165 1HH2 ARG D  73      -3.143  34.443  20.585                       H  
ATOM   1166 2HH2 ARG D  73      -1.649  34.273  19.649                       H  
ATOM   1167 N    ILE D  74      -7.421  31.885  23.071                       N  
ATOM   1168 CA   ILE D  74      -8.018  32.866  23.980                       C  
ATOM   1169 C    ILE D  74      -9.367  32.371  24.515                       C  
ATOM   1170 O    ILE D  74      -9.691  32.620  25.687                       O  
ATOM   1171 CB   ILE D  74      -8.060  34.280  23.364                       C  
ATOM   1172 CG1  ILE D  74      -8.394  35.334  24.417                       C  
ATOM   1173 CG2  ILE D  74      -9.036  34.360  22.168                       C  
ATOM   1174 CD1  ILE D  74      -7.398  35.456  25.556                       C  
ATOM   1175 HN   ILE D  74      -7.404  32.057  22.066                       H  
ATOM   1176 HA   ILE D  74      -7.337  32.930  24.861                       H  
ATOM   1177 HB   ILE D  74      -7.039  34.506  22.977                       H  
ATOM   1178 1HG1 ILE D  74      -8.542  36.326  23.931                       H  
ATOM   1179 2HG1 ILE D  74      -9.418  35.158  24.822                       H  
ATOM   1180 3HG2 ILE D  74     -10.098  34.287  22.499                       H  
ATOM   1181 1HG2 ILE D  74      -8.792  33.590  21.399                       H  
ATOM   1182 2HG2 ILE D  74      -9.064  35.385  21.729                       H  
ATOM   1183 1HD1 ILE D  74      -7.642  36.226  26.325                       H  
ATOM   1184 2HD1 ILE D  74      -6.374  35.632  25.151                       H  
ATOM   1185 3HD1 ILE D  74      -7.250  34.464  26.042                       H  
ATOM   1186 N    ALA D  75     -10.111  31.621  23.708                       N  
ATOM   1187 CA   ALA D  75     -11.307  30.969  24.215                       C  
ATOM   1188 C    ALA D  75     -10.975  30.048  25.379                       C  
ATOM   1189 O    ALA D  75     -11.659  30.055  26.408                       O  
ATOM   1190 CB   ALA D  75     -12.053  30.181  23.109                       C  
ATOM   1191 HN   ALA D  75      -9.842  31.503  22.731                       H  
ATOM   1192 HA   ALA D  75     -11.994  31.762  24.592                       H  
ATOM   1193 HB1  ALA D  75     -12.970  29.681  23.498                       H  
ATOM   1194 HB2  ALA D  75     -11.377  29.451  22.607                       H  
ATOM   1195 HB3  ALA D  75     -12.288  30.834  22.236                       H  
ATOM   1196 N    TYR D  76      -9.942  29.230  25.198                       N  
ATOM   1197 CA   TYR D  76      -9.524  28.328  26.268                       C  
ATOM   1198 C    TYR D  76      -9.178  29.122  27.533                       C  
ATOM   1199 O    TYR D  76      -9.628  28.796  28.627                       O  
ATOM   1200 CB   TYR D  76      -8.323  27.457  25.836                       C  
ATOM   1201 CG   TYR D  76      -7.781  26.707  27.027                       C  
ATOM   1202 CD1  TYR D  76      -8.454  25.630  27.532                       C  
ATOM   1203 CD2  TYR D  76      -6.640  27.143  27.702                       C  
ATOM   1204 CE1  TYR D  76      -8.009  24.968  28.647                       C  
ATOM   1205 CE2  TYR D  76      -6.194  26.487  28.831                       C  
ATOM   1206 CZ   TYR D  76      -6.878  25.389  29.291                       C  
ATOM   1207 OH   TYR D  76      -6.471  24.749  30.433                       O  
ATOM   1208 HN   TYR D  76      -9.441  29.233  24.310                       H  
ATOM   1209 HA   TYR D  76     -10.377  27.651  26.505                       H  
ATOM   1210 HB1  TYR D  76      -8.582  26.774  24.993                       H  
ATOM   1211 HB2  TYR D  76      -7.534  28.055  25.323                       H  
ATOM   1212 HD1  TYR D  76      -9.375  25.286  27.032                       H  
ATOM   1213 HD2  TYR D  76      -6.088  28.022  27.329                       H  
ATOM   1214 HE1  TYR D  76      -8.564  24.094  29.026                       H  
ATOM   1215 HE2  TYR D  76      -5.294  26.842  29.360                       H  
ATOM   1216 HH   TYR D  76      -5.686  25.041  30.880                       H  
ATOM   1217 N    LEU D  77      -8.364  30.161  27.397                       N  
ATOM   1218 CA   LEU D  77      -7.842  30.851  28.574                       C  
ATOM   1219 C    LEU D  77      -8.923  31.645  29.289                       C  
ATOM   1220 O    LEU D  77      -8.813  31.866  30.501                       O  
ATOM   1221 CB   LEU D  77      -6.660  31.772  28.196                       C  
ATOM   1222 CG   LEU D  77      -5.430  31.013  27.695                       C  
ATOM   1223 CD1  LEU D  77      -4.410  31.950  27.085                       C  
ATOM   1224 CD2  LEU D  77      -4.789  30.306  28.856                       C  
ATOM   1225 HN   LEU D  77      -8.101  30.480  26.465                       H  
ATOM   1226 HA   LEU D  77      -7.461  30.079  29.282                       H  
ATOM   1227 HB1  LEU D  77      -6.980  32.539  27.453                       H  
ATOM   1228 HB2  LEU D  77      -6.392  32.439  29.048                       H  
ATOM   1229 HG   LEU D  77      -5.744  30.262  26.933                       H  
ATOM   1230 1HD1 LEU D  77      -3.513  31.397  26.720                       H  
ATOM   1231 2HD1 LEU D  77      -4.127  32.762  27.794                       H  
ATOM   1232 3HD1 LEU D  77      -4.861  32.574  26.278                       H  
ATOM   1233 1HD2 LEU D  77      -3.892  29.753  28.491                       H  
ATOM   1234 2HD2 LEU D  77      -5.504  29.646  29.400                       H  
ATOM   1235 3HD2 LEU D  77      -4.549  30.999  29.696                       H  
ATOM   1236 N    THR D  78      -9.936  32.102  28.562                       N  
ATOM   1237 CA   THR D  78     -11.032  32.849  29.177                       C  
ATOM   1238 C    THR D  78     -12.198  31.944  29.608                       C  
ATOM   1239 O    THR D  78     -13.182  32.423  30.156                       O  
ATOM   1240 CB   THR D  78     -11.599  33.926  28.234                       C  
ATOM   1241 OG1  THR D  78     -12.043  33.332  27.003                       O  
ATOM   1242 CG2  THR D  78     -10.548  34.979  27.877                       C  
ATOM   1243 HN   THR D  78      -9.950  31.929  27.557                       H  
ATOM   1244 HA   THR D  78     -10.636  33.359  30.086                       H  
ATOM   1245 HB   THR D  78     -12.463  34.427  28.730                       H  
ATOM   1246 HG1  THR D  78     -12.696  32.678  27.225                       H  
ATOM   1247 1HG2 THR D  78     -10.204  35.440  28.832                       H  
ATOM   1248 2HG2 THR D  78     -10.915  35.729  27.138                       H  
ATOM   1249 3HG2 THR D  78      -9.712  34.570  27.263                       H  
ATOM   1250 N    GLU D  79     -12.092  30.653  29.317                       N  
ATOM   1251 CA   GLU D  79     -13.147  29.672  29.651                       C  
ATOM   1252 C    GLU D  79     -14.453  30.036  28.960                       C  
ATOM   1253 O    GLU D  79     -15.538  29.749  29.455                       O  
ATOM   1254 CB   GLU D  79     -13.335  29.510  31.166                       C  
ATOM   1255 CG   GLU D  79     -12.073  29.140  31.919                       C  
ATOM   1256 CD   GLU D  79     -12.283  29.004  33.410                       C  
ATOM   1257 OE1  GLU D  79     -13.344  28.527  33.814                       O  
ATOM   1258 OE2  GLU D  79     -11.396  29.407  34.171                       O  
ATOM   1259 HN   GLU D  79     -11.250  30.325  28.844                       H  
ATOM   1260 HA   GLU D  79     -12.822  28.684  29.249                       H  
ATOM   1261 HB1  GLU D  79     -14.145  28.774  31.380                       H  
ATOM   1262 HB2  GLU D  79     -13.792  30.429  31.601                       H  
ATOM   1263 HG1  GLU D  79     -11.618  28.214  31.497                       H  
ATOM   1264 HG2  GLU D  79     -11.254  29.864  31.699                       H  
ATOM   1265 N    ALA D  80     -14.333  30.584  27.750                       N  
ATOM   1266 CA   ALA D  80     -15.505  30.926  26.964                       C  
ATOM   1267 C    ALA D  80     -16.244  29.663  26.524                       C  
ATOM   1268 O    ALA D  80     -15.634  28.724  26.031                       O  
ATOM   1269 CB   ALA D  80     -15.099  31.734  25.751                       C  
ATOM   1270 HN   ALA D  80     -13.404  30.766  27.371                       H  
ATOM   1271 HA   ALA D  80     -16.190  31.542  27.592                       H  
ATOM   1272 HB1  ALA D  80     -15.999  31.997  25.147                       H  
ATOM   1273 HB2  ALA D  80     -14.325  31.212  25.141                       H  
ATOM   1274 HB3  ALA D  80     -14.506  32.636  26.030                       H  
ATOM   1275 N    LYS D  81     -17.562  29.668  26.655                       N  
ATOM   1276 CA   LYS D  81     -18.359  28.559  26.162                       C  
ATOM   1277 C    LYS D  81     -18.351  28.509  24.640                       C  
ATOM   1278 O    LYS D  81     -18.614  29.515  23.953                       O  
ATOM   1279 CB   LYS D  81     -19.786  28.664  26.672                       C  
ATOM   1280 CG   LYS D  81     -19.887  28.319  28.144                       C  
ATOM   1281 CD   LYS D  81     -21.298  27.945  28.592                       C  
ATOM   1282 CE   LYS D  81     -21.312  27.695  30.093                       C  
ATOM   1283 NZ   LYS D  81     -20.946  26.293  30.461                       N  
ATOM   1284 HN   LYS D  81     -18.022  30.459  27.107                       H  
ATOM   1285 HA   LYS D  81     -17.917  27.610  26.547                       H  
ATOM   1286 HB1  LYS D  81     -20.219  29.670  26.461                       H  
ATOM   1287 HB2  LYS D  81     -20.481  28.042  26.061                       H  
ATOM   1288 HG1  LYS D  81     -19.164  27.513  28.410                       H  
ATOM   1289 HG2  LYS D  81     -19.482  29.148  28.771                       H  
ATOM   1290 HD1  LYS D  81     -21.704  27.079  28.019                       H  
ATOM   1291 HD2  LYS D  81     -22.051  28.708  28.287                       H  
ATOM   1292 HE1  LYS D  81     -20.659  28.427  30.623                       H  
ATOM   1293 HE2  LYS D  81     -22.298  27.976  30.532                       H  
ATOM   1294 HZ1  LYS D  81     -20.955  26.125  31.467                       H  
ATOM   1295 HZ2  LYS D  81     -20.044  26.036  30.059                       H  
ATOM   1296 HZ3  LYS D  81     -21.543  25.623  29.976                       H  
ATOM   1297 N    VAL D  82     -17.979  27.347  24.111                       N  
ATOM   1298 CA   VAL D  82     -18.095  27.081  22.679                       C  
ATOM   1299 C    VAL D  82     -19.475  26.495  22.467                       C  
ATOM   1300 O    VAL D  82     -19.881  25.534  23.122                       O  
ATOM   1301 CB   VAL D  82     -17.028  26.067  22.226                       C  
ATOM   1302 CG1  VAL D  82     -17.222  25.697  20.760                       C  
ATOM   1303 CG2  VAL D  82     -15.657  26.605  22.490                       C  
ATOM   1304 HN   VAL D  82     -17.602  26.622  24.721                       H  
ATOM   1305 HA   VAL D  82     -17.990  28.030  22.104                       H  
ATOM   1306 HB   VAL D  82     -17.156  25.141  22.833                       H  
ATOM   1307 1HG1 VAL D  82     -16.450  24.963  20.432                       H  
ATOM   1308 2HG1 VAL D  82     -17.238  26.599  20.105                       H  
ATOM   1309 3HG1 VAL D  82     -18.255  25.326  20.561                       H  
ATOM   1310 1HG2 VAL D  82     -14.885  25.871  22.162                       H  
ATOM   1311 2HG2 VAL D  82     -15.524  26.900  23.557                       H  
ATOM   1312 3HG2 VAL D  82     -15.505  27.606  22.022                       H  
ATOM   1313 N    GLU D  83     -20.229  27.128  21.581                       N  
ATOM   1314 CA   GLU D  83     -21.546  26.664  21.231                       C  
ATOM   1315 C    GLU D  83     -21.426  25.481  20.266                       C  
ATOM   1316 O    GLU D  83     -21.770  24.345  20.635                       O  
ATOM   1317 CB   GLU D  83     -22.408  27.821  20.657                       C  
ATOM   1318 CG   GLU D  83     -23.836  27.366  20.316                       C  
ATOM   1319 CD   GLU D  83     -24.483  28.077  19.153                       C  
ATOM   1320 OE1  GLU D  83     -23.794  28.622  18.270                       O  
ATOM   1321 OE2  GLU D  83     -25.724  28.051  19.097                       O  
ATOM   1322 HN   GLU D  83     -19.866  27.969  21.133                       H  
ATOM   1323 HA   GLU D  83     -22.039  26.298  22.162                       H  
ATOM   1324 HB1  GLU D  83     -21.914  28.294  19.776                       H  
ATOM   1325 HB2  GLU D  83     -22.417  28.697  21.346                       H  
ATOM   1326 HG1  GLU D  83     -23.856  26.264  20.149                       H  
ATOM   1327 HG2  GLU D  83     -24.486  27.440  21.219                       H  
ATOM   1328 N    LYS D  84     -21.006  25.755  19.041                       N  
ATOM   1329 CA   LYS D  84     -20.864  24.731  18.020                       C  
ATOM   1330 C    LYS D  84     -19.514  24.781  17.327                       C  
ATOM   1331 O    LYS D  84     -18.876  25.841  17.252                       O  
ATOM   1332 CB   LYS D  84     -21.976  24.882  16.978                       C  
ATOM   1333 CG   LYS D  84     -23.377  24.564  17.521                       C  
ATOM   1334 CD   LYS D  84     -24.487  25.106  16.636                       C  
ATOM   1335 CE   LYS D  84     -25.872  24.893  17.253                       C  
ATOM   1336 NZ   LYS D  84     -26.343  23.473  17.220                       N  
ATOM   1337 HN   LYS D  84     -20.774  26.720  18.805                       H  
ATOM   1338 HA   LYS D  84     -20.972  23.733  18.506                       H  
ATOM   1339 HB1  LYS D  84     -21.952  25.899  16.522                       H  
ATOM   1340 HB2  LYS D  84     -21.755  24.267  16.075                       H  
ATOM   1341 HG1  LYS D  84     -23.490  24.924  18.570                       H  
ATOM   1342 HG2  LYS D  84     -23.501  23.469  17.692                       H  
ATOM   1343 HD1  LYS D  84     -24.432  24.675  15.609                       H  
ATOM   1344 HD2  LYS D  84     -24.317  26.179  16.386                       H  
ATOM   1345 HE1  LYS D  84     -25.902  25.291  18.294                       H  
ATOM   1346 HE2  LYS D  84     -26.621  25.565  16.773                       H  
ATOM   1347 HZ1  LYS D  84     -27.266  23.331  17.631                       H  
ATOM   1348 HZ2  LYS D  84     -25.657  22.858  17.659                       H  
ATOM   1349 HZ3  LYS D  84     -26.316  23.109  16.267                       H  
ATOM   1350 N    LEU D  85     -19.109  23.634  16.785                       N  
ATOM   1351 CA   LEU D  85     -18.050  23.571  15.806                       C  
ATOM   1352 C    LEU D  85     -18.584  22.964  14.530                       C  
ATOM   1353 O    LEU D  85     -19.330  22.008  14.559                       O  
ATOM   1354 CB   LEU D  85     -16.899  22.700  16.291                       C  
ATOM   1355 CG   LEU D  85     -16.151  23.206  17.507                       C  
ATOM   1356 CD1  LEU D  85     -15.239  22.097  18.030                       C  
ATOM   1357 CD2  LEU D  85     -15.328  24.436  17.140                       C  
ATOM   1358 HN   LEU D  85     -19.564  22.768  17.072                       H  
ATOM   1359 HA   LEU D  85     -17.675  24.600  15.599                       H  
ATOM   1360 HB1  LEU D  85     -16.184  22.518  15.455                       H  
ATOM   1361 HB2  LEU D  85     -17.261  21.662  16.474                       H  
ATOM   1362 HG   LEU D  85     -16.885  23.480  18.300                       H  
ATOM   1363 1HD1 LEU D  85     -15.841  21.198  18.298                       H  
ATOM   1364 3HD1 LEU D  85     -14.424  21.853  17.309                       H  
ATOM   1365 2HD1 LEU D  85     -14.607  22.444  18.880                       H  
ATOM   1366 1HD2 LEU D  85     -15.993  25.245  16.758                       H  
ATOM   1367 2HD2 LEU D  85     -14.513  24.192  16.419                       H  
ATOM   1368 3HD2 LEU D  85     -14.696  24.783  17.990                       H  
ATOM   1369 N    CYX D  86     -18.221  23.579  13.407                       N  
ATOM   1370 CA   CYX D  86     -18.360  22.971  12.098                       C  
ATOM   1371 C    CYX D  86     -17.034  22.299  11.808                       C  
ATOM   1372 O    CYX D  86     -15.996  22.958  11.867                       O  
ATOM   1373 CB   CYX D  86     -18.594  24.032  11.029                       C  
ATOM   1374 SG   CYX D  86     -18.656  23.356   9.343                       S  
ATOM   1375 HN   CYX D  86     -17.828  24.518  13.470                       H  
ATOM   1376 HA   CYX D  86     -19.188  22.224  12.098                       H  
ATOM   1377 HB1  CYX D  86     -19.513  24.622  11.252                       H  
ATOM   1378 HB2  CYX D  86     -17.832  24.842  11.102                       H  
ATOM   1379 N    VAL D  87     -17.066  21.013  11.474                       N  
ATOM   1380 CA   VAL D  87     -15.838  20.259  11.214                       C  
ATOM   1381 C    VAL D  87     -15.934  19.472   9.926                       C  
ATOM   1382 O    VAL D  87     -17.022  19.092   9.499                       O  
ATOM   1383 CB   VAL D  87     -15.544  19.278  12.345                       C  
ATOM   1384 CG1  VAL D  87     -15.541  19.988  13.647                       C  
ATOM   1385 CG2  VAL D  87     -16.549  18.136  12.384                       C  
ATOM   1386 HN   VAL D  87     -17.967  20.540  11.397                       H  
ATOM   1387 HA   VAL D  87     -14.988  20.976  11.133                       H  
ATOM   1388 HB   VAL D  87     -14.529  18.846  12.179                       H  
ATOM   1389 1HG1 VAL D  87     -15.326  19.271  14.474                       H  
ATOM   1390 2HG1 VAL D  87     -16.489  20.550  13.818                       H  
ATOM   1391 3HG1 VAL D  87     -14.836  20.852  13.650                       H  
ATOM   1392 1HG2 VAL D  87     -16.334  17.419  13.211                       H  
ATOM   1393 2HG2 VAL D  87     -16.607  17.614  11.400                       H  
ATOM   1394 3HG2 VAL D  87     -17.595  18.519  12.442                       H  
ATOM   1395 N    TRP D  88     -14.779  19.210   9.326                       N  
ATOM   1396 CA   TRP D  88     -14.666  18.185   8.299                       C  
ATOM   1397 C    TRP D  88     -14.495  16.849   8.990                       C  
ATOM   1398 O    TRP D  88     -13.632  16.689   9.855                       O  
ATOM   1399 CB   TRP D  88     -13.475  18.482   7.386                       C  
ATOM   1400 CG   TRP D  88     -13.707  19.635   6.476                       C  
ATOM   1401 CD1  TRP D  88     -14.430  19.633   5.340                       C  
ATOM   1402 CD2  TRP D  88     -13.223  20.969   6.640                       C  
ATOM   1403 NE1  TRP D  88     -14.413  20.877   4.758                       N  
ATOM   1404 CE2  TRP D  88     -13.671  21.718   5.544                       C  
ATOM   1405 CE3  TRP D  88     -12.405  21.593   7.586                       C  
ATOM   1406 CZ2  TRP D  88     -13.380  23.064   5.395                       C  
ATOM   1407 CZ3  TRP D  88     -12.101  22.920   7.429                       C  
ATOM   1408 CH2  TRP D  88     -12.582  23.645   6.335                       C  
ATOM   1409 HN   TRP D  88     -13.949  19.741   9.592                       H  
ATOM   1410 HA   TRP D  88     -15.601  18.168   7.691                       H  
ATOM   1411 HB1  TRP D  88     -12.545  18.629   7.983                       H  
ATOM   1412 HB2  TRP D  88     -13.182  17.574   6.809                       H  
ATOM   1413 HD1  TRP D  88     -14.961  18.756   4.934                       H  
ATOM   1414 HE1  TRP D  88     -14.876  21.132   3.886                       H  
ATOM   1415 HE3  TRP D  88     -12.010  21.026   8.446                       H  
ATOM   1416 HZ2  TRP D  88     -13.780  23.645   4.547                       H  
ATOM   1417 HZ3  TRP D  88     -11.467  23.424   8.178                       H  
ATOM   1418 HH2  TRP D  88     -12.310  24.709   6.230                       H  
ATOM   1419 N    ASN D  89     -15.305  15.875   8.591                       N  
ATOM   1420 CA   ASN D  89     -15.323  14.560   9.208                       C  
ATOM   1421 C    ASN D  89     -14.574  13.512   8.395                       C  
ATOM   1422 O    ASN D  89     -14.629  12.337   8.726                       O  
ATOM   1423 CB   ASN D  89     -16.776  14.132   9.466                       C  
ATOM   1424 CG   ASN D  89     -17.621  14.108   8.209                       C  
ATOM   1425 OD1  ASN D  89     -17.106  13.926   7.119                       O  
ATOM   1426 ND2  ASN D  89     -18.948  14.257   8.367                       N  
ATOM   1427 HN   ASN D  89     -15.943  16.059   7.817                       H  
ATOM   1428 HA   ASN D  89     -14.816  14.645  10.197                       H  
ATOM   1429 HB2  ASN D  89     -17.246  14.773  10.248                       H  
ATOM   1430 HB1  ASN D  89     -16.813  13.148   9.989                       H  
ATOM   1431 1HD2 ASN D  89     -19.379  14.409   9.279                       H  
ATOM   1432 2HD2 ASN D  89     -19.517  14.241   7.521                       H  
ATOM   1433 N    ASN D  90     -13.855  13.949   7.361                       N  
ATOM   1434 CA   ASN D  90     -12.952  13.067   6.604                       C  
ATOM   1435 C    ASN D  90     -11.495  13.205   7.067                       C  
ATOM   1436 O    ASN D  90     -10.564  12.804   6.370                       O  
ATOM   1437 CB   ASN D  90     -13.062  13.329   5.093                       C  
ATOM   1438 CG   ASN D  90     -12.578  14.702   4.684                       C  
ATOM   1439 OD1  ASN D  90     -12.494  15.606   5.493                       O  
ATOM   1440 ND2  ASN D  90     -12.271  14.867   3.408                       N  
ATOM   1441 HN   ASN D  90     -13.933  14.928   7.085                       H  
ATOM   1442 HA   ASN D  90     -13.270  12.015   6.790                       H  
ATOM   1443 HB1  ASN D  90     -14.104  13.155   4.737                       H  
ATOM   1444 HB2  ASN D  90     -12.534  12.535   4.515                       H  
ATOM   1445 1HD2 ASN D  90     -12.341  14.109   2.729                       H  
ATOM   1446 2HD2 ASN D  90     -11.945  15.793   3.132                       H  
ATOM   1447 N    LYS D  91     -11.327  13.720   8.285                       N  
ATOM   1448 CA   LYS D  91     -10.035  13.806   8.943                       C  
ATOM   1449 C    LYS D  91     -10.194  13.311  10.369                       C  
ATOM   1450 O    LYS D  91     -11.286  13.412  10.952                       O  
ATOM   1451 CB   LYS D  91      -9.524  15.262   8.978                       C  
ATOM   1452 CG   LYS D  91      -9.251  15.881   7.591                       C  
ATOM   1453 CD   LYS D  91      -7.996  15.266   6.942                       C  
ATOM   1454 CE   LYS D  91      -7.912  15.527   5.435                       C  
ATOM   1455 NZ   LYS D  91      -7.990  16.986   5.110                       N  
ATOM   1456 HN   LYS D  91     -12.147  14.071   8.780                       H  
ATOM   1457 HA   LYS D  91      -9.299  13.165   8.405                       H  
ATOM   1458 HB1  LYS D  91      -8.617  15.339   9.622                       H  
ATOM   1459 HB2  LYS D  91     -10.226  15.905   9.558                       H  
ATOM   1460 HG1  LYS D  91     -10.140  15.798   6.923                       H  
ATOM   1461 HG2  LYS D  91      -9.181  16.992   7.645                       H  
ATOM   1462 HD1  LYS D  91      -7.929  14.175   7.161                       H  
ATOM   1463 HD2  LYS D  91      -7.071  15.613   7.458                       H  
ATOM   1464 HE1  LYS D  91      -8.687  14.948   4.881                       H  
ATOM   1465 HE2  LYS D  91      -6.998  15.064   4.995                       H  
ATOM   1466 HZ1  LYS D  91      -7.934  17.160   4.106                       H  
ATOM   1467 HZ2  LYS D  91      -7.281  17.516   5.617                       H  
ATOM   1468 HZ3  LYS D  91      -8.826  17.410   5.512                       H  
ATOM   1469 N    THR D  92      -9.103  12.803  10.946                       N  
ATOM   1470 CA   THR D  92      -9.097  12.451  12.363                       C  
ATOM   1471 C    THR D  92      -7.874  13.048  13.023                       C  
ATOM   1472 O    THR D  92      -6.782  12.902  12.522                       O  
ATOM   1473 CB   THR D  92      -9.091  10.938  12.565                       C  
ATOM   1474 OG1  THR D  92      -7.920  10.376  11.985                       O  
ATOM   1475 CG2  THR D  92     -10.208  10.300  11.809                       C  
ATOM   1476 HN   THR D  92      -8.261  12.659  10.389                       H  
ATOM   1477 HA   THR D  92     -10.009  12.875  12.844                       H  
ATOM   1478 HB   THR D  92      -9.154  10.685  13.649                       H  
ATOM   1479 HG1  THR D  92      -7.209  10.782  12.466                       H  
ATOM   1480 1HG2 THR D  92     -11.126  10.741  12.264                       H  
ATOM   1481 2HG2 THR D  92     -10.185   9.185  11.810                       H  
ATOM   1482 3HG2 THR D  92     -10.141  10.420  10.703                       H  
ATOM   1483 N    PRO D  93      -8.028  13.779  14.129                       N  
ATOM   1484 CA   PRO D  93      -9.303  14.270  14.660                       C  
ATOM   1485 C    PRO D  93     -10.103  15.068  13.642                       C  
ATOM   1486 O    PRO D  93      -9.530  15.579  12.682                       O  
ATOM   1487 CB   PRO D  93      -8.869  15.208  15.798                       C  
ATOM   1488 CG   PRO D  93      -7.458  14.753  16.166                       C  
ATOM   1489 CD   PRO D  93      -6.866  14.258  14.890                       C  
ATOM   1490 HA   PRO D  93      -9.911  13.425  15.060                       H  
ATOM   1491 HB1  PRO D  93      -9.576  15.231  16.660                       H  
ATOM   1492 HB2  PRO D  93      -8.943  16.291  15.544                       H  
ATOM   1493 HG1  PRO D  93      -6.848  15.538  16.672                       H  
ATOM   1494 HG2  PRO D  93      -7.426  14.010  16.997                       H  
ATOM   1495 HD1  PRO D  93      -6.058  13.501  15.021                       H  
ATOM   1496 HD2  PRO D  93      -6.240  15.008  14.352                       H  
ATOM   1497 N    HIS D  94     -11.402  15.214  13.856                       N  
ATOM   1498 CA   HIS D  94     -12.201  16.058  12.965                       C  
ATOM   1499 C    HIS D  94     -11.582  17.449  12.938                       C  
ATOM   1500 O    HIS D  94     -11.119  17.964  13.940                       O  
ATOM   1501 CB   HIS D  94     -13.658  16.156  13.421                       C  
ATOM   1502 CG   HIS D  94     -14.466  14.922  13.200                       C  
ATOM   1503 ND1  HIS D  94     -15.773  14.800  13.646                       N  
ATOM   1504 CD2  HIS D  94     -14.170  13.766  12.565                       C  
ATOM   1505 CE1  HIS D  94     -16.233  13.606  13.307                       C  
ATOM   1506 NE2  HIS D  94     -15.282  12.958  12.654                       N  
ATOM   1507 HN   HIS D  94     -11.846  14.738  14.642                       H  
ATOM   1508 HA   HIS D  94     -12.172  15.628  11.936                       H  
ATOM   1509 HB2  HIS D  94     -14.154  17.033  12.944                       H  
ATOM   1510 HB1  HIS D  94     -13.708  16.464  14.491                       H  
ATOM   1511 HD1  HIS D  94     -16.295  15.514  14.153                       H  
ATOM   1512 HD2  HIS D  94     -13.217  13.517  12.069                       H  
ATOM   1513 HE1  HIS D  94     -17.240  13.217  13.531                       H  
ATOM   1514 HE2  HIS D  94     -15.360  12.013  12.278                       H  
ATOM   1515 N    ALA D  95     -11.585  18.054  11.760                       N  
ATOM   1516 CA   ALA D  95     -10.853  19.269  11.516                       C  
ATOM   1517 C    ALA D  95     -11.794  20.459  11.553                       C  
ATOM   1518 O    ALA D  95     -12.818  20.483  10.881                       O  
ATOM   1519 CB   ALA D  95     -10.161  19.154  10.157                       C  
ATOM   1520 HN   ALA D  95     -12.125  17.644  10.998                       H  
ATOM   1521 HA   ALA D  95     -10.079  19.393  12.309                       H  
ATOM   1522 HB1  ALA D  95      -9.594  20.095   9.968                       H  
ATOM   1523 HB2  ALA D  95     -10.872  18.910   9.334                       H  
ATOM   1524 HB3  ALA D  95      -9.520  18.245  10.079                       H  
ATOM   1525 N    ILE D  96     -11.446  21.450  12.361                       N  
ATOM   1526 CA   ILE D  96     -12.295  22.623  12.519                       C  
ATOM   1527 C    ILE D  96     -12.340  23.485  11.269                       C  
ATOM   1528 O    ILE D  96     -11.308  23.937  10.764                       O  
ATOM   1529 CB   ILE D  96     -11.836  23.434  13.721                       C  
ATOM   1530 CG1  ILE D  96     -12.022  22.602  15.004                       C  
ATOM   1531 CG2  ILE D  96     -12.630  24.738  13.826                       C  
ATOM   1532 CD1  ILE D  96     -11.243  23.162  16.205                       C  
ATOM   1533 HN   ILE D  96     -10.570  21.390  12.880                       H  
ATOM   1534 HA   ILE D  96     -13.332  22.267  12.724                       H  
ATOM   1535 HB   ILE D  96     -10.755  23.678  13.601                       H  
ATOM   1536 1HG1 ILE D  96     -11.761  21.533  14.825                       H  
ATOM   1537 2HG1 ILE D  96     -13.103  22.488  15.250                       H  
ATOM   1538 2HG2 ILE D  96     -13.729  24.553  13.847                       H  
ATOM   1539 1HG2 ILE D  96     -12.294  25.333  14.707                       H  
ATOM   1540 3HG2 ILE D  96     -12.579  25.331  12.883                       H  
ATOM   1541 1HD1 ILE D  96     -11.378  22.560  17.134                       H  
ATOM   1542 2HD1 ILE D  96     -11.504  24.231  16.384                       H  
ATOM   1543 3HD1 ILE D  96     -10.162  23.276  15.959                       H  
ATOM   1544 N    ALA D  97     -13.571  23.761  10.830                       N  
ATOM   1545 CA   ALA D  97     -13.861  24.721   9.765                       C  
ATOM   1546 C    ALA D  97     -14.420  26.026  10.308                       C  
ATOM   1547 O    ALA D  97     -14.189  27.073   9.718                       O  
ATOM   1548 CB   ALA D  97     -14.887  24.151   8.798                       C  
ATOM   1549 HN   ALA D  97     -14.355  23.273  11.263                       H  
ATOM   1550 HA   ALA D  97     -12.920  24.936   9.207                       H  
ATOM   1551 HB2  ALA D  97     -15.173  24.869   7.994                       H  
ATOM   1552 HB3  ALA D  97     -15.897  24.034   9.255                       H  
ATOM   1553 HB1  ALA D  97     -14.477  23.194   8.400                       H  
ATOM   1554 N    ALA D  98     -15.174  25.958  11.405                       N  
ATOM   1555 CA   ALA D  98     -15.763  27.163  11.988                       C  
ATOM   1556 C    ALA D  98     -16.107  26.922  13.445                       C  
ATOM   1557 O    ALA D  98     -16.327  25.783  13.849                       O  
ATOM   1558 CB   ALA D  98     -17.021  27.635  11.192                       C  
ATOM   1559 HN   ALA D  98     -15.343  25.053  11.844                       H  
ATOM   1560 HA   ALA D  98     -15.001  27.976  11.943                       H  
ATOM   1561 HB1  ALA D  98     -17.470  28.554  11.636                       H  
ATOM   1562 HB2  ALA D  98     -17.774  26.818  11.100                       H  
ATOM   1563 HB3  ALA D  98     -16.788  27.779  10.111                       H  
ATOM   1564 N    ILE D  99     -16.228  28.022  14.197                       N  
ATOM   1565 CA   ILE D  99     -16.580  27.981  15.587                       C  
ATOM   1566 C    ILE D  99     -17.609  29.049  15.886                       C  
ATOM   1567 O    ILE D  99     -17.571  30.128  15.315                       O  
ATOM   1568 CB   ILE D  99     -15.327  28.174  16.483                       C  
ATOM   1569 CG1  ILE D  99     -15.670  28.003  17.967                       C  
ATOM   1570 CG2  ILE D  99     -14.662  29.506  16.230                       C  
ATOM   1571 CD1  ILE D  99     -14.449  27.938  18.868                       C  
ATOM   1572 HN   ILE D  99     -16.063  28.930  13.763                       H  
ATOM   1573 HA   ILE D  99     -17.027  26.984  15.811                       H  
ATOM   1574 HB   ILE D  99     -14.595  27.377  16.213                       H  
ATOM   1575 1HG1 ILE D  99     -16.322  27.112  18.121                       H  
ATOM   1576 2HG1 ILE D  99     -16.368  28.804  18.305                       H  
ATOM   1577 2HG2 ILE D  99     -15.382  30.349  16.349                       H  
ATOM   1578 1HG2 ILE D  99     -13.762  29.645  16.874                       H  
ATOM   1579 3HG2 ILE D  99     -14.415  29.639  15.151                       H  
ATOM   1580 1HD1 ILE D  99     -14.699  27.814  19.948                       H  
ATOM   1581 2HD1 ILE D  99     -13.797  28.829  18.714                       H  
ATOM   1582 3HD1 ILE D  99     -13.751  27.137  18.530                       H  
ATOM   1583 N    SER D 100     -18.555  28.713  16.767                       N  
ATOM   1584 CA   SER D 100     -19.451  29.714  17.343                       C  
ATOM   1585 C    SER D 100     -19.320  29.681  18.848                       C  
ATOM   1586 O    SER D 100     -19.216  28.605  19.450                       O  
ATOM   1587 CB   SER D 100     -20.901  29.492  16.906                       C  
ATOM   1588 OG   SER D 100     -21.427  28.247  17.350                       O  
ATOM   1589 HN   SER D 100     -18.654  27.736  17.044                       H  
ATOM   1590 HA   SER D 100     -19.128  30.720  16.986                       H  
ATOM   1591 HB2  SER D 100     -21.005  29.598  15.801                       H  
ATOM   1592 HB1  SER D 100     -21.550  30.338  17.231                       H  
ATOM   1593 HG   SER D 100     -22.327  28.109  17.079                       H  
ATOM   1594 N    MET D 101     -19.365  30.871  19.428                       N  
ATOM   1595 CA   MET D 101     -19.305  31.068  20.868                       C  
ATOM   1596 C    MET D 101     -20.562  31.824  21.271                       C  
ATOM   1597 O    MET D 101     -20.911  32.846  20.658                       O  
ATOM   1598 CB   MET D 101     -18.055  31.837  21.234                       C  
ATOM   1599 CG   MET D 101     -16.729  30.948  21.073                       C  
ATOM   1600 SD   MET D 101     -15.302  31.799  21.698                       S  
ATOM   1601 CE   MET D 101     -15.145  33.079  20.429                       C  
ATOM   1602 HN   MET D 101     -19.446  31.695  18.832                       H  
ATOM   1603 HA   MET D 101     -19.291  30.076  21.377                       H  
ATOM   1604 HB1  MET D 101     -18.131  32.266  22.260                       H  
ATOM   1605 HB2  MET D 101     -17.979  32.785  20.651                       H  
ATOM   1606 HG1  MET D 101     -16.581  30.622  20.017                       H  
ATOM   1607 HG2  MET D 101     -16.848  29.946  21.547                       H  
ATOM   1608 HE1  MET D 101     -14.249  33.614  20.822                       H  
ATOM   1609 HE2  MET D 101     -16.050  33.705  20.249                       H  
ATOM   1610 HE3  MET D 101     -15.080  32.720  19.375                       H  
ATOM   1611 N    ALA D 102     -21.226  31.299  22.295                       N  
ATOM   1612 CA   ALA D 102     -22.438  31.864  22.832                       C  
ATOM   1613 C    ALA D 102     -22.646  31.183  24.183                       C  
ATOM   1614 O    ALA D 102     -22.153  30.067  24.446                       O  
ATOM   1615 CB   ALA D 102     -23.630  31.556  21.950                       C  
ATOM   1616 HN   ALA D 102     -20.858  30.450  22.724                       H  
ATOM   1617 HA   ALA D 102     -22.327  32.965  22.965                       H  
ATOM   1618 HB1  ALA D 102     -24.568  31.993  22.366                       H  
ATOM   1619 HB2  ALA D 102     -23.734  30.460  21.772                       H  
ATOM   1620 HB3  ALA D 102     -23.456  31.885  20.899                       H  
ATOM   1621 N    ASN D 103     -23.421  31.853  25.009                       N  
ATOM   1622 CA   ASN D 103     -23.836  31.273  26.285                       C  
ATOM   1623 C    ASN D 103     -25.089  30.411  26.184                       C  
ATOM   1624 O    ASN D 103     -25.560  29.887  27.216                       O  
ATOM   1625 CB   ASN D 103     -23.996  32.385  27.285                       C  
ATOM   1626 CG   ASN D 103     -22.738  32.621  28.070                       C  
ATOM   1627 OD1  ASN D 103     -21.667  32.149  27.692                       O  
ATOM   1628 ND2  ASN D 103     -22.864  33.320  29.201                       N  
ATOM   1629 OXT  ASN D 103     -25.574  30.188  25.057                       O  
ATOM   1630 HN   ASN D 103     -23.736  32.789  24.756                       H  
ATOM   1631 HA   ASN D 103     -23.007  30.618  26.641                       H  
ATOM   1632 HB1  ASN D 103     -24.349  33.322  26.795                       H  
ATOM   1633 HB2  ASN D 103     -24.865  32.201  27.959                       H  
ATOM   1634 1HD2 ASN D 103     -22.009  33.480  29.734                       H  
ATOM   1635 2HD2 ASN D 103     -23.752  33.711  29.514                       H  
ATOM   1636 O    HOH D1513      -9.950  23.964   0.991                       O  
ATOM   1637 O    HOH D1515     -14.936  20.946   1.637                       O  
ATOM   1638 O    HOH D1516     -14.227  18.129   1.532                       O  
ATOM   1639 O    HOH D1520     -12.878  24.745   2.706                       O  
ATOM   1640 C7   15B D 104     -10.948  20.284  -0.262                       C  
ATOM   1641 C8   15B D 104     -10.039  20.982  -1.069                       C  
ATOM   1642 C9   15B D 104     -10.497  21.849  -2.083                       C  
ATOM   1643 N14  15B D 104      -9.527  22.564  -2.960                       N  
ATOM   1644 O15  15B D 104      -9.968  23.316  -3.822                       O  
ATOM   1645 O16  15B D 104      -8.329  22.362  -2.790                       O  
ATOM   1646 C10  15B D 104     -11.884  22.013  -2.271                       C  
ATOM   1647 C11  15B D 104     -12.815  21.325  -1.461                       C  
ATOM   1648 C12  15B D 104     -12.332  20.453  -0.463                       C  
ATOM   1649 C13  15B D 104     -14.303  21.441  -1.683                       C  
ATOM   1650 N18  15B D 104     -14.734  22.494  -2.463                       N  
ATOM   1651 C19  15B D 104     -16.070  22.549  -3.075                       C  
ATOM   1652 C20  15B D 104     -16.439  24.011  -3.416                       C  
ATOM   1653 C21  15B D 104     -17.793  24.457  -2.822                       C  
ATOM   1654 N22  15B D 104     -17.668  25.628  -1.934                       N  
ATOM   1655 C23  15B D 104     -18.942  26.334  -1.634                       C  
ATOM   1656 C24  15B D 104     -18.750  27.551  -0.683                       C  
ATOM   1657 N25  15B D 104     -17.696  28.494  -1.142                       N  
ATOM   1658 C28  15B D 104     -17.469  29.671  -0.275                       C  
ATOM   1659 C35  15B D 104     -18.759  30.449   0.071                       C  
ATOM   1660 C36  15B D 104     -18.657  31.260   1.375                       C  
ATOM   1661 N37  15B D 104     -20.001  31.590   1.858                       N  
ATOM   1662 C26  15B D 104     -16.434  27.772  -1.444                       C  
ATOM   1663 C27  15B D 104     -16.641  26.581  -2.416                       C  
ATOM   1664 O17  15B D 104     -15.083  20.616  -1.248                       O  
ATOM   1665 H8   15B D 104      -8.975  20.830  -0.906                       H  
ATOM   1666 H10  15B D 104     -12.230  22.654  -3.077                       H  
ATOM   1667 H12  15B D 104     -13.047  19.906   0.145                       H  
ATOM   1668 H18  15B D 104     -14.036  23.152  -2.765                       H  
ATOM   1669 2H19 15B D 104     -16.105  21.913  -3.971                       H  
ATOM   1670 3H19 15B D 104     -16.808  22.148  -2.366                       H  
ATOM   1671 2H20 15B D 104     -16.499  24.131  -4.506                       H  
ATOM   1672 3H20 15B D 104     -15.636  24.689  -3.098                       H  
ATOM   1673 2H21 15B D 104     -18.448  24.720  -3.664                       H  
ATOM   1674 3H21 15B D 104     -18.279  23.626  -2.294                       H  
ATOM   1675 2H23 15B D 104     -19.382  26.698  -2.571                       H  
ATOM   1676 3H23 15B D 104     -19.663  25.648  -1.174                       H  
ATOM   1677 2H24 15B D 104     -19.714  28.065  -0.607                       H  
ATOM   1678 3H24 15B D 104     -18.491  27.169   0.313                       H  
ATOM   1679 H28  15B D 104     -16.812  30.371  -0.810                       H  
ATOM   1680 H35  15B D 104     -18.960  31.148  -0.748                       H  
ATOM   1681 2H36 15B D 104     -18.092  32.183   1.190                       H  
ATOM   1682 3H36 15B D 104     -18.120  30.690   2.142                       H  
ATOM   1683 2H26 15B D 104     -15.707  28.460  -1.893                       H  
ATOM   1684 3H26 15B D 104     -15.997  27.384  -0.514                       H  
ATOM   1685 2H27 15B D 104     -15.683  26.064  -2.548                       H  
ATOM   1686 3H27 15B D 104     -16.943  26.977  -3.395                       H  
ATOM   1687 2H37 15B D 104     -20.532  30.731   1.995                       H  
ATOM   1688 3H37 15B D 104     -20.498  32.120   1.143                       H  
ATOM   1689 H21  15B D 104     -16.944  29.382   0.646                       H  
ATOM   1690 H31  15B D 104     -19.614  29.761   0.109                       H  
ATOM   1691 C1   15B D 104     -10.976  19.657   1.986                       C  
ATOM   1692 O1   15B D 104     -10.463  19.405   0.732                       O  
ATOM   1693 C2   15B D 104     -10.696  18.402   2.778                       C  
ATOM   1694 O2   15B D 104     -11.464  17.344   2.218                       O  
ATOM   1695 C3   15B D 104     -11.057  18.692   4.228                       C  
ATOM   1696 O3   15B D 104     -10.709  17.560   5.001                       O  
ATOM   1697 C4   15B D 104     -10.346  19.950   4.738                       C  
ATOM   1698 O4   15B D 104      -8.953  19.676   4.863                       O  
ATOM   1699 C5   15B D 104     -10.633  21.125   3.819                       C  
ATOM   1700 C6   15B D 104      -9.863  22.385   4.199                       C  
ATOM   1701 O6   15B D 104     -10.280  23.487   3.387                       O  
ATOM   1702 O5   15B D 104     -10.261  20.768   2.488                       O  
ATOM   1703 H1   15B D 104     -12.070  19.869   1.939                       H  
ATOM   1704 H2   15B D 104      -9.612  18.152   2.708                       H  
ATOM   1705 H2   15B D 104     -11.288  16.555   2.716                       H  
ATOM   1706 H3   15B D 104     -12.159  18.849   4.299                       H  
ATOM   1707 H3   15B D 104     -10.934  17.741   5.906                       H  
ATOM   1708 H4   15B D 104     -10.747  20.192   5.750                       H  
ATOM   1709 H4   15B D 104      -8.512  20.456   5.179                       H  
ATOM   1710 H5   15B D 104     -11.726  21.346   3.843                       H  
ATOM   1711 H61  15B D 104      -8.760  22.228   4.152                       H  
ATOM   1712 H62  15B D 104      -9.951  22.614   5.287                       H  
ATOM   1713 H6   15B D 104      -9.800  24.272   3.624                       H  
TER    1714      15B D 104                                                      
CONECT    1    2    8    9   10                                                 
CONECT    2    1    3    5   11                                                 
CONECT    3    2    4   17                                                      
CONECT    4    3                                                                
CONECT    5    2    6    7   12                                                 
CONECT    6    5   13                                                           
CONECT    7    5   14   15   16                                                 
CONECT    8    1                                                                
CONECT    9    1                                                                
CONECT   10    1                                                                
CONECT   11    2                                                                
CONECT   12    5                                                                
CONECT   13    6                                                                
CONECT   14    7                                                                
CONECT   15    7                                                                
CONECT   16    7                                                                
CONECT   17    3   18   23                                                      
CONECT   18   17   19   21   24                                                 
CONECT   19   18   20   31                                                      
CONECT   20   19                                                                
CONECT   21   18   22   25   26                                                 
CONECT   22   21   23   27   28                                                 
CONECT   23   17   22   29   30                                                 
CONECT   24   18                                                                
CONECT   25   21                                                                
CONECT   26   21                                                                
CONECT   27   22                                                                
CONECT   28   22                                                                
CONECT   29   23                                                                
CONECT   30   23                                                                
CONECT   31   19   32   40                                                      
CONECT   32   31   33   35   41                                                 
CONECT   33   32   34   48                                                      
CONECT   34   33                                                                
CONECT   35   32   36   42   43                                                 
CONECT   36   35   37   44   45                                                 
CONECT   37   36   38   39                                                      
CONECT   38   37                                                                
CONECT   39   37   46   47                                                      
CONECT   40   31                                                                
CONECT   41   32                                                                
CONECT   42   35                                                                
CONECT   43   35                                                                
CONECT   44   36                                                                
CONECT   45   36                                                                
CONECT   46   39                                                                
CONECT   47   39                                                                
CONECT   48   33   49   56                                                      
CONECT   49   48   50   52   57                                                 
CONECT   50   49   51   62                                                      
CONECT   51   50                                                                
CONECT   52   49   53   58   59                                                 
CONECT   53   52   54   55                                                      
CONECT   54   53                                                                
CONECT   55   53   60   61                                                      
CONECT   56   48                                                                
CONECT   57   49                                                                
CONECT   58   52                                                                
CONECT   59   52                                                                
CONECT   60   55                                                                
CONECT   61   55                                                                
CONECT   62   50   63   70                                                      
CONECT   63   62   64   66   71                                                 
CONECT   64   63   65   81                                                      
CONECT   65   64                                                                
CONECT   66   63   67   68   72                                                 
CONECT   67   66   69   73   74                                                 
CONECT   68   66   75   76   77                                                 
CONECT   69   67   78   79   80                                                 
CONECT   70   62                                                                
CONECT   71   63                                                                
CONECT   72   66                                                                
CONECT   73   67                                                                
CONECT   74   67                                                                
CONECT   75   68                                                                
CONECT   76   68                                                                
CONECT   77   68                                                                
CONECT   78   69                                                                
CONECT   79   69                                                                
CONECT   80   69                                                                
CONECT   81   64   82   88                                                      
CONECT   82   81   83   85   89                                                 
CONECT   83   82   84   95                                                      
CONECT   84   83                                                                
CONECT   85   82   86   87   90                                                 
CONECT   86   85   91                                                           
CONECT   87   85   92   93   94                                                 
CONECT   88   81                                                                
CONECT   89   82                                                                
CONECT   90   85                                                                
CONECT   91   86                                                                
CONECT   92   87                                                                
CONECT   93   87                                                                
CONECT   94   87                                                                
CONECT   95   83   96  103                                                      
CONECT   96   95   97   99  104                                                 
CONECT   97   96   98  107                                                      
CONECT   98   97                                                                
CONECT   99   96  100  105  106                                                 
CONECT  100   99  101  102                                                      
CONECT  101  100                                                                
CONECT  102  100                                                                
CONECT  103   95                                                                
CONECT  104   96                                                                
CONECT  105   99                                                                
CONECT  106   99                                                                
CONECT  107   97  108  115                                                      
CONECT  108  107  109  111  116                                                 
CONECT  109  108  110  126                                                      
CONECT  110  109                                                                
CONECT  111  108  112  117  118                                                 
CONECT  112  111  113  114  119                                                 
CONECT  113  112  120  121  122                                                 
CONECT  114  112  123  124  125                                                 
CONECT  115  107                                                                
CONECT  116  108                                                                
CONECT  117  111                                                                
CONECT  118  111                                                                
CONECT  119  112                                                                
CONECT  120  113                                                                
CONECT  121  113                                                                
CONECT  122  113                                                                
CONECT  123  114                                                                
CONECT  124  114                                                                
CONECT  125  114                                                                
CONECT  126  109  127  132                                                      
CONECT  127  126  128  130  133                                                 
CONECT  128  127  129  136                                                      
CONECT  129  128                                                                
CONECT  130  127  131  134  135                                                 
CONECT  131  130 1374                                                           
CONECT  132  126                                                                
CONECT  133  127                                                                
CONECT  134  130                                                                
CONECT  135  130                                                                
CONECT  136  128  137  141                                                      
CONECT  137  136  138  140  142                                                 
CONECT  138  137  139  146                                                      
CONECT  139  138                                                                
CONECT  140  137  143  144  145                                                 
CONECT  141  136                                                                
CONECT  142  137                                                                
CONECT  143  140                                                                
CONECT  144  140                                                                
CONECT  145  140                                                                
CONECT  146  138  147  155                                                      
CONECT  147  146  148  150  156                                                 
CONECT  148  147  149  161                                                      
CONECT  149  148                                                                
CONECT  150  147  151  157  158                                                 
CONECT  151  150  152  159  160                                                 
CONECT  152  151  153  154                                                      
CONECT  153  152                                                                
CONECT  154  152                                                                
CONECT  155  146                                                                
CONECT  156  147                                                                
CONECT  157  150                                                                
CONECT  158  150                                                                
CONECT  159  151                                                                
CONECT  160  151                                                                
CONECT  161  148  162  173                                                      
CONECT  162  161  163  165  174                                                 
CONECT  163  162  164  182                                                      
CONECT  164  163                                                                
CONECT  165  162  166  175  176                                                 
CONECT  166  165  167  168                                                      
CONECT  167  166  169  177                                                      
CONECT  168  166  170  178                                                      
CONECT  169  167  171  179                                                      
CONECT  170  168  171  180                                                      
CONECT  171  169  170  172                                                      
CONECT  172  171  181                                                           
CONECT  173  161                                                                
CONECT  174  162                                                                
CONECT  175  165                                                                
CONECT  176  165                                                                
CONECT  177  167                                                                
CONECT  178  168                                                                
CONECT  179  169                                                                
CONECT  180  170                                                                
CONECT  181  172                                                                
CONECT  182  163  183  192                                                      
CONECT  183  182  184  186  193                                                 
CONECT  184  183  185  200                                                      
CONECT  185  184                                                                
CONECT  186  183  187  194  195                                                 
CONECT  187  186  188  189                                                      
CONECT  188  187  190  196                                                      
CONECT  189  187  191  197                                                      
CONECT  190  188  191  198                                                      
CONECT  191  189  190  199                                                      
CONECT  192  182                                                                
CONECT  193  183                                                                
CONECT  194  186                                                                
CONECT  195  186                                                                
CONECT  196  188                                                                
CONECT  197  189                                                                
CONECT  198  190                                                                
CONECT  199  191                                                                
CONECT  200  184  201  208                                                      
CONECT  201  200  202  204  209                                                 
CONECT  202  201  203  214                                                      
CONECT  203  202                                                                
CONECT  204  201  205  210  211                                                 
CONECT  205  204  206  207                                                      
CONECT  206  205                                                                
CONECT  207  205  212  213                                                      
CONECT  208  200                                                                
CONECT  209  201                                                                
CONECT  210  204                                                                
CONECT  211  204                                                                
CONECT  212  207                                                                
CONECT  213  207                                                                
CONECT  214  202  215  221                                                      
CONECT  215  214  216  218  222                                                 
CONECT  216  215  217  228                                                      
CONECT  217  216                                                                
CONECT  218  215  219  220  223                                                 
CONECT  219  218  224                                                           
CONECT  220  218  225  226  227                                                 
CONECT  221  214                                                                
CONECT  222  215                                                                
CONECT  223  218                                                                
CONECT  224  219                                                                
CONECT  225  220                                                                
CONECT  226  220                                                                
CONECT  227  220                                                                
CONECT  228  216  229  237                                                      
CONECT  229  228  230  232  238                                                 
CONECT  230  229  231  245                                                      
CONECT  231  230                                                                
CONECT  232  229  233  239  240                                                 
CONECT  233  232  234  241  242                                                 
CONECT  234  233  235  236                                                      
CONECT  235  234                                                                
CONECT  236  234  243  244                                                      
CONECT  237  228                                                                
CONECT  238  229                                                                
CONECT  239  232                                                                
CONECT  240  232                                                                
CONECT  241  233                                                                
CONECT  242  233                                                                
CONECT  243  236                                                                
CONECT  244  236                                                                
CONECT  245  230  246  253                                                      
CONECT  246  245  247  249  254                                                 
CONECT  247  246  248  264                                                      
CONECT  248  247                                                                
CONECT  249  246  250  251  255                                                 
CONECT  250  249  252  256  257                                                 
CONECT  251  249  258  259  260                                                 
CONECT  252  250  261  262  263                                                 
CONECT  253  245                                                                
CONECT  254  246                                                                
CONECT  255  249                                                                
CONECT  256  250                                                                
CONECT  257  250                                                                
CONECT  258  251                                                                
CONECT  259  251                                                                
CONECT  260  251                                                                
CONECT  261  252                                                                
CONECT  262  252                                                                
CONECT  263  252                                                                
CONECT  264  247  265  274                                                      
CONECT  265  264  266  268  275                                                 
CONECT  266  265  267  282                                                      
CONECT  267  266                                                                
CONECT  268  265  269  276  277                                                 
CONECT  269  268  270  271                                                      
CONECT  270  269  272  278                                                      
CONECT  271  269  273  279                                                      
CONECT  272  270  273  280                                                      
CONECT  273  271  272  281                                                      
CONECT  274  264                                                                
CONECT  275  265                                                                
CONECT  276  268                                                                
CONECT  277  268                                                                
CONECT  278  270                                                                
CONECT  279  271                                                                
CONECT  280  272                                                                
CONECT  281  273                                                                
CONECT  282  266  283  289                                                      
CONECT  283  282  284  286  290                                                 
CONECT  284  283  285  296                                                      
CONECT  285  284                                                                
CONECT  286  283  287  288  291                                                 
CONECT  287  286  292                                                           
CONECT  288  286  293  294  295                                                 
CONECT  289  282                                                                
CONECT  290  283                                                                
CONECT  291  286                                                                
CONECT  292  287                                                                
CONECT  293  288                                                                
CONECT  294  288                                                                
CONECT  295  288                                                                
CONECT  296  284  297  304                                                      
CONECT  297  296  298  300  305                                                 
CONECT  298  297  299  315                                                      
CONECT  299  298                                                                
CONECT  300  297  301  306  307                                                 
CONECT  301  300  302  303  308                                                 
CONECT  302  301  309  310  311                                                 
CONECT  303  301  312  313  314                                                 
CONECT  304  296                                                                
CONECT  305  297                                                                
CONECT  306  300                                                                
CONECT  307  300                                                                
CONECT  308  301                                                                
CONECT  309  302                                                                
CONECT  310  302                                                                
CONECT  311  302                                                                
CONECT  312  303                                                                
CONECT  313  303                                                                
CONECT  314  303                                                                
CONECT  315  298  316  323                                                      
CONECT  316  315  319  317  324                                                 
CONECT  317  316  318  329                                                      
CONECT  318  317                                                                
CONECT  319  316  320  325  326                                                 
CONECT  320  319  321  322                                                      
CONECT  321  320                                                                
CONECT  322  320  327  328                                                      
CONECT  323  315                                                                
CONECT  324  316                                                                
CONECT  325  319                                                                
CONECT  326  319                                                                
CONECT  327  322                                                                
CONECT  328  322                                                                
CONECT  329  317  330  337                                                      
CONECT  330  329  331  333  338                                                 
CONECT  331  330  332  341                                                      
CONECT  332  331                                                                
CONECT  333  330  334  339  340                                                 
CONECT  334  333  335  336                                                      
CONECT  335  334                                                                
CONECT  336  334                                                                
CONECT  337  329                                                                
CONECT  338  330                                                                
CONECT  339  333                                                                
CONECT  340  333                                                                
CONECT  341  331  342  350                                                      
CONECT  342  341  343  345  351                                                 
CONECT  343  342  344  363                                                      
CONECT  344  343                                                                
CONECT  345  342  346  352  353                                                 
CONECT  346  345  347  354  355                                                 
CONECT  347  346  348  356  357                                                 
CONECT  348  347  349  358  359                                                 
CONECT  349  348  360  361  362                                                 
CONECT  350  341                                                                
CONECT  351  342                                                                
CONECT  352  345                                                                
CONECT  353  345                                                                
CONECT  354  346                                                                
CONECT  355  346                                                                
CONECT  356  347                                                                
CONECT  357  347                                                                
CONECT  358  348                                                                
CONECT  359  348                                                                
CONECT  360  349                                                                
CONECT  361  349                                                                
CONECT  362  349                                                                
CONECT  363  343  364  371                                                      
CONECT  364  363  365  367  372                                                 
CONECT  365  364  366  382                                                      
CONECT  366  365                                                                
CONECT  367  364  368  369  373                                                 
CONECT  368  367  370  374  375                                                 
CONECT  369  367  376  377  378                                                 
CONECT  370  368  379  380  381                                                 
CONECT  371  363                                                                
CONECT  372  364                                                                
CONECT  373  367                                                                
CONECT  374  368                                                                
CONECT  375  368                                                                
CONECT  376  369                                                                
CONECT  377  369                                                                
CONECT  378  369                                                                
CONECT  379  370                                                                
CONECT  380  370                                                                
CONECT  381  370                                                                
CONECT  382  365  383  393                                                      
CONECT  383  382  384  386  394                                                 
CONECT  384  383  385  402                                                      
CONECT  385  384                                                                
CONECT  386  383  387  395  396                                                 
CONECT  387  386  388  389                                                      
CONECT  388  387  390  397                                                      
CONECT  389  387  391  398                                                      
CONECT  390  388  392  399                                                      
CONECT  391  389  392  400                                                      
CONECT  392  390  391  401                                                      
CONECT  393  382                                                                
CONECT  394  383                                                                
CONECT  395  386                                                                
CONECT  396  386                                                                
CONECT  397  388                                                                
CONECT  398  389                                                                
CONECT  399  390                                                                
CONECT  400  391                                                                
CONECT  401  392                                                                
CONECT  402  384  403  408                                                      
CONECT  403  402  404  406  409                                                 
CONECT  404  403  405  413                                                      
CONECT  405  404                                                                
CONECT  406  403  407  410  411                                                 
CONECT  407  406  412                                                           
CONECT  408  402                                                                
CONECT  409  403                                                                
CONECT  410  406                                                                
CONECT  411  406                                                                
CONECT  412  407                                                                
CONECT  413  404  414  425                                                      
CONECT  414  413  415  417  426                                                 
CONECT  415  414  434  416                                                      
CONECT  416  415                                                                
CONECT  417  414  418  427  428                                                 
CONECT  418  417  419  420                                                      
CONECT  419  418  421  429                                                      
CONECT  420  418  422  430                                                      
CONECT  421  419  423  431                                                      
CONECT  422  420  423  432                                                      
CONECT  423  421  422  424                                                      
CONECT  424  423  433                                                           
CONECT  425  413                                                                
CONECT  426  414                                                                
CONECT  427  417                                                                
CONECT  428  417                                                                
CONECT  429  419                                                                
CONECT  430  420                                                                
CONECT  431  421                                                                
CONECT  432  422                                                                
CONECT  433  424                                                                
CONECT  434  415  435  441                                                      
CONECT  435  434  436  438  442                                                 
CONECT  436  435  437  448                                                      
CONECT  437  436                                                                
CONECT  438  435  439  440  443                                                 
CONECT  439  438  444                                                           
CONECT  440  438  445  446  447                                                 
CONECT  441  434                                                                
CONECT  442  435                                                                
CONECT  443  438                                                                
CONECT  444  439                                                                
CONECT  445  440                                                                
CONECT  446  440                                                                
CONECT  447  440                                                                
CONECT  448  436  449  457                                                      
CONECT  449  448  450  452  458                                                 
CONECT  450  449  451  463                                                      
CONECT  451  450                                                                
CONECT  452  449  453  459  460                                                 
CONECT  453  452  454  461  462                                                 
CONECT  454  453  455  456                                                      
CONECT  455  454                                                                
CONECT  456  454                                                                
CONECT  457  448                                                                
CONECT  458  449                                                                
CONECT  459  452                                                                
CONECT  460  452                                                                
CONECT  461  453                                                                
CONECT  462  453                                                                
CONECT  463  450  464  469                                                      
CONECT  464  463  465  467  470                                                 
CONECT  465  464  466  474                                                      
CONECT  466  465                                                                
CONECT  467  464  468  471  472                                                 
CONECT  468  467  473                                                           
CONECT  469  463                                                                
CONECT  470  464                                                                
CONECT  471  467                                                                
CONECT  472  467                                                                
CONECT  473  468                                                                
CONECT  474  465  475  482                                                      
CONECT  475  474  476  478  483                                                 
CONECT  476  475  477  493                                                      
CONECT  477  476                                                                
CONECT  478  475  479  484  485                                                 
CONECT  479  478  480  481  486                                                 
CONECT  480  479  487  488  489                                                 
CONECT  481  479  490  491  492                                                 
CONECT  482  474                                                                
CONECT  483  475                                                                
CONECT  484  478                                                                
CONECT  485  478                                                                
CONECT  486  479                                                                
CONECT  487  480                                                                
CONECT  488  480                                                                
CONECT  489  480                                                                
CONECT  490  481                                                                
CONECT  491  481                                                                
CONECT  492  481                                                                
CONECT  493  476  494  498                                                      
CONECT  494  493  497  495  499                                                 
CONECT  495  494  496  503                                                      
CONECT  496  495                                                                
CONECT  497  494  500  501  502                                                 
CONECT  498  493                                                                
CONECT  499  494                                                                
CONECT  500  497                                                                
CONECT  501  497                                                                
CONECT  502  497                                                                
CONECT  503  495  504  507                                                      
CONECT  504  503  505  508  509                                                 
CONECT  505  504  506  510                                                      
CONECT  506  505                                                                
CONECT  507  503                                                                
CONECT  508  504                                                                
CONECT  509  504                                                                
CONECT  510  505  511  519                                                      
CONECT  511  510  512  514  520                                                 
CONECT  512  511  513  532                                                      
CONECT  513  512                                                                
CONECT  514  511  515  521  522                                                 
CONECT  515  514  516  523  524                                                 
CONECT  516  515  517  525  526                                                 
CONECT  517  516  518  527  528                                                 
CONECT  518  517  529  530  531                                                 
CONECT  519  510                                                                
CONECT  520  511                                                                
CONECT  521  514                                                                
CONECT  522  514                                                                
CONECT  523  515                                                                
CONECT  524  515                                                                
CONECT  525  516                                                                
CONECT  526  516                                                                
CONECT  527  517                                                                
CONECT  528  517                                                                
CONECT  529  518                                                                
CONECT  530  518                                                                
CONECT  531  518                                                                
CONECT  532  512  533  543                                                      
CONECT  533  532  534  536  544                                                 
CONECT  534  533  535  556                                                      
CONECT  535  534                                                                
CONECT  536  533  537  545  546                                                 
CONECT  537  536  538  547  548                                                 
CONECT  538  537  539  549  550                                                 
CONECT  539  538  540  551                                                      
CONECT  540  539  541  542                                                      
CONECT  541  540  552  553                                                      
CONECT  542  540  554  555                                                      
CONECT  543  532                                                                
CONECT  544  533                                                                
CONECT  545  536                                                                
CONECT  546  536                                                                
CONECT  547  537                                                                
CONECT  548  537                                                                
CONECT  549  538                                                                
CONECT  550  538                                                                
CONECT  551  539                                                                
CONECT  552  541                                                                
CONECT  553  541                                                                
CONECT  554  542                                                                
CONECT  555  542                                                                
CONECT  556  534  557  565                                                      
CONECT  557  556  558  560  566                                                 
CONECT  558  557  559  571                                                      
CONECT  559  558                                                                
CONECT  560  557  561  567  568                                                 
CONECT  561  560  562  569  570                                                 
CONECT  562  561  563  564                                                      
CONECT  563  562                                                                
CONECT  564  562                                                                
CONECT  565  556                                                                
CONECT  566  557                                                                
CONECT  567  560                                                                
CONECT  568  560                                                                
CONECT  569  561                                                                
CONECT  570  561                                                                
CONECT  571  558  572  579                                                      
CONECT  572  571  573  575  580                                                 
CONECT  573  572  574  588                                                      
CONECT  574  573                                                                
CONECT  575  572  576  581  582                                                 
CONECT  576  575  577  583  584                                                 
CONECT  577  576  578                                                           
CONECT  578  577  585  586  587                                                 
CONECT  579  571                                                                
CONECT  580  572                                                                
CONECT  581  575                                                                
CONECT  582  575                                                                
CONECT  583  576                                                                
CONECT  584  576                                                                
CONECT  585  578                                                                
CONECT  586  578                                                                
CONECT  587  578                                                                
CONECT  588  573  589  593                                                      
CONECT  589  588  590  592  594                                                 
CONECT  590  589  598  591                                                      
CONECT  591  590                                                                
CONECT  592  589  595  596  597                                                 
CONECT  593  588                                                                
CONECT  594  589                                                                
CONECT  595  592                                                                
CONECT  596  592                                                                
CONECT  597  592                                                                
CONECT  598  590  599  606                                                      
CONECT  599  598  600  602  607                                                 
CONECT  600  599  601  617                                                      
CONECT  601  600                                                                
CONECT  602  599  604  603  608                                                 
CONECT  603  602  605  609  610                                                 
CONECT  604  602  611  612  613                                                 
CONECT  605  603  614  615  616                                                 
CONECT  606  598                                                                
CONECT  607  599                                                                
CONECT  608  602                                                                
CONECT  609  603                                                                
CONECT  610  603                                                                
CONECT  611  604                                                                
CONECT  612  604                                                                
CONECT  613  604                                                                
CONECT  614  605                                                                
CONECT  615  605                                                                
CONECT  616  605                                                                
CONECT  617  600  618  625                                                      
CONECT  618  617  619  621  626                                                 
CONECT  619  618  620  636                                                      
CONECT  620  619                                                                
CONECT  621  618  622  623  627                                                 
CONECT  622  621  624  628  629                                                 
CONECT  623  621  630  631  632                                                 
CONECT  624  622  633  634  635                                                 
CONECT  625  617                                                                
CONECT  626  618                                                                
CONECT  627  621                                                                
CONECT  628  622                                                                
CONECT  629  622                                                                
CONECT  630  623                                                                
CONECT  631  623                                                                
CONECT  632  623                                                                
CONECT  633  624                                                                
CONECT  634  624                                                                
CONECT  635  624                                                                
CONECT  636  619  637  643                                                      
CONECT  637  636  638  640  644                                                 
CONECT  638  637  639  650                                                      
CONECT  639  638                                                                
CONECT  640  637  641  642  645                                                 
CONECT  641  640  646                                                           
CONECT  642  640  647  648  649                                                 
CONECT  643  636                                                                
CONECT  644  637                                                                
CONECT  645  640                                                                
CONECT  646  641                                                                
CONECT  647  642                                                                
CONECT  648  642                                                                
CONECT  649  642                                                                
CONECT  650  638  651  661                                                      
CONECT  651  650  652  654  662                                                 
CONECT  652  651  653  670                                                      
CONECT  653  652                                                                
CONECT  654  651  655  663  664                                                 
CONECT  655  654  656  657                                                      
CONECT  656  655  658  665                                                      
CONECT  657  655  659  666                                                      
CONECT  658  656  660  667                                                      
CONECT  659  657  660  668                                                      
CONECT  660  658  659  669                                                      
CONECT  661  650                                                                
CONECT  662  651                                                                
CONECT  663  654                                                                
CONECT  664  654                                                                
CONECT  665  656                                                                
CONECT  666  657                                                                
CONECT  667  658                                                                
CONECT  668  659                                                                
CONECT  669  660                                                                
CONECT  670  652  671  679                                                      
CONECT  671  670  672  674  680                                                 
CONECT  672  671  673  692                                                      
CONECT  673  672                                                                
CONECT  674  671  675  681  682                                                 
CONECT  675  674  676  683  684                                                 
CONECT  676  675  677  685  686                                                 
CONECT  677  676  678  687  688                                                 
CONECT  678  677  689  690  691                                                 
CONECT  679  670                                                                
CONECT  680  671                                                                
CONECT  681  674                                                                
CONECT  682  674                                                                
CONECT  683  675                                                                
CONECT  684  675                                                                
CONECT  685  676                                                                
CONECT  686  676                                                                
CONECT  687  677                                                                
CONECT  688  677                                                                
CONECT  689  678                                                                
CONECT  690  678                                                                
CONECT  691  678                                                                
CONECT  692  672  693  700                                                      
CONECT  693  692  694  696  701                                                 
CONECT  694  693  695  706                                                      
CONECT  695  694                                                                
CONECT  696  693  697  702  703                                                 
CONECT  697  696  698  699                                                      
CONECT  698  697                                                                
CONECT  699  697  704  705                                                      
CONECT  700  692                                                                
CONECT  701  693                                                                
CONECT  702  696                                                                
CONECT  703  696                                                                
CONECT  704  699                                                                
CONECT  705  699                                                                
CONECT  706  694  707  710                                                      
CONECT  707  706  708  711  712                                                 
CONECT  708  707  709  713                                                      
CONECT  709  708                                                                
CONECT  710  706                                                                
CONECT  711  707                                                                
CONECT  712  707                                                                
CONECT  713  708  714  718                                                      
CONECT  714  713  715  717  719                                                 
CONECT  715  714  716  723                                                      
CONECT  716  715                                                                
CONECT  717  714  720  721  722                                                 
CONECT  718  713                                                                
CONECT  719  714                                                                
CONECT  720  717                                                                
CONECT  721  717                                                                
CONECT  722  717                                                                
CONECT  723  715  724  730                                                      
CONECT  724  723  725  727  731                                                 
CONECT  725  724  726  737                                                      
CONECT  726  725                                                                
CONECT  727  724  728  729  732                                                 
CONECT  728  727  733                                                           
CONECT  729  727  734  735  736                                                 
CONECT  730  723                                                                
CONECT  731  724                                                                
CONECT  732  727                                                                
CONECT  733  728                                                                
CONECT  734  729                                                                
CONECT  735  729                                                                
CONECT  736  729                                                                
CONECT  737  725  738  748                                                      
CONECT  738  737  739  741  749                                                 
CONECT  739  738  740  757                                                      
CONECT  740  739                                                                
CONECT  741  738  742  750  751                                                 
CONECT  742  741  743  744                                                      
CONECT  743  742  745  752                                                      
CONECT  744  742  746  753                                                      
CONECT  745  743  747  754                                                      
CONECT  746  744  747  755                                                      
CONECT  747  745  746  756                                                      
CONECT  748  737                                                                
CONECT  749  738                                                                
CONECT  750  741                                                                
CONECT  751  741                                                                
CONECT  752  743                                                                
CONECT  753  744                                                                
CONECT  754  745                                                                
CONECT  755  746                                                                
CONECT  756  747                                                                
CONECT  757  739  758  766                                                      
CONECT  758  757  759  761  767                                                 
CONECT  759  758  760  774                                                      
CONECT  760  759                                                                
CONECT  761  758  762  768  769                                                 
CONECT  762  761  763  770  771                                                 
CONECT  763  762  764  765                                                      
CONECT  764  763                                                                
CONECT  765  763  772  773                                                      
CONECT  766  757                                                                
CONECT  767  758                                                                
CONECT  768  761                                                                
CONECT  769  761                                                                
CONECT  770  762                                                                
CONECT  771  762                                                                
CONECT  772  765                                                                
CONECT  773  765                                                                
CONECT  774  759  775  781                                                      
CONECT  775  774  776  778  782                                                 
CONECT  776  775  777  790                                                      
CONECT  777  776                                                                
CONECT  778  775  780  779  783                                                 
CONECT  779  778  784  785  786                                                 
CONECT  780  778  787  788  789                                                 
CONECT  781  774                                                                
CONECT  782  775                                                                
CONECT  783  778                                                                
CONECT  784  779                                                                
CONECT  785  779                                                                
CONECT  786  779                                                                
CONECT  787  780                                                                
CONECT  788  780                                                                
CONECT  789  780                                                                
CONECT  790  776  791  799                                                      
CONECT  791  790  792  794  800                                                 
CONECT  792  791  793  805                                                      
CONECT  793  792                                                                
CONECT  794  791  795  801  802                                                 
CONECT  795  794  796  803  804                                                 
CONECT  796  795  797  798                                                      
CONECT  797  796                                                                
CONECT  798  796                                                                
CONECT  799  790                                                                
CONECT  800  791                                                                
CONECT  801  794                                                                
CONECT  802  794                                                                
CONECT  803  795                                                                
CONECT  804  795                                                                
CONECT  805  792  806  812                                                      
CONECT  806  805  807  809  813                                                 
CONECT  807  806  821  808                                                      
CONECT  808  807                                                                
CONECT  809  806  810  811  814                                                 
CONECT  810  809  815  816  817                                                 
CONECT  811  809  818  819  820                                                 
CONECT  812  805                                                                
CONECT  813  806                                                                
CONECT  814  809                                                                
CONECT  815  810                                                                
CONECT  816  810                                                                
CONECT  817  810                                                                
CONECT  818  811                                                                
CONECT  819  811                                                                
CONECT  820  811                                                                
CONECT  821  807  827  822                                                      
CONECT  822  821  825  823  828                                                 
CONECT  823  822  824  835                                                      
CONECT  824  823                                                                
CONECT  825  822  826  829  830                                                 
CONECT  826  825  827  831  832                                                 
CONECT  827  821  826  833  834                                                 
CONECT  828  822                                                                
CONECT  829  825                                                                
CONECT  830  825                                                                
CONECT  831  826                                                                
CONECT  832  826                                                                
CONECT  833  827                                                                
CONECT  834  827                                                                
CONECT  835  823  836  839                                                      
CONECT  836  835  837  840  841                                                 
CONECT  837  836  838  842                                                      
CONECT  838  837                                                                
CONECT  839  835                                                                
CONECT  840  836                                                                
CONECT  841  836                                                                
CONECT  842  837  843  848                                                      
CONECT  843  842  844  846  849                                                 
CONECT  844  843  845  853                                                      
CONECT  845  844                                                                
CONECT  846  843  847  850  851                                                 
CONECT  847  846  852                                                           
CONECT  848  842                                                                
CONECT  849  843                                                                
CONECT  850  846                                                                
CONECT  851  846                                                                
CONECT  852  847                                                                
CONECT  853  844  854  862                                                      
CONECT  854  853  855  857  863                                                 
CONECT  855  854  856  870                                                      
CONECT  856  855                                                                
CONECT  857  854  858  864  865                                                 
CONECT  858  857  859  866  867                                                 
CONECT  859  858  860  861                                                      
CONECT  860  859                                                                
CONECT  861  859  868  869                                                      
CONECT  862  853                                                                
CONECT  863  854                                                                
CONECT  864  857                                                                
CONECT  865  857                                                                
CONECT  866  858                                                                
CONECT  867  858                                                                
CONECT  868  861                                                                
CONECT  869  861                                                                
CONECT  870  855  871  880                                                      
CONECT  871  870  872  874  881                                                 
CONECT  872  871  888  873                                                      
CONECT  873  872                                                                
CONECT  874  871  875  882  883                                                 
CONECT  875  874  877  876                                                      
CONECT  876  875  878  884                                                      
CONECT  877  875  879  885                                                      
CONECT  878  876  879  886                                                      
CONECT  879  877  878  887                                                      
CONECT  880  870                                                                
CONECT  881  871                                                                
CONECT  882  874                                                                
CONECT  883  874                                                                
CONECT  884  876                                                                
CONECT  885  877                                                                
CONECT  886  878                                                                
CONECT  887  879                                                                
CONECT  888  872  889  896                                                      
CONECT  889  888  892  890  897                                                 
CONECT  890  889  891  907                                                      
CONECT  891  890                                                                
CONECT  892  889  893  894  898                                                 
CONECT  893  892  895  899  900                                                 
CONECT  894  892  901  902  903                                                 
CONECT  895  893  904  905  906                                                 
CONECT  896  888                                                                
CONECT  897  889                                                                
CONECT  898  892                                                                
CONECT  899  893                                                                
CONECT  900  893                                                                
CONECT  901  894                                                                
CONECT  902  894                                                                
CONECT  903  894                                                                
CONECT  904  895                                                                
CONECT  905  895                                                                
CONECT  906  895                                                                
CONECT  907  890  908  915                                                      
CONECT  908  907  909  911  916                                                 
CONECT  909  908  910  919                                                      
CONECT  910  909                                                                
CONECT  911  908  912  917  918                                                 
CONECT  912  911  913  914                                                      
CONECT  913  912                                                                
CONECT  914  912                                                                
CONECT  915  907                                                                
CONECT  916  908                                                                
CONECT  917  911                                                                
CONECT  918  911                                                                
CONECT  919  909  920  925                                                      
CONECT  920  919  923  921  926                                                 
CONECT  921  920  922  930                                                      
CONECT  922  921                                                                
CONECT  923  920  924  927  928                                                 
CONECT  924  923  929                                                           
CONECT  925  919                                                                
CONECT  926  920                                                                
CONECT  927  923                                                                
CONECT  928  923                                                                
CONECT  929  924                                                                
CONECT  930  921  931  939                                                      
CONECT  931  930  932  934  940                                                 
CONECT  932  931  933  947                                                      
CONECT  933  932                                                                
CONECT  934  931  935  941  942                                                 
CONECT  935  934  936  943  944                                                 
CONECT  936  935  938  937                                                      
CONECT  937  936                                                                
CONECT  938  936  945  946                                                      
CONECT  939  930                                                                
CONECT  940  931                                                                
CONECT  941  934                                                                
CONECT  942  934                                                                
CONECT  943  935                                                                
CONECT  944  935                                                                
CONECT  945  938                                                                
CONECT  946  938                                                                
CONECT  947  932  948  956                                                      
CONECT  948  947  949  951  957                                                 
CONECT  949  948  950  969                                                      
CONECT  950  949                                                                
CONECT  951  948  952  958  959                                                 
CONECT  952  951  953  960  961                                                 
CONECT  953  952  954  962  963                                                 
CONECT  954  953  955  964  965                                                 
CONECT  955  954  966  967  968                                                 
CONECT  956  947                                                                
CONECT  957  948                                                                
CONECT  958  951                                                                
CONECT  959  951                                                                
CONECT  960  952                                                                
CONECT  961  952                                                                
CONECT  962  953                                                                
CONECT  963  953                                                                
CONECT  964  954                                                                
CONECT  965  954                                                                
CONECT  966  955                                                                
CONECT  967  955                                                                
CONECT  968  955                                                                
CONECT  969  949  970  978                                                      
CONECT  970  969  971  973  979                                                 
CONECT  971  970  972  991                                                      
CONECT  972  971                                                                
CONECT  973  970  974  980  981                                                 
CONECT  974  973  975  982  983                                                 
CONECT  975  974  976  984  985                                                 
CONECT  976  975  977  986  987                                                 
CONECT  977  976  988  989  990                                                 
CONECT  978  969                                                                
CONECT  979  970                                                                
CONECT  980  973                                                                
CONECT  981  973                                                                
CONECT  982  974                                                                
CONECT  983  974                                                                
CONECT  984  975                                                                
CONECT  985  975                                                                
CONECT  986  976                                                                
CONECT  987  976                                                                
CONECT  988  977                                                                
CONECT  989  977                                                                
CONECT  990  977                                                                
CONECT  991  971  992  996                                                      
CONECT  992  991  995  993  997                                                 
CONECT  993  992  994 1001                                                      
CONECT  994  993                                                                
CONECT  995  992  998  999 1000                                                 
CONECT  996  991                                                                
CONECT  997  992                                                                
CONECT  998  995                                                                
CONECT  999  995                                                                
CONECT 1000  995                                                                
CONECT 1001  993 1002 1009                                                      
CONECT 1002 1001 1005 1003 1010                                                 
CONECT 1003 1002 1004 1020                                                      
CONECT 1004 1003                                                                
CONECT 1005 1002 1006 1007 1011                                                 
CONECT 1006 1005 1008 1012 1013                                                 
CONECT 1007 1005 1014 1015 1016                                                 
CONECT 1008 1006 1017 1018 1019                                                 
CONECT 1009 1001                                                                
CONECT 1010 1002                                                                
CONECT 1011 1005                                                                
CONECT 1012 1006                                                                
CONECT 1013 1006                                                                
CONECT 1014 1007                                                                
CONECT 1015 1007                                                                
CONECT 1016 1007                                                                
CONECT 1017 1008                                                                
CONECT 1018 1008                                                                
CONECT 1019 1008                                                                
CONECT 1020 1003 1021 1029                                                      
CONECT 1021 1020 1022 1024 1030                                                 
CONECT 1022 1021 1023 1035                                                      
CONECT 1023 1022                                                                
CONECT 1024 1021 1025 1031 1032                                                 
CONECT 1025 1024 1026 1033 1034                                                 
CONECT 1026 1025 1027 1028                                                      
CONECT 1027 1026                                                                
CONECT 1028 1026                                                                
CONECT 1029 1020                                                                
CONECT 1030 1021                                                                
CONECT 1031 1024                                                                
CONECT 1032 1024                                                                
CONECT 1033 1025                                                                
CONECT 1034 1025                                                                
CONECT 1035 1022 1036 1046                                                      
CONECT 1036 1035 1037 1039 1047                                                 
CONECT 1037 1036 1038 1059                                                      
CONECT 1038 1037                                                                
CONECT 1039 1036 1040 1048 1049                                                 
CONECT 1040 1039 1041 1050 1051                                                 
CONECT 1041 1040 1042 1052 1053                                                 
CONECT 1042 1041 1043 1054                                                      
CONECT 1043 1042 1044 1045                                                      
CONECT 1044 1043 1055 1056                                                      
CONECT 1045 1043 1057 1058                                                      
CONECT 1046 1035                                                                
CONECT 1047 1036                                                                
CONECT 1048 1039                                                                
CONECT 1049 1039                                                                
CONECT 1050 1040                                                                
CONECT 1051 1040                                                                
CONECT 1052 1041                                                                
CONECT 1053 1041                                                                
CONECT 1054 1042                                                                
CONECT 1055 1044                                                                
CONECT 1056 1044                                                                
CONECT 1057 1045                                                                
CONECT 1058 1045                                                                
CONECT 1059 1037 1060 1067                                                      
CONECT 1060 1059 1061 1063 1068                                                 
CONECT 1061 1060 1062 1076                                                      
CONECT 1062 1061                                                                
CONECT 1063 1060 1064 1069 1070                                                 
CONECT 1064 1063 1065 1071 1072                                                 
CONECT 1065 1064 1066                                                           
CONECT 1066 1065 1073 1074 1075                                                 
CONECT 1067 1059                                                                
CONECT 1068 1060                                                                
CONECT 1069 1063                                                                
CONECT 1070 1063                                                                
CONECT 1071 1064                                                                
CONECT 1072 1064                                                                
CONECT 1073 1066                                                                
CONECT 1074 1066                                                                
CONECT 1075 1066                                                                
CONECT 1076 1061 1077 1085                                                      
CONECT 1077 1076 1078 1080 1086                                                 
CONECT 1078 1077 1079 1098                                                      
CONECT 1079 1078                                                                
CONECT 1080 1077 1081 1087 1088                                                 
CONECT 1081 1080 1082 1089 1090                                                 
CONECT 1082 1081 1083 1091 1092                                                 
CONECT 1083 1082 1084 1093 1094                                                 
CONECT 1084 1083 1095 1096 1097                                                 
CONECT 1085 1076                                                                
CONECT 1086 1077                                                                
CONECT 1087 1080                                                                
CONECT 1088 1080                                                                
CONECT 1089 1081                                                                
CONECT 1090 1081                                                                
CONECT 1091 1082                                                                
CONECT 1092 1082                                                                
CONECT 1093 1083                                                                
CONECT 1094 1083                                                                
CONECT 1095 1084                                                                
CONECT 1096 1084                                                                
CONECT 1097 1084                                                                
CONECT 1098 1078 1099 1106                                                      
CONECT 1099 1098 1100 1102 1107                                                 
CONECT 1100 1099 1101 1110                                                      
CONECT 1101 1100                                                                
CONECT 1102 1099 1103 1108 1109                                                 
CONECT 1103 1102 1104 1105                                                      
CONECT 1104 1103                                                                
CONECT 1105 1103                                                                
CONECT 1106 1098                                                                
CONECT 1107 1099                                                                
CONECT 1108 1102                                                                
CONECT 1109 1102                                                                
CONECT 1110 1100 1111 1117                                                      
CONECT 1111 1110 1112 1114 1118                                                 
CONECT 1112 1111 1113 1124                                                      
CONECT 1113 1112                                                                
CONECT 1114 1111 1116 1115 1119                                                 
CONECT 1115 1114 1120                                                           
CONECT 1116 1114 1121 1122 1123                                                 
CONECT 1117 1110                                                                
CONECT 1118 1111                                                                
CONECT 1119 1114                                                                
CONECT 1120 1115                                                                
CONECT 1121 1116                                                                
CONECT 1122 1116                                                                
CONECT 1123 1116                                                                
CONECT 1124 1112 1125 1132                                                      
CONECT 1125 1124 1126 1128 1133                                                 
CONECT 1126 1125 1127 1143                                                      
CONECT 1127 1126                                                                
CONECT 1128 1125 1129 1134 1135                                                 
CONECT 1129 1128 1130 1131 1136                                                 
CONECT 1130 1129 1137 1138 1139                                                 
CONECT 1131 1129 1140 1141 1142                                                 
CONECT 1132 1124                                                                
CONECT 1133 1125                                                                
CONECT 1134 1128                                                                
CONECT 1135 1128                                                                
CONECT 1136 1129                                                                
CONECT 1137 1130                                                                
CONECT 1138 1130                                                                
CONECT 1139 1130                                                                
CONECT 1140 1131                                                                
CONECT 1141 1131                                                                
CONECT 1142 1131                                                                
CONECT 1143 1126 1144 1154                                                      
CONECT 1144 1143 1145 1147 1155                                                 
CONECT 1145 1144 1146 1167                                                      
CONECT 1146 1145                                                                
CONECT 1147 1144 1148 1156 1157                                                 
CONECT 1148 1147 1149 1158 1159                                                 
CONECT 1149 1148 1150 1160 1161                                                 
CONECT 1150 1149 1151 1162                                                      
CONECT 1151 1150 1152 1153                                                      
CONECT 1152 1151 1163 1164                                                      
CONECT 1153 1151 1165 1166                                                      
CONECT 1154 1143                                                                
CONECT 1155 1144                                                                
CONECT 1156 1147                                                                
CONECT 1157 1147                                                                
CONECT 1158 1148                                                                
CONECT 1159 1148                                                                
CONECT 1160 1149                                                                
CONECT 1161 1149                                                                
CONECT 1162 1150                                                                
CONECT 1163 1152                                                                
CONECT 1164 1152                                                                
CONECT 1165 1153                                                                
CONECT 1166 1153                                                                
CONECT 1167 1145 1168 1175                                                      
CONECT 1168 1167 1169 1171 1176                                                 
CONECT 1169 1168 1170 1186                                                      
CONECT 1170 1169                                                                
CONECT 1171 1168 1172 1173 1177                                                 
CONECT 1172 1171 1174 1178 1179                                                 
CONECT 1173 1171 1180 1181 1182                                                 
CONECT 1174 1172 1183 1184 1185                                                 
CONECT 1175 1167                                                                
CONECT 1176 1168                                                                
CONECT 1177 1171                                                                
CONECT 1178 1172                                                                
CONECT 1179 1172                                                                
CONECT 1180 1173                                                                
CONECT 1181 1173                                                                
CONECT 1182 1173                                                                
CONECT 1183 1174                                                                
CONECT 1184 1174                                                                
CONECT 1185 1174                                                                
CONECT 1186 1169 1187 1191                                                      
CONECT 1187 1186 1188 1190 1192                                                 
CONECT 1188 1187 1189 1196                                                      
CONECT 1189 1188                                                                
CONECT 1190 1187 1193 1194 1195                                                 
CONECT 1191 1186                                                                
CONECT 1192 1187                                                                
CONECT 1193 1190                                                                
CONECT 1194 1190                                                                
CONECT 1195 1190                                                                
CONECT 1196 1188 1197 1208                                                      
CONECT 1197 1196 1198 1200 1209                                                 
CONECT 1198 1197 1199 1217                                                      
CONECT 1199 1198                                                                
CONECT 1200 1197 1201 1210 1211                                                 
CONECT 1201 1200 1202 1203                                                      
CONECT 1202 1201 1204 1212                                                      
CONECT 1203 1201 1205 1213                                                      
CONECT 1204 1202 1206 1214                                                      
CONECT 1205 1203 1206 1215                                                      
CONECT 1206 1204 1205 1207                                                      
CONECT 1207 1206 1216                                                           
CONECT 1208 1196                                                                
CONECT 1209 1197                                                                
CONECT 1210 1200                                                                
CONECT 1211 1200                                                                
CONECT 1212 1202                                                                
CONECT 1213 1203                                                                
CONECT 1214 1204                                                                
CONECT 1215 1205                                                                
CONECT 1216 1207                                                                
CONECT 1217 1198 1218 1225                                                      
CONECT 1218 1217 1219 1221 1226                                                 
CONECT 1219 1218 1236 1220                                                      
CONECT 1220 1219                                                                
CONECT 1221 1218 1222 1227 1228                                                 
CONECT 1222 1221 1223 1224 1229                                                 
CONECT 1223 1222 1230 1231 1232                                                 
CONECT 1224 1222 1233 1234 1235                                                 
CONECT 1225 1217                                                                
CONECT 1226 1218                                                                
CONECT 1227 1221                                                                
CONECT 1228 1221                                                                
CONECT 1229 1222                                                                
CONECT 1230 1223                                                                
CONECT 1231 1223                                                                
CONECT 1232 1223                                                                
CONECT 1233 1224                                                                
CONECT 1234 1224                                                                
CONECT 1235 1224                                                                
CONECT 1236 1219 1237 1243                                                      
CONECT 1237 1236 1238 1240 1244                                                 
CONECT 1238 1237 1239 1250                                                      
CONECT 1239 1238                                                                
CONECT 1240 1237 1241 1242 1245                                                 
CONECT 1241 1240 1246                                                           
CONECT 1242 1240 1247 1248 1249                                                 
CONECT 1243 1236                                                                
CONECT 1244 1237                                                                
CONECT 1245 1240                                                                
CONECT 1246 1241                                                                
CONECT 1247 1242                                                                
CONECT 1248 1242                                                                
CONECT 1249 1242                                                                
CONECT 1250 1238 1251 1259                                                      
CONECT 1251 1250 1252 1254 1260                                                 
CONECT 1252 1251 1253 1265                                                      
CONECT 1253 1252                                                                
CONECT 1254 1251 1255 1261 1262                                                 
CONECT 1255 1254 1256 1263 1264                                                 
CONECT 1256 1255 1257 1258                                                      
CONECT 1257 1256                                                                
CONECT 1258 1256                                                                
CONECT 1259 1250                                                                
CONECT 1260 1251                                                                
CONECT 1261 1254                                                                
CONECT 1262 1254                                                                
CONECT 1263 1255                                                                
CONECT 1264 1255                                                                
CONECT 1265 1252 1266 1270                                                      
CONECT 1266 1265 1267 1269 1271                                                 
CONECT 1267 1266 1268 1275                                                      
CONECT 1268 1267                                                                
CONECT 1269 1266 1272 1273 1274                                                 
CONECT 1270 1265                                                                
CONECT 1271 1266                                                                
CONECT 1272 1269                                                                
CONECT 1273 1269                                                                
CONECT 1274 1269                                                                
CONECT 1275 1267 1276 1284                                                      
CONECT 1276 1275 1277 1279 1285                                                 
CONECT 1277 1276 1278 1297                                                      
CONECT 1278 1277                                                                
CONECT 1279 1276 1280 1286 1287                                                 
CONECT 1280 1279 1281 1288 1289                                                 
CONECT 1281 1280 1282 1290 1291                                                 
CONECT 1282 1281 1283 1292 1293                                                 
CONECT 1283 1282 1294 1295 1296                                                 
CONECT 1284 1275                                                                
CONECT 1285 1276                                                                
CONECT 1286 1279                                                                
CONECT 1287 1279                                                                
CONECT 1288 1280                                                                
CONECT 1289 1280                                                                
CONECT 1290 1281                                                                
CONECT 1291 1281                                                                
CONECT 1292 1282                                                                
CONECT 1293 1282                                                                
CONECT 1294 1283                                                                
CONECT 1295 1283                                                                
CONECT 1296 1283                                                                
CONECT 1297 1277 1298 1304                                                      
CONECT 1298 1297 1299 1301 1305                                                 
CONECT 1299 1298 1300 1313                                                      
CONECT 1300 1299                                                                
CONECT 1301 1298 1302 1303 1306                                                 
CONECT 1302 1301 1307 1308 1309                                                 
CONECT 1303 1301 1310 1311 1312                                                 
CONECT 1304 1297                                                                
CONECT 1305 1298                                                                
CONECT 1306 1301                                                                
CONECT 1307 1302                                                                
CONECT 1308 1302                                                                
CONECT 1309 1302                                                                
CONECT 1310 1303                                                                
CONECT 1311 1303                                                                
CONECT 1312 1303                                                                
CONECT 1313 1299 1314 1322                                                      
CONECT 1314 1313 1315 1317 1323                                                 
CONECT 1315 1314 1316 1328                                                      
CONECT 1316 1315                                                                
CONECT 1317 1314 1318 1324 1325                                                 
CONECT 1318 1317 1319 1326 1327                                                 
CONECT 1319 1318 1320 1321                                                      
CONECT 1320 1319                                                                
CONECT 1321 1319                                                                
CONECT 1322 1313                                                                
CONECT 1323 1314                                                                
CONECT 1324 1317                                                                
CONECT 1325 1317                                                                
CONECT 1326 1318                                                                
CONECT 1327 1318                                                                
CONECT 1328 1315 1329 1337                                                      
CONECT 1329 1328 1330 1332 1338                                                 
CONECT 1330 1329 1331 1350                                                      
CONECT 1331 1330                                                                
CONECT 1332 1329 1333 1339 1340                                                 
CONECT 1333 1332 1334 1341 1342                                                 
CONECT 1334 1333 1335 1343 1344                                                 
CONECT 1335 1334 1336 1345 1346                                                 
CONECT 1336 1335 1347 1348 1349                                                 
CONECT 1337 1328                                                                
CONECT 1338 1329                                                                
CONECT 1339 1332                                                                
CONECT 1340 1332                                                                
CONECT 1341 1333                                                                
CONECT 1342 1333                                                                
CONECT 1343 1334                                                                
CONECT 1344 1334                                                                
CONECT 1345 1335                                                                
CONECT 1346 1335                                                                
CONECT 1347 1336                                                                
CONECT 1348 1336                                                                
CONECT 1349 1336                                                                
CONECT 1350 1330 1351 1358                                                      
CONECT 1351 1350 1352 1354 1359                                                 
CONECT 1352 1351 1353 1369                                                      
CONECT 1353 1352                                                                
CONECT 1354 1351 1355 1360 1361                                                 
CONECT 1355 1354 1356 1357 1362                                                 
CONECT 1356 1355 1363 1364 1365                                                 
CONECT 1357 1355 1366 1367 1368                                                 
CONECT 1358 1350                                                                
CONECT 1359 1351                                                                
CONECT 1360 1354                                                                
CONECT 1361 1354                                                                
CONECT 1362 1355                                                                
CONECT 1363 1356                                                                
CONECT 1364 1356                                                                
CONECT 1365 1356                                                                
CONECT 1366 1357                                                                
CONECT 1367 1357                                                                
CONECT 1368 1357                                                                
CONECT 1369 1352 1370 1375                                                      
CONECT 1370 1369 1373 1371 1376                                                 
CONECT 1371 1370 1372 1379                                                      
CONECT 1372 1371                                                                
CONECT 1373 1370 1374 1377 1378                                                 
CONECT 1374  131 1373                                                           
CONECT 1375 1369                                                                
CONECT 1376 1370                                                                
CONECT 1377 1373                                                                
CONECT 1378 1373                                                                
CONECT 1379 1371 1380 1386                                                      
CONECT 1380 1379 1381 1383 1387                                                 
CONECT 1381 1380 1382 1395                                                      
CONECT 1382 1381                                                                
CONECT 1383 1380 1384 1385 1388                                                 
CONECT 1384 1383 1389 1390 1391                                                 
CONECT 1385 1383 1392 1393 1394                                                 
CONECT 1386 1379                                                                
CONECT 1387 1380                                                                
CONECT 1388 1383                                                                
CONECT 1389 1384                                                                
CONECT 1390 1384                                                                
CONECT 1391 1384                                                                
CONECT 1392 1385                                                                
CONECT 1393 1385                                                                
CONECT 1394 1385                                                                
CONECT 1395 1381 1396 1409                                                      
CONECT 1396 1395 1397 1399 1410                                                 
CONECT 1397 1396 1398 1419                                                      
CONECT 1398 1397                                                                
CONECT 1399 1396 1400 1411 1412                                                 
CONECT 1400 1399 1401 1402                                                      
CONECT 1401 1400 1403 1413                                                      
CONECT 1402 1400 1404 1405                                                      
CONECT 1403 1401 1404 1414                                                      
CONECT 1404 1402 1403 1406                                                      
CONECT 1405 1402 1407 1415                                                      
CONECT 1406 1404 1408 1416                                                      
CONECT 1407 1405 1408 1417                                                      
CONECT 1408 1406 1407 1418                                                      
CONECT 1409 1395                                                                
CONECT 1410 1396                                                                
CONECT 1411 1399                                                                
CONECT 1412 1399                                                                
CONECT 1413 1401                                                                
CONECT 1414 1403                                                                
CONECT 1415 1405                                                                
CONECT 1416 1406                                                                
CONECT 1417 1407                                                                
CONECT 1418 1408                                                                
CONECT 1419 1397 1420 1427                                                      
CONECT 1420 1419 1423 1421 1428                                                 
CONECT 1421 1420 1422 1433                                                      
CONECT 1422 1421                                                                
CONECT 1423 1420 1424 1429 1430                                                 
CONECT 1424 1423 1426 1425                                                      
CONECT 1425 1424                                                                
CONECT 1426 1424 1431 1432                                                      
CONECT 1427 1419                                                                
CONECT 1428 1420                                                                
CONECT 1429 1423                                                                
CONECT 1430 1423                                                                
CONECT 1431 1426                                                                
CONECT 1432 1426                                                                
CONECT 1433 1421 1434 1441                                                      
CONECT 1434 1433 1435 1437 1442                                                 
CONECT 1435 1434 1436 1447                                                      
CONECT 1436 1435                                                                
CONECT 1437 1434 1438 1443 1444                                                 
CONECT 1438 1437 1439 1440                                                      
CONECT 1439 1438                                                                
CONECT 1440 1438 1445 1446                                                      
CONECT 1441 1433                                                                
CONECT 1442 1434                                                                
CONECT 1443 1437                                                                
CONECT 1444 1437                                                                
CONECT 1445 1440                                                                
CONECT 1446 1440                                                                
CONECT 1447 1435 1448 1456                                                      
CONECT 1448 1447 1449 1451 1457                                                 
CONECT 1449 1448 1450 1469                                                      
CONECT 1450 1449                                                                
CONECT 1451 1448 1452 1458 1459                                                 
CONECT 1452 1451 1453 1460 1461                                                 
CONECT 1453 1452 1454 1462 1463                                                 
CONECT 1454 1453 1455 1464 1465                                                 
CONECT 1455 1454 1466 1467 1468                                                 
CONECT 1456 1447                                                                
CONECT 1457 1448                                                                
CONECT 1458 1451                                                                
CONECT 1459 1451                                                                
CONECT 1460 1452                                                                
CONECT 1461 1452                                                                
CONECT 1462 1453                                                                
CONECT 1463 1453                                                                
CONECT 1464 1454                                                                
CONECT 1465 1454                                                                
CONECT 1466 1455                                                                
CONECT 1467 1455                                                                
CONECT 1468 1455                                                                
CONECT 1469 1449 1470 1476                                                      
CONECT 1470 1469 1471 1473 1477                                                 
CONECT 1471 1470 1472 1483                                                      
CONECT 1472 1471                                                                
CONECT 1473 1470 1474 1475 1478                                                 
CONECT 1474 1473 1479                                                           
CONECT 1475 1473 1480 1481 1482                                                 
CONECT 1476 1469                                                                
CONECT 1477 1470                                                                
CONECT 1478 1473                                                                
CONECT 1479 1474                                                                
CONECT 1480 1475                                                                
CONECT 1481 1475                                                                
CONECT 1482 1475                                                                
CONECT 1483 1471 1484 1489                                                      
CONECT 1484 1483 1485 1487 1490                                                 
CONECT 1485 1484 1497 1486                                                      
CONECT 1486 1485                                                                
CONECT 1487 1484 1488 1491 1492                                                 
CONECT 1488 1487 1489 1493 1494                                                 
CONECT 1489 1483 1488 1495 1496                                                 
CONECT 1490 1484                                                                
CONECT 1491 1487                                                                
CONECT 1492 1487                                                                
CONECT 1493 1488                                                                
CONECT 1494 1488                                                                
CONECT 1495 1489                                                                
CONECT 1496 1489                                                                
CONECT 1497 1485 1498 1507                                                      
CONECT 1498 1497 1499 1501 1508                                                 
CONECT 1499 1498 1515 1500                                                      
CONECT 1500 1499                                                                
CONECT 1501 1498 1502 1509 1510                                                 
CONECT 1502 1501 1503 1504                                                      
CONECT 1503 1502 1505 1511                                                      
CONECT 1504 1502 1506 1512                                                      
CONECT 1505 1503 1506 1513                                                      
CONECT 1506 1504 1505 1514                                                      
CONECT 1507 1497                                                                
CONECT 1508 1498                                                                
CONECT 1509 1501                                                                
CONECT 1510 1501                                                                
CONECT 1511 1503                                                                
CONECT 1512 1504                                                                
CONECT 1513 1505                                                                
CONECT 1514 1506                                                                
CONECT 1515 1499 1516 1520                                                      
CONECT 1516 1515 1517 1519 1521                                                 
CONECT 1517 1516 1518 1525                                                      
CONECT 1518 1517                                                                
CONECT 1519 1516 1522 1523 1524                                                 
CONECT 1520 1515                                                                
CONECT 1521 1516                                                                
CONECT 1522 1519                                                                
CONECT 1523 1519                                                                
CONECT 1524 1519                                                                
CONECT 1525 1517 1526 1533                                                      
CONECT 1526 1525 1527 1529 1534                                                 
CONECT 1527 1526 1544 1528                                                      
CONECT 1528 1527                                                                
CONECT 1529 1526 1530 1531 1535                                                 
CONECT 1530 1529 1532 1536 1537                                                 
CONECT 1531 1529 1538 1539 1540                                                 
CONECT 1532 1530 1541 1542 1543                                                 
CONECT 1533 1525                                                                
CONECT 1534 1526                                                                
CONECT 1535 1529                                                                
CONECT 1536 1530                                                                
CONECT 1537 1530                                                                
CONECT 1538 1531                                                                
CONECT 1539 1531                                                                
CONECT 1540 1531                                                                
CONECT 1541 1532                                                                
CONECT 1542 1532                                                                
CONECT 1543 1532                                                                
CONECT 1544 1527 1545 1549                                                      
CONECT 1545 1544 1546 1548 1550                                                 
CONECT 1546 1545 1547 1554                                                      
CONECT 1547 1546                                                                
CONECT 1548 1545 1551 1552 1553                                                 
CONECT 1549 1544                                                                
CONECT 1550 1545                                                                
CONECT 1551 1548                                                                
CONECT 1552 1548                                                                
CONECT 1553 1548                                                                
CONECT 1554 1546 1555 1559                                                      
CONECT 1555 1554 1556 1558 1560                                                 
CONECT 1556 1555 1564 1557                                                      
CONECT 1557 1556                                                                
CONECT 1558 1555 1561 1562 1563                                                 
CONECT 1559 1554                                                                
CONECT 1560 1555                                                                
CONECT 1561 1558                                                                
CONECT 1562 1558                                                                
CONECT 1563 1558                                                                
CONECT 1564 1556 1565 1572                                                      
CONECT 1565 1564 1566 1568 1573                                                 
CONECT 1566 1565 1567 1583                                                      
CONECT 1567 1566                                                                
CONECT 1568 1565 1569 1570 1574                                                 
CONECT 1569 1568 1571 1575 1576                                                 
CONECT 1570 1568 1577 1578 1579                                                 
CONECT 1571 1569 1580 1581 1582                                                 
CONECT 1572 1564                                                                
CONECT 1573 1565                                                                
CONECT 1574 1568                                                                
CONECT 1575 1569                                                                
CONECT 1576 1569                                                                
CONECT 1577 1570                                                                
CONECT 1578 1570                                                                
CONECT 1579 1570                                                                
CONECT 1580 1571                                                                
CONECT 1581 1571                                                                
CONECT 1582 1571                                                                
CONECT 1583 1566 1584 1589                                                      
CONECT 1584 1583 1585 1587 1590                                                 
CONECT 1585 1584 1586 1594                                                      
CONECT 1586 1585                                                                
CONECT 1587 1584 1588 1591 1592                                                 
CONECT 1588 1587 1593                                                           
CONECT 1589 1583                                                                
CONECT 1590 1584                                                                
CONECT 1591 1587                                                                
CONECT 1592 1587                                                                
CONECT 1593 1588                                                                
CONECT 1594 1585 1595 1602                                                      
CONECT 1595 1594 1596 1598 1603                                                 
CONECT 1596 1595 1597 1611                                                      
CONECT 1597 1596                                                                
CONECT 1598 1595 1599 1604 1605                                                 
CONECT 1599 1598 1600 1606 1607                                                 
CONECT 1600 1599 1601                                                           
CONECT 1601 1600 1608 1609 1610                                                 
CONECT 1602 1594                                                                
CONECT 1603 1595                                                                
CONECT 1604 1598                                                                
CONECT 1605 1598                                                                
CONECT 1606 1599                                                                
CONECT 1607 1599                                                                
CONECT 1608 1601                                                                
CONECT 1609 1601                                                                
CONECT 1610 1601                                                                
CONECT 1611 1596 1612 1616                                                      
CONECT 1612 1611 1615 1613 1617                                                 
CONECT 1613 1612 1614 1621                                                      
CONECT 1614 1613                                                                
CONECT 1615 1612 1618 1619 1620                                                 
CONECT 1616 1611                                                                
CONECT 1617 1612                                                                
CONECT 1618 1615                                                                
CONECT 1619 1615                                                                
CONECT 1620 1615                                                                
CONECT 1621 1613 1622 1630                                                      
CONECT 1622 1621 1623 1625 1631                                                 
CONECT 1623 1622 1624 1629                                                      
CONECT 1624 1623                                                                
CONECT 1625 1622 1626 1632 1633                                                 
CONECT 1626 1625 1627 1628                                                      
CONECT 1627 1626                                                                
CONECT 1628 1626 1634 1635                                                      
CONECT 1629 1623                                                                
CONECT 1630 1621                                                                
CONECT 1631 1622                                                                
CONECT 1632 1625                                                                
CONECT 1633 1625                                                                
CONECT 1634 1628                                                                
CONECT 1635 1628                                                                
CONECT 1636                                                                     
CONECT 1637                                                                     
CONECT 1638                                                                     
CONECT 1639                                                                     
CONECT 1640 1641 1648 1692                                                      
CONECT 1641 1640 1642 1665                                                      
CONECT 1642 1641 1643 1646                                                      
CONECT 1643 1642 1644 1645                                                      
CONECT 1644 1643                                                                
CONECT 1645 1643                                                                
CONECT 1646 1642 1647 1666                                                      
CONECT 1647 1646 1648 1649                                                      
CONECT 1648 1640 1647 1667                                                      
CONECT 1649 1647 1650 1664                                                      
CONECT 1650 1649 1651 1668                                                      
CONECT 1651 1650 1652 1669 1670                                                 
CONECT 1652 1651 1653 1671 1672                                                 
CONECT 1653 1652 1654 1673 1674                                                 
CONECT 1654 1653 1655 1663                                                      
CONECT 1655 1654 1656 1675 1676                                                 
CONECT 1656 1655 1657 1677 1678                                                 
CONECT 1657 1656 1658 1662                                                      
CONECT 1658 1657 1679 1689 1659                                                 
CONECT 1659 1658 1690 1660 1680                                                 
CONECT 1660 1659 1682 1661 1681                                                 
CONECT 1661 1660 1687 1688                                                      
CONECT 1662 1657 1663 1683 1684                                                 
CONECT 1663 1654 1662 1685 1686                                                 
CONECT 1664 1649                                                                
CONECT 1665 1641                                                                
CONECT 1666 1646                                                                
CONECT 1667 1648                                                                
CONECT 1668 1650                                                                
CONECT 1669 1651                                                                
CONECT 1670 1651                                                                
CONECT 1671 1652                                                                
CONECT 1672 1652                                                                
CONECT 1673 1653                                                                
CONECT 1674 1653                                                                
CONECT 1675 1655                                                                
CONECT 1676 1655                                                                
CONECT 1677 1656                                                                
CONECT 1678 1656                                                                
CONECT 1679 1658                                                                
CONECT 1680 1659                                                                
CONECT 1681 1660                                                                
CONECT 1682 1660                                                                
CONECT 1683 1662                                                                
CONECT 1684 1662                                                                
CONECT 1685 1663                                                                
CONECT 1686 1663                                                                
CONECT 1687 1661                                                                
CONECT 1688 1661                                                                
CONECT 1689 1658                                                                
CONECT 1690 1659                                                                
CONECT 1691 1692 1693 1702 1703                                                 
CONECT 1692 1691 1640                                                           
CONECT 1693 1691 1694 1695 1704                                                 
CONECT 1694 1693 1705                                                           
CONECT 1695 1693 1696 1697 1706                                                 
CONECT 1696 1695 1707                                                           
CONECT 1697 1695 1698 1699 1708                                                 
CONECT 1698 1697 1709                                                           
CONECT 1699 1697 1700 1702 1710                                                 
CONECT 1700 1699 1701 1711 1712                                                 
CONECT 1701 1700 1713                                                           
CONECT 1702 1691 1699                                                           
CONECT 1703 1691                                                                
CONECT 1704 1693                                                                
CONECT 1705 1694                                                                
CONECT 1706 1695                                                                
CONECT 1707 1696                                                                
CONECT 1708 1697                                                                
CONECT 1709 1698                                                                
CONECT 1710 1699                                                                
CONECT 1711 1700                                                                
CONECT 1712 1700                                                                
CONECT 1713 1701                                                                
END                                                                             
