# Supplementary material for: Computational Pipeline for Accelerating the Design of Glycomimetics
Source: J Chem Inf Model. 2025 Nov 27;65(24):13374–85. doi: 10.1021/acs.jcim.5c02282 (PMC12728930; doi:10.1021/acs.jcim.5c02282)
Supplement: Supplementary file 2 [file ci5c02282_si_002.zip › gm_supp/Test/Cholera-Toxin/1pzj/output/1pzj_O1_R_pdb2glycam.log]

OLDNAME   RENAMED   IFGLYCAM  G_TYPE    G_CHARGE  
C1        C1        YES       Cg        0.3740    
H1        H2        YES       H2        0.0000    
O1        O3        YES       Oh        -0.6390   
O5        O4        YES       Os        -0.4020   
C5        C5        YES       Cg        0.1400    
H5        H6        YES       H1        0.0000    
C4        C7        YES       Cg        0.2030    
H4        H8        YES       H1        0.0000    
O4        O9        YES       Oh        -0.6640   
H4        H10       YES       Ho        0.4370    
C3        C11       YES       Cg        0.2590    
H3        H12       YES       H1        0.0000    
O3        O13       YES       Oh        -0.6940   
H3        H14       YES       Ho        0.4330    
C2        C15       YES       Cg        0.3570    
H2        H16       YES       H1        0.0000    
O2        O17       YES       Oh        -0.7260   
H2        H18       YES       Ho        0.4320    
C6        C19       YES       Cg        0.3190    
H61       H20       YES       H1        0.0000    
H62       H21       YES       H1        0.0000    
O6        O22       YES       Oh        -0.6930   
H6        H23       YES       Ho        0.4190    
C7        C24       NO        NONE      0.0000    
C8        C25       NO        NONE      0.0000    
H8        H26       NO        NONE      0.0000    
C9        C27       NO        NONE      0.0000    
C10       C28       NO        NONE      0.0000    
H10       H29       NO        NONE      0.0000    
C11       C30       NO        NONE      0.0000    
C12       C31       NO        NONE      0.0000    
H12       H32       NO        NONE      0.0000    
C13       C33       NO        NONE      0.0000    
O17       O34       NO        NONE      0.0000    
N18       N35       NO        NONE      0.0000    
H18       H36       NO        NONE      0.0000    
C19       C37       NO        NONE      0.0000    
3H19      H38       NO        NONE      0.0000    
2H19      H39       NO        NONE      0.0000    
C20       C40       NO        NONE      0.0000    
3H20      H41       NO        NONE      0.0000    
2H20      H42       NO        NONE      0.0000    
C21       C43       NO        NONE      0.0000    
3H21      H44       NO        NONE      0.0000    
2H21      H45       NO        NONE      0.0000    
N22       N46       NO        NONE      0.0000    
C27       C47       NO        NONE      0.0000    
2H27      H48       NO        NONE      0.0000    
3H27      H49       NO        NONE      0.0000    
C26       C50       NO        NONE      0.0000    
2H26      H51       NO        NONE      0.0000    
3H26      H52       NO        NONE      0.0000    
N25       N53       NO        NONE      0.0000    
C28       C54       NO        NONE      0.0000    
H21       H55       NO        NONE      0.0000    
H28       H56       NO        NONE      0.0000    
C35       C57       NO        NONE      0.0000    
H35       H58       NO        NONE      0.0000    
H31       H59       NO        NONE      0.0000    
C36       C60       NO        NONE      0.0000    
3H36      H61       NO        NONE      0.0000    
2H36      H62       NO        NONE      0.0000    
N37       N63       NO        NONE      0.0000    
2H37      H64       NO        NONE      0.0000    
3H37      H65       NO        NONE      0.0000    
C24       C66       NO        NONE      0.0000    
2H24      H67       NO        NONE      0.0000    
3H24      H68       NO        NONE      0.0000    
C23       C69       NO        NONE      0.0000    
3H23      H70       NO        NONE      0.0000    
2H23      H71       NO        NONE      0.0000    
N14       N72       NO        NONE      0.0000    
O15       O73       NO        NONE      0.0000    
O16       O74       NO        NONE      0.0000    
