# Supplementary material for: Computational Pipeline for Accelerating the Design of Glycomimetics
Source: J Chem Inf Model. 2025 Nov 27;65(24):13374–85. doi: 10.1021/acs.jcim.5c02282 (PMC12728930; doi:10.1021/acs.jcim.5c02282)
Supplement: Supplementary file 2 [file ci5c02282_si_002.zip › gm_supp/Test/Cholera-Toxin/1pzj/output/1pzj_O1_R_ligand.pdb]

TITLE     Generated by GMML                                                     
ATOM      1 C1   15B D 104     -10.976  19.657   1.986                       C  
ATOM      2 H2   15B D 104     -12.070  19.869   1.939                       H  
ATOM      3 O3   15B D 104     -10.463  19.405   0.732                       O  
ATOM      4 O4   15B D 104     -10.261  20.768   2.488                       O  
ATOM      5 C5   15B D 104     -10.633  21.125   3.819                       C  
ATOM      6 H6   15B D 104     -11.726  21.346   3.843                       H  
ATOM      7 C7   15B D 104     -10.346  19.950   4.738                       C  
ATOM      8 H8   15B D 104     -10.747  20.192   5.750                       H  
ATOM      9 O9   15B D 104      -8.953  19.676   4.863                       O  
ATOM     10 H10  15B D 104      -8.512  20.456   5.179                       H  
ATOM     11 C11  15B D 104     -11.057  18.692   4.228                       C  
ATOM     12 H12  15B D 104     -12.159  18.849   4.299                       H  
ATOM     13 O13  15B D 104     -10.709  17.560   5.001                       O  
ATOM     14 H14  15B D 104     -10.934  17.741   5.906                       H  
ATOM     15 C15  15B D 104     -10.696  18.402   2.778                       C  
ATOM     16 H16  15B D 104      -9.612  18.152   2.708                       H  
ATOM     17 O17  15B D 104     -11.464  17.344   2.218                       O  
ATOM     18 H18  15B D 104     -11.288  16.555   2.716                       H  
ATOM     19 C19  15B D 104      -9.863  22.385   4.199                       C  
ATOM     20 H20  15B D 104      -8.760  22.228   4.152                       H  
ATOM     21 H21  15B D 104      -9.951  22.614   5.287                       H  
ATOM     22 O22  15B D 104     -10.280  23.487   3.387                       O  
ATOM     23 H23  15B D 104      -9.800  24.272   3.624                       H  
ATOM     24 C24  15B D 104     -10.948  20.284  -0.262                       C  
ATOM     25 C25  15B D 104     -10.039  20.982  -1.069                       C  
ATOM     26 H26  15B D 104      -8.975  20.830  -0.906                       H  
ATOM     27 C27  15B D 104     -10.497  21.849  -2.083                       C  
ATOM     28 C28  15B D 104     -11.884  22.013  -2.271                       C  
ATOM     29 H29  15B D 104     -12.230  22.654  -3.077                       H  
ATOM     30 C30  15B D 104     -12.815  21.325  -1.461                       C  
ATOM     31 C31  15B D 104     -12.332  20.453  -0.463                       C  
ATOM     32 H32  15B D 104     -13.047  19.906   0.145                       H  
ATOM     33 C33  15B D 104     -14.303  21.441  -1.683                       C  
ATOM     34 O34  15B D 104     -15.083  20.616  -1.248                       O  
ATOM     35 N35  15B D 104     -14.734  22.494  -2.463                       N  
ATOM     36 H36  15B D 104     -14.036  23.152  -2.765                       H  
ATOM     37 C37  15B D 104     -16.070  22.549  -3.075                       C  
ATOM     38 H38  15B D 104     -16.808  22.148  -2.366                       H  
ATOM     39 H39  15B D 104     -16.105  21.913  -3.971                       H  
ATOM     40 C40  15B D 104     -16.439  24.011  -3.416                       C  
ATOM     41 H41  15B D 104     -15.636  24.689  -3.098                       H  
ATOM     42 H42  15B D 104     -16.499  24.131  -4.506                       H  
ATOM     43 C43  15B D 104     -17.793  24.457  -2.822                       C  
ATOM     44 H44  15B D 104     -18.279  23.626  -2.294                       H  
ATOM     45 H45  15B D 104     -18.448  24.720  -3.664                       H  
ATOM     46 N46  15B D 104     -17.668  25.628  -1.934                       N  
ATOM     47 C47  15B D 104     -16.641  26.581  -2.416                       C  
ATOM     48 H48  15B D 104     -15.683  26.064  -2.548                       H  
ATOM     49 H49  15B D 104     -16.943  26.977  -3.395                       H  
ATOM     50 C50  15B D 104     -16.434  27.772  -1.444                       C  
ATOM     51 H51  15B D 104     -15.707  28.460  -1.893                       H  
ATOM     52 H52  15B D 104     -15.997  27.384  -0.514                       H  
ATOM     53 N53  15B D 104     -17.696  28.494  -1.142                       N  
ATOM     54 C54  15B D 104     -17.469  29.671  -0.275                       C  
ATOM     55 H55  15B D 104     -16.944  29.382   0.646                       H  
ATOM     56 H56  15B D 104     -16.812  30.371  -0.810                       H  
ATOM     57 C57  15B D 104     -18.759  30.449   0.071                       C  
ATOM     58 H58  15B D 104     -18.960  31.148  -0.748                       H  
ATOM     59 H59  15B D 104     -19.614  29.761   0.109                       H  
ATOM     60 C60  15B D 104     -18.657  31.260   1.375                       C  
ATOM     61 H61  15B D 104     -18.120  30.690   2.142                       H  
ATOM     62 H62  15B D 104     -18.092  32.183   1.190                       H  
ATOM     63 N63  15B D 104     -20.001  31.590   1.858                       N  
ATOM     64 H64  15B D 104     -20.532  30.731   1.995                       H  
ATOM     65 H65  15B D 104     -20.498  32.120   1.143                       H  
ATOM     66 C66  15B D 104     -18.750  27.551  -0.683                       C  
ATOM     67 H67  15B D 104     -19.714  28.065  -0.607                       H  
ATOM     68 H68  15B D 104     -18.491  27.169   0.313                       H  
ATOM     69 C69  15B D 104     -18.942  26.334  -1.634                       C  
ATOM     70 H70  15B D 104     -19.663  25.648  -1.174                       H  
ATOM     71 H71  15B D 104     -19.382  26.698  -2.571                       H  
ATOM     72 N72  15B D 104      -9.527  22.564  -2.960                       N  
ATOM     73 O73  15B D 104      -9.968  23.316  -3.822                       O  
ATOM     74 O74  15B D 104      -8.329  22.362  -2.790                       O  
TER      75      15B D 104                                                      
CONECT    1    3   15    4    2                                                 
CONECT    2    1                                                                
CONECT    3    1   24                                                           
CONECT    4    1    5                                                           
CONECT    5    7   19    4    6                                                 
CONECT    6    5                                                                
CONECT    7   11    9    5    8                                                 
CONECT    8    7                                                                
CONECT    9    7   10                                                           
CONECT   10    9                                                                
CONECT   11   15   13    7   12                                                 
CONECT   12   11                                                                
CONECT   13   11   14                                                           
CONECT   14   13                                                                
CONECT   15    1   17   11   16                                                 
CONECT   16   15                                                                
CONECT   17   15   18                                                           
CONECT   18   17                                                                
CONECT   19    5   22   20   21                                                 
CONECT   20   19                                                                
CONECT   21   19                                                                
CONECT   22   19   23                                                           
CONECT   23   22                                                                
CONECT   24   25   31    3                                                      
CONECT   25   24   27   26                                                      
CONECT   26   25                                                                
CONECT   27   25   72   28                                                      
CONECT   28   27   30   29                                                      
CONECT   29   28                                                                
CONECT   30   28   31   33                                                      
CONECT   31   24   30   32                                                      
CONECT   32   31                                                                
CONECT   33   30   35   34                                                      
CONECT   34   33                                                                
CONECT   35   33   37   36                                                      
CONECT   36   35                                                                
CONECT   37   35   40   39   38                                                 
CONECT   38   37                                                                
CONECT   39   37                                                                
CONECT   40   37   43   42   41                                                 
CONECT   41   40                                                                
CONECT   42   40                                                                
CONECT   43   40   46   45   44                                                 
CONECT   44   43                                                                
CONECT   45   43                                                                
CONECT   46   43   69   47                                                      
CONECT   47   46   50   48   49                                                 
CONECT   48   47                                                                
CONECT   49   47                                                                
CONECT   50   53   47   51   52                                                 
CONECT   51   50                                                                
CONECT   52   50                                                                
CONECT   53   66   54   50                                                      
CONECT   54   53   56   55   57                                                 
CONECT   55   54                                                                
CONECT   56   54                                                                
CONECT   57   54   59   60   58                                                 
CONECT   58   57                                                                
CONECT   59   57                                                                
CONECT   60   57   61   63   62                                                 
CONECT   61   60                                                                
CONECT   62   60                                                                
CONECT   63   60   64   65                                                      
CONECT   64   63                                                                
CONECT   65   63                                                                
CONECT   66   69   53   67   68                                                 
CONECT   67   66                                                                
CONECT   68   66                                                                
CONECT   69   46   66   71   70                                                 
CONECT   70   69                                                                
CONECT   71   69                                                                
CONECT   72   27   73   74                                                      
CONECT   73   72                                                                
CONECT   74   72                                                                
END                                                                             
