# Supplementary material for: Computational Pipeline for Accelerating the Design of Glycomimetics
Source: J Chem Inf Model. 2025 Nov 27;65(24):13374–85. doi: 10.1021/acs.jcim.5c02282 (PMC12728930; doi:10.1021/acs.jcim.5c02282)
Supplement: Supplementary file 2 [file ci5c02282_si_002.zip › gm_supp/Test/Cholera-Toxin/1pzk/1pzk_chainD_edited.pdbqt]

ATOM      1  N   THR D   1     -25.370  34.987   1.671  1.00 30.05    -0.064 N 
ATOM      2  HN1 THR D   1     -24.945  35.312   0.803  1.00  0.00     0.275 HD
ATOM      3  HN2 THR D   1     -26.040  35.666   2.031  1.00  0.00     0.275 HD
ATOM      4  HN3 THR D   1     -26.006  34.207   1.502  1.00  0.00     0.275 HD
ATOM      5  CA  THR D   1     -24.343  34.637   2.704  1.00 27.09     0.200 C 
ATOM      6  HA  THR D   1     -23.691  33.828   2.300  1.00  0.00     0.103 H 
ATOM      7  C   THR D   1     -24.983  34.148   4.011  1.00 23.56     0.253 C 
ATOM      8  O   THR D   1     -25.883  34.788   4.559  1.00 22.37    -0.271 OA
ATOM      9  CB  THR D   1     -23.477  35.857   3.009  1.00 28.58     0.068 C 
ATOM     10  HB  THR D   1     -24.018  36.797   2.750  1.00  0.00     0.086 H 
ATOM     11  OG1 THR D   1     -22.229  35.782   2.307  1.00 31.07    -0.393 OA
ATOM     12  HG1 THR D   1     -21.690  36.541   2.497  1.00  0.00     0.210 HD
ATOM     13  CG2 THR D   1     -23.083  35.860   4.427  1.00 27.39    -0.050 C 
ATOM     14 1HG2 THR D   1     -22.451  36.751   4.650  1.00  0.00     0.031 H 
ATOM     15 2HG2 THR D   1     -22.581  34.909   4.722  1.00  0.00     0.031 H 
ATOM     16 3HG2 THR D   1     -23.966  35.796   5.105  1.00  0.00     0.031 H 
ATOM     17  N   PRO D   2     -24.486  33.036   4.535  1.00 19.55    -0.337 N 
ATOM     18  CA  PRO D   2     -25.115  32.372   5.686  1.00 14.74     0.091 C 
ATOM     19  HA  PRO D   2     -26.127  31.994   5.412  1.00  0.00     0.087 H 
ATOM     20  C   PRO D   2     -25.202  33.296   6.871  1.00 12.14     0.241 C 
ATOM     21  O   PRO D   2     -24.382  34.198   7.000  1.00 14.83    -0.271 OA
ATOM     22  CB  PRO D   2     -24.170  31.203   5.988  1.00 14.10    -0.036 C 
ATOM     23  HB1 PRO D   2     -24.037  31.002   7.077  1.00  0.00     0.036 H 
ATOM     24  HB2 PRO D   2     -24.590  30.205   5.722  1.00  0.00     0.036 H 
ATOM     25  CG  PRO D   2     -22.886  31.534   5.270  1.00 16.26    -0.048 C 
ATOM     26  HG1 PRO D   2     -22.279  30.634   5.014  1.00  0.00     0.035 H 
ATOM     27  HG2 PRO D   2     -22.130  32.030   5.923  1.00  0.00     0.035 H 
ATOM     28  CD  PRO D   2     -23.262  32.346   4.086  1.00 17.98    -0.001 C 
ATOM     29  HD1 PRO D   2     -22.458  33.021   3.709  1.00  0.00     0.064 H 
ATOM     30  HD2 PRO D   2     -23.374  31.766   3.140  1.00  0.00     0.064 H 
ATOM     31  N   GLN D   3     -26.184  33.071   7.738  1.00  8.71    -0.346 N 
ATOM     32  HN  GLN D   3     -26.814  32.284   7.580  1.00  0.00     0.163 HD
ATOM     33  CA  GLN D   3     -26.386  33.914   8.905  1.00  9.84     0.090 C 
ATOM     34  HA  GLN D   3     -25.740  34.814   8.779  1.00  0.00     0.087 H 
ATOM     35  C   GLN D   3     -26.004  33.263  10.235  1.00  6.81     0.241 C 
ATOM     36  O   GLN D   3     -26.077  33.908  11.283  1.00  6.98    -0.271 OA
ATOM     37  CB  GLN D   3     -27.819  34.393   8.953  1.00 12.52    -0.030 C 
ATOM     38  HB1 GLN D   3     -28.545  33.559   9.096  1.00  0.00     0.037 H 
ATOM     39  HB2 GLN D   3     -28.050  34.958   9.886  1.00  0.00     0.037 H 
ATOM     40  CG  GLN D   3     -28.103  35.211   7.682  1.00 13.87     0.011 C 
ATOM     41  HG1 GLN D   3     -27.150  35.590   7.244  1.00  0.00     0.047 H 
ATOM     42  HG2 GLN D   3     -28.441  34.541   6.857  1.00  0.00     0.047 H 
ATOM     43  CD  GLN D   3     -29.071  36.333   7.869  1.00 16.71     0.215 C 
ATOM     44  OE1 GLN D   3     -29.111  36.986   8.921  1.00 22.06    -0.274 OA
ATOM     45  NE2 GLN D   3     -29.879  36.555   6.850  1.00 21.04    -0.370 N 
ATOM     46 1HE2 GLN D   3     -30.540  37.321   6.978  1.00  0.00     0.159 HD
ATOM     47 2HE2 GLN D   3     -29.846  36.017   5.984  1.00  0.00     0.159 HD
ATOM     48  N   ASN D   4     -25.562  32.004  10.168  1.00  5.85    -0.346 N 
ATOM     49  HN  ASN D   4     -25.508  31.545   9.259  1.00  0.00     0.163 HD
ATOM     50  CA  ASN D   4     -25.164  31.286  11.331  1.00  5.71     0.097 C 
ATOM     51  HA  ASN D   4     -24.584  31.974  11.989  1.00  0.00     0.088 H 
ATOM     52  C   ASN D   4     -24.268  30.118  10.946  1.00  4.38     0.241 C 
ATOM     53  O   ASN D   4     -24.074  29.801   9.735  1.00  5.45    -0.271 OA
ATOM     54  CB  ASN D   4     -26.412  30.811  12.102  1.00  6.23     0.036 C 
ATOM     55  HB1 ASN D   4     -26.130  30.319  13.062  1.00  0.00     0.051 H 
ATOM     56  HB2 ASN D   4     -26.988  31.675  12.509  1.00  0.00     0.051 H 
ATOM     57  CG  ASN D   4     -27.292  29.913  11.265  1.00  7.61     0.217 C 
ATOM     58  OD1 ASN D   4     -26.843  28.871  10.823  1.00  7.66    -0.274 OA
ATOM     59  ND2 ASN D   4     -28.530  30.339  11.003  1.00 12.05    -0.370 N 
ATOM     60 1HD2 ASN D   4     -29.124  29.733  10.438  1.00  0.00     0.159 HD
ATOM     61 2HD2 ASN D   4     -28.906  31.212  11.373  1.00  0.00     0.159 HD
ATOM     62  N   ILE D   5     -23.665  29.521  11.958  1.00  5.71    -0.346 N 
ATOM     63  HN  ILE D   5     -23.876  29.825  12.909  1.00  0.00     0.163 HD
ATOM     64  CA  ILE D   5     -22.708  28.441  11.757  1.00  5.45     0.092 C 
ATOM     65  HA  ILE D   5     -21.921  28.835  11.072  1.00  0.00     0.088 H 
ATOM     66  C   ILE D   5     -23.306  27.209  11.075  1.00  5.49     0.241 C 
ATOM     67  O   ILE D   5     -22.633  26.546  10.301  1.00  5.94    -0.271 OA
ATOM     68  CB  ILE D   5     -22.006  28.073  13.064  1.00  4.79    -0.030 C 
ATOM     69  HB  ILE D   5     -21.581  29.012  13.490  1.00  0.00     0.043 H 
ATOM     70  CG1 ILE D   5     -20.840  27.127  12.791  1.00  6.65    -0.063 C 
ATOM     71 1HG1 ILE D   5     -21.197  26.133  12.434  1.00  0.00     0.033 H 
ATOM     72 2HG1 ILE D   5     -20.265  27.439  11.888  1.00  0.00     0.033 H 
ATOM     73  CG2 ILE D   5     -22.976  27.518  14.074  1.00  6.85    -0.071 C 
ATOM     74 1HG2 ILE D   5     -23.828  28.209  14.273  1.00  0.00     0.028 H 
ATOM     75 2HG2 ILE D   5     -22.455  27.240  15.020  1.00  0.00     0.028 H 
ATOM     76 3HG2 ILE D   5     -23.341  26.510  13.768  1.00  0.00     0.028 H 
ATOM     77  CD1 ILE D   5     -19.933  26.989  14.009  1.00  6.27    -0.076 C 
ATOM     78 1HD1 ILE D   5     -19.081  26.298  13.810  1.00  0.00     0.027 H 
ATOM     79 2HD1 ILE D   5     -20.508  26.677  14.912  1.00  0.00     0.027 H 
ATOM     80 3HD1 ILE D   5     -19.576  27.983  14.366  1.00  0.00     0.027 H 
ATOM     81  N   THR D   6     -24.556  26.922  11.385  1.00  6.74    -0.344 N 
ATOM     82  HN  THR D   6     -25.080  27.549  11.995  1.00  0.00     0.163 HD
ATOM     83  CA  THR D   6     -25.202  25.712  10.863  1.00  5.94     0.113 C 
ATOM     84  HA  THR D   6     -24.517  24.851  11.045  1.00  0.00     0.091 H 
ATOM     85  C   THR D   6     -25.398  25.844   9.359  1.00  6.25     0.243 C 
ATOM     86  O   THR D   6     -25.110  24.932   8.570  1.00  6.74    -0.271 OA
ATOM     87  CB  THR D   6     -26.510  25.445  11.625  1.00  6.53     0.060 C 
ATOM     88  HB  THR D   6     -27.192  26.321  11.526  1.00  0.00     0.086 H 
ATOM     89  OG1 THR D   6     -26.198  25.227  12.998  1.00  7.10    -0.393 OA
ATOM     90  HG1 THR D   6     -25.751  26.017  13.278  1.00  0.00     0.210 HD
ATOM     91  CG2 THR D   6     -27.223  24.183  11.178  1.00  9.35    -0.050 C 
ATOM     92 1HG2 THR D   6     -27.467  24.354  10.104  1.00  0.00     0.031 H 
ATOM     93 2HG2 THR D   6     -28.106  23.917  11.805  1.00  0.00     0.031 H 
ATOM     94 3HG2 THR D   6     -26.646  23.248  11.367  1.00  0.00     0.031 H 
ATOM     95  N   ASP D   7     -25.880  27.008   8.950  1.00  5.29    -0.345 N 
ATOM     96  HN  ASP D   7     -26.117  27.724   9.637  1.00  0.00     0.163 HD
ATOM     97  CA  ASP D   7     -26.077  27.281   7.523  1.00  7.16     0.098 C 
ATOM     98  HA  ASP D   7     -26.678  26.440   7.105  1.00  0.00     0.088 H 
ATOM     99  C   ASP D   7     -24.759  27.329   6.745  1.00  6.33     0.241 C 
ATOM    100  O   ASP D   7     -24.660  26.836   5.637  1.00  7.32    -0.271 OA
ATOM    101  CB  ASP D   7     -26.902  28.545   7.369  1.00  9.37     0.043 C 
ATOM    102  HB1 ASP D   7     -26.407  29.414   7.862  1.00  0.00     0.052 H 
ATOM    103  HB2 ASP D   7     -26.890  28.911   6.316  1.00  0.00     0.052 H 
ATOM    104  CG  ASP D   7     -28.356  28.356   7.884  1.00 11.27     0.175 C 
ATOM    105  OD1 ASP D   7     -28.806  27.184   8.153  1.00 14.86    -0.648 OA
ATOM    106  OD2 ASP D   7     -29.107  29.309   8.046  1.00 12.85    -0.648 OA
ATOM    107  N   LEU D   8     -23.728  27.913   7.357  1.00  6.06    -0.346 N 
ATOM    108  HN  LEU D   8     -23.869  28.337   8.274  1.00  0.00     0.163 HD
ATOM    109  CA  LEU D   8     -22.414  27.960   6.752  1.00  6.22     0.089 C 
ATOM    110  HA  LEU D   8     -22.502  28.437   5.748  1.00  0.00     0.087 H 
ATOM    111  C   LEU D   8     -21.855  26.551   6.575  1.00  5.86     0.241 C 
ATOM    112  O   LEU D   8     -21.374  26.183   5.492  1.00  6.83    -0.271 OA
ATOM    113  CB  LEU D   8     -21.488  28.810   7.615  1.00  7.17    -0.035 C 
ATOM    114  HB1 LEU D   8     -21.388  28.335   8.619  1.00  0.00     0.037 H 
ATOM    115  HB2 LEU D   8     -22.007  29.761   7.880  1.00  0.00     0.037 H 
ATOM    116  CG  LEU D   8     -20.109  29.132   7.081  1.00  8.76    -0.059 C 
ATOM    117  HG  LEU D   8     -20.187  29.306   5.982  1.00  0.00     0.038 H 
ATOM    118  CD1 LEU D   8     -19.579  30.401   7.735  1.00 10.62    -0.073 C 
ATOM    119 1HD1 LEU D   8     -20.286  31.245   7.560  1.00  0.00     0.028 H 
ATOM    120 2HD1 LEU D   8     -18.545  30.645   7.396  1.00  0.00     0.028 H 
ATOM    121 3HD1 LEU D   8     -19.364  30.254   8.819  1.00  0.00     0.028 H 
ATOM    122  CD2 LEU D   8     -19.126  27.959   7.324  1.00 10.07    -0.073 C 
ATOM    123 1HD2 LEU D   8     -19.514  27.030   6.845  1.00  0.00     0.028 H 
ATOM    124 2HD2 LEU D   8     -18.911  27.812   8.408  1.00  0.00     0.028 H 
ATOM    125 3HD2 LEU D   8     -18.092  28.203   6.985  1.00  0.00     0.028 H 
ATOM    126  N   CYS D   9     -21.965  25.744   7.623  1.00  5.96    -0.345 N 
ATOM    127  HN  CYS D   9     -22.437  26.081   8.462  1.00  0.00     0.163 HD
ATOM    128  CA  CYS D   9     -21.429  24.388   7.606  1.00  6.39     0.098 C 
ATOM    129  HA  CYS D   9     -20.331  24.444   7.423  1.00  0.00     0.088 H 
ATOM    130  C   CYS D   9     -22.069  23.555   6.482  1.00  6.36     0.241 C 
ATOM    131  O   CYS D   9     -21.398  22.726   5.824  1.00  7.28    -0.271 OA
ATOM    132  CB  CYS D   9     -21.660  23.727   8.961  1.00  5.07     0.013 C 
ATOM    133  HB1 CYS D   9     -21.639  24.491   9.773  1.00  0.00     0.053 H 
ATOM    134  HB2 CYS D   9     -22.717  23.382   9.048  1.00  0.00     0.053 H 
ATOM    135  SG  CYS D   9     -20.524  22.372   9.346  0.75  5.83    -0.095 SA
ATOM    136  N   ALA D  10     -23.357  23.791   6.264  1.00  7.39    -0.346 N 
ATOM    137  HN  ALA D  10     -23.815  24.523   6.806  1.00  0.00     0.163 HD
ATOM    138  CA  ALA D  10     -24.150  23.050   5.283  1.00  7.11     0.086 C 
ATOM    139  HA  ALA D  10     -24.036  21.964   5.510  1.00  0.00     0.086 H 
ATOM    140  C   ALA D  10     -23.680  23.272   3.855  1.00  7.25     0.240 C 
ATOM    141  O   ALA D  10     -24.031  22.505   2.967  1.00  7.53    -0.271 OA
ATOM    142  CB  ALA D  10     -25.586  23.379   5.386  1.00  8.46    -0.049 C 
ATOM    143  HB1 ALA D  10     -25.931  23.216   6.434  1.00  0.00     0.030 H 
ATOM    144  HB2 ALA D  10     -26.202  22.814   4.647  1.00  0.00     0.030 H 
ATOM    145  HB3 ALA D  10     -25.809  24.410   5.025  1.00  0.00     0.030 H 
ATOM    146  N   GLU D  11     -22.898  24.328   3.630  1.00  8.20    -0.346 N 
ATOM    147  HN  GLU D  11     -22.635  24.937   4.405  1.00  0.00     0.163 HD
ATOM    148  CA  GLU D  11     -22.409  24.624   2.270  1.00  8.49     0.090 C 
ATOM    149  HA  GLU D  11     -23.254  24.465   1.560  1.00  0.00     0.087 H 
ATOM    150  C   GLU D  11     -21.245  23.742   1.820  1.00  8.31     0.241 C 
ATOM    151  O   GLU D  11     -20.826  23.828   0.663  1.00 10.23    -0.271 OA
ATOM    152  CB  GLU D  11     -21.967  26.086   2.156  1.00  8.50    -0.029 C 
ATOM    153  HB1 GLU D  11     -21.551  26.294   1.143  1.00  0.00     0.037 H 
ATOM    154  HB2 GLU D  11     -21.057  26.271   2.773  1.00  0.00     0.037 H 
ATOM    155  CG  GLU D  11     -23.055  27.077   2.499  1.00 11.55     0.018 C 
ATOM    156  HG1 GLU D  11     -23.412  26.930   3.545  1.00  0.00     0.049 H 
ATOM    157  HG2 GLU D  11     -23.997  26.840   1.951  1.00  0.00     0.049 H 
ATOM    158  CD  GLU D  11     -22.643  28.505   2.267  1.00 15.83     0.172 C 
ATOM    159  OE1 GLU D  11     -23.540  29.345   2.126  1.00 19.80    -0.648 OA
ATOM    160  OE2 GLU D  11     -21.437  28.794   2.267  1.00 20.75    -0.648 OA
ATOM    161  N   TYR D  12     -20.708  22.918   2.726  1.00  7.54    -0.346 N 
ATOM    162  HN  TYR D  12     -21.158  22.812   3.635  1.00  0.00     0.163 HD
ATOM    163  CA  TYR D  12     -19.485  22.165   2.437  1.00  8.28     0.093 C 
ATOM    164  HA  TYR D  12     -19.136  22.456   1.419  1.00  0.00     0.088 H 
ATOM    165  C   TYR D  12     -19.727  20.662   2.436  1.00  7.80     0.241 C 
ATOM    166  O   TYR D  12     -20.633  20.175   3.091  1.00 12.41    -0.271 OA
ATOM    167  CB  TYR D  12     -18.369  22.528   3.444  1.00  8.59    -0.014 C 
ATOM    168  HB1 TYR D  12     -18.669  22.289   4.491  1.00  0.00     0.043 H 
ATOM    169  HB2 TYR D  12     -17.497  21.839   3.353  1.00  0.00     0.043 H 
ATOM    170  CG  TYR D  12     -17.953  23.962   3.306  1.00  7.90    -0.056 A 
ATOM    171  CD1 TYR D  12     -18.677  24.976   3.900  1.00  7.42    -0.074 A 
ATOM    172  HD1 TYR D  12     -19.562  24.728   4.510  1.00  0.00     0.084 H 
ATOM    173  CD2 TYR D  12     -16.907  24.310   2.465  1.00  5.40    -0.074 A 
ATOM    174  HD2 TYR D  12     -16.358  23.520   1.925  1.00  0.00     0.084 H 
ATOM    175  CE1 TYR D  12     -18.304  26.306   3.739  1.00  5.87    -0.051 A 
ATOM    176  HE1 TYR D  12     -18.857  27.102   4.266  1.00  0.00     0.087 H 
ATOM    177  CE2 TYR D  12     -16.541  25.637   2.293  1.00  6.53    -0.051 A 
ATOM    178  HE2 TYR D  12     -15.683  25.897   1.650  1.00  0.00     0.087 H 
ATOM    179  CZ  TYR D  12     -17.252  26.626   2.928  1.00  6.18     0.065 A 
ATOM    180  OH  TYR D  12     -16.924  27.933   2.742  1.00  9.17    -0.361 OA
ATOM    181  HH  TYR D  12     -17.416  28.617   3.181  1.00  0.00     0.217 HD
ATOM    182  N   HIS D  13     -18.903  19.947   1.675  1.00  9.20    -0.346 N 
ATOM    183  HN  HIS D  13     -18.233  20.432   1.079  1.00  0.00     0.163 HD
ATOM    184  CA  HIS D  13     -18.931  18.489   1.669  1.00 10.85     0.094 C 
ATOM    185  HA  HIS D  13     -19.990  18.142   1.708  1.00  0.00     0.088 H 
ATOM    186  C   HIS D  13     -18.189  17.972   2.892  1.00  8.58     0.241 C 
ATOM    187  O   HIS D  13     -17.224  18.580   3.347  1.00  9.34    -0.271 OA
ATOM    188  CB  HIS D  13     -18.259  17.932   0.393  0.75 12.79     0.002 C 
ATOM    189  HB1 HIS D  13     -18.298  18.687  -0.427  1.00  0.00     0.046 H 
ATOM    190  HB2 HIS D  13     -17.155  17.861   0.535  1.00  0.00     0.046 H 
ATOM    191  CG  HIS D  13     -18.812  16.615  -0.081  0.75 18.07     0.028 A 
ATOM    192  ND1 HIS D  13     -18.396  15.400   0.426  0.75 22.39    -0.354 N 
ATOM    193  HD1 HIS D  13     -17.696  15.278   1.157  1.00  0.00     0.166 HD
ATOM    194  CD2 HIS D  13     -19.727  16.323  -1.035  0.75 19.83    -0.000 A 
ATOM    195  HD2 HIS D  13     -20.267  17.049  -1.666  1.00  0.00     0.114 H 
ATOM    196  CE1 HIS D  13     -19.043  14.419  -0.180  0.75 22.32     0.040 A 
ATOM    197  HE1 HIS D  13     -18.922  13.342   0.024  1.00  0.00     0.140 H 
ATOM    198  NE2 HIS D  13     -19.859  14.952  -1.072  0.75 20.80    -0.360 N 
ATOM    199  HE2 HIS D  13     -20.485  14.433  -1.688  1.00  0.00     0.166 HD
ATOM    200  N   ASN D  14     -18.610  16.817   3.387  1.00  8.53    -0.346 N 
ATOM    201  HN  ASN D  14     -19.451  16.389   2.999  1.00  0.00     0.163 HD
ATOM    202  CA  ASN D  14     -17.906  16.139   4.471  1.00  8.69     0.097 C 
ATOM    203  HA  ASN D  14     -18.476  15.211   4.710  1.00  0.00     0.088 H 
ATOM    204  C   ASN D  14     -17.818  16.963   5.753  1.00  6.52     0.241 C 
ATOM    205  O   ASN D  14     -16.839  16.876   6.453  1.00  7.66    -0.271 OA
ATOM    206  CB  ASN D  14     -16.486  15.713   4.049  1.00  8.99     0.036 C 
ATOM    207  HB1 ASN D  14     -15.950  15.225   4.896  1.00  0.00     0.051 H 
ATOM    208  HB2 ASN D  14     -15.831  16.604   3.906  1.00  0.00     0.051 H 
ATOM    209  CG  ASN D  14     -16.469  14.816   2.802  1.00 10.58     0.217 C 
ATOM    210  OD1 ASN D  14     -17.160  13.801   2.732  1.00 14.28    -0.274 OA
ATOM    211  ND2 ASN D  14     -15.666  15.192   1.810  1.00 14.74    -0.370 N 
ATOM    212 1HD2 ASN D  14     -15.655  14.596   0.982  1.00  0.00     0.159 HD
ATOM    213 2HD2 ASN D  14     -15.093  16.034   1.868  1.00  0.00     0.159 HD
ATOM    214  N   THR D  15     -18.849  17.738   6.056  1.00  7.40    -0.344 N 
ATOM    215  HN  THR D  15     -19.609  17.850   5.385  1.00  0.00     0.163 HD
ATOM    216  CA  THR D  15     -18.910  18.429   7.331  1.00  6.75     0.113 C 
ATOM    217  HA  THR D  15     -17.978  18.195   7.896  1.00  0.00     0.091 H 
ATOM    218  C   THR D  15     -20.085  18.029   8.182  1.00  5.51     0.243 C 
ATOM    219  O   THR D  15     -21.054  17.436   7.714  1.00  7.50    -0.271 OA
ATOM    220  CB  THR D  15     -19.001  19.939   7.176  1.00  7.56     0.060 C 
ATOM    221  HB  THR D  15     -19.019  20.398   8.192  1.00  0.00     0.086 H 
ATOM    222  OG1 THR D  15     -20.224  20.281   6.501  1.00  7.83    -0.393 OA
ATOM    223  HG1 THR D  15     -20.960  19.919   6.981  1.00  0.00     0.210 HD
ATOM    224  CG2 THR D  15     -17.809  20.525   6.398  1.00  8.35    -0.050 C 
ATOM    225 1HG2 THR D  15     -16.861  20.260   6.921  1.00  0.00     0.031 H 
ATOM    226 2HG2 THR D  15     -17.909  21.624   6.236  1.00  0.00     0.031 H 
ATOM    227 3HG2 THR D  15     -17.805  20.207   5.329  1.00  0.00     0.031 H 
ATOM    228  N   GLN D  16     -19.957  18.351   9.466  1.00  5.91    -0.346 N 
ATOM    229  HN  GLN D  16     -19.057  18.689   9.806  1.00  0.00     0.163 HD
ATOM    230  CA  GLN D  16     -21.066  18.234  10.396  1.00  6.38     0.090 C 
ATOM    231  HA  GLN D  16     -22.014  18.466   9.857  1.00  0.00     0.087 H 
ATOM    232  C   GLN D  16     -20.894  19.229  11.542  1.00  5.54     0.241 C 
ATOM    233  O   GLN D  16     -19.764  19.702  11.823  1.00  6.04    -0.271 OA
ATOM    234  CB  GLN D  16     -21.155  16.815  10.964  1.00  7.62    -0.030 C 
ATOM    235  HB1 GLN D  16     -21.270  16.075  10.138  1.00  0.00     0.037 H 
ATOM    236  HB2 GLN D  16     -22.127  16.670  11.491  1.00  0.00     0.037 H 
ATOM    237  CG  GLN D  16     -20.009  16.419  11.864  1.00  9.91     0.011 C 
ATOM    238  HG1 GLN D  16     -20.059  16.959  12.838  1.00  0.00     0.047 H 
ATOM    239  HG2 GLN D  16     -19.042  16.824  11.484  1.00  0.00     0.047 H 
ATOM    240  CD  GLN D  16     -19.928  14.930  12.073  1.00 13.79     0.215 C 
ATOM    241  OE1 GLN D  16     -19.723  14.191  11.125  1.00 15.30    -0.274 OA
ATOM    242  NE2 GLN D  16     -20.152  14.482  13.304  1.00 18.67    -0.370 N 
ATOM    243 1HE2 GLN D  16     -20.323  15.100  14.097  1.00  0.00     0.159 HD
ATOM    244 2HE2 GLN D  16     -20.097  13.473  13.446  1.00  0.00     0.159 HD
ATOM    245  N   ILE D  17     -22.017  19.525  12.198  1.00  6.06    -0.346 N 
ATOM    246  HN  ILE D  17     -22.900  19.180  11.822  1.00  0.00     0.163 HD
ATOM    247  CA  ILE D  17     -22.051  20.310  13.417  1.00  5.18     0.092 C 
ATOM    248  HA  ILE D  17     -21.186  21.014  13.418  1.00  0.00     0.088 H 
ATOM    249  C   ILE D  17     -21.955  19.414  14.634  1.00  4.38     0.241 C 
ATOM    250  O   ILE D  17     -22.676  18.393  14.714  1.00  6.55    -0.271 OA
ATOM    251  CB  ILE D  17     -23.370  21.132  13.474  1.00  5.52    -0.030 C 
ATOM    252  HB  ILE D  17     -24.206  20.442  13.213  1.00  0.00     0.043 H 
ATOM    253  CG1 ILE D  17     -23.345  22.246  12.419  1.00  7.57    -0.063 C 
ATOM    254 1HG1 ILE D  17     -23.106  21.823  11.415  1.00  0.00     0.033 H 
ATOM    255 2HG1 ILE D  17     -24.377  22.622  12.229  1.00  0.00     0.033 H 
ATOM    256  CG2 ILE D  17     -23.620  21.641  14.889  1.00  5.84    -0.071 C 
ATOM    257 1HG2 ILE D  17     -23.638  20.832  15.656  1.00  0.00     0.028 H 
ATOM    258 2HG2 ILE D  17     -24.556  22.246  14.931  1.00  0.00     0.028 H 
ATOM    259 3HG2 ILE D  17     -22.878  22.427  15.163  1.00  0.00     0.028 H 
ATOM    260  CD1 ILE D  17     -22.408  23.410  12.740  1.00  7.89    -0.076 C 
ATOM    261 1HD1 ILE D  17     -22.390  24.219  11.973  1.00  0.00     0.027 H 
ATOM    262 2HD1 ILE D  17     -21.376  23.034  12.930  1.00  0.00     0.027 H 
ATOM    263 3HD1 ILE D  17     -22.647  23.833  13.744  1.00  0.00     0.027 H 
ATOM    264  N   HIS D  18     -21.082  19.805  15.563  1.00  3.96    -0.346 N 
ATOM    265  HN  HIS D  18     -20.392  20.514  15.314  1.00  0.00     0.163 HD
ATOM    266  CA  HIS D  18     -21.066  19.266  16.922  1.00  5.37     0.094 C 
ATOM    267  HA  HIS D  18     -21.744  18.384  16.995  1.00  0.00     0.088 H 
ATOM    268  C   HIS D  18     -21.555  20.387  17.842  1.00  5.08     0.241 C 
ATOM    269  O   HIS D  18     -21.105  21.529  17.718  1.00  5.07    -0.271 OA
ATOM    270  CB  HIS D  18     -19.645  18.877  17.341  1.00  7.62     0.002 C 
ATOM    271  HB1 HIS D  18     -19.587  18.745  18.447  1.00  0.00     0.046 H 
ATOM    272  HB2 HIS D  18     -18.951  19.741  17.216  1.00  0.00     0.046 H 
ATOM    273  CG  HIS D  18     -19.110  17.674  16.644  1.00  7.25     0.028 A 
ATOM    274  ND1 HIS D  18     -19.377  16.384  17.052  1.00  9.47    -0.354 N 
ATOM    275  HD1 HIS D  18     -19.965  16.125  17.844  1.00  0.00     0.166 HD
ATOM    276  CD2 HIS D  18     -18.286  17.568  15.578  1.00  7.72    -0.000 A 
ATOM    277  HD2 HIS D  18     -17.879  18.402  14.982  1.00  0.00     0.114 H 
ATOM    278  CE1 HIS D  18     -18.750  15.537  16.254  1.00 11.57     0.040 A 
ATOM    279  HE1 HIS D  18     -18.802  14.437  16.312  1.00  0.00     0.140 H 
ATOM    280  NE2 HIS D  18     -18.050  16.233  15.375  1.00  8.22    -0.360 N 
ATOM    281  HE2 HIS D  18     -17.435  15.841  14.662  1.00  0.00     0.166 HD
ATOM    282  N   THR D  19     -22.463  20.067  18.756  1.00  4.38    -0.344 N 
ATOM    283  HN  THR D  19     -22.849  19.123  18.766  1.00  0.00     0.163 HD
ATOM    284  CA  THR D  19     -22.923  21.039  19.750  1.00  3.54     0.113 C 
ATOM    285  HA  THR D  19     -22.599  22.060  19.441  1.00  0.00     0.091 H 
ATOM    286  C   THR D  19     -22.291  20.700  21.079  1.00  4.31     0.243 C 
ATOM    287  O   THR D  19     -22.442  19.583  21.599  1.00  5.67    -0.271 OA
ATOM    288  CB  THR D  19     -24.444  21.012  19.870  1.00  4.27     0.060 C 
ATOM    289  HB  THR D  19     -24.781  20.004  20.207  1.00  0.00     0.086 H 
ATOM    290  OG1 THR D  19     -25.013  21.316  18.593  1.00  6.24    -0.393 OA
ATOM    291  HG1 THR D  19     -25.960  21.299  18.668  1.00  0.00     0.210 HD
ATOM    292  CG2 THR D  19     -24.921  22.072  20.849  1.00  6.25    -0.050 C 
ATOM    293 1HG2 THR D  19     -26.032  22.052  20.937  1.00  0.00     0.031 H 
ATOM    294 2HG2 THR D  19     -24.545  23.086  20.577  1.00  0.00     0.031 H 
ATOM    295 3HG2 THR D  19     -24.425  21.971  21.843  1.00  0.00     0.031 H 
ATOM    296  N   LEU D  20     -21.514  21.634  21.589  1.00  4.46    -0.346 N 
ATOM    297  HN  LEU D  20     -21.420  22.521  21.095  1.00  0.00     0.163 HD
ATOM    298  CA  LEU D  20     -20.795  21.443  22.819  1.00  4.52     0.089 C 
ATOM    299  HA  LEU D  20     -20.746  20.351  23.037  1.00  0.00     0.087 H 
ATOM    300  C   LEU D  20     -21.457  22.145  23.997  1.00  4.66     0.241 C 
ATOM    301  O   LEU D  20     -21.677  21.552  25.056  1.00  4.32    -0.271 OA
ATOM    302  CB  LEU D  20     -19.385  21.972  22.686  1.00  6.09    -0.035 C 
ATOM    303  HB1 LEU D  20     -18.971  22.188  23.699  1.00  0.00     0.037 H 
ATOM    304  HB2 LEU D  20     -19.412  22.999  22.252  1.00  0.00     0.037 H 
ATOM    305  CG  LEU D  20     -18.400  21.116  21.906  1.00  7.78    -0.059 C 
ATOM    306  HG  LEU D  20     -17.386  21.529  22.115  1.00  0.00     0.038 H 
ATOM    307  CD1 LEU D  20     -18.391  19.694  22.393  1.00  8.80    -0.073 C 
ATOM    308 1HD1 LEU D  20     -17.669  19.066  21.821  1.00  0.00     0.028 H 
ATOM    309 2HD1 LEU D  20     -19.415  19.252  22.377  1.00  0.00     0.028 H 
ATOM    310 3HD1 LEU D  20     -18.196  19.641  23.490  1.00  0.00     0.028 H 
ATOM    311  CD2 LEU D  20     -18.626  21.247  20.362  1.00 10.95    -0.073 C 
ATOM    312 1HD2 LEU D  20     -17.904  20.619  19.790  1.00  0.00     0.028 H 
ATOM    313 2HD2 LEU D  20     -18.592  22.312  20.033  1.00  0.00     0.028 H 
ATOM    314 3HD2 LEU D  20     -19.680  21.014  20.082  1.00  0.00     0.028 H 
ATOM    315  N   ASN D  21     -21.769  23.424  23.807  1.00  3.67    -0.346 N 
ATOM    316  HN  ASN D  21     -21.647  23.829  22.879  1.00  0.00     0.163 HD
ATOM    317  CA  ASN D  21     -22.285  24.273  24.893  1.00  4.15     0.097 C 
ATOM    318  HA  ASN D  21     -22.143  25.330  24.567  1.00  0.00     0.088 H 
ATOM    319  C   ASN D  21     -21.497  24.105  26.180  1.00  3.99     0.241 C 
ATOM    320  O   ASN D  21     -22.051  23.901  27.242  1.00  3.78    -0.271 OA
ATOM    321  CB  ASN D  21     -23.795  24.072  25.091  1.00  4.14     0.036 C 
ATOM    322  HB1 ASN D  21     -24.056  22.990  25.162  1.00  0.00     0.051 H 
ATOM    323  HB2 ASN D  21     -24.119  24.396  26.108  1.00  0.00     0.051 H 
ATOM    324  CG  ASN D  21     -24.591  24.758  24.019  1.00  5.80     0.217 C 
ATOM    325  OD1 ASN D  21     -24.276  25.912  23.658  1.00  6.26    -0.274 OA
ATOM    326  ND2 ASN D  21     -25.611  24.062  23.484  1.00  5.61    -0.370 N 
ATOM    327 1HD2 ASN D  21     -26.152  24.528  22.756  1.00  0.00     0.159 HD
ATOM    328 2HD2 ASN D  21     -25.868  23.120  23.779  1.00  0.00     0.159 HD
ATOM    329  N   ASP D  22     -20.183  24.199  26.047  1.00  4.19    -0.345 N 
ATOM    330  HN  ASP D  22     -19.813  24.445  25.129  1.00  0.00     0.163 HD
ATOM    331  CA  ASP D  22     -19.240  23.975  27.119  1.00  3.65     0.098 C 
ATOM    332  HA  ASP D  22     -19.672  24.392  28.059  1.00  0.00     0.088 H 
ATOM    333  C   ASP D  22     -17.931  24.701  26.829  1.00  4.20     0.241 C 
ATOM    334  O   ASP D  22     -17.607  24.947  25.682  1.00  4.64    -0.271 OA
ATOM    335  CB  ASP D  22     -19.042  22.463  27.308  1.00  4.84     0.043 C 
ATOM    336  HB1 ASP D  22     -18.464  22.032  26.457  1.00  0.00     0.052 H 
ATOM    337  HB2 ASP D  22     -20.006  21.919  27.172  1.00  0.00     0.052 H 
ATOM    338  CG  ASP D  22     -18.409  22.100  28.616  1.00  4.19     0.175 C 
ATOM    339  OD1 ASP D  22     -18.395  22.895  29.586  1.00  6.13    -0.648 OA
ATOM    340  OD2 ASP D  22     -17.912  20.961  28.776  1.00  5.63    -0.648 OA
ATOM    341  N   LYS D  23     -17.202  25.027  27.891  1.00  4.88    -0.346 N 
ATOM    342  HN  LYS D  23     -17.599  24.908  28.823  1.00  0.00     0.163 HD
ATOM    343  CA  LYS D  23     -15.858  25.547  27.756  1.00  4.13     0.089 C 
ATOM    344  HA  LYS D  23     -15.873  26.352  26.985  1.00  0.00     0.087 H 
ATOM    345  C   LYS D  23     -14.911  24.462  27.287  1.00  3.91     0.241 C 
ATOM    346  O   LYS D  23     -15.181  23.277  27.430  1.00  4.65    -0.271 OA
ATOM    347  CB  LYS D  23     -15.327  26.162  29.090  1.00  5.60    -0.038 C 
ATOM    348  HB1 LYS D  23     -16.014  26.968  29.437  1.00  0.00     0.036 H 
ATOM    349  HB2 LYS D  23     -14.405  26.757  28.893  1.00  0.00     0.036 H 
ATOM    350  CG  LYS D  23     -15.074  25.169  30.225  1.00  5.87    -0.061 C 
ATOM    351  HG1 LYS D  23     -15.974  24.544  30.433  1.00  0.00     0.033 H 
ATOM    352  HG2 LYS D  23     -14.373  24.359  29.914  1.00  0.00     0.033 H 
ATOM    353  CD  LYS D  23     -14.586  25.884  31.476  1.00  8.88    -0.043 C 
ATOM    354  HD1 LYS D  23     -13.560  26.297  31.331  1.00  0.00     0.035 H 
ATOM    355  HD2 LYS D  23     -15.139  26.838  31.637  1.00  0.00     0.035 H 
ATOM    356  CE  LYS D  23     -14.650  25.025  32.664  1.00 15.41     0.080 C 
ATOM    357  HE1 LYS D  23     -14.736  25.607  33.611  1.00  0.00     0.075 H 
ATOM    358  HE2 LYS D  23     -15.613  24.469  32.741  1.00  0.00     0.075 H 
ATOM    359  NZ  LYS D  23     -13.499  24.149  32.649  1.00 20.33    -0.079 N 
ATOM    360  HZ1 LYS D  23     -13.543  23.552  33.475  1.00  0.00     0.274 HD
ATOM    361  HZ2 LYS D  23     -12.618  24.658  32.578  1.00  0.00     0.274 HD
ATOM    362  HZ3 LYS D  23     -13.420  23.617  31.782  1.00  0.00     0.274 HD
ATOM    363  N   ILE D  24     -13.772  24.872  26.744  1.00  4.47    -0.346 N 
ATOM    364  HN  ILE D  24     -13.615  25.874  26.637  1.00  0.00     0.163 HD
ATOM    365  CA  ILE D  24     -12.737  23.954  26.295  1.00  4.51     0.092 C 
ATOM    366  HA  ILE D  24     -13.211  23.125  25.719  1.00  0.00     0.088 H 
ATOM    367  C   ILE D  24     -12.045  23.375  27.517  1.00  4.18     0.241 C 
ATOM    368  O   ILE D  24     -11.681  24.112  28.443  1.00  4.55    -0.271 OA
ATOM    369  CB  ILE D  24     -11.739  24.707  25.372  1.00  4.27    -0.030 C 
ATOM    370  HB  ILE D  24     -11.365  25.600  25.924  1.00  0.00     0.043 H 
ATOM    371  CG1 ILE D  24     -12.445  25.195  24.103  1.00  5.38    -0.063 C 
ATOM    372 1HG1 ILE D  24     -12.780  24.328  23.487  1.00  0.00     0.033 H 
ATOM    373 2HG1 ILE D  24     -13.434  25.643  24.356  1.00  0.00     0.033 H 
ATOM    374  CG2 ILE D  24     -10.551  23.844  25.019  1.00  6.26    -0.071 C 
ATOM    375 1HG2 ILE D  24      -9.835  24.384  24.357  1.00  0.00     0.028 H 
ATOM    376 2HG2 ILE D  24     -10.870  22.875  24.569  1.00  0.00     0.028 H 
ATOM    377 3HG2 ILE D  24     -10.046  23.453  25.933  1.00  0.00     0.028 H 
ATOM    378  CD1 ILE D  24     -11.628  26.158  23.262  1.00  6.67    -0.076 C 
ATOM    379 1HD1 ILE D  24     -12.142  26.513  22.338  1.00  0.00     0.027 H 
ATOM    380 2HD1 ILE D  24     -10.639  25.710  23.009  1.00  0.00     0.027 H 
ATOM    381 3HD1 ILE D  24     -11.293  27.025  23.878  1.00  0.00     0.027 H 
ATOM    382  N   PHE D  25     -11.884  22.054  27.518  1.00  3.97    -0.346 N 
ATOM    383  HN  PHE D  25     -12.261  21.516  26.738  1.00  0.00     0.163 HD
ATOM    384  CA  PHE D  25     -11.191  21.343  28.587  1.00  4.63     0.093 C 
ATOM    385  HA  PHE D  25     -11.506  21.806  29.551  1.00  0.00     0.088 H 
ATOM    386  C   PHE D  25      -9.670  21.417  28.525  1.00  4.12     0.241 C 
ATOM    387  O   PHE D  25      -8.995  21.614  29.525  1.00  5.99    -0.271 OA
ATOM    388  CB  PHE D  25     -11.647  19.875  28.616  1.00  5.22    -0.014 C 
ATOM    389  HB1 PHE D  25     -12.758  19.810  28.676  1.00  0.00     0.043 H 
ATOM    390  HB2 PHE D  25     -11.485  19.393  27.623  1.00  0.00     0.043 H 
ATOM    391  CG  PHE D  25     -11.015  19.072  29.698  1.00  6.78    -0.056 A 
ATOM    392  CD1 PHE D  25     -11.472  19.195  30.996  1.00  8.82    -0.077 A 
ATOM    393  HD1 PHE D  25     -12.293  19.897  31.218  1.00  0.00     0.084 H 
ATOM    394  CD2 PHE D  25      -9.941  18.233  29.438  1.00  7.37    -0.077 A 
ATOM    395  HD2 PHE D  25      -9.555  18.135  28.410  1.00  0.00     0.084 H 
ATOM    396  CE1 PHE D  25     -10.920  18.457  32.014  1.00 13.25    -0.082 A 
ATOM    397  HE1 PHE D  25     -11.331  18.521  33.036  1.00  0.00     0.083 H 
ATOM    398  CE2 PHE D  25      -9.359  17.525  30.461  1.00 12.51    -0.082 A 
ATOM    399  HE2 PHE D  25      -8.499  16.867  30.254  1.00  0.00     0.083 H 
ATOM    400  CZ  PHE D  25      -9.847  17.635  31.745  1.00 12.63    -0.083 A 
ATOM    401  HZ  PHE D  25      -9.376  17.062  32.562  1.00  0.00     0.083 H 
ATOM    402  N   SER D  26      -9.118  21.269  27.339  1.00  4.28    -0.344 N 
ATOM    403  HN  SER D  26      -9.706  21.062  26.532  1.00  0.00     0.163 HD
ATOM    404  CA  SER D  26      -7.682  21.397  27.166  1.00  3.93     0.109 C 
ATOM    405  HA  SER D  26      -7.303  22.089  27.953  1.00  0.00     0.090 H 
ATOM    406  C   SER D  26      -7.369  22.010  25.819  1.00  4.41     0.243 C 
ATOM    407  O   SER D  26      -8.104  21.833  24.846  1.00  5.77    -0.271 OA
ATOM    408  CB  SER D  26      -6.970  20.042  27.345  1.00  5.94     0.044 C 
ATOM    409  HB1 SER D  26      -7.251  19.555  28.308  1.00  0.00     0.077 H 
ATOM    410  HB2 SER D  26      -5.879  20.174  27.533  1.00  0.00     0.077 H 
ATOM    411  OG  SER D  26      -7.206  19.196  26.252  1.00  5.62    -0.398 OA
ATOM    412  HG  SER D  26      -6.767  18.361  26.362  1.00  0.00     0.209 HD
ATOM    413  N   TYR D  27      -6.252  22.740  25.806  1.00  4.22    -0.346 N 
ATOM    414  HN  TYR D  27      -5.740  22.845  26.682  1.00  0.00     0.163 HD
ATOM    415  CA  TYR D  27      -5.722  23.391  24.631  1.00  4.69     0.093 C 
ATOM    416  HA  TYR D  27      -6.314  23.078  23.739  1.00  0.00     0.088 H 
ATOM    417  C   TYR D  27      -4.259  22.969  24.440  1.00  5.02     0.241 C 
ATOM    418  O   TYR D  27      -3.462  23.080  25.380  1.00  4.94    -0.271 OA
ATOM    419  CB  TYR D  27      -5.819  24.919  24.792  1.00  5.95    -0.014 C 
ATOM    420  HB1 TYR D  27      -5.393  25.264  25.763  1.00  0.00     0.043 H 
ATOM    421  HB2 TYR D  27      -6.871  25.256  24.945  1.00  0.00     0.043 H 
ATOM    422  CG  TYR D  27      -5.162  25.617  23.599  1.00  6.13    -0.056 A 
ATOM    423  CD1 TYR D  27      -5.866  25.892  22.397  1.00  5.66    -0.074 A 
ATOM    424  HD1 TYR D  27      -6.939  25.643  22.348  1.00  0.00     0.084 H 
ATOM    425  CD2 TYR D  27      -3.810  25.919  23.610  1.00  6.00    -0.074 A 
ATOM    426  HD2 TYR D  27      -3.199  25.699  24.502  1.00  0.00     0.084 H 
ATOM    427  CE1 TYR D  27      -5.278  26.448  21.303  1.00  7.38    -0.051 A 
ATOM    428  HE1 TYR D  27      -5.866  26.621  20.386  1.00  0.00     0.087 H 
ATOM    429  CE2 TYR D  27      -3.212  26.518  22.458  1.00  6.19    -0.051 A 
ATOM    430  HE2 TYR D  27      -2.137  26.765  22.464  1.00  0.00     0.087 H 
ATOM    431  CZ  TYR D  27      -3.968  26.788  21.344  1.00  6.55     0.065 A 
ATOM    432  OH  TYR D  27      -3.401  27.253  20.167  1.00  9.83    -0.361 OA
ATOM    433  HH  TYR D  27      -2.482  27.492  20.196  1.00  0.00     0.217 HD
ATOM    434  N   THR D  28      -3.939  22.448  23.254  1.00  4.65    -0.344 N 
ATOM    435  HN  THR D  28      -4.672  22.359  22.551  1.00  0.00     0.163 HD
ATOM    436  CA  THR D  28      -2.595  22.000  22.913  1.00  4.56     0.113 C 
ATOM    437  HA  THR D  28      -1.890  22.261  23.737  1.00  0.00     0.091 H 
ATOM    438  C   THR D  28      -2.141  22.661  21.619  1.00  4.98     0.243 C 
ATOM    439  O   THR D  28      -2.926  22.758  20.658  1.00  5.76    -0.271 OA
ATOM    440  CB  THR D  28      -2.621  20.488  22.717  1.00  5.32     0.060 C 
ATOM    441  HB  THR D  28      -3.380  20.231  21.941  1.00  0.00     0.086 H 
ATOM    442  OG1 THR D  28      -2.977  19.854  23.955  1.00  5.59    -0.393 OA
ATOM    443  HG1 THR D  28      -3.822  20.200  24.217  1.00  0.00     0.210 HD
ATOM    444  CG2 THR D  28      -1.246  19.925  22.291  1.00  7.00    -0.050 C 
ATOM    445 1HG2 THR D  28      -0.970  20.417  21.330  1.00  0.00     0.031 H 
ATOM    446 2HG2 THR D  28      -1.230  18.812  22.231  1.00  0.00     0.031 H 
ATOM    447 3HG2 THR D  28      -0.465  20.038  23.079  1.00  0.00     0.031 H 
ATOM    448  N   GLU D  29      -0.889  23.113  21.579  1.00  4.36    -0.346 N 
ATOM    449  HN  GLU D  29      -0.315  23.135  22.422  1.00  0.00     0.163 HD
ATOM    450  CA  GLU D  29      -0.359  23.576  20.302  1.00  5.75     0.090 C 
ATOM    451  HA  GLU D  29      -0.929  23.047  19.503  1.00  0.00     0.087 H 
ATOM    452  C   GLU D  29       1.096  23.134  20.177  1.00  4.55     0.241 C 
ATOM    453  O   GLU D  29       1.821  22.930  21.145  1.00  4.55    -0.271 OA
ATOM    454  CB  GLU D  29      -0.560  25.087  20.071  1.00 10.58    -0.029 C 
ATOM    455  HB1 GLU D  29      -1.617  25.379  20.273  1.00  0.00     0.037 H 
ATOM    456  HB2 GLU D  29      -0.504  25.330  18.984  1.00  0.00     0.037 H 
ATOM    457  CG  GLU D  29       0.378  25.939  20.849  1.00  8.42     0.018 C 
ATOM    458  HG1 GLU D  29       1.426  25.615  20.650  1.00  0.00     0.049 H 
ATOM    459  HG2 GLU D  29       0.289  25.695  21.933  1.00  0.00     0.049 H 
ATOM    460  CD  GLU D  29       0.268  27.436  20.658  1.00  6.02     0.172 C 
ATOM    461  OE1 GLU D  29      -0.868  27.904  20.458  1.00  9.92    -0.648 OA
ATOM    462  OE2 GLU D  29       1.323  28.120  20.664  1.00  6.70    -0.648 OA
ATOM    463  N   SER D  30       1.476  22.975  18.935  1.00  3.94    -0.344 N 
ATOM    464  HN  SER D  30       0.824  23.248  18.199  1.00  0.00     0.163 HD
ATOM    465  CA  SER D  30       2.767  22.434  18.532  1.00  4.37     0.109 C 
ATOM    466  HA  SER D  30       3.426  22.348  19.427  1.00  0.00     0.090 H 
ATOM    467  C   SER D  30       3.450  23.301  17.486  1.00  4.41     0.243 C 
ATOM    468  O   SER D  30       2.809  23.747  16.536  1.00  4.29    -0.271 OA
ATOM    469  CB  SER D  30       2.529  21.041  17.943  1.00  3.92     0.044 C 
ATOM    470  HB1 SER D  30       1.608  21.013  17.315  1.00  0.00     0.077 H 
ATOM    471  HB2 SER D  30       2.222  20.311  18.728  1.00  0.00     0.077 H 
ATOM    472  OG  SER D  30       3.674  20.585  17.219  1.00  4.96    -0.398 OA
ATOM    473  HG  SER D  30       3.526  19.721  16.854  1.00  0.00     0.209 HD
ATOM    474  N   LEU D  31       4.756  23.474  17.647  1.00  3.65    -0.346 N 
ATOM    475  HN  LEU D  31       5.184  23.169  18.521  1.00  0.00     0.163 HD
ATOM    476  CA  LEU D  31       5.602  24.077  16.635  1.00  2.87     0.089 C 
ATOM    477  HA  LEU D  31       4.937  24.510  15.852  1.00  0.00     0.087 H 
ATOM    478  C   LEU D  31       6.516  23.062  15.956  1.00  3.45     0.241 C 
ATOM    479  O   LEU D  31       7.364  23.457  15.130  1.00  4.05    -0.271 OA
ATOM    480  CB  LEU D  31       6.435  25.231  17.231  1.00  3.47    -0.035 C 
ATOM    481  HB1 LEU D  31       6.981  25.747  16.407  1.00  0.00     0.037 H 
ATOM    482  HB2 LEU D  31       5.745  26.038  17.570  1.00  0.00     0.037 H 
ATOM    483  CG  LEU D  31       7.424  24.914  18.362  1.00  4.28    -0.059 C 
ATOM    484  HG  LEU D  31       6.908  24.244  19.088  1.00  0.00     0.038 H 
ATOM    485  CD1 LEU D  31       8.676  24.202  17.880  1.00  6.52    -0.073 C 
ATOM    486 1HD1 LEU D  31       9.394  23.972  18.701  1.00  0.00     0.028 H 
ATOM    487 2HD1 LEU D  31       9.174  24.782  17.068  1.00  0.00     0.028 H 
ATOM    488 3HD1 LEU D  31       8.414  23.279  17.312  1.00  0.00     0.028 H 
ATOM    489  CD2 LEU D  31       7.817  26.191  19.102  1.00  6.30    -0.073 C 
ATOM    490 1HD2 LEU D  31       8.535  25.961  19.923  1.00  0.00     0.028 H 
ATOM    491 2HD2 LEU D  31       6.924  26.746  19.475  1.00  0.00     0.028 H 
ATOM    492 3HD2 LEU D  31       8.216  26.967  18.407  1.00  0.00     0.028 H 
ATOM    493  N   ALA D  32       6.332  21.775  16.242  1.00  3.28    -0.346 N 
ATOM    494  HN  ALA D  32       5.596  21.502  16.893  1.00  0.00     0.163 HD
ATOM    495  CA  ALA D  32       7.170  20.758  15.636  1.00  3.38     0.086 C 
ATOM    496  HA  ALA D  32       8.235  21.045  15.797  1.00  0.00     0.086 H 
ATOM    497  C   ALA D  32       6.924  20.664  14.116  1.00  3.73     0.240 C 
ATOM    498  O   ALA D  32       5.801  20.847  13.662  1.00  3.69    -0.271 OA
ATOM    499  CB  ALA D  32       6.939  19.397  16.297  1.00  5.62    -0.049 C 
ATOM    500  HB1 ALA D  32       7.117  19.465  17.396  1.00  0.00     0.030 H 
ATOM    501  HB2 ALA D  32       7.554  18.596  15.825  1.00  0.00     0.030 H 
ATOM    502  HB3 ALA D  32       5.928  18.988  16.064  1.00  0.00     0.030 H 
ATOM    503  N   GLY D  33       7.986  20.402  13.359  1.00  4.22    -0.351 N 
ATOM    504  HN  GLY D  33       8.872  20.160  13.802  1.00  0.00     0.163 HD
ATOM    505  CA  GLY D  33       7.899  20.457  11.907  1.00  4.63     0.069 C 
ATOM    506  HA1 GLY D  33       7.648  21.488  11.565  1.00  0.00     0.078 H 
ATOM    507  HA2 GLY D  33       8.909  20.350  11.446  1.00  0.00     0.078 H 
ATOM    508  C   GLY D  33       6.928  19.442  11.319  1.00  4.28     0.236 C 
ATOM    509  O   GLY D  33       6.978  18.258  11.665  1.00  5.70    -0.272 OA
ATOM    510  N   LYS D  34       6.012  19.942  10.490  1.00  4.11    -0.346 N 
ATOM    511  HN  LYS D  34       6.074  20.938  10.278  1.00  0.00     0.163 HD
ATOM    512  CA  LYS D  34       4.930  19.196   9.859  1.00  4.66     0.089 C 
ATOM    513  HA  LYS D  34       4.510  19.851   9.061  1.00  0.00     0.087 H 
ATOM    514  C   LYS D  34       3.785  18.876  10.813  1.00  3.83     0.241 C 
ATOM    515  O   LYS D  34       2.810  18.216  10.412  1.00  6.02    -0.271 OA
ATOM    516  CB  LYS D  34       5.423  17.919   9.169  1.00  5.75    -0.038 C 
ATOM    517  HB1 LYS D  34       5.608  17.125   9.930  1.00  0.00     0.036 H 
ATOM    518  HB2 LYS D  34       4.589  17.454   8.593  1.00  0.00     0.036 H 
ATOM    519  CG  LYS D  34       6.628  18.072   8.288  1.00 10.18    -0.061 C 
ATOM    520  HG1 LYS D  34       7.520  18.403   8.869  1.00  0.00     0.033 H 
ATOM    521  HG2 LYS D  34       7.007  17.084   7.938  1.00  0.00     0.033 H 
ATOM    522  CD  LYS D  34       6.356  18.968   7.168  1.00 13.77    -0.043 C 
ATOM    523  HD1 LYS D  34       5.355  18.775   6.716  1.00  0.00     0.035 H 
ATOM    524  HD2 LYS D  34       6.185  20.016   7.507  1.00  0.00     0.035 H 
ATOM    525  CE  LYS D  34       7.457  18.883   6.147  1.00 15.96     0.080 C 
ATOM    526  HE1 LYS D  34       8.464  19.005   6.609  1.00  0.00     0.075 H 
ATOM    527  HE2 LYS D  34       7.581  17.847   5.753  1.00  0.00     0.075 H 
ATOM    528  NZ  LYS D  34       7.223  19.865   5.060  1.00 17.63    -0.079 N 
ATOM    529  HZ1 LYS D  34       7.970  19.807   4.368  1.00  0.00     0.274 HD
ATOM    530  HZ2 LYS D  34       7.109  20.813   5.420  1.00  0.00     0.274 HD
ATOM    531  HZ3 LYS D  34       6.301  19.754   4.637  1.00  0.00     0.274 HD
ATOM    532  N   ARG D  35       3.875  19.355  12.057  1.00  4.44    -0.346 N 
ATOM    533  HN  ARG D  35       4.741  19.812  12.341  1.00  0.00     0.163 HD
ATOM    534  CA  ARG D  35       2.790  19.254  13.030  1.00  4.17     0.089 C 
ATOM    535  HA  ARG D  35       1.868  18.942  12.486  1.00  0.00     0.087 H 
ATOM    536  C   ARG D  35       2.529  20.592  13.655  1.00  3.04     0.241 C 
ATOM    537  O   ARG D  35       2.283  20.687  14.875  1.00  4.03    -0.271 OA
ATOM    538  CB  ARG D  35       3.092  18.195  14.094  1.00  4.05    -0.036 C 
ATOM    539  HB1 ARG D  35       2.406  18.292  14.967  1.00  0.00     0.036 H 
ATOM    540  HB2 ARG D  35       4.060  18.402  14.607  1.00  0.00     0.036 H 
ATOM    541  CG  ARG D  35       3.061  16.799  13.528  1.00  6.39    -0.048 C 
ATOM    542  HG1 ARG D  35       3.833  16.695  12.731  1.00  0.00     0.035 H 
ATOM    543  HG2 ARG D  35       3.453  16.075  14.280  1.00  0.00     0.035 H 
ATOM    544  CD  ARG D  35       1.730  16.334  13.015  1.00  7.31     0.009 C 
ATOM    545  HD1 ARG D  35       0.896  16.660  13.679  1.00  0.00     0.064 H 
ATOM    546  HD2 ARG D  35       1.432  16.880  12.089  1.00  0.00     0.064 H 
ATOM    547  NE  ARG D  35       1.724  14.885  12.813  1.00  5.99    -0.227 N 
ATOM    548  HE  ARG D  35       2.400  14.331  13.339  1.00  0.00     0.177 HD
ATOM    549  CZ  ARG D  35       0.905  14.241  11.998  1.00  5.71     0.665 C 
ATOM    550  NH1 ARG D  35       0.034  14.877  11.231  1.00  7.86    -0.235 N 
ATOM    551 1HH1 ARG D  35      -0.598  14.380  10.603  1.00  0.00     0.174 HD
ATOM    552 2HH1 ARG D  35      -0.030  15.893  11.290  1.00  0.00     0.174 HD
ATOM    553  NH2 ARG D  35       0.988  12.922  11.922  1.00  9.58    -0.235 N 
ATOM    554 1HH2 ARG D  35       0.356  12.425  11.294  1.00  0.00     0.174 HD
ATOM    555 2HH2 ARG D  35       1.659  12.432  12.513  1.00  0.00     0.174 HD
ATOM    556  N   GLU D  36       2.519  21.644  12.857  1.00  3.63    -0.346 N 
ATOM    557  HN  GLU D  36       2.706  21.508  11.864  1.00  0.00     0.163 HD
ATOM    558  CA  GLU D  36       2.251  22.992  13.341  1.00  4.39     0.090 C 
ATOM    559  HA  GLU D  36       2.672  23.104  14.367  1.00  0.00     0.087 H 
ATOM    560  C   GLU D  36       0.725  23.153  13.401  1.00  5.31     0.241 C 
ATOM    561  O   GLU D  36       0.080  23.532  12.455  1.00  4.55    -0.271 OA
ATOM    562  CB  GLU D  36       2.874  24.034  12.429  1.00  4.55    -0.029 C 
ATOM    563  HB1 GLU D  36       2.656  25.064  12.797  1.00  0.00     0.037 H 
ATOM    564  HB2 GLU D  36       2.342  24.072  11.450  1.00  0.00     0.037 H 
ATOM    565  CG  GLU D  36       4.380  23.837  12.224  1.00  5.37     0.018 C 
ATOM    566  HG1 GLU D  36       4.849  23.430  13.150  1.00  0.00     0.049 H 
ATOM    567  HG2 GLU D  36       4.897  24.823  12.166  1.00  0.00     0.049 H 
ATOM    568  CD  GLU D  36       4.742  22.974  11.021  1.00  3.94     0.172 C 
ATOM    569  OE1 GLU D  36       3.846  22.266  10.482  1.00  4.81    -0.648 OA
ATOM    570  OE2 GLU D  36       5.944  22.929  10.660  1.00  4.45    -0.648 OA
ATOM    571  N   MET D  37       0.161  22.774  14.533  1.00  6.44    -0.346 N 
ATOM    572  HN  MET D  37       0.756  22.644  15.351  1.00  0.00     0.163 HD
ATOM    573  CA  MET D  37      -1.269  22.532  14.673  1.00  7.19     0.090 C 
ATOM    574  HA  MET D  37      -1.820  23.185  13.957  1.00  0.00     0.087 H 
ATOM    575  C   MET D  37      -1.732  22.842  16.083  1.00  5.47     0.241 C 
ATOM    576  O   MET D  37      -0.910  22.987  16.991  1.00  5.86    -0.271 OA
ATOM    577  CB  MET D  37      -1.572  21.072  14.350  1.00  7.21    -0.030 C 
ATOM    578  HB1 MET D  37      -2.662  20.943  14.156  1.00  0.00     0.037 H 
ATOM    579  HB2 MET D  37      -1.160  20.811  13.347  1.00  0.00     0.037 H 
ATOM    580  CG  MET D  37      -1.104  20.055  15.387  1.00  6.42    -0.021 C 
ATOM    581  HG1 MET D  37      -1.534  20.298  16.387  1.00  0.00     0.049 H 
ATOM    582  HG2 MET D  37      -0.019  20.196  15.603  1.00  0.00     0.049 H 
ATOM    583  SD  MET D  37      -1.435  18.345  14.971  1.00  9.67    -0.173 SA
ATOM    584  CE  MET D  37      -3.257  18.338  15.097  1.00  9.31    -0.035 C 
ATOM    585  HE1 MET D  37      -3.463  17.273  14.838  1.00  0.00     0.041 H 
ATOM    586  HE2 MET D  37      -3.790  19.100  14.483  1.00  0.00     0.041 H 
ATOM    587  HE3 MET D  37      -3.679  18.694  16.066  1.00  0.00     0.041 H 
ATOM    588  N   ALA D  38      -3.058  22.893  16.272  1.00  5.38    -0.346 N 
ATOM    589  HN  ALA D  38      -3.681  22.881  15.465  1.00  0.00     0.163 HD
ATOM    590  CA  ALA D  38      -3.624  22.965  17.618  1.00  4.81     0.086 C 
ATOM    591  HA  ALA D  38      -2.805  22.834  18.363  1.00  0.00     0.086 H 
ATOM    592  C   ALA D  38      -4.603  21.829  17.760  1.00  5.35     0.240 C 
ATOM    593  O   ALA D  38      -5.179  21.374  16.753  1.00  6.03    -0.271 OA
ATOM    594  CB  ALA D  38      -4.323  24.309  17.875  1.00  6.09    -0.049 C 
ATOM    595  HB1 ALA D  38      -3.598  25.150  17.770  1.00  0.00     0.030 H 
ATOM    596  HB2 ALA D  38      -4.839  24.327  18.863  1.00  0.00     0.030 H 
ATOM    597  HB3 ALA D  38      -5.215  24.445  17.220  1.00  0.00     0.030 H 
ATOM    598  N   ILE D  39      -4.798  21.366  18.999  1.00  4.31    -0.346 N 
ATOM    599  HN  ILE D  39      -4.252  21.780  19.754  1.00  0.00     0.163 HD
ATOM    600  CA  ILE D  39      -5.741  20.307  19.342  1.00  3.73     0.092 C 
ATOM    601  HA  ILE D  39      -6.449  20.143  18.496  1.00  0.00     0.088 H 
ATOM    602  C   ILE D  39      -6.504  20.794  20.566  1.00  5.08     0.241 C 
ATOM    603  O   ILE D  39      -5.906  21.273  21.540  1.00  6.35    -0.271 OA
ATOM    604  CB  ILE D  39      -5.013  18.990  19.676  1.00  4.36    -0.030 C 
ATOM    605  HB  ILE D  39      -4.398  19.157  20.591  1.00  0.00     0.043 H 
ATOM    606  CG1 ILE D  39      -4.080  18.555  18.554  1.00  5.17    -0.063 C 
ATOM    607 1HG1 ILE D  39      -3.546  19.435  18.125  1.00  0.00     0.033 H 
ATOM    608 2HG1 ILE D  39      -4.665  18.236  17.660  1.00  0.00     0.033 H 
ATOM    609  CG2 ILE D  39      -6.028  17.907  19.983  1.00  7.21    -0.071 C 
ATOM    610 1HG2 ILE D  39      -6.711  18.226  20.805  1.00  0.00     0.028 H 
ATOM    611 2HG2 ILE D  39      -5.536  16.933  20.210  1.00  0.00     0.028 H 
ATOM    612 3HG2 ILE D  39      -6.593  17.601  19.072  1.00  0.00     0.028 H 
ATOM    613  CD1 ILE D  39      -3.086  17.470  18.960  1.00  8.12    -0.076 C 
ATOM    614 1HD1 ILE D  39      -2.403  17.151  18.138  1.00  0.00     0.027 H 
ATOM    615 2HD1 ILE D  39      -3.620  16.590  19.389  1.00  0.00     0.027 H 
ATOM    616 3HD1 ILE D  39      -2.501  17.789  19.854  1.00  0.00     0.027 H 
ATOM    617  N   ILE D  40      -7.835  20.692  20.542  1.00  4.67    -0.346 N 
ATOM    618  HN  ILE D  40      -8.305  20.391  19.688  1.00  0.00     0.163 HD
ATOM    619  CA  ILE D  40      -8.622  21.008  21.729  1.00  4.93     0.092 C 
ATOM    620  HA  ILE D  40      -7.927  21.242  22.569  1.00  0.00     0.088 H 
ATOM    621  C   ILE D  40      -9.445  19.796  22.102  1.00  4.94     0.241 C 
ATOM    622  O   ILE D  40      -9.787  18.945  21.260  1.00  5.19    -0.271 OA
ATOM    623  CB  ILE D  40      -9.567  22.208  21.519  1.00  5.80    -0.030 C 
ATOM    624  HB  ILE D  40     -10.187  22.327  22.438  1.00  0.00     0.043 H 
ATOM    625  CG1 ILE D  40     -10.513  21.992  20.328  1.00  6.90    -0.063 C 
ATOM    626 1HG1 ILE D  40     -10.939  20.962  20.348  1.00  0.00     0.033 H 
ATOM    627 2HG1 ILE D  40      -9.937  21.938  19.375  1.00  0.00     0.033 H 
ATOM    628  CG2 ILE D  40      -8.728  23.496  21.334  1.00  7.35    -0.071 C 
ATOM    629 1HG2 ILE D  40      -8.041  23.653  22.198  1.00  0.00     0.028 H 
ATOM    630 2HG2 ILE D  40      -9.375  24.386  21.156  1.00  0.00     0.028 H 
ATOM    631 3HG2 ILE D  40      -8.176  23.492  20.365  1.00  0.00     0.028 H 
ATOM    632  CD1 ILE D  40     -11.652  23.055  20.221  1.00  7.77    -0.076 C 
ATOM    633 1HD1 ILE D  40     -12.339  22.898  19.357  1.00  0.00     0.027 H 
ATOM    634 2HD1 ILE D  40     -11.226  24.085  20.201  1.00  0.00     0.027 H 
ATOM    635 3HD1 ILE D  40     -12.228  23.109  21.174  1.00  0.00     0.027 H 
ATOM    636  N   THR D  41      -9.781  19.706  23.382  1.00  4.28    -0.344 N 
ATOM    637  HN  THR D  41      -9.352  20.339  24.056  1.00  0.00     0.163 HD
ATOM    638  CA  THR D  41     -10.753  18.719  23.847  1.00  5.28     0.113 C 
ATOM    639  HA  THR D  41     -11.269  18.281  22.961  1.00  0.00     0.091 H 
ATOM    640  C   THR D  41     -11.788  19.364  24.740  1.00  4.99     0.243 C 
ATOM    641  O   THR D  41     -11.605  20.480  25.258  1.00  5.92    -0.271 OA
ATOM    642  CB  THR D  41     -10.126  17.580  24.662  1.00  6.46     0.060 C 
ATOM    643  HB  THR D  41     -10.877  16.767  24.798  1.00  0.00     0.086 H 
ATOM    644  OG1 THR D  41      -9.695  18.051  25.950  1.00  6.91    -0.393 OA
ATOM    645  HG1 THR D  41      -9.307  17.346  26.455  1.00  0.00     0.210 HD
ATOM    646  CG2 THR D  41      -8.887  17.014  23.983  1.00  6.68    -0.050 C 
ATOM    647 1HG2 THR D  41      -8.431  16.186  24.575  1.00  0.00     0.031 H 
ATOM    648 2HG2 THR D  41      -8.142  17.815  23.765  1.00  0.00     0.031 H 
ATOM    649 3HG2 THR D  41      -9.108  16.692  22.939  1.00  0.00     0.031 H 
ATOM    650  N   PHE D  42     -12.863  18.603  24.918  1.00  4.91    -0.346 N 
ATOM    651  HN  PHE D  42     -12.934  17.744  24.372  1.00  0.00     0.163 HD
ATOM    652  CA  PHE D  42     -13.950  18.914  25.843  1.00  5.27     0.093 C 
ATOM    653  HA  PHE D  42     -13.702  19.862  26.375  1.00  0.00     0.088 H 
ATOM    654  C   PHE D  42     -14.051  17.809  26.858  1.00  5.67     0.241 C 
ATOM    655  O   PHE D  42     -13.546  16.719  26.625  1.00  7.26    -0.271 OA
ATOM    656  CB  PHE D  42     -15.250  19.118  25.066  1.00  4.80    -0.014 C 
ATOM    657  HB1 PHE D  42     -15.519  18.212  24.475  1.00  0.00     0.043 H 
ATOM    658  HB2 PHE D  42     -16.132  19.148  25.747  1.00  0.00     0.043 H 
ATOM    659  CG  PHE D  42     -15.183  20.351  24.191  1.00  4.10    -0.056 A 
ATOM    660  CD1 PHE D  42     -15.589  21.600  24.680  1.00  4.58    -0.077 A 
ATOM    661  HD1 PHE D  42     -16.004  21.679  25.699  1.00  0.00     0.084 H 
ATOM    662  CD2 PHE D  42     -14.639  20.279  22.901  1.00  5.43    -0.077 A 
ATOM    663  HD2 PHE D  42     -14.300  19.310  22.498  1.00  0.00     0.084 H 
ATOM    664  CE1 PHE D  42     -15.473  22.751  23.885  1.00  4.74    -0.082 A 
ATOM    665  HE1 PHE D  42     -15.782  23.735  24.277  1.00  0.00     0.083 H 
ATOM    666  CE2 PHE D  42     -14.529  21.411  22.143  1.00  5.81    -0.082 A 
ATOM    667  HE2 PHE D  42     -14.081  21.352  21.137  1.00  0.00     0.083 H 
ATOM    668  CZ  PHE D  42     -14.975  22.636  22.626  1.00  4.98    -0.083 A 
ATOM    669  HZ  PHE D  42     -14.924  23.527  21.978  1.00  0.00     0.083 H 
ATOM    670  N   LYS D  43     -14.698  18.102  27.996  1.00  4.76    -0.346 N 
ATOM    671  HN  LYS D  43     -15.185  18.994  28.085  1.00  0.00     0.163 HD
ATOM    672  CA  LYS D  43     -14.712  17.157  29.106  1.00  7.19     0.089 C 
ATOM    673  HA  LYS D  43     -13.655  16.847  29.280  1.00  0.00     0.087 H 
ATOM    674  C   LYS D  43     -15.489  15.902  28.768  1.00  6.48     0.241 C 
ATOM    675  O   LYS D  43     -15.305  14.893  29.423  1.00  8.27    -0.271 OA
ATOM    676  CB  LYS D  43     -15.215  17.783  30.415  1.00  7.43    -0.038 C 
ATOM    677  HB1 LYS D  43     -14.926  17.145  31.282  1.00  0.00     0.036 H 
ATOM    678  HB2 LYS D  43     -14.633  18.705  30.649  1.00  0.00     0.036 H 
ATOM    679  CG  LYS D  43     -16.685  18.076  30.456  1.00  8.84    -0.061 C 
ATOM    680  HG1 LYS D  43     -16.989  18.781  29.648  1.00  0.00     0.033 H 
ATOM    681  HG2 LYS D  43     -17.291  17.194  30.145  1.00  0.00     0.033 H 
ATOM    682  CD  LYS D  43     -17.096  18.588  31.841  1.00 11.52    -0.043 C 
ATOM    683  HD1 LYS D  43     -16.625  17.987  32.653  1.00  0.00     0.035 H 
ATOM    684  HD2 LYS D  43     -16.631  19.577  32.064  1.00  0.00     0.035 H 
ATOM    685  CE  LYS D  43     -18.616  18.639  31.995  1.00 14.53     0.080 C 
ATOM    686  HE1 LYS D  43     -19.064  17.629  31.848  1.00  0.00     0.075 H 
ATOM    687  HE2 LYS D  43     -18.902  18.813  33.059  1.00  0.00     0.075 H 
ATOM    688  NZ  LYS D  43     -19.253  19.629  31.112  1.00 12.97    -0.079 N 
ATOM    689  HZ1 LYS D  43     -20.267  19.663  31.215  1.00  0.00     0.274 HD
ATOM    690  HZ2 LYS D  43     -18.991  19.470  30.139  1.00  0.00     0.274 HD
ATOM    691  HZ3 LYS D  43     -18.843  20.553  31.246  1.00  0.00     0.274 HD
ATOM    692  N   ASN D  44     -16.325  15.956  27.740  1.00  6.73    -0.346 N 
ATOM    693  HN  ASN D  44     -16.509  16.853  27.289  1.00  0.00     0.163 HD
ATOM    694  CA  ASN D  44     -16.990  14.748  27.240  1.00  8.44     0.097 C 
ATOM    695  HA  ASN D  44     -17.345  14.174  28.128  1.00  0.00     0.088 H 
ATOM    696  C   ASN D  44     -16.078  13.811  26.426  1.00  9.23     0.241 C 
ATOM    697  O   ASN D  44     -16.520  12.758  25.993  1.00 12.38    -0.271 OA
ATOM    698  CB  ASN D  44     -18.223  15.113  26.415  1.00  8.33     0.036 C 
ATOM    699  HB1 ASN D  44     -18.798  14.198  26.139  1.00  0.00     0.051 H 
ATOM    700  HB2 ASN D  44     -18.984  15.626  27.049  1.00  0.00     0.051 H 
ATOM    701  CG  ASN D  44     -17.908  15.934  25.191  1.00  7.63     0.217 C 
ATOM    702  OD1 ASN D  44     -16.753  16.103  24.797  1.00  7.45    -0.274 OA
ATOM    703  ND2 ASN D  44     -18.952  16.426  24.561  1.00  7.05    -0.370 N 
ATOM    704 1HD2 ASN D  44     -19.908  16.286  24.887  1.00  0.00     0.159 HD
ATOM    705 2HD2 ASN D  44     -18.739  16.982  23.733  1.00  0.00     0.159 HD
ATOM    706  N   GLY D  45     -14.822  14.188  26.229  1.00 10.02    -0.351 N 
ATOM    707  HN  GLY D  45     -14.516  15.076  26.628  1.00  0.00     0.163 HD
ATOM    708  CA  GLY D  45     -13.849  13.396  25.468  1.00 10.93     0.069 C 
ATOM    709  HA1 GLY D  45     -12.873  13.375  26.008  1.00  0.00     0.078 H 
ATOM    710  HA2 GLY D  45     -14.125  12.316  25.509  1.00  0.00     0.078 H 
ATOM    711  C   GLY D  45     -13.629  13.822  24.011  1.00 10.21     0.236 C 
ATOM    712  O   GLY D  45     -12.696  13.355  23.335  1.00 13.34    -0.272 OA
ATOM    713  N   ALA D  46     -14.479  14.699  23.492  1.00  7.21    -0.347 N 
ATOM    714  HN  ALA D  46     -15.198  15.116  24.083  1.00  0.00     0.163 HD
ATOM    715  CA  ALA D  46     -14.395  15.069  22.098  1.00  6.92     0.086 C 
ATOM    716  HA  ALA D  46     -14.401  14.142  21.479  1.00  0.00     0.086 H 
ATOM    717  C   ALA D  46     -13.092  15.798  21.871  1.00  6.50     0.240 C 
ATOM    718  O   ALA D  46     -12.708  16.639  22.666  1.00  7.86    -0.271 OA
ATOM    719  CB  ALA D  46     -15.569  15.928  21.700  1.00  8.00    -0.049 C 
ATOM    720  HB1 ALA D  46     -16.531  15.390  21.868  1.00  0.00     0.030 H 
ATOM    721  HB2 ALA D  46     -15.477  16.290  20.649  1.00  0.00     0.030 H 
ATOM    722  HB3 ALA D  46     -15.553  16.914  22.220  1.00  0.00     0.030 H 
ATOM    723  N   THR D  47     -12.431  15.431  20.788  1.00  6.72    -0.344 N 
ATOM    724  HN  THR D  47     -12.849  14.712  20.198  1.00  0.00     0.163 HD
ATOM    725  CA  THR D  47     -11.154  15.979  20.380  1.00  4.87     0.113 C 
ATOM    726  HA  THR D  47     -10.862  16.792  21.085  1.00  0.00     0.091 H 
ATOM    727  C   THR D  47     -11.262  16.553  18.972  1.00  5.32     0.243 C 
ATOM    728  O   THR D  47     -11.826  15.927  18.093  1.00  6.22    -0.271 OA
ATOM    729  CB  THR D  47     -10.087  14.868  20.420  1.00  5.09     0.060 C 
ATOM    730  HB  THR D  47     -10.357  14.064  19.696  1.00  0.00     0.086 H 
ATOM    731  OG1 THR D  47     -10.023  14.322  21.741  1.00  6.55    -0.393 OA
ATOM    732  HG1 THR D  47     -10.904  14.014  21.920  1.00  0.00     0.210 HD
ATOM    733  CG2 THR D  47      -8.686  15.358  20.135  1.00  6.16    -0.050 C 
ATOM    734 1HG2 THR D  47      -8.736  15.783  19.106  1.00  0.00     0.031 H 
ATOM    735 2HG2 THR D  47      -7.899  14.579  20.265  1.00  0.00     0.031 H 
ATOM    736 3HG2 THR D  47      -8.290  16.067  20.899  1.00  0.00     0.031 H 
ATOM    737  N   PHE D  48     -10.705  17.754  18.778  1.00  5.56    -0.346 N 
ATOM    738  HN  PHE D  48     -10.248  18.221  19.562  1.00  0.00     0.163 HD
ATOM    739  CA  PHE D  48     -10.732  18.412  17.483  1.00  5.65     0.093 C 
ATOM    740  HA  PHE D  48     -10.987  17.662  16.698  1.00  0.00     0.088 H 
ATOM    741  C   PHE D  48      -9.376  19.025  17.164  1.00  4.73     0.241 C 
ATOM    742  O   PHE D  48      -8.658  19.433  18.074  1.00  6.31    -0.271 OA
ATOM    743  CB  PHE D  48     -11.800  19.529  17.482  1.00  6.36    -0.014 C 
ATOM    744  HB1 PHE D  48     -11.817  20.060  16.502  1.00  0.00     0.043 H 
ATOM    745  HB2 PHE D  48     -11.491  20.372  18.143  1.00  0.00     0.043 H 
ATOM    746  CG  PHE D  48     -13.189  19.034  17.852  1.00  6.40    -0.056 A 
ATOM    747  CD1 PHE D  48     -13.971  18.422  16.900  1.00  7.16    -0.077 A 
ATOM    748  HD1 PHE D  48     -13.590  18.309  15.871  1.00  0.00     0.084 H 
ATOM    749  CD2 PHE D  48     -13.678  19.155  19.134  1.00  6.66    -0.077 A 
ATOM    750  HD2 PHE D  48     -13.066  19.656  19.903  1.00  0.00     0.084 H 
ATOM    751  CE1 PHE D  48     -15.228  17.947  17.219  1.00  8.56    -0.082 A 
ATOM    752  HE1 PHE D  48     -15.857  17.476  16.445  1.00  0.00     0.083 H 
ATOM    753  CE2 PHE D  48     -14.907  18.665  19.467  1.00  7.09    -0.082 A 
ATOM    754  HE2 PHE D  48     -15.268  18.752  20.506  1.00  0.00     0.083 H 
ATOM    755  CZ  PHE D  48     -15.695  18.067  18.524  1.00  7.45    -0.083 A 
ATOM    756  HZ  PHE D  48     -16.693  17.683  18.795  1.00  0.00     0.083 H 
ATOM    757  N   GLN D  49      -9.073  19.164  15.887  1.00  6.00    -0.346 N 
ATOM    758  HN  GLN D  49      -9.718  18.825  15.173  1.00  0.00     0.163 HD
ATOM    759  CA  GLN D  49      -7.816  19.803  15.489  1.00  4.69     0.090 C 
ATOM    760  HA  GLN D  49      -7.260  20.107  16.406  1.00  0.00     0.087 H 
ATOM    761  C   GLN D  49      -8.096  21.035  14.654  1.00  4.43     0.241 C 
ATOM    762  O   GLN D  49      -9.121  21.127  13.954  1.00  5.74    -0.271 OA
ATOM    763  CB  GLN D  49      -6.954  18.827  14.688  1.00  5.83    -0.030 C 
ATOM    764  HB1 GLN D  49      -6.718  17.925  15.300  1.00  0.00     0.037 H 
ATOM    765  HB2 GLN D  49      -5.927  19.239  14.551  1.00  0.00     0.037 H 
ATOM    766  CG  GLN D  49      -7.540  18.421  13.357  1.00  7.20     0.011 C 
ATOM    767  HG1 GLN D  49      -8.472  17.826  13.499  1.00  0.00     0.047 H 
ATOM    768  HG2 GLN D  49      -7.965  19.304  12.825  1.00  0.00     0.047 H 
ATOM    769  CD  GLN D  49      -6.554  17.679  12.472  1.00  5.69     0.215 C 
ATOM    770  OE1 GLN D  49      -5.422  18.143  12.239  1.00  6.92    -0.274 OA
ATOM    771  NE2 GLN D  49      -6.973  16.503  11.974  1.00  5.02    -0.370 N 
ATOM    772 1HE2 GLN D  49      -7.900  16.123  12.165  1.00  0.00     0.159 HD
ATOM    773 2HE2 GLN D  49      -6.311  16.005  11.380  1.00  0.00     0.159 HD
ATOM    774  N   VAL D  50      -7.132  21.947  14.687  1.00  4.81    -0.346 N 
ATOM    775  HN  VAL D  50      -6.515  21.990  15.498  1.00  0.00     0.163 HD
ATOM    776  CA  VAL D  50      -6.933  22.889  13.591  1.00  5.12     0.092 C 
ATOM    777  HA  VAL D  50      -7.855  22.914  12.965  1.00  0.00     0.088 H 
ATOM    778  C   VAL D  50      -5.783  22.293  12.760  1.00  3.95     0.241 C 
ATOM    779  O   VAL D  50      -4.691  22.107  13.260  1.00  5.43    -0.271 OA
ATOM    780  CB  VAL D  50      -6.596  24.319  14.036  1.00  5.39    -0.033 C 
ATOM    781  HB  VAL D  50      -5.626  24.296  14.586  1.00  0.00     0.042 H 
ATOM    782  CG1 VAL D  50      -6.436  25.231  12.810  1.00  5.77    -0.071 C 
ATOM    783 1HG1 VAL D  50      -6.191  26.270  13.133  1.00  0.00     0.028 H 
ATOM    784 2HG1 VAL D  50      -7.333  25.201  12.148  1.00  0.00     0.028 H 
ATOM    785 3HG1 VAL D  50      -5.686  24.831  12.088  1.00  0.00     0.028 H 
ATOM    786  CG2 VAL D  50      -7.663  24.886  14.967  1.00  6.77    -0.071 C 
ATOM    787 1HG2 VAL D  50      -7.418  25.925  15.290  1.00  0.00     0.028 H 
ATOM    788 2HG2 VAL D  50      -7.835  24.218  15.843  1.00  0.00     0.028 H 
ATOM    789 3HG2 VAL D  50      -8.676  24.832  14.505  1.00  0.00     0.028 H 
ATOM    790  N   GLU D  51      -6.071  21.956  11.513  1.00  4.61    -0.346 N 
ATOM    791  HN  GLU D  51      -6.989  22.190  11.135  1.00  0.00     0.163 HD
ATOM    792  CA  GLU D  51      -5.120  21.265  10.674  1.00  4.97     0.090 C 
ATOM    793  HA  GLU D  51      -4.820  20.312  11.169  1.00  0.00     0.087 H 
ATOM    794  C   GLU D  51      -3.889  22.093  10.409  1.00  4.44     0.241 C 
ATOM    795  O   GLU D  51      -3.928  23.320  10.311  1.00  4.79    -0.271 OA
ATOM    796  CB  GLU D  51      -5.726  20.950   9.299  1.00  5.23    -0.029 C 
ATOM    797  HB1 GLU D  51      -6.092  21.886   8.816  1.00  0.00     0.037 H 
ATOM    798  HB2 GLU D  51      -4.923  20.662   8.581  1.00  0.00     0.037 H 
ATOM    799  CG  GLU D  51      -6.825  19.899   9.308  1.00  7.47     0.018 C 
ATOM    800  HG1 GLU D  51      -6.507  18.994   9.876  1.00  0.00     0.049 H 
ATOM    801  HG2 GLU D  51      -7.681  20.222   9.945  1.00  0.00     0.049 H 
ATOM    802  CD  GLU D  51      -7.300  19.524   7.898  1.00 12.65     0.172 C 
ATOM    803  OE1 GLU D  51      -8.279  20.105   7.427  1.00 12.79    -0.648 OA
ATOM    804  OE2 GLU D  51      -6.685  18.655   7.271  1.00 16.70    -0.648 OA
ATOM    805  N   VAL D  52      -2.793  21.372  10.184  1.00  4.82    -0.346 N 
ATOM    806  HN  VAL D  52      -2.808  20.375  10.398  1.00  0.00     0.163 HD
ATOM    807  CA  VAL D  52      -1.588  21.949   9.649  1.00  5.43     0.092 C 
ATOM    808  HA  VAL D  52      -1.222  22.751  10.332  1.00  0.00     0.088 H 
ATOM    809  C   VAL D  52      -1.934  22.547   8.306  1.00  5.89     0.243 C 
ATOM    810  O   VAL D  52      -2.631  21.914   7.500  1.00  5.38    -0.271 OA
ATOM    811  CB  VAL D  52      -0.490  20.856   9.492  1.00  5.23    -0.033 C 
ATOM    812  HB  VAL D  52      -0.891  20.056   8.826  1.00  0.00     0.042 H 
ATOM    813  CG1 VAL D  52       0.776  21.412   8.852  1.00  7.12    -0.071 C 
ATOM    814 1HG1 VAL D  52       0.517  21.876   7.872  1.00  0.00     0.028 H 
ATOM    815 2HG1 VAL D  52       1.576  20.641   8.758  1.00  0.00     0.028 H 
ATOM    816 3HG1 VAL D  52       1.316  22.118   9.525  1.00  0.00     0.028 H 
ATOM    817  CG2 VAL D  52      -0.138  20.225  10.825  1.00  8.19    -0.071 C 
ATOM    818 1HG2 VAL D  52      -1.064  19.818  11.293  1.00  0.00     0.028 H 
ATOM    819 2HG2 VAL D  52       0.402  20.931  11.498  1.00  0.00     0.028 H 
ATOM    820 3HG2 VAL D  52       0.662  19.454  10.731  1.00  0.00     0.028 H 
ATOM    821  N   PRO D  53      -1.469  23.765   8.013  1.00  5.95    -0.337 N 
ATOM    822  CA  PRO D  53      -1.750  24.329   6.687  1.00  6.71     0.091 C 
ATOM    823  HA  PRO D  53      -2.852  24.436   6.552  1.00  0.00     0.087 H 
ATOM    824  C   PRO D  53      -1.187  23.438   5.595  1.00  7.93     0.241 C 
ATOM    825  O   PRO D  53      -0.058  22.952   5.674  1.00  8.66    -0.271 OA
ATOM    826  CB  PRO D  53      -1.106  25.707   6.743  1.00  9.04    -0.036 C 
ATOM    827  HB1 PRO D  53      -1.654  26.483   6.159  1.00  0.00     0.036 H 
ATOM    828  HB2 PRO D  53      -0.145  25.777   6.182  1.00  0.00     0.036 H 
ATOM    829  CG  PRO D  53      -0.978  26.028   8.211  1.00  9.80    -0.048 C 
ATOM    830  HG1 PRO D  53      -0.193  26.787   8.438  1.00  0.00     0.035 H 
ATOM    831  HG2 PRO D  53      -1.840  26.604   8.621  1.00  0.00     0.035 H 
ATOM    832  CD  PRO D  53      -0.756  24.707   8.890  1.00  6.65    -0.001 C 
ATOM    833  HD1 PRO D  53      -1.067  24.675   9.960  1.00  0.00     0.064 H 
ATOM    834  HD2 PRO D  53       0.313  24.452   9.077  1.00  0.00     0.064 H 
ATOM    835  N   GLY D  54      -1.980  23.210   4.551  1.00  7.60    -0.351 N 
ATOM    836  HN  GLY D  54      -2.898  23.653   4.510  1.00  0.00     0.163 HD
ATOM    837  CA  GLY D  54      -1.558  22.340   3.470  1.00  9.83     0.069 C 
ATOM    838  HA1 GLY D  54      -0.447  22.342   3.371  1.00  0.00     0.078 H 
ATOM    839  HA2 GLY D  54      -1.717  21.270   3.739  1.00  0.00     0.078 H 
ATOM    840  C   GLY D  54      -2.213  22.663   2.150  1.00 10.78     0.236 C 
ATOM    841  O   GLY D  54      -2.890  23.680   2.018  1.00  9.44    -0.272 OA
ATOM    842  N   SER D  55      -1.960  21.816   1.162  1.00 11.80    -0.344 N 
ATOM    843  HN  SER D  55      -1.432  20.965   1.353  1.00  0.00     0.163 HD
ATOM    844  CA  SER D  55      -2.431  22.087  -0.207  1.00 12.21     0.109 C 
ATOM    845  HA  SER D  55      -2.163  23.142  -0.450  1.00  0.00     0.090 H 
ATOM    846  C   SER D  55      -3.941  21.952  -0.364  1.00 13.33     0.243 C 
ATOM    847  O   SER D  55      -4.473  22.324  -1.406  1.00 15.93    -0.271 OA
ATOM    848  CB  SER D  55      -1.726  21.194  -1.217  1.00 13.26     0.044 C 
ATOM    849  HB1 SER D  55      -0.627  21.380  -1.237  1.00  0.00     0.077 H 
ATOM    850  HB2 SER D  55      -1.964  21.488  -2.266  1.00  0.00     0.077 H 
ATOM    851  OG  SER D  55      -2.023  19.833  -0.974  1.00 17.05    -0.398 OA
ATOM    852  HG  SER D  55      -1.583  19.275  -1.605  1.00  0.00     0.209 HD
ATOM    853  N   GLN D  56      -4.625  21.451   0.670  1.00 13.30    -0.346 N 
ATOM    854  HN  GLN D  56      -4.102  21.032   1.439  1.00  0.00     0.163 HD
ATOM    855  CA  GLN D  56      -6.101  21.473   0.756  1.00 14.19     0.090 C 
ATOM    856  HA  GLN D  56      -6.518  21.191  -0.239  1.00  0.00     0.087 H 
ATOM    857  C   GLN D  56      -6.658  22.839   1.145  1.00 14.79     0.241 C 
ATOM    858  O   GLN D  56      -7.892  23.043   1.245  1.00 16.62    -0.271 OA
ATOM    859  CB  GLN D  56      -6.603  20.464   1.800  1.00 13.98    -0.030 C 
ATOM    860  HB1 GLN D  56      -6.154  19.460   1.619  1.00  0.00     0.037 H 
ATOM    861  HB2 GLN D  56      -7.678  20.225   1.626  1.00  0.00     0.037 H 
ATOM    862  CG  GLN D  56      -6.382  20.891   3.234  1.00 15.33     0.011 C 
ATOM    863  HG1 GLN D  56      -7.278  20.655   3.855  1.00  0.00     0.047 H 
ATOM    864  HG2 GLN D  56      -6.383  22.003   3.315  1.00  0.00     0.047 H 
ATOM    865  CD  GLN D  56      -5.146  20.320   3.858  1.00 14.50     0.215 C 
ATOM    866  OE1 GLN D  56      -5.165  19.896   5.010  1.00 17.25    -0.274 OA
ATOM    867  NE2 GLN D  56      -4.066  20.339   3.133  1.00  9.61    -0.370 N 
ATOM    868 1HE2 GLN D  56      -3.224  19.950   3.558  1.00  0.00     0.159 HD
ATOM    869 2HE2 GLN D  56      -4.050  20.691   2.176  1.00  0.00     0.159 HD
ATOM    870  N   HIS D  57      -5.757  23.772   1.408  1.00  9.49    -0.346 N 
ATOM    871  HN  HIS D  57      -4.767  23.545   1.312  1.00  0.00     0.163 HD
ATOM    872  CA  HIS D  57      -6.132  25.099   1.826  1.00  9.03     0.094 C 
ATOM    873  HA  HIS D  57      -7.224  25.135   2.046  1.00  0.00     0.088 H 
ATOM    874  C   HIS D  57      -5.775  26.149   0.756  1.00 10.78     0.241 C 
ATOM    875  O   HIS D  57      -4.673  26.120   0.223  1.00 14.40    -0.271 OA
ATOM    876  CB  HIS D  57      -5.340  25.373   3.088  1.00  9.77     0.002 C 
ATOM    877  HB1 HIS D  57      -5.386  26.455   3.353  1.00  0.00     0.046 H 
ATOM    878  HB2 HIS D  57      -4.246  25.274   2.894  1.00  0.00     0.046 H 
ATOM    879  CG  HIS D  57      -5.746  24.530   4.249  1.00  8.14     0.028 A 
ATOM    880  ND1 HIS D  57      -4.867  24.137   5.206  1.00 10.22    -0.354 N 
ATOM    881  HD1 HIS D  57      -3.874  24.368   5.228  1.00  0.00     0.166 HD
ATOM    882  CD2 HIS D  57      -6.884  23.846   4.497  1.00 14.65    -0.000 A 
ATOM    883  HD2 HIS D  57      -7.751  23.743   3.823  1.00  0.00     0.114 H 
ATOM    884  CE1 HIS D  57      -5.504  23.406   6.106  1.00  9.30     0.040 A 
ATOM    885  HE1 HIS D  57      -5.055  22.957   7.008  1.00  0.00     0.140 H 
ATOM    886  NE2 HIS D  57      -6.752  23.306   5.746  1.00  9.51    -0.360 N 
ATOM    887  HE2 HIS D  57      -7.502  22.895   6.301  1.00  0.00     0.166 HD
ATOM    888  N   ILE D  58      -6.692  27.092   0.495  1.00  9.29    -0.346 N 
ATOM    889  HN  ILE D  58      -7.593  27.061   0.972  1.00  0.00     0.163 HD
ATOM    890  CA  ILE D  58      -6.420  28.175  -0.472  1.00  8.44     0.092 C 
ATOM    891  HA  ILE D  58      -5.660  27.805  -1.199  1.00  0.00     0.088 H 
ATOM    892  C   ILE D  58      -5.822  29.351   0.275  1.00  7.75     0.241 C 
ATOM    893  O   ILE D  58      -5.933  29.425   1.514  1.00  9.64    -0.271 OA
ATOM    894  CB  ILE D  58      -7.690  28.586  -1.270  1.00  8.66    -0.030 C 
ATOM    895  HB  ILE D  58      -7.417  29.395  -1.987  1.00  0.00     0.043 H 
ATOM    896  CG1 ILE D  58      -8.810  29.090  -0.364  1.00  7.64    -0.063 C 
ATOM    897 1HG1 ILE D  58      -8.427  29.863   0.342  1.00  0.00     0.033 H 
ATOM    898 2HG1 ILE D  58      -9.110  28.303   0.367  1.00  0.00     0.033 H 
ATOM    899  CG2 ILE D  58      -8.207  27.410  -2.045  1.00  9.91    -0.071 C 
ATOM    900 1HG2 ILE D  58      -7.389  27.042  -2.707  1.00  0.00     0.028 H 
ATOM    901 2HG2 ILE D  58      -9.142  27.642  -2.606  1.00  0.00     0.028 H 
ATOM    902 3HG2 ILE D  58      -8.621  26.610  -1.387  1.00  0.00     0.028 H 
ATOM    903  CD1 ILE D  58     -10.036  29.614  -1.132  1.00  9.06    -0.076 C 
ATOM    904 1HD1 ILE D  58     -10.854  29.982  -0.470  1.00  0.00     0.027 H 
ATOM    905 2HD1 ILE D  58     -10.419  28.841  -1.838  1.00  0.00     0.027 H 
ATOM    906 3HD1 ILE D  58      -9.736  30.401  -1.863  1.00  0.00     0.027 H 
ATOM    907  N   ASP D  59      -5.203  30.260  -0.486  1.00  9.76    -0.345 N 
ATOM    908  HN  ASP D  59      -5.259  30.184  -1.502  1.00  0.00     0.163 HD
ATOM    909  CA  ASP D  59      -4.455  31.350   0.106  1.00 14.16     0.098 C 
ATOM    910  HA  ASP D  59      -3.563  30.912   0.611  1.00  0.00     0.088 H 
ATOM    911  C   ASP D  59      -5.275  32.085   1.168  1.00 13.12     0.241 C 
ATOM    912  O   ASP D  59      -4.783  32.369   2.254  1.00 14.60    -0.271 OA
ATOM    913  CB  ASP D  59      -3.951  32.284  -1.000  1.00 16.54     0.043 C 
ATOM    914  HB1 ASP D  59      -3.427  33.171  -0.573  1.00  0.00     0.052 H 
ATOM    915  HB2 ASP D  59      -4.797  32.806  -1.505  1.00  0.00     0.052 H 
ATOM    916  CG  ASP D  59      -3.079  31.560  -1.999  1.00 23.44     0.175 C 
ATOM    917  OD1 ASP D  59      -3.097  30.295  -2.018  1.00 27.82    -0.648 OA
ATOM    918  OD2 ASP D  59      -2.352  32.162  -2.811  1.00 29.30    -0.648 OA
ATOM    919  N   SER D  60      -6.535  32.377   0.861  1.00  9.98    -0.344 N 
ATOM    920  HN  SER D  60      -6.905  32.096  -0.047  1.00  0.00     0.163 HD
ATOM    921  CA  SER D  60      -7.401  33.091   1.794  1.00 10.05     0.109 C 
ATOM    922  HA  SER D  60      -6.898  34.056   2.036  1.00  0.00     0.090 H 
ATOM    923  C   SER D  60      -7.679  32.384   3.120  1.00  8.29     0.243 C 
ATOM    924  O   SER D  60      -7.986  33.019   4.120  1.00 11.77    -0.271 OA
ATOM    925  CB  SER D  60      -8.706  33.432   1.081  1.00 10.98     0.044 C 
ATOM    926  HB1 SER D  60      -9.388  34.016   1.742  1.00  0.00     0.077 H 
ATOM    927  HB2 SER D  60      -8.544  34.192   0.281  1.00  0.00     0.077 H 
ATOM    928  OG  SER D  60      -9.345  32.282   0.573  1.00  8.60    -0.398 OA
ATOM    929  HG  SER D  60     -10.158  32.494   0.129  1.00  0.00     0.209 HD
ATOM    930  N   GLN D  61      -7.558  31.061   3.138  1.00  6.71    -0.346 N 
ATOM    931  HN  GLN D  61      -7.353  30.554   2.277  1.00  0.00     0.163 HD
ATOM    932  CA  GLN D  61      -7.718  30.340   4.387  1.00  6.42     0.090 C 
ATOM    933  HA  GLN D  61      -8.600  30.765   4.920  1.00  0.00     0.087 H 
ATOM    934  C   GLN D  61      -6.517  30.419   5.324  1.00  7.94     0.241 C 
ATOM    935  O   GLN D  61      -6.646  30.183   6.545  1.00  8.79    -0.271 OA
ATOM    936  CB  GLN D  61      -7.991  28.871   4.123  1.00  5.72    -0.030 C 
ATOM    937  HB1 GLN D  61      -7.142  28.413   3.564  1.00  0.00     0.037 H 
ATOM    938  HB2 GLN D  61      -7.932  28.288   5.072  1.00  0.00     0.037 H 
ATOM    939  CG  GLN D  61      -9.292  28.595   3.419  1.00  6.14     0.011 C 
ATOM    940  HG1 GLN D  61      -9.364  29.164   2.463  1.00  0.00     0.047 H 
ATOM    941  HG2 GLN D  61     -10.151  29.054   3.961  1.00  0.00     0.047 H 
ATOM    942  CD  GLN D  61      -9.513  27.101   3.194  1.00  5.66     0.215 C 
ATOM    943  OE1 GLN D  61      -9.105  26.561   2.145  1.00  9.60    -0.274 OA
ATOM    944  NE2 GLN D  61     -10.168  26.440   4.173  1.00  7.63    -0.370 N 
ATOM    945 1HE2 GLN D  61     -10.501  26.881   5.030  1.00  0.00     0.159 HD
ATOM    946 2HE2 GLN D  61     -10.316  25.442   4.023  1.00  0.00     0.159 HD
ATOM    947  N   LYS D  62      -5.334  30.726   4.797  1.00  8.84    -0.346 N 
ATOM    948  HN  LYS D  62      -5.259  30.974   3.811  1.00  0.00     0.163 HD
ATOM    949  CA  LYS D  62      -4.132  30.704   5.651  1.00  9.87     0.089 C 
ATOM    950  HA  LYS D  62      -4.052  29.678   6.080  1.00  0.00     0.087 H 
ATOM    951  C   LYS D  62      -4.213  31.683   6.830  1.00  9.92     0.241 C 
ATOM    952  O   LYS D  62      -3.969  31.271   7.958  1.00  7.86    -0.271 OA
ATOM    953  CB  LYS D  62      -2.852  30.953   4.824  1.00 11.94    -0.038 C 
ATOM    954  HB1 LYS D  62      -1.968  31.022   5.501  1.00  0.00     0.036 H 
ATOM    955  HB2 LYS D  62      -2.863  31.987   4.407  1.00  0.00     0.036 H 
ATOM    956  CG  LYS D  62      -2.582  29.951   3.719  1.00 15.47    -0.061 C 
ATOM    957  HG1 LYS D  62      -1.629  30.190   3.192  1.00  0.00     0.033 H 
ATOM    958  HG2 LYS D  62      -3.298  30.089   2.876  1.00  0.00     0.033 H 
ATOM    959  CD  LYS D  62      -2.586  28.504   4.201  1.00 16.80    -0.043 C 
ATOM    960  HD1 LYS D  62      -1.874  28.354   5.045  1.00  0.00     0.035 H 
ATOM    961  HD2 LYS D  62      -3.535  28.253   4.729  1.00  0.00     0.035 H 
ATOM    962  CE  LYS D  62      -2.311  27.537   3.065  1.00 19.56     0.080 C 
ATOM    963  HE1 LYS D  62      -3.110  27.597   2.289  1.00  0.00     0.075 H 
ATOM    964  HE2 LYS D  62      -2.457  26.482   3.396  1.00  0.00     0.075 H 
ATOM    965  NZ  LYS D  62      -0.971  27.721   2.460  1.00 21.05    -0.079 N 
ATOM    966  HZ1 LYS D  62      -0.786  27.071   1.696  1.00  0.00     0.274 HD
ATOM    967  HZ2 LYS D  62      -0.240  27.666   3.170  1.00  0.00     0.274 HD
ATOM    968  HZ3 LYS D  62      -0.837  28.686   2.157  1.00  0.00     0.274 HD
ATOM    969  N   LYS D  63      -4.592  32.942   6.600  1.00  8.44    -0.346 N 
ATOM    970  HN  LYS D  63      -4.792  33.241   5.646  1.00  0.00     0.163 HD
ATOM    971  CA  LYS D  63      -4.724  33.893   7.694  1.00 10.36     0.089 C 
ATOM    972  HA  LYS D  63      -3.772  33.892   8.275  1.00  0.00     0.087 H 
ATOM    973  C   LYS D  63      -5.851  33.433   8.619  1.00  6.10     0.241 C 
ATOM    974  O   LYS D  63      -5.809  33.624   9.852  1.00  6.22    -0.271 OA
ATOM    975  CB  LYS D  63      -4.992  35.337   7.203  1.00 13.38    -0.038 C 
ATOM    976  HB1 LYS D  63      -5.119  36.041   8.058  1.00  0.00     0.036 H 
ATOM    977  HB2 LYS D  63      -4.081  35.786   6.743  1.00  0.00     0.036 H 
ATOM    978  CG  LYS D  63      -6.170  35.393   6.263  1.00 20.59    -0.061 C 
ATOM    979  HG1 LYS D  63      -5.993  34.739   5.378  1.00  0.00     0.033 H 
ATOM    980  HG2 LYS D  63      -7.050  34.874   6.710  1.00  0.00     0.033 H 
ATOM    981  CD  LYS D  63      -6.550  36.789   5.820  1.00 25.42    -0.043 C 
ATOM    982  HD1 LYS D  63      -5.740  37.282   5.234  1.00  0.00     0.035 H 
ATOM    983  HD2 LYS D  63      -6.588  37.508   6.672  1.00  0.00     0.035 H 
ATOM    984  CE  LYS D  63      -7.868  36.731   5.052  1.00 25.94     0.080 C 
ATOM    985  HE1 LYS D  63      -8.551  37.565   5.336  1.00  0.00     0.075 H 
ATOM    986  HE2 LYS D  63      -7.733  36.987   3.975  1.00  0.00     0.075 H 
ATOM    987  NZ  LYS D  63      -8.517  35.393   5.230  1.00 17.63    -0.079 N 
ATOM    988  HZ1 LYS D  63      -9.398  35.354   4.717  1.00  0.00     0.274 HD
ATOM    989  HZ2 LYS D  63      -8.641  35.159   6.215  1.00  0.00     0.274 HD
ATOM    990  HZ3 LYS D  63      -7.892  34.630   4.970  1.00  0.00     0.274 HD
ATOM    991  N   ALA D  64      -6.892  32.836   8.040  1.00  6.11    -0.346 N 
ATOM    992  HN  ALA D  64      -6.889  32.666   7.034  1.00  0.00     0.163 HD
ATOM    993  CA  ALA D  64      -8.040  32.424   8.850  1.00  5.28     0.086 C 
ATOM    994  HA  ALA D  64      -8.325  33.284   9.499  1.00  0.00     0.086 H 
ATOM    995  C   ALA D  64      -7.684  31.242   9.766  1.00  4.40     0.240 C 
ATOM    996  O   ALA D  64      -8.183  31.126  10.899  1.00  4.46    -0.271 OA
ATOM    997  CB  ALA D  64      -9.216  32.089   7.994  1.00  6.15    -0.049 C 
ATOM    998  HB1 ALA D  64      -9.474  32.946   7.330  1.00  0.00     0.030 H 
ATOM    999  HB2 ALA D  64     -10.090  31.759   8.602  1.00  0.00     0.030 H 
ATOM   1000  HB3 ALA D  64      -9.052  31.151   7.414  1.00  0.00     0.030 H 
ATOM   1001  N   ILE D  65      -6.799  30.366   9.317  1.00  4.43    -0.346 N 
ATOM   1002  HN  ILE D  65      -6.467  30.448   8.356  1.00  0.00     0.163 HD
ATOM   1003  CA  ILE D  65      -6.285  29.291  10.150  1.00  3.88     0.092 C 
ATOM   1004  HA  ILE D  65      -7.154  28.724  10.559  1.00  0.00     0.088 H 
ATOM   1005  C   ILE D  65      -5.505  29.861  11.315  1.00  3.42     0.241 C 
ATOM   1006  O   ILE D  65      -5.685  29.397  12.437  1.00  4.44    -0.271 OA
ATOM   1007  CB  ILE D  65      -5.417  28.308   9.318  1.00  5.41    -0.030 C 
ATOM   1008  HB  ILE D  65      -4.734  28.931   8.694  1.00  0.00     0.043 H 
ATOM   1009  CG1 ILE D  65      -6.281  27.471   8.337  1.00  5.85    -0.063 C 
ATOM   1010 1HG1 ILE D  65      -6.921  26.747   8.893  1.00  0.00     0.033 H 
ATOM   1011 2HG1 ILE D  65      -7.075  28.101   7.873  1.00  0.00     0.033 H 
ATOM   1012  CG2 ILE D  65      -4.524  27.407  10.190  1.00  4.78    -0.071 C 
ATOM   1013 1HG2 ILE D  65      -3.901  26.701   9.593  1.00  0.00     0.028 H 
ATOM   1014 2HG2 ILE D  65      -5.131  26.858  10.947  1.00  0.00     0.028 H 
ATOM   1015 3HG2 ILE D  65      -3.889  28.018  10.873  1.00  0.00     0.028 H 
ATOM   1016  CD1 ILE D  65      -5.480  26.774   7.291  1.00  8.01    -0.076 C 
ATOM   1017 1HD1 ILE D  65      -6.101  26.173   6.586  1.00  0.00     0.027 H 
ATOM   1018 2HD1 ILE D  65      -4.686  26.144   7.755  1.00  0.00     0.027 H 
ATOM   1019 3HD1 ILE D  65      -4.840  27.498   6.735  1.00  0.00     0.027 H 
ATOM   1020  N   GLU D  66      -4.659  30.860  11.096  1.00  4.35    -0.346 N 
ATOM   1021  HN  GLU D  66      -4.517  31.204  10.146  1.00  0.00     0.163 HD
ATOM   1022  CA  GLU D  66      -3.938  31.464  12.192  1.00  4.76     0.090 C 
ATOM   1023  HA  GLU D  66      -3.420  30.645  12.744  1.00  0.00     0.087 H 
ATOM   1024  C   GLU D  66      -4.897  32.145  13.174  1.00  4.22     0.241 C 
ATOM   1025  O   GLU D  66      -4.749  32.044  14.411  1.00  4.87    -0.271 OA
ATOM   1026  CB  GLU D  66      -2.889  32.428  11.729  1.00  4.35    -0.029 C 
ATOM   1027  HB1 GLU D  66      -2.437  32.971  12.592  1.00  0.00     0.037 H 
ATOM   1028  HB2 GLU D  66      -3.348  33.291  11.193  1.00  0.00     0.037 H 
ATOM   1029  CG  GLU D  66      -1.821  31.770  10.882  1.00  4.09     0.018 C 
ATOM   1030  HG1 GLU D  66      -1.048  32.514  10.579  1.00  0.00     0.049 H 
ATOM   1031  HG2 GLU D  66      -2.227  31.501   9.879  1.00  0.00     0.049 H 
ATOM   1032  CD  GLU D  66      -1.179  30.576  11.528  1.00  4.70     0.172 C 
ATOM   1033  OE1 GLU D  66      -0.509  30.753  12.570  1.00  5.92    -0.648 OA
ATOM   1034  OE2 GLU D  66      -1.345  29.443  10.993  1.00  5.38    -0.648 OA
ATOM   1035  N   ARG D  67      -5.917  32.823  12.652  1.00  4.37    -0.346 N 
ATOM   1036  HN  ARG D  67      -6.004  32.906  11.639  1.00  0.00     0.163 HD
ATOM   1037  CA  ARG D  67      -6.909  33.447  13.517  1.00  3.58     0.089 C 
ATOM   1038  HA  ARG D  67      -6.381  34.162  14.190  1.00  0.00     0.087 H 
ATOM   1039  C   ARG D  67      -7.628  32.425  14.383  1.00  4.02     0.241 C 
ATOM   1040  O   ARG D  67      -7.883  32.642  15.586  1.00  5.09    -0.271 OA
ATOM   1041  CB  ARG D  67      -7.960  34.225  12.726  1.00  3.97    -0.036 C 
ATOM   1042  HB1 ARG D  67      -8.401  33.585  11.926  1.00  0.00     0.036 H 
ATOM   1043  HB2 ARG D  67      -7.476  35.007  12.096  1.00  0.00     0.036 H 
ATOM   1044  CG  ARG D  67      -9.042  34.827  13.575  1.00  7.22    -0.048 C 
ATOM   1045  HG1 ARG D  67      -8.608  35.520  14.333  1.00  0.00     0.035 H 
ATOM   1046  HG2 ARG D  67      -9.482  34.060  14.254  1.00  0.00     0.035 H 
ATOM   1047  CD  ARG D  67     -10.153  35.536  12.758  1.00  7.10     0.009 C 
ATOM   1048  HD1 ARG D  67     -11.022  35.835  13.390  1.00  0.00     0.064 H 
ATOM   1049  HD2 ARG D  67     -10.691  34.838  12.075  1.00  0.00     0.064 H 
ATOM   1050  NE  ARG D  67      -9.569  36.658  12.054  1.00  7.20    -0.227 N 
ATOM   1051  HE  ARG D  67      -9.448  36.585  11.044  1.00  0.00     0.177 HD
ATOM   1052  CZ  ARG D  67      -9.185  37.772  12.652  1.00  5.48     0.665 C 
ATOM   1053  NH1 ARG D  67      -9.412  37.992  13.943  1.00  6.96    -0.235 N 
ATOM   1054 1HH1 ARG D  67      -9.116  38.852  14.405  1.00  0.00     0.174 HD
ATOM   1055 2HH1 ARG D  67      -9.859  37.261  14.497  1.00  0.00     0.174 HD
ATOM   1056  NH2 ARG D  67      -8.606  38.718  11.935  1.00  8.55    -0.235 N 
ATOM   1057 1HH2 ARG D  67      -8.310  39.578  12.397  1.00  0.00     0.174 HD
ATOM   1058 2HH2 ARG D  67      -8.432  38.549  10.944  1.00  0.00     0.174 HD
ATOM   1059  N   MET D  68      -7.973  31.276  13.798  1.00  4.55    -0.346 N 
ATOM   1060  HN  MET D  68      -7.724  31.101  12.824  1.00  0.00     0.163 HD
ATOM   1061  CA  MET D  68      -8.711  30.267  14.562  1.00  4.75     0.090 C 
ATOM   1062  HA  MET D  68      -9.651  30.728  14.944  1.00  0.00     0.087 H 
ATOM   1063  C   MET D  68      -7.897  29.756  15.758  1.00  4.40     0.241 C 
ATOM   1064  O   MET D  68      -8.444  29.569  16.846  1.00  4.54    -0.271 OA
ATOM   1065  CB  MET D  68      -9.078  29.100  13.649  1.00  5.07    -0.030 C 
ATOM   1066  HB1 MET D  68      -9.568  29.484  12.724  1.00  0.00     0.037 H 
ATOM   1067  HB2 MET D  68      -8.152  28.654  13.216  1.00  0.00     0.037 H 
ATOM   1068  CG  MET D  68      -9.937  28.004  14.272  1.00  6.45    -0.021 C 
ATOM   1069  HG1 MET D  68      -9.375  27.495  15.090  1.00  0.00     0.049 H 
ATOM   1070  HG2 MET D  68     -10.054  27.156  13.557  1.00  0.00     0.049 H 
ATOM   1071  SD  MET D  68     -11.552  28.537  14.869  1.00  6.64    -0.173 SA
ATOM   1072  CE  MET D  68     -12.345  28.772  13.225  1.00  6.72    -0.035 C 
ATOM   1073  HE1 MET D  68     -13.344  29.102  13.594  1.00  0.00     0.041 H 
ATOM   1074  HE2 MET D  68     -12.327  27.903  12.527  1.00  0.00     0.041 H 
ATOM   1075  HE3 MET D  68     -11.825  29.447  12.506  1.00  0.00     0.041 H 
ATOM   1076  N   LYS D  69      -6.595  29.530  15.559  1.00  4.51    -0.346 N 
ATOM   1077  HN  LYS D  69      -6.182  29.645  14.633  1.00  0.00     0.163 HD
ATOM   1078  CA  LYS D  69      -5.783  29.119  16.684  1.00  5.48     0.089 C 
ATOM   1079  HA  LYS D  69      -6.297  28.248  17.153  1.00  0.00     0.087 H 
ATOM   1080  C   LYS D  69      -5.710  30.220  17.751  1.00  5.13     0.241 C 
ATOM   1081  O   LYS D  69      -5.713  29.936  18.955  1.00  5.14    -0.271 OA
ATOM   1082  CB  LYS D  69      -4.406  28.640  16.256  1.00  5.85    -0.038 C 
ATOM   1083  HB1 LYS D  69      -3.735  28.494  17.134  1.00  0.00     0.036 H 
ATOM   1084  HB2 LYS D  69      -3.838  29.446  15.736  1.00  0.00     0.036 H 
ATOM   1085  CG  LYS D  69      -4.491  27.362  15.392  1.00  5.13    -0.061 C 
ATOM   1086  HG1 LYS D  69      -4.900  26.511  15.985  1.00  0.00     0.033 H 
ATOM   1087  HG2 LYS D  69      -5.295  27.457  14.625  1.00  0.00     0.033 H 
ATOM   1088  CD  LYS D  69      -3.181  26.983  14.748  1.00  4.79    -0.043 C 
ATOM   1089  HD1 LYS D  69      -3.213  25.924  14.400  1.00  0.00     0.035 H 
ATOM   1090  HD2 LYS D  69      -2.379  26.908  15.519  1.00  0.00     0.035 H 
ATOM   1091  CE  LYS D  69      -2.744  27.892  13.623  1.00  5.51     0.080 C 
ATOM   1092  HE1 LYS D  69      -3.601  28.123  12.948  1.00  0.00     0.075 H 
ATOM   1093  HE2 LYS D  69      -2.528  28.917  14.006  1.00  0.00     0.075 H 
ATOM   1094  NZ  LYS D  69      -1.569  27.357  12.833  1.00  4.40    -0.079 N 
ATOM   1095  HZ1 LYS D  69      -1.274  27.971  12.074  1.00  0.00     0.274 HD
ATOM   1096  HZ2 LYS D  69      -1.767  26.420  12.483  1.00  0.00     0.274 HD
ATOM   1097  HZ3 LYS D  69      -0.785  27.146  13.451  1.00  0.00     0.274 HD
ATOM   1098  N   ASP D  70      -5.663  31.491  17.347  1.00  4.57    -0.346 N 
ATOM   1099  HN  ASP D  70      -5.578  31.686  16.349  1.00  0.00     0.163 HD
ATOM   1100  CA  ASP D  70      -5.728  32.614  18.278  1.00  5.58     0.098 C 
ATOM   1101  HA  ASP D  70      -4.875  32.543  18.993  1.00  0.00     0.088 H 
ATOM   1102  C   ASP D  70      -7.047  32.567  19.065  1.00  4.38     0.241 C 
ATOM   1103  O   ASP D  70      -7.075  32.696  20.282  1.00  4.16    -0.271 OA
ATOM   1104  CB  ASP D  70      -5.690  33.977  17.593  1.00  5.28     0.043 C 
ATOM   1105  HB1 ASP D  70      -5.927  34.783  18.326  1.00  0.00     0.052 H 
ATOM   1106  HB2 ASP D  70      -6.557  34.084  16.900  1.00  0.00     0.052 H 
ATOM   1107  CG  ASP D  70      -4.400  34.293  16.868  1.00  8.37     0.175 C 
ATOM   1108  OD1 ASP D  70      -3.377  33.646  17.047  1.00  8.54    -0.648 OA
ATOM   1109  OD2 ASP D  70      -4.373  35.263  16.075  1.00  8.78    -0.648 OA
ATOM   1110  N   THR D  71      -8.145  32.311  18.363  1.00  5.37    -0.344 N 
ATOM   1111  HN  THR D  71      -8.062  32.134  17.362  1.00  0.00     0.163 HD
ATOM   1112  CA  THR D  71      -9.465  32.275  18.979  1.00  4.55     0.113 C 
ATOM   1113  HA  THR D  71      -9.634  33.238  19.514  1.00  0.00     0.091 H 
ATOM   1114  C   THR D  71      -9.581  31.131  19.986  1.00  4.13     0.243 C 
ATOM   1115  O   THR D  71     -10.111  31.310  21.106  1.00  5.07    -0.271 OA
ATOM   1116  CB  THR D  71     -10.527  32.131  17.885  1.00  4.86     0.060 C 
ATOM   1117  HB  THR D  71     -10.269  31.264  17.233  1.00  0.00     0.086 H 
ATOM   1118  OG1 THR D  71     -10.512  33.332  17.104  1.00  5.07    -0.393 OA
ATOM   1119  HG1 THR D  71     -11.171  33.243  16.425  1.00  0.00     0.210 HD
ATOM   1120  CG2 THR D  71     -11.930  31.923  18.473  1.00  5.67    -0.050 C 
ATOM   1121 1HG2 THR D  71     -12.703  31.818  17.677  1.00  0.00     0.031 H 
ATOM   1122 2HG2 THR D  71     -12.194  32.736  19.190  1.00  0.00     0.031 H 
ATOM   1123 3HG2 THR D  71     -11.951  31.057  19.175  1.00  0.00     0.031 H 
ATOM   1124  N   LEU D  72      -9.101  29.933  19.634  1.00  4.18    -0.346 N 
ATOM   1125  HN  LEU D  72      -8.657  29.818  18.723  1.00  0.00     0.163 HD
ATOM   1126  CA  LEU D  72      -9.202  28.800  20.523  1.00  4.88     0.089 C 
ATOM   1127  HA  LEU D  72     -10.269  28.693  20.829  1.00  0.00     0.087 H 
ATOM   1128  C   LEU D  72      -8.372  29.042  21.773  1.00  4.81     0.241 C 
ATOM   1129  O   LEU D  72      -8.819  28.683  22.859  1.00  4.34    -0.271 OA
ATOM   1130  CB  LEU D  72      -8.774  27.507  19.825  1.00  5.98    -0.035 C 
ATOM   1131  HB1 LEU D  72      -8.731  26.670  20.561  1.00  0.00     0.037 H 
ATOM   1132  HB2 LEU D  72      -7.699  27.566  19.533  1.00  0.00     0.037 H 
ATOM   1133  CG  LEU D  72      -9.633  27.101  18.608  1.00  6.01    -0.059 C 
ATOM   1134  HG  LEU D  72      -9.566  27.909  17.843  1.00  0.00     0.038 H 
ATOM   1135  CD1 LEU D  72      -9.073  25.825  18.010  1.00  7.67    -0.073 C 
ATOM   1136 1HD1 LEU D  72      -9.693  25.532  17.131  1.00  0.00     0.028 H 
ATOM   1137 2HD1 LEU D  72      -8.988  25.006  18.762  1.00  0.00     0.028 H 
ATOM   1138 3HD1 LEU D  72      -7.991  25.915  17.755  1.00  0.00     0.028 H 
ATOM   1139  CD2 LEU D  72     -11.068  26.931  18.993  1.00  6.54    -0.073 C 
ATOM   1140 1HD2 LEU D  72     -11.688  26.638  18.114  1.00  0.00     0.028 H 
ATOM   1141 2HD2 LEU D  72     -11.470  27.843  19.493  1.00  0.00     0.028 H 
ATOM   1142 3HD2 LEU D  72     -11.184  26.210  19.836  1.00  0.00     0.028 H 
ATOM   1143  N   ARG D  73      -7.183  29.616  21.630  1.00  4.00    -0.346 N 
ATOM   1144  HN  ARG D  73      -6.859  29.896  20.704  1.00  0.00     0.163 HD
ATOM   1145  CA  ARG D  73      -6.345  29.844  22.795  1.00  4.77     0.089 C 
ATOM   1146  HA  ARG D  73      -6.197  28.870  23.317  1.00  0.00     0.087 H 
ATOM   1147  C   ARG D  73      -7.024  30.805  23.757  1.00  3.36     0.241 C 
ATOM   1148  O   ARG D  73      -7.076  30.557  24.983  1.00  4.63    -0.271 OA
ATOM   1149  CB  ARG D  73      -4.961  30.373  22.351  1.00  3.83    -0.036 C 
ATOM   1150  HB1 ARG D  73      -5.071  31.210  21.622  1.00  0.00     0.036 H 
ATOM   1151  HB2 ARG D  73      -4.442  29.630  21.701  1.00  0.00     0.036 H 
ATOM   1152  CG  ARG D  73      -4.077  30.783  23.514  1.00  4.95    -0.048 C 
ATOM   1153  HG1 ARG D  73      -4.606  31.509  24.175  1.00  0.00     0.035 H 
ATOM   1154  HG2 ARG D  73      -3.951  29.938  24.231  1.00  0.00     0.035 H 
ATOM   1155  CD  ARG D  73      -2.714  31.336  23.081  1.00  6.56     0.009 C 
ATOM   1156  HD1 ARG D  73      -2.052  31.526  23.957  1.00  0.00     0.064 H 
ATOM   1157  HD2 ARG D  73      -2.100  30.559  22.569  1.00  0.00     0.064 H 
ATOM   1158  NE  ARG D  73      -2.866  32.516  22.264  1.00  6.25    -0.227 N 
ATOM   1159  HE  ARG D  73      -3.684  33.096  22.450  1.00  0.00     0.177 HD
ATOM   1160  CZ  ARG D  73      -2.069  32.922  21.312  1.00  5.60     0.665 C 
ATOM   1161  NH1 ARG D  73      -0.950  32.291  21.086  1.00  6.43    -0.235 N 
ATOM   1162 1HH1 ARG D  73      -0.328  32.608  20.343  1.00  0.00     0.174 HD
ATOM   1163 2HH1 ARG D  73      -0.682  31.491  21.659  1.00  0.00     0.174 HD
ATOM   1164  NH2 ARG D  73      -2.417  33.962  20.567  1.00  7.82    -0.235 N 
ATOM   1165 1HH2 ARG D  73      -1.795  34.279  19.824  1.00  0.00     0.174 HD
ATOM   1166 2HH2 ARG D  73      -3.292  34.455  20.744  1.00  0.00     0.174 HD
ATOM   1167  N   ILE D  74      -7.552  31.921  23.261  1.00  4.32    -0.346 N 
ATOM   1168  HN  ILE D  74      -7.540  32.092  22.256  1.00  0.00     0.163 HD
ATOM   1169  CA  ILE D  74      -8.147  32.896  24.165  1.00  5.36     0.092 C 
ATOM   1170  HA  ILE D  74      -7.471  32.963  25.049  1.00  0.00     0.088 H 
ATOM   1171  C   ILE D  74      -9.505  32.419  24.690  1.00  4.15     0.241 C 
ATOM   1172  O   ILE D  74      -9.866  32.660  25.868  1.00  4.37    -0.271 OA
ATOM   1173  CB  ILE D  74      -8.214  34.331  23.547  1.00  4.52    -0.030 C 
ATOM   1174  HB  ILE D  74      -7.202  34.592  23.157  1.00  0.00     0.043 H 
ATOM   1175  CG1 ILE D  74      -8.578  35.333  24.652  0.76  5.39    -0.063 C 
ATOM   1176 1HG1 ILE D  74      -9.583  35.089  25.069  1.00  0.00     0.033 H 
ATOM   1177 2HG1 ILE D  74      -8.785  36.333  24.204  1.00  0.00     0.033 H 
ATOM   1178  CG2 ILE D  74      -9.211  34.417  22.391  1.00  5.99    -0.071 C 
ATOM   1179 1HG2 ILE D  74      -8.947  33.689  21.589  1.00  0.00     0.028 H 
ATOM   1180 2HG2 ILE D  74      -9.297  35.456  21.995  1.00  0.00     0.028 H 
ATOM   1181 3HG2 ILE D  74     -10.262  34.284  22.740  1.00  0.00     0.028 H 
ATOM   1182  CD1 ILE D  74      -7.555  35.472  25.796  0.76  8.29    -0.076 C 
ATOM   1183 1HD1 ILE D  74      -7.819  36.200  26.598  1.00  0.00     0.027 H 
ATOM   1184 2HD1 ILE D  74      -6.550  35.716  25.379  1.00  0.00     0.027 H 
ATOM   1185 3HD1 ILE D  74      -7.348  34.472  26.244  1.00  0.00     0.027 H 
ATOM   1186  N   ALA D  75     -10.246  31.649  23.911  1.00  4.09    -0.346 N 
ATOM   1187  HN  ALA D  75      -9.971  31.498  22.941  1.00  0.00     0.163 HD
ATOM   1188  CA  ALA D  75     -11.454  31.014  24.428  1.00  5.67     0.086 C 
ATOM   1189  HA  ALA D  75     -12.129  31.812  24.815  1.00  0.00     0.086 H 
ATOM   1190  C   ALA D  75     -11.123  30.075  25.575  1.00  4.41     0.240 C 
ATOM   1191  O   ALA D  75     -11.784  30.087  26.608  1.00  4.15    -0.271 OA
ATOM   1192  CB  ALA D  75     -12.183  30.269  23.326  1.00  4.86    -0.049 C 
ATOM   1193  HB1 ALA D  75     -13.106  29.784  23.721  1.00  0.00     0.030 H 
ATOM   1194  HB2 ALA D  75     -11.518  29.535  22.813  1.00  0.00     0.030 H 
ATOM   1195  HB3 ALA D  75     -12.404  30.931  22.456  1.00  0.00     0.030 H 
ATOM   1196  N   TYR D  76     -10.073  29.274  25.417  1.00  3.87    -0.346 N 
ATOM   1197  HN  TYR D  76      -9.553  29.293  24.540  1.00  0.00     0.163 HD
ATOM   1198  CA  TYR D  76      -9.658  28.374  26.475  1.00  4.36     0.093 C 
ATOM   1199  HA  TYR D  76     -10.513  27.701  26.719  1.00  0.00     0.088 H 
ATOM   1200  C   TYR D  76      -9.303  29.162  27.714  1.00  4.48     0.241 C 
ATOM   1201  O   TYR D  76      -9.788  28.849  28.805  1.00  4.32    -0.271 OA
ATOM   1202  CB  TYR D  76      -8.453  27.493  26.018  1.00  5.67    -0.014 C 
ATOM   1203  HB1 TYR D  76      -8.715  26.814  25.173  1.00  0.00     0.043 H 
ATOM   1204  HB2 TYR D  76      -7.663  28.084  25.499  1.00  0.00     0.043 H 
ATOM   1205  CG  TYR D  76      -7.927  26.751  27.210  1.00  4.72    -0.056 A 
ATOM   1206  CD1 TYR D  76      -8.588  25.661  27.722  1.00  4.48    -0.074 A 
ATOM   1207  HD1 TYR D  76      -9.466  25.266  27.184  1.00  0.00     0.084 H 
ATOM   1208  CD2 TYR D  76      -6.802  27.192  27.870  1.00  4.74    -0.074 A 
ATOM   1209  HD2 TYR D  76      -6.251  28.064  27.479  1.00  0.00     0.084 H 
ATOM   1210  CE1 TYR D  76      -8.188  25.052  28.879  1.00  4.65    -0.051 A 
ATOM   1211  HE1 TYR D  76      -8.785  24.230  29.309  1.00  0.00     0.087 H 
ATOM   1212  CE2 TYR D  76      -6.357  26.571  28.997  1.00  4.86    -0.051 A 
ATOM   1213  HE2 TYR D  76      -5.454  26.943  29.509  1.00  0.00     0.087 H 
ATOM   1214  CZ  TYR D  76      -7.036  25.471  29.504  1.00  5.26     0.065 A 
ATOM   1215  OH  TYR D  76      -6.637  24.835  30.659  1.00  6.41    -0.361 OA
ATOM   1216  HH  TYR D  76      -5.842  25.124  31.091  1.00  0.00     0.217 HD
ATOM   1217  N   LEU D  77      -8.494  30.201  27.577  1.00  4.25    -0.346 N 
ATOM   1218  HN  LEU D  77      -8.229  30.514  26.643  1.00  0.00     0.163 HD
ATOM   1219  CA  LEU D  77      -7.974  30.908  28.757  1.00  5.26     0.089 C 
ATOM   1220  HA  LEU D  77      -7.582  30.142  29.466  1.00  0.00     0.087 H 
ATOM   1221  C   LEU D  77      -9.054  31.704  29.483  1.00  5.97     0.241 C 
ATOM   1222  O   LEU D  77      -8.936  31.921  30.703  1.00  9.17    -0.271 OA
ATOM   1223  CB  LEU D  77      -6.802  31.844  28.378  1.00  6.53    -0.035 C 
ATOM   1224  HB1 LEU D  77      -6.554  32.530  29.221  1.00  0.00     0.037 H 
ATOM   1225  HB2 LEU D  77      -7.124  32.594  27.619  1.00  0.00     0.037 H 
ATOM   1226  CG  LEU D  77      -5.564  31.096  27.908  1.00  6.88    -0.059 C 
ATOM   1227  HG  LEU D  77      -5.863  30.351  27.134  1.00  0.00     0.038 H 
ATOM   1228  CD1 LEU D  77      -4.601  32.111  27.276  1.00  8.37    -0.073 C 
ATOM   1229 1HD1 LEU D  77      -5.089  32.646  26.428  1.00  0.00     0.028 H 
ATOM   1230 2HD1 LEU D  77      -3.643  31.632  26.965  1.00  0.00     0.028 H 
ATOM   1231 3HD1 LEU D  77      -4.195  32.821  28.034  1.00  0.00     0.028 H 
ATOM   1232  CD2 LEU D  77      -4.895  30.362  29.070  1.00  7.25    -0.073 C 
ATOM   1233 1HD2 LEU D  77      -5.594  29.625  29.529  1.00  0.00     0.028 H 
ATOM   1234 2HD2 LEU D  77      -4.489  31.072  29.828  1.00  0.00     0.028 H 
ATOM   1235 3HD2 LEU D  77      -3.937  29.883  28.759  1.00  0.00     0.028 H 
ATOM   1236  N   THR D  78     -10.072  32.157  28.749  1.00  4.85    -0.344 N 
ATOM   1237  HN  THR D  78     -10.079  31.996  27.742  1.00  0.00     0.163 HD
ATOM   1238  CA  THR D  78     -11.183  32.885  29.377  1.00  4.89     0.113 C 
ATOM   1239  HA  THR D  78     -10.797  33.374  30.302  1.00  0.00     0.091 H 
ATOM   1240  C   THR D  78     -12.341  31.989  29.768  1.00  5.19     0.243 C 
ATOM   1241  O   THR D  78     -13.338  32.480  30.334  1.00  4.94    -0.271 OA
ATOM   1242  CB  THR D  78     -11.753  33.977  28.466  1.00  6.67     0.060 C 
ATOM   1243  HB  THR D  78     -12.599  34.497  28.973  1.00  0.00     0.086 H 
ATOM   1244  OG1 THR D  78     -12.197  33.395  27.240  1.00  6.06    -0.393 OA
ATOM   1245  HG1 THR D  78     -12.550  34.072  26.675  1.00  0.00     0.210 HD
ATOM   1246  CG2 THR D  78     -10.692  34.984  28.055  1.00  7.64    -0.050 C 
ATOM   1247 1HG2 THR D  78     -11.107  35.779  27.392  1.00  0.00     0.031 H 
ATOM   1248 2HG2 THR D  78      -9.816  34.480  27.584  1.00  0.00     0.031 H 
ATOM   1249 3HG2 THR D  78     -10.184  35.423  28.945  1.00  0.00     0.031 H 
ATOM   1250  N   GLU D  79     -12.226  30.685  29.505  1.00  4.78    -0.346 N 
ATOM   1251  HN  GLU D  79     -11.373  30.338  29.066  1.00  0.00     0.163 HD
ATOM   1252  CA  GLU D  79     -13.308  29.734  29.837  1.00  5.66     0.090 C 
ATOM   1253  HA  GLU D  79     -12.986  28.736  29.459  1.00  0.00     0.087 H 
ATOM   1254  C   GLU D  79     -14.599  30.090  29.099  1.00  5.38     0.241 C 
ATOM   1255  O   GLU D  79     -15.707  29.810  29.558  1.00  6.79    -0.271 OA
ATOM   1256  CB  GLU D  79     -13.525  29.586  31.349  1.00  6.67    -0.029 C 
ATOM   1257  HB1 GLU D  79     -14.397  28.925  31.565  1.00  0.00     0.037 H 
ATOM   1258  HB2 GLU D  79     -13.904  30.536  31.793  1.00  0.00     0.037 H 
ATOM   1259  CG  GLU D  79     -12.287  29.105  32.074  1.00  8.08     0.018 C 
ATOM   1260  HG1 GLU D  79     -11.952  28.117  31.680  1.00  0.00     0.049 H 
ATOM   1261  HG2 GLU D  79     -11.399  29.721  31.799  1.00  0.00     0.049 H 
ATOM   1262  CD  GLU D  79     -12.465  29.056  33.556  1.00 16.45     0.172 C 
ATOM   1263  OE1 GLU D  79     -13.536  28.669  33.994  1.00 20.86    -0.648 OA
ATOM   1264  OE2 GLU D  79     -11.539  29.457  34.253  1.00 23.59    -0.648 OA
ATOM   1265  N   ALA D  80     -14.460  30.611  27.885  1.00  4.56    -0.346 N 
ATOM   1266  HN  ALA D  80     -13.527  30.766  27.502  1.00  0.00     0.163 HD
ATOM   1267  CA  ALA D  80     -15.636  30.963  27.097  1.00  5.52     0.086 C 
ATOM   1268  HA  ALA D  80     -16.311  31.592  27.723  1.00  0.00     0.086 H 
ATOM   1269  C   ALA D  80     -16.392  29.700  26.676  1.00  6.24     0.240 C 
ATOM   1270  O   ALA D  80     -15.810  28.746  26.152  1.00  6.39    -0.271 OA
ATOM   1271  CB  ALA D  80     -15.226  31.765  25.858  1.00  6.99    -0.049 C 
ATOM   1272  HB1 ALA D  80     -16.125  32.034  25.256  1.00  0.00     0.030 H 
ATOM   1273  HB2 ALA D  80     -14.463  31.227  25.248  1.00  0.00     0.030 H 
ATOM   1274  HB3 ALA D  80     -14.621  32.663  26.125  1.00  0.00     0.030 H 
ATOM   1275  N   LYS D  81     -17.707  29.713  26.823  1.00  4.67    -0.346 N 
ATOM   1276  HN  LYS D  81     -18.164  30.503  27.279  1.00  0.00     0.163 HD
ATOM   1277  CA  LYS D  81     -18.499  28.593  26.330  1.00  4.85     0.089 C 
ATOM   1278  HA  LYS D  81     -18.043  27.654  26.721  1.00  0.00     0.087 H 
ATOM   1279  C   LYS D  81     -18.467  28.528  24.796  1.00  5.42     0.241 C 
ATOM   1280  O   LYS D  81     -18.765  29.520  24.106  1.00  5.64    -0.271 OA
ATOM   1281  CB  LYS D  81     -19.935  28.665  26.842  0.50  6.18    -0.038 C 
ATOM   1282  HB1 LYS D  81     -20.359  29.683  26.677  1.00  0.00     0.036 H 
ATOM   1283  HB2 LYS D  81     -20.614  28.070  26.188  1.00  0.00     0.036 H 
ATOM   1284  CG  LYS D  81     -20.096  28.247  28.305  0.50  7.45    -0.061 C 
ATOM   1285  HG1 LYS D  81     -19.461  27.367  28.560  1.00  0.00     0.033 H 
ATOM   1286  HG2 LYS D  81     -19.639  28.986  29.003  1.00  0.00     0.033 H 
ATOM   1287  CD  LYS D  81     -21.552  28.002  28.615  0.50  9.42    -0.043 C 
ATOM   1288  HD1 LYS D  81     -22.219  28.742  28.115  1.00  0.00     0.035 H 
ATOM   1289  HD2 LYS D  81     -21.938  27.080  28.121  1.00  0.00     0.035 H 
ATOM   1290  CE  LYS D  81     -21.751  27.974  30.100  0.50  9.85     0.080 C 
ATOM   1291  HE1 LYS D  81     -21.136  27.173  30.572  1.00  0.00     0.075 H 
ATOM   1292  HE2 LYS D  81     -21.286  28.865  30.584  1.00  0.00     0.075 H 
ATOM   1293  NZ  LYS D  81     -23.194  27.843  30.485  0.50 15.76    -0.079 N 
ATOM   1294  HZ1 LYS D  81     -23.329  27.824  31.496  1.00  0.00     0.274 HD
ATOM   1295  HZ2 LYS D  81     -23.619  27.028  30.043  1.00  0.00     0.274 HD
ATOM   1296  HZ3 LYS D  81     -23.757  28.576  30.053  1.00  0.00     0.274 HD
ATOM   1297  N   VAL D  82     -18.114  27.348  24.264  1.00  5.30    -0.346 N 
ATOM   1298  HN  VAL D  82     -17.746  26.621  24.877  1.00  0.00     0.163 HD
ATOM   1299  CA  VAL D  82     -18.240  27.070  22.828  1.00  5.06     0.092 C 
ATOM   1300  HA  VAL D  82     -18.119  28.017  22.251  1.00  0.00     0.088 H 
ATOM   1301  C   VAL D  82     -19.617  26.498  22.580  1.00  4.30     0.241 C 
ATOM   1302  O   VAL D  82     -20.028  25.542  23.231  1.00  5.13    -0.271 OA
ATOM   1303  CB  VAL D  82     -17.158  26.054  22.392  1.00  4.77    -0.033 C 
ATOM   1304  HB  VAL D  82     -17.263  25.127  23.003  1.00  0.00     0.042 H 
ATOM   1305  CG1 VAL D  82     -17.332  25.705  20.941  1.00  5.31    -0.071 C 
ATOM   1306 1HG1 VAL D  82     -16.552  24.973  20.627  1.00  0.00     0.028 H 
ATOM   1307 2HG1 VAL D  82     -17.339  26.611  20.292  1.00  0.00     0.028 H 
ATOM   1308 3HG1 VAL D  82     -18.362  25.338  20.721  1.00  0.00     0.028 H 
ATOM   1309  CG2 VAL D  82     -15.786  26.648  22.629  1.00  6.56    -0.071 C 
ATOM   1310 1HG2 VAL D  82     -15.006  25.916  22.315  1.00  0.00     0.028 H 
ATOM   1311 2HG2 VAL D  82     -15.648  26.985  23.683  1.00  0.00     0.028 H 
ATOM   1312 3HG2 VAL D  82     -15.662  27.637  22.129  1.00  0.00     0.028 H 
ATOM   1313  N   GLU D  83     -20.377  27.150  21.707  1.00  4.86    -0.346 N 
ATOM   1314  HN  GLU D  83     -20.024  28.003  21.274  1.00  0.00     0.163 HD
ATOM   1315  CA  GLU D  83     -21.705  26.667  21.358  1.00  3.95     0.090 C 
ATOM   1316  HA  GLU D  83     -22.213  26.330  22.292  1.00  0.00     0.087 H 
ATOM   1317  C   GLU D  83     -21.575  25.470  20.423  1.00  4.14     0.241 C 
ATOM   1318  O   GLU D  83     -21.863  24.318  20.788  1.00  4.80    -0.271 OA
ATOM   1319  CB  GLU D  83     -22.550  27.798  20.725  1.00  4.65    -0.029 C 
ATOM   1320  HB1 GLU D  83     -22.056  28.201  19.810  1.00  0.00     0.037 H 
ATOM   1321  HB2 GLU D  83     -22.530  28.714  21.360  1.00  0.00     0.037 H 
ATOM   1322  CG  GLU D  83     -23.961  27.376  20.433  1.00  6.09     0.018 C 
ATOM   1323  HG1 GLU D  83     -24.001  26.295  20.165  1.00  0.00     0.049 H 
ATOM   1324  HG2 GLU D  83     -24.569  27.358  21.368  1.00  0.00     0.049 H 
ATOM   1325  CD  GLU D  83     -24.633  28.211  19.378  1.00  9.16     0.172 C 
ATOM   1326  OE1 GLU D  83     -24.009  28.639  18.364  1.00  9.14    -0.648 OA
ATOM   1327  OE2 GLU D  83     -25.824  28.407  19.595  1.00 18.06    -0.648 OA
ATOM   1328  N   LYS D  84     -21.137  25.741  19.202  1.00  4.97    -0.346 N 
ATOM   1329  HN  LYS D  84     -20.887  26.705  18.980  1.00  0.00     0.163 HD
ATOM   1330  CA  LYS D  84     -20.994  24.730  18.158  1.00  4.66     0.089 C 
ATOM   1331  HA  LYS D  84     -21.095  23.721  18.623  1.00  0.00     0.087 H 
ATOM   1332  C   LYS D  84     -19.655  24.806  17.451  1.00  4.38     0.241 C 
ATOM   1333  O   LYS D  84     -18.990  25.859  17.397  1.00  5.03    -0.271 OA
ATOM   1334  CB  LYS D  84     -22.104  24.904  17.123  1.00  4.54    -0.038 C 
ATOM   1335  HB1 LYS D  84     -22.113  25.946  16.726  1.00  0.00     0.036 H 
ATOM   1336  HB2 LYS D  84     -21.860  24.350  16.187  1.00  0.00     0.036 H 
ATOM   1337  CG  LYS D  84     -23.476  24.514  17.633  1.00  5.02    -0.061 C 
ATOM   1338  HG1 LYS D  84     -23.599  24.796  18.705  1.00  0.00     0.033 H 
ATOM   1339  HG2 LYS D  84     -23.568  23.407  17.726  1.00  0.00     0.033 H 
ATOM   1340  CD  LYS D  84     -24.618  25.093  16.775  1.00  5.31    -0.043 C 
ATOM   1341  HD1 LYS D  84     -24.588  24.675  15.742  1.00  0.00     0.035 H 
ATOM   1342  HD2 LYS D  84     -24.434  26.168  16.544  1.00  0.00     0.035 H 
ATOM   1343  CE  LYS D  84     -25.994  24.902  17.395  1.00  7.16     0.080 C 
ATOM   1344  HE1 LYS D  84     -26.748  25.580  16.930  1.00  0.00     0.075 H 
ATOM   1345  HE2 LYS D  84     -26.029  25.294  18.438  1.00  0.00     0.075 H 
ATOM   1346  NZ  LYS D  84     -26.431  23.477  17.333  1.00  7.70    -0.079 N 
ATOM   1347  HZ1 LYS D  84     -27.354  23.349  17.749  1.00  0.00     0.274 HD
ATOM   1348  HZ2 LYS D  84     -25.742  22.857  17.758  1.00  0.00     0.274 HD
ATOM   1349  HZ3 LYS D  84     -26.399  23.119  16.379  1.00  0.00     0.274 HD
ATOM   1350  N   LEU D  85     -19.238  23.655  16.905  1.00  4.07    -0.346 N 
ATOM   1351  HN  LEU D  85     -19.702  22.792  17.188  1.00  0.00     0.163 HD
ATOM   1352  CA  LEU D  85     -18.156  23.568  15.926  1.00  3.41     0.089 C 
ATOM   1353  HA  LEU D  85     -17.765  24.593  15.724  1.00  0.00     0.087 H 
ATOM   1354  C   LEU D  85     -18.687  22.974  14.626  1.00  3.80     0.241 C 
ATOM   1355  O   LEU D  85     -19.443  22.003  14.650  1.00  5.72    -0.271 OA
ATOM   1356  CB  LEU D  85     -17.005  22.683  16.437  1.00  5.51    -0.035 C 
ATOM   1357  HB1 LEU D  85     -17.385  21.660  16.665  1.00  0.00     0.037 H 
ATOM   1358  HB2 LEU D  85     -16.303  22.453  15.602  1.00  0.00     0.037 H 
ATOM   1359  CG  LEU D  85     -16.241  23.220  17.615  1.00  5.94    -0.059 C 
ATOM   1360  HG  LEU D  85     -16.982  23.513  18.395  1.00  0.00     0.038 H 
ATOM   1361  CD1 LEU D  85     -15.333  22.145  18.217  1.00  6.40    -0.073 C 
ATOM   1362 1HD1 LEU D  85     -14.766  22.543  19.091  1.00  0.00     0.028 H 
ATOM   1363 2HD1 LEU D  85     -14.652  21.706  17.451  1.00  0.00     0.028 H 
ATOM   1364 3HD1 LEU D  85     -15.905  21.225  18.483  1.00  0.00     0.028 H 
ATOM   1365  CD2 LEU D  85     -15.416  24.444  17.282  1.00  7.88    -0.073 C 
ATOM   1366 1HD2 LEU D  85     -14.849  24.842  18.156  1.00  0.00     0.028 H 
ATOM   1367 2HD2 LEU D  85     -16.051  25.239  16.825  1.00  0.00     0.028 H 
ATOM   1368 3HD2 LEU D  85     -14.732  24.241  16.425  1.00  0.00     0.028 H 
ATOM   1369  N   CYS D  86     -18.302  23.581  13.505  1.00  4.53    -0.345 N 
ATOM   1370  HN  CYS D  86     -17.892  24.513  13.569  1.00  0.00     0.163 HD
ATOM   1371  CA  CYS D  86     -18.442  22.972  12.198  1.00  4.02     0.098 C 
ATOM   1372  HA  CYS D  86     -19.258  22.213  12.207  1.00  0.00     0.088 H 
ATOM   1373  C   CYS D  86     -17.116  22.317  11.903  1.00  4.33     0.242 C 
ATOM   1374  O   CYS D  86     -16.075  22.975  11.971  1.00  4.34    -0.271 OA
ATOM   1375  CB  CYS D  86     -18.721  24.043  11.147  1.00  5.14     0.013 C 
ATOM   1376  HB1 CYS D  86     -19.663  24.595  11.374  1.00  0.00     0.053 H 
ATOM   1377  HB2 CYS D  86     -17.997  24.887  11.229  1.00  0.00     0.053 H 
ATOM   1378  SG  CYS D  86     -18.747  23.361   9.461  1.00  5.85    -0.095 SA
ATOM   1379  N   VAL D  87     -17.142  21.026  11.578  1.00  4.65    -0.346 N 
ATOM   1380  HN  VAL D  87     -18.042  20.554  11.493  1.00  0.00     0.163 HD
ATOM   1381  CA  VAL D  87     -15.929  20.275  11.342  1.00  4.85     0.092 C 
ATOM   1382  HA  VAL D  87     -15.081  20.994  11.260  1.00  0.00     0.088 H 
ATOM   1383  C   VAL D  87     -16.000  19.472  10.059  1.00  4.94     0.241 C 
ATOM   1384  O   VAL D  87     -17.082  19.091   9.629  1.00  5.80    -0.271 OA
ATOM   1385  CB  VAL D  87     -15.622  19.291  12.482  1.00  5.43    -0.033 C 
ATOM   1386  HB  VAL D  87     -14.600  18.878  12.314  1.00  0.00     0.042 H 
ATOM   1387  CG1 VAL D  87     -15.610  20.032  13.766  1.00  5.59    -0.071 C 
ATOM   1388 1HG1 VAL D  87     -15.387  19.318  14.593  1.00  0.00     0.028 H 
ATOM   1389 2HG1 VAL D  87     -16.554  20.601  13.938  1.00  0.00     0.028 H 
ATOM   1390 3HG1 VAL D  87     -14.907  20.898  13.751  1.00  0.00     0.028 H 
ATOM   1391  CG2 VAL D  87     -16.594  18.128  12.528  1.00  5.42    -0.071 C 
ATOM   1392 1HG2 VAL D  87     -16.371  17.414  13.355  1.00  0.00     0.028 H 
ATOM   1393 2HG2 VAL D  87     -16.635  17.602  11.546  1.00  0.00     0.028 H 
ATOM   1394 3HG2 VAL D  87     -17.647  18.489  12.584  1.00  0.00     0.028 H 
ATOM   1395  N   TRP D  88     -14.834  19.234   9.454  1.00  5.30    -0.346 N 
ATOM   1396  HN  TRP D  88     -14.020  19.794   9.707  1.00  0.00     0.163 HD
ATOM   1397  CA  TRP D  88     -14.694  18.194   8.440  1.00  6.26     0.093 C 
ATOM   1398  HA  TRP D  88     -15.627  18.156   7.831  1.00  0.00     0.088 H 
ATOM   1399  C   TRP D  88     -14.503  16.859   9.128  1.00  6.79     0.241 C 
ATOM   1400  O   TRP D  88     -13.586  16.683   9.956  1.00  7.28    -0.271 OA
ATOM   1401  CB  TRP D  88     -13.498  18.472   7.505  1.00  7.68    -0.012 C 
ATOM   1402  HB1 TRP D  88     -12.560  18.621   8.089  1.00  0.00     0.044 H 
ATOM   1403  HB2 TRP D  88     -13.213  17.556   6.936  1.00  0.00     0.044 H 
ATOM   1404  CG  TRP D  88     -13.740  19.609   6.592  1.00  9.45    -0.028 A 
ATOM   1405  CD1 TRP D  88     -14.507  19.600   5.449  1.00  8.05    -0.015 A 
ATOM   1406  HD1 TRP D  88     -15.043  18.722   5.052  1.00  0.00     0.112 H 
ATOM   1407  CD2 TRP D  88     -13.248  20.946   6.734  1.00  8.60    -0.002 A 
ATOM   1408  NE1 TRP D  88     -14.505  20.851   4.876  1.00 11.04    -0.365 N 
ATOM   1409  HE1 TRP D  88     -14.999  21.112   4.023  1.00  0.00     0.165 HD
ATOM   1410  CE2 TRP D  88     -13.730  21.691   5.638  1.00  8.91     0.042 A 
ATOM   1411  CE3 TRP D  88     -12.402  21.578   7.656  1.00  8.80    -0.070 A 
ATOM   1412  HE3 TRP D  88     -11.983  21.016   8.508  1.00  0.00     0.084 H 
ATOM   1413  CZ2 TRP D  88     -13.408  23.039   5.450  1.00  9.00    -0.056 A 
ATOM   1414  HZ2 TRP D  88     -13.802  23.604   4.589  1.00  0.00     0.086 H 
ATOM   1415  CZ3 TRP D  88     -12.098  22.925   7.481  1.00 11.09    -0.082 A 
ATOM   1416  HZ3 TRP D  88     -11.466  23.441   8.223  1.00  0.00     0.083 H 
ATOM   1417  CH2 TRP D  88     -12.585  23.635   6.374  1.00 10.09    -0.081 A 
ATOM   1418  HH2 TRP D  88     -12.302  24.693   6.243  1.00  0.00     0.083 H 
ATOM   1419  N   ASN D  89     -15.358  15.910   8.752  1.00  7.55    -0.346 N 
ATOM   1420  HN  ASN D  89     -16.025  16.117   8.009  1.00  0.00     0.163 HD
ATOM   1421  CA  ASN D  89     -15.377  14.594   9.358  1.00  8.66     0.097 C 
ATOM   1422  HA  ASN D  89     -14.859  14.672  10.342  1.00  0.00     0.088 H 
ATOM   1423  C   ASN D  89     -14.630  13.569   8.534  1.00  8.65     0.241 C 
ATOM   1424  O   ASN D  89     -14.688  12.384   8.849  1.00 12.09    -0.271 OA
ATOM   1425  CB  ASN D  89     -16.833  14.162   9.635  1.00 10.18     0.036 C 
ATOM   1426  HB1 ASN D  89     -16.861  13.192  10.184  1.00  0.00     0.051 H 
ATOM   1427  HB2 ASN D  89     -17.303  14.820  10.402  1.00  0.00     0.051 H 
ATOM   1428  CG  ASN D  89     -17.687  14.099   8.381  1.00  9.62     0.217 C 
ATOM   1429  OD1 ASN D  89     -17.183  13.893   7.281  1.00 12.98    -0.274 OA
ATOM   1430  ND2 ASN D  89     -19.017  14.240   8.555  1.00 14.26    -0.370 N 
ATOM   1431 1HD2 ASN D  89     -19.436  14.411   9.469  1.00  0.00     0.159 HD
ATOM   1432 2HD2 ASN D  89     -19.591  14.198   7.713  1.00  0.00     0.159 HD
ATOM   1433  N   ASN D  90     -13.917  14.024   7.504  1.00  8.22    -0.346 N 
ATOM   1434  HN  ASN D  90     -13.992  15.006   7.240  1.00  0.00     0.163 HD
ATOM   1435  CA  ASN D  90     -13.025  13.140   6.740  1.00  9.86     0.097 C 
ATOM   1436  HA  ASN D  90     -13.348  12.093   6.949  1.00  0.00     0.088 H 
ATOM   1437  C   ASN D  90     -11.565  13.266   7.225  1.00  9.41     0.241 C 
ATOM   1438  O   ASN D  90     -10.626  12.873   6.527  1.00 14.04    -0.271 OA
ATOM   1439  CB  ASN D  90     -13.143  13.352   5.214  1.00  9.92     0.036 C 
ATOM   1440  HB1 ASN D  90     -12.595  12.554   4.661  1.00  0.00     0.051 H 
ATOM   1441  HB2 ASN D  90     -14.181  13.140   4.865  1.00  0.00     0.051 H 
ATOM   1442  CG  ASN D  90     -12.688  14.743   4.752  1.00 11.68     0.217 C 
ATOM   1443  OD1 ASN D  90     -12.586  15.686   5.533  1.00 11.55    -0.274 OA
ATOM   1444  ND2 ASN D  90     -12.412  14.857   3.460  1.00 15.34    -0.370 N 
ATOM   1445 1HD2 ASN D  90     -12.497  14.074   2.812  1.00  0.00     0.159 HD
ATOM   1446 2HD2 ASN D  90     -12.110  15.781   3.153  1.00  0.00     0.159 HD
ATOM   1447  N   LYS D  91     -11.402  13.786   8.446  1.00  7.28    -0.346 N 
ATOM   1448  HN  LYS D  91     -12.225  14.132   8.939  1.00  0.00     0.163 HD
ATOM   1449  CA  LYS D  91     -10.103  13.884   9.110  1.00  8.17     0.089 C 
ATOM   1450  HA  LYS D  91      -9.363  13.246   8.572  1.00  0.00     0.087 H 
ATOM   1451  C   LYS D  91     -10.267  13.373  10.549  1.00  8.45     0.241 C 
ATOM   1452  O   LYS D  91     -11.356  13.470  11.117  1.00  9.71    -0.271 OA
ATOM   1453  CB  LYS D  91      -9.612  15.339   9.119  1.00  8.40    -0.038 C 
ATOM   1454  HB1 LYS D  91      -8.687  15.418   9.737  1.00  0.00     0.036 H 
ATOM   1455  HB2 LYS D  91     -10.313  15.966   9.718  1.00  0.00     0.036 H 
ATOM   1456  CG  LYS D  91      -9.375  15.993   7.755  1.00 10.55    -0.061 C 
ATOM   1457  HG1 LYS D  91     -10.283  15.937   7.110  1.00  0.00     0.033 H 
ATOM   1458  HG2 LYS D  91      -9.294  17.102   7.840  1.00  0.00     0.033 H 
ATOM   1459  CD  LYS D  91      -8.152  15.391   7.060  1.00 11.72    -0.043 C 
ATOM   1460  HD1 LYS D  91      -7.213  15.687   7.583  1.00  0.00     0.035 H 
ATOM   1461  HD2 LYS D  91      -8.109  14.288   7.217  1.00  0.00     0.035 H 
ATOM   1462  CE  LYS D  91      -8.078  15.734   5.568  1.00 11.95     0.080 C 
ATOM   1463  HE1 LYS D  91      -7.159  15.300   5.110  1.00  0.00     0.075 H 
ATOM   1464  HE2 LYS D  91      -8.854  15.173   4.997  1.00  0.00     0.075 H 
ATOM   1465  NZ  LYS D  91      -8.169  17.215   5.277  1.00 12.68    -0.079 N 
ATOM   1466  HZ1 LYS D  91      -8.120  17.443   4.284  1.00  0.00     0.274 HD
ATOM   1467  HZ2 LYS D  91      -7.459  17.728   5.799  1.00  0.00     0.274 HD
ATOM   1468  HZ3 LYS D  91      -9.010  17.612   5.696  1.00  0.00     0.274 HD
ATOM   1469  N   THR D  92      -9.198  12.824  11.131  1.00  9.30    -0.344 N 
ATOM   1470  HN  THR D  92      -8.366  12.641  10.570  1.00  0.00     0.163 HD
ATOM   1471  CA  THR D  92      -9.189  12.476  12.564  1.00  8.53     0.114 C 
ATOM   1472  HA  THR D  92     -10.098  12.902  13.050  1.00  0.00     0.091 H 
ATOM   1473  C   THR D  92      -7.948  13.083  13.206  1.00  8.73     0.245 C 
ATOM   1474  O   THR D  92      -6.843  12.943  12.661  1.00  8.72    -0.271 OA
ATOM   1475  CB  THR D  92      -9.182  10.951  12.755  1.00 12.65     0.060 C 
ATOM   1476  HB  THR D  92      -9.274  10.680  13.833  1.00  0.00     0.086 H 
ATOM   1477  OG1 THR D  92      -7.988  10.421  12.193  1.00 19.32    -0.393 OA
ATOM   1478  HG1 THR D  92      -7.984   9.478  12.311  1.00  0.00     0.210 HD
ATOM   1479  CG2 THR D  92     -10.269  10.296  11.932  1.00 12.08    -0.050 C 
ATOM   1480 1HG2 THR D  92     -10.264   9.190  12.071  1.00  0.00     0.031 H 
ATOM   1481 2HG2 THR D  92     -10.194  10.576  10.855  1.00  0.00     0.031 H 
ATOM   1482 3HG2 THR D  92     -11.271  10.733  12.152  1.00  0.00     0.031 H 
ATOM   1483  N   PRO D  93      -8.097  13.812  14.301  1.00  7.78    -0.337 N 
ATOM   1484  CA  PRO D  93      -9.387  14.284  14.839  1.00  6.90     0.091 C 
ATOM   1485  HA  PRO D  93      -9.995  13.435  15.231  1.00  0.00     0.087 H 
ATOM   1486  C   PRO D  93     -10.178  15.103  13.804  1.00  5.16     0.241 C 
ATOM   1487  O   PRO D  93      -9.594  15.614  12.839  1.00  6.23    -0.271 OA
ATOM   1488  CB  PRO D  93      -8.963  15.235  15.972  1.00  7.45    -0.036 C 
ATOM   1489  HB1 PRO D  93      -9.026  16.315  15.702  1.00  0.00     0.036 H 
ATOM   1490  HB2 PRO D  93      -9.683  15.273  16.822  1.00  0.00     0.036 H 
ATOM   1491  CG  PRO D  93      -7.600  14.791  16.359  1.00  7.48    -0.048 C 
ATOM   1492  HG1 PRO D  93      -7.017  15.553  16.927  1.00  0.00     0.035 H 
ATOM   1493  HG2 PRO D  93      -7.584  14.007  17.152  1.00  0.00     0.035 H 
ATOM   1494  CD  PRO D  93      -6.951  14.362  15.043  1.00  7.38    -0.001 C 
ATOM   1495  HD1 PRO D  93      -6.386  15.163  14.512  1.00  0.00     0.064 H 
ATOM   1496  HD2 PRO D  93      -6.082  13.672  15.148  1.00  0.00     0.064 H 
ATOM   1497  N   HIS D  94     -11.490  15.229  13.986  1.00  6.22    -0.346 N 
ATOM   1498  HN  HIS D  94     -11.943  14.733  14.753  1.00  0.00     0.163 HD
ATOM   1499  CA  HIS D  94     -12.290  16.072  13.097  1.00  6.04     0.094 C 
ATOM   1500  HA  HIS D  94     -12.273  15.644  12.068  1.00  0.00     0.088 H 
ATOM   1501  C   HIS D  94     -11.634  17.449  13.083  1.00  5.45     0.241 C 
ATOM   1502  O   HIS D  94     -11.154  17.928  14.099  1.00  6.43    -0.271 OA
ATOM   1503  CB  HIS D  94     -13.746  16.206  13.570  1.00  7.48     0.002 C 
ATOM   1504  HB1 HIS D  94     -13.785  16.529  14.636  1.00  0.00     0.046 H 
ATOM   1505  HB2 HIS D  94     -14.236  17.085  13.090  1.00  0.00     0.046 H 
ATOM   1506  CG  HIS D  94     -14.561  14.973  13.364  1.00  8.24     0.028 A 
ATOM   1507  ND1 HIS D  94     -15.755  14.745  14.027  1.00  8.98    -0.354 N 
ATOM   1508  HD1 HIS D  94     -16.206  15.393  14.672  1.00  0.00     0.166 HD
ATOM   1509  CD2 HIS D  94     -14.351  13.892  12.580  1.00 10.73    -0.000 A 
ATOM   1510  HD2 HIS D  94     -13.503  13.737  11.892  1.00  0.00     0.114 H 
ATOM   1511  CE1 HIS D  94     -16.217  13.551  13.689  1.00 10.33     0.040 A 
ATOM   1512  HE1 HIS D  94     -17.133  13.079  14.083  1.00  0.00     0.140 H 
ATOM   1513  NE2 HIS D  94     -15.395  13.019  12.800  1.00  8.67    -0.360 N 
ATOM   1514  HE2 HIS D  94     -15.514  12.111  12.351  1.00  0.00     0.166 HD
ATOM   1515  N   ALA D  95     -11.635  18.066  11.922  1.00  4.82    -0.346 N 
ATOM   1516  HN  ALA D  95     -12.166  17.658  11.153  1.00  0.00     0.163 HD
ATOM   1517  CA  ALA D  95     -10.920  19.291  11.690  1.00  4.69     0.086 C 
ATOM   1518  HA  ALA D  95     -10.158  19.423  12.493  1.00  0.00     0.086 H 
ATOM   1519  C   ALA D  95     -11.880  20.488  11.712  1.00  4.68     0.240 C 
ATOM   1520  O   ALA D  95     -12.885  20.509  11.023  1.00  4.66    -0.271 OA
ATOM   1521  CB  ALA D  95     -10.226  19.209  10.374  1.00  5.77    -0.049 C 
ATOM   1522  HB1 ALA D  95      -9.671  20.159  10.194  1.00  0.00     0.030 H 
ATOM   1523  HB2 ALA D  95     -10.925  18.962   9.541  1.00  0.00     0.030 H 
ATOM   1524  HB3 ALA D  95      -9.567  18.313  10.297  1.00  0.00     0.030 H 
ATOM   1525  N   ILE D  96     -11.519  21.508  12.475  1.00  4.52    -0.346 N 
ATOM   1526  HN  ILE D  96     -10.612  21.482  12.941  1.00  0.00     0.163 HD
ATOM   1527  CA  ILE D  96     -12.376  22.661  12.667  1.00  4.07     0.092 C 
ATOM   1528  HA  ILE D  96     -13.408  22.298  12.883  1.00  0.00     0.088 H 
ATOM   1529  C   ILE D  96     -12.426  23.529  11.421  1.00  4.54     0.241 C 
ATOM   1530  O   ILE D  96     -11.371  23.963  10.920  1.00  5.75    -0.271 OA
ATOM   1531  CB  ILE D  96     -11.899  23.470  13.853  1.00  4.79    -0.030 C 
ATOM   1532  HB  ILE D  96     -10.822  23.720  13.707  1.00  0.00     0.043 H 
ATOM   1533  CG1 ILE D  96     -12.046  22.652  15.148  1.00  4.78    -0.063 C 
ATOM   1534 1HG1 ILE D  96     -11.700  21.603  14.996  1.00  0.00     0.033 H 
ATOM   1535 2HG1 ILE D  96     -13.120  22.460  15.376  1.00  0.00     0.033 H 
ATOM   1536  CG2 ILE D  96     -12.695  24.766  13.943  1.00  5.74    -0.071 C 
ATOM   1537 1HG2 ILE D  96     -12.343  25.362  14.817  1.00  0.00     0.028 H 
ATOM   1538 2HG2 ILE D  96     -13.794  24.583  13.974  1.00  0.00     0.028 H 
ATOM   1539 3HG2 ILE D  96     -12.657  25.349  12.994  1.00  0.00     0.028 H 
ATOM   1540  CD1 ILE D  96     -11.337  23.292  16.353  1.00  7.04    -0.076 C 
ATOM   1541 1HD1 ILE D  96     -11.444  22.699  17.291  1.00  0.00     0.027 H 
ATOM   1542 2HD1 ILE D  96     -11.683  24.341  16.505  1.00  0.00     0.027 H 
ATOM   1543 3HD1 ILE D  96     -10.263  23.484  16.125  1.00  0.00     0.027 H 
ATOM   1544  N   ALA D  97     -13.666  23.812  10.987  1.00  4.59    -0.346 N 
ATOM   1545  HN  ALA D  97     -14.453  23.345  11.437  1.00  0.00     0.163 HD
ATOM   1546  CA  ALA D  97     -13.947  24.752   9.905  1.00  5.51     0.086 C 
ATOM   1547  HA  ALA D  97     -12.994  24.967   9.367  1.00  0.00     0.086 H 
ATOM   1548  C   ALA D  97     -14.509  26.058  10.426  1.00  4.67     0.240 C 
ATOM   1549  O   ALA D  97     -14.284  27.096   9.841  1.00  4.85    -0.271 OA
ATOM   1550  CB  ALA D  97     -14.946  24.149   8.906  1.00  5.87    -0.049 C 
ATOM   1551  HB1 ALA D  97     -14.532  23.187   8.522  1.00  0.00     0.030 H 
ATOM   1552  HB2 ALA D  97     -15.209  24.857   8.086  1.00  0.00     0.030 H 
ATOM   1553  HB3 ALA D  97     -15.966  24.031   9.341  1.00  0.00     0.030 H 
ATOM   1554  N   ALA D  98     -15.271  25.979  11.511  1.00  4.50    -0.346 N 
ATOM   1555  HN  ALA D  98     -15.427  25.070  11.947  1.00  0.00     0.163 HD
ATOM   1556  CA  ALA D  98     -15.888  27.165  12.091  1.00  4.37     0.086 C 
ATOM   1557  HA  ALA D  98     -15.149  27.998  12.040  1.00  0.00     0.086 H 
ATOM   1558  C   ALA D  98     -16.250  26.938  13.570  1.00  4.48     0.240 C 
ATOM   1559  O   ALA D  98     -16.414  25.788  13.989  1.00  5.15    -0.271 OA
ATOM   1560  CB  ALA D  98     -17.147  27.596  11.315  1.00  4.40    -0.049 C 
ATOM   1561  HB1 ALA D  98     -17.619  28.503  11.759  1.00  0.00     0.030 H 
ATOM   1562  HB2 ALA D  98     -17.878  26.758  11.232  1.00  0.00     0.030 H 
ATOM   1563  HB3 ALA D  98     -16.925  27.743  10.232  1.00  0.00     0.030 H 
ATOM   1564  N   ILE D  99     -16.386  28.029  14.329  1.00  4.33    -0.346 N 
ATOM   1565  HN  ILE D  99     -16.228  28.942  13.902  1.00  0.00     0.163 HD
ATOM   1566  CA  ILE D  99     -16.749  27.976  15.738  1.00  4.18     0.092 C 
ATOM   1567  HA  ILE D  99     -17.189  26.978  15.968  1.00  0.00     0.088 H 
ATOM   1568  C   ILE D  99     -17.772  29.031  15.976  1.00  4.86     0.241 C 
ATOM   1569  O   ILE D  99     -17.713  30.121  15.395  1.00  4.67    -0.271 OA
ATOM   1570  CB  ILE D  99     -15.495  28.194  16.613  1.00  4.73    -0.030 C 
ATOM   1571  HB  ILE D  99     -14.747  27.415  16.337  1.00  0.00     0.043 H 
ATOM   1572  CG1 ILE D  99     -15.822  28.024  18.079  1.00  5.08    -0.063 C 
ATOM   1573 1HG1 ILE D  99     -16.431  27.103  18.231  1.00  0.00     0.033 H 
ATOM   1574 2HG1 ILE D  99     -16.556  28.800  18.400  1.00  0.00     0.033 H 
ATOM   1575  CG2 ILE D  99     -14.871  29.563  16.333  1.00  4.84    -0.071 C 
ATOM   1576 1HG2 ILE D  99     -13.966  29.720  16.965  1.00  0.00     0.028 H 
ATOM   1577 2HG2 ILE D  99     -15.611  30.388  16.458  1.00  0.00     0.028 H 
ATOM   1578 3HG2 ILE D  99     -14.648  29.702  15.249  1.00  0.00     0.028 H 
ATOM   1579  CD1 ILE D  99     -14.617  28.018  19.024  1.00  7.11    -0.076 C 
ATOM   1580 1HD1 ILE D  99     -14.858  27.893  20.105  1.00  0.00     0.027 H 
ATOM   1581 2HD1 ILE D  99     -14.008  28.939  18.872  1.00  0.00     0.027 H 
ATOM   1582 3HD1 ILE D  99     -13.883  27.242  18.703  1.00  0.00     0.027 H 
ATOM   1583  N   SER D 100     -18.713  28.707  16.866  1.00  4.21    -0.344 N 
ATOM   1584  HN  SER D 100     -18.813  27.733  17.152  1.00  0.00     0.163 HD
ATOM   1585  CA  SER D 100     -19.608  29.720  17.443  1.00  4.83     0.109 C 
ATOM   1586  HA  SER D 100     -19.292  30.725  17.079  1.00  0.00     0.090 H 
ATOM   1587  C   SER D 100     -19.493  29.692  18.950  1.00  4.65     0.243 C 
ATOM   1588  O   SER D 100     -19.340  28.620  19.577  1.00  4.81    -0.271 OA
ATOM   1589  CB  SER D 100     -21.051  29.480  17.023  1.00  6.17     0.044 C 
ATOM   1590  HB1 SER D 100     -21.708  30.314  17.363  1.00  0.00     0.077 H 
ATOM   1591  HB2 SER D 100     -21.168  29.593  15.920  1.00  0.00     0.077 H 
ATOM   1592  OG  SER D 100     -21.559  28.221  17.462  1.00  5.58    -0.398 OA
ATOM   1593  HG  SER D 100     -22.460  28.071  17.200  1.00  0.00     0.209 HD
ATOM   1594  N   MET D 101     -19.530  30.889  19.516  1.00  5.08    -0.346 N 
ATOM   1595  HN  MET D 101     -19.602  31.712  18.918  1.00  0.00     0.163 HD
ATOM   1596  CA  MET D 101     -19.472  31.073  20.945  1.00  4.68     0.090 C 
ATOM   1597  HA  MET D 101     -19.464  30.074  21.440  1.00  0.00     0.087 H 
ATOM   1598  C   MET D 101     -20.722  31.835  21.381  1.00  4.55     0.241 C 
ATOM   1599  O   MET D 101     -21.068  32.840  20.768  1.00  5.24    -0.271 OA
ATOM   1600  CB  MET D 101     -18.224  31.842  21.356  1.00  5.66    -0.030 C 
ATOM   1601  HB1 MET D 101     -18.146  32.811  20.810  1.00  0.00     0.037 H 
ATOM   1602  HB2 MET D 101     -18.313  32.234  22.396  1.00  0.00     0.037 H 
ATOM   1603  CG  MET D 101     -16.917  30.976  21.179  1.00  9.31    -0.021 C 
ATOM   1604  HG1 MET D 101     -17.045  29.960  21.620  1.00  0.00     0.049 H 
ATOM   1605  HG2 MET D 101     -16.765  30.690  20.112  1.00  0.00     0.049 H 
ATOM   1606  SD  MET D 101     -15.463  31.793  21.844  1.00 11.52    -0.173 SA
ATOM   1607  CE  MET D 101     -15.304  33.142  20.652  1.00 11.65    -0.035 C 
ATOM   1608  HE1 MET D 101     -14.401  33.649  21.065  1.00  0.00     0.041 H 
ATOM   1609  HE2 MET D 101     -16.206  33.783  20.516  1.00  0.00     0.041 H 
ATOM   1610  HE3 MET D 101     -15.249  32.843  19.579  1.00  0.00     0.041 H 
ATOM   1611  N   ALA D 102     -21.404  31.339  22.419  1.00  6.65    -0.346 N 
ATOM   1612  HN  ALA D 102     -21.054  30.482  22.847  1.00  0.00     0.163 HD
ATOM   1613  CA  ALA D 102     -22.597  31.924  22.978  1.00  8.37     0.086 C 
ATOM   1614  HA  ALA D 102     -22.468  33.023  23.116  1.00  0.00     0.086 H 
ATOM   1615  C   ALA D 102     -22.790  31.231  24.329  1.00 11.29     0.240 C 
ATOM   1616  O   ALA D 102     -22.286  30.123  24.579  1.00 11.69    -0.271 OA
ATOM   1617  CB  ALA D 102     -23.792  31.636  22.108  1.00  8.79    -0.049 C 
ATOM   1618  HB1 ALA D 102     -23.651  32.141  21.124  1.00  0.00     0.030 H 
ATOM   1619  HB2 ALA D 102     -24.753  31.919  22.598  1.00  0.00     0.030 H 
ATOM   1620  HB3 ALA D 102     -23.988  30.543  22.002  1.00  0.00     0.030 H 
ATOM   1621  N   ASN D 103     -23.580  31.863  25.168  1.00 13.94    -0.344 N 
ATOM   1622  HN  ASN D 103     -23.917  32.797  24.934  1.00  0.00     0.163 HD
ATOM   1623  CA  ASN D 103     -23.987  31.242  26.443  1.00 16.81     0.104 C 
ATOM   1624  HA  ASN D 103     -23.160  30.560  26.751  1.00  0.00     0.090 H 
ATOM   1625  C   ASN D 103     -25.244  30.397  26.343  1.00 18.95     0.197 C 
ATOM   1626  O   ASN D 103     -25.661  29.821  27.355  1.00 23.55    -0.646 OA
ATOM   1627  CB  ASN D 103     -24.060  32.329  27.465  1.00 18.08     0.037 C 
ATOM   1628  HB1 ASN D 103     -24.762  33.138  27.155  1.00  0.00     0.051 H 
ATOM   1629  HB2 ASN D 103     -24.587  31.991  28.388  1.00  0.00     0.051 H 
ATOM   1630  CG  ASN D 103     -22.693  32.870  27.775  1.00 21.56     0.217 C 
ATOM   1631  OD1 ASN D 103     -22.519  34.061  28.048  1.00 29.28    -0.274 OA
ATOM   1632  ND2 ASN D 103     -21.693  31.994  27.705  1.00 22.01    -0.370 N 
ATOM   1633 1HD2 ASN D 103     -20.765  32.361  27.915  1.00  0.00     0.159 HD
ATOM   1634 2HD2 ASN D 103     -21.837  31.010  27.479  1.00  0.00     0.159 HD
ATOM   1635  OXT ASN D 103     -25.794  30.207  25.239  1.00 22.31    -0.646 OA
TER
ATOM   1636  O   HOH D1576     -15.618  20.205   2.424  1.00 31.85     0.000 OA
ATOM   1637  O   HOH D1577     -14.330  17.894   1.796  1.00 30.84     0.000 OA
ATOM   1638  O   HOH D1586     -10.064  24.575   0.799  1.00 35.67     0.000 OA
TER
ATOM   1639  C1  J12 D 105     -10.969  19.913   2.026  1.00 27.04     0.156 C 
ATOM   1640  H1  J12 D 105     -10.478  19.654   1.059  1.00  0.00     0.133 H 
ATOM   1641  O1  J12 D 105     -12.298  20.146   1.595  1.00 30.95    -0.369 OA
ATOM   1642  HO1 J12 D 105     -12.541  20.689   1.012  1.00 37.83     0.212 HD
ATOM   1643  C2  J12 D 105     -10.779  18.606   2.803  1.00 22.60     0.110 C 
ATOM   1644  H2  J12 D 105      -9.695  18.346   2.787  1.00  0.00     0.094 H 
ATOM   1645  O2  J12 D 105     -11.509  17.511   2.238  1.00 25.99    -0.388 OA
ATOM   1646  H2  J12 D 105     -11.391  16.701   2.720  1.00  0.00     0.210 HD
ATOM   1647  C3  J12 D 105     -11.179  18.894   4.249  1.00 21.93     0.092 C 
ATOM   1648  H3  J12 D 105     -12.278  19.077   4.294  1.00  0.00     0.091 H 
ATOM   1649  O3  J12 D 105     -10.855  17.790   5.092  1.00 23.60    -0.390 OA
ATOM   1650  H3  J12 D 105     -11.104  17.969   5.991  1.00  0.00     0.210 HD
ATOM   1651  C4  J12 D 105     -10.441  20.139   4.757  1.00 21.92     0.090 C 
ATOM   1652  H4  J12 D 105     -10.864  20.431   5.746  1.00  0.00     0.091 H 
ATOM   1653  O4  J12 D 105      -9.045  19.839   4.919  1.00 21.77    -0.390 OA
ATOM   1654  H4  J12 D 105      -8.588  20.610   5.234  1.00  0.00     0.210 HD
ATOM   1655  C5  J12 D 105     -10.633  21.289   3.781  1.00 21.79     0.089 C 
ATOM   1656  H5  J12 D 105     -11.721  21.525   3.716  1.00  0.00     0.090 H 
ATOM   1657  C6  J12 D 105      -9.896  22.526   4.238  1.00 21.81     0.043 C 
ATOM   1658  H61 J12 D 105      -8.799  22.354   4.336  1.00  0.00     0.078 H 
ATOM   1659  H62 J12 D 105     -10.110  22.779   5.303  1.00  0.00     0.078 H 
ATOM   1660  O6  J12 D 105     -10.201  23.605   3.350  1.00 20.87    -0.398 OA
ATOM   1661  H6  J12 D 105      -9.738  24.383   3.637  1.00  0.00     0.209 HD
ATOM   1662  O5  J12 D 105     -10.147  20.983   2.462  1.00 23.60    -0.349 OA
TER    1663      J12 D 105 
