# Supplementary material for: Computational Pipeline for Accelerating the Design of Glycomimetics
Source: J Chem Inf Model. 2025 Nov 27;65(24):13374–85. doi: 10.1021/acs.jcim.5c02282 (PMC12728930; doi:10.1021/acs.jcim.5c02282)
Supplement: Supplementary file 2 [file ci5c02282_si_002.zip › gm_supp/Test/Cholera-Toxin/1pzk/moieties/1pzk_O1_R.pdbqt]

MODEL 0
REMARK FAKE_HEAD_ATOM=C1_O1
REMARK REAL_HEAD_ATOM=C7_C8
REMARK DUMMY_ATOM=C1_H11_H13_H14_O1
HETATM    1  C1  J12 D 105     -10.920  19.871   1.950  1.00 27.04     0.010 C 
HETATM    2  O1  J12 D 105     -12.302  20.112   1.635  1.00 30.95    -0.356 OA
HETATM    3  C7  J12 D 105     -12.712  21.020   0.683  1.00 37.83     0.069 A 
HETATM    4  C8  J12 D 105     -11.808  21.751  -0.110  1.00 39.73    -0.051 A 
HETATM    5  C9  J12 D 105     -12.291  22.663  -1.062  1.00 40.77    -0.079 A 
HETATM    6  C10 J12 D 105     -13.674  22.845  -1.223  1.00 41.88    -0.068 A 
HETATM    7  C11 J12 D 105     -14.594  22.119  -0.439  1.00 40.83     0.034 A 
HETATM    8  C12 J12 D 105     -14.093  21.204   0.516  1.00 40.53    -0.036 A 
HETATM    9  C13 J12 D 105     -16.071  22.347  -0.647  1.00 41.08     0.249 C 
HETATM   10  O17 J12 D 105     -16.519  23.145  -1.442  1.00 45.77    -0.268 OA
HETATM   11  N18 J12 D 105     -16.948  21.612   0.094  1.00 29.33    -0.366 N 
HETATM   12  H8  J12 D 105     -10.737  21.622   0.001  1.00  0.00     0.087 H 
HETATM   13  H9  J12 D 105     -11.596  23.230  -1.676  1.00  0.00     0.083 H 
HETATM   14  H10 J12 D 105     -14.041  23.555  -1.963  1.00  0.00     0.085 H 
HETATM   15  H12 J12 D 105     -14.760  20.625   1.144  1.00  0.00     0.089 H 
HETATM   16 1H18 J12 D 105     -16.611  20.933   0.753  1.00  0.00     0.159 HD
HETATM   17 2H18 J12 D 105     -17.927  21.780  -0.071  1.00  0.00     0.159 HD
HETATM   18  H11 J12 D 105     -10.845  19.118   2.745  1.00  0.00     0.066 H 
HETATM   19  H13 J12 D 105     -10.441  20.794   2.300  1.00  0.00     0.066 H 
HETATM   20  H14 J12 D 105     -10.384  19.499   1.068  1.00  0.00     0.066 H 
TER      21      J12 D 105 
ENDMDL
