# Supplementary material for: Computational Pipeline for Accelerating the Design of Glycomimetics
Source: J Chem Inf Model. 2025 Nov 27;65(24):13374–85. doi: 10.1021/acs.jcim.5c02282 (PMC12728930; doi:10.1021/acs.jcim.5c02282)
Supplement: Supplementary file 2 [file ci5c02282_si_002.zip › gm_supp/Test/Cholera-Toxin/1pzk/output/natural_ligand.pdb]

TITLE     Generated by GMML                                                     
ATOM      1 C1   J12 D 105     -10.969  19.913   2.026                       C  
ATOM      2 H1   J12 D 105     -10.478  19.654   1.059                       H  
ATOM      3 O1   J12 D 105     -12.298  20.146   1.595                       O  
ATOM      4 HO1  J12 D 105     -12.541  20.689   1.012                       H  
ATOM      5 C2   J12 D 105     -10.779  18.606   2.803                       C  
ATOM      6 H2   J12 D 105      -9.695  18.346   2.787                       H  
ATOM      7 O2   J12 D 105     -11.509  17.511   2.238                       O  
ATOM      8 H2   J12 D 105     -11.391  16.701   2.720                       H  
ATOM      9 C3   J12 D 105     -11.179  18.894   4.249                       C  
ATOM     10 H3   J12 D 105     -12.278  19.077   4.294                       H  
ATOM     11 O3   J12 D 105     -10.855  17.790   5.092                       O  
ATOM     12 H3   J12 D 105     -11.104  17.969   5.991                       H  
ATOM     13 C4   J12 D 105     -10.441  20.139   4.757                       C  
ATOM     14 H4   J12 D 105     -10.864  20.431   5.746                       H  
ATOM     15 O4   J12 D 105      -9.045  19.839   4.919                       O  
ATOM     16 H4   J12 D 105      -8.588  20.610   5.234                       H  
ATOM     17 C5   J12 D 105     -10.633  21.289   3.781                       C  
ATOM     18 H5   J12 D 105     -11.721  21.525   3.716                       H  
ATOM     19 C6   J12 D 105      -9.896  22.526   4.238                       C  
ATOM     20 H61  J12 D 105      -8.799  22.354   4.336                       H  
ATOM     21 H62  J12 D 105     -10.110  22.779   5.303                       H  
ATOM     22 O6   J12 D 105     -10.201  23.605   3.350                       O  
ATOM     23 H6   J12 D 105      -9.738  24.383   3.637                       H  
ATOM     24 O5   J12 D 105     -10.147  20.983   2.462                       O  
TER      25      J12 D 105                                                      
CONECT    1    2    3    5   24                                                 
CONECT    2    1                                                                
CONECT    3    1    4                                                           
CONECT    4    3                                                                
CONECT    5    1    6    7    9                                                 
CONECT    6    5                                                                
CONECT    7    5    8                                                           
CONECT    8    7                                                                
CONECT    9    5   10   11   13                                                 
CONECT   10    9                                                                
CONECT   11    9   12                                                           
CONECT   12   11                                                                
CONECT   13    9   14   15   17                                                 
CONECT   14   13                                                                
CONECT   15   13   16                                                           
CONECT   16   15                                                                
CONECT   17   13   18   19   24                                                 
CONECT   18   17                                                                
CONECT   19   17   20   21   22                                                 
CONECT   20   19                                                                
CONECT   21   19                                                                
CONECT   22   19   23                                                           
CONECT   23   22                                                                
CONECT   24    1   17                                                           
END                                                                             
