# Supplementary material for: Computational Pipeline for Accelerating the Design of Glycomimetics
Source: J Chem Inf Model. 2025 Nov 27;65(24):13374–85. doi: 10.1021/acs.jcim.5c02282 (PMC12728930; doi:10.1021/acs.jcim.5c02282)
Supplement: Supplementary file 2 [file ci5c02282_si_002.zip › gm_supp/Test/Cholera-Toxin/1pzk/output/natural_pdb2glycam.log]

OLDNAME   RENAMED   IFGLYCAM  G_TYPE    G_CHARGE  
C1        C1        YES       Cg        0.4650    
H1        H1        YES       H2        0.0000    
O1        O1        YES       Oh        -0.6390   
HO1       HO1       YES       Ho        0.4450    
C2        C2        YES       Cg        0.3390    
H2        H2        YES       H1        0.0000    
O2        O2        YES       Oh        -0.7240   
H2        H2        YES       Ho        0.4310    
C3        C3        YES       Cg        0.2530    
H3        H3        YES       H1        0.0000    
O3        O3        YES       Oh        -0.7010   
H3        H3        YES       Ho        0.4330    
C4        C4        YES       Cg        0.2040    
H4        H4        YES       H1        0.0000    
O4        O4        YES       Oh        -0.6730   
H4        H4        YES       Ho        0.4360    
C5        C5        YES       Cg        0.2160    
H5        H5        YES       H1        0.0000    
C6        C6        YES       Cg        0.3080    
H61       H61       YES       H1        0.0000    
H62       H62       YES       H1        0.0000    
O6        O6        YES       Oh        -0.6840   
H6        H6        YES       Ho        0.4180    
O5        O5        YES       Os        -0.5270   
