# Supplementary material for: Computational Pipeline for Accelerating the Design of Glycomimetics
Source: J Chem Inf Model. 2025 Nov 27;65(24):13374–85. doi: 10.1021/acs.jcim.5c02282 (PMC12728930; doi:10.1021/acs.jcim.5c02282)
Supplement: Supplementary file 2 [file ci5c02282_si_002.zip › gm_supp/Test/Cholera-Toxin/1pzk/output/natural_receptor.pdb]

TITLE     Generated by GMML                                                     
ATOM      1 N    THR D   1     -25.370  34.987   1.671                       N  
ATOM      2 CA   THR D   1     -24.343  34.637   2.704                       C  
ATOM      3 C    THR D   1     -24.983  34.148   4.011                       C  
ATOM      4 O    THR D   1     -25.883  34.788   4.559                       O  
ATOM      5 CB   THR D   1     -23.477  35.857   3.009                       C  
ATOM      6 OG1  THR D   1     -22.229  35.782   2.307                       O  
ATOM      7 CG2  THR D   1     -23.083  35.860   4.427                       C  
ATOM      8 N    PRO D   2     -24.486  33.036   4.535                       N  
ATOM      9 CA   PRO D   2     -25.115  32.372   5.686                       C  
ATOM     10 C    PRO D   2     -25.202  33.296   6.871                       C  
ATOM     11 O    PRO D   2     -24.382  34.198   7.000                       O  
ATOM     12 CB   PRO D   2     -24.170  31.203   5.988                       C  
ATOM     13 CG   PRO D   2     -22.886  31.534   5.270                       C  
ATOM     14 CD   PRO D   2     -23.262  32.346   4.086                       C  
ATOM     15 N    GLN D   3     -26.184  33.071   7.738                       N  
ATOM     16 CA   GLN D   3     -26.386  33.914   8.905                       C  
ATOM     17 C    GLN D   3     -26.004  33.263  10.235                       C  
ATOM     18 O    GLN D   3     -26.077  33.908  11.283                       O  
ATOM     19 CB   GLN D   3     -27.819  34.393   8.953                       C  
ATOM     20 CG   GLN D   3     -28.103  35.211   7.682                       C  
ATOM     21 CD   GLN D   3     -29.071  36.333   7.869                       C  
ATOM     22 OE1  GLN D   3     -29.111  36.986   8.921                       O  
ATOM     23 NE2  GLN D   3     -29.879  36.555   6.850                       N  
ATOM     24 N    ASN D   4     -25.562  32.004  10.168                       N  
ATOM     25 CA   ASN D   4     -25.164  31.286  11.331                       C  
ATOM     26 C    ASN D   4     -24.268  30.118  10.946                       C  
ATOM     27 O    ASN D   4     -24.074  29.801   9.735                       O  
ATOM     28 CB   ASN D   4     -26.412  30.811  12.102                       C  
ATOM     29 CG   ASN D   4     -27.292  29.913  11.265                       C  
ATOM     30 OD1  ASN D   4     -26.843  28.871  10.823                       O  
ATOM     31 ND2  ASN D   4     -28.530  30.339  11.003                       N  
ATOM     32 N    ILE D   5     -23.665  29.521  11.958                       N  
ATOM     33 CA   ILE D   5     -22.708  28.441  11.757                       C  
ATOM     34 C    ILE D   5     -23.306  27.209  11.075                       C  
ATOM     35 O    ILE D   5     -22.633  26.546  10.301                       O  
ATOM     36 CB   ILE D   5     -22.006  28.073  13.064                       C  
ATOM     37 CG1  ILE D   5     -20.840  27.127  12.791                       C  
ATOM     38 CG2  ILE D   5     -22.976  27.518  14.074                       C  
ATOM     39 CD1  ILE D   5     -19.933  26.989  14.009                       C  
ATOM     40 N    THR D   6     -24.556  26.922  11.385                       N  
ATOM     41 CA   THR D   6     -25.202  25.712  10.863                       C  
ATOM     42 C    THR D   6     -25.398  25.844   9.359                       C  
ATOM     43 O    THR D   6     -25.110  24.932   8.570                       O  
ATOM     44 CB   THR D   6     -26.510  25.445  11.625                       C  
ATOM     45 OG1  THR D   6     -26.198  25.227  12.998                       O  
ATOM     46 CG2  THR D   6     -27.223  24.183  11.178                       C  
ATOM     47 N    ASP D   7     -25.880  27.008   8.950                       N  
ATOM     48 CA   ASP D   7     -26.077  27.281   7.523                       C  
ATOM     49 C    ASP D   7     -24.759  27.329   6.745                       C  
ATOM     50 O    ASP D   7     -24.660  26.836   5.637                       O  
ATOM     51 CB   ASP D   7     -26.902  28.545   7.369                       C  
ATOM     52 CG   ASP D   7     -28.356  28.356   7.884                       C  
ATOM     53 OD1  ASP D   7     -28.806  27.184   8.153                       O  
ATOM     54 OD2  ASP D   7     -29.107  29.309   8.046                       O  
ATOM     55 N    LEU D   8     -23.728  27.913   7.357                       N  
ATOM     56 CA   LEU D   8     -22.414  27.960   6.752                       C  
ATOM     57 C    LEU D   8     -21.855  26.551   6.575                       C  
ATOM     58 O    LEU D   8     -21.374  26.183   5.492                       O  
ATOM     59 CB   LEU D   8     -21.488  28.810   7.615                       C  
ATOM     60 CG   LEU D   8     -20.109  29.132   7.081                       C  
ATOM     61 CD1  LEU D   8     -19.579  30.401   7.735                       C  
ATOM     62 CD2  LEU D   8     -19.126  27.959   7.324                       C  
ATOM     63 N    CYX D   9     -21.965  25.744   7.623                       N  
ATOM     64 CA   CYX D   9     -21.429  24.388   7.606                       C  
ATOM     65 C    CYX D   9     -22.069  23.555   6.482                       C  
ATOM     66 O    CYX D   9     -21.398  22.726   5.824                       O  
ATOM     67 CB   CYX D   9     -21.660  23.727   8.961                       C  
ATOM     68 SG   CYX D   9     -20.524  22.372   9.346                       S  
ATOM     69 N    ALA D  10     -23.357  23.791   6.264                       N  
ATOM     70 CA   ALA D  10     -24.150  23.050   5.283                       C  
ATOM     71 C    ALA D  10     -23.680  23.272   3.855                       C  
ATOM     72 O    ALA D  10     -24.031  22.505   2.967                       O  
ATOM     73 CB   ALA D  10     -25.586  23.379   5.386                       C  
ATOM     74 N    GLU D  11     -22.898  24.328   3.630                       N  
ATOM     75 CA   GLU D  11     -22.409  24.624   2.270                       C  
ATOM     76 C    GLU D  11     -21.245  23.742   1.820                       C  
ATOM     77 O    GLU D  11     -20.826  23.828   0.663                       O  
ATOM     78 CB   GLU D  11     -21.967  26.086   2.156                       C  
ATOM     79 CG   GLU D  11     -23.055  27.077   2.499                       C  
ATOM     80 CD   GLU D  11     -22.643  28.505   2.267                       C  
ATOM     81 OE1  GLU D  11     -23.540  29.345   2.126                       O  
ATOM     82 OE2  GLU D  11     -21.437  28.794   2.267                       O  
ATOM     83 N    TYR D  12     -20.708  22.918   2.726                       N  
ATOM     84 CA   TYR D  12     -19.485  22.165   2.437                       C  
ATOM     85 C    TYR D  12     -19.727  20.662   2.436                       C  
ATOM     86 O    TYR D  12     -20.633  20.175   3.091                       O  
ATOM     87 CB   TYR D  12     -18.369  22.528   3.444                       C  
ATOM     88 CG   TYR D  12     -17.953  23.962   3.306                       C  
ATOM     89 CD1  TYR D  12     -18.677  24.976   3.900                       C  
ATOM     90 CD2  TYR D  12     -16.907  24.310   2.465                       C  
ATOM     91 CE1  TYR D  12     -18.304  26.306   3.739                       C  
ATOM     92 CE2  TYR D  12     -16.541  25.637   2.293                       C  
ATOM     93 CZ   TYR D  12     -17.252  26.626   2.928                       C  
ATOM     94 OH   TYR D  12     -16.924  27.933   2.742                       O  
ATOM     95 N    HIS D  13     -18.903  19.947   1.675                       N  
ATOM     96 CA   HIS D  13     -18.931  18.489   1.669                       C  
ATOM     97 C    HIS D  13     -18.189  17.972   2.892                       C  
ATOM     98 O    HIS D  13     -17.224  18.580   3.347                       O  
ATOM     99 CB   HIS D  13     -18.259  17.932   0.393                       C  
ATOM    100 CG   HIS D  13     -18.812  16.615  -0.081                       C  
ATOM    101 ND1  HIS D  13     -18.396  15.400   0.426                       N  
ATOM    102 CD2  HIS D  13     -19.727  16.323  -1.035                       C  
ATOM    103 CE1  HIS D  13     -19.043  14.419  -0.180                       C  
ATOM    104 NE2  HIS D  13     -19.859  14.952  -1.072                       N  
ATOM    105 N    ASN D  14     -18.610  16.817   3.387                       N  
ATOM    106 CA   ASN D  14     -17.906  16.139   4.471                       C  
ATOM    107 C    ASN D  14     -17.818  16.963   5.753                       C  
ATOM    108 O    ASN D  14     -16.839  16.876   6.453                       O  
ATOM    109 CB   ASN D  14     -16.486  15.713   4.049                       C  
ATOM    110 CG   ASN D  14     -16.469  14.816   2.802                       C  
ATOM    111 OD1  ASN D  14     -17.160  13.801   2.732                       O  
ATOM    112 ND2  ASN D  14     -15.666  15.192   1.810                       N  
ATOM    113 N    THR D  15     -18.849  17.738   6.056                       N  
ATOM    114 CA   THR D  15     -18.910  18.429   7.331                       C  
ATOM    115 C    THR D  15     -20.085  18.029   8.182                       C  
ATOM    116 O    THR D  15     -21.054  17.436   7.714                       O  
ATOM    117 CB   THR D  15     -19.001  19.939   7.176                       C  
ATOM    118 OG1  THR D  15     -20.224  20.281   6.501                       O  
ATOM    119 CG2  THR D  15     -17.809  20.525   6.398                       C  
ATOM    120 N    GLN D  16     -19.957  18.351   9.466                       N  
ATOM    121 CA   GLN D  16     -21.066  18.234  10.396                       C  
ATOM    122 C    GLN D  16     -20.894  19.229  11.542                       C  
ATOM    123 O    GLN D  16     -19.764  19.702  11.823                       O  
ATOM    124 CB   GLN D  16     -21.155  16.815  10.964                       C  
ATOM    125 CG   GLN D  16     -20.009  16.419  11.864                       C  
ATOM    126 CD   GLN D  16     -19.928  14.930  12.073                       C  
ATOM    127 OE1  GLN D  16     -19.723  14.191  11.125                       O  
ATOM    128 NE2  GLN D  16     -20.152  14.482  13.304                       N  
ATOM    129 N    ILE D  17     -22.017  19.525  12.198                       N  
ATOM    130 CA   ILE D  17     -22.051  20.310  13.417                       C  
ATOM    131 C    ILE D  17     -21.955  19.414  14.634                       C  
ATOM    132 O    ILE D  17     -22.676  18.393  14.714                       O  
ATOM    133 CB   ILE D  17     -23.370  21.132  13.474                       C  
ATOM    134 CG1  ILE D  17     -23.345  22.246  12.419                       C  
ATOM    135 CG2  ILE D  17     -23.620  21.641  14.889                       C  
ATOM    136 CD1  ILE D  17     -22.408  23.410  12.740                       C  
ATOM    137 N    HIS D  18     -21.082  19.805  15.563                       N  
ATOM    138 CA   HIS D  18     -21.066  19.266  16.922                       C  
ATOM    139 C    HIS D  18     -21.555  20.387  17.842                       C  
ATOM    140 O    HIS D  18     -21.105  21.529  17.718                       O  
ATOM    141 CB   HIS D  18     -19.645  18.877  17.341                       C  
ATOM    142 CG   HIS D  18     -19.110  17.674  16.644                       C  
ATOM    143 ND1  HIS D  18     -19.377  16.384  17.052                       N  
ATOM    144 CD2  HIS D  18     -18.286  17.568  15.578                       C  
ATOM    145 CE1  HIS D  18     -18.750  15.537  16.254                       C  
ATOM    146 NE2  HIS D  18     -18.050  16.233  15.375                       N  
ATOM    147 N    THR D  19     -22.463  20.067  18.756                       N  
ATOM    148 CA   THR D  19     -22.923  21.039  19.750                       C  
ATOM    149 C    THR D  19     -22.291  20.700  21.079                       C  
ATOM    150 O    THR D  19     -22.442  19.583  21.599                       O  
ATOM    151 CB   THR D  19     -24.444  21.012  19.870                       C  
ATOM    152 OG1  THR D  19     -25.013  21.316  18.593                       O  
ATOM    153 CG2  THR D  19     -24.921  22.072  20.849                       C  
ATOM    154 N    LEU D  20     -21.514  21.634  21.589                       N  
ATOM    155 CA   LEU D  20     -20.795  21.443  22.819                       C  
ATOM    156 C    LEU D  20     -21.457  22.145  23.997                       C  
ATOM    157 O    LEU D  20     -21.677  21.552  25.056                       O  
ATOM    158 CB   LEU D  20     -19.385  21.972  22.686                       C  
ATOM    159 CG   LEU D  20     -18.400  21.116  21.906                       C  
ATOM    160 CD1  LEU D  20     -18.391  19.694  22.393                       C  
ATOM    161 CD2  LEU D  20     -18.626  21.247  20.362                       C  
ATOM    162 N    ASN D  21     -21.769  23.424  23.807                       N  
ATOM    163 CA   ASN D  21     -22.285  24.273  24.893                       C  
ATOM    164 C    ASN D  21     -21.497  24.105  26.180                       C  
ATOM    165 O    ASN D  21     -22.051  23.901  27.242                       O  
ATOM    166 CB   ASN D  21     -23.795  24.072  25.091                       C  
ATOM    167 CG   ASN D  21     -24.591  24.758  24.019                       C  
ATOM    168 OD1  ASN D  21     -24.276  25.912  23.658                       O  
ATOM    169 ND2  ASN D  21     -25.611  24.062  23.484                       N  
ATOM    170 N    ASP D  22     -20.183  24.199  26.047                       N  
ATOM    171 CA   ASP D  22     -19.240  23.975  27.119                       C  
ATOM    172 C    ASP D  22     -17.931  24.701  26.829                       C  
ATOM    173 O    ASP D  22     -17.607  24.947  25.682                       O  
ATOM    174 CB   ASP D  22     -19.042  22.463  27.308                       C  
ATOM    175 CG   ASP D  22     -18.409  22.100  28.616                       C  
ATOM    176 OD1  ASP D  22     -18.395  22.895  29.586                       O  
ATOM    177 OD2  ASP D  22     -17.912  20.961  28.776                       O  
ATOM    178 N    LYS D  23     -17.202  25.027  27.891                       N  
ATOM    179 CA   LYS D  23     -15.858  25.547  27.756                       C  
ATOM    180 C    LYS D  23     -14.911  24.462  27.287                       C  
ATOM    181 O    LYS D  23     -15.181  23.277  27.430                       O  
ATOM    182 CB   LYS D  23     -15.327  26.162  29.090                       C  
ATOM    183 CG   LYS D  23     -15.074  25.169  30.225                       C  
ATOM    184 CD   LYS D  23     -14.586  25.884  31.476                       C  
ATOM    185 CE   LYS D  23     -14.650  25.025  32.664                       C  
ATOM    186 NZ   LYS D  23     -13.499  24.149  32.649                       N  
ATOM    187 N    ILE D  24     -13.772  24.872  26.744                       N  
ATOM    188 CA   ILE D  24     -12.737  23.954  26.295                       C  
ATOM    189 C    ILE D  24     -12.045  23.375  27.517                       C  
ATOM    190 O    ILE D  24     -11.681  24.112  28.443                       O  
ATOM    191 CB   ILE D  24     -11.739  24.707  25.372                       C  
ATOM    192 CG1  ILE D  24     -12.445  25.195  24.103                       C  
ATOM    193 CG2  ILE D  24     -10.551  23.844  25.019                       C  
ATOM    194 CD1  ILE D  24     -11.628  26.158  23.262                       C  
ATOM    195 N    PHE D  25     -11.884  22.054  27.518                       N  
ATOM    196 CA   PHE D  25     -11.191  21.343  28.587                       C  
ATOM    197 C    PHE D  25      -9.670  21.417  28.525                       C  
ATOM    198 O    PHE D  25      -8.995  21.614  29.525                       O  
ATOM    199 CB   PHE D  25     -11.647  19.875  28.616                       C  
ATOM    200 CG   PHE D  25     -11.015  19.072  29.698                       C  
ATOM    201 CD1  PHE D  25     -11.472  19.195  30.996                       C  
ATOM    202 CD2  PHE D  25      -9.941  18.233  29.438                       C  
ATOM    203 CE1  PHE D  25     -10.920  18.457  32.014                       C  
ATOM    204 CE2  PHE D  25      -9.359  17.525  30.461                       C  
ATOM    205 CZ   PHE D  25      -9.847  17.635  31.745                       C  
ATOM    206 N    SER D  26      -9.118  21.269  27.339                       N  
ATOM    207 CA   SER D  26      -7.682  21.397  27.166                       C  
ATOM    208 C    SER D  26      -7.369  22.010  25.819                       C  
ATOM    209 O    SER D  26      -8.104  21.833  24.846                       O  
ATOM    210 CB   SER D  26      -6.970  20.042  27.345                       C  
ATOM    211 OG   SER D  26      -7.206  19.196  26.252                       O  
ATOM    212 N    TYR D  27      -6.252  22.740  25.806                       N  
ATOM    213 CA   TYR D  27      -5.722  23.391  24.631                       C  
ATOM    214 C    TYR D  27      -4.259  22.969  24.440                       C  
ATOM    215 O    TYR D  27      -3.462  23.080  25.380                       O  
ATOM    216 CB   TYR D  27      -5.819  24.919  24.792                       C  
ATOM    217 CG   TYR D  27      -5.162  25.617  23.599                       C  
ATOM    218 CD1  TYR D  27      -5.866  25.892  22.397                       C  
ATOM    219 CD2  TYR D  27      -3.810  25.919  23.610                       C  
ATOM    220 CE1  TYR D  27      -5.278  26.448  21.303                       C  
ATOM    221 CE2  TYR D  27      -3.212  26.518  22.458                       C  
ATOM    222 CZ   TYR D  27      -3.968  26.788  21.344                       C  
ATOM    223 OH   TYR D  27      -3.401  27.253  20.167                       O  
ATOM    224 N    THR D  28      -3.939  22.448  23.254                       N  
ATOM    225 CA   THR D  28      -2.595  22.000  22.913                       C  
ATOM    226 C    THR D  28      -2.141  22.661  21.619                       C  
ATOM    227 O    THR D  28      -2.926  22.758  20.658                       O  
ATOM    228 CB   THR D  28      -2.621  20.488  22.717                       C  
ATOM    229 OG1  THR D  28      -2.977  19.854  23.955                       O  
ATOM    230 CG2  THR D  28      -1.246  19.925  22.291                       C  
ATOM    231 N    GLU D  29      -0.889  23.113  21.579                       N  
ATOM    232 CA   GLU D  29      -0.359  23.576  20.302                       C  
ATOM    233 C    GLU D  29       1.096  23.134  20.177                       C  
ATOM    234 O    GLU D  29       1.821  22.930  21.145                       O  
ATOM    235 CB   GLU D  29      -0.560  25.087  20.071                       C  
ATOM    236 CG   GLU D  29       0.378  25.939  20.849                       C  
ATOM    237 CD   GLU D  29       0.268  27.436  20.658                       C  
ATOM    238 OE1  GLU D  29      -0.868  27.904  20.458                       O  
ATOM    239 OE2  GLU D  29       1.323  28.120  20.664                       O  
ATOM    240 N    SER D  30       1.476  22.975  18.935                       N  
ATOM    241 CA   SER D  30       2.767  22.434  18.532                       C  
ATOM    242 C    SER D  30       3.450  23.301  17.486                       C  
ATOM    243 O    SER D  30       2.809  23.747  16.536                       O  
ATOM    244 CB   SER D  30       2.529  21.041  17.943                       C  
ATOM    245 OG   SER D  30       3.674  20.585  17.219                       O  
ATOM    246 N    LEU D  31       4.756  23.474  17.647                       N  
ATOM    247 CA   LEU D  31       5.602  24.077  16.635                       C  
ATOM    248 C    LEU D  31       6.516  23.062  15.956                       C  
ATOM    249 O    LEU D  31       7.364  23.457  15.130                       O  
ATOM    250 CB   LEU D  31       6.435  25.231  17.231                       C  
ATOM    251 CG   LEU D  31       7.424  24.914  18.362                       C  
ATOM    252 CD1  LEU D  31       8.676  24.202  17.880                       C  
ATOM    253 CD2  LEU D  31       7.817  26.191  19.102                       C  
ATOM    254 N    ALA D  32       6.332  21.775  16.242                       N  
ATOM    255 CA   ALA D  32       7.170  20.758  15.636                       C  
ATOM    256 C    ALA D  32       6.924  20.664  14.116                       C  
ATOM    257 O    ALA D  32       5.801  20.847  13.662                       O  
ATOM    258 CB   ALA D  32       6.939  19.397  16.297                       C  
ATOM    259 N    GLY D  33       7.986  20.402  13.359                       N  
ATOM    260 CA   GLY D  33       7.899  20.457  11.907                       C  
ATOM    261 C    GLY D  33       6.928  19.442  11.319                       C  
ATOM    262 O    GLY D  33       6.978  18.258  11.665                       O  
ATOM    263 N    LYS D  34       6.012  19.942  10.490                       N  
ATOM    264 CA   LYS D  34       4.930  19.196   9.859                       C  
ATOM    265 C    LYS D  34       3.785  18.876  10.813                       C  
ATOM    266 O    LYS D  34       2.810  18.216  10.412                       O  
ATOM    267 CB   LYS D  34       5.423  17.919   9.169                       C  
ATOM    268 CG   LYS D  34       6.628  18.072   8.288                       C  
ATOM    269 CD   LYS D  34       6.356  18.968   7.168                       C  
ATOM    270 CE   LYS D  34       7.457  18.883   6.147                       C  
ATOM    271 NZ   LYS D  34       7.223  19.865   5.060                       N  
ATOM    272 N    ARG D  35       3.875  19.355  12.057                       N  
ATOM    273 CA   ARG D  35       2.790  19.254  13.030                       C  
ATOM    274 C    ARG D  35       2.529  20.592  13.655                       C  
ATOM    275 O    ARG D  35       2.283  20.687  14.875                       O  
ATOM    276 CB   ARG D  35       3.092  18.195  14.094                       C  
ATOM    277 CG   ARG D  35       3.061  16.799  13.528                       C  
ATOM    278 CD   ARG D  35       1.730  16.334  13.015                       C  
ATOM    279 NE   ARG D  35       1.724  14.885  12.813                       N  
ATOM    280 CZ   ARG D  35       0.905  14.241  11.998                       C  
ATOM    281 NH1  ARG D  35       0.034  14.877  11.231                       N  
ATOM    282 NH2  ARG D  35       0.988  12.922  11.922                       N  
ATOM    283 N    GLU D  36       2.519  21.644  12.857                       N  
ATOM    284 CA   GLU D  36       2.251  22.992  13.341                       C  
ATOM    285 C    GLU D  36       0.725  23.153  13.401                       C  
ATOM    286 O    GLU D  36       0.080  23.532  12.455                       O  
ATOM    287 CB   GLU D  36       2.874  24.034  12.429                       C  
ATOM    288 CG   GLU D  36       4.380  23.837  12.224                       C  
ATOM    289 CD   GLU D  36       4.742  22.974  11.021                       C  
ATOM    290 OE1  GLU D  36       3.846  22.266  10.482                       O  
ATOM    291 OE2  GLU D  36       5.944  22.929  10.660                       O  
ATOM    292 N    MET D  37       0.161  22.774  14.533                       N  
ATOM    293 CA   MET D  37      -1.269  22.532  14.673                       C  
ATOM    294 C    MET D  37      -1.732  22.842  16.083                       C  
ATOM    295 O    MET D  37      -0.910  22.987  16.991                       O  
ATOM    296 CB   MET D  37      -1.572  21.072  14.350                       C  
ATOM    297 CG   MET D  37      -1.104  20.055  15.387                       C  
ATOM    298 SD   MET D  37      -1.435  18.345  14.971                       S  
ATOM    299 CE   MET D  37      -3.257  18.338  15.097                       C  
ATOM    300 N    ALA D  38      -3.058  22.893  16.272                       N  
ATOM    301 CA   ALA D  38      -3.624  22.965  17.618                       C  
ATOM    302 C    ALA D  38      -4.603  21.829  17.760                       C  
ATOM    303 O    ALA D  38      -5.179  21.374  16.753                       O  
ATOM    304 CB   ALA D  38      -4.323  24.309  17.875                       C  
ATOM    305 N    ILE D  39      -4.798  21.366  18.999                       N  
ATOM    306 CA   ILE D  39      -5.741  20.307  19.342                       C  
ATOM    307 C    ILE D  39      -6.504  20.794  20.566                       C  
ATOM    308 O    ILE D  39      -5.906  21.273  21.540                       O  
ATOM    309 CB   ILE D  39      -5.013  18.990  19.676                       C  
ATOM    310 CG1  ILE D  39      -4.080  18.555  18.554                       C  
ATOM    311 CG2  ILE D  39      -6.028  17.907  19.983                       C  
ATOM    312 CD1  ILE D  39      -3.086  17.470  18.960                       C  
ATOM    313 N    ILE D  40      -7.835  20.692  20.542                       N  
ATOM    314 CA   ILE D  40      -8.622  21.008  21.729                       C  
ATOM    315 C    ILE D  40      -9.445  19.796  22.102                       C  
ATOM    316 O    ILE D  40      -9.787  18.945  21.260                       O  
ATOM    317 CB   ILE D  40      -9.567  22.208  21.519                       C  
ATOM    318 CG1  ILE D  40     -10.513  21.992  20.328                       C  
ATOM    319 CG2  ILE D  40      -8.728  23.496  21.334                       C  
ATOM    320 CD1  ILE D  40     -11.652  23.055  20.221                       C  
ATOM    321 N    THR D  41      -9.781  19.706  23.382                       N  
ATOM    322 CA   THR D  41     -10.753  18.719  23.847                       C  
ATOM    323 C    THR D  41     -11.788  19.364  24.740                       C  
ATOM    324 O    THR D  41     -11.605  20.480  25.258                       O  
ATOM    325 CB   THR D  41     -10.126  17.580  24.662                       C  
ATOM    326 OG1  THR D  41      -9.695  18.051  25.950                       O  
ATOM    327 CG2  THR D  41      -8.887  17.014  23.983                       C  
ATOM    328 N    PHE D  42     -12.863  18.603  24.918                       N  
ATOM    329 CA   PHE D  42     -13.950  18.914  25.843                       C  
ATOM    330 C    PHE D  42     -14.051  17.809  26.858                       C  
ATOM    331 O    PHE D  42     -13.546  16.719  26.625                       O  
ATOM    332 CB   PHE D  42     -15.250  19.118  25.066                       C  
ATOM    333 CG   PHE D  42     -15.183  20.351  24.191                       C  
ATOM    334 CD1  PHE D  42     -15.589  21.600  24.680                       C  
ATOM    335 CD2  PHE D  42     -14.639  20.279  22.901                       C  
ATOM    336 CE1  PHE D  42     -15.473  22.751  23.885                       C  
ATOM    337 CE2  PHE D  42     -14.529  21.411  22.143                       C  
ATOM    338 CZ   PHE D  42     -14.975  22.636  22.626                       C  
ATOM    339 N    LYS D  43     -14.698  18.102  27.996                       N  
ATOM    340 CA   LYS D  43     -14.712  17.157  29.106                       C  
ATOM    341 C    LYS D  43     -15.489  15.902  28.768                       C  
ATOM    342 O    LYS D  43     -15.305  14.893  29.423                       O  
ATOM    343 CB   LYS D  43     -15.215  17.783  30.415                       C  
ATOM    344 CG   LYS D  43     -16.685  18.076  30.456                       C  
ATOM    345 CD   LYS D  43     -17.096  18.588  31.841                       C  
ATOM    346 CE   LYS D  43     -18.616  18.639  31.995                       C  
ATOM    347 NZ   LYS D  43     -19.253  19.629  31.112                       N  
ATOM    348 N    ASN D  44     -16.325  15.956  27.740                       N  
ATOM    349 CA   ASN D  44     -16.990  14.748  27.240                       C  
ATOM    350 C    ASN D  44     -16.078  13.811  26.426                       C  
ATOM    351 O    ASN D  44     -16.520  12.758  25.993                       O  
ATOM    352 CB   ASN D  44     -18.223  15.113  26.415                       C  
ATOM    353 CG   ASN D  44     -17.908  15.934  25.191                       C  
ATOM    354 OD1  ASN D  44     -16.753  16.103  24.797                       O  
ATOM    355 ND2  ASN D  44     -18.952  16.426  24.561                       N  
ATOM    356 N    GLY D  45     -14.822  14.188  26.229                       N  
ATOM    357 CA   GLY D  45     -13.849  13.396  25.468                       C  
ATOM    358 C    GLY D  45     -13.629  13.822  24.011                       C  
ATOM    359 O    GLY D  45     -12.696  13.355  23.335                       O  
ATOM    360 N    ALA D  46     -14.479  14.699  23.492                       N  
ATOM    361 CA   ALA D  46     -14.395  15.069  22.098                       C  
ATOM    362 C    ALA D  46     -13.092  15.798  21.871                       C  
ATOM    363 O    ALA D  46     -12.708  16.639  22.666                       O  
ATOM    364 CB   ALA D  46     -15.569  15.928  21.700                       C  
ATOM    365 N    THR D  47     -12.431  15.431  20.788                       N  
ATOM    366 CA   THR D  47     -11.154  15.979  20.380                       C  
ATOM    367 C    THR D  47     -11.262  16.553  18.972                       C  
ATOM    368 O    THR D  47     -11.826  15.927  18.093                       O  
ATOM    369 CB   THR D  47     -10.087  14.868  20.420                       C  
ATOM    370 OG1  THR D  47     -10.023  14.322  21.741                       O  
ATOM    371 CG2  THR D  47      -8.686  15.358  20.135                       C  
ATOM    372 N    PHE D  48     -10.705  17.754  18.778                       N  
ATOM    373 CA   PHE D  48     -10.732  18.412  17.483                       C  
ATOM    374 C    PHE D  48      -9.376  19.025  17.164                       C  
ATOM    375 O    PHE D  48      -8.658  19.433  18.074                       O  
ATOM    376 CB   PHE D  48     -11.800  19.529  17.482                       C  
ATOM    377 CG   PHE D  48     -13.189  19.034  17.852                       C  
ATOM    378 CD1  PHE D  48     -13.971  18.422  16.900                       C  
ATOM    379 CD2  PHE D  48     -13.678  19.155  19.134                       C  
ATOM    380 CE1  PHE D  48     -15.228  17.947  17.219                       C  
ATOM    381 CE2  PHE D  48     -14.907  18.665  19.467                       C  
ATOM    382 CZ   PHE D  48     -15.695  18.067  18.524                       C  
ATOM    383 N    GLN D  49      -9.073  19.164  15.887                       N  
ATOM    384 CA   GLN D  49      -7.816  19.803  15.489                       C  
ATOM    385 C    GLN D  49      -8.096  21.035  14.654                       C  
ATOM    386 O    GLN D  49      -9.121  21.127  13.954                       O  
ATOM    387 CB   GLN D  49      -6.954  18.827  14.688                       C  
ATOM    388 CG   GLN D  49      -7.540  18.421  13.357                       C  
ATOM    389 CD   GLN D  49      -6.554  17.679  12.472                       C  
ATOM    390 OE1  GLN D  49      -5.422  18.143  12.239                       O  
ATOM    391 NE2  GLN D  49      -6.973  16.503  11.974                       N  
ATOM    392 N    VAL D  50      -7.132  21.947  14.687                       N  
ATOM    393 CA   VAL D  50      -6.933  22.889  13.591                       C  
ATOM    394 C    VAL D  50      -5.783  22.293  12.760                       C  
ATOM    395 O    VAL D  50      -4.691  22.107  13.260                       O  
ATOM    396 CB   VAL D  50      -6.596  24.319  14.036                       C  
ATOM    397 CG1  VAL D  50      -6.436  25.231  12.810                       C  
ATOM    398 CG2  VAL D  50      -7.663  24.886  14.967                       C  
ATOM    399 N    GLU D  51      -6.071  21.956  11.513                       N  
ATOM    400 CA   GLU D  51      -5.120  21.265  10.674                       C  
ATOM    401 C    GLU D  51      -3.889  22.093  10.409                       C  
ATOM    402 O    GLU D  51      -3.928  23.320  10.311                       O  
ATOM    403 CB   GLU D  51      -5.726  20.950   9.299                       C  
ATOM    404 CG   GLU D  51      -6.825  19.899   9.308                       C  
ATOM    405 CD   GLU D  51      -7.300  19.524   7.898                       C  
ATOM    406 OE1  GLU D  51      -8.279  20.105   7.427                       O  
ATOM    407 OE2  GLU D  51      -6.685  18.655   7.271                       O  
ATOM    408 N    VAL D  52      -2.793  21.372  10.184                       N  
ATOM    409 CA   VAL D  52      -1.588  21.949   9.649                       C  
ATOM    410 C    VAL D  52      -1.934  22.547   8.306                       C  
ATOM    411 O    VAL D  52      -2.631  21.914   7.500                       O  
ATOM    412 CB   VAL D  52      -0.490  20.856   9.492                       C  
ATOM    413 CG1  VAL D  52       0.776  21.412   8.852                       C  
ATOM    414 CG2  VAL D  52      -0.138  20.225  10.825                       C  
ATOM    415 N    PRO D  53      -1.469  23.765   8.013                       N  
ATOM    416 CA   PRO D  53      -1.750  24.329   6.687                       C  
ATOM    417 C    PRO D  53      -1.187  23.438   5.595                       C  
ATOM    418 O    PRO D  53      -0.058  22.952   5.674                       O  
ATOM    419 CB   PRO D  53      -1.106  25.707   6.743                       C  
ATOM    420 CG   PRO D  53      -0.978  26.028   8.211                       C  
ATOM    421 CD   PRO D  53      -0.756  24.707   8.890                       C  
ATOM    422 N    GLY D  54      -1.980  23.210   4.551                       N  
ATOM    423 CA   GLY D  54      -1.558  22.340   3.470                       C  
ATOM    424 C    GLY D  54      -2.213  22.663   2.150                       C  
ATOM    425 O    GLY D  54      -2.890  23.680   2.018                       O  
ATOM    426 N    SER D  55      -1.960  21.816   1.162                       N  
ATOM    427 CA   SER D  55      -2.431  22.087  -0.207                       C  
ATOM    428 C    SER D  55      -3.941  21.952  -0.364                       C  
ATOM    429 O    SER D  55      -4.473  22.324  -1.406                       O  
ATOM    430 CB   SER D  55      -1.726  21.194  -1.217                       C  
ATOM    431 OG   SER D  55      -2.023  19.833  -0.974                       O  
ATOM    432 N    GLN D  56      -4.625  21.451   0.670                       N  
ATOM    433 CA   GLN D  56      -6.101  21.473   0.756                       C  
ATOM    434 C    GLN D  56      -6.658  22.839   1.145                       C  
ATOM    435 O    GLN D  56      -7.892  23.043   1.245                       O  
ATOM    436 CB   GLN D  56      -6.603  20.464   1.800                       C  
ATOM    437 CG   GLN D  56      -6.382  20.891   3.234                       C  
ATOM    438 CD   GLN D  56      -5.146  20.320   3.858                       C  
ATOM    439 OE1  GLN D  56      -5.165  19.896   5.010                       O  
ATOM    440 NE2  GLN D  56      -4.066  20.339   3.133                       N  
ATOM    441 N    HIS D  57      -5.757  23.772   1.408                       N  
ATOM    442 CA   HIS D  57      -6.132  25.099   1.826                       C  
ATOM    443 C    HIS D  57      -5.775  26.149   0.756                       C  
ATOM    444 O    HIS D  57      -4.673  26.120   0.223                       O  
ATOM    445 CB   HIS D  57      -5.340  25.373   3.088                       C  
ATOM    446 CG   HIS D  57      -5.746  24.530   4.249                       C  
ATOM    447 ND1  HIS D  57      -4.867  24.137   5.206                       N  
ATOM    448 CD2  HIS D  57      -6.884  23.846   4.497                       C  
ATOM    449 CE1  HIS D  57      -5.504  23.406   6.106                       C  
ATOM    450 NE2  HIS D  57      -6.752  23.306   5.746                       N  
ATOM    451 N    ILE D  58      -6.692  27.092   0.495                       N  
ATOM    452 CA   ILE D  58      -6.420  28.175  -0.472                       C  
ATOM    453 C    ILE D  58      -5.822  29.351   0.275                       C  
ATOM    454 O    ILE D  58      -5.933  29.425   1.514                       O  
ATOM    455 CB   ILE D  58      -7.690  28.586  -1.270                       C  
ATOM    456 CG1  ILE D  58      -8.810  29.090  -0.364                       C  
ATOM    457 CG2  ILE D  58      -8.207  27.410  -2.045                       C  
ATOM    458 CD1  ILE D  58     -10.036  29.614  -1.132                       C  
ATOM    459 N    ASP D  59      -5.203  30.260  -0.486                       N  
ATOM    460 CA   ASP D  59      -4.455  31.350   0.106                       C  
ATOM    461 C    ASP D  59      -5.275  32.085   1.168                       C  
ATOM    462 O    ASP D  59      -4.783  32.369   2.254                       O  
ATOM    463 CB   ASP D  59      -3.951  32.284  -1.000                       C  
ATOM    464 CG   ASP D  59      -3.079  31.560  -1.999                       C  
ATOM    465 OD1  ASP D  59      -3.097  30.295  -2.018                       O  
ATOM    466 OD2  ASP D  59      -2.352  32.162  -2.811                       O  
ATOM    467 N    SER D  60      -6.535  32.377   0.861                       N  
ATOM    468 CA   SER D  60      -7.401  33.091   1.794                       C  
ATOM    469 C    SER D  60      -7.679  32.384   3.120                       C  
ATOM    470 O    SER D  60      -7.986  33.019   4.120                       O  
ATOM    471 CB   SER D  60      -8.706  33.432   1.081                       C  
ATOM    472 OG   SER D  60      -9.345  32.282   0.573                       O  
ATOM    473 N    GLN D  61      -7.558  31.061   3.138                       N  
ATOM    474 CA   GLN D  61      -7.718  30.340   4.387                       C  
ATOM    475 C    GLN D  61      -6.517  30.419   5.324                       C  
ATOM    476 O    GLN D  61      -6.646  30.183   6.545                       O  
ATOM    477 CB   GLN D  61      -7.991  28.871   4.123                       C  
ATOM    478 CG   GLN D  61      -9.292  28.595   3.419                       C  
ATOM    479 CD   GLN D  61      -9.513  27.101   3.194                       C  
ATOM    480 OE1  GLN D  61      -9.105  26.561   2.145                       O  
ATOM    481 NE2  GLN D  61     -10.168  26.440   4.173                       N  
ATOM    482 N    LYS D  62      -5.334  30.726   4.797                       N  
ATOM    483 CA   LYS D  62      -4.132  30.704   5.651                       C  
ATOM    484 C    LYS D  62      -4.213  31.683   6.830                       C  
ATOM    485 O    LYS D  62      -3.969  31.271   7.958                       O  
ATOM    486 CB   LYS D  62      -2.852  30.953   4.824                       C  
ATOM    487 CG   LYS D  62      -2.582  29.951   3.719                       C  
ATOM    488 CD   LYS D  62      -2.586  28.504   4.201                       C  
ATOM    489 CE   LYS D  62      -2.311  27.537   3.065                       C  
ATOM    490 NZ   LYS D  62      -0.971  27.721   2.460                       N  
ATOM    491 N    LYS D  63      -4.592  32.942   6.600                       N  
ATOM    492 CA   LYS D  63      -4.724  33.893   7.694                       C  
ATOM    493 C    LYS D  63      -5.851  33.433   8.619                       C  
ATOM    494 O    LYS D  63      -5.809  33.624   9.852                       O  
ATOM    495 CB   LYS D  63      -4.992  35.337   7.203                       C  
ATOM    496 CG   LYS D  63      -6.170  35.393   6.263                       C  
ATOM    497 CD   LYS D  63      -6.550  36.789   5.820                       C  
ATOM    498 CE   LYS D  63      -7.868  36.731   5.052                       C  
ATOM    499 NZ   LYS D  63      -8.517  35.393   5.230                       N  
ATOM    500 N    ALA D  64      -6.892  32.836   8.040                       N  
ATOM    501 CA   ALA D  64      -8.040  32.424   8.850                       C  
ATOM    502 C    ALA D  64      -7.684  31.242   9.766                       C  
ATOM    503 O    ALA D  64      -8.183  31.126  10.899                       O  
ATOM    504 CB   ALA D  64      -9.216  32.089   7.994                       C  
ATOM    505 N    ILE D  65      -6.799  30.366   9.317                       N  
ATOM    506 CA   ILE D  65      -6.285  29.291  10.150                       C  
ATOM    507 C    ILE D  65      -5.505  29.861  11.315                       C  
ATOM    508 O    ILE D  65      -5.685  29.397  12.437                       O  
ATOM    509 CB   ILE D  65      -5.417  28.308   9.318                       C  
ATOM    510 CG1  ILE D  65      -6.281  27.471   8.337                       C  
ATOM    511 CG2  ILE D  65      -4.524  27.407  10.190                       C  
ATOM    512 CD1  ILE D  65      -5.480  26.774   7.291                       C  
ATOM    513 N    GLU D  66      -4.659  30.860  11.096                       N  
ATOM    514 CA   GLU D  66      -3.938  31.464  12.192                       C  
ATOM    515 C    GLU D  66      -4.897  32.145  13.174                       C  
ATOM    516 O    GLU D  66      -4.749  32.044  14.411                       O  
ATOM    517 CB   GLU D  66      -2.889  32.428  11.729                       C  
ATOM    518 CG   GLU D  66      -1.821  31.770  10.882                       C  
ATOM    519 CD   GLU D  66      -1.179  30.576  11.528                       C  
ATOM    520 OE1  GLU D  66      -0.509  30.753  12.570                       O  
ATOM    521 OE2  GLU D  66      -1.345  29.443  10.993                       O  
ATOM    522 N    ARG D  67      -5.917  32.823  12.652                       N  
ATOM    523 CA   ARG D  67      -6.909  33.447  13.517                       C  
ATOM    524 C    ARG D  67      -7.628  32.425  14.383                       C  
ATOM    525 O    ARG D  67      -7.883  32.642  15.586                       O  
ATOM    526 CB   ARG D  67      -7.960  34.225  12.726                       C  
ATOM    527 CG   ARG D  67      -9.042  34.827  13.575                       C  
ATOM    528 CD   ARG D  67     -10.153  35.536  12.758                       C  
ATOM    529 NE   ARG D  67      -9.569  36.658  12.054                       N  
ATOM    530 CZ   ARG D  67      -9.185  37.772  12.652                       C  
ATOM    531 NH1  ARG D  67      -9.412  37.992  13.943                       N  
ATOM    532 NH2  ARG D  67      -8.606  38.718  11.935                       N  
ATOM    533 N    MET D  68      -7.973  31.276  13.798                       N  
ATOM    534 CA   MET D  68      -8.711  30.267  14.562                       C  
ATOM    535 C    MET D  68      -7.897  29.756  15.758                       C  
ATOM    536 O    MET D  68      -8.444  29.569  16.846                       O  
ATOM    537 CB   MET D  68      -9.078  29.100  13.649                       C  
ATOM    538 CG   MET D  68      -9.937  28.004  14.272                       C  
ATOM    539 SD   MET D  68     -11.552  28.537  14.869                       S  
ATOM    540 CE   MET D  68     -12.345  28.772  13.225                       C  
ATOM    541 N    LYS D  69      -6.595  29.530  15.559                       N  
ATOM    542 CA   LYS D  69      -5.783  29.119  16.684                       C  
ATOM    543 C    LYS D  69      -5.710  30.220  17.751                       C  
ATOM    544 O    LYS D  69      -5.713  29.936  18.955                       O  
ATOM    545 CB   LYS D  69      -4.406  28.640  16.256                       C  
ATOM    546 CG   LYS D  69      -4.491  27.362  15.392                       C  
ATOM    547 CD   LYS D  69      -3.181  26.983  14.748                       C  
ATOM    548 CE   LYS D  69      -2.744  27.892  13.623                       C  
ATOM    549 NZ   LYS D  69      -1.569  27.357  12.833                       N  
ATOM    550 N    ASP D  70      -5.663  31.491  17.347                       N  
ATOM    551 CA   ASP D  70      -5.728  32.614  18.278                       C  
ATOM    552 C    ASP D  70      -7.047  32.567  19.065                       C  
ATOM    553 O    ASP D  70      -7.075  32.696  20.282                       O  
ATOM    554 CB   ASP D  70      -5.690  33.977  17.593                       C  
ATOM    555 CG   ASP D  70      -4.400  34.293  16.868                       C  
ATOM    556 OD1  ASP D  70      -3.377  33.646  17.047                       O  
ATOM    557 OD2  ASP D  70      -4.373  35.263  16.075                       O  
ATOM    558 N    THR D  71      -8.145  32.311  18.363                       N  
ATOM    559 CA   THR D  71      -9.465  32.275  18.979                       C  
ATOM    560 C    THR D  71      -9.581  31.131  19.986                       C  
ATOM    561 O    THR D  71     -10.111  31.310  21.106                       O  
ATOM    562 CB   THR D  71     -10.527  32.131  17.885                       C  
ATOM    563 OG1  THR D  71     -10.512  33.332  17.104                       O  
ATOM    564 CG2  THR D  71     -11.930  31.923  18.473                       C  
ATOM    565 N    LEU D  72      -9.101  29.933  19.634                       N  
ATOM    566 CA   LEU D  72      -9.202  28.800  20.523                       C  
ATOM    567 C    LEU D  72      -8.372  29.042  21.773                       C  
ATOM    568 O    LEU D  72      -8.819  28.683  22.859                       O  
ATOM    569 CB   LEU D  72      -8.774  27.507  19.825                       C  
ATOM    570 CG   LEU D  72      -9.633  27.101  18.608                       C  
ATOM    571 CD1  LEU D  72      -9.073  25.825  18.010                       C  
ATOM    572 CD2  LEU D  72     -11.068  26.931  18.993                       C  
ATOM    573 N    ARG D  73      -7.183  29.616  21.630                       N  
ATOM    574 CA   ARG D  73      -6.345  29.844  22.795                       C  
ATOM    575 C    ARG D  73      -7.024  30.805  23.757                       C  
ATOM    576 O    ARG D  73      -7.076  30.557  24.983                       O  
ATOM    577 CB   ARG D  73      -4.961  30.373  22.351                       C  
ATOM    578 CG   ARG D  73      -4.077  30.783  23.514                       C  
ATOM    579 CD   ARG D  73      -2.714  31.336  23.081                       C  
ATOM    580 NE   ARG D  73      -2.866  32.516  22.264                       N  
ATOM    581 CZ   ARG D  73      -2.069  32.922  21.312                       C  
ATOM    582 NH1  ARG D  73      -0.950  32.291  21.086                       N  
ATOM    583 NH2  ARG D  73      -2.417  33.962  20.567                       N  
ATOM    584 N    ILE D  74      -7.552  31.921  23.261                       N  
ATOM    585 CA   ILE D  74      -8.147  32.896  24.165                       C  
ATOM    586 C    ILE D  74      -9.505  32.419  24.690                       C  
ATOM    587 O    ILE D  74      -9.866  32.660  25.868                       O  
ATOM    588 CB   ILE D  74      -8.214  34.331  23.547                       C  
ATOM    589 CG1  ILE D  74      -8.578  35.333  24.652                       C  
ATOM    590 CG2  ILE D  74      -9.211  34.417  22.391                       C  
ATOM    591 CD1  ILE D  74      -7.555  35.472  25.796                       C  
ATOM    592 N    ALA D  75     -10.246  31.649  23.911                       N  
ATOM    593 CA   ALA D  75     -11.454  31.014  24.428                       C  
ATOM    594 C    ALA D  75     -11.123  30.075  25.575                       C  
ATOM    595 O    ALA D  75     -11.784  30.087  26.608                       O  
ATOM    596 CB   ALA D  75     -12.183  30.269  23.326                       C  
ATOM    597 N    TYR D  76     -10.073  29.274  25.417                       N  
ATOM    598 CA   TYR D  76      -9.658  28.374  26.475                       C  
ATOM    599 C    TYR D  76      -9.303  29.162  27.714                       C  
ATOM    600 O    TYR D  76      -9.788  28.849  28.805                       O  
ATOM    601 CB   TYR D  76      -8.453  27.493  26.018                       C  
ATOM    602 CG   TYR D  76      -7.927  26.751  27.210                       C  
ATOM    603 CD1  TYR D  76      -8.588  25.661  27.722                       C  
ATOM    604 CD2  TYR D  76      -6.802  27.192  27.870                       C  
ATOM    605 CE1  TYR D  76      -8.188  25.052  28.879                       C  
ATOM    606 CE2  TYR D  76      -6.357  26.571  28.997                       C  
ATOM    607 CZ   TYR D  76      -7.036  25.471  29.504                       C  
ATOM    608 OH   TYR D  76      -6.637  24.835  30.659                       O  
ATOM    609 N    LEU D  77      -8.494  30.201  27.577                       N  
ATOM    610 CA   LEU D  77      -7.974  30.908  28.757                       C  
ATOM    611 C    LEU D  77      -9.054  31.704  29.483                       C  
ATOM    612 O    LEU D  77      -8.936  31.921  30.703                       O  
ATOM    613 CB   LEU D  77      -6.802  31.844  28.378                       C  
ATOM    614 CG   LEU D  77      -5.564  31.096  27.908                       C  
ATOM    615 CD1  LEU D  77      -4.601  32.111  27.276                       C  
ATOM    616 CD2  LEU D  77      -4.895  30.362  29.070                       C  
ATOM    617 N    THR D  78     -10.072  32.157  28.749                       N  
ATOM    618 CA   THR D  78     -11.183  32.885  29.377                       C  
ATOM    619 C    THR D  78     -12.341  31.989  29.768                       C  
ATOM    620 O    THR D  78     -13.338  32.480  30.334                       O  
ATOM    621 CB   THR D  78     -11.753  33.977  28.466                       C  
ATOM    622 OG1  THR D  78     -12.197  33.395  27.240                       O  
ATOM    623 CG2  THR D  78     -10.692  34.984  28.055                       C  
ATOM    624 N    GLU D  79     -12.226  30.685  29.505                       N  
ATOM    625 CA   GLU D  79     -13.308  29.734  29.837                       C  
ATOM    626 C    GLU D  79     -14.599  30.090  29.099                       C  
ATOM    627 O    GLU D  79     -15.707  29.810  29.558                       O  
ATOM    628 CB   GLU D  79     -13.525  29.586  31.349                       C  
ATOM    629 CG   GLU D  79     -12.287  29.105  32.074                       C  
ATOM    630 CD   GLU D  79     -12.465  29.056  33.556                       C  
ATOM    631 OE1  GLU D  79     -13.536  28.669  33.994                       O  
ATOM    632 OE2  GLU D  79     -11.539  29.457  34.253                       O  
ATOM    633 N    ALA D  80     -14.460  30.611  27.885                       N  
ATOM    634 CA   ALA D  80     -15.636  30.963  27.097                       C  
ATOM    635 C    ALA D  80     -16.392  29.700  26.676                       C  
ATOM    636 O    ALA D  80     -15.810  28.746  26.152                       O  
ATOM    637 CB   ALA D  80     -15.226  31.765  25.858                       C  
ATOM    638 N    LYS D  81     -17.707  29.713  26.823                       N  
ATOM    639 CA   LYS D  81     -18.499  28.593  26.330                       C  
ATOM    640 C    LYS D  81     -18.467  28.528  24.796                       C  
ATOM    641 O    LYS D  81     -18.765  29.520  24.106                       O  
ATOM    642 CB   LYS D  81     -19.935  28.665  26.842                       C  
ATOM    643 CG   LYS D  81     -20.096  28.247  28.305                       C  
ATOM    644 CD   LYS D  81     -21.552  28.002  28.615                       C  
ATOM    645 CE   LYS D  81     -21.751  27.974  30.100                       C  
ATOM    646 NZ   LYS D  81     -23.194  27.843  30.485                       N  
ATOM    647 N    VAL D  82     -18.114  27.348  24.264                       N  
ATOM    648 CA   VAL D  82     -18.240  27.070  22.828                       C  
ATOM    649 C    VAL D  82     -19.617  26.498  22.580                       C  
ATOM    650 O    VAL D  82     -20.028  25.542  23.231                       O  
ATOM    651 CB   VAL D  82     -17.158  26.054  22.392                       C  
ATOM    652 CG1  VAL D  82     -17.332  25.705  20.941                       C  
ATOM    653 CG2  VAL D  82     -15.786  26.648  22.629                       C  
ATOM    654 N    GLU D  83     -20.377  27.150  21.707                       N  
ATOM    655 CA   GLU D  83     -21.705  26.667  21.358                       C  
ATOM    656 C    GLU D  83     -21.575  25.470  20.423                       C  
ATOM    657 O    GLU D  83     -21.863  24.318  20.788                       O  
ATOM    658 CB   GLU D  83     -22.550  27.798  20.725                       C  
ATOM    659 CG   GLU D  83     -23.961  27.376  20.433                       C  
ATOM    660 CD   GLU D  83     -24.633  28.211  19.378                       C  
ATOM    661 OE1  GLU D  83     -24.009  28.639  18.364                       O  
ATOM    662 OE2  GLU D  83     -25.824  28.407  19.595                       O  
ATOM    663 N    LYS D  84     -21.137  25.741  19.202                       N  
ATOM    664 CA   LYS D  84     -20.994  24.730  18.158                       C  
ATOM    665 C    LYS D  84     -19.655  24.806  17.451                       C  
ATOM    666 O    LYS D  84     -18.990  25.859  17.397                       O  
ATOM    667 CB   LYS D  84     -22.104  24.904  17.123                       C  
ATOM    668 CG   LYS D  84     -23.476  24.514  17.633                       C  
ATOM    669 CD   LYS D  84     -24.618  25.093  16.775                       C  
ATOM    670 CE   LYS D  84     -25.994  24.902  17.395                       C  
ATOM    671 NZ   LYS D  84     -26.431  23.477  17.333                       N  
ATOM    672 N    LEU D  85     -19.238  23.655  16.905                       N  
ATOM    673 CA   LEU D  85     -18.156  23.568  15.926                       C  
ATOM    674 C    LEU D  85     -18.687  22.974  14.626                       C  
ATOM    675 O    LEU D  85     -19.443  22.003  14.650                       O  
ATOM    676 CB   LEU D  85     -17.005  22.683  16.437                       C  
ATOM    677 CG   LEU D  85     -16.241  23.220  17.615                       C  
ATOM    678 CD1  LEU D  85     -15.333  22.145  18.217                       C  
ATOM    679 CD2  LEU D  85     -15.416  24.444  17.282                       C  
ATOM    680 N    CYX D  86     -18.302  23.581  13.505                       N  
ATOM    681 CA   CYX D  86     -18.442  22.972  12.198                       C  
ATOM    682 C    CYX D  86     -17.116  22.317  11.903                       C  
ATOM    683 O    CYX D  86     -16.075  22.975  11.971                       O  
ATOM    684 CB   CYX D  86     -18.721  24.043  11.147                       C  
ATOM    685 SG   CYX D  86     -18.747  23.361   9.461                       S  
ATOM    686 N    VAL D  87     -17.142  21.026  11.578                       N  
ATOM    687 CA   VAL D  87     -15.929  20.275  11.342                       C  
ATOM    688 C    VAL D  87     -16.000  19.472  10.059                       C  
ATOM    689 O    VAL D  87     -17.082  19.091   9.629                       O  
ATOM    690 CB   VAL D  87     -15.622  19.291  12.482                       C  
ATOM    691 CG1  VAL D  87     -15.610  20.032  13.766                       C  
ATOM    692 CG2  VAL D  87     -16.594  18.128  12.528                       C  
ATOM    693 N    TRP D  88     -14.834  19.234   9.454                       N  
ATOM    694 CA   TRP D  88     -14.694  18.194   8.440                       C  
ATOM    695 C    TRP D  88     -14.503  16.859   9.128                       C  
ATOM    696 O    TRP D  88     -13.586  16.683   9.956                       O  
ATOM    697 CB   TRP D  88     -13.498  18.472   7.505                       C  
ATOM    698 CG   TRP D  88     -13.740  19.609   6.592                       C  
ATOM    699 CD1  TRP D  88     -14.507  19.600   5.449                       C  
ATOM    700 CD2  TRP D  88     -13.248  20.946   6.734                       C  
ATOM    701 NE1  TRP D  88     -14.505  20.851   4.876                       N  
ATOM    702 CE2  TRP D  88     -13.730  21.691   5.638                       C  
ATOM    703 CE3  TRP D  88     -12.402  21.578   7.656                       C  
ATOM    704 CZ2  TRP D  88     -13.408  23.039   5.450                       C  
ATOM    705 CZ3  TRP D  88     -12.098  22.925   7.481                       C  
ATOM    706 CH2  TRP D  88     -12.585  23.635   6.374                       C  
ATOM    707 N    ASN D  89     -15.358  15.910   8.752                       N  
ATOM    708 CA   ASN D  89     -15.377  14.594   9.358                       C  
ATOM    709 C    ASN D  89     -14.630  13.569   8.534                       C  
ATOM    710 O    ASN D  89     -14.688  12.384   8.849                       O  
ATOM    711 CB   ASN D  89     -16.833  14.162   9.635                       C  
ATOM    712 CG   ASN D  89     -17.687  14.099   8.381                       C  
ATOM    713 OD1  ASN D  89     -17.183  13.893   7.281                       O  
ATOM    714 ND2  ASN D  89     -19.017  14.240   8.555                       N  
ATOM    715 N    ASN D  90     -13.917  14.024   7.504                       N  
ATOM    716 CA   ASN D  90     -13.025  13.140   6.740                       C  
ATOM    717 C    ASN D  90     -11.565  13.266   7.225                       C  
ATOM    718 O    ASN D  90     -10.626  12.873   6.527                       O  
ATOM    719 CB   ASN D  90     -13.143  13.352   5.214                       C  
ATOM    720 CG   ASN D  90     -12.688  14.743   4.752                       C  
ATOM    721 OD1  ASN D  90     -12.586  15.686   5.533                       O  
ATOM    722 ND2  ASN D  90     -12.412  14.857   3.460                       N  
ATOM    723 N    LYS D  91     -11.402  13.786   8.446                       N  
ATOM    724 CA   LYS D  91     -10.103  13.884   9.110                       C  
ATOM    725 C    LYS D  91     -10.267  13.373  10.549                       C  
ATOM    726 O    LYS D  91     -11.356  13.470  11.117                       O  
ATOM    727 CB   LYS D  91      -9.612  15.339   9.119                       C  
ATOM    728 CG   LYS D  91      -9.375  15.993   7.755                       C  
ATOM    729 CD   LYS D  91      -8.152  15.391   7.060                       C  
ATOM    730 CE   LYS D  91      -8.078  15.734   5.568                       C  
ATOM    731 NZ   LYS D  91      -8.169  17.215   5.277                       N  
ATOM    732 N    THR D  92      -9.198  12.824  11.131                       N  
ATOM    733 CA   THR D  92      -9.189  12.476  12.564                       C  
ATOM    734 C    THR D  92      -7.948  13.083  13.206                       C  
ATOM    735 O    THR D  92      -6.843  12.943  12.661                       O  
ATOM    736 CB   THR D  92      -9.182  10.951  12.755                       C  
ATOM    737 OG1  THR D  92      -7.988  10.421  12.193                       O  
ATOM    738 CG2  THR D  92     -10.269  10.296  11.932                       C  
ATOM    739 N    PRO D  93      -8.097  13.812  14.301                       N  
ATOM    740 CA   PRO D  93      -9.387  14.284  14.839                       C  
ATOM    741 C    PRO D  93     -10.178  15.103  13.804                       C  
ATOM    742 O    PRO D  93      -9.594  15.614  12.839                       O  
ATOM    743 CB   PRO D  93      -8.963  15.235  15.972                       C  
ATOM    744 CG   PRO D  93      -7.600  14.791  16.359                       C  
ATOM    745 CD   PRO D  93      -6.951  14.362  15.043                       C  
ATOM    746 N    HIS D  94     -11.490  15.229  13.986                       N  
ATOM    747 CA   HIS D  94     -12.290  16.072  13.097                       C  
ATOM    748 C    HIS D  94     -11.634  17.449  13.083                       C  
ATOM    749 O    HIS D  94     -11.154  17.928  14.099                       O  
ATOM    750 CB   HIS D  94     -13.746  16.206  13.570                       C  
ATOM    751 CG   HIS D  94     -14.561  14.973  13.364                       C  
ATOM    752 ND1  HIS D  94     -15.755  14.745  14.027                       N  
ATOM    753 CD2  HIS D  94     -14.351  13.892  12.580                       C  
ATOM    754 CE1  HIS D  94     -16.217  13.551  13.689                       C  
ATOM    755 NE2  HIS D  94     -15.395  13.019  12.800                       N  
ATOM    756 N    ALA D  95     -11.635  18.066  11.922                       N  
ATOM    757 CA   ALA D  95     -10.920  19.291  11.690                       C  
ATOM    758 C    ALA D  95     -11.880  20.488  11.712                       C  
ATOM    759 O    ALA D  95     -12.885  20.509  11.023                       O  
ATOM    760 CB   ALA D  95     -10.226  19.209  10.374                       C  
ATOM    761 N    ILE D  96     -11.519  21.508  12.475                       N  
ATOM    762 CA   ILE D  96     -12.376  22.661  12.667                       C  
ATOM    763 C    ILE D  96     -12.426  23.529  11.421                       C  
ATOM    764 O    ILE D  96     -11.371  23.963  10.920                       O  
ATOM    765 CB   ILE D  96     -11.899  23.470  13.853                       C  
ATOM    766 CG1  ILE D  96     -12.046  22.652  15.148                       C  
ATOM    767 CG2  ILE D  96     -12.695  24.766  13.943                       C  
ATOM    768 CD1  ILE D  96     -11.337  23.292  16.353                       C  
ATOM    769 N    ALA D  97     -13.666  23.812  10.987                       N  
ATOM    770 CA   ALA D  97     -13.947  24.752   9.905                       C  
ATOM    771 C    ALA D  97     -14.509  26.058  10.426                       C  
ATOM    772 O    ALA D  97     -14.284  27.096   9.841                       O  
ATOM    773 CB   ALA D  97     -14.946  24.149   8.906                       C  
ATOM    774 N    ALA D  98     -15.271  25.979  11.511                       N  
ATOM    775 CA   ALA D  98     -15.888  27.165  12.091                       C  
ATOM    776 C    ALA D  98     -16.250  26.938  13.570                       C  
ATOM    777 O    ALA D  98     -16.414  25.788  13.989                       O  
ATOM    778 CB   ALA D  98     -17.147  27.596  11.315                       C  
ATOM    779 N    ILE D  99     -16.386  28.029  14.329                       N  
ATOM    780 CA   ILE D  99     -16.749  27.976  15.738                       C  
ATOM    781 C    ILE D  99     -17.772  29.031  15.976                       C  
ATOM    782 O    ILE D  99     -17.713  30.121  15.395                       O  
ATOM    783 CB   ILE D  99     -15.495  28.194  16.613                       C  
ATOM    784 CG1  ILE D  99     -15.822  28.024  18.079                       C  
ATOM    785 CG2  ILE D  99     -14.871  29.563  16.333                       C  
ATOM    786 CD1  ILE D  99     -14.617  28.018  19.024                       C  
ATOM    787 N    SER D 100     -18.713  28.707  16.866                       N  
ATOM    788 CA   SER D 100     -19.608  29.720  17.443                       C  
ATOM    789 C    SER D 100     -19.493  29.692  18.950                       C  
ATOM    790 O    SER D 100     -19.340  28.620  19.577                       O  
ATOM    791 CB   SER D 100     -21.051  29.480  17.023                       C  
ATOM    792 OG   SER D 100     -21.559  28.221  17.462                       O  
ATOM    793 N    MET D 101     -19.530  30.889  19.516                       N  
ATOM    794 CA   MET D 101     -19.472  31.073  20.945                       C  
ATOM    795 C    MET D 101     -20.722  31.835  21.381                       C  
ATOM    796 O    MET D 101     -21.068  32.840  20.768                       O  
ATOM    797 CB   MET D 101     -18.224  31.842  21.356                       C  
ATOM    798 CG   MET D 101     -16.917  30.976  21.179                       C  
ATOM    799 SD   MET D 101     -15.463  31.793  21.844                       S  
ATOM    800 CE   MET D 101     -15.304  33.142  20.652                       C  
ATOM    801 N    ALA D 102     -21.404  31.339  22.419                       N  
ATOM    802 CA   ALA D 102     -22.597  31.924  22.978                       C  
ATOM    803 C    ALA D 102     -22.790  31.231  24.329                       C  
ATOM    804 O    ALA D 102     -22.286  30.123  24.579                       O  
ATOM    805 CB   ALA D 102     -23.792  31.636  22.108                       C  
ATOM    806 N    ASN D 103     -23.580  31.863  25.168                       N  
ATOM    807 CA   ASN D 103     -23.987  31.242  26.443                       C  
ATOM    808 C    ASN D 103     -25.244  30.397  26.343                       C  
ATOM    809 O    ASN D 103     -25.661  29.821  27.355                       O  
ATOM    810 CB   ASN D 103     -24.060  32.329  27.465                       C  
ATOM    811 CG   ASN D 103     -22.693  32.870  27.775                       C  
ATOM    812 OD1  ASN D 103     -22.519  34.061  28.048                       O  
ATOM    813 ND2  ASN D 103     -21.693  31.994  27.705                       N  
ATOM    814 OXT  ASN D 103     -25.794  30.207  25.239                       O  
ATOM    815 O    HOH D1576     -15.618  20.205   2.424                       O  
ATOM    816 O    HOH D1577     -14.330  17.894   1.796                       O  
ATOM    817 O    HOH D1586     -10.064  24.575   0.799                       O  
TER     818      HOH D1586                                                      
CONECT    1    2                                                                
CONECT    2    1    3    5                                                      
CONECT    3    2    4    8                                                      
CONECT    4    3                                                                
CONECT    5    2    6    7                                                      
CONECT    6    5                                                                
CONECT    7    5                                                                
CONECT    8    3    9   14                                                      
CONECT    9    8   10   12                                                      
CONECT   10    9   11   15                                                      
CONECT   11   10                                                                
CONECT   12    9   13                                                           
CONECT   13   12   14                                                           
CONECT   14    8   13                                                           
CONECT   15   10   16                                                           
CONECT   16   15   17   19                                                      
CONECT   17   16   18   24                                                      
CONECT   18   17                                                                
CONECT   19   16   20                                                           
CONECT   20   19   21                                                           
CONECT   21   20   22   23                                                      
CONECT   22   21                                                                
CONECT   23   21                                                                
CONECT   24   17   25                                                           
CONECT   25   24   26   28                                                      
CONECT   26   25   27   32                                                      
CONECT   27   26                                                                
CONECT   28   25   29                                                           
CONECT   29   28   30   31                                                      
CONECT   30   29                                                                
CONECT   31   29                                                                
CONECT   32   26   33                                                           
CONECT   33   32   34   36                                                      
CONECT   34   33   35   40                                                      
CONECT   35   34                                                                
CONECT   36   33   37   38                                                      
CONECT   37   36   39                                                           
CONECT   38   36                                                                
CONECT   39   37                                                                
CONECT   40   34   41                                                           
CONECT   41   40   42   44                                                      
CONECT   42   41   43   47                                                      
CONECT   43   42                                                                
CONECT   44   41   45   46                                                      
CONECT   45   44                                                                
CONECT   46   44                                                                
CONECT   47   42   48                                                           
CONECT   48   47   49   51                                                      
CONECT   49   48   50   55                                                      
CONECT   50   49                                                                
CONECT   51   48   52                                                           
CONECT   52   51   53   54                                                      
CONECT   53   52                                                                
CONECT   54   52                                                                
CONECT   55   49   56                                                           
CONECT   56   55   57   59                                                      
CONECT   57   56   58   63                                                      
CONECT   58   57                                                                
CONECT   59   56   60                                                           
CONECT   60   59   61   62                                                      
CONECT   61   60                                                                
CONECT   62   60                                                                
CONECT   63   57   64                                                           
CONECT   64   63   65   67                                                      
CONECT   65   64   66   69                                                      
CONECT   66   65                                                                
CONECT   67   64   68                                                           
CONECT   68   67  685                                                           
CONECT   69   65   70                                                           
CONECT   70   69   71   73                                                      
CONECT   71   70   72   74                                                      
CONECT   72   71                                                                
CONECT   73   70                                                                
CONECT   74   71   75                                                           
CONECT   75   74   76   78                                                      
CONECT   76   75   77   83                                                      
CONECT   77   76                                                                
CONECT   78   75   79                                                           
CONECT   79   78   80                                                           
CONECT   80   79   81   82                                                      
CONECT   81   80                                                                
CONECT   82   80                                                                
CONECT   83   76   84                                                           
CONECT   84   83   87   85                                                      
CONECT   85   84   86   95                                                      
CONECT   86   85                                                                
CONECT   87   84   88                                                           
CONECT   88   87   89   90                                                      
CONECT   89   88   91                                                           
CONECT   90   88   92                                                           
CONECT   91   89   93                                                           
CONECT   92   90   93                                                           
CONECT   93   91   92   94                                                      
CONECT   94   93                                                                
CONECT   95   85   96                                                           
CONECT   96   95   97   99                                                      
CONECT   97   96   98  105                                                      
CONECT   98   97                                                                
CONECT   99   96  100                                                           
CONECT  100   99  101  102                                                      
CONECT  101  100  103                                                           
CONECT  102  100  104                                                           
CONECT  103  101  104                                                           
CONECT  104  102  103                                                           
CONECT  105   97  106                                                           
CONECT  106  105  107  109                                                      
CONECT  107  106  108  113                                                      
CONECT  108  107                                                                
CONECT  109  106  110                                                           
CONECT  110  109  111  112                                                      
CONECT  111  110                                                                
CONECT  112  110                                                                
CONECT  113  107  114                                                           
CONECT  114  113  115  117                                                      
CONECT  115  114  116  120                                                      
CONECT  116  115                                                                
CONECT  117  114  118  119                                                      
CONECT  118  117                                                                
CONECT  119  117                                                                
CONECT  120  115  121                                                           
CONECT  121  120  122  124                                                      
CONECT  122  121  123  129                                                      
CONECT  123  122                                                                
CONECT  124  121  125                                                           
CONECT  125  124  126                                                           
CONECT  126  125  127  128                                                      
CONECT  127  126                                                                
CONECT  128  126                                                                
CONECT  129  122  130                                                           
CONECT  130  129  131  133                                                      
CONECT  131  130  132  137                                                      
CONECT  132  131                                                                
CONECT  133  130  134  135                                                      
CONECT  134  133  136                                                           
CONECT  135  133                                                                
CONECT  136  134                                                                
CONECT  137  131  138                                                           
CONECT  138  137  139  141                                                      
CONECT  139  138  140  147                                                      
CONECT  140  139                                                                
CONECT  141  138  142                                                           
CONECT  142  141  143  144                                                      
CONECT  143  142  145                                                           
CONECT  144  142  146                                                           
CONECT  145  143  146                                                           
CONECT  146  144  145                                                           
CONECT  147  139  148                                                           
CONECT  148  147  149  151                                                      
CONECT  149  148  150  154                                                      
CONECT  150  149                                                                
CONECT  151  148  152  153                                                      
CONECT  152  151                                                                
CONECT  153  151                                                                
CONECT  154  149  155                                                           
CONECT  155  154  156  158                                                      
CONECT  156  155  157  162                                                      
CONECT  157  156                                                                
CONECT  158  155  159                                                           
CONECT  159  158  160  161                                                      
CONECT  160  159                                                                
CONECT  161  159                                                                
CONECT  162  156  163                                                           
CONECT  163  162  164  166                                                      
CONECT  164  163  165  170                                                      
CONECT  165  164                                                                
CONECT  166  163  167                                                           
CONECT  167  166  168  169                                                      
CONECT  168  167                                                                
CONECT  169  167                                                                
CONECT  170  164  171                                                           
CONECT  171  170  172  174                                                      
CONECT  172  171  173  178                                                      
CONECT  173  172                                                                
CONECT  174  171  175                                                           
CONECT  175  174  176  177                                                      
CONECT  176  175                                                                
CONECT  177  175                                                                
CONECT  178  172  179                                                           
CONECT  179  178  180  182                                                      
CONECT  180  179  181  187                                                      
CONECT  181  180                                                                
CONECT  182  179  183                                                           
CONECT  183  182  184                                                           
CONECT  184  183  185                                                           
CONECT  185  184  186                                                           
CONECT  186  185                                                                
CONECT  187  180  188                                                           
CONECT  188  187  189  191                                                      
CONECT  189  188  190  195                                                      
CONECT  190  189                                                                
CONECT  191  188  192  193                                                      
CONECT  192  191  194                                                           
CONECT  193  191                                                                
CONECT  194  192                                                                
CONECT  195  189  196                                                           
CONECT  196  195  197  199                                                      
CONECT  197  196  198  206                                                      
CONECT  198  197                                                                
CONECT  199  196  200                                                           
CONECT  200  199  201  202                                                      
CONECT  201  200  203                                                           
CONECT  202  200  204                                                           
CONECT  203  201  205                                                           
CONECT  204  202  205                                                           
CONECT  205  203  204                                                           
CONECT  206  197  207                                                           
CONECT  207  206  208  210                                                      
CONECT  208  207  209  212                                                      
CONECT  209  208                                                                
CONECT  210  207  211                                                           
CONECT  211  210                                                                
CONECT  212  208  213                                                           
CONECT  213  212  214  216                                                      
CONECT  214  213  215  224                                                      
CONECT  215  214                                                                
CONECT  216  213  217                                                           
CONECT  217  216  218  219                                                      
CONECT  218  217  220                                                           
CONECT  219  217  221                                                           
CONECT  220  218  222                                                           
CONECT  221  219  222                                                           
CONECT  222  220  221  223                                                      
CONECT  223  222                                                                
CONECT  224  214  225                                                           
CONECT  225  224  226  228                                                      
CONECT  226  225  227  231                                                      
CONECT  227  226                                                                
CONECT  228  225  229  230                                                      
CONECT  229  228                                                                
CONECT  230  228                                                                
CONECT  231  226  232                                                           
CONECT  232  231  233  235                                                      
CONECT  233  232  234  240                                                      
CONECT  234  233                                                                
CONECT  235  232  236                                                           
CONECT  236  235  237                                                           
CONECT  237  236  238  239                                                      
CONECT  238  237                                                                
CONECT  239  237                                                                
CONECT  240  233  241                                                           
CONECT  241  240  242  244                                                      
CONECT  242  241  243  246                                                      
CONECT  243  242                                                                
CONECT  244  241  245                                                           
CONECT  245  244                                                                
CONECT  246  242  247                                                           
CONECT  247  246  248  250                                                      
CONECT  248  247  249  254                                                      
CONECT  249  248                                                                
CONECT  250  247  251                                                           
CONECT  251  250  252  253                                                      
CONECT  252  251                                                                
CONECT  253  251                                                                
CONECT  254  248  255                                                           
CONECT  255  254  258  256                                                      
CONECT  256  255  257  259                                                      
CONECT  257  256                                                                
CONECT  258  255                                                                
CONECT  259  256  260                                                           
CONECT  260  259  261                                                           
CONECT  261  260  262  263                                                      
CONECT  262  261                                                                
CONECT  263  261  264                                                           
CONECT  264  263  265  267                                                      
CONECT  265  264  266  272                                                      
CONECT  266  265                                                                
CONECT  267  264  268                                                           
CONECT  268  267  269                                                           
CONECT  269  268  270                                                           
CONECT  270  269  271                                                           
CONECT  271  270                                                                
CONECT  272  265  273                                                           
CONECT  273  272  274  276                                                      
CONECT  274  273  275  283                                                      
CONECT  275  274                                                                
CONECT  276  273  277                                                           
CONECT  277  276  278                                                           
CONECT  278  277  279                                                           
CONECT  279  278  280                                                           
CONECT  280  279  281  282                                                      
CONECT  281  280                                                                
CONECT  282  280                                                                
CONECT  283  274  284                                                           
CONECT  284  283  285  287                                                      
CONECT  285  284  286  292                                                      
CONECT  286  285                                                                
CONECT  287  284  288                                                           
CONECT  288  287  289                                                           
CONECT  289  288  290  291                                                      
CONECT  290  289                                                                
CONECT  291  289                                                                
CONECT  292  285  293                                                           
CONECT  293  292  294  296                                                      
CONECT  294  293  295  300                                                      
CONECT  295  294                                                                
CONECT  296  293  297                                                           
CONECT  297  296  298                                                           
CONECT  298  297  299                                                           
CONECT  299  298                                                                
CONECT  300  294  301                                                           
CONECT  301  300  302  304                                                      
CONECT  302  301  303  305                                                      
CONECT  303  302                                                                
CONECT  304  301                                                                
CONECT  305  302  306                                                           
CONECT  306  305  307  309                                                      
CONECT  307  306  308  313                                                      
CONECT  308  307                                                                
CONECT  309  306  310  311                                                      
CONECT  310  309  312                                                           
CONECT  311  309                                                                
CONECT  312  310                                                                
CONECT  313  307  314                                                           
CONECT  314  313  315  317                                                      
CONECT  315  314  316  321                                                      
CONECT  316  315                                                                
CONECT  317  314  318  319                                                      
CONECT  318  317  320                                                           
CONECT  319  317                                                                
CONECT  320  318                                                                
CONECT  321  315  322                                                           
CONECT  322  321  323  325                                                      
CONECT  323  322  324  328                                                      
CONECT  324  323                                                                
CONECT  325  322  326  327                                                      
CONECT  326  325                                                                
CONECT  327  325                                                                
CONECT  328  323  329                                                           
CONECT  329  328  332  330                                                      
CONECT  330  329  331  339                                                      
CONECT  331  330                                                                
CONECT  332  329  333                                                           
CONECT  333  332  334  335                                                      
CONECT  334  333  336                                                           
CONECT  335  333  337                                                           
CONECT  336  334  338                                                           
CONECT  337  335  338                                                           
CONECT  338  336  337                                                           
CONECT  339  330  340                                                           
CONECT  340  339  341  343                                                      
CONECT  341  340  342  348                                                      
CONECT  342  341                                                                
CONECT  343  340  344                                                           
CONECT  344  343  345                                                           
CONECT  345  344  346                                                           
CONECT  346  345  347                                                           
CONECT  347  346                                                                
CONECT  348  341  349                                                           
CONECT  349  348  350  352                                                      
CONECT  350  349  351  356                                                      
CONECT  351  350                                                                
CONECT  352  349  353                                                           
CONECT  353  352  355  354                                                      
CONECT  354  353                                                                
CONECT  355  353                                                                
CONECT  356  350  357                                                           
CONECT  357  356  358                                                           
CONECT  358  357  359  360                                                      
CONECT  359  358                                                                
CONECT  360  358  361                                                           
CONECT  361  360  364  362                                                      
CONECT  362  361  363  365                                                      
CONECT  363  362                                                                
CONECT  364  361                                                                
CONECT  365  362  366                                                           
CONECT  366  365  367  369                                                      
CONECT  367  366  368  372                                                      
CONECT  368  367                                                                
CONECT  369  366  370  371                                                      
CONECT  370  369                                                                
CONECT  371  369                                                                
CONECT  372  367  373                                                           
CONECT  373  372  376  374                                                      
CONECT  374  373  375  383                                                      
CONECT  375  374                                                                
CONECT  376  373  377                                                           
CONECT  377  376  378  379                                                      
CONECT  378  377  380                                                           
CONECT  379  377  381                                                           
CONECT  380  378  382                                                           
CONECT  381  379  382                                                           
CONECT  382  380  381                                                           
CONECT  383  374  384                                                           
CONECT  384  383  385  387                                                      
CONECT  385  384  386  392                                                      
CONECT  386  385                                                                
CONECT  387  384  388                                                           
CONECT  388  387  389                                                           
CONECT  389  388  390  391                                                      
CONECT  390  389                                                                
CONECT  391  389                                                                
CONECT  392  385  393                                                           
CONECT  393  392  394  396                                                      
CONECT  394  393  395  399                                                      
CONECT  395  394                                                                
CONECT  396  393  398  397                                                      
CONECT  397  396                                                                
CONECT  398  396                                                                
CONECT  399  394  400                                                           
CONECT  400  399  401  403                                                      
CONECT  401  400  402  408                                                      
CONECT  402  401                                                                
CONECT  403  400  404                                                           
CONECT  404  403  405                                                           
CONECT  405  404  406  407                                                      
CONECT  406  405                                                                
CONECT  407  405                                                                
CONECT  408  401  409                                                           
CONECT  409  408  410  412                                                      
CONECT  410  409  415  411                                                      
CONECT  411  410                                                                
CONECT  412  409  413  414                                                      
CONECT  413  412                                                                
CONECT  414  412                                                                
CONECT  415  410  421  416                                                      
CONECT  416  415  419  417                                                      
CONECT  417  416  418  422                                                      
CONECT  418  417                                                                
CONECT  419  416  420                                                           
CONECT  420  419  421                                                           
CONECT  421  415  420                                                           
CONECT  422  417  423                                                           
CONECT  423  422  424                                                           
CONECT  424  423  425  426                                                      
CONECT  425  424                                                                
CONECT  426  424  427                                                           
CONECT  427  426  428  430                                                      
CONECT  428  427  429  432                                                      
CONECT  429  428                                                                
CONECT  430  427  431                                                           
CONECT  431  430                                                                
CONECT  432  428  433                                                           
CONECT  433  432  434  436                                                      
CONECT  434  433  435  441                                                      
CONECT  435  434                                                                
CONECT  436  433  437                                                           
CONECT  437  436  438                                                           
CONECT  438  437  439  440                                                      
CONECT  439  438                                                                
CONECT  440  438                                                                
CONECT  441  434  442                                                           
CONECT  442  441  443  445                                                      
CONECT  443  442  451  444                                                      
CONECT  444  443                                                                
CONECT  445  442  446                                                           
CONECT  446  445  448  447                                                      
CONECT  447  446  449                                                           
CONECT  448  446  450                                                           
CONECT  449  447  450                                                           
CONECT  450  448  449                                                           
CONECT  451  443  452                                                           
CONECT  452  451  455  453                                                      
CONECT  453  452  454  459                                                      
CONECT  454  453                                                                
CONECT  455  452  456  457                                                      
CONECT  456  455  458                                                           
CONECT  457  455                                                                
CONECT  458  456                                                                
CONECT  459  453  460                                                           
CONECT  460  459  461  463                                                      
CONECT  461  460  462  467                                                      
CONECT  462  461                                                                
CONECT  463  460  464                                                           
CONECT  464  463  465  466                                                      
CONECT  465  464                                                                
CONECT  466  464                                                                
CONECT  467  461  468                                                           
CONECT  468  467  469  471                                                      
CONECT  469  468  470  473                                                      
CONECT  470  469                                                                
CONECT  471  468  472                                                           
CONECT  472  471                                                                
CONECT  473  469  474                                                           
CONECT  474  473  477  475                                                      
CONECT  475  474  476  482                                                      
CONECT  476  475                                                                
CONECT  477  474  478                                                           
CONECT  478  477  479                                                           
CONECT  479  478  480  481                                                      
CONECT  480  479                                                                
CONECT  481  479                                                                
CONECT  482  475  483                                                           
CONECT  483  482  484  486                                                      
CONECT  484  483  485  491                                                      
CONECT  485  484                                                                
CONECT  486  483  487                                                           
CONECT  487  486  488                                                           
CONECT  488  487  489                                                           
CONECT  489  488  490                                                           
CONECT  490  489                                                                
CONECT  491  484  492                                                           
CONECT  492  491  493  495                                                      
CONECT  493  492  494  500                                                      
CONECT  494  493                                                                
CONECT  495  492  496                                                           
CONECT  496  495  497                                                           
CONECT  497  496  498                                                           
CONECT  498  497  499                                                           
CONECT  499  498                                                                
CONECT  500  493  501                                                           
CONECT  501  500  502  504                                                      
CONECT  502  501  503  505                                                      
CONECT  503  502                                                                
CONECT  504  501                                                                
CONECT  505  502  506                                                           
CONECT  506  505  509  507                                                      
CONECT  507  506  508  513                                                      
CONECT  508  507                                                                
CONECT  509  506  510  511                                                      
CONECT  510  509  512                                                           
CONECT  511  509                                                                
CONECT  512  510                                                                
CONECT  513  507  514                                                           
CONECT  514  513  515  517                                                      
CONECT  515  514  516  522                                                      
CONECT  516  515                                                                
CONECT  517  514  518                                                           
CONECT  518  517  519                                                           
CONECT  519  518  520  521                                                      
CONECT  520  519                                                                
CONECT  521  519                                                                
CONECT  522  515  523                                                           
CONECT  523  522  524  526                                                      
CONECT  524  523  525  533                                                      
CONECT  525  524                                                                
CONECT  526  523  527                                                           
CONECT  527  526  528                                                           
CONECT  528  527  529                                                           
CONECT  529  528  530                                                           
CONECT  530  529  531  532                                                      
CONECT  531  530                                                                
CONECT  532  530                                                                
CONECT  533  524  534                                                           
CONECT  534  533  535  537                                                      
CONECT  535  534  536  541                                                      
CONECT  536  535                                                                
CONECT  537  534  538                                                           
CONECT  538  537  539                                                           
CONECT  539  538  540                                                           
CONECT  540  539                                                                
CONECT  541  535  542                                                           
CONECT  542  541  543  545                                                      
CONECT  543  542  544  550                                                      
CONECT  544  543                                                                
CONECT  545  542  546                                                           
CONECT  546  545  547                                                           
CONECT  547  546  548                                                           
CONECT  548  547  549                                                           
CONECT  549  548                                                                
CONECT  550  543  551                                                           
CONECT  551  550  552  554                                                      
CONECT  552  551  553  558                                                      
CONECT  553  552                                                                
CONECT  554  551  555                                                           
CONECT  555  554  556  557                                                      
CONECT  556  555                                                                
CONECT  557  555                                                                
CONECT  558  552  559                                                           
CONECT  559  558  560  562                                                      
CONECT  560  559  561  565                                                      
CONECT  561  560                                                                
CONECT  562  559  563  564                                                      
CONECT  563  562                                                                
CONECT  564  562                                                                
CONECT  565  560  566                                                           
CONECT  566  565  569  567                                                      
CONECT  567  566  568  573                                                      
CONECT  568  567                                                                
CONECT  569  566  570                                                           
CONECT  570  569  571  572                                                      
CONECT  571  570                                                                
CONECT  572  570                                                                
CONECT  573  567  574                                                           
CONECT  574  573  575  577                                                      
CONECT  575  574  576  584                                                      
CONECT  576  575                                                                
CONECT  577  574  578                                                           
CONECT  578  577  579                                                           
CONECT  579  578  580                                                           
CONECT  580  579  581                                                           
CONECT  581  580  582  583                                                      
CONECT  582  581                                                                
CONECT  583  581                                                                
CONECT  584  575  585                                                           
CONECT  585  584  586  588                                                      
CONECT  586  585  587  592                                                      
CONECT  587  586                                                                
CONECT  588  585  589  590                                                      
CONECT  589  588  591                                                           
CONECT  590  588                                                                
CONECT  591  589                                                                
CONECT  592  586  593                                                           
CONECT  593  592  596  594                                                      
CONECT  594  593  595  597                                                      
CONECT  595  594                                                                
CONECT  596  593                                                                
CONECT  597  594  598                                                           
CONECT  598  597  599  601                                                      
CONECT  599  598  600  609                                                      
CONECT  600  599                                                                
CONECT  601  598  602                                                           
CONECT  602  601  603  604                                                      
CONECT  603  602  605                                                           
CONECT  604  602  606                                                           
CONECT  605  603  607                                                           
CONECT  606  604  607                                                           
CONECT  607  605  606  608                                                      
CONECT  608  607                                                                
CONECT  609  599  610                                                           
CONECT  610  609  611  613                                                      
CONECT  611  610  612  617                                                      
CONECT  612  611                                                                
CONECT  613  610  614                                                           
CONECT  614  613  615  616                                                      
CONECT  615  614                                                                
CONECT  616  614                                                                
CONECT  617  611  618                                                           
CONECT  618  617  619  621                                                      
CONECT  619  618  620  624                                                      
CONECT  620  619                                                                
CONECT  621  618  622  623                                                      
CONECT  622  621                                                                
CONECT  623  621                                                                
CONECT  624  619  625                                                           
CONECT  625  624  626  628                                                      
CONECT  626  625  627  633                                                      
CONECT  627  626                                                                
CONECT  628  625  629                                                           
CONECT  629  628  630                                                           
CONECT  630  629  631  632                                                      
CONECT  631  630                                                                
CONECT  632  630                                                                
CONECT  633  626  634                                                           
CONECT  634  633  635  637                                                      
CONECT  635  634  636  638                                                      
CONECT  636  635                                                                
CONECT  637  634                                                                
CONECT  638  635  639                                                           
CONECT  639  638  640  642                                                      
CONECT  640  639  641  647                                                      
CONECT  641  640                                                                
CONECT  642  639  643                                                           
CONECT  643  642  644                                                           
CONECT  644  643  645                                                           
CONECT  645  644  646                                                           
CONECT  646  645                                                                
CONECT  647  640  648                                                           
CONECT  648  647  649  651                                                      
CONECT  649  648  650  654                                                      
CONECT  650  649                                                                
CONECT  651  648  652  653                                                      
CONECT  652  651                                                                
CONECT  653  651                                                                
CONECT  654  649  655                                                           
CONECT  655  654  656  658                                                      
CONECT  656  655  657  663                                                      
CONECT  657  656                                                                
CONECT  658  655  659                                                           
CONECT  659  658  660                                                           
CONECT  660  659  661  662                                                      
CONECT  661  660                                                                
CONECT  662  660                                                                
CONECT  663  656  664                                                           
CONECT  664  663  665  667                                                      
CONECT  665  664  666  672                                                      
CONECT  666  665                                                                
CONECT  667  664  668                                                           
CONECT  668  667  669                                                           
CONECT  669  668  670                                                           
CONECT  670  669  671                                                           
CONECT  671  670                                                                
CONECT  672  665  673                                                           
CONECT  673  672  674  676                                                      
CONECT  674  673  675  680                                                      
CONECT  675  674                                                                
CONECT  676  673  677                                                           
CONECT  677  676  678  679                                                      
CONECT  678  677                                                                
CONECT  679  677                                                                
CONECT  680  674  681                                                           
CONECT  681  680  682  684                                                      
CONECT  682  681  683  686                                                      
CONECT  683  682                                                                
CONECT  684  681  685                                                           
CONECT  685   68  684                                                           
CONECT  686  682  687                                                           
CONECT  687  686  688  690                                                      
CONECT  688  687  689  693                                                      
CONECT  689  688                                                                
CONECT  690  687  691  692                                                      
CONECT  691  690                                                                
CONECT  692  690                                                                
CONECT  693  688  694                                                           
CONECT  694  693  695  697                                                      
CONECT  695  694  696  707                                                      
CONECT  696  695                                                                
CONECT  697  694  698                                                           
CONECT  698  697  699  700                                                      
CONECT  699  698  701                                                           
CONECT  700  698  702  703                                                      
CONECT  701  699  702                                                           
CONECT  702  700  701  704                                                      
CONECT  703  700  705                                                           
CONECT  704  702  706                                                           
CONECT  705  703  706                                                           
CONECT  706  704  705                                                           
CONECT  707  695  708                                                           
CONECT  708  707  709  711                                                      
CONECT  709  708  710  715                                                      
CONECT  710  709                                                                
CONECT  711  708  712                                                           
CONECT  712  711  714  713                                                      
CONECT  713  712                                                                
CONECT  714  712                                                                
CONECT  715  709  716                                                           
CONECT  716  715  717  719                                                      
CONECT  717  716  718  723                                                      
CONECT  718  717                                                                
CONECT  719  716  720                                                           
CONECT  720  719  721  722                                                      
CONECT  721  720                                                                
CONECT  722  720                                                                
CONECT  723  717  724                                                           
CONECT  724  723  725  727                                                      
CONECT  725  724  726  732                                                      
CONECT  726  725                                                                
CONECT  727  724  728                                                           
CONECT  728  727  729                                                           
CONECT  729  728  730                                                           
CONECT  730  729  731                                                           
CONECT  731  730                                                                
CONECT  732  725  733                                                           
CONECT  733  732  734  736                                                      
CONECT  734  733  735  739                                                      
CONECT  735  734                                                                
CONECT  736  733  737  738                                                      
CONECT  737  736                                                                
CONECT  738  736                                                                
CONECT  739  734  740  745                                                      
CONECT  740  739  743  741                                                      
CONECT  741  740  742  746                                                      
CONECT  742  741                                                                
CONECT  743  740  744                                                           
CONECT  744  743  745                                                           
CONECT  745  739  744                                                           
CONECT  746  741  747                                                           
CONECT  747  746  748  750                                                      
CONECT  748  747  749  756                                                      
CONECT  749  748                                                                
CONECT  750  747  751                                                           
CONECT  751  750  752  753                                                      
CONECT  752  751  754                                                           
CONECT  753  751  755                                                           
CONECT  754  752  755                                                           
CONECT  755  753  754                                                           
CONECT  756  748  757                                                           
CONECT  757  756  758  760                                                      
CONECT  758  757  759  761                                                      
CONECT  759  758                                                                
CONECT  760  757                                                                
CONECT  761  758  762                                                           
CONECT  762  761  763  765                                                      
CONECT  763  762  764  769                                                      
CONECT  764  763                                                                
CONECT  765  762  766  767                                                      
CONECT  766  765  768                                                           
CONECT  767  765                                                                
CONECT  768  766                                                                
CONECT  769  763  770                                                           
CONECT  770  769  771  773                                                      
CONECT  771  770  772  774                                                      
CONECT  772  771                                                                
CONECT  773  770                                                                
CONECT  774  771  775                                                           
CONECT  775  774  778  776                                                      
CONECT  776  775  777  779                                                      
CONECT  777  776                                                                
CONECT  778  775                                                                
CONECT  779  776  780                                                           
CONECT  780  779  781  783                                                      
CONECT  781  780  782  787                                                      
CONECT  782  781                                                                
CONECT  783  780  784  785                                                      
CONECT  784  783  786                                                           
CONECT  785  783                                                                
CONECT  786  784                                                                
CONECT  787  781  788                                                           
CONECT  788  787  789  791                                                      
CONECT  789  788  790  793                                                      
CONECT  790  789                                                                
CONECT  791  788  792                                                           
CONECT  792  791                                                                
CONECT  793  789  794                                                           
CONECT  794  793  795  797                                                      
CONECT  795  794  796  801                                                      
CONECT  796  795                                                                
CONECT  797  794  798                                                           
CONECT  798  797  799                                                           
CONECT  799  798  800                                                           
CONECT  800  799                                                                
CONECT  801  795  802                                                           
CONECT  802  801  803  805                                                      
CONECT  803  802  804  806                                                      
CONECT  804  803                                                                
CONECT  805  802                                                                
CONECT  806  803  807                                                           
CONECT  807  806  808  810                                                      
CONECT  808  807  809  814                                                      
CONECT  809  808                                                                
CONECT  810  807  811                                                           
CONECT  811  810  812  813                                                      
CONECT  812  811                                                                
CONECT  813  811                                                                
CONECT  814  808                                                                
CONECT  815                                                                     
CONECT  816                                                                     
CONECT  817                                                                     
END                                                                             
