# Supplementary material for: Computational Pipeline for Accelerating the Design of Glycomimetics
Source: J Chem Inf Model. 2025 Nov 27;65(24):13374–85. doi: 10.1021/acs.jcim.5c02282 (PMC12728930; doi:10.1021/acs.jcim.5c02282)
Supplement: Supplementary file 2 [file ci5c02282_si_002.zip › gm_supp/Test/Cholera-Toxin/1pzk/output/complex0-O1-1pzk_O1_R.pdb]

TITLE     Generated by GMML                                                     
ATOM      1 N    THR D   1     -25.370  34.987   1.671                       N  
ATOM      2 CA   THR D   1     -24.343  34.637   2.704                       C  
ATOM      3 C    THR D   1     -24.983  34.148   4.011                       C  
ATOM      4 O    THR D   1     -25.883  34.788   4.559                       O  
ATOM      5 CB   THR D   1     -23.477  35.857   3.009                       C  
ATOM      6 OG1  THR D   1     -22.229  35.782   2.307                       O  
ATOM      7 CG2  THR D   1     -23.083  35.860   4.427                       C  
ATOM      8 HN1  THR D   1     -24.945  35.312   0.803                       H  
ATOM      9 HN2  THR D   1     -26.040  35.666   2.031                       H  
ATOM     10 HN3  THR D   1     -26.006  34.207   1.502                       H  
ATOM     11 HA   THR D   1     -23.691  33.828   2.300                       H  
ATOM     12 HB   THR D   1     -24.018  36.797   2.750                       H  
ATOM     13 HG1  THR D   1     -21.690  36.541   2.497                       H  
ATOM     14 1HG2 THR D   1     -22.451  36.751   4.650                       H  
ATOM     15 2HG2 THR D   1     -22.581  34.909   4.722                       H  
ATOM     16 3HG2 THR D   1     -23.966  35.796   5.105                       H  
ATOM     17 N    PRO D   2     -24.486  33.036   4.535                       N  
ATOM     18 CA   PRO D   2     -25.115  32.372   5.686                       C  
ATOM     19 C    PRO D   2     -25.202  33.296   6.871                       C  
ATOM     20 O    PRO D   2     -24.382  34.198   7.000                       O  
ATOM     21 CB   PRO D   2     -24.170  31.203   5.988                       C  
ATOM     22 CG   PRO D   2     -22.886  31.534   5.270                       C  
ATOM     23 CD   PRO D   2     -23.262  32.346   4.086                       C  
ATOM     24 HA   PRO D   2     -26.127  31.994   5.412                       H  
ATOM     25 HB1  PRO D   2     -24.037  31.002   7.077                       H  
ATOM     26 HB2  PRO D   2     -24.590  30.205   5.722                       H  
ATOM     27 HG1  PRO D   2     -22.279  30.634   5.014                       H  
ATOM     28 HG2  PRO D   2     -22.130  32.030   5.923                       H  
ATOM     29 HD1  PRO D   2     -22.458  33.021   3.709                       H  
ATOM     30 HD2  PRO D   2     -23.374  31.766   3.140                       H  
ATOM     31 N    GLN D   3     -26.184  33.071   7.738                       N  
ATOM     32 CA   GLN D   3     -26.386  33.914   8.905                       C  
ATOM     33 C    GLN D   3     -26.004  33.263  10.235                       C  
ATOM     34 O    GLN D   3     -26.077  33.908  11.283                       O  
ATOM     35 CB   GLN D   3     -27.819  34.393   8.953                       C  
ATOM     36 CG   GLN D   3     -28.103  35.211   7.682                       C  
ATOM     37 CD   GLN D   3     -29.071  36.333   7.869                       C  
ATOM     38 OE1  GLN D   3     -29.111  36.986   8.921                       O  
ATOM     39 NE2  GLN D   3     -29.879  36.555   6.850                       N  
ATOM     40 HN   GLN D   3     -26.814  32.284   7.580                       H  
ATOM     41 HA   GLN D   3     -25.740  34.814   8.779                       H  
ATOM     42 HB1  GLN D   3     -28.545  33.559   9.096                       H  
ATOM     43 HB2  GLN D   3     -28.050  34.958   9.886                       H  
ATOM     44 HG1  GLN D   3     -27.150  35.590   7.244                       H  
ATOM     45 HG2  GLN D   3     -28.441  34.541   6.857                       H  
ATOM     46 1HE2 GLN D   3     -30.540  37.321   6.978                       H  
ATOM     47 2HE2 GLN D   3     -29.846  36.017   5.984                       H  
ATOM     48 N    ASN D   4     -25.562  32.004  10.168                       N  
ATOM     49 CA   ASN D   4     -25.164  31.286  11.331                       C  
ATOM     50 C    ASN D   4     -24.268  30.118  10.946                       C  
ATOM     51 O    ASN D   4     -24.074  29.801   9.735                       O  
ATOM     52 CB   ASN D   4     -26.412  30.811  12.102                       C  
ATOM     53 CG   ASN D   4     -27.292  29.913  11.265                       C  
ATOM     54 OD1  ASN D   4     -26.843  28.871  10.823                       O  
ATOM     55 ND2  ASN D   4     -28.530  30.339  11.003                       N  
ATOM     56 HN   ASN D   4     -25.508  31.545   9.259                       H  
ATOM     57 HA   ASN D   4     -24.584  31.974  11.989                       H  
ATOM     58 HB1  ASN D   4     -26.130  30.319  13.062                       H  
ATOM     59 HB2  ASN D   4     -26.988  31.675  12.509                       H  
ATOM     60 1HD2 ASN D   4     -29.124  29.733  10.438                       H  
ATOM     61 2HD2 ASN D   4     -28.906  31.212  11.373                       H  
ATOM     62 N    ILE D   5     -23.665  29.521  11.958                       N  
ATOM     63 CA   ILE D   5     -22.708  28.441  11.757                       C  
ATOM     64 C    ILE D   5     -23.306  27.209  11.075                       C  
ATOM     65 O    ILE D   5     -22.633  26.546  10.301                       O  
ATOM     66 CB   ILE D   5     -22.006  28.073  13.064                       C  
ATOM     67 CG1  ILE D   5     -20.840  27.127  12.791                       C  
ATOM     68 CG2  ILE D   5     -22.976  27.518  14.074                       C  
ATOM     69 CD1  ILE D   5     -19.933  26.989  14.009                       C  
ATOM     70 HN   ILE D   5     -23.876  29.825  12.909                       H  
ATOM     71 HA   ILE D   5     -21.921  28.835  11.072                       H  
ATOM     72 HB   ILE D   5     -21.581  29.012  13.490                       H  
ATOM     73 1HG1 ILE D   5     -21.197  26.133  12.434                       H  
ATOM     74 2HG1 ILE D   5     -20.265  27.439  11.888                       H  
ATOM     75 1HG2 ILE D   5     -23.828  28.209  14.273                       H  
ATOM     76 3HG2 ILE D   5     -23.341  26.510  13.768                       H  
ATOM     77 2HG2 ILE D   5     -22.455  27.240  15.020                       H  
ATOM     78 1HD1 ILE D   5     -19.081  26.298  13.810                       H  
ATOM     79 2HD1 ILE D   5     -20.508  26.677  14.912                       H  
ATOM     80 3HD1 ILE D   5     -19.576  27.983  14.366                       H  
ATOM     81 N    THR D   6     -24.556  26.922  11.385                       N  
ATOM     82 CA   THR D   6     -25.202  25.712  10.863                       C  
ATOM     83 C    THR D   6     -25.398  25.844   9.359                       C  
ATOM     84 O    THR D   6     -25.110  24.932   8.570                       O  
ATOM     85 CB   THR D   6     -26.510  25.445  11.625                       C  
ATOM     86 OG1  THR D   6     -26.198  25.227  12.998                       O  
ATOM     87 CG2  THR D   6     -27.223  24.183  11.178                       C  
ATOM     88 HN   THR D   6     -25.080  27.549  11.995                       H  
ATOM     89 HA   THR D   6     -24.517  24.851  11.045                       H  
ATOM     90 HB   THR D   6     -27.192  26.321  11.526                       H  
ATOM     91 HG1  THR D   6     -25.751  26.017  13.278                       H  
ATOM     92 1HG2 THR D   6     -27.467  24.354  10.104                       H  
ATOM     93 2HG2 THR D   6     -28.106  23.917  11.805                       H  
ATOM     94 3HG2 THR D   6     -26.646  23.248  11.367                       H  
ATOM     95 N    ASP D   7     -25.880  27.008   8.950                       N  
ATOM     96 CA   ASP D   7     -26.077  27.281   7.523                       C  
ATOM     97 C    ASP D   7     -24.759  27.329   6.745                       C  
ATOM     98 O    ASP D   7     -24.660  26.836   5.637                       O  
ATOM     99 CB   ASP D   7     -26.902  28.545   7.369                       C  
ATOM    100 CG   ASP D   7     -28.356  28.356   7.884                       C  
ATOM    101 OD1  ASP D   7     -28.806  27.184   8.153                       O  
ATOM    102 OD2  ASP D   7     -29.107  29.309   8.046                       O  
ATOM    103 HN   ASP D   7     -26.117  27.724   9.637                       H  
ATOM    104 HA   ASP D   7     -26.678  26.440   7.105                       H  
ATOM    105 HB1  ASP D   7     -26.407  29.414   7.862                       H  
ATOM    106 HB2  ASP D   7     -26.890  28.911   6.316                       H  
ATOM    107 N    LEU D   8     -23.728  27.913   7.357                       N  
ATOM    108 CA   LEU D   8     -22.414  27.960   6.752                       C  
ATOM    109 C    LEU D   8     -21.855  26.551   6.575                       C  
ATOM    110 O    LEU D   8     -21.374  26.183   5.492                       O  
ATOM    111 CB   LEU D   8     -21.488  28.810   7.615                       C  
ATOM    112 CG   LEU D   8     -20.109  29.132   7.081                       C  
ATOM    113 CD1  LEU D   8     -19.579  30.401   7.735                       C  
ATOM    114 CD2  LEU D   8     -19.126  27.959   7.324                       C  
ATOM    115 HN   LEU D   8     -23.869  28.337   8.274                       H  
ATOM    116 HA   LEU D   8     -22.502  28.437   5.748                       H  
ATOM    117 HB1  LEU D   8     -21.388  28.335   8.619                       H  
ATOM    118 HB2  LEU D   8     -22.007  29.761   7.880                       H  
ATOM    119 HG   LEU D   8     -20.187  29.306   5.982                       H  
ATOM    120 1HD1 LEU D   8     -20.286  31.245   7.560                       H  
ATOM    121 2HD1 LEU D   8     -18.545  30.645   7.396                       H  
ATOM    122 3HD1 LEU D   8     -19.364  30.254   8.819                       H  
ATOM    123 1HD2 LEU D   8     -19.514  27.030   6.845                       H  
ATOM    124 2HD2 LEU D   8     -18.911  27.812   8.408                       H  
ATOM    125 3HD2 LEU D   8     -18.092  28.203   6.985                       H  
ATOM    126 N    CYX D   9     -21.965  25.744   7.623                       N  
ATOM    127 CA   CYX D   9     -21.429  24.388   7.606                       C  
ATOM    128 C    CYX D   9     -22.069  23.555   6.482                       C  
ATOM    129 O    CYX D   9     -21.398  22.726   5.824                       O  
ATOM    130 CB   CYX D   9     -21.660  23.727   8.961                       C  
ATOM    131 SG   CYX D   9     -20.524  22.372   9.346                       S  
ATOM    132 HN   CYX D   9     -22.437  26.081   8.462                       H  
ATOM    133 HA   CYX D   9     -20.331  24.444   7.423                       H  
ATOM    134 HB1  CYX D   9     -21.639  24.491   9.773                       H  
ATOM    135 HB2  CYX D   9     -22.717  23.382   9.048                       H  
ATOM    136 N    ALA D  10     -23.357  23.791   6.264                       N  
ATOM    137 CA   ALA D  10     -24.150  23.050   5.283                       C  
ATOM    138 C    ALA D  10     -23.680  23.272   3.855                       C  
ATOM    139 O    ALA D  10     -24.031  22.505   2.967                       O  
ATOM    140 CB   ALA D  10     -25.586  23.379   5.386                       C  
ATOM    141 HN   ALA D  10     -23.815  24.523   6.806                       H  
ATOM    142 HA   ALA D  10     -24.036  21.964   5.510                       H  
ATOM    143 HB1  ALA D  10     -25.931  23.216   6.434                       H  
ATOM    144 HB2  ALA D  10     -26.202  22.814   4.647                       H  
ATOM    145 HB3  ALA D  10     -25.809  24.410   5.025                       H  
ATOM    146 N    GLU D  11     -22.898  24.328   3.630                       N  
ATOM    147 CA   GLU D  11     -22.409  24.624   2.270                       C  
ATOM    148 C    GLU D  11     -21.245  23.742   1.820                       C  
ATOM    149 O    GLU D  11     -20.826  23.828   0.663                       O  
ATOM    150 CB   GLU D  11     -21.967  26.086   2.156                       C  
ATOM    151 CG   GLU D  11     -23.055  27.077   2.499                       C  
ATOM    152 CD   GLU D  11     -22.643  28.505   2.267                       C  
ATOM    153 OE1  GLU D  11     -23.540  29.345   2.126                       O  
ATOM    154 OE2  GLU D  11     -21.437  28.794   2.267                       O  
ATOM    155 HN   GLU D  11     -22.635  24.937   4.405                       H  
ATOM    156 HA   GLU D  11     -23.254  24.465   1.560                       H  
ATOM    157 HB1  GLU D  11     -21.551  26.294   1.143                       H  
ATOM    158 HB2  GLU D  11     -21.057  26.271   2.773                       H  
ATOM    159 HG1  GLU D  11     -23.412  26.930   3.545                       H  
ATOM    160 HG2  GLU D  11     -23.997  26.840   1.951                       H  
ATOM    161 N    TYR D  12     -20.708  22.918   2.726                       N  
ATOM    162 CA   TYR D  12     -19.485  22.165   2.437                       C  
ATOM    163 C    TYR D  12     -19.727  20.662   2.436                       C  
ATOM    164 O    TYR D  12     -20.633  20.175   3.091                       O  
ATOM    165 CB   TYR D  12     -18.369  22.528   3.444                       C  
ATOM    166 CG   TYR D  12     -17.953  23.962   3.306                       C  
ATOM    167 CD1  TYR D  12     -18.677  24.976   3.900                       C  
ATOM    168 CD2  TYR D  12     -16.907  24.310   2.465                       C  
ATOM    169 CE1  TYR D  12     -18.304  26.306   3.739                       C  
ATOM    170 CE2  TYR D  12     -16.541  25.637   2.293                       C  
ATOM    171 CZ   TYR D  12     -17.252  26.626   2.928                       C  
ATOM    172 OH   TYR D  12     -16.924  27.933   2.742                       O  
ATOM    173 HN   TYR D  12     -21.158  22.812   3.635                       H  
ATOM    174 HA   TYR D  12     -19.136  22.456   1.419                       H  
ATOM    175 HB1  TYR D  12     -18.669  22.289   4.491                       H  
ATOM    176 HB2  TYR D  12     -17.497  21.839   3.353                       H  
ATOM    177 HD1  TYR D  12     -19.562  24.728   4.510                       H  
ATOM    178 HD2  TYR D  12     -16.358  23.520   1.925                       H  
ATOM    179 HE1  TYR D  12     -18.857  27.102   4.266                       H  
ATOM    180 HE2  TYR D  12     -15.683  25.897   1.650                       H  
ATOM    181 HH   TYR D  12     -17.416  28.617   3.181                       H  
ATOM    182 N    HIS D  13     -18.903  19.947   1.675                       N  
ATOM    183 CA   HIS D  13     -18.931  18.489   1.669                       C  
ATOM    184 C    HIS D  13     -18.189  17.972   2.892                       C  
ATOM    185 O    HIS D  13     -17.224  18.580   3.347                       O  
ATOM    186 CB   HIS D  13     -18.259  17.932   0.393                       C  
ATOM    187 CG   HIS D  13     -18.812  16.615  -0.081                       C  
ATOM    188 ND1  HIS D  13     -18.396  15.400   0.426                       N  
ATOM    189 CD2  HIS D  13     -19.727  16.323  -1.035                       C  
ATOM    190 CE1  HIS D  13     -19.043  14.419  -0.180                       C  
ATOM    191 NE2  HIS D  13     -19.859  14.952  -1.072                       N  
ATOM    192 HN   HIS D  13     -18.233  20.432   1.079                       H  
ATOM    193 HA   HIS D  13     -19.990  18.142   1.708                       H  
ATOM    194 HB1  HIS D  13     -18.298  18.687  -0.427                       H  
ATOM    195 HB2  HIS D  13     -17.155  17.861   0.535                       H  
ATOM    196 HD1  HIS D  13     -17.696  15.278   1.157                       H  
ATOM    197 HD2  HIS D  13     -20.267  17.049  -1.666                       H  
ATOM    198 HE1  HIS D  13     -18.922  13.342   0.024                       H  
ATOM    199 HE2  HIS D  13     -20.485  14.433  -1.688                       H  
ATOM    200 N    ASN D  14     -18.610  16.817   3.387                       N  
ATOM    201 CA   ASN D  14     -17.906  16.139   4.471                       C  
ATOM    202 C    ASN D  14     -17.818  16.963   5.753                       C  
ATOM    203 O    ASN D  14     -16.839  16.876   6.453                       O  
ATOM    204 CB   ASN D  14     -16.486  15.713   4.049                       C  
ATOM    205 CG   ASN D  14     -16.469  14.816   2.802                       C  
ATOM    206 OD1  ASN D  14     -17.160  13.801   2.732                       O  
ATOM    207 ND2  ASN D  14     -15.666  15.192   1.810                       N  
ATOM    208 HN   ASN D  14     -19.451  16.389   2.999                       H  
ATOM    209 HA   ASN D  14     -18.476  15.211   4.710                       H  
ATOM    210 HB1  ASN D  14     -15.950  15.225   4.896                       H  
ATOM    211 HB2  ASN D  14     -15.831  16.604   3.906                       H  
ATOM    212 1HD2 ASN D  14     -15.655  14.596   0.982                       H  
ATOM    213 2HD2 ASN D  14     -15.093  16.034   1.868                       H  
ATOM    214 N    THR D  15     -18.849  17.738   6.056                       N  
ATOM    215 CA   THR D  15     -18.910  18.429   7.331                       C  
ATOM    216 C    THR D  15     -20.085  18.029   8.182                       C  
ATOM    217 O    THR D  15     -21.054  17.436   7.714                       O  
ATOM    218 CB   THR D  15     -19.001  19.939   7.176                       C  
ATOM    219 OG1  THR D  15     -20.224  20.281   6.501                       O  
ATOM    220 CG2  THR D  15     -17.809  20.525   6.398                       C  
ATOM    221 HN   THR D  15     -19.609  17.850   5.385                       H  
ATOM    222 HA   THR D  15     -17.978  18.195   7.896                       H  
ATOM    223 HB   THR D  15     -19.019  20.398   8.192                       H  
ATOM    224 HG1  THR D  15     -20.960  19.919   6.981                       H  
ATOM    225 1HG2 THR D  15     -16.861  20.260   6.921                       H  
ATOM    226 2HG2 THR D  15     -17.909  21.624   6.236                       H  
ATOM    227 3HG2 THR D  15     -17.805  20.207   5.329                       H  
ATOM    228 N    GLN D  16     -19.957  18.351   9.466                       N  
ATOM    229 CA   GLN D  16     -21.066  18.234  10.396                       C  
ATOM    230 C    GLN D  16     -20.894  19.229  11.542                       C  
ATOM    231 O    GLN D  16     -19.764  19.702  11.823                       O  
ATOM    232 CB   GLN D  16     -21.155  16.815  10.964                       C  
ATOM    233 CG   GLN D  16     -20.009  16.419  11.864                       C  
ATOM    234 CD   GLN D  16     -19.928  14.930  12.073                       C  
ATOM    235 OE1  GLN D  16     -19.723  14.191  11.125                       O  
ATOM    236 NE2  GLN D  16     -20.152  14.482  13.304                       N  
ATOM    237 HN   GLN D  16     -19.057  18.689   9.806                       H  
ATOM    238 HA   GLN D  16     -22.014  18.466   9.857                       H  
ATOM    239 HB1  GLN D  16     -21.270  16.075  10.138                       H  
ATOM    240 HB2  GLN D  16     -22.127  16.670  11.491                       H  
ATOM    241 HG1  GLN D  16     -20.059  16.959  12.838                       H  
ATOM    242 HG2  GLN D  16     -19.042  16.824  11.484                       H  
ATOM    243 1HE2 GLN D  16     -20.323  15.100  14.097                       H  
ATOM    244 2HE2 GLN D  16     -20.097  13.473  13.446                       H  
ATOM    245 N    ILE D  17     -22.017  19.525  12.198                       N  
ATOM    246 CA   ILE D  17     -22.051  20.310  13.417                       C  
ATOM    247 C    ILE D  17     -21.955  19.414  14.634                       C  
ATOM    248 O    ILE D  17     -22.676  18.393  14.714                       O  
ATOM    249 CB   ILE D  17     -23.370  21.132  13.474                       C  
ATOM    250 CG1  ILE D  17     -23.345  22.246  12.419                       C  
ATOM    251 CG2  ILE D  17     -23.620  21.641  14.889                       C  
ATOM    252 CD1  ILE D  17     -22.408  23.410  12.740                       C  
ATOM    253 HN   ILE D  17     -22.900  19.180  11.822                       H  
ATOM    254 HA   ILE D  17     -21.186  21.014  13.418                       H  
ATOM    255 HB   ILE D  17     -24.206  20.442  13.213                       H  
ATOM    256 1HG1 ILE D  17     -23.106  21.823  11.415                       H  
ATOM    257 2HG1 ILE D  17     -24.377  22.622  12.229                       H  
ATOM    258 1HG2 ILE D  17     -23.638  20.832  15.656                       H  
ATOM    259 2HG2 ILE D  17     -24.556  22.246  14.931                       H  
ATOM    260 3HG2 ILE D  17     -22.878  22.427  15.163                       H  
ATOM    261 1HD1 ILE D  17     -22.390  24.219  11.973                       H  
ATOM    262 2HD1 ILE D  17     -21.376  23.034  12.930                       H  
ATOM    263 3HD1 ILE D  17     -22.647  23.833  13.744                       H  
ATOM    264 N    HIS D  18     -21.082  19.805  15.563                       N  
ATOM    265 CA   HIS D  18     -21.066  19.266  16.922                       C  
ATOM    266 C    HIS D  18     -21.555  20.387  17.842                       C  
ATOM    267 O    HIS D  18     -21.105  21.529  17.718                       O  
ATOM    268 CB   HIS D  18     -19.645  18.877  17.341                       C  
ATOM    269 CG   HIS D  18     -19.110  17.674  16.644                       C  
ATOM    270 ND1  HIS D  18     -19.377  16.384  17.052                       N  
ATOM    271 CD2  HIS D  18     -18.286  17.568  15.578                       C  
ATOM    272 CE1  HIS D  18     -18.750  15.537  16.254                       C  
ATOM    273 NE2  HIS D  18     -18.050  16.233  15.375                       N  
ATOM    274 HN   HIS D  18     -20.392  20.514  15.314                       H  
ATOM    275 HA   HIS D  18     -21.744  18.384  16.995                       H  
ATOM    276 HB1  HIS D  18     -19.587  18.745  18.447                       H  
ATOM    277 HB2  HIS D  18     -18.951  19.741  17.216                       H  
ATOM    278 HD1  HIS D  18     -19.965  16.125  17.844                       H  
ATOM    279 HD2  HIS D  18     -17.879  18.402  14.982                       H  
ATOM    280 HE1  HIS D  18     -18.802  14.437  16.312                       H  
ATOM    281 HE2  HIS D  18     -17.435  15.841  14.662                       H  
ATOM    282 N    THR D  19     -22.463  20.067  18.756                       N  
ATOM    283 CA   THR D  19     -22.923  21.039  19.750                       C  
ATOM    284 C    THR D  19     -22.291  20.700  21.079                       C  
ATOM    285 O    THR D  19     -22.442  19.583  21.599                       O  
ATOM    286 CB   THR D  19     -24.444  21.012  19.870                       C  
ATOM    287 OG1  THR D  19     -25.013  21.316  18.593                       O  
ATOM    288 CG2  THR D  19     -24.921  22.072  20.849                       C  
ATOM    289 HN   THR D  19     -22.849  19.123  18.766                       H  
ATOM    290 HA   THR D  19     -22.599  22.060  19.441                       H  
ATOM    291 HB   THR D  19     -24.781  20.004  20.207                       H  
ATOM    292 HG1  THR D  19     -25.960  21.299  18.668                       H  
ATOM    293 1HG2 THR D  19     -26.032  22.052  20.937                       H  
ATOM    294 2HG2 THR D  19     -24.545  23.086  20.577                       H  
ATOM    295 3HG2 THR D  19     -24.425  21.971  21.843                       H  
ATOM    296 N    LEU D  20     -21.514  21.634  21.589                       N  
ATOM    297 CA   LEU D  20     -20.795  21.443  22.819                       C  
ATOM    298 C    LEU D  20     -21.457  22.145  23.997                       C  
ATOM    299 O    LEU D  20     -21.677  21.552  25.056                       O  
ATOM    300 CB   LEU D  20     -19.385  21.972  22.686                       C  
ATOM    301 CG   LEU D  20     -18.400  21.116  21.906                       C  
ATOM    302 CD1  LEU D  20     -18.391  19.694  22.393                       C  
ATOM    303 CD2  LEU D  20     -18.626  21.247  20.362                       C  
ATOM    304 HN   LEU D  20     -21.420  22.521  21.095                       H  
ATOM    305 HA   LEU D  20     -20.746  20.351  23.037                       H  
ATOM    306 HB1  LEU D  20     -18.971  22.188  23.699                       H  
ATOM    307 HB2  LEU D  20     -19.412  22.999  22.252                       H  
ATOM    308 HG   LEU D  20     -17.386  21.529  22.115                       H  
ATOM    309 1HD1 LEU D  20     -17.669  19.066  21.821                       H  
ATOM    310 2HD1 LEU D  20     -19.415  19.252  22.377                       H  
ATOM    311 3HD1 LEU D  20     -18.196  19.641  23.490                       H  
ATOM    312 1HD2 LEU D  20     -17.904  20.619  19.790                       H  
ATOM    313 2HD2 LEU D  20     -18.592  22.312  20.033                       H  
ATOM    314 3HD2 LEU D  20     -19.680  21.014  20.082                       H  
ATOM    315 N    ASN D  21     -21.769  23.424  23.807                       N  
ATOM    316 CA   ASN D  21     -22.285  24.273  24.893                       C  
ATOM    317 C    ASN D  21     -21.497  24.105  26.180                       C  
ATOM    318 O    ASN D  21     -22.051  23.901  27.242                       O  
ATOM    319 CB   ASN D  21     -23.795  24.072  25.091                       C  
ATOM    320 CG   ASN D  21     -24.591  24.758  24.019                       C  
ATOM    321 OD1  ASN D  21     -24.276  25.912  23.658                       O  
ATOM    322 ND2  ASN D  21     -25.611  24.062  23.484                       N  
ATOM    323 HN   ASN D  21     -21.647  23.829  22.879                       H  
ATOM    324 HA   ASN D  21     -22.143  25.330  24.567                       H  
ATOM    325 HB1  ASN D  21     -24.056  22.990  25.162                       H  
ATOM    326 HB2  ASN D  21     -24.119  24.396  26.108                       H  
ATOM    327 1HD2 ASN D  21     -26.152  24.528  22.756                       H  
ATOM    328 2HD2 ASN D  21     -25.868  23.120  23.779                       H  
ATOM    329 N    ASP D  22     -20.183  24.199  26.047                       N  
ATOM    330 CA   ASP D  22     -19.240  23.975  27.119                       C  
ATOM    331 C    ASP D  22     -17.931  24.701  26.829                       C  
ATOM    332 O    ASP D  22     -17.607  24.947  25.682                       O  
ATOM    333 CB   ASP D  22     -19.042  22.463  27.308                       C  
ATOM    334 CG   ASP D  22     -18.409  22.100  28.616                       C  
ATOM    335 OD1  ASP D  22     -18.395  22.895  29.586                       O  
ATOM    336 OD2  ASP D  22     -17.912  20.961  28.776                       O  
ATOM    337 HN   ASP D  22     -19.813  24.445  25.129                       H  
ATOM    338 HA   ASP D  22     -19.672  24.392  28.059                       H  
ATOM    339 HB1  ASP D  22     -18.464  22.032  26.457                       H  
ATOM    340 HB2  ASP D  22     -20.006  21.919  27.172                       H  
ATOM    341 N    LYS D  23     -17.202  25.027  27.891                       N  
ATOM    342 CA   LYS D  23     -15.858  25.547  27.756                       C  
ATOM    343 C    LYS D  23     -14.911  24.462  27.287                       C  
ATOM    344 O    LYS D  23     -15.181  23.277  27.430                       O  
ATOM    345 CB   LYS D  23     -15.327  26.162  29.090                       C  
ATOM    346 CG   LYS D  23     -15.074  25.169  30.225                       C  
ATOM    347 CD   LYS D  23     -14.586  25.884  31.476                       C  
ATOM    348 CE   LYS D  23     -14.650  25.025  32.664                       C  
ATOM    349 NZ   LYS D  23     -13.499  24.149  32.649                       N  
ATOM    350 HN   LYS D  23     -17.599  24.908  28.823                       H  
ATOM    351 HA   LYS D  23     -15.873  26.352  26.985                       H  
ATOM    352 HB1  LYS D  23     -16.014  26.968  29.437                       H  
ATOM    353 HB2  LYS D  23     -14.405  26.757  28.893                       H  
ATOM    354 HG1  LYS D  23     -15.974  24.544  30.433                       H  
ATOM    355 HG2  LYS D  23     -14.373  24.359  29.914                       H  
ATOM    356 HD1  LYS D  23     -13.560  26.297  31.331                       H  
ATOM    357 HD2  LYS D  23     -15.139  26.838  31.637                       H  
ATOM    358 HE1  LYS D  23     -14.736  25.607  33.611                       H  
ATOM    359 HE2  LYS D  23     -15.613  24.469  32.741                       H  
ATOM    360 HZ1  LYS D  23     -13.543  23.552  33.475                       H  
ATOM    361 HZ2  LYS D  23     -12.618  24.658  32.578                       H  
ATOM    362 HZ3  LYS D  23     -13.420  23.617  31.782                       H  
ATOM    363 N    ILE D  24     -13.772  24.872  26.744                       N  
ATOM    364 CA   ILE D  24     -12.737  23.954  26.295                       C  
ATOM    365 C    ILE D  24     -12.045  23.375  27.517                       C  
ATOM    366 O    ILE D  24     -11.681  24.112  28.443                       O  
ATOM    367 CB   ILE D  24     -11.739  24.707  25.372                       C  
ATOM    368 CG1  ILE D  24     -12.445  25.195  24.103                       C  
ATOM    369 CG2  ILE D  24     -10.551  23.844  25.019                       C  
ATOM    370 CD1  ILE D  24     -11.628  26.158  23.262                       C  
ATOM    371 HN   ILE D  24     -13.615  25.874  26.637                       H  
ATOM    372 HA   ILE D  24     -13.211  23.125  25.719                       H  
ATOM    373 HB   ILE D  24     -11.365  25.600  25.924                       H  
ATOM    374 1HG1 ILE D  24     -12.780  24.328  23.487                       H  
ATOM    375 2HG1 ILE D  24     -13.434  25.643  24.356                       H  
ATOM    376 1HG2 ILE D  24      -9.835  24.384  24.357                       H  
ATOM    377 2HG2 ILE D  24     -10.870  22.875  24.569                       H  
ATOM    378 3HG2 ILE D  24     -10.046  23.453  25.933                       H  
ATOM    379 1HD1 ILE D  24     -12.142  26.513  22.338                       H  
ATOM    380 2HD1 ILE D  24     -10.639  25.710  23.009                       H  
ATOM    381 3HD1 ILE D  24     -11.293  27.025  23.878                       H  
ATOM    382 N    PHE D  25     -11.884  22.054  27.518                       N  
ATOM    383 CA   PHE D  25     -11.191  21.343  28.587                       C  
ATOM    384 C    PHE D  25      -9.670  21.417  28.525                       C  
ATOM    385 O    PHE D  25      -8.995  21.614  29.525                       O  
ATOM    386 CB   PHE D  25     -11.647  19.875  28.616                       C  
ATOM    387 CG   PHE D  25     -11.015  19.072  29.698                       C  
ATOM    388 CD1  PHE D  25     -11.472  19.195  30.996                       C  
ATOM    389 CD2  PHE D  25      -9.941  18.233  29.438                       C  
ATOM    390 CE1  PHE D  25     -10.920  18.457  32.014                       C  
ATOM    391 CE2  PHE D  25      -9.359  17.525  30.461                       C  
ATOM    392 CZ   PHE D  25      -9.847  17.635  31.745                       C  
ATOM    393 HN   PHE D  25     -12.261  21.516  26.738                       H  
ATOM    394 HA   PHE D  25     -11.506  21.806  29.551                       H  
ATOM    395 HB1  PHE D  25     -12.758  19.810  28.676                       H  
ATOM    396 HB2  PHE D  25     -11.485  19.393  27.623                       H  
ATOM    397 HD1  PHE D  25     -12.293  19.897  31.218                       H  
ATOM    398 HD2  PHE D  25      -9.555  18.135  28.410                       H  
ATOM    399 HE1  PHE D  25     -11.331  18.521  33.036                       H  
ATOM    400 HE2  PHE D  25      -8.499  16.867  30.254                       H  
ATOM    401 HZ   PHE D  25      -9.376  17.062  32.562                       H  
ATOM    402 N    SER D  26      -9.118  21.269  27.339                       N  
ATOM    403 CA   SER D  26      -7.682  21.397  27.166                       C  
ATOM    404 C    SER D  26      -7.369  22.010  25.819                       C  
ATOM    405 O    SER D  26      -8.104  21.833  24.846                       O  
ATOM    406 CB   SER D  26      -6.970  20.042  27.345                       C  
ATOM    407 OG   SER D  26      -7.206  19.196  26.252                       O  
ATOM    408 HN   SER D  26      -9.706  21.062  26.532                       H  
ATOM    409 HA   SER D  26      -7.303  22.089  27.953                       H  
ATOM    410 HB1  SER D  26      -7.251  19.555  28.308                       H  
ATOM    411 HB2  SER D  26      -5.879  20.174  27.533                       H  
ATOM    412 HG   SER D  26      -6.767  18.361  26.362                       H  
ATOM    413 N    TYR D  27      -6.252  22.740  25.806                       N  
ATOM    414 CA   TYR D  27      -5.722  23.391  24.631                       C  
ATOM    415 C    TYR D  27      -4.259  22.969  24.440                       C  
ATOM    416 O    TYR D  27      -3.462  23.080  25.380                       O  
ATOM    417 CB   TYR D  27      -5.819  24.919  24.792                       C  
ATOM    418 CG   TYR D  27      -5.162  25.617  23.599                       C  
ATOM    419 CD1  TYR D  27      -5.866  25.892  22.397                       C  
ATOM    420 CD2  TYR D  27      -3.810  25.919  23.610                       C  
ATOM    421 CE1  TYR D  27      -5.278  26.448  21.303                       C  
ATOM    422 CE2  TYR D  27      -3.212  26.518  22.458                       C  
ATOM    423 CZ   TYR D  27      -3.968  26.788  21.344                       C  
ATOM    424 OH   TYR D  27      -3.401  27.253  20.167                       O  
ATOM    425 HN   TYR D  27      -5.740  22.845  26.682                       H  
ATOM    426 HA   TYR D  27      -6.314  23.078  23.739                       H  
ATOM    427 HB1  TYR D  27      -5.393  25.264  25.763                       H  
ATOM    428 HB2  TYR D  27      -6.871  25.256  24.945                       H  
ATOM    429 HD1  TYR D  27      -6.939  25.643  22.348                       H  
ATOM    430 HD2  TYR D  27      -3.199  25.699  24.502                       H  
ATOM    431 HE1  TYR D  27      -5.866  26.621  20.386                       H  
ATOM    432 HE2  TYR D  27      -2.137  26.765  22.464                       H  
ATOM    433 HH   TYR D  27      -2.482  27.492  20.196                       H  
ATOM    434 N    THR D  28      -3.939  22.448  23.254                       N  
ATOM    435 CA   THR D  28      -2.595  22.000  22.913                       C  
ATOM    436 C    THR D  28      -2.141  22.661  21.619                       C  
ATOM    437 O    THR D  28      -2.926  22.758  20.658                       O  
ATOM    438 CB   THR D  28      -2.621  20.488  22.717                       C  
ATOM    439 OG1  THR D  28      -2.977  19.854  23.955                       O  
ATOM    440 CG2  THR D  28      -1.246  19.925  22.291                       C  
ATOM    441 HN   THR D  28      -4.672  22.359  22.551                       H  
ATOM    442 HA   THR D  28      -1.890  22.261  23.737                       H  
ATOM    443 HB   THR D  28      -3.380  20.231  21.941                       H  
ATOM    444 HG1  THR D  28      -3.822  20.200  24.217                       H  
ATOM    445 1HG2 THR D  28      -0.970  20.417  21.330                       H  
ATOM    446 2HG2 THR D  28      -1.230  18.812  22.231                       H  
ATOM    447 3HG2 THR D  28      -0.465  20.038  23.079                       H  
ATOM    448 N    GLU D  29      -0.889  23.113  21.579                       N  
ATOM    449 CA   GLU D  29      -0.359  23.576  20.302                       C  
ATOM    450 C    GLU D  29       1.096  23.134  20.177                       C  
ATOM    451 O    GLU D  29       1.821  22.930  21.145                       O  
ATOM    452 CB   GLU D  29      -0.560  25.087  20.071                       C  
ATOM    453 CG   GLU D  29       0.378  25.939  20.849                       C  
ATOM    454 CD   GLU D  29       0.268  27.436  20.658                       C  
ATOM    455 OE1  GLU D  29      -0.868  27.904  20.458                       O  
ATOM    456 OE2  GLU D  29       1.323  28.120  20.664                       O  
ATOM    457 HN   GLU D  29      -0.315  23.135  22.422                       H  
ATOM    458 HA   GLU D  29      -0.929  23.047  19.503                       H  
ATOM    459 HB1  GLU D  29      -1.617  25.379  20.273                       H  
ATOM    460 HB2  GLU D  29      -0.504  25.330  18.984                       H  
ATOM    461 HG1  GLU D  29       1.426  25.615  20.650                       H  
ATOM    462 HG2  GLU D  29       0.289  25.695  21.933                       H  
ATOM    463 N    SER D  30       1.476  22.975  18.935                       N  
ATOM    464 CA   SER D  30       2.767  22.434  18.532                       C  
ATOM    465 C    SER D  30       3.450  23.301  17.486                       C  
ATOM    466 O    SER D  30       2.809  23.747  16.536                       O  
ATOM    467 CB   SER D  30       2.529  21.041  17.943                       C  
ATOM    468 OG   SER D  30       3.674  20.585  17.219                       O  
ATOM    469 HN   SER D  30       0.824  23.248  18.199                       H  
ATOM    470 HA   SER D  30       3.426  22.348  19.427                       H  
ATOM    471 HB1  SER D  30       1.608  21.013  17.315                       H  
ATOM    472 HB2  SER D  30       2.222  20.311  18.728                       H  
ATOM    473 HG   SER D  30       3.526  19.721  16.854                       H  
ATOM    474 N    LEU D  31       4.756  23.474  17.647                       N  
ATOM    475 CA   LEU D  31       5.602  24.077  16.635                       C  
ATOM    476 C    LEU D  31       6.516  23.062  15.956                       C  
ATOM    477 O    LEU D  31       7.364  23.457  15.130                       O  
ATOM    478 CB   LEU D  31       6.435  25.231  17.231                       C  
ATOM    479 CG   LEU D  31       7.424  24.914  18.362                       C  
ATOM    480 CD1  LEU D  31       8.676  24.202  17.880                       C  
ATOM    481 CD2  LEU D  31       7.817  26.191  19.102                       C  
ATOM    482 HN   LEU D  31       5.184  23.169  18.521                       H  
ATOM    483 HA   LEU D  31       4.937  24.510  15.852                       H  
ATOM    484 HB1  LEU D  31       6.981  25.747  16.407                       H  
ATOM    485 HB2  LEU D  31       5.745  26.038  17.570                       H  
ATOM    486 HG   LEU D  31       6.908  24.244  19.088                       H  
ATOM    487 1HD1 LEU D  31       9.394  23.972  18.701                       H  
ATOM    488 3HD1 LEU D  31       8.414  23.279  17.312                       H  
ATOM    489 2HD1 LEU D  31       9.174  24.782  17.068                       H  
ATOM    490 1HD2 LEU D  31       8.535  25.961  19.923                       H  
ATOM    491 2HD2 LEU D  31       6.924  26.746  19.475                       H  
ATOM    492 3HD2 LEU D  31       8.216  26.967  18.407                       H  
ATOM    493 N    ALA D  32       6.332  21.775  16.242                       N  
ATOM    494 CA   ALA D  32       7.170  20.758  15.636                       C  
ATOM    495 C    ALA D  32       6.924  20.664  14.116                       C  
ATOM    496 O    ALA D  32       5.801  20.847  13.662                       O  
ATOM    497 CB   ALA D  32       6.939  19.397  16.297                       C  
ATOM    498 HN   ALA D  32       5.596  21.502  16.893                       H  
ATOM    499 HA   ALA D  32       8.235  21.045  15.797                       H  
ATOM    500 HB1  ALA D  32       7.117  19.465  17.396                       H  
ATOM    501 HB3  ALA D  32       5.928  18.988  16.064                       H  
ATOM    502 HB2  ALA D  32       7.554  18.596  15.825                       H  
ATOM    503 N    GLY D  33       7.986  20.402  13.359                       N  
ATOM    504 CA   GLY D  33       7.899  20.457  11.907                       C  
ATOM    505 C    GLY D  33       6.928  19.442  11.319                       C  
ATOM    506 O    GLY D  33       6.978  18.258  11.665                       O  
ATOM    507 HN   GLY D  33       8.872  20.160  13.802                       H  
ATOM    508 HA1  GLY D  33       7.648  21.488  11.565                       H  
ATOM    509 HA2  GLY D  33       8.909  20.350  11.446                       H  
ATOM    510 N    LYS D  34       6.012  19.942  10.490                       N  
ATOM    511 CA   LYS D  34       4.930  19.196   9.859                       C  
ATOM    512 C    LYS D  34       3.785  18.876  10.813                       C  
ATOM    513 O    LYS D  34       2.810  18.216  10.412                       O  
ATOM    514 CB   LYS D  34       5.423  17.919   9.169                       C  
ATOM    515 CG   LYS D  34       6.628  18.072   8.288                       C  
ATOM    516 CD   LYS D  34       6.356  18.968   7.168                       C  
ATOM    517 CE   LYS D  34       7.457  18.883   6.147                       C  
ATOM    518 NZ   LYS D  34       7.223  19.865   5.060                       N  
ATOM    519 HN   LYS D  34       6.074  20.938  10.278                       H  
ATOM    520 HA   LYS D  34       4.510  19.851   9.061                       H  
ATOM    521 HB1  LYS D  34       5.608  17.125   9.930                       H  
ATOM    522 HB2  LYS D  34       4.589  17.454   8.593                       H  
ATOM    523 HG1  LYS D  34       7.520  18.403   8.869                       H  
ATOM    524 HG2  LYS D  34       7.007  17.084   7.938                       H  
ATOM    525 HD1  LYS D  34       5.355  18.775   6.716                       H  
ATOM    526 HD2  LYS D  34       6.185  20.016   7.507                       H  
ATOM    527 HE1  LYS D  34       8.464  19.005   6.609                       H  
ATOM    528 HE2  LYS D  34       7.581  17.847   5.753                       H  
ATOM    529 HZ1  LYS D  34       7.970  19.807   4.368                       H  
ATOM    530 HZ2  LYS D  34       7.109  20.813   5.420                       H  
ATOM    531 HZ3  LYS D  34       6.301  19.754   4.637                       H  
ATOM    532 N    ARG D  35       3.875  19.355  12.057                       N  
ATOM    533 CA   ARG D  35       2.790  19.254  13.030                       C  
ATOM    534 C    ARG D  35       2.529  20.592  13.655                       C  
ATOM    535 O    ARG D  35       2.283  20.687  14.875                       O  
ATOM    536 CB   ARG D  35       3.092  18.195  14.094                       C  
ATOM    537 CG   ARG D  35       3.061  16.799  13.528                       C  
ATOM    538 CD   ARG D  35       1.730  16.334  13.015                       C  
ATOM    539 NE   ARG D  35       1.724  14.885  12.813                       N  
ATOM    540 CZ   ARG D  35       0.905  14.241  11.998                       C  
ATOM    541 NH1  ARG D  35       0.034  14.877  11.231                       N  
ATOM    542 NH2  ARG D  35       0.988  12.922  11.922                       N  
ATOM    543 HN   ARG D  35       4.741  19.812  12.341                       H  
ATOM    544 HA   ARG D  35       1.868  18.942  12.486                       H  
ATOM    545 HB1  ARG D  35       2.406  18.292  14.967                       H  
ATOM    546 HB2  ARG D  35       4.060  18.402  14.607                       H  
ATOM    547 HG2  ARG D  35       3.453  16.075  14.280                       H  
ATOM    548 HG1  ARG D  35       3.833  16.695  12.731                       H  
ATOM    549 HD1  ARG D  35       0.896  16.660  13.679                       H  
ATOM    550 HD2  ARG D  35       1.432  16.880  12.089                       H  
ATOM    551 HE   ARG D  35       2.400  14.331  13.339                       H  
ATOM    552 2HH1 ARG D  35      -0.030  15.893  11.290                       H  
ATOM    553 1HH1 ARG D  35      -0.598  14.380  10.603                       H  
ATOM    554 1HH2 ARG D  35       0.356  12.425  11.294                       H  
ATOM    555 2HH2 ARG D  35       1.659  12.432  12.513                       H  
ATOM    556 N    GLU D  36       2.519  21.644  12.857                       N  
ATOM    557 CA   GLU D  36       2.251  22.992  13.341                       C  
ATOM    558 C    GLU D  36       0.725  23.153  13.401                       C  
ATOM    559 O    GLU D  36       0.080  23.532  12.455                       O  
ATOM    560 CB   GLU D  36       2.874  24.034  12.429                       C  
ATOM    561 CG   GLU D  36       4.380  23.837  12.224                       C  
ATOM    562 CD   GLU D  36       4.742  22.974  11.021                       C  
ATOM    563 OE1  GLU D  36       3.846  22.266  10.482                       O  
ATOM    564 OE2  GLU D  36       5.944  22.929  10.660                       O  
ATOM    565 HN   GLU D  36       2.706  21.508  11.864                       H  
ATOM    566 HA   GLU D  36       2.672  23.104  14.367                       H  
ATOM    567 HB1  GLU D  36       2.656  25.064  12.797                       H  
ATOM    568 HB2  GLU D  36       2.342  24.072  11.450                       H  
ATOM    569 HG1  GLU D  36       4.849  23.430  13.150                       H  
ATOM    570 HG2  GLU D  36       4.897  24.823  12.166                       H  
ATOM    571 N    MET D  37       0.161  22.774  14.533                       N  
ATOM    572 CA   MET D  37      -1.269  22.532  14.673                       C  
ATOM    573 C    MET D  37      -1.732  22.842  16.083                       C  
ATOM    574 O    MET D  37      -0.910  22.987  16.991                       O  
ATOM    575 CB   MET D  37      -1.572  21.072  14.350                       C  
ATOM    576 CG   MET D  37      -1.104  20.055  15.387                       C  
ATOM    577 SD   MET D  37      -1.435  18.345  14.971                       S  
ATOM    578 CE   MET D  37      -3.257  18.338  15.097                       C  
ATOM    579 HN   MET D  37       0.756  22.644  15.351                       H  
ATOM    580 HA   MET D  37      -1.820  23.185  13.957                       H  
ATOM    581 HB1  MET D  37      -2.662  20.943  14.156                       H  
ATOM    582 HB2  MET D  37      -1.160  20.811  13.347                       H  
ATOM    583 HG1  MET D  37      -1.534  20.298  16.387                       H  
ATOM    584 HG2  MET D  37      -0.019  20.196  15.603                       H  
ATOM    585 HE1  MET D  37      -3.463  17.273  14.838                       H  
ATOM    586 HE2  MET D  37      -3.790  19.100  14.483                       H  
ATOM    587 HE3  MET D  37      -3.679  18.694  16.066                       H  
ATOM    588 N    ALA D  38      -3.058  22.893  16.272                       N  
ATOM    589 CA   ALA D  38      -3.624  22.965  17.618                       C  
ATOM    590 C    ALA D  38      -4.603  21.829  17.760                       C  
ATOM    591 O    ALA D  38      -5.179  21.374  16.753                       O  
ATOM    592 CB   ALA D  38      -4.323  24.309  17.875                       C  
ATOM    593 HN   ALA D  38      -3.681  22.881  15.465                       H  
ATOM    594 HA   ALA D  38      -2.805  22.834  18.363                       H  
ATOM    595 HB1  ALA D  38      -3.598  25.150  17.770                       H  
ATOM    596 HB2  ALA D  38      -4.839  24.327  18.863                       H  
ATOM    597 HB3  ALA D  38      -5.215  24.445  17.220                       H  
ATOM    598 N    ILE D  39      -4.798  21.366  18.999                       N  
ATOM    599 CA   ILE D  39      -5.741  20.307  19.342                       C  
ATOM    600 C    ILE D  39      -6.504  20.794  20.566                       C  
ATOM    601 O    ILE D  39      -5.906  21.273  21.540                       O  
ATOM    602 CB   ILE D  39      -5.013  18.990  19.676                       C  
ATOM    603 CG1  ILE D  39      -4.080  18.555  18.554                       C  
ATOM    604 CG2  ILE D  39      -6.028  17.907  19.983                       C  
ATOM    605 CD1  ILE D  39      -3.086  17.470  18.960                       C  
ATOM    606 HN   ILE D  39      -4.252  21.780  19.754                       H  
ATOM    607 HA   ILE D  39      -6.449  20.143  18.496                       H  
ATOM    608 HB   ILE D  39      -4.398  19.157  20.591                       H  
ATOM    609 1HG1 ILE D  39      -3.546  19.435  18.125                       H  
ATOM    610 2HG1 ILE D  39      -4.665  18.236  17.660                       H  
ATOM    611 1HG2 ILE D  39      -6.711  18.226  20.805                       H  
ATOM    612 2HG2 ILE D  39      -5.536  16.933  20.210                       H  
ATOM    613 3HG2 ILE D  39      -6.593  17.601  19.072                       H  
ATOM    614 1HD1 ILE D  39      -2.403  17.151  18.138                       H  
ATOM    615 2HD1 ILE D  39      -3.620  16.590  19.389                       H  
ATOM    616 3HD1 ILE D  39      -2.501  17.789  19.854                       H  
ATOM    617 N    ILE D  40      -7.835  20.692  20.542                       N  
ATOM    618 CA   ILE D  40      -8.622  21.008  21.729                       C  
ATOM    619 C    ILE D  40      -9.445  19.796  22.102                       C  
ATOM    620 O    ILE D  40      -9.787  18.945  21.260                       O  
ATOM    621 CB   ILE D  40      -9.567  22.208  21.519                       C  
ATOM    622 CG1  ILE D  40     -10.513  21.992  20.328                       C  
ATOM    623 CG2  ILE D  40      -8.728  23.496  21.334                       C  
ATOM    624 CD1  ILE D  40     -11.652  23.055  20.221                       C  
ATOM    625 HN   ILE D  40      -8.305  20.391  19.688                       H  
ATOM    626 HA   ILE D  40      -7.927  21.242  22.569                       H  
ATOM    627 HB   ILE D  40     -10.187  22.327  22.438                       H  
ATOM    628 1HG1 ILE D  40     -10.939  20.962  20.348                       H  
ATOM    629 2HG1 ILE D  40      -9.937  21.938  19.375                       H  
ATOM    630 2HG2 ILE D  40      -9.375  24.386  21.156                       H  
ATOM    631 1HG2 ILE D  40      -8.041  23.653  22.198                       H  
ATOM    632 3HG2 ILE D  40      -8.176  23.492  20.365                       H  
ATOM    633 1HD1 ILE D  40     -12.339  22.898  19.357                       H  
ATOM    634 2HD1 ILE D  40     -11.226  24.085  20.201                       H  
ATOM    635 3HD1 ILE D  40     -12.228  23.109  21.174                       H  
ATOM    636 N    THR D  41      -9.781  19.706  23.382                       N  
ATOM    637 CA   THR D  41     -10.753  18.719  23.847                       C  
ATOM    638 C    THR D  41     -11.788  19.364  24.740                       C  
ATOM    639 O    THR D  41     -11.605  20.480  25.258                       O  
ATOM    640 CB   THR D  41     -10.126  17.580  24.662                       C  
ATOM    641 OG1  THR D  41      -9.695  18.051  25.950                       O  
ATOM    642 CG2  THR D  41      -8.887  17.014  23.983                       C  
ATOM    643 HN   THR D  41      -9.352  20.339  24.056                       H  
ATOM    644 HA   THR D  41     -11.269  18.281  22.961                       H  
ATOM    645 HB   THR D  41     -10.877  16.767  24.798                       H  
ATOM    646 HG1  THR D  41      -9.307  17.346  26.455                       H  
ATOM    647 1HG2 THR D  41      -8.431  16.186  24.575                       H  
ATOM    648 2HG2 THR D  41      -8.142  17.815  23.765                       H  
ATOM    649 3HG2 THR D  41      -9.108  16.692  22.939                       H  
ATOM    650 N    PHE D  42     -12.863  18.603  24.918                       N  
ATOM    651 CA   PHE D  42     -13.950  18.914  25.843                       C  
ATOM    652 C    PHE D  42     -14.051  17.809  26.858                       C  
ATOM    653 O    PHE D  42     -13.546  16.719  26.625                       O  
ATOM    654 CB   PHE D  42     -15.250  19.118  25.066                       C  
ATOM    655 CG   PHE D  42     -15.183  20.351  24.191                       C  
ATOM    656 CD1  PHE D  42     -15.589  21.600  24.680                       C  
ATOM    657 CD2  PHE D  42     -14.639  20.279  22.901                       C  
ATOM    658 CE1  PHE D  42     -15.473  22.751  23.885                       C  
ATOM    659 CE2  PHE D  42     -14.529  21.411  22.143                       C  
ATOM    660 CZ   PHE D  42     -14.975  22.636  22.626                       C  
ATOM    661 HN   PHE D  42     -12.934  17.744  24.372                       H  
ATOM    662 HA   PHE D  42     -13.702  19.862  26.375                       H  
ATOM    663 HB1  PHE D  42     -15.519  18.212  24.475                       H  
ATOM    664 HB2  PHE D  42     -16.132  19.148  25.747                       H  
ATOM    665 HD1  PHE D  42     -16.004  21.679  25.699                       H  
ATOM    666 HD2  PHE D  42     -14.300  19.310  22.498                       H  
ATOM    667 HE1  PHE D  42     -15.782  23.735  24.277                       H  
ATOM    668 HE2  PHE D  42     -14.081  21.352  21.137                       H  
ATOM    669 HZ   PHE D  42     -14.924  23.527  21.978                       H  
ATOM    670 N    LYS D  43     -14.698  18.102  27.996                       N  
ATOM    671 CA   LYS D  43     -14.712  17.157  29.106                       C  
ATOM    672 C    LYS D  43     -15.489  15.902  28.768                       C  
ATOM    673 O    LYS D  43     -15.305  14.893  29.423                       O  
ATOM    674 CB   LYS D  43     -15.215  17.783  30.415                       C  
ATOM    675 CG   LYS D  43     -16.685  18.076  30.456                       C  
ATOM    676 CD   LYS D  43     -17.096  18.588  31.841                       C  
ATOM    677 CE   LYS D  43     -18.616  18.639  31.995                       C  
ATOM    678 NZ   LYS D  43     -19.253  19.629  31.112                       N  
ATOM    679 HN   LYS D  43     -15.185  18.994  28.085                       H  
ATOM    680 HA   LYS D  43     -13.655  16.847  29.280                       H  
ATOM    681 HB1  LYS D  43     -14.926  17.145  31.282                       H  
ATOM    682 HB2  LYS D  43     -14.633  18.705  30.649                       H  
ATOM    683 HG1  LYS D  43     -16.989  18.781  29.648                       H  
ATOM    684 HG2  LYS D  43     -17.291  17.194  30.145                       H  
ATOM    685 HD1  LYS D  43     -16.625  17.987  32.653                       H  
ATOM    686 HD2  LYS D  43     -16.631  19.577  32.064                       H  
ATOM    687 HE1  LYS D  43     -19.064  17.629  31.848                       H  
ATOM    688 HE2  LYS D  43     -18.902  18.813  33.059                       H  
ATOM    689 HZ1  LYS D  43     -20.267  19.663  31.215                       H  
ATOM    690 HZ2  LYS D  43     -18.991  19.470  30.139                       H  
ATOM    691 HZ3  LYS D  43     -18.843  20.553  31.246                       H  
ATOM    692 N    ASN D  44     -16.325  15.956  27.740                       N  
ATOM    693 CA   ASN D  44     -16.990  14.748  27.240                       C  
ATOM    694 C    ASN D  44     -16.078  13.811  26.426                       C  
ATOM    695 O    ASN D  44     -16.520  12.758  25.993                       O  
ATOM    696 CB   ASN D  44     -18.223  15.113  26.415                       C  
ATOM    697 CG   ASN D  44     -17.908  15.934  25.191                       C  
ATOM    698 OD1  ASN D  44     -16.753  16.103  24.797                       O  
ATOM    699 ND2  ASN D  44     -18.952  16.426  24.561                       N  
ATOM    700 HN   ASN D  44     -16.509  16.853  27.289                       H  
ATOM    701 HA   ASN D  44     -17.345  14.174  28.128                       H  
ATOM    702 HB1  ASN D  44     -18.798  14.198  26.139                       H  
ATOM    703 HB2  ASN D  44     -18.984  15.626  27.049                       H  
ATOM    704 1HD2 ASN D  44     -19.908  16.286  24.887                       H  
ATOM    705 2HD2 ASN D  44     -18.739  16.982  23.733                       H  
ATOM    706 N    GLY D  45     -14.822  14.188  26.229                       N  
ATOM    707 CA   GLY D  45     -13.849  13.396  25.468                       C  
ATOM    708 C    GLY D  45     -13.629  13.822  24.011                       C  
ATOM    709 O    GLY D  45     -12.696  13.355  23.335                       O  
ATOM    710 HN   GLY D  45     -14.516  15.076  26.628                       H  
ATOM    711 HA1  GLY D  45     -12.873  13.375  26.008                       H  
ATOM    712 HA2  GLY D  45     -14.125  12.316  25.509                       H  
ATOM    713 N    ALA D  46     -14.479  14.699  23.492                       N  
ATOM    714 CA   ALA D  46     -14.395  15.069  22.098                       C  
ATOM    715 C    ALA D  46     -13.092  15.798  21.871                       C  
ATOM    716 O    ALA D  46     -12.708  16.639  22.666                       O  
ATOM    717 CB   ALA D  46     -15.569  15.928  21.700                       C  
ATOM    718 HN   ALA D  46     -15.198  15.116  24.083                       H  
ATOM    719 HA   ALA D  46     -14.401  14.142  21.479                       H  
ATOM    720 HB1  ALA D  46     -16.531  15.390  21.868                       H  
ATOM    721 HB2  ALA D  46     -15.477  16.290  20.649                       H  
ATOM    722 HB3  ALA D  46     -15.553  16.914  22.220                       H  
ATOM    723 N    THR D  47     -12.431  15.431  20.788                       N  
ATOM    724 CA   THR D  47     -11.154  15.979  20.380                       C  
ATOM    725 C    THR D  47     -11.262  16.553  18.972                       C  
ATOM    726 O    THR D  47     -11.826  15.927  18.093                       O  
ATOM    727 CB   THR D  47     -10.087  14.868  20.420                       C  
ATOM    728 OG1  THR D  47     -10.023  14.322  21.741                       O  
ATOM    729 CG2  THR D  47      -8.686  15.358  20.135                       C  
ATOM    730 HN   THR D  47     -12.849  14.712  20.198                       H  
ATOM    731 HA   THR D  47     -10.862  16.792  21.085                       H  
ATOM    732 HB   THR D  47     -10.357  14.064  19.696                       H  
ATOM    733 HG1  THR D  47     -10.904  14.014  21.920                       H  
ATOM    734 1HG2 THR D  47      -8.736  15.783  19.106                       H  
ATOM    735 3HG2 THR D  47      -8.290  16.067  20.899                       H  
ATOM    736 2HG2 THR D  47      -7.899  14.579  20.265                       H  
ATOM    737 N    PHE D  48     -10.705  17.754  18.778                       N  
ATOM    738 CA   PHE D  48     -10.732  18.412  17.483                       C  
ATOM    739 C    PHE D  48      -9.376  19.025  17.164                       C  
ATOM    740 O    PHE D  48      -8.658  19.433  18.074                       O  
ATOM    741 CB   PHE D  48     -11.800  19.529  17.482                       C  
ATOM    742 CG   PHE D  48     -13.189  19.034  17.852                       C  
ATOM    743 CD1  PHE D  48     -13.971  18.422  16.900                       C  
ATOM    744 CD2  PHE D  48     -13.678  19.155  19.134                       C  
ATOM    745 CE1  PHE D  48     -15.228  17.947  17.219                       C  
ATOM    746 CE2  PHE D  48     -14.907  18.665  19.467                       C  
ATOM    747 CZ   PHE D  48     -15.695  18.067  18.524                       C  
ATOM    748 HN   PHE D  48     -10.248  18.221  19.562                       H  
ATOM    749 HA   PHE D  48     -10.987  17.662  16.698                       H  
ATOM    750 HB1  PHE D  48     -11.817  20.060  16.502                       H  
ATOM    751 HB2  PHE D  48     -11.491  20.372  18.143                       H  
ATOM    752 HD1  PHE D  48     -13.590  18.309  15.871                       H  
ATOM    753 HD2  PHE D  48     -13.066  19.656  19.903                       H  
ATOM    754 HE1  PHE D  48     -15.857  17.476  16.445                       H  
ATOM    755 HE2  PHE D  48     -15.268  18.752  20.506                       H  
ATOM    756 HZ   PHE D  48     -16.693  17.683  18.795                       H  
ATOM    757 N    GLN D  49      -9.073  19.164  15.887                       N  
ATOM    758 CA   GLN D  49      -7.816  19.803  15.489                       C  
ATOM    759 C    GLN D  49      -8.096  21.035  14.654                       C  
ATOM    760 O    GLN D  49      -9.121  21.127  13.954                       O  
ATOM    761 CB   GLN D  49      -6.954  18.827  14.688                       C  
ATOM    762 CG   GLN D  49      -7.540  18.421  13.357                       C  
ATOM    763 CD   GLN D  49      -6.554  17.679  12.472                       C  
ATOM    764 OE1  GLN D  49      -5.422  18.143  12.239                       O  
ATOM    765 NE2  GLN D  49      -6.973  16.503  11.974                       N  
ATOM    766 HN   GLN D  49      -9.718  18.825  15.173                       H  
ATOM    767 HA   GLN D  49      -7.260  20.107  16.406                       H  
ATOM    768 HB1  GLN D  49      -6.718  17.925  15.300                       H  
ATOM    769 HB2  GLN D  49      -5.927  19.239  14.551                       H  
ATOM    770 HG1  GLN D  49      -8.472  17.826  13.499                       H  
ATOM    771 HG2  GLN D  49      -7.965  19.304  12.825                       H  
ATOM    772 1HE2 GLN D  49      -7.900  16.123  12.165                       H  
ATOM    773 2HE2 GLN D  49      -6.311  16.005  11.380                       H  
ATOM    774 N    VAL D  50      -7.132  21.947  14.687                       N  
ATOM    775 CA   VAL D  50      -6.933  22.889  13.591                       C  
ATOM    776 C    VAL D  50      -5.783  22.293  12.760                       C  
ATOM    777 O    VAL D  50      -4.691  22.107  13.260                       O  
ATOM    778 CB   VAL D  50      -6.596  24.319  14.036                       C  
ATOM    779 CG1  VAL D  50      -6.436  25.231  12.810                       C  
ATOM    780 CG2  VAL D  50      -7.663  24.886  14.967                       C  
ATOM    781 HN   VAL D  50      -6.515  21.990  15.498                       H  
ATOM    782 HA   VAL D  50      -7.855  22.914  12.965                       H  
ATOM    783 HB   VAL D  50      -5.626  24.296  14.586                       H  
ATOM    784 1HG1 VAL D  50      -6.191  26.270  13.133                       H  
ATOM    785 2HG1 VAL D  50      -7.333  25.201  12.148                       H  
ATOM    786 3HG1 VAL D  50      -5.686  24.831  12.088                       H  
ATOM    787 2HG2 VAL D  50      -7.835  24.218  15.843                       H  
ATOM    788 3HG2 VAL D  50      -8.676  24.832  14.505                       H  
ATOM    789 1HG2 VAL D  50      -7.418  25.925  15.290                       H  
ATOM    790 N    GLU D  51      -6.071  21.956  11.513                       N  
ATOM    791 CA   GLU D  51      -5.120  21.265  10.674                       C  
ATOM    792 C    GLU D  51      -3.889  22.093  10.409                       C  
ATOM    793 O    GLU D  51      -3.928  23.320  10.311                       O  
ATOM    794 CB   GLU D  51      -5.726  20.950   9.299                       C  
ATOM    795 CG   GLU D  51      -6.825  19.899   9.308                       C  
ATOM    796 CD   GLU D  51      -7.300  19.524   7.898                       C  
ATOM    797 OE1  GLU D  51      -8.279  20.105   7.427                       O  
ATOM    798 OE2  GLU D  51      -6.685  18.655   7.271                       O  
ATOM    799 HN   GLU D  51      -6.989  22.190  11.135                       H  
ATOM    800 HA   GLU D  51      -4.820  20.312  11.169                       H  
ATOM    801 HB1  GLU D  51      -6.092  21.886   8.816                       H  
ATOM    802 HB2  GLU D  51      -4.923  20.662   8.581                       H  
ATOM    803 HG1  GLU D  51      -6.507  18.994   9.876                       H  
ATOM    804 HG2  GLU D  51      -7.681  20.222   9.945                       H  
ATOM    805 N    VAL D  52      -2.793  21.372  10.184                       N  
ATOM    806 CA   VAL D  52      -1.588  21.949   9.649                       C  
ATOM    807 C    VAL D  52      -1.934  22.547   8.306                       C  
ATOM    808 O    VAL D  52      -2.631  21.914   7.500                       O  
ATOM    809 CB   VAL D  52      -0.490  20.856   9.492                       C  
ATOM    810 CG1  VAL D  52       0.776  21.412   8.852                       C  
ATOM    811 CG2  VAL D  52      -0.138  20.225  10.825                       C  
ATOM    812 HN   VAL D  52      -2.808  20.375  10.398                       H  
ATOM    813 HA   VAL D  52      -1.222  22.751  10.332                       H  
ATOM    814 HB   VAL D  52      -0.891  20.056   8.826                       H  
ATOM    815 1HG1 VAL D  52       0.517  21.876   7.872                       H  
ATOM    816 2HG1 VAL D  52       1.576  20.641   8.758                       H  
ATOM    817 3HG1 VAL D  52       1.316  22.118   9.525                       H  
ATOM    818 1HG2 VAL D  52      -1.064  19.818  11.293                       H  
ATOM    819 2HG2 VAL D  52       0.402  20.931  11.498                       H  
ATOM    820 3HG2 VAL D  52       0.662  19.454  10.731                       H  
ATOM    821 N    PRO D  53      -1.469  23.765   8.013                       N  
ATOM    822 CA   PRO D  53      -1.750  24.329   6.687                       C  
ATOM    823 C    PRO D  53      -1.187  23.438   5.595                       C  
ATOM    824 O    PRO D  53      -0.058  22.952   5.674                       O  
ATOM    825 CB   PRO D  53      -1.106  25.707   6.743                       C  
ATOM    826 CG   PRO D  53      -0.978  26.028   8.211                       C  
ATOM    827 CD   PRO D  53      -0.756  24.707   8.890                       C  
ATOM    828 HA   PRO D  53      -2.852  24.436   6.552                       H  
ATOM    829 HB2  PRO D  53      -0.145  25.777   6.182                       H  
ATOM    830 HB1  PRO D  53      -1.654  26.483   6.159                       H  
ATOM    831 HG1  PRO D  53      -0.193  26.787   8.438                       H  
ATOM    832 HG2  PRO D  53      -1.840  26.604   8.621                       H  
ATOM    833 HD1  PRO D  53      -1.067  24.675   9.960                       H  
ATOM    834 HD2  PRO D  53       0.313  24.452   9.077                       H  
ATOM    835 N    GLY D  54      -1.980  23.210   4.551                       N  
ATOM    836 CA   GLY D  54      -1.558  22.340   3.470                       C  
ATOM    837 C    GLY D  54      -2.213  22.663   2.150                       C  
ATOM    838 O    GLY D  54      -2.890  23.680   2.018                       O  
ATOM    839 HN   GLY D  54      -2.898  23.653   4.510                       H  
ATOM    840 HA1  GLY D  54      -0.447  22.342   3.371                       H  
ATOM    841 HA2  GLY D  54      -1.717  21.270   3.739                       H  
ATOM    842 N    SER D  55      -1.960  21.816   1.162                       N  
ATOM    843 CA   SER D  55      -2.431  22.087  -0.207                       C  
ATOM    844 C    SER D  55      -3.941  21.952  -0.364                       C  
ATOM    845 O    SER D  55      -4.473  22.324  -1.406                       O  
ATOM    846 CB   SER D  55      -1.726  21.194  -1.217                       C  
ATOM    847 OG   SER D  55      -2.023  19.833  -0.974                       O  
ATOM    848 HN   SER D  55      -1.432  20.965   1.353                       H  
ATOM    849 HA   SER D  55      -2.163  23.142  -0.450                       H  
ATOM    850 HB1  SER D  55      -0.627  21.380  -1.237                       H  
ATOM    851 HB2  SER D  55      -1.964  21.488  -2.266                       H  
ATOM    852 HG   SER D  55      -1.583  19.275  -1.605                       H  
ATOM    853 N    GLN D  56      -4.625  21.451   0.670                       N  
ATOM    854 CA   GLN D  56      -6.101  21.473   0.756                       C  
ATOM    855 C    GLN D  56      -6.658  22.839   1.145                       C  
ATOM    856 O    GLN D  56      -7.892  23.043   1.245                       O  
ATOM    857 CB   GLN D  56      -6.603  20.464   1.800                       C  
ATOM    858 CG   GLN D  56      -6.382  20.891   3.234                       C  
ATOM    859 CD   GLN D  56      -5.146  20.320   3.858                       C  
ATOM    860 OE1  GLN D  56      -5.165  19.896   5.010                       O  
ATOM    861 NE2  GLN D  56      -4.066  20.339   3.133                       N  
ATOM    862 HN   GLN D  56      -4.102  21.032   1.439                       H  
ATOM    863 HA   GLN D  56      -6.518  21.191  -0.239                       H  
ATOM    864 HB1  GLN D  56      -6.154  19.460   1.619                       H  
ATOM    865 HB2  GLN D  56      -7.678  20.225   1.626                       H  
ATOM    866 HG1  GLN D  56      -7.278  20.655   3.855                       H  
ATOM    867 HG2  GLN D  56      -6.383  22.003   3.315                       H  
ATOM    868 2HE2 GLN D  56      -4.050  20.691   2.176                       H  
ATOM    869 1HE2 GLN D  56      -3.224  19.950   3.558                       H  
ATOM    870 N    HIS D  57      -5.757  23.772   1.408                       N  
ATOM    871 CA   HIS D  57      -6.132  25.099   1.826                       C  
ATOM    872 C    HIS D  57      -5.775  26.149   0.756                       C  
ATOM    873 O    HIS D  57      -4.673  26.120   0.223                       O  
ATOM    874 CB   HIS D  57      -5.340  25.373   3.088                       C  
ATOM    875 CG   HIS D  57      -5.746  24.530   4.249                       C  
ATOM    876 ND1  HIS D  57      -4.867  24.137   5.206                       N  
ATOM    877 CD2  HIS D  57      -6.884  23.846   4.497                       C  
ATOM    878 CE1  HIS D  57      -5.504  23.406   6.106                       C  
ATOM    879 NE2  HIS D  57      -6.752  23.306   5.746                       N  
ATOM    880 HN   HIS D  57      -4.767  23.545   1.312                       H  
ATOM    881 HA   HIS D  57      -7.224  25.135   2.046                       H  
ATOM    882 HB1  HIS D  57      -5.386  26.455   3.353                       H  
ATOM    883 HB2  HIS D  57      -4.246  25.274   2.894                       H  
ATOM    884 HD1  HIS D  57      -3.874  24.368   5.228                       H  
ATOM    885 HD2  HIS D  57      -7.751  23.743   3.823                       H  
ATOM    886 HE1  HIS D  57      -5.055  22.957   7.008                       H  
ATOM    887 HE2  HIS D  57      -7.502  22.895   6.301                       H  
ATOM    888 N    ILE D  58      -6.692  27.092   0.495                       N  
ATOM    889 CA   ILE D  58      -6.420  28.175  -0.472                       C  
ATOM    890 C    ILE D  58      -5.822  29.351   0.275                       C  
ATOM    891 O    ILE D  58      -5.933  29.425   1.514                       O  
ATOM    892 CB   ILE D  58      -7.690  28.586  -1.270                       C  
ATOM    893 CG1  ILE D  58      -8.810  29.090  -0.364                       C  
ATOM    894 CG2  ILE D  58      -8.207  27.410  -2.045                       C  
ATOM    895 CD1  ILE D  58     -10.036  29.614  -1.132                       C  
ATOM    896 HN   ILE D  58      -7.593  27.061   0.972                       H  
ATOM    897 HA   ILE D  58      -5.660  27.805  -1.199                       H  
ATOM    898 HB   ILE D  58      -7.417  29.395  -1.987                       H  
ATOM    899 1HG1 ILE D  58      -8.427  29.863   0.342                       H  
ATOM    900 2HG1 ILE D  58      -9.110  28.303   0.367                       H  
ATOM    901 1HG2 ILE D  58      -7.389  27.042  -2.707                       H  
ATOM    902 2HG2 ILE D  58      -9.142  27.642  -2.606                       H  
ATOM    903 3HG2 ILE D  58      -8.621  26.610  -1.387                       H  
ATOM    904 1HD1 ILE D  58     -10.854  29.982  -0.470                       H  
ATOM    905 2HD1 ILE D  58     -10.419  28.841  -1.838                       H  
ATOM    906 3HD1 ILE D  58      -9.736  30.401  -1.863                       H  
ATOM    907 N    ASP D  59      -5.203  30.260  -0.486                       N  
ATOM    908 CA   ASP D  59      -4.455  31.350   0.106                       C  
ATOM    909 C    ASP D  59      -5.275  32.085   1.168                       C  
ATOM    910 O    ASP D  59      -4.783  32.369   2.254                       O  
ATOM    911 CB   ASP D  59      -3.951  32.284  -1.000                       C  
ATOM    912 CG   ASP D  59      -3.079  31.560  -1.999                       C  
ATOM    913 OD1  ASP D  59      -3.097  30.295  -2.018                       O  
ATOM    914 OD2  ASP D  59      -2.352  32.162  -2.811                       O  
ATOM    915 HN   ASP D  59      -5.259  30.184  -1.502                       H  
ATOM    916 HA   ASP D  59      -3.563  30.912   0.611                       H  
ATOM    917 HB1  ASP D  59      -3.427  33.171  -0.573                       H  
ATOM    918 HB2  ASP D  59      -4.797  32.806  -1.505                       H  
ATOM    919 N    SER D  60      -6.535  32.377   0.861                       N  
ATOM    920 CA   SER D  60      -7.401  33.091   1.794                       C  
ATOM    921 C    SER D  60      -7.679  32.384   3.120                       C  
ATOM    922 O    SER D  60      -7.986  33.019   4.120                       O  
ATOM    923 CB   SER D  60      -8.706  33.432   1.081                       C  
ATOM    924 OG   SER D  60      -9.345  32.282   0.573                       O  
ATOM    925 HN   SER D  60      -6.905  32.096  -0.047                       H  
ATOM    926 HA   SER D  60      -6.898  34.056   2.036                       H  
ATOM    927 HB1  SER D  60      -9.388  34.016   1.742                       H  
ATOM    928 HB2  SER D  60      -8.544  34.192   0.281                       H  
ATOM    929 HG   SER D  60     -10.158  32.494   0.129                       H  
ATOM    930 N    GLN D  61      -7.558  31.061   3.138                       N  
ATOM    931 CA   GLN D  61      -7.718  30.340   4.387                       C  
ATOM    932 C    GLN D  61      -6.517  30.419   5.324                       C  
ATOM    933 O    GLN D  61      -6.646  30.183   6.545                       O  
ATOM    934 CB   GLN D  61      -7.991  28.871   4.123                       C  
ATOM    935 CG   GLN D  61      -9.292  28.595   3.419                       C  
ATOM    936 CD   GLN D  61      -9.513  27.101   3.194                       C  
ATOM    937 OE1  GLN D  61      -9.105  26.561   2.145                       O  
ATOM    938 NE2  GLN D  61     -10.168  26.440   4.173                       N  
ATOM    939 HN   GLN D  61      -7.353  30.554   2.277                       H  
ATOM    940 HA   GLN D  61      -8.600  30.765   4.920                       H  
ATOM    941 HB1  GLN D  61      -7.142  28.413   3.564                       H  
ATOM    942 HB2  GLN D  61      -7.932  28.288   5.072                       H  
ATOM    943 HG1  GLN D  61      -9.364  29.164   2.463                       H  
ATOM    944 HG2  GLN D  61     -10.151  29.054   3.961                       H  
ATOM    945 1HE2 GLN D  61     -10.501  26.881   5.030                       H  
ATOM    946 2HE2 GLN D  61     -10.316  25.442   4.023                       H  
ATOM    947 N    LYS D  62      -5.334  30.726   4.797                       N  
ATOM    948 CA   LYS D  62      -4.132  30.704   5.651                       C  
ATOM    949 C    LYS D  62      -4.213  31.683   6.830                       C  
ATOM    950 O    LYS D  62      -3.969  31.271   7.958                       O  
ATOM    951 CB   LYS D  62      -2.852  30.953   4.824                       C  
ATOM    952 CG   LYS D  62      -2.582  29.951   3.719                       C  
ATOM    953 CD   LYS D  62      -2.586  28.504   4.201                       C  
ATOM    954 CE   LYS D  62      -2.311  27.537   3.065                       C  
ATOM    955 NZ   LYS D  62      -0.971  27.721   2.460                       N  
ATOM    956 HN   LYS D  62      -5.259  30.974   3.811                       H  
ATOM    957 HA   LYS D  62      -4.052  29.678   6.080                       H  
ATOM    958 HB1  LYS D  62      -1.968  31.022   5.501                       H  
ATOM    959 HB2  LYS D  62      -2.863  31.987   4.407                       H  
ATOM    960 HG1  LYS D  62      -1.629  30.190   3.192                       H  
ATOM    961 HG2  LYS D  62      -3.298  30.089   2.876                       H  
ATOM    962 HD1  LYS D  62      -1.874  28.354   5.045                       H  
ATOM    963 HD2  LYS D  62      -3.535  28.253   4.729                       H  
ATOM    964 HE2  LYS D  62      -2.457  26.482   3.396                       H  
ATOM    965 HE1  LYS D  62      -3.110  27.597   2.289                       H  
ATOM    966 HZ1  LYS D  62      -0.786  27.071   1.696                       H  
ATOM    967 HZ2  LYS D  62      -0.240  27.666   3.170                       H  
ATOM    968 HZ3  LYS D  62      -0.837  28.686   2.157                       H  
ATOM    969 N    LYS D  63      -4.592  32.942   6.600                       N  
ATOM    970 CA   LYS D  63      -4.724  33.893   7.694                       C  
ATOM    971 C    LYS D  63      -5.851  33.433   8.619                       C  
ATOM    972 O    LYS D  63      -5.809  33.624   9.852                       O  
ATOM    973 CB   LYS D  63      -4.992  35.337   7.203                       C  
ATOM    974 CG   LYS D  63      -6.170  35.393   6.263                       C  
ATOM    975 CD   LYS D  63      -6.550  36.789   5.820                       C  
ATOM    976 CE   LYS D  63      -7.868  36.731   5.052                       C  
ATOM    977 NZ   LYS D  63      -8.517  35.393   5.230                       N  
ATOM    978 HN   LYS D  63      -4.792  33.241   5.646                       H  
ATOM    979 HA   LYS D  63      -3.772  33.892   8.275                       H  
ATOM    980 HB1  LYS D  63      -5.119  36.041   8.058                       H  
ATOM    981 HB2  LYS D  63      -4.081  35.786   6.743                       H  
ATOM    982 HG1  LYS D  63      -5.993  34.739   5.378                       H  
ATOM    983 HG2  LYS D  63      -7.050  34.874   6.710                       H  
ATOM    984 HD1  LYS D  63      -5.740  37.282   5.234                       H  
ATOM    985 HD2  LYS D  63      -6.588  37.508   6.672                       H  
ATOM    986 HE1  LYS D  63      -8.551  37.565   5.336                       H  
ATOM    987 HE2  LYS D  63      -7.733  36.987   3.975                       H  
ATOM    988 HZ1  LYS D  63      -9.398  35.354   4.717                       H  
ATOM    989 HZ2  LYS D  63      -8.641  35.159   6.215                       H  
ATOM    990 HZ3  LYS D  63      -7.892  34.630   4.970                       H  
ATOM    991 N    ALA D  64      -6.892  32.836   8.040                       N  
ATOM    992 CA   ALA D  64      -8.040  32.424   8.850                       C  
ATOM    993 C    ALA D  64      -7.684  31.242   9.766                       C  
ATOM    994 O    ALA D  64      -8.183  31.126  10.899                       O  
ATOM    995 CB   ALA D  64      -9.216  32.089   7.994                       C  
ATOM    996 HN   ALA D  64      -6.889  32.666   7.034                       H  
ATOM    997 HA   ALA D  64      -8.325  33.284   9.499                       H  
ATOM    998 HB2  ALA D  64     -10.090  31.759   8.602                       H  
ATOM    999 HB1  ALA D  64      -9.474  32.946   7.330                       H  
ATOM   1000 HB3  ALA D  64      -9.052  31.151   7.414                       H  
ATOM   1001 N    ILE D  65      -6.799  30.366   9.317                       N  
ATOM   1002 CA   ILE D  65      -6.285  29.291  10.150                       C  
ATOM   1003 C    ILE D  65      -5.505  29.861  11.315                       C  
ATOM   1004 O    ILE D  65      -5.685  29.397  12.437                       O  
ATOM   1005 CB   ILE D  65      -5.417  28.308   9.318                       C  
ATOM   1006 CG1  ILE D  65      -6.281  27.471   8.337                       C  
ATOM   1007 CG2  ILE D  65      -4.524  27.407  10.190                       C  
ATOM   1008 CD1  ILE D  65      -5.480  26.774   7.291                       C  
ATOM   1009 HN   ILE D  65      -6.467  30.448   8.356                       H  
ATOM   1010 HA   ILE D  65      -7.154  28.724  10.559                       H  
ATOM   1011 HB   ILE D  65      -4.734  28.931   8.694                       H  
ATOM   1012 1HG1 ILE D  65      -6.921  26.747   8.893                       H  
ATOM   1013 2HG1 ILE D  65      -7.075  28.101   7.873                       H  
ATOM   1014 3HG2 ILE D  65      -3.889  28.018  10.873                       H  
ATOM   1015 1HG2 ILE D  65      -3.901  26.701   9.593                       H  
ATOM   1016 2HG2 ILE D  65      -5.131  26.858  10.947                       H  
ATOM   1017 1HD1 ILE D  65      -6.101  26.173   6.586                       H  
ATOM   1018 2HD1 ILE D  65      -4.686  26.144   7.755                       H  
ATOM   1019 3HD1 ILE D  65      -4.840  27.498   6.735                       H  
ATOM   1020 N    GLU D  66      -4.659  30.860  11.096                       N  
ATOM   1021 CA   GLU D  66      -3.938  31.464  12.192                       C  
ATOM   1022 C    GLU D  66      -4.897  32.145  13.174                       C  
ATOM   1023 O    GLU D  66      -4.749  32.044  14.411                       O  
ATOM   1024 CB   GLU D  66      -2.889  32.428  11.729                       C  
ATOM   1025 CG   GLU D  66      -1.821  31.770  10.882                       C  
ATOM   1026 CD   GLU D  66      -1.179  30.576  11.528                       C  
ATOM   1027 OE1  GLU D  66      -0.509  30.753  12.570                       O  
ATOM   1028 OE2  GLU D  66      -1.345  29.443  10.993                       O  
ATOM   1029 HN   GLU D  66      -4.517  31.204  10.146                       H  
ATOM   1030 HA   GLU D  66      -3.420  30.645  12.744                       H  
ATOM   1031 HB1  GLU D  66      -2.437  32.971  12.592                       H  
ATOM   1032 HB2  GLU D  66      -3.348  33.291  11.193                       H  
ATOM   1033 HG1  GLU D  66      -1.048  32.514  10.579                       H  
ATOM   1034 HG2  GLU D  66      -2.227  31.501   9.879                       H  
ATOM   1035 N    ARG D  67      -5.917  32.823  12.652                       N  
ATOM   1036 CA   ARG D  67      -6.909  33.447  13.517                       C  
ATOM   1037 C    ARG D  67      -7.628  32.425  14.383                       C  
ATOM   1038 O    ARG D  67      -7.883  32.642  15.586                       O  
ATOM   1039 CB   ARG D  67      -7.960  34.225  12.726                       C  
ATOM   1040 CG   ARG D  67      -9.042  34.827  13.575                       C  
ATOM   1041 CD   ARG D  67     -10.153  35.536  12.758                       C  
ATOM   1042 NE   ARG D  67      -9.569  36.658  12.054                       N  
ATOM   1043 CZ   ARG D  67      -9.185  37.772  12.652                       C  
ATOM   1044 NH1  ARG D  67      -9.412  37.992  13.943                       N  
ATOM   1045 NH2  ARG D  67      -8.606  38.718  11.935                       N  
ATOM   1046 HN   ARG D  67      -6.004  32.906  11.639                       H  
ATOM   1047 HA   ARG D  67      -6.381  34.162  14.190                       H  
ATOM   1048 HB1  ARG D  67      -8.401  33.585  11.926                       H  
ATOM   1049 HB2  ARG D  67      -7.476  35.007  12.096                       H  
ATOM   1050 HG2  ARG D  67      -9.482  34.060  14.254                       H  
ATOM   1051 HG1  ARG D  67      -8.608  35.520  14.333                       H  
ATOM   1052 HD1  ARG D  67     -11.022  35.835  13.390                       H  
ATOM   1053 HD2  ARG D  67     -10.691  34.838  12.075                       H  
ATOM   1054 HE   ARG D  67      -9.448  36.585  11.044                       H  
ATOM   1055 1HH1 ARG D  67      -9.116  38.852  14.405                       H  
ATOM   1056 2HH1 ARG D  67      -9.859  37.261  14.497                       H  
ATOM   1057 1HH2 ARG D  67      -8.310  39.578  12.397                       H  
ATOM   1058 2HH2 ARG D  67      -8.432  38.549  10.944                       H  
ATOM   1059 N    MET D  68      -7.973  31.276  13.798                       N  
ATOM   1060 CA   MET D  68      -8.711  30.267  14.562                       C  
ATOM   1061 C    MET D  68      -7.897  29.756  15.758                       C  
ATOM   1062 O    MET D  68      -8.444  29.569  16.846                       O  
ATOM   1063 CB   MET D  68      -9.078  29.100  13.649                       C  
ATOM   1064 CG   MET D  68      -9.937  28.004  14.272                       C  
ATOM   1065 SD   MET D  68     -11.552  28.537  14.869                       S  
ATOM   1066 CE   MET D  68     -12.345  28.772  13.225                       C  
ATOM   1067 HN   MET D  68      -7.724  31.101  12.824                       H  
ATOM   1068 HA   MET D  68      -9.651  30.728  14.944                       H  
ATOM   1069 HB1  MET D  68      -9.568  29.484  12.724                       H  
ATOM   1070 HB2  MET D  68      -8.152  28.654  13.216                       H  
ATOM   1071 HG1  MET D  68      -9.375  27.495  15.090                       H  
ATOM   1072 HG2  MET D  68     -10.054  27.156  13.557                       H  
ATOM   1073 HE1  MET D  68     -13.344  29.102  13.594                       H  
ATOM   1074 HE2  MET D  68     -12.327  27.903  12.527                       H  
ATOM   1075 HE3  MET D  68     -11.825  29.447  12.506                       H  
ATOM   1076 N    LYS D  69      -6.595  29.530  15.559                       N  
ATOM   1077 CA   LYS D  69      -5.783  29.119  16.684                       C  
ATOM   1078 C    LYS D  69      -5.710  30.220  17.751                       C  
ATOM   1079 O    LYS D  69      -5.713  29.936  18.955                       O  
ATOM   1080 CB   LYS D  69      -4.406  28.640  16.256                       C  
ATOM   1081 CG   LYS D  69      -4.491  27.362  15.392                       C  
ATOM   1082 CD   LYS D  69      -3.181  26.983  14.748                       C  
ATOM   1083 CE   LYS D  69      -2.744  27.892  13.623                       C  
ATOM   1084 NZ   LYS D  69      -1.569  27.357  12.833                       N  
ATOM   1085 HN   LYS D  69      -6.182  29.645  14.633                       H  
ATOM   1086 HA   LYS D  69      -6.297  28.248  17.153                       H  
ATOM   1087 HB1  LYS D  69      -3.735  28.494  17.134                       H  
ATOM   1088 HB2  LYS D  69      -3.838  29.446  15.736                       H  
ATOM   1089 HG1  LYS D  69      -4.900  26.511  15.985                       H  
ATOM   1090 HG2  LYS D  69      -5.295  27.457  14.625                       H  
ATOM   1091 HD1  LYS D  69      -3.213  25.924  14.400                       H  
ATOM   1092 HD2  LYS D  69      -2.379  26.908  15.519                       H  
ATOM   1093 HE1  LYS D  69      -3.601  28.123  12.948                       H  
ATOM   1094 HE2  LYS D  69      -2.528  28.917  14.006                       H  
ATOM   1095 HZ1  LYS D  69      -1.274  27.971  12.074                       H  
ATOM   1096 HZ2  LYS D  69      -1.767  26.420  12.483                       H  
ATOM   1097 HZ3  LYS D  69      -0.785  27.146  13.451                       H  
ATOM   1098 N    ASP D  70      -5.663  31.491  17.347                       N  
ATOM   1099 CA   ASP D  70      -5.728  32.614  18.278                       C  
ATOM   1100 C    ASP D  70      -7.047  32.567  19.065                       C  
ATOM   1101 O    ASP D  70      -7.075  32.696  20.282                       O  
ATOM   1102 CB   ASP D  70      -5.690  33.977  17.593                       C  
ATOM   1103 CG   ASP D  70      -4.400  34.293  16.868                       C  
ATOM   1104 OD1  ASP D  70      -3.377  33.646  17.047                       O  
ATOM   1105 OD2  ASP D  70      -4.373  35.263  16.075                       O  
ATOM   1106 HN   ASP D  70      -5.578  31.686  16.349                       H  
ATOM   1107 HA   ASP D  70      -4.875  32.543  18.993                       H  
ATOM   1108 HB1  ASP D  70      -5.927  34.783  18.326                       H  
ATOM   1109 HB2  ASP D  70      -6.557  34.084  16.900                       H  
ATOM   1110 N    THR D  71      -8.145  32.311  18.363                       N  
ATOM   1111 CA   THR D  71      -9.465  32.275  18.979                       C  
ATOM   1112 C    THR D  71      -9.581  31.131  19.986                       C  
ATOM   1113 O    THR D  71     -10.111  31.310  21.106                       O  
ATOM   1114 CB   THR D  71     -10.527  32.131  17.885                       C  
ATOM   1115 OG1  THR D  71     -10.512  33.332  17.104                       O  
ATOM   1116 CG2  THR D  71     -11.930  31.923  18.473                       C  
ATOM   1117 HN   THR D  71      -8.062  32.134  17.362                       H  
ATOM   1118 HA   THR D  71      -9.634  33.238  19.514                       H  
ATOM   1119 HB   THR D  71     -10.269  31.264  17.233                       H  
ATOM   1120 HG1  THR D  71     -11.171  33.243  16.425                       H  
ATOM   1121 1HG2 THR D  71     -12.703  31.818  17.677                       H  
ATOM   1122 2HG2 THR D  71     -12.194  32.736  19.190                       H  
ATOM   1123 3HG2 THR D  71     -11.951  31.057  19.175                       H  
ATOM   1124 N    LEU D  72      -9.101  29.933  19.634                       N  
ATOM   1125 CA   LEU D  72      -9.202  28.800  20.523                       C  
ATOM   1126 C    LEU D  72      -8.372  29.042  21.773                       C  
ATOM   1127 O    LEU D  72      -8.819  28.683  22.859                       O  
ATOM   1128 CB   LEU D  72      -8.774  27.507  19.825                       C  
ATOM   1129 CG   LEU D  72      -9.633  27.101  18.608                       C  
ATOM   1130 CD1  LEU D  72      -9.073  25.825  18.010                       C  
ATOM   1131 CD2  LEU D  72     -11.068  26.931  18.993                       C  
ATOM   1132 HN   LEU D  72      -8.657  29.818  18.723                       H  
ATOM   1133 HA   LEU D  72     -10.269  28.693  20.829                       H  
ATOM   1134 HB1  LEU D  72      -8.731  26.670  20.561                       H  
ATOM   1135 HB2  LEU D  72      -7.699  27.566  19.533                       H  
ATOM   1136 HG   LEU D  72      -9.566  27.909  17.843                       H  
ATOM   1137 1HD1 LEU D  72      -9.693  25.532  17.131                       H  
ATOM   1138 2HD1 LEU D  72      -8.988  25.006  18.762                       H  
ATOM   1139 3HD1 LEU D  72      -7.991  25.915  17.755                       H  
ATOM   1140 1HD2 LEU D  72     -11.688  26.638  18.114                       H  
ATOM   1141 2HD2 LEU D  72     -11.470  27.843  19.493                       H  
ATOM   1142 3HD2 LEU D  72     -11.184  26.210  19.836                       H  
ATOM   1143 N    ARG D  73      -7.183  29.616  21.630                       N  
ATOM   1144 CA   ARG D  73      -6.345  29.844  22.795                       C  
ATOM   1145 C    ARG D  73      -7.024  30.805  23.757                       C  
ATOM   1146 O    ARG D  73      -7.076  30.557  24.983                       O  
ATOM   1147 CB   ARG D  73      -4.961  30.373  22.351                       C  
ATOM   1148 CG   ARG D  73      -4.077  30.783  23.514                       C  
ATOM   1149 CD   ARG D  73      -2.714  31.336  23.081                       C  
ATOM   1150 NE   ARG D  73      -2.866  32.516  22.264                       N  
ATOM   1151 CZ   ARG D  73      -2.069  32.922  21.312                       C  
ATOM   1152 NH1  ARG D  73      -0.950  32.291  21.086                       N  
ATOM   1153 NH2  ARG D  73      -2.417  33.962  20.567                       N  
ATOM   1154 HN   ARG D  73      -6.859  29.896  20.704                       H  
ATOM   1155 HA   ARG D  73      -6.197  28.870  23.317                       H  
ATOM   1156 HB1  ARG D  73      -5.071  31.210  21.622                       H  
ATOM   1157 HB2  ARG D  73      -4.442  29.630  21.701                       H  
ATOM   1158 HG1  ARG D  73      -4.606  31.509  24.175                       H  
ATOM   1159 HG2  ARG D  73      -3.951  29.938  24.231                       H  
ATOM   1160 HD1  ARG D  73      -2.052  31.526  23.957                       H  
ATOM   1161 HD2  ARG D  73      -2.100  30.559  22.569                       H  
ATOM   1162 HE   ARG D  73      -3.684  33.096  22.450                       H  
ATOM   1163 1HH1 ARG D  73      -0.328  32.608  20.343                       H  
ATOM   1164 2HH1 ARG D  73      -0.682  31.491  21.659                       H  
ATOM   1165 1HH2 ARG D  73      -1.795  34.279  19.824                       H  
ATOM   1166 2HH2 ARG D  73      -3.292  34.455  20.744                       H  
ATOM   1167 N    ILE D  74      -7.552  31.921  23.261                       N  
ATOM   1168 CA   ILE D  74      -8.147  32.896  24.165                       C  
ATOM   1169 C    ILE D  74      -9.505  32.419  24.690                       C  
ATOM   1170 O    ILE D  74      -9.866  32.660  25.868                       O  
ATOM   1171 CB   ILE D  74      -8.214  34.331  23.547                       C  
ATOM   1172 CG1  ILE D  74      -8.578  35.333  24.652                       C  
ATOM   1173 CG2  ILE D  74      -9.211  34.417  22.391                       C  
ATOM   1174 CD1  ILE D  74      -7.555  35.472  25.796                       C  
ATOM   1175 HN   ILE D  74      -7.540  32.092  22.256                       H  
ATOM   1176 HA   ILE D  74      -7.471  32.963  25.049                       H  
ATOM   1177 HB   ILE D  74      -7.202  34.592  23.157                       H  
ATOM   1178 1HG1 ILE D  74      -9.583  35.089  25.069                       H  
ATOM   1179 2HG1 ILE D  74      -8.785  36.333  24.204                       H  
ATOM   1180 1HG2 ILE D  74      -8.947  33.689  21.589                       H  
ATOM   1181 2HG2 ILE D  74      -9.297  35.456  21.995                       H  
ATOM   1182 3HG2 ILE D  74     -10.262  34.284  22.740                       H  
ATOM   1183 1HD1 ILE D  74      -7.819  36.200  26.598                       H  
ATOM   1184 2HD1 ILE D  74      -6.550  35.716  25.379                       H  
ATOM   1185 3HD1 ILE D  74      -7.348  34.472  26.244                       H  
ATOM   1186 N    ALA D  75     -10.246  31.649  23.911                       N  
ATOM   1187 CA   ALA D  75     -11.454  31.014  24.428                       C  
ATOM   1188 C    ALA D  75     -11.123  30.075  25.575                       C  
ATOM   1189 O    ALA D  75     -11.784  30.087  26.608                       O  
ATOM   1190 CB   ALA D  75     -12.183  30.269  23.326                       C  
ATOM   1191 HN   ALA D  75      -9.971  31.498  22.941                       H  
ATOM   1192 HA   ALA D  75     -12.129  31.812  24.815                       H  
ATOM   1193 HB1  ALA D  75     -13.106  29.784  23.721                       H  
ATOM   1194 HB2  ALA D  75     -11.518  29.535  22.813                       H  
ATOM   1195 HB3  ALA D  75     -12.404  30.931  22.456                       H  
ATOM   1196 N    TYR D  76     -10.073  29.274  25.417                       N  
ATOM   1197 CA   TYR D  76      -9.658  28.374  26.475                       C  
ATOM   1198 C    TYR D  76      -9.303  29.162  27.714                       C  
ATOM   1199 O    TYR D  76      -9.788  28.849  28.805                       O  
ATOM   1200 CB   TYR D  76      -8.453  27.493  26.018                       C  
ATOM   1201 CG   TYR D  76      -7.927  26.751  27.210                       C  
ATOM   1202 CD1  TYR D  76      -8.588  25.661  27.722                       C  
ATOM   1203 CD2  TYR D  76      -6.802  27.192  27.870                       C  
ATOM   1204 CE1  TYR D  76      -8.188  25.052  28.879                       C  
ATOM   1205 CE2  TYR D  76      -6.357  26.571  28.997                       C  
ATOM   1206 CZ   TYR D  76      -7.036  25.471  29.504                       C  
ATOM   1207 OH   TYR D  76      -6.637  24.835  30.659                       O  
ATOM   1208 HN   TYR D  76      -9.553  29.293  24.540                       H  
ATOM   1209 HA   TYR D  76     -10.513  27.701  26.719                       H  
ATOM   1210 HB1  TYR D  76      -8.715  26.814  25.173                       H  
ATOM   1211 HB2  TYR D  76      -7.663  28.084  25.499                       H  
ATOM   1212 HD1  TYR D  76      -9.466  25.266  27.184                       H  
ATOM   1213 HD2  TYR D  76      -6.251  28.064  27.479                       H  
ATOM   1214 HE1  TYR D  76      -8.785  24.230  29.309                       H  
ATOM   1215 HE2  TYR D  76      -5.454  26.943  29.509                       H  
ATOM   1216 HH   TYR D  76      -5.842  25.124  31.091                       H  
ATOM   1217 N    LEU D  77      -8.494  30.201  27.577                       N  
ATOM   1218 CA   LEU D  77      -7.974  30.908  28.757                       C  
ATOM   1219 C    LEU D  77      -9.054  31.704  29.483                       C  
ATOM   1220 O    LEU D  77      -8.936  31.921  30.703                       O  
ATOM   1221 CB   LEU D  77      -6.802  31.844  28.378                       C  
ATOM   1222 CG   LEU D  77      -5.564  31.096  27.908                       C  
ATOM   1223 CD1  LEU D  77      -4.601  32.111  27.276                       C  
ATOM   1224 CD2  LEU D  77      -4.895  30.362  29.070                       C  
ATOM   1225 HN   LEU D  77      -8.229  30.514  26.643                       H  
ATOM   1226 HA   LEU D  77      -7.582  30.142  29.466                       H  
ATOM   1227 HB1  LEU D  77      -6.554  32.530  29.221                       H  
ATOM   1228 HB2  LEU D  77      -7.124  32.594  27.619                       H  
ATOM   1229 HG   LEU D  77      -5.863  30.351  27.134                       H  
ATOM   1230 1HD1 LEU D  77      -5.089  32.646  26.428                       H  
ATOM   1231 2HD1 LEU D  77      -3.643  31.632  26.965                       H  
ATOM   1232 3HD1 LEU D  77      -4.195  32.821  28.034                       H  
ATOM   1233 1HD2 LEU D  77      -5.594  29.625  29.529                       H  
ATOM   1234 2HD2 LEU D  77      -4.489  31.072  29.828                       H  
ATOM   1235 3HD2 LEU D  77      -3.937  29.883  28.759                       H  
ATOM   1236 N    THR D  78     -10.072  32.157  28.749                       N  
ATOM   1237 CA   THR D  78     -11.183  32.885  29.377                       C  
ATOM   1238 C    THR D  78     -12.341  31.989  29.768                       C  
ATOM   1239 O    THR D  78     -13.338  32.480  30.334                       O  
ATOM   1240 CB   THR D  78     -11.753  33.977  28.466                       C  
ATOM   1241 OG1  THR D  78     -12.197  33.395  27.240                       O  
ATOM   1242 CG2  THR D  78     -10.692  34.984  28.055                       C  
ATOM   1243 HN   THR D  78     -10.079  31.996  27.742                       H  
ATOM   1244 HA   THR D  78     -10.797  33.374  30.302                       H  
ATOM   1245 HB   THR D  78     -12.599  34.497  28.973                       H  
ATOM   1246 HG1  THR D  78     -12.550  34.072  26.675                       H  
ATOM   1247 1HG2 THR D  78     -11.107  35.779  27.392                       H  
ATOM   1248 2HG2 THR D  78      -9.816  34.480  27.584                       H  
ATOM   1249 3HG2 THR D  78     -10.184  35.423  28.945                       H  
ATOM   1250 N    GLU D  79     -12.226  30.685  29.505                       N  
ATOM   1251 CA   GLU D  79     -13.308  29.734  29.837                       C  
ATOM   1252 C    GLU D  79     -14.599  30.090  29.099                       C  
ATOM   1253 O    GLU D  79     -15.707  29.810  29.558                       O  
ATOM   1254 CB   GLU D  79     -13.525  29.586  31.349                       C  
ATOM   1255 CG   GLU D  79     -12.287  29.105  32.074                       C  
ATOM   1256 CD   GLU D  79     -12.465  29.056  33.556                       C  
ATOM   1257 OE1  GLU D  79     -13.536  28.669  33.994                       O  
ATOM   1258 OE2  GLU D  79     -11.539  29.457  34.253                       O  
ATOM   1259 HN   GLU D  79     -11.373  30.338  29.066                       H  
ATOM   1260 HA   GLU D  79     -12.986  28.736  29.459                       H  
ATOM   1261 HB1  GLU D  79     -14.397  28.925  31.565                       H  
ATOM   1262 HB2  GLU D  79     -13.904  30.536  31.793                       H  
ATOM   1263 HG1  GLU D  79     -11.952  28.117  31.680                       H  
ATOM   1264 HG2  GLU D  79     -11.399  29.721  31.799                       H  
ATOM   1265 N    ALA D  80     -14.460  30.611  27.885                       N  
ATOM   1266 CA   ALA D  80     -15.636  30.963  27.097                       C  
ATOM   1267 C    ALA D  80     -16.392  29.700  26.676                       C  
ATOM   1268 O    ALA D  80     -15.810  28.746  26.152                       O  
ATOM   1269 CB   ALA D  80     -15.226  31.765  25.858                       C  
ATOM   1270 HN   ALA D  80     -13.527  30.766  27.502                       H  
ATOM   1271 HA   ALA D  80     -16.311  31.592  27.723                       H  
ATOM   1272 HB1  ALA D  80     -16.125  32.034  25.256                       H  
ATOM   1273 HB2  ALA D  80     -14.463  31.227  25.248                       H  
ATOM   1274 HB3  ALA D  80     -14.621  32.663  26.125                       H  
ATOM   1275 N    LYS D  81     -17.707  29.713  26.823                       N  
ATOM   1276 CA   LYS D  81     -18.499  28.593  26.330                       C  
ATOM   1277 C    LYS D  81     -18.467  28.528  24.796                       C  
ATOM   1278 O    LYS D  81     -18.765  29.520  24.106                       O  
ATOM   1279 CB   LYS D  81     -19.935  28.665  26.842                       C  
ATOM   1280 CG   LYS D  81     -20.096  28.247  28.305                       C  
ATOM   1281 CD   LYS D  81     -21.552  28.002  28.615                       C  
ATOM   1282 CE   LYS D  81     -21.751  27.974  30.100                       C  
ATOM   1283 NZ   LYS D  81     -23.194  27.843  30.485                       N  
ATOM   1284 HN   LYS D  81     -18.164  30.503  27.279                       H  
ATOM   1285 HA   LYS D  81     -18.043  27.654  26.721                       H  
ATOM   1286 HB1  LYS D  81     -20.359  29.683  26.677                       H  
ATOM   1287 HB2  LYS D  81     -20.614  28.070  26.188                       H  
ATOM   1288 HG1  LYS D  81     -19.461  27.367  28.560                       H  
ATOM   1289 HG2  LYS D  81     -19.639  28.986  29.003                       H  
ATOM   1290 HD1  LYS D  81     -22.219  28.742  28.115                       H  
ATOM   1291 HD2  LYS D  81     -21.938  27.080  28.121                       H  
ATOM   1292 HE1  LYS D  81     -21.136  27.173  30.572                       H  
ATOM   1293 HE2  LYS D  81     -21.286  28.865  30.584                       H  
ATOM   1294 HZ1  LYS D  81     -23.329  27.824  31.496                       H  
ATOM   1295 HZ2  LYS D  81     -23.619  27.028  30.043                       H  
ATOM   1296 HZ3  LYS D  81     -23.757  28.576  30.053                       H  
ATOM   1297 N    VAL D  82     -18.114  27.348  24.264                       N  
ATOM   1298 CA   VAL D  82     -18.240  27.070  22.828                       C  
ATOM   1299 C    VAL D  82     -19.617  26.498  22.580                       C  
ATOM   1300 O    VAL D  82     -20.028  25.542  23.231                       O  
ATOM   1301 CB   VAL D  82     -17.158  26.054  22.392                       C  
ATOM   1302 CG1  VAL D  82     -17.332  25.705  20.941                       C  
ATOM   1303 CG2  VAL D  82     -15.786  26.648  22.629                       C  
ATOM   1304 HN   VAL D  82     -17.746  26.621  24.877                       H  
ATOM   1305 HA   VAL D  82     -18.119  28.017  22.251                       H  
ATOM   1306 HB   VAL D  82     -17.263  25.127  23.003                       H  
ATOM   1307 1HG1 VAL D  82     -16.552  24.973  20.627                       H  
ATOM   1308 2HG1 VAL D  82     -17.339  26.611  20.292                       H  
ATOM   1309 3HG1 VAL D  82     -18.362  25.338  20.721                       H  
ATOM   1310 1HG2 VAL D  82     -15.006  25.916  22.315                       H  
ATOM   1311 2HG2 VAL D  82     -15.648  26.985  23.683                       H  
ATOM   1312 3HG2 VAL D  82     -15.662  27.637  22.129                       H  
ATOM   1313 N    GLU D  83     -20.377  27.150  21.707                       N  
ATOM   1314 CA   GLU D  83     -21.705  26.667  21.358                       C  
ATOM   1315 C    GLU D  83     -21.575  25.470  20.423                       C  
ATOM   1316 O    GLU D  83     -21.863  24.318  20.788                       O  
ATOM   1317 CB   GLU D  83     -22.550  27.798  20.725                       C  
ATOM   1318 CG   GLU D  83     -23.961  27.376  20.433                       C  
ATOM   1319 CD   GLU D  83     -24.633  28.211  19.378                       C  
ATOM   1320 OE1  GLU D  83     -24.009  28.639  18.364                       O  
ATOM   1321 OE2  GLU D  83     -25.824  28.407  19.595                       O  
ATOM   1322 HN   GLU D  83     -20.024  28.003  21.274                       H  
ATOM   1323 HA   GLU D  83     -22.213  26.330  22.292                       H  
ATOM   1324 HB1  GLU D  83     -22.056  28.201  19.810                       H  
ATOM   1325 HB2  GLU D  83     -22.530  28.714  21.360                       H  
ATOM   1326 HG1  GLU D  83     -24.001  26.295  20.165                       H  
ATOM   1327 HG2  GLU D  83     -24.569  27.358  21.368                       H  
ATOM   1328 N    LYS D  84     -21.137  25.741  19.202                       N  
ATOM   1329 CA   LYS D  84     -20.994  24.730  18.158                       C  
ATOM   1330 C    LYS D  84     -19.655  24.806  17.451                       C  
ATOM   1331 O    LYS D  84     -18.990  25.859  17.397                       O  
ATOM   1332 CB   LYS D  84     -22.104  24.904  17.123                       C  
ATOM   1333 CG   LYS D  84     -23.476  24.514  17.633                       C  
ATOM   1334 CD   LYS D  84     -24.618  25.093  16.775                       C  
ATOM   1335 CE   LYS D  84     -25.994  24.902  17.395                       C  
ATOM   1336 NZ   LYS D  84     -26.431  23.477  17.333                       N  
ATOM   1337 HN   LYS D  84     -20.887  26.705  18.980                       H  
ATOM   1338 HA   LYS D  84     -21.095  23.721  18.623                       H  
ATOM   1339 HB1  LYS D  84     -22.113  25.946  16.726                       H  
ATOM   1340 HB2  LYS D  84     -21.860  24.350  16.187                       H  
ATOM   1341 HG1  LYS D  84     -23.599  24.796  18.705                       H  
ATOM   1342 HG2  LYS D  84     -23.568  23.407  17.726                       H  
ATOM   1343 HD1  LYS D  84     -24.588  24.675  15.742                       H  
ATOM   1344 HD2  LYS D  84     -24.434  26.168  16.544                       H  
ATOM   1345 HE1  LYS D  84     -26.748  25.580  16.930                       H  
ATOM   1346 HE2  LYS D  84     -26.029  25.294  18.438                       H  
ATOM   1347 HZ1  LYS D  84     -27.354  23.349  17.749                       H  
ATOM   1348 HZ2  LYS D  84     -25.742  22.857  17.758                       H  
ATOM   1349 HZ3  LYS D  84     -26.399  23.119  16.379                       H  
ATOM   1350 N    LEU D  85     -19.238  23.655  16.905                       N  
ATOM   1351 CA   LEU D  85     -18.156  23.568  15.926                       C  
ATOM   1352 C    LEU D  85     -18.687  22.974  14.626                       C  
ATOM   1353 O    LEU D  85     -19.443  22.003  14.650                       O  
ATOM   1354 CB   LEU D  85     -17.005  22.683  16.437                       C  
ATOM   1355 CG   LEU D  85     -16.241  23.220  17.615                       C  
ATOM   1356 CD1  LEU D  85     -15.333  22.145  18.217                       C  
ATOM   1357 CD2  LEU D  85     -15.416  24.444  17.282                       C  
ATOM   1358 HN   LEU D  85     -19.702  22.792  17.188                       H  
ATOM   1359 HA   LEU D  85     -17.765  24.593  15.724                       H  
ATOM   1360 HB1  LEU D  85     -17.385  21.660  16.665                       H  
ATOM   1361 HB2  LEU D  85     -16.303  22.453  15.602                       H  
ATOM   1362 HG   LEU D  85     -16.982  23.513  18.395                       H  
ATOM   1363 1HD1 LEU D  85     -14.766  22.543  19.091                       H  
ATOM   1364 2HD1 LEU D  85     -14.652  21.706  17.451                       H  
ATOM   1365 3HD1 LEU D  85     -15.905  21.225  18.483                       H  
ATOM   1366 1HD2 LEU D  85     -14.849  24.842  18.156                       H  
ATOM   1367 2HD2 LEU D  85     -16.051  25.239  16.825                       H  
ATOM   1368 3HD2 LEU D  85     -14.732  24.241  16.425                       H  
ATOM   1369 N    CYX D  86     -18.302  23.581  13.505                       N  
ATOM   1370 CA   CYX D  86     -18.442  22.972  12.198                       C  
ATOM   1371 C    CYX D  86     -17.116  22.317  11.903                       C  
ATOM   1372 O    CYX D  86     -16.075  22.975  11.971                       O  
ATOM   1373 CB   CYX D  86     -18.721  24.043  11.147                       C  
ATOM   1374 SG   CYX D  86     -18.747  23.361   9.461                       S  
ATOM   1375 HN   CYX D  86     -17.892  24.513  13.569                       H  
ATOM   1376 HA   CYX D  86     -19.258  22.213  12.207                       H  
ATOM   1377 HB1  CYX D  86     -19.663  24.595  11.374                       H  
ATOM   1378 HB2  CYX D  86     -17.997  24.887  11.229                       H  
ATOM   1379 N    VAL D  87     -17.142  21.026  11.578                       N  
ATOM   1380 CA   VAL D  87     -15.929  20.275  11.342                       C  
ATOM   1381 C    VAL D  87     -16.000  19.472  10.059                       C  
ATOM   1382 O    VAL D  87     -17.082  19.091   9.629                       O  
ATOM   1383 CB   VAL D  87     -15.622  19.291  12.482                       C  
ATOM   1384 CG1  VAL D  87     -15.610  20.032  13.766                       C  
ATOM   1385 CG2  VAL D  87     -16.594  18.128  12.528                       C  
ATOM   1386 HN   VAL D  87     -18.042  20.554  11.493                       H  
ATOM   1387 HA   VAL D  87     -15.081  20.994  11.260                       H  
ATOM   1388 HB   VAL D  87     -14.600  18.878  12.314                       H  
ATOM   1389 1HG1 VAL D  87     -15.387  19.318  14.593                       H  
ATOM   1390 2HG1 VAL D  87     -16.554  20.601  13.938                       H  
ATOM   1391 3HG1 VAL D  87     -14.907  20.898  13.751                       H  
ATOM   1392 1HG2 VAL D  87     -16.371  17.414  13.355                       H  
ATOM   1393 2HG2 VAL D  87     -16.635  17.602  11.546                       H  
ATOM   1394 3HG2 VAL D  87     -17.647  18.489  12.584                       H  
ATOM   1395 N    TRP D  88     -14.834  19.234   9.454                       N  
ATOM   1396 CA   TRP D  88     -14.694  18.194   8.440                       C  
ATOM   1397 C    TRP D  88     -14.503  16.859   9.128                       C  
ATOM   1398 O    TRP D  88     -13.586  16.683   9.956                       O  
ATOM   1399 CB   TRP D  88     -13.498  18.472   7.505                       C  
ATOM   1400 CG   TRP D  88     -13.740  19.609   6.592                       C  
ATOM   1401 CD1  TRP D  88     -14.507  19.600   5.449                       C  
ATOM   1402 CD2  TRP D  88     -13.248  20.946   6.734                       C  
ATOM   1403 NE1  TRP D  88     -14.505  20.851   4.876                       N  
ATOM   1404 CE2  TRP D  88     -13.730  21.691   5.638                       C  
ATOM   1405 CE3  TRP D  88     -12.402  21.578   7.656                       C  
ATOM   1406 CZ2  TRP D  88     -13.408  23.039   5.450                       C  
ATOM   1407 CZ3  TRP D  88     -12.098  22.925   7.481                       C  
ATOM   1408 CH2  TRP D  88     -12.585  23.635   6.374                       C  
ATOM   1409 HN   TRP D  88     -14.020  19.794   9.707                       H  
ATOM   1410 HA   TRP D  88     -15.627  18.156   7.831                       H  
ATOM   1411 HB1  TRP D  88     -12.560  18.621   8.089                       H  
ATOM   1412 HB2  TRP D  88     -13.213  17.556   6.936                       H  
ATOM   1413 HD1  TRP D  88     -15.043  18.722   5.052                       H  
ATOM   1414 HE1  TRP D  88     -14.999  21.112   4.023                       H  
ATOM   1415 HE3  TRP D  88     -11.983  21.016   8.508                       H  
ATOM   1416 HZ2  TRP D  88     -13.802  23.604   4.589                       H  
ATOM   1417 HZ3  TRP D  88     -11.466  23.441   8.223                       H  
ATOM   1418 HH2  TRP D  88     -12.302  24.693   6.243                       H  
ATOM   1419 N    ASN D  89     -15.358  15.910   8.752                       N  
ATOM   1420 CA   ASN D  89     -15.377  14.594   9.358                       C  
ATOM   1421 C    ASN D  89     -14.630  13.569   8.534                       C  
ATOM   1422 O    ASN D  89     -14.688  12.384   8.849                       O  
ATOM   1423 CB   ASN D  89     -16.833  14.162   9.635                       C  
ATOM   1424 CG   ASN D  89     -17.687  14.099   8.381                       C  
ATOM   1425 OD1  ASN D  89     -17.183  13.893   7.281                       O  
ATOM   1426 ND2  ASN D  89     -19.017  14.240   8.555                       N  
ATOM   1427 HN   ASN D  89     -16.025  16.117   8.009                       H  
ATOM   1428 HA   ASN D  89     -14.859  14.672  10.342                       H  
ATOM   1429 HB2  ASN D  89     -17.303  14.820  10.402                       H  
ATOM   1430 HB1  ASN D  89     -16.861  13.192  10.184                       H  
ATOM   1431 1HD2 ASN D  89     -19.436  14.411   9.469                       H  
ATOM   1432 2HD2 ASN D  89     -19.591  14.198   7.713                       H  
ATOM   1433 N    ASN D  90     -13.917  14.024   7.504                       N  
ATOM   1434 CA   ASN D  90     -13.025  13.140   6.740                       C  
ATOM   1435 C    ASN D  90     -11.565  13.266   7.225                       C  
ATOM   1436 O    ASN D  90     -10.626  12.873   6.527                       O  
ATOM   1437 CB   ASN D  90     -13.143  13.352   5.214                       C  
ATOM   1438 CG   ASN D  90     -12.688  14.743   4.752                       C  
ATOM   1439 OD1  ASN D  90     -12.586  15.686   5.533                       O  
ATOM   1440 ND2  ASN D  90     -12.412  14.857   3.460                       N  
ATOM   1441 HN   ASN D  90     -13.992  15.006   7.240                       H  
ATOM   1442 HA   ASN D  90     -13.348  12.093   6.949                       H  
ATOM   1443 HB1  ASN D  90     -12.595  12.554   4.661                       H  
ATOM   1444 HB2  ASN D  90     -14.181  13.140   4.865                       H  
ATOM   1445 1HD2 ASN D  90     -12.497  14.074   2.812                       H  
ATOM   1446 2HD2 ASN D  90     -12.110  15.781   3.153                       H  
ATOM   1447 N    LYS D  91     -11.402  13.786   8.446                       N  
ATOM   1448 CA   LYS D  91     -10.103  13.884   9.110                       C  
ATOM   1449 C    LYS D  91     -10.267  13.373  10.549                       C  
ATOM   1450 O    LYS D  91     -11.356  13.470  11.117                       O  
ATOM   1451 CB   LYS D  91      -9.612  15.339   9.119                       C  
ATOM   1452 CG   LYS D  91      -9.375  15.993   7.755                       C  
ATOM   1453 CD   LYS D  91      -8.152  15.391   7.060                       C  
ATOM   1454 CE   LYS D  91      -8.078  15.734   5.568                       C  
ATOM   1455 NZ   LYS D  91      -8.169  17.215   5.277                       N  
ATOM   1456 HN   LYS D  91     -12.225  14.132   8.939                       H  
ATOM   1457 HA   LYS D  91      -9.363  13.246   8.572                       H  
ATOM   1458 HB1  LYS D  91      -8.687  15.418   9.737                       H  
ATOM   1459 HB2  LYS D  91     -10.313  15.966   9.718                       H  
ATOM   1460 HG1  LYS D  91     -10.283  15.937   7.110                       H  
ATOM   1461 HG2  LYS D  91      -9.294  17.102   7.840                       H  
ATOM   1462 HD1  LYS D  91      -7.213  15.687   7.583                       H  
ATOM   1463 HD2  LYS D  91      -8.109  14.288   7.217                       H  
ATOM   1464 HE1  LYS D  91      -7.159  15.300   5.110                       H  
ATOM   1465 HE2  LYS D  91      -8.854  15.173   4.997                       H  
ATOM   1466 HZ1  LYS D  91      -8.120  17.443   4.284                       H  
ATOM   1467 HZ2  LYS D  91      -7.459  17.728   5.799                       H  
ATOM   1468 HZ3  LYS D  91      -9.010  17.612   5.696                       H  
ATOM   1469 N    THR D  92      -9.198  12.824  11.131                       N  
ATOM   1470 CA   THR D  92      -9.189  12.476  12.564                       C  
ATOM   1471 C    THR D  92      -7.948  13.083  13.206                       C  
ATOM   1472 O    THR D  92      -6.843  12.943  12.661                       O  
ATOM   1473 CB   THR D  92      -9.182  10.951  12.755                       C  
ATOM   1474 OG1  THR D  92      -7.988  10.421  12.193                       O  
ATOM   1475 CG2  THR D  92     -10.269  10.296  11.932                       C  
ATOM   1476 HN   THR D  92      -8.366  12.641  10.570                       H  
ATOM   1477 HA   THR D  92     -10.098  12.902  13.050                       H  
ATOM   1478 HB   THR D  92      -9.274  10.680  13.833                       H  
ATOM   1479 HG1  THR D  92      -7.984   9.478  12.311                       H  
ATOM   1480 1HG2 THR D  92     -10.264   9.190  12.071                       H  
ATOM   1481 2HG2 THR D  92     -10.194  10.576  10.855                       H  
ATOM   1482 3HG2 THR D  92     -11.271  10.733  12.152                       H  
ATOM   1483 N    PRO D  93      -8.097  13.812  14.301                       N  
ATOM   1484 CA   PRO D  93      -9.387  14.284  14.839                       C  
ATOM   1485 C    PRO D  93     -10.178  15.103  13.804                       C  
ATOM   1486 O    PRO D  93      -9.594  15.614  12.839                       O  
ATOM   1487 CB   PRO D  93      -8.963  15.235  15.972                       C  
ATOM   1488 CG   PRO D  93      -7.600  14.791  16.359                       C  
ATOM   1489 CD   PRO D  93      -6.951  14.362  15.043                       C  
ATOM   1490 HA   PRO D  93      -9.995  13.435  15.231                       H  
ATOM   1491 HB1  PRO D  93      -9.026  16.315  15.702                       H  
ATOM   1492 HB2  PRO D  93      -9.683  15.273  16.822                       H  
ATOM   1493 HG1  PRO D  93      -7.017  15.553  16.927                       H  
ATOM   1494 HG2  PRO D  93      -7.584  14.007  17.152                       H  
ATOM   1495 HD1  PRO D  93      -6.386  15.163  14.512                       H  
ATOM   1496 HD2  PRO D  93      -6.082  13.672  15.148                       H  
ATOM   1497 N    HIS D  94     -11.490  15.229  13.986                       N  
ATOM   1498 CA   HIS D  94     -12.290  16.072  13.097                       C  
ATOM   1499 C    HIS D  94     -11.634  17.449  13.083                       C  
ATOM   1500 O    HIS D  94     -11.154  17.928  14.099                       O  
ATOM   1501 CB   HIS D  94     -13.746  16.206  13.570                       C  
ATOM   1502 CG   HIS D  94     -14.561  14.973  13.364                       C  
ATOM   1503 ND1  HIS D  94     -15.755  14.745  14.027                       N  
ATOM   1504 CD2  HIS D  94     -14.351  13.892  12.580                       C  
ATOM   1505 CE1  HIS D  94     -16.217  13.551  13.689                       C  
ATOM   1506 NE2  HIS D  94     -15.395  13.019  12.800                       N  
ATOM   1507 HN   HIS D  94     -11.943  14.733  14.753                       H  
ATOM   1508 HA   HIS D  94     -12.273  15.644  12.068                       H  
ATOM   1509 HB1  HIS D  94     -13.785  16.529  14.636                       H  
ATOM   1510 HB2  HIS D  94     -14.236  17.085  13.090                       H  
ATOM   1511 HD1  HIS D  94     -16.206  15.393  14.672                       H  
ATOM   1512 HD2  HIS D  94     -13.503  13.737  11.892                       H  
ATOM   1513 HE1  HIS D  94     -17.133  13.079  14.083                       H  
ATOM   1514 HE2  HIS D  94     -15.514  12.111  12.351                       H  
ATOM   1515 N    ALA D  95     -11.635  18.066  11.922                       N  
ATOM   1516 CA   ALA D  95     -10.920  19.291  11.690                       C  
ATOM   1517 C    ALA D  95     -11.880  20.488  11.712                       C  
ATOM   1518 O    ALA D  95     -12.885  20.509  11.023                       O  
ATOM   1519 CB   ALA D  95     -10.226  19.209  10.374                       C  
ATOM   1520 HN   ALA D  95     -12.166  17.658  11.153                       H  
ATOM   1521 HA   ALA D  95     -10.158  19.423  12.493                       H  
ATOM   1522 HB1  ALA D  95      -9.671  20.159  10.194                       H  
ATOM   1523 HB2  ALA D  95     -10.925  18.962   9.541                       H  
ATOM   1524 HB3  ALA D  95      -9.567  18.313  10.297                       H  
ATOM   1525 N    ILE D  96     -11.519  21.508  12.475                       N  
ATOM   1526 CA   ILE D  96     -12.376  22.661  12.667                       C  
ATOM   1527 C    ILE D  96     -12.426  23.529  11.421                       C  
ATOM   1528 O    ILE D  96     -11.371  23.963  10.920                       O  
ATOM   1529 CB   ILE D  96     -11.899  23.470  13.853                       C  
ATOM   1530 CG1  ILE D  96     -12.046  22.652  15.148                       C  
ATOM   1531 CG2  ILE D  96     -12.695  24.766  13.943                       C  
ATOM   1532 CD1  ILE D  96     -11.337  23.292  16.353                       C  
ATOM   1533 HN   ILE D  96     -10.612  21.482  12.941                       H  
ATOM   1534 HA   ILE D  96     -13.408  22.298  12.883                       H  
ATOM   1535 HB   ILE D  96     -10.822  23.720  13.707                       H  
ATOM   1536 1HG1 ILE D  96     -11.700  21.603  14.996                       H  
ATOM   1537 2HG1 ILE D  96     -13.120  22.460  15.376                       H  
ATOM   1538 1HG2 ILE D  96     -12.343  25.362  14.817                       H  
ATOM   1539 2HG2 ILE D  96     -13.794  24.583  13.974                       H  
ATOM   1540 3HG2 ILE D  96     -12.657  25.349  12.994                       H  
ATOM   1541 1HD1 ILE D  96     -11.444  22.699  17.291                       H  
ATOM   1542 2HD1 ILE D  96     -11.683  24.341  16.505                       H  
ATOM   1543 3HD1 ILE D  96     -10.263  23.484  16.125                       H  
ATOM   1544 N    ALA D  97     -13.666  23.812  10.987                       N  
ATOM   1545 CA   ALA D  97     -13.947  24.752   9.905                       C  
ATOM   1546 C    ALA D  97     -14.509  26.058  10.426                       C  
ATOM   1547 O    ALA D  97     -14.284  27.096   9.841                       O  
ATOM   1548 CB   ALA D  97     -14.946  24.149   8.906                       C  
ATOM   1549 HN   ALA D  97     -14.453  23.345  11.437                       H  
ATOM   1550 HA   ALA D  97     -12.994  24.967   9.367                       H  
ATOM   1551 HB1  ALA D  97     -14.532  23.187   8.522                       H  
ATOM   1552 HB2  ALA D  97     -15.209  24.857   8.086                       H  
ATOM   1553 HB3  ALA D  97     -15.966  24.031   9.341                       H  
ATOM   1554 N    ALA D  98     -15.271  25.979  11.511                       N  
ATOM   1555 CA   ALA D  98     -15.888  27.165  12.091                       C  
ATOM   1556 C    ALA D  98     -16.250  26.938  13.570                       C  
ATOM   1557 O    ALA D  98     -16.414  25.788  13.989                       O  
ATOM   1558 CB   ALA D  98     -17.147  27.596  11.315                       C  
ATOM   1559 HN   ALA D  98     -15.427  25.070  11.947                       H  
ATOM   1560 HA   ALA D  98     -15.149  27.998  12.040                       H  
ATOM   1561 HB1  ALA D  98     -17.619  28.503  11.759                       H  
ATOM   1562 HB2  ALA D  98     -17.878  26.758  11.232                       H  
ATOM   1563 HB3  ALA D  98     -16.925  27.743  10.232                       H  
ATOM   1564 N    ILE D  99     -16.386  28.029  14.329                       N  
ATOM   1565 CA   ILE D  99     -16.749  27.976  15.738                       C  
ATOM   1566 C    ILE D  99     -17.772  29.031  15.976                       C  
ATOM   1567 O    ILE D  99     -17.713  30.121  15.395                       O  
ATOM   1568 CB   ILE D  99     -15.495  28.194  16.613                       C  
ATOM   1569 CG1  ILE D  99     -15.822  28.024  18.079                       C  
ATOM   1570 CG2  ILE D  99     -14.871  29.563  16.333                       C  
ATOM   1571 CD1  ILE D  99     -14.617  28.018  19.024                       C  
ATOM   1572 HN   ILE D  99     -16.228  28.942  13.902                       H  
ATOM   1573 HA   ILE D  99     -17.189  26.978  15.968                       H  
ATOM   1574 HB   ILE D  99     -14.747  27.415  16.337                       H  
ATOM   1575 1HG1 ILE D  99     -16.431  27.103  18.231                       H  
ATOM   1576 2HG1 ILE D  99     -16.556  28.800  18.400                       H  
ATOM   1577 1HG2 ILE D  99     -13.966  29.720  16.965                       H  
ATOM   1578 2HG2 ILE D  99     -15.611  30.388  16.458                       H  
ATOM   1579 3HG2 ILE D  99     -14.648  29.702  15.249                       H  
ATOM   1580 1HD1 ILE D  99     -14.858  27.893  20.105                       H  
ATOM   1581 2HD1 ILE D  99     -14.008  28.939  18.872                       H  
ATOM   1582 3HD1 ILE D  99     -13.883  27.242  18.703                       H  
ATOM   1583 N    SER D 100     -18.713  28.707  16.866                       N  
ATOM   1584 CA   SER D 100     -19.608  29.720  17.443                       C  
ATOM   1585 C    SER D 100     -19.493  29.692  18.950                       C  
ATOM   1586 O    SER D 100     -19.340  28.620  19.577                       O  
ATOM   1587 CB   SER D 100     -21.051  29.480  17.023                       C  
ATOM   1588 OG   SER D 100     -21.559  28.221  17.462                       O  
ATOM   1589 HN   SER D 100     -18.813  27.733  17.152                       H  
ATOM   1590 HA   SER D 100     -19.292  30.725  17.079                       H  
ATOM   1591 HB1  SER D 100     -21.708  30.314  17.363                       H  
ATOM   1592 HB2  SER D 100     -21.168  29.593  15.920                       H  
ATOM   1593 HG   SER D 100     -22.460  28.071  17.200                       H  
ATOM   1594 N    MET D 101     -19.530  30.889  19.516                       N  
ATOM   1595 CA   MET D 101     -19.472  31.073  20.945                       C  
ATOM   1596 C    MET D 101     -20.722  31.835  21.381                       C  
ATOM   1597 O    MET D 101     -21.068  32.840  20.768                       O  
ATOM   1598 CB   MET D 101     -18.224  31.842  21.356                       C  
ATOM   1599 CG   MET D 101     -16.917  30.976  21.179                       C  
ATOM   1600 SD   MET D 101     -15.463  31.793  21.844                       S  
ATOM   1601 CE   MET D 101     -15.304  33.142  20.652                       C  
ATOM   1602 HN   MET D 101     -19.602  31.712  18.918                       H  
ATOM   1603 HA   MET D 101     -19.464  30.074  21.440                       H  
ATOM   1604 HB1  MET D 101     -18.146  32.811  20.810                       H  
ATOM   1605 HB2  MET D 101     -18.313  32.234  22.396                       H  
ATOM   1606 HG1  MET D 101     -17.045  29.960  21.620                       H  
ATOM   1607 HG2  MET D 101     -16.765  30.690  20.112                       H  
ATOM   1608 HE1  MET D 101     -14.401  33.649  21.065                       H  
ATOM   1609 HE2  MET D 101     -16.206  33.783  20.516                       H  
ATOM   1610 HE3  MET D 101     -15.249  32.843  19.579                       H  
ATOM   1611 N    ALA D 102     -21.404  31.339  22.419                       N  
ATOM   1612 CA   ALA D 102     -22.597  31.924  22.978                       C  
ATOM   1613 C    ALA D 102     -22.790  31.231  24.329                       C  
ATOM   1614 O    ALA D 102     -22.286  30.123  24.579                       O  
ATOM   1615 CB   ALA D 102     -23.792  31.636  22.108                       C  
ATOM   1616 HN   ALA D 102     -21.054  30.482  22.847                       H  
ATOM   1617 HA   ALA D 102     -22.468  33.023  23.116                       H  
ATOM   1618 HB1  ALA D 102     -23.651  32.141  21.124                       H  
ATOM   1619 HB2  ALA D 102     -24.753  31.919  22.598                       H  
ATOM   1620 HB3  ALA D 102     -23.988  30.543  22.002                       H  
ATOM   1621 N    ASN D 103     -23.580  31.863  25.168                       N  
ATOM   1622 CA   ASN D 103     -23.987  31.242  26.443                       C  
ATOM   1623 C    ASN D 103     -25.244  30.397  26.343                       C  
ATOM   1624 O    ASN D 103     -25.661  29.821  27.355                       O  
ATOM   1625 CB   ASN D 103     -24.060  32.329  27.465                       C  
ATOM   1626 CG   ASN D 103     -22.693  32.870  27.775                       C  
ATOM   1627 OD1  ASN D 103     -22.519  34.061  28.048                       O  
ATOM   1628 ND2  ASN D 103     -21.693  31.994  27.705                       N  
ATOM   1629 OXT  ASN D 103     -25.794  30.207  25.239                       O  
ATOM   1630 HN   ASN D 103     -23.917  32.797  24.934                       H  
ATOM   1631 HA   ASN D 103     -23.160  30.560  26.751                       H  
ATOM   1632 HB1  ASN D 103     -24.762  33.138  27.155                       H  
ATOM   1633 HB2  ASN D 103     -24.587  31.991  28.388                       H  
ATOM   1634 1HD2 ASN D 103     -20.765  32.361  27.915                       H  
ATOM   1635 2HD2 ASN D 103     -21.837  31.010  27.479                       H  
ATOM   1636 O    HOH D1576     -15.618  20.205   2.424                       O  
ATOM   1637 O    HOH D1577     -14.330  17.894   1.796                       O  
ATOM   1638 O    HOH D1586     -10.064  24.575   0.799                       O  
ATOM   1654 C1   J12 D 105     -10.969  19.913   2.026                       C  
ATOM   1655 O1   J12 D 105     -12.298  20.146   1.595                       O  
ATOM   1656 C2   J12 D 105     -10.779  18.606   2.803                       C  
ATOM   1657 O2   J12 D 105     -11.509  17.511   2.238                       O  
ATOM   1658 C3   J12 D 105     -11.179  18.894   4.249                       C  
ATOM   1659 O3   J12 D 105     -10.855  17.790   5.092                       O  
ATOM   1660 C4   J12 D 105     -10.441  20.139   4.757                       C  
ATOM   1661 O4   J12 D 105      -9.045  19.839   4.919                       O  
ATOM   1662 C5   J12 D 105     -10.633  21.289   3.781                       C  
ATOM   1663 C6   J12 D 105      -9.896  22.526   4.238                       C  
ATOM   1664 O6   J12 D 105     -10.201  23.605   3.350                       O  
ATOM   1665 O5   J12 D 105     -10.147  20.983   2.462                       O  
ATOM   1666 H1   J12 D 105     -10.478  19.654   1.059                       H  
ATOM   1667 H2   J12 D 105      -9.695  18.346   2.787                       H  
ATOM   1668 H2   J12 D 105     -11.391  16.701   2.720                       H  
ATOM   1669 H3   J12 D 105     -12.278  19.077   4.294                       H  
ATOM   1670 H3   J12 D 105     -11.104  17.969   5.991                       H  
ATOM   1671 H4   J12 D 105     -10.864  20.431   5.746                       H  
ATOM   1672 H4   J12 D 105      -8.588  20.610   5.234                       H  
ATOM   1673 H5   J12 D 105     -11.721  21.525   3.716                       H  
ATOM   1674 H61  J12 D 105      -8.799  22.354   4.336                       H  
ATOM   1675 H62  J12 D 105     -10.110  22.779   5.303                       H  
ATOM   1676 H6   J12 D 105      -9.738  24.383   3.637                       H  
TER    1677      J12 D 105                                                      
HETATM 1639 C7   J12 D 105     -12.703  21.052   0.622                       C  
HETATM 1640 C8   J12 D 105     -13.007  20.649  -0.692                       C  
HETATM 1641 C9   J12 D 105     -13.410  21.602  -1.641                       C  
HETATM 1642 C10  J12 D 105     -13.511  22.955  -1.279                       C  
HETATM 1643 C11  J12 D 105     -13.214  23.376   0.033                       C  
HETATM 1644 C12  J12 D 105     -12.809  22.405   0.979                       C  
HETATM 1645 C13  J12 D 105     -13.336  24.840   0.376                       C  
HETATM 1646 O17  J12 D 105     -13.657  25.691  -0.426                       O  
HETATM 1647 N18  J12 D 105     -13.080  25.226   1.658                       N  
HETATM 1648 H8   J12 D 105     -12.935  19.608  -0.987                       H  
HETATM 1649 H9   J12 D 105     -13.644  21.295  -2.657                       H  
HETATM 1650 H10  J12 D 105     -13.823  23.689  -2.021                       H  
HETATM 1651 H12  J12 D 105     -12.567  22.680   1.999                       H  
HETATM 1652 1H18 J12 D 105     -12.824  24.546   2.352                       H  
HETATM 1653 2H18 J12 D 105     -13.177  26.208   1.860                       H  
CONECT    1    2    8    9   10                                                 
CONECT    2    1    3    5   11                                                 
CONECT    3    2    4   17                                                      
CONECT    4    3                                                                
CONECT    5    2    6    7   12                                                 
CONECT    6    5   13                                                           
CONECT    7    5   14   15   16                                                 
CONECT    8    1                                                                
CONECT    9    1                                                                
CONECT   10    1                                                                
CONECT   11    2                                                                
CONECT   12    5                                                                
CONECT   13    6                                                                
CONECT   14    7                                                                
CONECT   15    7                                                                
CONECT   16    7                                                                
CONECT   17    3   18   23                                                      
CONECT   18   17   19   21   24                                                 
CONECT   19   18   20   31                                                      
CONECT   20   19                                                                
CONECT   21   18   22   25   26                                                 
CONECT   22   21   23   27   28                                                 
CONECT   23   17   22   29   30                                                 
CONECT   24   18                                                                
CONECT   25   21                                                                
CONECT   26   21                                                                
CONECT   27   22                                                                
CONECT   28   22                                                                
CONECT   29   23                                                                
CONECT   30   23                                                                
CONECT   31   19   32   40                                                      
CONECT   32   31   33   35   41                                                 
CONECT   33   32   34   48                                                      
CONECT   34   33                                                                
CONECT   35   32   36   42   43                                                 
CONECT   36   35   37   44   45                                                 
CONECT   37   36   38   39                                                      
CONECT   38   37                                                                
CONECT   39   37   46   47                                                      
CONECT   40   31                                                                
CONECT   41   32                                                                
CONECT   42   35                                                                
CONECT   43   35                                                                
CONECT   44   36                                                                
CONECT   45   36                                                                
CONECT   46   39                                                                
CONECT   47   39                                                                
CONECT   48   33   49   56                                                      
CONECT   49   48   50   52   57                                                 
CONECT   50   49   51   62                                                      
CONECT   51   50                                                                
CONECT   52   49   53   58   59                                                 
CONECT   53   52   54   55                                                      
CONECT   54   53                                                                
CONECT   55   53   60   61                                                      
CONECT   56   48                                                                
CONECT   57   49                                                                
CONECT   58   52                                                                
CONECT   59   52                                                                
CONECT   60   55                                                                
CONECT   61   55                                                                
CONECT   62   50   63   70                                                      
CONECT   63   62   64   66   71                                                 
CONECT   64   63   65   81                                                      
CONECT   65   64                                                                
CONECT   66   63   67   68   72                                                 
CONECT   67   66   69   73   74                                                 
CONECT   68   66   75   76   77                                                 
CONECT   69   67   78   79   80                                                 
CONECT   70   62                                                                
CONECT   71   63                                                                
CONECT   72   66                                                                
CONECT   73   67                                                                
CONECT   74   67                                                                
CONECT   75   68                                                                
CONECT   76   68                                                                
CONECT   77   68                                                                
CONECT   78   69                                                                
CONECT   79   69                                                                
CONECT   80   69                                                                
CONECT   81   64   82   88                                                      
CONECT   82   81   83   85   89                                                 
CONECT   83   82   84   95                                                      
CONECT   84   83                                                                
CONECT   85   82   86   87   90                                                 
CONECT   86   85   91                                                           
CONECT   87   85   92   93   94                                                 
CONECT   88   81                                                                
CONECT   89   82                                                                
CONECT   90   85                                                                
CONECT   91   86                                                                
CONECT   92   87                                                                
CONECT   93   87                                                                
CONECT   94   87                                                                
CONECT   95   83   96  103                                                      
CONECT   96   95   97   99  104                                                 
CONECT   97   96   98  107                                                      
CONECT   98   97                                                                
CONECT   99   96  100  105  106                                                 
CONECT  100   99  101  102                                                      
CONECT  101  100                                                                
CONECT  102  100                                                                
CONECT  103   95                                                                
CONECT  104   96                                                                
CONECT  105   99                                                                
CONECT  106   99                                                                
CONECT  107   97  108  115                                                      
CONECT  108  107  109  111  116                                                 
CONECT  109  108  110  126                                                      
CONECT  110  109                                                                
CONECT  111  108  112  117  118                                                 
CONECT  112  111  113  114  119                                                 
CONECT  113  112  120  121  122                                                 
CONECT  114  112  123  124  125                                                 
CONECT  115  107                                                                
CONECT  116  108                                                                
CONECT  117  111                                                                
CONECT  118  111                                                                
CONECT  119  112                                                                
CONECT  120  113                                                                
CONECT  121  113                                                                
CONECT  122  113                                                                
CONECT  123  114                                                                
CONECT  124  114                                                                
CONECT  125  114                                                                
CONECT  126  109  127  132                                                      
CONECT  127  126  128  130  133                                                 
CONECT  128  127  129  136                                                      
CONECT  129  128                                                                
CONECT  130  127  131  134  135                                                 
CONECT  131  130 1374                                                           
CONECT  132  126                                                                
CONECT  133  127                                                                
CONECT  134  130                                                                
CONECT  135  130                                                                
CONECT  136  128  137  141                                                      
CONECT  137  136  138  140  142                                                 
CONECT  138  137  139  146                                                      
CONECT  139  138                                                                
CONECT  140  137  143  144  145                                                 
CONECT  141  136                                                                
CONECT  142  137                                                                
CONECT  143  140                                                                
CONECT  144  140                                                                
CONECT  145  140                                                                
CONECT  146  138  147  155                                                      
CONECT  147  146  148  150  156                                                 
CONECT  148  147  149  161                                                      
CONECT  149  148                                                                
CONECT  150  147  151  157  158                                                 
CONECT  151  150  152  159  160                                                 
CONECT  152  151  153  154                                                      
CONECT  153  152                                                                
CONECT  154  152                                                                
CONECT  155  146                                                                
CONECT  156  147                                                                
CONECT  157  150                                                                
CONECT  158  150                                                                
CONECT  159  151                                                                
CONECT  160  151                                                                
CONECT  161  148  162  173                                                      
CONECT  162  161  165  163  174                                                 
CONECT  163  162  164  182                                                      
CONECT  164  163                                                                
CONECT  165  162  166  175  176                                                 
CONECT  166  165  167  168                                                      
CONECT  167  166  169  177                                                      
CONECT  168  166  170  178                                                      
CONECT  169  167  171  179                                                      
CONECT  170  168  171  180                                                      
CONECT  171  169  170  172                                                      
CONECT  172  171  181                                                           
CONECT  173  161                                                                
CONECT  174  162                                                                
CONECT  175  165                                                                
CONECT  176  165                                                                
CONECT  177  167                                                                
CONECT  178  168                                                                
CONECT  179  169                                                                
CONECT  180  170                                                                
CONECT  181  172                                                                
CONECT  182  163  183  192                                                      
CONECT  183  182  184  186  193                                                 
CONECT  184  183  185  200                                                      
CONECT  185  184                                                                
CONECT  186  183  187  194  195                                                 
CONECT  187  186  188  189                                                      
CONECT  188  187  190  196                                                      
CONECT  189  187  191  197                                                      
CONECT  190  188  191  198                                                      
CONECT  191  189  190  199                                                      
CONECT  192  182                                                                
CONECT  193  183                                                                
CONECT  194  186                                                                
CONECT  195  186                                                                
CONECT  196  188                                                                
CONECT  197  189                                                                
CONECT  198  190                                                                
CONECT  199  191                                                                
CONECT  200  184  201  208                                                      
CONECT  201  200  202  204  209                                                 
CONECT  202  201  203  214                                                      
CONECT  203  202                                                                
CONECT  204  201  205  210  211                                                 
CONECT  205  204  206  207                                                      
CONECT  206  205                                                                
CONECT  207  205  212  213                                                      
CONECT  208  200                                                                
CONECT  209  201                                                                
CONECT  210  204                                                                
CONECT  211  204                                                                
CONECT  212  207                                                                
CONECT  213  207                                                                
CONECT  214  202  215  221                                                      
CONECT  215  214  216  218  222                                                 
CONECT  216  215  217  228                                                      
CONECT  217  216                                                                
CONECT  218  215  219  220  223                                                 
CONECT  219  218  224                                                           
CONECT  220  218  225  226  227                                                 
CONECT  221  214                                                                
CONECT  222  215                                                                
CONECT  223  218                                                                
CONECT  224  219                                                                
CONECT  225  220                                                                
CONECT  226  220                                                                
CONECT  227  220                                                                
CONECT  228  216  229  237                                                      
CONECT  229  228  230  232  238                                                 
CONECT  230  229  231  245                                                      
CONECT  231  230                                                                
CONECT  232  229  233  239  240                                                 
CONECT  233  232  234  241  242                                                 
CONECT  234  233  235  236                                                      
CONECT  235  234                                                                
CONECT  236  234  243  244                                                      
CONECT  237  228                                                                
CONECT  238  229                                                                
CONECT  239  232                                                                
CONECT  240  232                                                                
CONECT  241  233                                                                
CONECT  242  233                                                                
CONECT  243  236                                                                
CONECT  244  236                                                                
CONECT  245  230  246  253                                                      
CONECT  246  245  247  249  254                                                 
CONECT  247  246  248  264                                                      
CONECT  248  247                                                                
CONECT  249  246  250  251  255                                                 
CONECT  250  249  252  256  257                                                 
CONECT  251  249  258  259  260                                                 
CONECT  252  250  261  262  263                                                 
CONECT  253  245                                                                
CONECT  254  246                                                                
CONECT  255  249                                                                
CONECT  256  250                                                                
CONECT  257  250                                                                
CONECT  258  251                                                                
CONECT  259  251                                                                
CONECT  260  251                                                                
CONECT  261  252                                                                
CONECT  262  252                                                                
CONECT  263  252                                                                
CONECT  264  247  265  274                                                      
CONECT  265  264  266  268  275                                                 
CONECT  266  265  267  282                                                      
CONECT  267  266                                                                
CONECT  268  265  269  276  277                                                 
CONECT  269  268  270  271                                                      
CONECT  270  269  272  278                                                      
CONECT  271  269  273  279                                                      
CONECT  272  270  273  280                                                      
CONECT  273  271  272  281                                                      
CONECT  274  264                                                                
CONECT  275  265                                                                
CONECT  276  268                                                                
CONECT  277  268                                                                
CONECT  278  270                                                                
CONECT  279  271                                                                
CONECT  280  272                                                                
CONECT  281  273                                                                
CONECT  282  266  283  289                                                      
CONECT  283  282  284  286  290                                                 
CONECT  284  283  285  296                                                      
CONECT  285  284                                                                
CONECT  286  283  287  288  291                                                 
CONECT  287  286  292                                                           
CONECT  288  286  293  294  295                                                 
CONECT  289  282                                                                
CONECT  290  283                                                                
CONECT  291  286                                                                
CONECT  292  287                                                                
CONECT  293  288                                                                
CONECT  294  288                                                                
CONECT  295  288                                                                
CONECT  296  284  297  304                                                      
CONECT  297  296  298  300  305                                                 
CONECT  298  297  299  315                                                      
CONECT  299  298                                                                
CONECT  300  297  301  306  307                                                 
CONECT  301  300  302  303  308                                                 
CONECT  302  301  309  310  311                                                 
CONECT  303  301  312  313  314                                                 
CONECT  304  296                                                                
CONECT  305  297                                                                
CONECT  306  300                                                                
CONECT  307  300                                                                
CONECT  308  301                                                                
CONECT  309  302                                                                
CONECT  310  302                                                                
CONECT  311  302                                                                
CONECT  312  303                                                                
CONECT  313  303                                                                
CONECT  314  303                                                                
CONECT  315  298  316  323                                                      
CONECT  316  315  317  319  324                                                 
CONECT  317  316  318  329                                                      
CONECT  318  317                                                                
CONECT  319  316  320  325  326                                                 
CONECT  320  319  321  322                                                      
CONECT  321  320                                                                
CONECT  322  320  327  328                                                      
CONECT  323  315                                                                
CONECT  324  316                                                                
CONECT  325  319                                                                
CONECT  326  319                                                                
CONECT  327  322                                                                
CONECT  328  322                                                                
CONECT  329  317  330  337                                                      
CONECT  330  329  331  333  338                                                 
CONECT  331  330  332  341                                                      
CONECT  332  331                                                                
CONECT  333  330  334  339  340                                                 
CONECT  334  333  335  336                                                      
CONECT  335  334                                                                
CONECT  336  334                                                                
CONECT  337  329                                                                
CONECT  338  330                                                                
CONECT  339  333                                                                
CONECT  340  333                                                                
CONECT  341  331  342  350                                                      
CONECT  342  341  343  345  351                                                 
CONECT  343  342  344  363                                                      
CONECT  344  343                                                                
CONECT  345  342  346  352  353                                                 
CONECT  346  345  347  354  355                                                 
CONECT  347  346  348  356  357                                                 
CONECT  348  347  349  358  359                                                 
CONECT  349  348  360  361  362                                                 
CONECT  350  341                                                                
CONECT  351  342                                                                
CONECT  352  345                                                                
CONECT  353  345                                                                
CONECT  354  346                                                                
CONECT  355  346                                                                
CONECT  356  347                                                                
CONECT  357  347                                                                
CONECT  358  348                                                                
CONECT  359  348                                                                
CONECT  360  349                                                                
CONECT  361  349                                                                
CONECT  362  349                                                                
CONECT  363  343  364  371                                                      
CONECT  364  363  365  367  372                                                 
CONECT  365  364  366  382                                                      
CONECT  366  365                                                                
CONECT  367  364  368  369  373                                                 
CONECT  368  367  370  374  375                                                 
CONECT  369  367  376  377  378                                                 
CONECT  370  368  379  380  381                                                 
CONECT  371  363                                                                
CONECT  372  364                                                                
CONECT  373  367                                                                
CONECT  374  368                                                                
CONECT  375  368                                                                
CONECT  376  369                                                                
CONECT  377  369                                                                
CONECT  378  369                                                                
CONECT  379  370                                                                
CONECT  380  370                                                                
CONECT  381  370                                                                
CONECT  382  365  383  393                                                      
CONECT  383  382  384  386  394                                                 
CONECT  384  383  385  402                                                      
CONECT  385  384                                                                
CONECT  386  383  387  395  396                                                 
CONECT  387  386  388  389                                                      
CONECT  388  387  390  397                                                      
CONECT  389  387  391  398                                                      
CONECT  390  388  392  399                                                      
CONECT  391  389  392  400                                                      
CONECT  392  390  391  401                                                      
CONECT  393  382                                                                
CONECT  394  383                                                                
CONECT  395  386                                                                
CONECT  396  386                                                                
CONECT  397  388                                                                
CONECT  398  389                                                                
CONECT  399  390                                                                
CONECT  400  391                                                                
CONECT  401  392                                                                
CONECT  402  384  403  408                                                      
CONECT  403  402  404  406  409                                                 
CONECT  404  403  405  413                                                      
CONECT  405  404                                                                
CONECT  406  403  407  410  411                                                 
CONECT  407  406  412                                                           
CONECT  408  402                                                                
CONECT  409  403                                                                
CONECT  410  406                                                                
CONECT  411  406                                                                
CONECT  412  407                                                                
CONECT  413  404  414  425                                                      
CONECT  414  413  415  417  426                                                 
CONECT  415  414  416  434                                                      
CONECT  416  415                                                                
CONECT  417  414  418  427  428                                                 
CONECT  418  417  419  420                                                      
CONECT  419  418  421  429                                                      
CONECT  420  418  422  430                                                      
CONECT  421  419  423  431                                                      
CONECT  422  420  423  432                                                      
CONECT  423  421  422  424                                                      
CONECT  424  423  433                                                           
CONECT  425  413                                                                
CONECT  426  414                                                                
CONECT  427  417                                                                
CONECT  428  417                                                                
CONECT  429  419                                                                
CONECT  430  420                                                                
CONECT  431  421                                                                
CONECT  432  422                                                                
CONECT  433  424                                                                
CONECT  434  415  435  441                                                      
CONECT  435  434  436  438  442                                                 
CONECT  436  435  437  448                                                      
CONECT  437  436                                                                
CONECT  438  435  439  440  443                                                 
CONECT  439  438  444                                                           
CONECT  440  438  445  446  447                                                 
CONECT  441  434                                                                
CONECT  442  435                                                                
CONECT  443  438                                                                
CONECT  444  439                                                                
CONECT  445  440                                                                
CONECT  446  440                                                                
CONECT  447  440                                                                
CONECT  448  436  449  457                                                      
CONECT  449  448  450  452  458                                                 
CONECT  450  449  451  463                                                      
CONECT  451  450                                                                
CONECT  452  449  453  459  460                                                 
CONECT  453  452  454  461  462                                                 
CONECT  454  453  455  456                                                      
CONECT  455  454                                                                
CONECT  456  454                                                                
CONECT  457  448                                                                
CONECT  458  449                                                                
CONECT  459  452                                                                
CONECT  460  452                                                                
CONECT  461  453                                                                
CONECT  462  453                                                                
CONECT  463  450  464  469                                                      
CONECT  464  463  465  467  470                                                 
CONECT  465  464  466  474                                                      
CONECT  466  465                                                                
CONECT  467  464  468  471  472                                                 
CONECT  468  467  473                                                           
CONECT  469  463                                                                
CONECT  470  464                                                                
CONECT  471  467                                                                
CONECT  472  467                                                                
CONECT  473  468                                                                
CONECT  474  465  475  482                                                      
CONECT  475  474  476  478  483                                                 
CONECT  476  475  477  493                                                      
CONECT  477  476                                                                
CONECT  478  475  479  484  485                                                 
CONECT  479  478  480  481  486                                                 
CONECT  480  479  487  488  489                                                 
CONECT  481  479  490  491  492                                                 
CONECT  482  474                                                                
CONECT  483  475                                                                
CONECT  484  478                                                                
CONECT  485  478                                                                
CONECT  486  479                                                                
CONECT  487  480                                                                
CONECT  488  480                                                                
CONECT  489  480                                                                
CONECT  490  481                                                                
CONECT  491  481                                                                
CONECT  492  481                                                                
CONECT  493  476  494  498                                                      
CONECT  494  493  497  495  499                                                 
CONECT  495  494  496  503                                                      
CONECT  496  495                                                                
CONECT  497  494  500  501  502                                                 
CONECT  498  493                                                                
CONECT  499  494                                                                
CONECT  500  497                                                                
CONECT  501  497                                                                
CONECT  502  497                                                                
CONECT  503  495  504  507                                                      
CONECT  504  503  505  508  509                                                 
CONECT  505  504  506  510                                                      
CONECT  506  505                                                                
CONECT  507  503                                                                
CONECT  508  504                                                                
CONECT  509  504                                                                
CONECT  510  505  511  519                                                      
CONECT  511  510  512  514  520                                                 
CONECT  512  511  513  532                                                      
CONECT  513  512                                                                
CONECT  514  511  515  521  522                                                 
CONECT  515  514  516  523  524                                                 
CONECT  516  515  517  525  526                                                 
CONECT  517  516  518  527  528                                                 
CONECT  518  517  529  530  531                                                 
CONECT  519  510                                                                
CONECT  520  511                                                                
CONECT  521  514                                                                
CONECT  522  514                                                                
CONECT  523  515                                                                
CONECT  524  515                                                                
CONECT  525  516                                                                
CONECT  526  516                                                                
CONECT  527  517                                                                
CONECT  528  517                                                                
CONECT  529  518                                                                
CONECT  530  518                                                                
CONECT  531  518                                                                
CONECT  532  512  533  543                                                      
CONECT  533  532  534  536  544                                                 
CONECT  534  533  535  556                                                      
CONECT  535  534                                                                
CONECT  536  533  537  545  546                                                 
CONECT  537  536  538  547  548                                                 
CONECT  538  537  539  549  550                                                 
CONECT  539  538  540  551                                                      
CONECT  540  539  541  542                                                      
CONECT  541  540  552  553                                                      
CONECT  542  540  554  555                                                      
CONECT  543  532                                                                
CONECT  544  533                                                                
CONECT  545  536                                                                
CONECT  546  536                                                                
CONECT  547  537                                                                
CONECT  548  537                                                                
CONECT  549  538                                                                
CONECT  550  538                                                                
CONECT  551  539                                                                
CONECT  552  541                                                                
CONECT  553  541                                                                
CONECT  554  542                                                                
CONECT  555  542                                                                
CONECT  556  534  557  565                                                      
CONECT  557  556  558  560  566                                                 
CONECT  558  557  559  571                                                      
CONECT  559  558                                                                
CONECT  560  557  561  567  568                                                 
CONECT  561  560  562  569  570                                                 
CONECT  562  561  563  564                                                      
CONECT  563  562                                                                
CONECT  564  562                                                                
CONECT  565  556                                                                
CONECT  566  557                                                                
CONECT  567  560                                                                
CONECT  568  560                                                                
CONECT  569  561                                                                
CONECT  570  561                                                                
CONECT  571  558  572  579                                                      
CONECT  572  571  573  575  580                                                 
CONECT  573  572  574  588                                                      
CONECT  574  573                                                                
CONECT  575  572  576  581  582                                                 
CONECT  576  575  577  583  584                                                 
CONECT  577  576  578                                                           
CONECT  578  577  585  586  587                                                 
CONECT  579  571                                                                
CONECT  580  572                                                                
CONECT  581  575                                                                
CONECT  582  575                                                                
CONECT  583  576                                                                
CONECT  584  576                                                                
CONECT  585  578                                                                
CONECT  586  578                                                                
CONECT  587  578                                                                
CONECT  588  573  589  593                                                      
CONECT  589  588  590  592  594                                                 
CONECT  590  589  591  598                                                      
CONECT  591  590                                                                
CONECT  592  589  595  596  597                                                 
CONECT  593  588                                                                
CONECT  594  589                                                                
CONECT  595  592                                                                
CONECT  596  592                                                                
CONECT  597  592                                                                
CONECT  598  590  599  606                                                      
CONECT  599  598  600  602  607                                                 
CONECT  600  599  601  617                                                      
CONECT  601  600                                                                
CONECT  602  599  603  604  608                                                 
CONECT  603  602  605  609  610                                                 
CONECT  604  602  611  612  613                                                 
CONECT  605  603  614  615  616                                                 
CONECT  606  598                                                                
CONECT  607  599                                                                
CONECT  608  602                                                                
CONECT  609  603                                                                
CONECT  610  603                                                                
CONECT  611  604                                                                
CONECT  612  604                                                                
CONECT  613  604                                                                
CONECT  614  605                                                                
CONECT  615  605                                                                
CONECT  616  605                                                                
CONECT  617  600  618  625                                                      
CONECT  618  617  619  621  626                                                 
CONECT  619  618  620  636                                                      
CONECT  620  619                                                                
CONECT  621  618  622  623  627                                                 
CONECT  622  621  624  628  629                                                 
CONECT  623  621  630  631  632                                                 
CONECT  624  622  633  634  635                                                 
CONECT  625  617                                                                
CONECT  626  618                                                                
CONECT  627  621                                                                
CONECT  628  622                                                                
CONECT  629  622                                                                
CONECT  630  623                                                                
CONECT  631  623                                                                
CONECT  632  623                                                                
CONECT  633  624                                                                
CONECT  634  624                                                                
CONECT  635  624                                                                
CONECT  636  619  637  643                                                      
CONECT  637  636  638  640  644                                                 
CONECT  638  637  639  650                                                      
CONECT  639  638                                                                
CONECT  640  637  641  642  645                                                 
CONECT  641  640  646                                                           
CONECT  642  640  647  648  649                                                 
CONECT  643  636                                                                
CONECT  644  637                                                                
CONECT  645  640                                                                
CONECT  646  641                                                                
CONECT  647  642                                                                
CONECT  648  642                                                                
CONECT  649  642                                                                
CONECT  650  638  651  661                                                      
CONECT  651  650  654  652  662                                                 
CONECT  652  651  653  670                                                      
CONECT  653  652                                                                
CONECT  654  651  655  663  664                                                 
CONECT  655  654  656  657                                                      
CONECT  656  655  658  665                                                      
CONECT  657  655  659  666                                                      
CONECT  658  656  660  667                                                      
CONECT  659  657  660  668                                                      
CONECT  660  658  659  669                                                      
CONECT  661  650                                                                
CONECT  662  651                                                                
CONECT  663  654                                                                
CONECT  664  654                                                                
CONECT  665  656                                                                
CONECT  666  657                                                                
CONECT  667  658                                                                
CONECT  668  659                                                                
CONECT  669  660                                                                
CONECT  670  652  671  679                                                      
CONECT  671  670  672  674  680                                                 
CONECT  672  671  673  692                                                      
CONECT  673  672                                                                
CONECT  674  671  675  681  682                                                 
CONECT  675  674  676  683  684                                                 
CONECT  676  675  677  685  686                                                 
CONECT  677  676  678  687  688                                                 
CONECT  678  677  689  690  691                                                 
CONECT  679  670                                                                
CONECT  680  671                                                                
CONECT  681  674                                                                
CONECT  682  674                                                                
CONECT  683  675                                                                
CONECT  684  675                                                                
CONECT  685  676                                                                
CONECT  686  676                                                                
CONECT  687  677                                                                
CONECT  688  677                                                                
CONECT  689  678                                                                
CONECT  690  678                                                                
CONECT  691  678                                                                
CONECT  692  672  693  700                                                      
CONECT  693  692  694  696  701                                                 
CONECT  694  693  695  706                                                      
CONECT  695  694                                                                
CONECT  696  693  697  702  703                                                 
CONECT  697  696  699  698                                                      
CONECT  698  697                                                                
CONECT  699  697  704  705                                                      
CONECT  700  692                                                                
CONECT  701  693                                                                
CONECT  702  696                                                                
CONECT  703  696                                                                
CONECT  704  699                                                                
CONECT  705  699                                                                
CONECT  706  694  707  710                                                      
CONECT  707  706  708  711  712                                                 
CONECT  708  707  709  713                                                      
CONECT  709  708                                                                
CONECT  710  706                                                                
CONECT  711  707                                                                
CONECT  712  707                                                                
CONECT  713  708  714  718                                                      
CONECT  714  713  717  715  719                                                 
CONECT  715  714  716  723                                                      
CONECT  716  715                                                                
CONECT  717  714  720  721  722                                                 
CONECT  718  713                                                                
CONECT  719  714                                                                
CONECT  720  717                                                                
CONECT  721  717                                                                
CONECT  722  717                                                                
CONECT  723  715  724  730                                                      
CONECT  724  723  725  727  731                                                 
CONECT  725  724  726  737                                                      
CONECT  726  725                                                                
CONECT  727  724  728  729  732                                                 
CONECT  728  727  733                                                           
CONECT  729  727  734  735  736                                                 
CONECT  730  723                                                                
CONECT  731  724                                                                
CONECT  732  727                                                                
CONECT  733  728                                                                
CONECT  734  729                                                                
CONECT  735  729                                                                
CONECT  736  729                                                                
CONECT  737  725  738  748                                                      
CONECT  738  737  741  739  749                                                 
CONECT  739  738  740  757                                                      
CONECT  740  739                                                                
CONECT  741  738  742  750  751                                                 
CONECT  742  741  743  744                                                      
CONECT  743  742  745  752                                                      
CONECT  744  742  746  753                                                      
CONECT  745  743  747  754                                                      
CONECT  746  744  747  755                                                      
CONECT  747  745  746  756                                                      
CONECT  748  737                                                                
CONECT  749  738                                                                
CONECT  750  741                                                                
CONECT  751  741                                                                
CONECT  752  743                                                                
CONECT  753  744                                                                
CONECT  754  745                                                                
CONECT  755  746                                                                
CONECT  756  747                                                                
CONECT  757  739  758  766                                                      
CONECT  758  757  759  761  767                                                 
CONECT  759  758  760  774                                                      
CONECT  760  759                                                                
CONECT  761  758  762  768  769                                                 
CONECT  762  761  763  770  771                                                 
CONECT  763  762  764  765                                                      
CONECT  764  763                                                                
CONECT  765  763  772  773                                                      
CONECT  766  757                                                                
CONECT  767  758                                                                
CONECT  768  761                                                                
CONECT  769  761                                                                
CONECT  770  762                                                                
CONECT  771  762                                                                
CONECT  772  765                                                                
CONECT  773  765                                                                
CONECT  774  759  775  781                                                      
CONECT  775  774  776  778  782                                                 
CONECT  776  775  777  790                                                      
CONECT  777  776                                                                
CONECT  778  775  780  779  783                                                 
CONECT  779  778  784  785  786                                                 
CONECT  780  778  787  788  789                                                 
CONECT  781  774                                                                
CONECT  782  775                                                                
CONECT  783  778                                                                
CONECT  784  779                                                                
CONECT  785  779                                                                
CONECT  786  779                                                                
CONECT  787  780                                                                
CONECT  788  780                                                                
CONECT  789  780                                                                
CONECT  790  776  791  799                                                      
CONECT  791  790  792  794  800                                                 
CONECT  792  791  793  805                                                      
CONECT  793  792                                                                
CONECT  794  791  795  801  802                                                 
CONECT  795  794  796  803  804                                                 
CONECT  796  795  797  798                                                      
CONECT  797  796                                                                
CONECT  798  796                                                                
CONECT  799  790                                                                
CONECT  800  791                                                                
CONECT  801  794                                                                
CONECT  802  794                                                                
CONECT  803  795                                                                
CONECT  804  795                                                                
CONECT  805  792  806  812                                                      
CONECT  806  805  807  809  813                                                 
CONECT  807  806  821  808                                                      
CONECT  808  807                                                                
CONECT  809  806  810  811  814                                                 
CONECT  810  809  815  816  817                                                 
CONECT  811  809  818  819  820                                                 
CONECT  812  805                                                                
CONECT  813  806                                                                
CONECT  814  809                                                                
CONECT  815  810                                                                
CONECT  816  810                                                                
CONECT  817  810                                                                
CONECT  818  811                                                                
CONECT  819  811                                                                
CONECT  820  811                                                                
CONECT  821  807  827  822                                                      
CONECT  822  821  825  823  828                                                 
CONECT  823  822  824  835                                                      
CONECT  824  823                                                                
CONECT  825  822  826  829  830                                                 
CONECT  826  825  827  831  832                                                 
CONECT  827  821  826  833  834                                                 
CONECT  828  822                                                                
CONECT  829  825                                                                
CONECT  830  825                                                                
CONECT  831  826                                                                
CONECT  832  826                                                                
CONECT  833  827                                                                
CONECT  834  827                                                                
CONECT  835  823  836  839                                                      
CONECT  836  835  837  840  841                                                 
CONECT  837  836  838  842                                                      
CONECT  838  837                                                                
CONECT  839  835                                                                
CONECT  840  836                                                                
CONECT  841  836                                                                
CONECT  842  837  843  848                                                      
CONECT  843  842  844  846  849                                                 
CONECT  844  843  845  853                                                      
CONECT  845  844                                                                
CONECT  846  843  847  850  851                                                 
CONECT  847  846  852                                                           
CONECT  848  842                                                                
CONECT  849  843                                                                
CONECT  850  846                                                                
CONECT  851  846                                                                
CONECT  852  847                                                                
CONECT  853  844  854  862                                                      
CONECT  854  853  855  857  863                                                 
CONECT  855  854  856  870                                                      
CONECT  856  855                                                                
CONECT  857  854  858  864  865                                                 
CONECT  858  857  859  866  867                                                 
CONECT  859  858  860  861                                                      
CONECT  860  859                                                                
CONECT  861  859  868  869                                                      
CONECT  862  853                                                                
CONECT  863  854                                                                
CONECT  864  857                                                                
CONECT  865  857                                                                
CONECT  866  858                                                                
CONECT  867  858                                                                
CONECT  868  861                                                                
CONECT  869  861                                                                
CONECT  870  855  871  880                                                      
CONECT  871  870  872  874  881                                                 
CONECT  872  871  888  873                                                      
CONECT  873  872                                                                
CONECT  874  871  875  882  883                                                 
CONECT  875  874  877  876                                                      
CONECT  876  875  878  884                                                      
CONECT  877  875  879  885                                                      
CONECT  878  876  879  886                                                      
CONECT  879  877  878  887                                                      
CONECT  880  870                                                                
CONECT  881  871                                                                
CONECT  882  874                                                                
CONECT  883  874                                                                
CONECT  884  876                                                                
CONECT  885  877                                                                
CONECT  886  878                                                                
CONECT  887  879                                                                
CONECT  888  872  889  896                                                      
CONECT  889  888  892  890  897                                                 
CONECT  890  889  891  907                                                      
CONECT  891  890                                                                
CONECT  892  889  893  894  898                                                 
CONECT  893  892  895  899  900                                                 
CONECT  894  892  901  902  903                                                 
CONECT  895  893  904  905  906                                                 
CONECT  896  888                                                                
CONECT  897  889                                                                
CONECT  898  892                                                                
CONECT  899  893                                                                
CONECT  900  893                                                                
CONECT  901  894                                                                
CONECT  902  894                                                                
CONECT  903  894                                                                
CONECT  904  895                                                                
CONECT  905  895                                                                
CONECT  906  895                                                                
CONECT  907  890  908  915                                                      
CONECT  908  907  909  911  916                                                 
CONECT  909  908  910  919                                                      
CONECT  910  909                                                                
CONECT  911  908  912  917  918                                                 
CONECT  912  911  913  914                                                      
CONECT  913  912                                                                
CONECT  914  912                                                                
CONECT  915  907                                                                
CONECT  916  908                                                                
CONECT  917  911                                                                
CONECT  918  911                                                                
CONECT  919  909  920  925                                                      
CONECT  920  919  921  923  926                                                 
CONECT  921  920  922  930                                                      
CONECT  922  921                                                                
CONECT  923  920  924  927  928                                                 
CONECT  924  923  929                                                           
CONECT  925  919                                                                
CONECT  926  920                                                                
CONECT  927  923                                                                
CONECT  928  923                                                                
CONECT  929  924                                                                
CONECT  930  921  931  939                                                      
CONECT  931  930  934  932  940                                                 
CONECT  932  931  933  947                                                      
CONECT  933  932                                                                
CONECT  934  931  935  941  942                                                 
CONECT  935  934  936  943  944                                                 
CONECT  936  935  937  938                                                      
CONECT  937  936                                                                
CONECT  938  936  945  946                                                      
CONECT  939  930                                                                
CONECT  940  931                                                                
CONECT  941  934                                                                
CONECT  942  934                                                                
CONECT  943  935                                                                
CONECT  944  935                                                                
CONECT  945  938                                                                
CONECT  946  938                                                                
CONECT  947  932  948  956                                                      
CONECT  948  947  949  951  957                                                 
CONECT  949  948  950  969                                                      
CONECT  950  949                                                                
CONECT  951  948  952  958  959                                                 
CONECT  952  951  953  960  961                                                 
CONECT  953  952  954  962  963                                                 
CONECT  954  953  955  964  965                                                 
CONECT  955  954  966  967  968                                                 
CONECT  956  947                                                                
CONECT  957  948                                                                
CONECT  958  951                                                                
CONECT  959  951                                                                
CONECT  960  952                                                                
CONECT  961  952                                                                
CONECT  962  953                                                                
CONECT  963  953                                                                
CONECT  964  954                                                                
CONECT  965  954                                                                
CONECT  966  955                                                                
CONECT  967  955                                                                
CONECT  968  955                                                                
CONECT  969  949  970  978                                                      
CONECT  970  969  971  973  979                                                 
CONECT  971  970  972  991                                                      
CONECT  972  971                                                                
CONECT  973  970  974  980  981                                                 
CONECT  974  973  975  982  983                                                 
CONECT  975  974  976  984  985                                                 
CONECT  976  975  977  986  987                                                 
CONECT  977  976  988  989  990                                                 
CONECT  978  969                                                                
CONECT  979  970                                                                
CONECT  980  973                                                                
CONECT  981  973                                                                
CONECT  982  974                                                                
CONECT  983  974                                                                
CONECT  984  975                                                                
CONECT  985  975                                                                
CONECT  986  976                                                                
CONECT  987  976                                                                
CONECT  988  977                                                                
CONECT  989  977                                                                
CONECT  990  977                                                                
CONECT  991  971  992  996                                                      
CONECT  992  991  993  995  997                                                 
CONECT  993  992  994 1001                                                      
CONECT  994  993                                                                
CONECT  995  992  998  999 1000                                                 
CONECT  996  991                                                                
CONECT  997  992                                                                
CONECT  998  995                                                                
CONECT  999  995                                                                
CONECT 1000  995                                                                
CONECT 1001  993 1002 1009                                                      
CONECT 1002 1001 1005 1003 1010                                                 
CONECT 1003 1002 1004 1020                                                      
CONECT 1004 1003                                                                
CONECT 1005 1002 1006 1007 1011                                                 
CONECT 1006 1005 1008 1012 1013                                                 
CONECT 1007 1005 1014 1015 1016                                                 
CONECT 1008 1006 1017 1018 1019                                                 
CONECT 1009 1001                                                                
CONECT 1010 1002                                                                
CONECT 1011 1005                                                                
CONECT 1012 1006                                                                
CONECT 1013 1006                                                                
CONECT 1014 1007                                                                
CONECT 1015 1007                                                                
CONECT 1016 1007                                                                
CONECT 1017 1008                                                                
CONECT 1018 1008                                                                
CONECT 1019 1008                                                                
CONECT 1020 1003 1021 1029                                                      
CONECT 1021 1020 1022 1024 1030                                                 
CONECT 1022 1021 1023 1035                                                      
CONECT 1023 1022                                                                
CONECT 1024 1021 1025 1031 1032                                                 
CONECT 1025 1024 1026 1033 1034                                                 
CONECT 1026 1025 1027 1028                                                      
CONECT 1027 1026                                                                
CONECT 1028 1026                                                                
CONECT 1029 1020                                                                
CONECT 1030 1021                                                                
CONECT 1031 1024                                                                
CONECT 1032 1024                                                                
CONECT 1033 1025                                                                
CONECT 1034 1025                                                                
CONECT 1035 1022 1036 1046                                                      
CONECT 1036 1035 1037 1039 1047                                                 
CONECT 1037 1036 1038 1059                                                      
CONECT 1038 1037                                                                
CONECT 1039 1036 1040 1048 1049                                                 
CONECT 1040 1039 1041 1050 1051                                                 
CONECT 1041 1040 1042 1052 1053                                                 
CONECT 1042 1041 1043 1054                                                      
CONECT 1043 1042 1044 1045                                                      
CONECT 1044 1043 1055 1056                                                      
CONECT 1045 1043 1057 1058                                                      
CONECT 1046 1035                                                                
CONECT 1047 1036                                                                
CONECT 1048 1039                                                                
CONECT 1049 1039                                                                
CONECT 1050 1040                                                                
CONECT 1051 1040                                                                
CONECT 1052 1041                                                                
CONECT 1053 1041                                                                
CONECT 1054 1042                                                                
CONECT 1055 1044                                                                
CONECT 1056 1044                                                                
CONECT 1057 1045                                                                
CONECT 1058 1045                                                                
CONECT 1059 1037 1060 1067                                                      
CONECT 1060 1059 1061 1063 1068                                                 
CONECT 1061 1060 1062 1076                                                      
CONECT 1062 1061                                                                
CONECT 1063 1060 1064 1069 1070                                                 
CONECT 1064 1063 1065 1071 1072                                                 
CONECT 1065 1064 1066                                                           
CONECT 1066 1065 1073 1074 1075                                                 
CONECT 1067 1059                                                                
CONECT 1068 1060                                                                
CONECT 1069 1063                                                                
CONECT 1070 1063                                                                
CONECT 1071 1064                                                                
CONECT 1072 1064                                                                
CONECT 1073 1066                                                                
CONECT 1074 1066                                                                
CONECT 1075 1066                                                                
CONECT 1076 1061 1077 1085                                                      
CONECT 1077 1076 1078 1080 1086                                                 
CONECT 1078 1077 1079 1098                                                      
CONECT 1079 1078                                                                
CONECT 1080 1077 1081 1087 1088                                                 
CONECT 1081 1080 1082 1089 1090                                                 
CONECT 1082 1081 1083 1091 1092                                                 
CONECT 1083 1082 1084 1093 1094                                                 
CONECT 1084 1083 1095 1096 1097                                                 
CONECT 1085 1076                                                                
CONECT 1086 1077                                                                
CONECT 1087 1080                                                                
CONECT 1088 1080                                                                
CONECT 1089 1081                                                                
CONECT 1090 1081                                                                
CONECT 1091 1082                                                                
CONECT 1092 1082                                                                
CONECT 1093 1083                                                                
CONECT 1094 1083                                                                
CONECT 1095 1084                                                                
CONECT 1096 1084                                                                
CONECT 1097 1084                                                                
CONECT 1098 1078 1099 1106                                                      
CONECT 1099 1098 1100 1102 1107                                                 
CONECT 1100 1099 1101 1110                                                      
CONECT 1101 1100                                                                
CONECT 1102 1099 1103 1108 1109                                                 
CONECT 1103 1102 1104 1105                                                      
CONECT 1104 1103                                                                
CONECT 1105 1103                                                                
CONECT 1106 1098                                                                
CONECT 1107 1099                                                                
CONECT 1108 1102                                                                
CONECT 1109 1102                                                                
CONECT 1110 1100 1111 1117                                                      
CONECT 1111 1110 1112 1114 1118                                                 
CONECT 1112 1111 1113 1124                                                      
CONECT 1113 1112                                                                
CONECT 1114 1111 1115 1116 1119                                                 
CONECT 1115 1114 1120                                                           
CONECT 1116 1114 1121 1122 1123                                                 
CONECT 1117 1110                                                                
CONECT 1118 1111                                                                
CONECT 1119 1114                                                                
CONECT 1120 1115                                                                
CONECT 1121 1116                                                                
CONECT 1122 1116                                                                
CONECT 1123 1116                                                                
CONECT 1124 1112 1125 1132                                                      
CONECT 1125 1124 1128 1126 1133                                                 
CONECT 1126 1125 1127 1143                                                      
CONECT 1127 1126                                                                
CONECT 1128 1125 1129 1134 1135                                                 
CONECT 1129 1128 1130 1131 1136                                                 
CONECT 1130 1129 1137 1138 1139                                                 
CONECT 1131 1129 1140 1141 1142                                                 
CONECT 1132 1124                                                                
CONECT 1133 1125                                                                
CONECT 1134 1128                                                                
CONECT 1135 1128                                                                
CONECT 1136 1129                                                                
CONECT 1137 1130                                                                
CONECT 1138 1130                                                                
CONECT 1139 1130                                                                
CONECT 1140 1131                                                                
CONECT 1141 1131                                                                
CONECT 1142 1131                                                                
CONECT 1143 1126 1144 1154                                                      
CONECT 1144 1143 1145 1147 1155                                                 
CONECT 1145 1144 1146 1167                                                      
CONECT 1146 1145                                                                
CONECT 1147 1144 1148 1156 1157                                                 
CONECT 1148 1147 1149 1158 1159                                                 
CONECT 1149 1148 1150 1160 1161                                                 
CONECT 1150 1149 1151 1162                                                      
CONECT 1151 1150 1152 1153                                                      
CONECT 1152 1151 1163 1164                                                      
CONECT 1153 1151 1165 1166                                                      
CONECT 1154 1143                                                                
CONECT 1155 1144                                                                
CONECT 1156 1147                                                                
CONECT 1157 1147                                                                
CONECT 1158 1148                                                                
CONECT 1159 1148                                                                
CONECT 1160 1149                                                                
CONECT 1161 1149                                                                
CONECT 1162 1150                                                                
CONECT 1163 1152                                                                
CONECT 1164 1152                                                                
CONECT 1165 1153                                                                
CONECT 1166 1153                                                                
CONECT 1167 1145 1168 1175                                                      
CONECT 1168 1167 1169 1171 1176                                                 
CONECT 1169 1168 1170 1186                                                      
CONECT 1170 1169                                                                
CONECT 1171 1168 1172 1173 1177                                                 
CONECT 1172 1171 1174 1178 1179                                                 
CONECT 1173 1171 1180 1181 1182                                                 
CONECT 1174 1172 1183 1184 1185                                                 
CONECT 1175 1167                                                                
CONECT 1176 1168                                                                
CONECT 1177 1171                                                                
CONECT 1178 1172                                                                
CONECT 1179 1172                                                                
CONECT 1180 1173                                                                
CONECT 1181 1173                                                                
CONECT 1182 1173                                                                
CONECT 1183 1174                                                                
CONECT 1184 1174                                                                
CONECT 1185 1174                                                                
CONECT 1186 1169 1187 1191                                                      
CONECT 1187 1186 1190 1188 1192                                                 
CONECT 1188 1187 1189 1196                                                      
CONECT 1189 1188                                                                
CONECT 1190 1187 1193 1194 1195                                                 
CONECT 1191 1186                                                                
CONECT 1192 1187                                                                
CONECT 1193 1190                                                                
CONECT 1194 1190                                                                
CONECT 1195 1190                                                                
CONECT 1196 1188 1197 1208                                                      
CONECT 1197 1196 1198 1200 1209                                                 
CONECT 1198 1197 1199 1217                                                      
CONECT 1199 1198                                                                
CONECT 1200 1197 1201 1210 1211                                                 
CONECT 1201 1200 1202 1203                                                      
CONECT 1202 1201 1204 1212                                                      
CONECT 1203 1201 1205 1213                                                      
CONECT 1204 1202 1206 1214                                                      
CONECT 1205 1203 1206 1215                                                      
CONECT 1206 1204 1205 1207                                                      
CONECT 1207 1206 1216                                                           
CONECT 1208 1196                                                                
CONECT 1209 1197                                                                
CONECT 1210 1200                                                                
CONECT 1211 1200                                                                
CONECT 1212 1202                                                                
CONECT 1213 1203                                                                
CONECT 1214 1204                                                                
CONECT 1215 1205                                                                
CONECT 1216 1207                                                                
CONECT 1217 1198 1218 1225                                                      
CONECT 1218 1217 1219 1221 1226                                                 
CONECT 1219 1218 1220 1236                                                      
CONECT 1220 1219                                                                
CONECT 1221 1218 1222 1227 1228                                                 
CONECT 1222 1221 1223 1224 1229                                                 
CONECT 1223 1222 1230 1231 1232                                                 
CONECT 1224 1222 1233 1234 1235                                                 
CONECT 1225 1217                                                                
CONECT 1226 1218                                                                
CONECT 1227 1221                                                                
CONECT 1228 1221                                                                
CONECT 1229 1222                                                                
CONECT 1230 1223                                                                
CONECT 1231 1223                                                                
CONECT 1232 1223                                                                
CONECT 1233 1224                                                                
CONECT 1234 1224                                                                
CONECT 1235 1224                                                                
CONECT 1236 1219 1237 1243                                                      
CONECT 1237 1236 1238 1240 1244                                                 
CONECT 1238 1237 1239 1250                                                      
CONECT 1239 1238                                                                
CONECT 1240 1237 1241 1242 1245                                                 
CONECT 1241 1240 1246                                                           
CONECT 1242 1240 1247 1248 1249                                                 
CONECT 1243 1236                                                                
CONECT 1244 1237                                                                
CONECT 1245 1240                                                                
CONECT 1246 1241                                                                
CONECT 1247 1242                                                                
CONECT 1248 1242                                                                
CONECT 1249 1242                                                                
CONECT 1250 1238 1251 1259                                                      
CONECT 1251 1250 1252 1254 1260                                                 
CONECT 1252 1251 1253 1265                                                      
CONECT 1253 1252                                                                
CONECT 1254 1251 1255 1261 1262                                                 
CONECT 1255 1254 1256 1263 1264                                                 
CONECT 1256 1255 1257 1258                                                      
CONECT 1257 1256                                                                
CONECT 1258 1256                                                                
CONECT 1259 1250                                                                
CONECT 1260 1251                                                                
CONECT 1261 1254                                                                
CONECT 1262 1254                                                                
CONECT 1263 1255                                                                
CONECT 1264 1255                                                                
CONECT 1265 1252 1266 1270                                                      
CONECT 1266 1265 1267 1269 1271                                                 
CONECT 1267 1266 1268 1275                                                      
CONECT 1268 1267                                                                
CONECT 1269 1266 1272 1273 1274                                                 
CONECT 1270 1265                                                                
CONECT 1271 1266                                                                
CONECT 1272 1269                                                                
CONECT 1273 1269                                                                
CONECT 1274 1269                                                                
CONECT 1275 1267 1276 1284                                                      
CONECT 1276 1275 1277 1279 1285                                                 
CONECT 1277 1276 1278 1297                                                      
CONECT 1278 1277                                                                
CONECT 1279 1276 1280 1286 1287                                                 
CONECT 1280 1279 1281 1288 1289                                                 
CONECT 1281 1280 1282 1290 1291                                                 
CONECT 1282 1281 1283 1292 1293                                                 
CONECT 1283 1282 1294 1295 1296                                                 
CONECT 1284 1275                                                                
CONECT 1285 1276                                                                
CONECT 1286 1279                                                                
CONECT 1287 1279                                                                
CONECT 1288 1280                                                                
CONECT 1289 1280                                                                
CONECT 1290 1281                                                                
CONECT 1291 1281                                                                
CONECT 1292 1282                                                                
CONECT 1293 1282                                                                
CONECT 1294 1283                                                                
CONECT 1295 1283                                                                
CONECT 1296 1283                                                                
CONECT 1297 1277 1298 1304                                                      
CONECT 1298 1297 1299 1301 1305                                                 
CONECT 1299 1298 1300 1313                                                      
CONECT 1300 1299                                                                
CONECT 1301 1298 1302 1303 1306                                                 
CONECT 1302 1301 1307 1308 1309                                                 
CONECT 1303 1301 1310 1311 1312                                                 
CONECT 1304 1297                                                                
CONECT 1305 1298                                                                
CONECT 1306 1301                                                                
CONECT 1307 1302                                                                
CONECT 1308 1302                                                                
CONECT 1309 1302                                                                
CONECT 1310 1303                                                                
CONECT 1311 1303                                                                
CONECT 1312 1303                                                                
CONECT 1313 1299 1314 1322                                                      
CONECT 1314 1313 1315 1317 1323                                                 
CONECT 1315 1314 1316 1328                                                      
CONECT 1316 1315                                                                
CONECT 1317 1314 1318 1324 1325                                                 
CONECT 1318 1317 1319 1326 1327                                                 
CONECT 1319 1318 1320 1321                                                      
CONECT 1320 1319                                                                
CONECT 1321 1319                                                                
CONECT 1322 1313                                                                
CONECT 1323 1314                                                                
CONECT 1324 1317                                                                
CONECT 1325 1317                                                                
CONECT 1326 1318                                                                
CONECT 1327 1318                                                                
CONECT 1328 1315 1329 1337                                                      
CONECT 1329 1328 1330 1332 1338                                                 
CONECT 1330 1329 1331 1350                                                      
CONECT 1331 1330                                                                
CONECT 1332 1329 1333 1339 1340                                                 
CONECT 1333 1332 1334 1341 1342                                                 
CONECT 1334 1333 1335 1343 1344                                                 
CONECT 1335 1334 1336 1345 1346                                                 
CONECT 1336 1335 1347 1348 1349                                                 
CONECT 1337 1328                                                                
CONECT 1338 1329                                                                
CONECT 1339 1332                                                                
CONECT 1340 1332                                                                
CONECT 1341 1333                                                                
CONECT 1342 1333                                                                
CONECT 1343 1334                                                                
CONECT 1344 1334                                                                
CONECT 1345 1335                                                                
CONECT 1346 1335                                                                
CONECT 1347 1336                                                                
CONECT 1348 1336                                                                
CONECT 1349 1336                                                                
CONECT 1350 1330 1351 1358                                                      
CONECT 1351 1350 1352 1354 1359                                                 
CONECT 1352 1351 1353 1369                                                      
CONECT 1353 1352                                                                
CONECT 1354 1351 1355 1360 1361                                                 
CONECT 1355 1354 1356 1357 1362                                                 
CONECT 1356 1355 1363 1364 1365                                                 
CONECT 1357 1355 1366 1367 1368                                                 
CONECT 1358 1350                                                                
CONECT 1359 1351                                                                
CONECT 1360 1354                                                                
CONECT 1361 1354                                                                
CONECT 1362 1355                                                                
CONECT 1363 1356                                                                
CONECT 1364 1356                                                                
CONECT 1365 1356                                                                
CONECT 1366 1357                                                                
CONECT 1367 1357                                                                
CONECT 1368 1357                                                                
CONECT 1369 1352 1370 1375                                                      
CONECT 1370 1369 1371 1373 1376                                                 
CONECT 1371 1370 1372 1379                                                      
CONECT 1372 1371                                                                
CONECT 1373 1370 1374 1377 1378                                                 
CONECT 1374  131 1373                                                           
CONECT 1375 1369                                                                
CONECT 1376 1370                                                                
CONECT 1377 1373                                                                
CONECT 1378 1373                                                                
CONECT 1379 1371 1380 1386                                                      
CONECT 1380 1379 1381 1383 1387                                                 
CONECT 1381 1380 1382 1395                                                      
CONECT 1382 1381                                                                
CONECT 1383 1380 1384 1385 1388                                                 
CONECT 1384 1383 1389 1390 1391                                                 
CONECT 1385 1383 1392 1393 1394                                                 
CONECT 1386 1379                                                                
CONECT 1387 1380                                                                
CONECT 1388 1383                                                                
CONECT 1389 1384                                                                
CONECT 1390 1384                                                                
CONECT 1391 1384                                                                
CONECT 1392 1385                                                                
CONECT 1393 1385                                                                
CONECT 1394 1385                                                                
CONECT 1395 1381 1396 1409                                                      
CONECT 1396 1395 1397 1399 1410                                                 
CONECT 1397 1396 1398 1419                                                      
CONECT 1398 1397                                                                
CONECT 1399 1396 1400 1411 1412                                                 
CONECT 1400 1399 1401 1402                                                      
CONECT 1401 1400 1403 1413                                                      
CONECT 1402 1400 1404 1405                                                      
CONECT 1403 1401 1404 1414                                                      
CONECT 1404 1402 1403 1406                                                      
CONECT 1405 1402 1407 1415                                                      
CONECT 1406 1404 1408 1416                                                      
CONECT 1407 1405 1408 1417                                                      
CONECT 1408 1406 1407 1418                                                      
CONECT 1409 1395                                                                
CONECT 1410 1396                                                                
CONECT 1411 1399                                                                
CONECT 1412 1399                                                                
CONECT 1413 1401                                                                
CONECT 1414 1403                                                                
CONECT 1415 1405                                                                
CONECT 1416 1406                                                                
CONECT 1417 1407                                                                
CONECT 1418 1408                                                                
CONECT 1419 1397 1420 1427                                                      
CONECT 1420 1419 1421 1423 1428                                                 
CONECT 1421 1420 1422 1433                                                      
CONECT 1422 1421                                                                
CONECT 1423 1420 1424 1429 1430                                                 
CONECT 1424 1423 1426 1425                                                      
CONECT 1425 1424                                                                
CONECT 1426 1424 1431 1432                                                      
CONECT 1427 1419                                                                
CONECT 1428 1420                                                                
CONECT 1429 1423                                                                
CONECT 1430 1423                                                                
CONECT 1431 1426                                                                
CONECT 1432 1426                                                                
CONECT 1433 1421 1434 1441                                                      
CONECT 1434 1433 1435 1437 1442                                                 
CONECT 1435 1434 1436 1447                                                      
CONECT 1436 1435                                                                
CONECT 1437 1434 1438 1443 1444                                                 
CONECT 1438 1437 1439 1440                                                      
CONECT 1439 1438                                                                
CONECT 1440 1438 1445 1446                                                      
CONECT 1441 1433                                                                
CONECT 1442 1434                                                                
CONECT 1443 1437                                                                
CONECT 1444 1437                                                                
CONECT 1445 1440                                                                
CONECT 1446 1440                                                                
CONECT 1447 1435 1448 1456                                                      
CONECT 1448 1447 1449 1451 1457                                                 
CONECT 1449 1448 1450 1469                                                      
CONECT 1450 1449                                                                
CONECT 1451 1448 1452 1458 1459                                                 
CONECT 1452 1451 1453 1460 1461                                                 
CONECT 1453 1452 1454 1462 1463                                                 
CONECT 1454 1453 1455 1464 1465                                                 
CONECT 1455 1454 1466 1467 1468                                                 
CONECT 1456 1447                                                                
CONECT 1457 1448                                                                
CONECT 1458 1451                                                                
CONECT 1459 1451                                                                
CONECT 1460 1452                                                                
CONECT 1461 1452                                                                
CONECT 1462 1453                                                                
CONECT 1463 1453                                                                
CONECT 1464 1454                                                                
CONECT 1465 1454                                                                
CONECT 1466 1455                                                                
CONECT 1467 1455                                                                
CONECT 1468 1455                                                                
CONECT 1469 1449 1470 1476                                                      
CONECT 1470 1469 1471 1473 1477                                                 
CONECT 1471 1470 1472 1483                                                      
CONECT 1472 1471                                                                
CONECT 1473 1470 1474 1475 1478                                                 
CONECT 1474 1473 1479                                                           
CONECT 1475 1473 1480 1481 1482                                                 
CONECT 1476 1469                                                                
CONECT 1477 1470                                                                
CONECT 1478 1473                                                                
CONECT 1479 1474                                                                
CONECT 1480 1475                                                                
CONECT 1481 1475                                                                
CONECT 1482 1475                                                                
CONECT 1483 1471 1484 1489                                                      
CONECT 1484 1483 1487 1485 1490                                                 
CONECT 1485 1484 1486 1497                                                      
CONECT 1486 1485                                                                
CONECT 1487 1484 1488 1491 1492                                                 
CONECT 1488 1487 1489 1493 1494                                                 
CONECT 1489 1483 1488 1495 1496                                                 
CONECT 1490 1484                                                                
CONECT 1491 1487                                                                
CONECT 1492 1487                                                                
CONECT 1493 1488                                                                
CONECT 1494 1488                                                                
CONECT 1495 1489                                                                
CONECT 1496 1489                                                                
CONECT 1497 1485 1498 1507                                                      
CONECT 1498 1497 1499 1501 1508                                                 
CONECT 1499 1498 1500 1515                                                      
CONECT 1500 1499                                                                
CONECT 1501 1498 1502 1509 1510                                                 
CONECT 1502 1501 1503 1504                                                      
CONECT 1503 1502 1505 1511                                                      
CONECT 1504 1502 1506 1512                                                      
CONECT 1505 1503 1506 1513                                                      
CONECT 1506 1504 1505 1514                                                      
CONECT 1507 1497                                                                
CONECT 1508 1498                                                                
CONECT 1509 1501                                                                
CONECT 1510 1501                                                                
CONECT 1511 1503                                                                
CONECT 1512 1504                                                                
CONECT 1513 1505                                                                
CONECT 1514 1506                                                                
CONECT 1515 1499 1516 1520                                                      
CONECT 1516 1515 1517 1519 1521                                                 
CONECT 1517 1516 1518 1525                                                      
CONECT 1518 1517                                                                
CONECT 1519 1516 1522 1523 1524                                                 
CONECT 1520 1515                                                                
CONECT 1521 1516                                                                
CONECT 1522 1519                                                                
CONECT 1523 1519                                                                
CONECT 1524 1519                                                                
CONECT 1525 1517 1526 1533                                                      
CONECT 1526 1525 1527 1529 1534                                                 
CONECT 1527 1526 1528 1544                                                      
CONECT 1528 1527                                                                
CONECT 1529 1526 1530 1531 1535                                                 
CONECT 1530 1529 1532 1536 1537                                                 
CONECT 1531 1529 1538 1539 1540                                                 
CONECT 1532 1530 1541 1542 1543                                                 
CONECT 1533 1525                                                                
CONECT 1534 1526                                                                
CONECT 1535 1529                                                                
CONECT 1536 1530                                                                
CONECT 1537 1530                                                                
CONECT 1538 1531                                                                
CONECT 1539 1531                                                                
CONECT 1540 1531                                                                
CONECT 1541 1532                                                                
CONECT 1542 1532                                                                
CONECT 1543 1532                                                                
CONECT 1544 1527 1545 1549                                                      
CONECT 1545 1544 1546 1548 1550                                                 
CONECT 1546 1545 1547 1554                                                      
CONECT 1547 1546                                                                
CONECT 1548 1545 1551 1552 1553                                                 
CONECT 1549 1544                                                                
CONECT 1550 1545                                                                
CONECT 1551 1548                                                                
CONECT 1552 1548                                                                
CONECT 1553 1548                                                                
CONECT 1554 1546 1555 1559                                                      
CONECT 1555 1554 1558 1556 1560                                                 
CONECT 1556 1555 1557 1564                                                      
CONECT 1557 1556                                                                
CONECT 1558 1555 1561 1562 1563                                                 
CONECT 1559 1554                                                                
CONECT 1560 1555                                                                
CONECT 1561 1558                                                                
CONECT 1562 1558                                                                
CONECT 1563 1558                                                                
CONECT 1564 1556 1565 1572                                                      
CONECT 1565 1564 1566 1568 1573                                                 
CONECT 1566 1565 1567 1583                                                      
CONECT 1567 1566                                                                
CONECT 1568 1565 1569 1570 1574                                                 
CONECT 1569 1568 1571 1575 1576                                                 
CONECT 1570 1568 1577 1578 1579                                                 
CONECT 1571 1569 1580 1581 1582                                                 
CONECT 1572 1564                                                                
CONECT 1573 1565                                                                
CONECT 1574 1568                                                                
CONECT 1575 1569                                                                
CONECT 1576 1569                                                                
CONECT 1577 1570                                                                
CONECT 1578 1570                                                                
CONECT 1579 1570                                                                
CONECT 1580 1571                                                                
CONECT 1581 1571                                                                
CONECT 1582 1571                                                                
CONECT 1583 1566 1584 1589                                                      
CONECT 1584 1583 1585 1587 1590                                                 
CONECT 1585 1584 1586 1594                                                      
CONECT 1586 1585                                                                
CONECT 1587 1584 1588 1591 1592                                                 
CONECT 1588 1587 1593                                                           
CONECT 1589 1583                                                                
CONECT 1590 1584                                                                
CONECT 1591 1587                                                                
CONECT 1592 1587                                                                
CONECT 1593 1588                                                                
CONECT 1594 1585 1595 1602                                                      
CONECT 1595 1594 1596 1598 1603                                                 
CONECT 1596 1595 1597 1611                                                      
CONECT 1597 1596                                                                
CONECT 1598 1595 1599 1604 1605                                                 
CONECT 1599 1598 1600 1606 1607                                                 
CONECT 1600 1599 1601                                                           
CONECT 1601 1600 1608 1609 1610                                                 
CONECT 1602 1594                                                                
CONECT 1603 1595                                                                
CONECT 1604 1598                                                                
CONECT 1605 1598                                                                
CONECT 1606 1599                                                                
CONECT 1607 1599                                                                
CONECT 1608 1601                                                                
CONECT 1609 1601                                                                
CONECT 1610 1601                                                                
CONECT 1611 1596 1612 1616                                                      
CONECT 1612 1611 1613 1615 1617                                                 
CONECT 1613 1612 1614 1621                                                      
CONECT 1614 1613                                                                
CONECT 1615 1612 1618 1619 1620                                                 
CONECT 1616 1611                                                                
CONECT 1617 1612                                                                
CONECT 1618 1615                                                                
CONECT 1619 1615                                                                
CONECT 1620 1615                                                                
CONECT 1621 1613 1622 1630                                                      
CONECT 1622 1621 1623 1625 1631                                                 
CONECT 1623 1622 1624 1629                                                      
CONECT 1624 1623                                                                
CONECT 1625 1622 1626 1632 1633                                                 
CONECT 1626 1625 1627 1628                                                      
CONECT 1627 1626                                                                
CONECT 1628 1626 1634 1635                                                      
CONECT 1629 1623                                                                
CONECT 1630 1621                                                                
CONECT 1631 1622                                                                
CONECT 1632 1625                                                                
CONECT 1633 1625                                                                
CONECT 1634 1628                                                                
CONECT 1635 1628                                                                
CONECT 1636                                                                     
CONECT 1637                                                                     
CONECT 1638                                                                     
CONECT 1639 1640 1644 1655                                                      
CONECT 1640 1639 1641 1648                                                      
CONECT 1641 1640 1642 1649                                                      
CONECT 1642 1641 1643 1650                                                      
CONECT 1643 1642 1644 1645                                                      
CONECT 1644 1639 1643 1651                                                      
CONECT 1645 1643 1646 1647                                                      
CONECT 1646 1645                                                                
CONECT 1647 1645 1652 1653                                                      
CONECT 1648 1640                                                                
CONECT 1649 1641                                                                
CONECT 1650 1642                                                                
CONECT 1651 1644                                                                
CONECT 1652 1647                                                                
CONECT 1653 1647                                                                
CONECT 1654 1655 1656 1665 1666                                                 
CONECT 1655 1654 1639                                                           
CONECT 1656 1654 1657 1658 1667                                                 
CONECT 1657 1656 1668                                                           
CONECT 1658 1656 1659 1660 1669                                                 
CONECT 1659 1658 1670                                                           
CONECT 1660 1658 1661 1662 1671                                                 
CONECT 1661 1660 1672                                                           
CONECT 1662 1660 1663 1665 1673                                                 
CONECT 1663 1662 1664 1674 1675                                                 
CONECT 1664 1663 1676                                                           
CONECT 1665 1654 1662                                                           
CONECT 1666 1654                                                                
CONECT 1667 1656                                                                
CONECT 1668 1657                                                                
CONECT 1669 1658                                                                
CONECT 1670 1659                                                                
CONECT 1671 1660                                                                
CONECT 1672 1661                                                                
CONECT 1673 1662                                                                
CONECT 1674 1663                                                                
CONECT 1675 1663                                                                
CONECT 1676 1664                                                                
END                                                                             
