# Supplementary material for: Computational Pipeline for Accelerating the Design of Glycomimetics
Source: J Chem Inf Model. 2025 Nov 27;65(24):13374–85. doi: 10.1021/acs.jcim.5c02282 (PMC12728930; doi:10.1021/acs.jcim.5c02282)
Supplement: Supplementary file 2 [file ci5c02282_si_002.zip › gm_supp/Test/Cholera-Toxin/1pzk/output/1pzk_O1_R_pdb2glycam.log]

OLDNAME   RENAMED   IFGLYCAM  G_TYPE    G_CHARGE  
C1        C1        YES       Cg        0.4650    
H1        H2        YES       H2        0.0000    
O1        O3        YES       Oh        -0.6390   
O5        O4        YES       Os        -0.5270   
C5        C5        YES       Cg        0.2160    
H5        H6        YES       H1        0.0000    
C6        C7        YES       Cg        0.3080    
H61       H8        YES       H1        0.0000    
H62       H9        YES       H1        0.0000    
O6        O10       YES       Oh        -0.6840   
H6        H11       YES       Ho        0.4180    
C4        C12       YES       Cg        0.2040    
H4        H13       YES       H1        0.0000    
O4        O14       YES       Oh        -0.6730   
H4        H15       YES       Ho        0.4360    
C3        C16       YES       Cg        0.2530    
H3        H17       YES       H1        0.0000    
O3        O18       YES       Oh        -0.7010   
H3        H19       YES       Ho        0.4330    
C2        C20       YES       Cg        0.3390    
H2        H21       YES       H1        0.0000    
O2        O22       YES       Oh        -0.7240   
H2        H23       YES       Ho        0.4310    
C7        C24       NO        NONE      0.0000    
C12       C25       NO        NONE      0.0000    
H12       H26       NO        NONE      0.0000    
C11       C27       NO        NONE      0.0000    
C10       C28       NO        NONE      0.0000    
H10       H29       NO        NONE      0.0000    
C9        C30       NO        NONE      0.0000    
H9        H31       NO        NONE      0.0000    
C8        C32       NO        NONE      0.0000    
H8        H33       NO        NONE      0.0000    
C13       C34       NO        NONE      0.0000    
O17       O35       NO        NONE      0.0000    
N18       N36       NO        NONE      0.0000    
1H18      H37       NO        NONE      0.0000    
2H18      H38       NO        NONE      0.0000    
