# Supplementary material for: Computational Pipeline for Accelerating the Design of Glycomimetics
Source: J Chem Inf Model. 2025 Nov 27;65(24):13374–85. doi: 10.1021/acs.jcim.5c02282 (PMC12728930; doi:10.1021/acs.jcim.5c02282)
Supplement: Supplementary file 2 [file ci5c02282_si_002.zip › gm_supp/Test/Cholera-Toxin/1pzk/output/1pzk_O1_R_ligand.pdb]

TITLE     Generated by GMML                                                     
ATOM      1 C1   J12 D 105     -10.969  19.913   2.026                       C  
ATOM      2 H2   J12 D 105     -10.478  19.654   1.059                       H  
ATOM      3 O3   J12 D 105     -12.298  20.146   1.595                       O  
ATOM      4 O4   J12 D 105     -10.147  20.983   2.462                       O  
ATOM      5 C5   J12 D 105     -10.633  21.289   3.781                       C  
ATOM      6 H6   J12 D 105     -11.721  21.525   3.716                       H  
ATOM      7 C7   J12 D 105      -9.896  22.526   4.238                       C  
ATOM      8 H8   J12 D 105      -8.799  22.354   4.336                       H  
ATOM      9 H9   J12 D 105     -10.110  22.779   5.303                       H  
ATOM     10 O10  J12 D 105     -10.201  23.605   3.350                       O  
ATOM     11 H11  J12 D 105      -9.738  24.383   3.637                       H  
ATOM     12 C12  J12 D 105     -10.441  20.139   4.757                       C  
ATOM     13 H13  J12 D 105     -10.864  20.431   5.746                       H  
ATOM     14 O14  J12 D 105      -9.045  19.839   4.919                       O  
ATOM     15 H15  J12 D 105      -8.588  20.610   5.234                       H  
ATOM     16 C16  J12 D 105     -11.179  18.894   4.249                       C  
ATOM     17 H17  J12 D 105     -12.278  19.077   4.294                       H  
ATOM     18 O18  J12 D 105     -10.855  17.790   5.092                       O  
ATOM     19 H19  J12 D 105     -11.104  17.969   5.991                       H  
ATOM     20 C20  J12 D 105     -10.779  18.606   2.803                       C  
ATOM     21 H21  J12 D 105      -9.695  18.346   2.787                       H  
ATOM     22 O22  J12 D 105     -11.509  17.511   2.238                       O  
ATOM     23 H23  J12 D 105     -11.391  16.701   2.720                       H  
TER      24      J12 D 105                                                      
HETATM   24 C24  J12 D 105     -12.703  21.052   0.622                       C  
HETATM   25 C25  J12 D 105     -12.809  22.405   0.979                       C  
HETATM   26 H26  J12 D 105     -12.567  22.680   1.999                       H  
HETATM   27 C27  J12 D 105     -13.214  23.376   0.033                       C  
HETATM   28 C28  J12 D 105     -13.511  22.955  -1.279                       C  
HETATM   29 H29  J12 D 105     -13.823  23.689  -2.021                       H  
HETATM   30 C30  J12 D 105     -13.410  21.602  -1.641                       C  
HETATM   31 H31  J12 D 105     -13.644  21.295  -2.657                       H  
HETATM   32 C32  J12 D 105     -13.007  20.649  -0.692                       C  
HETATM   33 H33  J12 D 105     -12.935  19.608  -0.987                       H  
HETATM   34 C34  J12 D 105     -13.336  24.840   0.376                       C  
HETATM   35 O35  J12 D 105     -13.657  25.691  -0.426                       O  
HETATM   36 N36  J12 D 105     -13.080  25.226   1.658                       N  
HETATM   37 H37  J12 D 105     -12.824  24.546   2.352                       H  
HETATM   38 H38  J12 D 105     -13.177  26.208   1.860                       H  
CONECT    1    3   20    4    2                                                 
CONECT    2    1                                                                
CONECT    3    1   24                                                           
CONECT    4    1    5                                                           
CONECT    5   12    7    4    6                                                 
CONECT    6    5                                                                
CONECT    7    5   10    8    9                                                 
CONECT    8    7                                                                
CONECT    9    7                                                                
CONECT   10    7   11                                                           
CONECT   11   10                                                                
CONECT   12   16   14    5   13                                                 
CONECT   13   12                                                                
CONECT   14   12   15                                                           
CONECT   15   14                                                                
CONECT   16   20   18   12   17                                                 
CONECT   17   16                                                                
CONECT   18   16   19                                                           
CONECT   19   18                                                                
CONECT   20    1   22   16   21                                                 
CONECT   21   20                                                                
CONECT   22   20   23                                                           
CONECT   23   22                                                                
CONECT   24   32   25    3                                                      
CONECT   25   24   27   26                                                      
CONECT   26   25                                                                
CONECT   27   28   25   34                                                      
CONECT   28   30   27   29                                                      
CONECT   29   28                                                                
CONECT   30   32   28   31                                                      
CONECT   31   30                                                                
CONECT   32   24   30   33                                                      
CONECT   33   32                                                                
CONECT   34   27   35   36                                                      
CONECT   35   34                                                                
CONECT   36   34   37   38                                                      
CONECT   37   36                                                                
CONECT   38   36                                                                
END                                                                             
