# Supplementary material for: Computational Pipeline for Accelerating the Design of Glycomimetics
Source: J Chem Inf Model. 2025 Nov 27;65(24):13374–85. doi: 10.1021/acs.jcim.5c02282 (PMC12728930; doi:10.1021/acs.jcim.5c02282)
Supplement: Supplementary file 2 [file ci5c02282_si_002.zip › gm_supp/Test/Cholera-Toxin/1rf2/1rf2_edited_chainD.pdbqt]

ATOM      1  N   THR D   1     -25.016  -3.946   2.390  1.00 19.72    -0.064 N 
ATOM      2  HN1 THR D   1     -24.537  -3.472   1.624  1.00  0.00     0.275 HD
ATOM      3  HN2 THR D   1     -25.541  -3.289   2.968  1.00  0.00     0.275 HD
ATOM      4  HN3 THR D   1     -25.794  -4.513   2.053  1.00  0.00     0.275 HD
ATOM      5  CA  THR D   1     -24.057  -4.755   3.207  1.00 20.07     0.200 C 
ATOM      6  HA  THR D   1     -23.576  -5.518   2.552  1.00  0.00     0.103 H 
ATOM      7  C   THR D   1     -24.777  -5.467   4.359  1.00 16.60     0.253 C 
ATOM      8  O   THR D   1     -25.851  -5.035   4.791  1.00 14.17    -0.271 OA
ATOM      9  CB  THR D   1     -22.978  -3.807   3.746  1.00 21.24     0.068 C 
ATOM     10  HB  THR D   1     -23.437  -2.860   4.114  1.00  0.00     0.086 H 
ATOM     11  OG1 THR D   1     -22.031  -3.536   2.705  1.00 31.00    -0.393 OA
ATOM     12  HG1 THR D   1     -21.363  -2.949   3.039  1.00  0.00     0.210 HD
ATOM     13  CG2 THR D   1     -22.172  -4.421   4.786  1.00 26.53    -0.050 C 
ATOM     14 1HG2 THR D   1     -21.388  -3.732   5.178  1.00  0.00     0.031 H 
ATOM     15 2HG2 THR D   1     -21.725  -5.380   4.435  1.00  0.00     0.031 H 
ATOM     16 3HG2 THR D   1     -22.811  -4.813   5.611  1.00  0.00     0.031 H 
ATOM     17  N   PRO D   2     -24.222  -6.568   4.859  1.00 16.99    -0.337 N 
ATOM     18  CA  PRO D   2     -24.877  -7.267   5.974  1.00 15.98     0.091 C 
ATOM     19  HA  PRO D   2     -25.850  -7.694   5.636  1.00  0.00     0.087 H 
ATOM     20  C   PRO D   2     -25.095  -6.378   7.192  1.00 15.85     0.241 C 
ATOM     21  O   PRO D   2     -24.289  -5.482   7.498  1.00 16.32    -0.271 OA
ATOM     22  CB  PRO D   2     -23.907  -8.396   6.327  1.00 18.13    -0.036 C 
ATOM     23  HB1 PRO D   2     -23.477  -8.300   7.351  1.00  0.00     0.036 H 
ATOM     24  HB2 PRO D   2     -24.414  -9.378   6.478  1.00  0.00     0.036 H 
ATOM     25  CG  PRO D   2     -22.879  -8.430   5.266  1.00 19.06    -0.048 C 
ATOM     26  HG1 PRO D   2     -22.894  -9.394   4.707  1.00  0.00     0.035 H 
ATOM     27  HG2 PRO D   2     -21.850  -8.498   5.689  1.00  0.00     0.035 H 
ATOM     28  CD  PRO D   2     -23.024  -7.273   4.365  1.00 17.86    -0.001 C 
ATOM     29  HD1 PRO D   2     -22.114  -6.632   4.298  1.00  0.00     0.064 H 
ATOM     30  HD2 PRO D   2     -23.067  -7.541   3.284  1.00  0.00     0.064 H 
ATOM     31  N   GLN D   3     -26.162  -6.648   7.926  1.00 14.00    -0.346 N 
ATOM     32  HN  GLN D   3     -26.788  -7.405   7.652  1.00  0.00     0.163 HD
ATOM     33  CA  GLN D   3     -26.447  -5.870   9.122  1.00 14.02     0.090 C 
ATOM     34  HA  GLN D   3     -25.871  -4.918   9.051  1.00  0.00     0.087 H 
ATOM     35  C   GLN D   3     -26.052  -6.553  10.423  1.00 11.74     0.241 C 
ATOM     36  O   GLN D   3     -26.127  -5.937  11.495  1.00 12.34    -0.271 OA
ATOM     37  CB  GLN D   3     -27.919  -5.514   9.160  1.00 17.56    -0.030 C 
ATOM     38  HB1 GLN D   3     -28.551  -6.417   9.333  1.00  0.00     0.037 H 
ATOM     39  HB2 GLN D   3     -28.175  -4.943  10.083  1.00  0.00     0.037 H 
ATOM     40  CG  GLN D   3     -28.356  -4.759   7.896  1.00 21.51     0.011 C 
ATOM     41  HG1 GLN D   3     -27.477  -4.540   7.246  1.00  0.00     0.047 H 
ATOM     42  HG2 GLN D   3     -28.929  -5.431   7.216  1.00  0.00     0.047 H 
ATOM     43  CD  GLN D   3     -29.139  -3.492   8.178  1.00 24.38     0.215 C 
ATOM     44  OE1 GLN D   3     -29.227  -3.034   9.321  1.00 26.89    -0.274 OA
ATOM     45  NE2 GLN D   3     -29.725  -2.929   7.136  1.00 30.15    -0.370 N 
ATOM     46 1HE2 GLN D   3     -30.252  -2.076   7.326  1.00  0.00     0.159 HD
ATOM     47 2HE2 GLN D   3     -29.652  -3.307   6.192  1.00  0.00     0.159 HD
ATOM     48  N   ASN D   4     -25.623  -7.805  10.315  1.00  9.34    -0.346 N 
ATOM     49  HN  ASN D   4     -25.584  -8.250   9.398  1.00  0.00     0.163 HD
ATOM     50  CA  ASN D   4     -25.210  -8.543  11.494  1.00  8.98     0.097 C 
ATOM     51  HA  ASN D   4     -24.607  -7.863  12.139  1.00  0.00     0.088 H 
ATOM     52  C   ASN D   4     -24.339  -9.728  11.104  1.00  9.94     0.241 C 
ATOM     53  O   ASN D   4     -24.176 -10.036   9.926  1.00  9.83    -0.271 OA
ATOM     54  CB  ASN D   4     -26.417  -9.017  12.295  1.00 11.05     0.036 C 
ATOM     55  HB1 ASN D   4     -26.971  -8.156  12.738  1.00  0.00     0.051 H 
ATOM     56  HB2 ASN D   4     -26.102  -9.527  13.235  1.00  0.00     0.051 H 
ATOM     57  CG  ASN D   4     -27.334  -9.895  11.477  1.00 11.04     0.217 C 
ATOM     58  OD1 ASN D   4     -26.926 -10.947  11.013  1.00 12.27    -0.274 OA
ATOM     59  ND2 ASN D   4     -28.583  -9.467  11.313  1.00 18.91    -0.370 N 
ATOM     60 1HD2 ASN D   4     -29.202 -10.060  10.761  1.00  0.00     0.159 HD
ATOM     61 2HD2 ASN D   4     -28.924  -8.587  11.701  1.00  0.00     0.159 HD
ATOM     62  N   ILE D   5     -23.712 -10.346  12.097  1.00  8.87    -0.346 N 
ATOM     63  HN  ILE D   5     -23.921 -10.087  13.061  1.00  0.00     0.163 HD
ATOM     64  CA  ILE D   5     -22.735 -11.384  11.832  1.00  8.96     0.092 C 
ATOM     65  HA  ILE D   5     -21.980 -10.967  11.125  1.00  0.00     0.088 H 
ATOM     66  C   ILE D   5     -23.362 -12.619  11.172  1.00  8.69     0.241 C 
ATOM     67  O   ILE D   5     -22.702 -13.325  10.421  1.00 10.07    -0.271 OA
ATOM     68  CB  ILE D   5     -22.007 -11.741  13.137  1.00  9.63    -0.030 C 
ATOM     69  HB  ILE D   5     -21.602 -10.793  13.562  1.00  0.00     0.043 H 
ATOM     70  CG1 ILE D   5     -20.826 -12.659  12.868  1.00  8.31    -0.063 C 
ATOM     71 1HG1 ILE D   5     -21.168 -13.655  12.501  1.00  0.00     0.033 H 
ATOM     72 2HG1 ILE D   5     -20.254 -12.324  11.972  1.00  0.00     0.033 H 
ATOM     73  CG2 ILE D   5     -22.961 -12.339  14.180  1.00  9.64    -0.071 C 
ATOM     74 1HG2 ILE D   5     -22.433 -12.598  15.127  1.00  0.00     0.028 H 
ATOM     75 2HG2 ILE D   5     -23.511 -13.218  13.769  1.00  0.00     0.028 H 
ATOM     76 3HG2 ILE D   5     -23.827 -11.664  14.371  1.00  0.00     0.028 H 
ATOM     77  CD1 ILE D   5     -19.911 -12.806  14.078  1.00  7.02    -0.076 C 
ATOM     78 1HD1 ILE D   5     -19.045 -13.479  13.881  1.00  0.00     0.027 H 
ATOM     79 2HD1 ILE D   5     -20.483 -13.141  14.974  1.00  0.00     0.027 H 
ATOM     80 3HD1 ILE D   5     -19.569 -11.810  14.445  1.00  0.00     0.027 H 
ATOM     81  N   THR D   6     -24.619 -12.913  11.488  1.00  9.99    -0.344 N 
ATOM     82  HN  THR D   6     -25.147 -12.294  12.103  1.00  0.00     0.163 HD
ATOM     83  CA  THR D   6     -25.245 -14.117  10.959  1.00 11.56     0.113 C 
ATOM     84  HA  THR D   6     -24.562 -14.979  11.142  1.00  0.00     0.091 H 
ATOM     85  C   THR D   6     -25.459 -13.980   9.449  1.00 12.00     0.243 C 
ATOM     86  O   THR D   6     -25.157 -14.898   8.689  1.00 11.42    -0.271 OA
ATOM     87  CB  THR D   6     -26.558 -14.375  11.697  1.00 12.81     0.060 C 
ATOM     88  HB  THR D   6     -27.231 -13.491  11.605  1.00  0.00     0.086 H 
ATOM     89  OG1 THR D   6     -26.276 -14.642  13.085  1.00 12.78    -0.393 OA
ATOM     90  HG1 THR D   6     -25.846 -13.866  13.424  1.00  0.00     0.210 HD
ATOM     91  CG2 THR D   6     -27.244 -15.613  11.157  1.00 12.88    -0.050 C 
ATOM     92 1HG2 THR D   6     -27.462 -15.406  10.083  1.00  0.00     0.031 H 
ATOM     93 2HG2 THR D   6     -28.145 -15.911  11.743  1.00  0.00     0.031 H 
ATOM     94 3HG2 THR D   6     -26.660 -16.549  11.318  1.00  0.00     0.031 H 
ATOM     95  N   ASP D   7     -25.946 -12.814   9.035  1.00 10.52    -0.345 N 
ATOM     96  HN  ASP D   7     -26.173 -12.097   9.724  1.00  0.00     0.163 HD
ATOM     97  CA  ASP D   7     -26.164 -12.536   7.619  1.00 12.79     0.098 C 
ATOM     98  HA  ASP D   7     -26.771 -13.364   7.185  1.00  0.00     0.088 H 
ATOM     99  C   ASP D   7     -24.825 -12.467   6.869  1.00 10.02     0.241 C 
ATOM    100  O   ASP D   7     -24.703 -12.930   5.750  1.00 11.38    -0.271 OA
ATOM    101  CB  ASP D   7     -26.950 -11.240   7.488  1.00 12.14     0.043 C 
ATOM    102  HB1 ASP D   7     -26.436 -10.402   8.015  1.00  0.00     0.052 H 
ATOM    103  HB2 ASP D   7     -26.908 -10.847   6.445  1.00  0.00     0.052 H 
ATOM    104  CG  ASP D   7     -28.406 -11.389   7.968  1.00 15.81     0.175 C 
ATOM    105  OD1 ASP D   7     -28.898 -12.546   8.133  1.00 21.18    -0.648 OA
ATOM    106  OD2 ASP D   7     -29.123 -10.409   8.218  1.00 19.75    -0.648 OA
ATOM    107  N   LEU D   8     -23.793 -11.923   7.510  1.00  9.35    -0.346 N 
ATOM    108  HN  LEU D   8     -23.930 -11.528   8.440  1.00  0.00     0.163 HD
ATOM    109  CA  LEU D   8     -22.474 -11.885   6.902  1.00 10.25     0.089 C 
ATOM    110  HA  LEU D   8     -22.548 -11.391   5.905  1.00  0.00     0.087 H 
ATOM    111  C   LEU D   8     -21.931 -13.296   6.716  1.00  8.96     0.241 C 
ATOM    112  O   LEU D   8     -21.439 -13.658   5.650  1.00  9.92    -0.271 OA
ATOM    113  CB  LEU D   8     -21.522 -11.081   7.785  1.00 10.94    -0.035 C 
ATOM    114  HB1 LEU D   8     -21.411 -11.591   8.770  1.00  0.00     0.037 H 
ATOM    115  HB2 LEU D   8     -22.019 -10.133   8.097  1.00  0.00     0.037 H 
ATOM    116  CG  LEU D   8     -20.138 -10.766   7.217  1.00 11.58    -0.059 C 
ATOM    117  HG  LEU D   8     -20.215 -10.670   6.109  1.00  0.00     0.038 H 
ATOM    118  CD1 LEU D   8     -19.633  -9.439   7.797  1.00 13.76    -0.073 C 
ATOM    119 1HD1 LEU D   8     -20.344  -8.616   7.553  1.00  0.00     0.028 H 
ATOM    120 2HD1 LEU D   8     -18.596  -9.206   7.461  1.00  0.00     0.028 H 
ATOM    121 3HD1 LEU D   8     -19.439  -9.511   8.893  1.00  0.00     0.028 H 
ATOM    122  CD2 LEU D   8     -19.186 -11.868   7.543  1.00 10.89    -0.073 C 
ATOM    123 1HD2 LEU D   8     -19.553 -12.833   7.121  1.00  0.00     0.028 H 
ATOM    124 2HD2 LEU D   8     -18.992 -11.940   8.639  1.00  0.00     0.028 H 
ATOM    125 3HD2 LEU D   8     -18.149 -11.635   7.207  1.00  0.00     0.028 H 
ATOM    126  N   CYS D   9     -22.053 -14.110   7.757  1.00  9.09    -0.345 N 
ATOM    127  HN  CYS D   9     -22.538 -13.782   8.592  1.00  0.00     0.163 HD
ATOM    128  CA  CYS D   9     -21.511 -15.456   7.733  1.00 10.45     0.098 C 
ATOM    129  HA  CYS D   9     -20.411 -15.391   7.563  1.00  0.00     0.088 H 
ATOM    130  C   CYS D   9     -22.134 -16.285   6.591  1.00  9.76     0.241 C 
ATOM    131  O   CYS D   9     -21.451 -17.097   5.944  1.00  9.55    -0.271 OA
ATOM    132  CB  CYS D   9     -21.753 -16.129   9.080  1.00  9.85     0.013 C 
ATOM    133  HB1 CYS D   9     -21.765 -15.369   9.896  1.00  0.00     0.053 H 
ATOM    134  HB2 CYS D   9     -22.803 -16.498   9.145  1.00  0.00     0.053 H 
ATOM    135  SG  CYS D   9     -20.608 -17.445   9.475  1.00 11.65    -0.095 SA
ATOM    136  N   ALA D  10     -23.431 -16.070   6.341  1.00  9.40    -0.346 N 
ATOM    137  HN  ALA D  10     -23.912 -15.343   6.871  1.00  0.00     0.163 HD
ATOM    138  CA  ALA D  10     -24.191 -16.819   5.352  1.00 10.50     0.086 C 
ATOM    139  HA  ALA D  10     -24.075 -17.906   5.571  1.00  0.00     0.086 H 
ATOM    140  C   ALA D  10     -23.720 -16.566   3.930  1.00 11.47     0.240 C 
ATOM    141  O   ALA D  10     -24.067 -17.313   3.010  1.00 11.81    -0.271 OA
ATOM    142  CB  ALA D  10     -25.643 -16.462   5.491  1.00 11.30    -0.049 C 
ATOM    143  HB1 ALA D  10     -25.989 -16.648   6.535  1.00  0.00     0.030 H 
ATOM    144  HB2 ALA D  10     -26.276 -16.994   4.742  1.00  0.00     0.030 H 
ATOM    145  HB3 ALA D  10     -25.847 -15.415   5.165  1.00  0.00     0.030 H 
ATOM    146  N   GLU D  11     -22.951 -15.499   3.723  1.00 10.71    -0.346 N 
ATOM    147  HN  GLU D  11     -22.709 -14.892   4.506  1.00  0.00     0.163 HD
ATOM    148  CA  GLU D  11     -22.448 -15.188   2.377  1.00 10.60     0.090 C 
ATOM    149  HA  GLU D  11     -23.282 -15.346   1.653  1.00  0.00     0.087 H 
ATOM    150  C   GLU D  11     -21.281 -16.065   1.947  1.00 10.58     0.241 C 
ATOM    151  O   GLU D  11     -20.848 -15.981   0.803  1.00 11.07    -0.271 OA
ATOM    152  CB  GLU D  11     -22.010 -13.720   2.282  1.00  9.82    -0.029 C 
ATOM    153  HB1 GLU D  11     -21.574 -13.501   1.280  1.00  0.00     0.037 H 
ATOM    154  HB2 GLU D  11     -21.113 -13.532   2.918  1.00  0.00     0.037 H 
ATOM    155  CG  GLU D  11     -23.117 -12.744   2.612  1.00 11.60     0.018 C 
ATOM    156  HG1 GLU D  11     -24.060 -13.015   2.082  1.00  0.00     0.049 H 
ATOM    157  HG2 GLU D  11     -23.460 -12.869   3.666  1.00  0.00     0.049 H 
ATOM    158  CD  GLU D  11     -22.731 -11.308   2.334  1.00 18.63     0.172 C 
ATOM    159  OE1 GLU D  11     -21.520 -11.022   2.254  1.00 26.01    -0.648 OA
ATOM    160  OE2 GLU D  11     -23.641 -10.465   2.203  1.00 21.97    -0.648 OA
ATOM    161  N   TYR D  12     -20.796 -16.928   2.830  1.00 10.02    -0.346 N 
ATOM    162  HN  TYR D  12     -21.286 -17.067   3.714  1.00  0.00     0.163 HD
ATOM    163  CA  TYR D  12     -19.572 -17.684   2.561  1.00 10.21     0.093 C 
ATOM    164  HA  TYR D  12     -19.224 -17.428   1.533  1.00  0.00     0.088 H 
ATOM    165  C   TYR D  12     -19.799 -19.172   2.624  1.00 10.71     0.241 C 
ATOM    166  O   TYR D  12     -20.595 -19.649   3.402  1.00 13.69    -0.271 OA
ATOM    167  CB  TYR D  12     -18.454 -17.285   3.565  1.00 11.28    -0.014 C 
ATOM    168  HB1 TYR D  12     -18.760 -17.484   4.619  1.00  0.00     0.043 H 
ATOM    169  HB2 TYR D  12     -17.584 -17.979   3.505  1.00  0.00     0.043 H 
ATOM    170  CG  TYR D  12     -18.034 -15.858   3.374  1.00 10.66    -0.056 A 
ATOM    171  CD1 TYR D  12     -18.706 -14.838   4.012  1.00 10.96    -0.074 A 
ATOM    172  HD1 TYR D  12     -19.529 -15.080   4.705  1.00  0.00     0.084 H 
ATOM    173  CD2 TYR D  12     -17.032 -15.519   2.481  1.00 10.87    -0.074 A 
ATOM    174  HD2 TYR D  12     -16.510 -16.314   1.922  1.00  0.00     0.084 H 
ATOM    175  CE1 TYR D  12     -18.363 -13.510   3.796  1.00 11.45    -0.051 A 
ATOM    176  HE1 TYR D  12     -18.908 -12.710   4.325  1.00  0.00     0.087 H 
ATOM    177  CE2 TYR D  12     -16.672 -14.183   2.277  1.00  9.29    -0.051 A 
ATOM    178  HE2 TYR D  12     -15.844 -13.929   1.594  1.00  0.00     0.087 H 
ATOM    179  CZ  TYR D  12     -17.357 -13.189   2.934  1.00 11.32     0.065 A 
ATOM    180  OH  TYR D  12     -17.060 -11.876   2.710  1.00 10.84    -0.361 OA
ATOM    181  HH  TYR D  12     -17.533 -11.189   3.164  1.00  0.00     0.217 HD
ATOM    182  N   HIS D  13     -19.072 -19.902   1.789  1.00 12.04    -0.346 N 
ATOM    183  HN  HIS D  13     -18.505 -19.434   1.083  1.00  0.00     0.163 HD
ATOM    184  CA  HIS D  13     -19.065 -21.352   1.857  1.00 13.24     0.094 C 
ATOM    185  HA  HIS D  13     -20.118 -21.717   1.899  1.00  0.00     0.088 H 
ATOM    186  C   HIS D  13     -18.316 -21.860   3.081  1.00 12.46     0.241 C 
ATOM    187  O   HIS D  13     -17.393 -21.202   3.588  1.00 12.23    -0.271 OA
ATOM    188  CB  HIS D  13     -18.381 -21.951   0.630  1.00 16.33     0.002 C 
ATOM    189  HB1 HIS D  13     -18.377 -23.064   0.691  1.00  0.00     0.046 H 
ATOM    190  HB2 HIS D  13     -17.284 -21.754   0.661  1.00  0.00     0.046 H 
ATOM    191  CG  HIS D  13     -18.955 -21.502  -0.678  1.00 27.75     0.028 A 
ATOM    192  ND1 HIS D  13     -18.167 -21.019  -1.704  1.00 36.23    -0.354 N 
ATOM    193  HD1 HIS D  13     -17.153 -20.917  -1.671  1.00  0.00     0.166 HD
ATOM    194  CD2 HIS D  13     -20.230 -21.478  -1.139  1.00 34.93    -0.000 A 
ATOM    195  HD2 HIS D  13     -21.131 -21.801  -0.591  1.00  0.00     0.114 H 
ATOM    196  CE1 HIS D  13     -18.933 -20.709  -2.737  1.00 38.06     0.040 A 
ATOM    197  HE1 HIS D  13     -18.584 -20.299  -3.699  1.00  0.00     0.140 H 
ATOM    198  NE2 HIS D  13     -20.189 -20.975  -2.419  1.00 38.64    -0.360 N 
ATOM    199  HE2 HIS D  13     -20.997 -20.831  -3.025  1.00  0.00     0.166 HD
ATOM    200  N   ASN D  14     -18.721 -23.032   3.560  1.00 12.36    -0.346 N 
ATOM    201  HN  ASN D  14     -19.571 -23.448   3.180  1.00  0.00     0.163 HD
ATOM    202  CA  ASN D  14     -18.001 -23.747   4.606  1.00 12.51     0.097 C 
ATOM    203  HA  ASN D  14     -18.535 -24.705   4.809  1.00  0.00     0.088 H 
ATOM    204  C   ASN D  14     -17.918 -22.949   5.920  1.00 11.57     0.241 C 
ATOM    205  O   ASN D  14     -16.893 -22.995   6.613  1.00 11.79    -0.271 OA
ATOM    206  CB  ASN D  14     -16.572 -24.074   4.163  1.00 11.24     0.036 C 
ATOM    207  HB1 ASN D  14     -15.984 -24.504   5.007  1.00  0.00     0.051 H 
ATOM    208  HB2 ASN D  14     -15.988 -23.140   3.988  1.00  0.00     0.051 H 
ATOM    209  CG  ASN D  14     -16.514 -24.982   2.948  1.00 13.49     0.217 C 
ATOM    210  OD1 ASN D  14     -15.846 -24.662   1.956  1.00 17.95    -0.274 OA
ATOM    211  ND2 ASN D  14     -17.176 -26.128   3.025  1.00 13.62    -0.370 N 
ATOM    212 1HD2 ASN D  14     -17.726 -26.392   3.842  1.00  0.00     0.159 HD
ATOM    213 2HD2 ASN D  14     -17.137 -26.738   2.209  1.00  0.00     0.159 HD
ATOM    214  N   THR D  15     -18.969 -22.191   6.246  1.00 10.61    -0.344 N 
ATOM    215  HN  THR D  15     -19.748 -22.117   5.592  1.00  0.00     0.163 HD
ATOM    216  CA  THR D  15     -19.035 -21.470   7.504  1.00 10.17     0.113 C 
ATOM    217  HA  THR D  15     -18.088 -21.661   8.061  1.00  0.00     0.091 H 
ATOM    218  C   THR D  15     -20.186 -21.906   8.378  1.00 10.31     0.243 C 
ATOM    219  O   THR D  15     -21.159 -22.516   7.935  1.00 11.91    -0.271 OA
ATOM    220  CB  THR D  15     -19.161 -19.963   7.288  1.00  9.86     0.060 C 
ATOM    221  HB  THR D  15     -19.200 -19.458   8.281  1.00  0.00     0.086 H 
ATOM    222  OG1 THR D  15     -20.366 -19.662   6.565  1.00 12.38    -0.393 OA
ATOM    223  HG1 THR D  15     -20.444 -18.725   6.431  1.00  0.00     0.210 HD
ATOM    224  CG2 THR D  15     -18.013 -19.366   6.474  1.00 11.23    -0.050 C 
ATOM    225 1HG2 THR D  15     -18.105 -18.266   6.316  1.00  0.00     0.031 H 
ATOM    226 2HG2 THR D  15     -17.902 -19.897   5.500  1.00  0.00     0.031 H 
ATOM    227 3HG2 THR D  15     -17.029 -19.618   6.935  1.00  0.00     0.031 H 
ATOM    228  N   GLN D  16     -20.063 -21.553   9.650  1.00  9.87    -0.346 N 
ATOM    229  HN  GLN D  16     -19.164 -21.202   9.979  1.00  0.00     0.163 HD
ATOM    230  CA  GLN D  16     -21.168 -21.650  10.592  1.00 11.47     0.090 C 
ATOM    231  HA  GLN D  16     -22.117 -21.418  10.055  1.00  0.00     0.087 H 
ATOM    232  C   GLN D  16     -20.987 -20.644  11.722  1.00 10.06     0.241 C 
ATOM    233  O   GLN D  16     -19.864 -20.153  11.965  1.00  9.85    -0.271 OA
ATOM    234  CB  GLN D  16     -21.269 -23.050  11.177  1.00 11.93    -0.030 C 
ATOM    235  HB1 GLN D  16     -21.358 -23.807  10.363  1.00  0.00     0.037 H 
ATOM    236  HB2 GLN D  16     -22.255 -23.192  11.678  1.00  0.00     0.037 H 
ATOM    237  CG  GLN D  16     -20.148 -23.414  12.112  1.00 13.96     0.011 C 
ATOM    238  HG1 GLN D  16     -20.246 -22.879  13.085  1.00  0.00     0.047 H 
ATOM    239  HG2 GLN D  16     -19.180 -22.981  11.767  1.00  0.00     0.047 H 
ATOM    240  CD  GLN D  16     -20.034 -24.903  12.319  1.00 16.37     0.215 C 
ATOM    241  OE1 GLN D  16     -19.621 -25.631  11.416  1.00 21.53    -0.274 OA
ATOM    242  NE2 GLN D  16     -20.436 -25.369  13.486  1.00 19.14    -0.370 N 
ATOM    243 1HE2 GLN D  16     -20.778 -24.766  14.234  1.00  0.00     0.159 HD
ATOM    244 2HE2 GLN D  16     -20.359 -26.376  13.626  1.00  0.00     0.159 HD
ATOM    245  N   ILE D  17     -22.096 -20.345  12.390  1.00 10.06    -0.346 N 
ATOM    246  HN  ILE D  17     -22.986 -20.701  12.043  1.00  0.00     0.163 HD
ATOM    247  CA  ILE D  17     -22.094 -19.535  13.590  1.00  9.03     0.092 C 
ATOM    248  HA  ILE D  17     -21.218 -18.845  13.573  1.00  0.00     0.088 H 
ATOM    249  C   ILE D  17     -22.004 -20.447  14.816  1.00  9.27     0.241 C 
ATOM    250  O   ILE D  17     -22.731 -21.440  14.909  1.00 10.19    -0.271 OA
ATOM    251  CB  ILE D  17     -23.410 -18.706  13.642  1.00  8.77    -0.030 C 
ATOM    252  HB  ILE D  17     -24.253 -19.396  13.404  1.00  0.00     0.043 H 
ATOM    253  CG1 ILE D  17     -23.392 -17.611  12.570  1.00 11.10    -0.063 C 
ATOM    254 1HG1 ILE D  17     -23.114 -18.038  11.579  1.00  0.00     0.033 H 
ATOM    255 2HG1 ILE D  17     -24.428 -17.268  12.343  1.00  0.00     0.033 H 
ATOM    256  CG2 ILE D  17     -23.645 -18.158  15.053  1.00  9.23    -0.071 C 
ATOM    257 1HG2 ILE D  17     -23.658 -18.955  15.833  1.00  0.00     0.028 H 
ATOM    258 2HG2 ILE D  17     -24.577 -17.547  15.093  1.00  0.00     0.028 H 
ATOM    259 3HG2 ILE D  17     -22.898 -17.368  15.303  1.00  0.00     0.028 H 
ATOM    260  CD1 ILE D  17     -22.503 -16.430  12.909  1.00 10.19    -0.076 C 
ATOM    261 1HD1 ILE D  17     -22.490 -15.633  12.129  1.00  0.00     0.027 H 
ATOM    262 2HD1 ILE D  17     -21.467 -16.773  13.136  1.00  0.00     0.027 H 
ATOM    263 3HD1 ILE D  17     -22.781 -16.003  13.900  1.00  0.00     0.027 H 
ATOM    264  N   HIS D  18     -21.116 -20.090  15.740  1.00  8.15    -0.346 N 
ATOM    265  HN  HIS D  18     -20.396 -19.417  15.478  1.00  0.00     0.163 HD
ATOM    266  CA  HIS D  18     -21.110 -20.605  17.111  1.00  8.71     0.094 C 
ATOM    267  HA  HIS D  18     -21.805 -21.473  17.192  1.00  0.00     0.088 H 
ATOM    268  C   HIS D  18     -21.581 -19.473  18.035  1.00  9.18     0.241 C 
ATOM    269  O   HIS D  18     -21.097 -18.352  17.942  1.00  8.48    -0.271 OA
ATOM    270  CB  HIS D  18     -19.698 -21.020  17.569  1.00 11.26     0.002 C 
ATOM    271  HB1 HIS D  18     -19.010 -20.143  17.536  1.00  0.00     0.046 H 
ATOM    272  HB2 HIS D  18     -19.695 -21.229  18.664  1.00  0.00     0.046 H 
ATOM    273  CG  HIS D  18     -19.100 -22.174  16.822  1.00 12.97     0.028 A 
ATOM    274  ND1 HIS D  18     -18.572 -23.268  17.466  1.00 21.82    -0.354 N 
ATOM    275  HD1 HIS D  18     -18.559 -23.409  18.476  1.00  0.00     0.166 HD
ATOM    276  CD2 HIS D  18     -18.935 -22.401  15.500  1.00 21.41    -0.000 A 
ATOM    277  HD2 HIS D  18     -19.260 -21.743  14.677  1.00  0.00     0.114 H 
ATOM    278  CE1 HIS D  18     -18.084 -24.107  16.570  1.00 16.71     0.040 A 
ATOM    279  HE1 HIS D  18     -17.589 -25.068  16.789  1.00  0.00     0.140 H 
ATOM    280  NE2 HIS D  18     -18.287 -23.604  15.374  1.00 16.56    -0.360 N 
ATOM    281  HE2 HIS D  18     -18.008 -24.037  14.494  1.00  0.00     0.166 HD
ATOM    282  N   THR D  19     -22.545 -19.766  18.898  1.00  9.43    -0.344 N 
ATOM    283  HN  THR D  19     -22.979 -20.689  18.865  1.00  0.00     0.163 HD
ATOM    284  CA  THR D  19     -22.999 -18.805  19.890  1.00  8.09     0.113 C 
ATOM    285  HA  THR D  19     -22.665 -17.785  19.588  1.00  0.00     0.091 H 
ATOM    286  C   THR D  19     -22.370 -19.157  21.226  1.00  8.45     0.243 C 
ATOM    287  O   THR D  19     -22.563 -20.247  21.763  1.00  8.10    -0.271 OA
ATOM    288  CB  THR D  19     -24.521 -18.825  19.978  1.00  8.18     0.060 C 
ATOM    289  HB  THR D  19     -24.869 -19.835  20.297  1.00  0.00     0.086 H 
ATOM    290  OG1 THR D  19     -25.083 -18.497  18.702  1.00 10.25    -0.393 OA
ATOM    291  HG1 THR D  19     -26.031 -18.509  18.757  1.00  0.00     0.210 HD
ATOM    292  CG2 THR D  19     -25.007 -17.777  20.961  1.00  9.48    -0.050 C 
ATOM    293 1HG2 THR D  19     -26.120 -17.792  21.025  1.00  0.00     0.031 H 
ATOM    294 2HG2 THR D  19     -24.619 -16.762  20.712  1.00  0.00     0.031 H 
ATOM    295 3HG2 THR D  19     -24.531 -17.895  21.963  1.00  0.00     0.031 H 
ATOM    296  N   LEU D  20     -21.559 -18.233  21.715  1.00  8.44    -0.346 N 
ATOM    297  HN  LEU D  20     -21.462 -17.350  21.214  1.00  0.00     0.163 HD
ATOM    298  CA  LEU D  20     -20.799 -18.430  22.944  1.00  9.50     0.089 C 
ATOM    299  HA  LEU D  20     -20.770 -19.524  23.157  1.00  0.00     0.087 H 
ATOM    300  C   LEU D  20     -21.459 -17.738  24.134  1.00  8.48     0.241 C 
ATOM    301  O   LEU D  20     -21.676 -18.346  25.174  1.00  9.91    -0.271 OA
ATOM    302  CB  LEU D  20     -19.350 -17.938  22.799  1.00  9.46    -0.035 C 
ATOM    303  HB1 LEU D  20     -18.958 -17.642  23.800  1.00  0.00     0.037 H 
ATOM    304  HB2 LEU D  20     -19.344 -16.954  22.274  1.00  0.00     0.037 H 
ATOM    305  CG  LEU D  20     -18.359 -18.875  22.126  1.00 13.02    -0.059 C 
ATOM    306  HG  LEU D  20     -17.339 -18.447  22.266  1.00  0.00     0.038 H 
ATOM    307  CD1 LEU D  20     -18.370 -20.255  22.753  1.00 14.95    -0.073 C 
ATOM    308 1HD1 LEU D  20     -17.643 -20.942  22.260  1.00  0.00     0.028 H 
ATOM    309 2HD1 LEU D  20     -19.397 -20.689  22.760  1.00  0.00     0.028 H 
ATOM    310 3HD1 LEU D  20     -18.195 -20.202  23.853  1.00  0.00     0.028 H 
ATOM    311  CD2 LEU D  20     -18.628 -18.942  20.644  1.00 15.89    -0.073 C 
ATOM    312 1HD2 LEU D  20     -17.901 -19.629  20.151  1.00  0.00     0.028 H 
ATOM    313 2HD2 LEU D  20     -18.629 -17.930  20.175  1.00  0.00     0.028 H 
ATOM    314 3HD2 LEU D  20     -19.684 -19.226  20.425  1.00  0.00     0.028 H 
ATOM    315  N   ASN D  21     -21.791 -16.471  23.953  1.00  8.57    -0.346 N 
ATOM    316  HN  ASN D  21     -21.709 -16.063  23.022  1.00  0.00     0.163 HD
ATOM    317  CA  ASN D  21     -22.271 -15.643  25.052  1.00  6.62     0.097 C 
ATOM    318  HA  ASN D  21     -22.134 -14.584  24.732  1.00  0.00     0.088 H 
ATOM    319  C   ASN D  21     -21.456 -15.817  26.336  1.00  7.55     0.241 C 
ATOM    320  O   ASN D  21     -21.986 -16.023  27.419  1.00 10.30    -0.271 OA
ATOM    321  CB  ASN D  21     -23.790 -15.847  25.251  1.00  8.58     0.036 C 
ATOM    322  HB1 ASN D  21     -24.110 -15.550  26.277  1.00  0.00     0.051 H 
ATOM    323  HB2 ASN D  21     -24.054 -16.929  25.294  1.00  0.00     0.051 H 
ATOM    324  CG  ASN D  21     -24.597 -15.118  24.182  1.00 10.39     0.217 C 
ATOM    325  OD1 ASN D  21     -24.245 -13.989  23.794  1.00 11.50    -0.274 OA
ATOM    326  ND2 ASN D  21     -25.674 -15.752  23.687  1.00 10.88    -0.370 N 
ATOM    327 1HD2 ASN D  21     -26.214 -15.264  22.972  1.00  0.00     0.159 HD
ATOM    328 2HD2 ASN D  21     -25.962 -16.677  24.005  1.00  0.00     0.159 HD
ATOM    329  N   ASP D  22     -20.137 -15.733  26.167  1.00  8.47    -0.345 N 
ATOM    330  HN  ASP D  22     -19.765 -15.509  25.244  1.00  0.00     0.163 HD
ATOM    331  CA  ASP D  22     -19.222 -15.953  27.264  1.00  8.47     0.098 C 
ATOM    332  HA  ASP D  22     -19.672 -15.564  28.207  1.00  0.00     0.088 H 
ATOM    333  C   ASP D  22     -17.934 -15.207  26.973  1.00  8.18     0.241 C 
ATOM    334  O   ASP D  22     -17.613 -14.923  25.839  1.00  7.77    -0.271 OA
ATOM    335  CB  ASP D  22     -18.934 -17.455  27.416  1.00  8.83     0.043 C 
ATOM    336  HB1 ASP D  22     -19.850 -18.054  27.205  1.00  0.00     0.052 H 
ATOM    337  HB2 ASP D  22     -18.280 -17.815  26.588  1.00  0.00     0.052 H 
ATOM    338  CG  ASP D  22     -18.349 -17.831  28.759  1.00  8.98     0.175 C 
ATOM    339  OD1 ASP D  22     -18.366 -17.027  29.741  1.00  9.92    -0.648 OA
ATOM    340  OD2 ASP D  22     -17.897 -18.984  28.945  1.00 11.51    -0.648 OA
ATOM    341  N   LYS D  23     -17.201 -14.890  28.028  1.00  7.85    -0.346 N 
ATOM    342  HN  LYS D  23     -17.591 -15.007  28.963  1.00  0.00     0.163 HD
ATOM    343  CA  LYS D  23     -15.858 -14.381  27.878  1.00  7.96     0.089 C 
ATOM    344  HA  LYS D  23     -15.880 -13.576  27.107  1.00  0.00     0.087 H 
ATOM    345  C   LYS D  23     -14.912 -15.465  27.395  1.00  8.17     0.241 C 
ATOM    346  O   LYS D  23     -15.159 -16.655  27.560  1.00  8.40    -0.271 OA
ATOM    347  CB  LYS D  23     -15.333 -13.776  29.172  1.00  9.55    -0.038 C 
ATOM    348  HB1 LYS D  23     -16.017 -12.971  29.528  1.00  0.00     0.036 H 
ATOM    349  HB2 LYS D  23     -14.415 -13.175  28.974  1.00  0.00     0.036 H 
ATOM    350  CG  LYS D  23     -15.079 -14.770  30.273  1.00 10.17    -0.061 C 
ATOM    351  HG1 LYS D  23     -15.974 -15.399  30.485  1.00  0.00     0.033 H 
ATOM    352  HG2 LYS D  23     -14.384 -15.582  29.954  1.00  0.00     0.033 H 
ATOM    353  CD  LYS D  23     -14.578 -14.039  31.522  1.00 14.09    -0.043 C 
ATOM    354  HD1 LYS D  23     -13.765 -13.321  31.265  1.00  0.00     0.035 H 
ATOM    355  HD2 LYS D  23     -15.343 -13.320  31.898  1.00  0.00     0.035 H 
ATOM    356  CE  LYS D  23     -14.136 -14.993  32.627  1.00 20.38     0.080 C 
ATOM    357  HE1 LYS D  23     -14.963 -15.683  32.914  1.00  0.00     0.075 H 
ATOM    358  HE2 LYS D  23     -13.403 -15.740  32.241  1.00  0.00     0.075 H 
ATOM    359  NZ  LYS D  23     -13.585 -14.268  33.844  1.00 27.95    -0.079 N 
ATOM    360  HZ1 LYS D  23     -13.289 -14.906  34.583  1.00  0.00     0.274 HD
ATOM    361  HZ2 LYS D  23     -14.255 -13.585  34.197  1.00  0.00     0.274 HD
ATOM    362  HZ3 LYS D  23     -12.828 -13.637  33.582  1.00  0.00     0.274 HD
ATOM    363  N   ILE D  24     -13.782 -15.029  26.839  1.00  8.65    -0.346 N 
ATOM    364  HN  ILE D  24     -13.656 -14.025  26.710  1.00  0.00     0.163 HD
ATOM    365  CA  ILE D  24     -12.723 -15.926  26.409  1.00  7.88     0.092 C 
ATOM    366  HA  ILE D  24     -13.184 -16.766  25.839  1.00  0.00     0.088 H 
ATOM    367  C   ILE D  24     -12.023 -16.506  27.641  1.00  7.58     0.241 C 
ATOM    368  O   ILE D  24     -11.694 -15.765  28.575  1.00  8.69    -0.271 OA
ATOM    369  CB  ILE D  24     -11.745 -15.196  25.486  1.00  7.78    -0.030 C 
ATOM    370  HB  ILE D  24     -11.358 -14.301  26.027  1.00  0.00     0.043 H 
ATOM    371  CG1 ILE D  24     -12.478 -14.712  24.216  1.00  8.65    -0.063 C 
ATOM    372 1HG1 ILE D  24     -13.477 -14.287  24.469  1.00  0.00     0.033 H 
ATOM    373 2HG1 ILE D  24     -12.802 -15.575  23.588  1.00  0.00     0.033 H 
ATOM    374  CG2 ILE D  24     -10.571 -16.100  25.165  1.00  9.36    -0.071 C 
ATOM    375 1HG2 ILE D  24      -9.858 -15.568  24.492  1.00  0.00     0.028 H 
ATOM    376 2HG2 ILE D  24     -10.898 -17.078  24.740  1.00  0.00     0.028 H 
ATOM    377 3HG2 ILE D  24     -10.072 -16.483  26.086  1.00  0.00     0.028 H 
ATOM    378  CD1 ILE D  24     -11.657 -13.725  23.403  1.00 10.33    -0.076 C 
ATOM    379 1HD1 ILE D  24     -12.186 -13.376  22.486  1.00  0.00     0.027 H 
ATOM    380 2HD1 ILE D  24     -10.658 -14.150  23.150  1.00  0.00     0.027 H 
ATOM    381 3HD1 ILE D  24     -11.333 -12.862  24.031  1.00  0.00     0.027 H 
ATOM    382  N   PHE D  25     -11.846 -17.829  27.650  1.00  8.40    -0.346 N 
ATOM    383  HN  PHE D  25     -12.202 -18.375  26.865  1.00  0.00     0.163 HD
ATOM    384  CA  PHE D  25     -11.170 -18.522  28.726  1.00  8.77     0.093 C 
ATOM    385  HA  PHE D  25     -11.451 -18.018  29.680  1.00  0.00     0.088 H 
ATOM    386  C   PHE D  25      -9.652 -18.506  28.627  1.00  9.02     0.241 C 
ATOM    387  O   PHE D  25      -8.961 -18.323  29.644  1.00  9.32    -0.271 OA
ATOM    388  CB  PHE D  25     -11.663 -19.966  28.803  1.00  9.44    -0.014 C 
ATOM    389  HB1 PHE D  25     -12.771 -20.001  28.923  1.00  0.00     0.043 H 
ATOM    390  HB2 PHE D  25     -11.570 -20.471  27.813  1.00  0.00     0.043 H 
ATOM    391  CG  PHE D  25     -10.990 -20.758  29.866  1.00 11.94    -0.056 A 
ATOM    392  CD1 PHE D  25     -11.420 -20.662  31.175  1.00 13.49    -0.077 A 
ATOM    393  HD1 PHE D  25     -12.273 -20.009  31.423  1.00  0.00     0.084 H 
ATOM    394  CD2 PHE D  25      -9.905 -21.565  29.573  1.00 15.91    -0.077 A 
ATOM    395  HD2 PHE D  25      -9.554 -21.653  28.531  1.00  0.00     0.084 H 
ATOM    396  CE1 PHE D  25     -10.791 -21.377  32.177  1.00 19.76    -0.082 A 
ATOM    397  HE1 PHE D  25     -11.156 -21.318  33.216  1.00  0.00     0.083 H 
ATOM    398  CE2 PHE D  25      -9.258 -22.262  30.577  1.00 18.47    -0.082 A 
ATOM    399  HE2 PHE D  25      -8.386 -22.894  30.339  1.00  0.00     0.083 H 
ATOM    400  CZ  PHE D  25      -9.703 -22.165  31.865  1.00 19.88    -0.083 A 
ATOM    401  HZ  PHE D  25      -9.187 -22.723  32.664  1.00  0.00     0.083 H 
ATOM    402  N   SER D  26      -9.113 -18.697  27.418  1.00  8.10    -0.344 N 
ATOM    403  HN  SER D  26      -9.717 -18.911  26.625  1.00  0.00     0.163 HD
ATOM    404  CA  SER D  26      -7.681 -18.603  27.222  1.00  7.95     0.109 C 
ATOM    405  HA  SER D  26      -7.265 -17.961  28.033  1.00  0.00     0.090 H 
ATOM    406  C   SER D  26      -7.363 -17.941  25.894  1.00  8.21     0.243 C 
ATOM    407  O   SER D  26      -8.128 -18.064  24.937  1.00  9.61    -0.271 OA
ATOM    408  CB  SER D  26      -7.007 -19.980  27.316  1.00  7.27     0.044 C 
ATOM    409  HB1 SER D  26      -7.304 -20.514  28.249  1.00  0.00     0.077 H 
ATOM    410  HB2 SER D  26      -5.913 -19.884  27.510  1.00  0.00     0.077 H 
ATOM    411  OG  SER D  26      -7.260 -20.771  26.165  1.00  9.33    -0.398 OA
ATOM    412  HG  SER D  26      -6.843 -21.623  26.223  1.00  0.00     0.209 HD
ATOM    413  N   TYR D  27      -6.228 -17.238  25.862  1.00  7.36    -0.346 N 
ATOM    414  HN  TYR D  27      -5.686 -17.161  26.723  1.00  0.00     0.163 HD
ATOM    415  CA  TYR D  27      -5.718 -16.574  24.667  1.00  7.29     0.093 C 
ATOM    416  HA  TYR D  27      -6.312 -16.898  23.781  1.00  0.00     0.088 H 
ATOM    417  C   TYR D  27      -4.265 -16.987  24.482  1.00  7.73     0.241 C 
ATOM    418  O   TYR D  27      -3.458 -16.855  25.430  1.00  7.69    -0.271 OA
ATOM    419  CB  TYR D  27      -5.796 -15.038  24.804  1.00  7.51    -0.014 C 
ATOM    420  HB1 TYR D  27      -5.352 -14.695  25.768  1.00  0.00     0.043 H 
ATOM    421  HB2 TYR D  27      -6.846 -14.699  24.963  1.00  0.00     0.043 H 
ATOM    422  CG  TYR D  27      -5.172 -14.339  23.642  1.00  8.20    -0.056 A 
ATOM    423  CD1 TYR D  27      -5.896 -14.029  22.492  1.00  8.21    -0.074 A 
ATOM    424  HD1 TYR D  27      -6.973 -14.265  22.459  1.00  0.00     0.084 H 
ATOM    425  CD2 TYR D  27      -3.843 -13.976  23.679  1.00 12.57    -0.074 A 
ATOM    426  HD2 TYR D  27      -3.245 -14.169  24.586  1.00  0.00     0.084 H 
ATOM    427  CE1 TYR D  27      -5.317 -13.444  21.408  1.00  8.54    -0.051 A 
ATOM    428  HE1 TYR D  27      -5.918 -13.253  20.503  1.00  0.00     0.087 H 
ATOM    429  CE2 TYR D  27      -3.245 -13.359  22.561  1.00  9.68    -0.051 A 
ATOM    430  HE2 TYR D  27      -2.176 -13.089  22.586  1.00  0.00     0.087 H 
ATOM    431  CZ  TYR D  27      -4.001 -13.093  21.433  1.00  9.01     0.065 A 
ATOM    432  OH  TYR D  27      -3.424 -12.510  20.313  1.00 14.30    -0.361 OA
ATOM    433  HH  TYR D  27      -2.506 -12.265  20.330  1.00  0.00     0.217 HD
ATOM    434  N   THR D  28      -3.943 -17.482  23.290  1.00  8.48    -0.344 N 
ATOM    435  HN  THR D  28      -4.671 -17.558  22.580  1.00  0.00     0.163 HD
ATOM    436  CA  THR D  28      -2.594 -17.920  22.956  1.00  7.48     0.113 C 
ATOM    437  HA  THR D  28      -1.895 -17.669  23.787  1.00  0.00     0.091 H 
ATOM    438  C   THR D  28      -2.142 -17.260  21.689  1.00  7.13     0.243 C 
ATOM    439  O   THR D  28      -2.912 -17.145  20.739  1.00  7.22    -0.271 OA
ATOM    440  CB  THR D  28      -2.627 -19.435  22.740  1.00  7.95     0.060 C 
ATOM    441  HB  THR D  28      -3.370 -19.676  21.945  1.00  0.00     0.086 H 
ATOM    442  OG1 THR D  28      -3.007 -20.103  23.963  1.00  8.18    -0.393 OA
ATOM    443  HG1 THR D  28      -3.027 -21.043  23.829  1.00  0.00     0.210 HD
ATOM    444  CG2 THR D  28      -1.265 -19.986  22.336  1.00  9.73    -0.050 C 
ATOM    445 1HG2 THR D  28      -1.289 -21.090  22.179  1.00  0.00     0.031 H 
ATOM    446 2HG2 THR D  28      -0.479 -19.700  23.073  1.00  0.00     0.031 H 
ATOM    447 3HG2 THR D  28      -0.866 -19.459  21.438  1.00  0.00     0.031 H 
ATOM    448  N   GLU D  29      -0.915 -16.781  21.658  1.00  6.79    -0.346 N 
ATOM    449  HN  GLU D  29      -0.349 -16.771  22.506  1.00  0.00     0.163 HD
ATOM    450  CA  GLU D  29      -0.370 -16.267  20.415  1.00  8.19     0.090 C 
ATOM    451  HA  GLU D  29      -0.952 -16.749  19.595  1.00  0.00     0.087 H 
ATOM    452  C   GLU D  29       1.069 -16.722  20.242  1.00  6.56     0.241 C 
ATOM    453  O   GLU D  29       1.802 -16.941  21.225  1.00  7.33    -0.271 OA
ATOM    454  CB  GLU D  29      -0.558 -14.751  20.243  1.00 13.48    -0.029 C 
ATOM    455  HB1 GLU D  29      -1.577 -14.452  20.582  1.00  0.00     0.037 H 
ATOM    456  HB2 GLU D  29      -0.627 -14.496  19.160  1.00  0.00     0.037 H 
ATOM    457  CG  GLU D  29       0.454 -13.909  20.893  1.00 14.58     0.018 C 
ATOM    458  HG1 GLU D  29       1.475 -14.221  20.571  1.00  0.00     0.049 H 
ATOM    459  HG2 GLU D  29       0.509 -14.149  21.981  1.00  0.00     0.049 H 
ATOM    460  CD  GLU D  29       0.284 -12.427  20.700  1.00 11.14     0.172 C 
ATOM    461  OE1 GLU D  29      -0.869 -11.938  20.600  1.00 12.35    -0.648 OA
ATOM    462  OE2 GLU D  29       1.330 -11.751  20.680  1.00 10.94    -0.648 OA
ATOM    463  N   SER D  30       1.448 -16.868  18.981  1.00  6.95    -0.344 N 
ATOM    464  HN  SER D  30       0.805 -16.565  18.249  1.00  0.00     0.163 HD
ATOM    465  CA  SER D  30       2.738 -17.440  18.573  1.00  5.82     0.109 C 
ATOM    466  HA  SER D  30       3.394 -17.538  19.469  1.00  0.00     0.090 H 
ATOM    467  C   SER D  30       3.438 -16.572  17.535  1.00  6.15     0.243 C 
ATOM    468  O   SER D  30       2.810 -16.075  16.588  1.00  6.92    -0.271 OA
ATOM    469  CB  SER D  30       2.484 -18.812  17.993  1.00  7.33     0.044 C 
ATOM    470  HB1 SER D  30       2.149 -19.525  18.782  1.00  0.00     0.077 H 
ATOM    471  HB2 SER D  30       1.572 -18.814  17.351  1.00  0.00     0.077 H 
ATOM    472  OG  SER D  30       3.600 -19.318  17.291  1.00  7.86    -0.398 OA
ATOM    473  HG  SER D  30       3.440 -20.181  16.926  1.00  0.00     0.209 HD
ATOM    474  N   LEU D  31       4.757 -16.442  17.700  1.00  6.07    -0.346 N 
ATOM    475  HN  LEU D  31       5.177 -16.791  18.562  1.00  0.00     0.163 HD
ATOM    476  CA  LEU D  31       5.619 -15.827  16.709  1.00  5.64     0.089 C 
ATOM    477  HA  LEU D  31       4.959 -15.382  15.928  1.00  0.00     0.087 H 
ATOM    478  C   LEU D  31       6.509 -16.870  16.012  1.00  5.28     0.241 C 
ATOM    479  O   LEU D  31       7.387 -16.505  15.234  1.00  6.85    -0.271 OA
ATOM    480  CB  LEU D  31       6.450 -14.679  17.311  1.00  6.69    -0.035 C 
ATOM    481  HB1 LEU D  31       5.766 -13.864  17.644  1.00  0.00     0.037 H 
ATOM    482  HB2 LEU D  31       7.010 -14.163  16.497  1.00  0.00     0.037 H 
ATOM    483  CG  LEU D  31       7.423 -15.028  18.457  1.00  7.78    -0.059 C 
ATOM    484  HG  LEU D  31       6.906 -15.703  19.179  1.00  0.00     0.038 H 
ATOM    485  CD1 LEU D  31       8.687 -15.698  17.977  1.00 10.96    -0.073 C 
ATOM    486 1HD1 LEU D  31       8.400 -16.639  17.453  1.00  0.00     0.028 H 
ATOM    487 2HD1 LEU D  31       9.423 -15.868  18.797  1.00  0.00     0.028 H 
ATOM    488 3HD1 LEU D  31       9.318 -15.028  17.347  1.00  0.00     0.028 H 
ATOM    489  CD2 LEU D  31       7.816 -13.737  19.176  1.00  7.76    -0.073 C 
ATOM    490 1HD2 LEU D  31       6.882 -13.242  19.531  1.00  0.00     0.028 H 
ATOM    491 2HD2 LEU D  31       8.447 -13.067  18.546  1.00  0.00     0.028 H 
ATOM    492 3HD2 LEU D  31       8.552 -13.907  19.996  1.00  0.00     0.028 H 
ATOM    493  N   ALA D  32       6.269 -18.156  16.251  1.00  5.67    -0.346 N 
ATOM    494  HN  ALA D  32       5.495 -18.420  16.861  1.00  0.00     0.163 HD
ATOM    495  CA  ALA D  32       7.097 -19.190  15.653  1.00  5.59     0.086 C 
ATOM    496  HA  ALA D  32       8.169 -18.931  15.819  1.00  0.00     0.086 H 
ATOM    497  C   ALA D  32       6.837 -19.246  14.167  1.00  5.71     0.240 C 
ATOM    498  O   ALA D  32       5.726 -19.034  13.699  1.00  6.71    -0.271 OA
ATOM    499  CB  ALA D  32       6.812 -20.541  16.309  1.00  7.98    -0.049 C 
ATOM    500  HB1 ALA D  32       7.004 -20.500  17.407  1.00  0.00     0.030 H 
ATOM    501  HB2 ALA D  32       7.385 -21.364  15.822  1.00  0.00     0.030 H 
ATOM    502  HB3 ALA D  32       5.780 -20.898  16.085  1.00  0.00     0.030 H 
ATOM    503  N   GLY D  33       7.884 -19.532  13.425  1.00  7.22    -0.351 N 
ATOM    504  HN  GLY D  33       8.761 -19.808  13.867  1.00  0.00     0.163 HD
ATOM    505  CA  GLY D  33       7.795 -19.457  11.989  1.00  7.35     0.069 C 
ATOM    506  HA1 GLY D  33       7.568 -18.414  11.666  1.00  0.00     0.078 H 
ATOM    507  HA2 GLY D  33       8.803 -19.583  11.529  1.00  0.00     0.078 H 
ATOM    508  C   GLY D  33       6.801 -20.435  11.372  1.00  7.44     0.236 C 
ATOM    509  O   GLY D  33       6.817 -21.635  11.665  1.00  9.95    -0.272 OA
ATOM    510  N   LYS D  34       5.926 -19.887  10.534  1.00  8.05    -0.346 N 
ATOM    511  HN  LYS D  34       6.031 -18.894  10.324  1.00  0.00     0.163 HD
ATOM    512  CA  LYS D  34       4.815 -20.607   9.885  1.00  8.71     0.089 C 
ATOM    513  HA  LYS D  34       4.414 -19.932   9.093  1.00  0.00     0.087 H 
ATOM    514  C   LYS D  34       3.662 -20.918  10.817  1.00  8.94     0.241 C 
ATOM    515  O   LYS D  34       2.714 -21.600  10.435  1.00  9.34    -0.271 OA
ATOM    516  CB  LYS D  34       5.268 -21.878   9.189  1.00 10.13    -0.038 C 
ATOM    517  HB1 LYS D  34       5.456 -22.683   9.937  1.00  0.00     0.036 H 
ATOM    518  HB2 LYS D  34       4.421 -22.334   8.625  1.00  0.00     0.036 H 
ATOM    519  CG  LYS D  34       6.457 -21.711   8.295  1.00 13.87    -0.061 C 
ATOM    520  HG1 LYS D  34       7.338 -21.341   8.869  1.00  0.00     0.033 H 
ATOM    521  HG2 LYS D  34       6.854 -22.701   7.971  1.00  0.00     0.033 H 
ATOM    522  CD  LYS D  34       6.183 -20.837   7.120  1.00 17.82    -0.043 C 
ATOM    523  HD1 LYS D  34       5.937 -19.794   7.429  1.00  0.00     0.035 H 
ATOM    524  HD2 LYS D  34       5.218 -21.098   6.627  1.00  0.00     0.035 H 
ATOM    525  CE  LYS D  34       7.353 -20.875   6.133  1.00 21.75     0.080 C 
ATOM    526  HE1 LYS D  34       8.331 -20.734   6.649  1.00  0.00     0.075 H 
ATOM    527  HE2 LYS D  34       7.519 -21.902   5.732  1.00  0.00     0.075 H 
ATOM    528  NZ  LYS D  34       7.162 -19.884   5.041  1.00 23.16    -0.079 N 
ATOM    529  HZ1 LYS D  34       7.941 -19.909   4.384  1.00  0.00     0.274 HD
ATOM    530  HZ2 LYS D  34       7.010 -18.945   5.408  1.00  0.00     0.274 HD
ATOM    531  HZ3 LYS D  34       6.267 -20.013   4.569  1.00  0.00     0.274 HD
ATOM    532  N   ARG D  35       3.772 -20.452  12.059  1.00  6.73    -0.346 N 
ATOM    533  HN  ARG D  35       4.641 -19.996  12.338  1.00  0.00     0.163 HD
ATOM    534  CA  ARG D  35       2.689 -20.571  13.039  1.00  6.66     0.089 C 
ATOM    535  HA  ARG D  35       1.763 -20.872  12.496  1.00  0.00     0.087 H 
ATOM    536  C   ARG D  35       2.426 -19.246  13.717  1.00  6.43     0.241 C 
ATOM    537  O   ARG D  35       2.213 -19.197  14.931  1.00  8.05    -0.271 OA
ATOM    538  CB  ARG D  35       3.004 -21.650  14.071  1.00  8.39    -0.036 C 
ATOM    539  HB1 ARG D  35       2.315 -21.583  14.945  1.00  0.00     0.036 H 
ATOM    540  HB2 ARG D  35       3.970 -21.442  14.588  1.00  0.00     0.036 H 
ATOM    541  CG  ARG D  35       2.994 -23.043  13.472  1.00 10.81    -0.048 C 
ATOM    542  HG1 ARG D  35       3.750 -23.120  12.656  1.00  0.00     0.035 H 
ATOM    543  HG2 ARG D  35       3.416 -23.779  14.195  1.00  0.00     0.035 H 
ATOM    544  CD  ARG D  35       1.618 -23.513  12.972  1.00 10.59     0.009 C 
ATOM    545  HD1 ARG D  35       0.801 -23.164  13.645  1.00  0.00     0.064 H 
ATOM    546  HD2 ARG D  35       1.319 -22.976  12.042  1.00  0.00     0.064 H 
ATOM    547  NE  ARG D  35       1.573 -24.964  12.787  1.00  8.78    -0.227 N 
ATOM    548  HE  ARG D  35       2.244 -25.523  13.314  1.00  0.00     0.177 HD
ATOM    549  CZ  ARG D  35       0.738 -25.611  11.997  1.00  9.98     0.665 C 
ATOM    550  NH1 ARG D  35      -0.146 -24.974  11.259  1.00 11.50    -0.235 N 
ATOM    551 1HH1 ARG D  35      -0.792 -25.474  10.648  1.00  0.00     0.174 HD
ATOM    552 2HH1 ARG D  35      -0.198 -23.956  11.304  1.00  0.00     0.174 HD
ATOM    553  NH2 ARG D  35       0.805 -26.931  11.939  1.00 13.50    -0.235 N 
ATOM    554 1HH2 ARG D  35       0.159 -27.431  11.328  1.00  0.00     0.174 HD
ATOM    555 2HH2 ARG D  35       1.490 -27.425  12.511  1.00  0.00     0.174 HD
ATOM    556  N   GLU D  36       2.479 -18.184  12.928  1.00  6.50    -0.346 N 
ATOM    557  HN  GLU D  36       2.734 -18.306  11.948  1.00  0.00     0.163 HD
ATOM    558  CA  GLU D  36       2.183 -16.848  13.421  1.00  7.63     0.090 C 
ATOM    559  HA  GLU D  36       2.585 -16.761  14.457  1.00  0.00     0.087 H 
ATOM    560  C   GLU D  36       0.648 -16.693  13.483  1.00  8.53     0.241 C 
ATOM    561  O   GLU D  36       0.006 -16.258  12.544  1.00  9.39    -0.271 OA
ATOM    562  CB  GLU D  36       2.850 -15.775  12.557  1.00  7.52    -0.029 C 
ATOM    563  HB1 GLU D  36       2.675 -14.764  12.994  1.00  0.00     0.037 H 
ATOM    564  HB2 GLU D  36       2.306 -15.665  11.590  1.00  0.00     0.037 H 
ATOM    565  CG  GLU D  36       4.339 -15.989  12.303  1.00 10.09     0.018 C 
ATOM    566  HG1 GLU D  36       4.867 -15.009  12.244  1.00  0.00     0.049 H 
ATOM    567  HG2 GLU D  36       4.829 -16.416  13.209  1.00  0.00     0.049 H 
ATOM    568  CD  GLU D  36       4.660 -16.841  11.073  1.00  7.66     0.172 C 
ATOM    569  OE1 GLU D  36       3.710 -17.457  10.508  1.00 10.80    -0.648 OA
ATOM    570  OE2 GLU D  36       5.869 -16.880  10.660  1.00  7.69    -0.648 OA
ATOM    571  N   MET D  37       0.085 -17.092  14.607  1.00  9.52    -0.346 N 
ATOM    572  HN  MET D  37       0.683 -17.274  15.413  1.00  0.00     0.163 HD
ATOM    573  CA  MET D  37      -1.337 -17.282  14.747  1.00  8.75     0.090 C 
ATOM    574  HA  MET D  37      -1.872 -16.581  14.065  1.00  0.00     0.087 H 
ATOM    575  C   MET D  37      -1.774 -17.019  16.184  1.00  7.98     0.241 C 
ATOM    576  O   MET D  37      -0.936 -16.874  17.091  1.00  8.74    -0.271 OA
ATOM    577  CB  MET D  37      -1.685 -18.716  14.370  1.00 10.02    -0.030 C 
ATOM    578  HB1 MET D  37      -2.776 -18.816  14.163  1.00  0.00     0.037 H 
ATOM    579  HB2 MET D  37      -1.281 -18.968  13.362  1.00  0.00     0.037 H 
ATOM    580  CG  MET D  37      -1.235 -19.742  15.404  1.00 11.04    -0.021 C 
ATOM    581  HG1 MET D  37      -1.712 -19.520  16.387  1.00  0.00     0.049 H 
ATOM    582  HG2 MET D  37      -0.162 -19.575  15.657  1.00  0.00     0.049 H 
ATOM    583  SD  MET D  37      -1.499 -21.491  14.975  1.00 14.10    -0.173 SA
ATOM    584  CE  MET D  37      -3.320 -21.619  14.996  1.00 14.29    -0.035 C 
ATOM    585  HE1 MET D  37      -3.482 -22.690  14.733  1.00  0.00     0.041 H 
ATOM    586  HE2 MET D  37      -3.852 -20.888  14.343  1.00  0.00     0.041 H 
ATOM    587  HE3 MET D  37      -3.805 -21.287  15.944  1.00  0.00     0.041 H 
ATOM    588  N   ALA D  38      -3.096 -16.969  16.373  1.00  7.55    -0.346 N 
ATOM    589  HN  ALA D  38      -3.714 -16.974  15.562  1.00  0.00     0.163 HD
ATOM    590  CA  ALA D  38      -3.679 -16.908  17.709  1.00  8.17     0.086 C 
ATOM    591  HA  ALA D  38      -2.868 -17.050  18.461  1.00  0.00     0.086 H 
ATOM    592  C   ALA D  38      -4.664 -18.040  17.838  1.00  8.73     0.240 C 
ATOM    593  O   ALA D  38      -5.269 -18.477  16.842  1.00  8.42    -0.271 OA
ATOM    594  CB  ALA D  38      -4.387 -15.568  17.989  1.00  8.68    -0.049 C 
ATOM    595  HB1 ALA D  38      -3.658 -14.730  17.893  1.00  0.00     0.030 H 
ATOM    596  HB2 ALA D  38      -4.903 -15.565  18.977  1.00  0.00     0.030 H 
ATOM    597  HB3 ALA D  38      -5.281 -15.422  17.340  1.00  0.00     0.030 H 
ATOM    598  N   ILE D  39      -4.854 -18.493  19.070  1.00  7.94    -0.346 N 
ATOM    599  HN  ILE D  39      -4.314 -18.081  19.831  1.00  0.00     0.163 HD
ATOM    600  CA  ILE D  39      -5.800 -19.552  19.381  1.00  8.74     0.092 C 
ATOM    601  HA  ILE D  39      -6.506 -19.706  18.532  1.00  0.00     0.088 H 
ATOM    602  C   ILE D  39      -6.546 -19.086  20.610  1.00  8.48     0.241 C 
ATOM    603  O   ILE D  39      -5.927 -18.608  21.565  1.00  8.64    -0.271 OA
ATOM    604  CB  ILE D  39      -5.078 -20.873  19.731  1.00  9.35    -0.030 C 
ATOM    605  HB  ILE D  39      -4.474 -20.712  20.654  1.00  0.00     0.043 H 
ATOM    606  CG1 ILE D  39      -4.144 -21.327  18.613  1.00 11.19    -0.063 C 
ATOM    607 1HG1 ILE D  39      -4.724 -21.671  17.725  1.00  0.00     0.033 H 
ATOM    608 2HG1 ILE D  39      -3.615 -20.457  18.159  1.00  0.00     0.033 H 
ATOM    609  CG2 ILE D  39      -6.123 -21.965  20.015  1.00 12.17    -0.071 C 
ATOM    610 1HG2 ILE D  39      -5.602 -22.918  20.267  1.00  0.00     0.028 H 
ATOM    611 2HG2 ILE D  39      -6.844 -22.088  19.174  1.00  0.00     0.028 H 
ATOM    612 3HG2 ILE D  39      -6.850 -21.659  20.803  1.00  0.00     0.028 H 
ATOM    613  CD1 ILE D  39      -3.166 -22.378  19.055  1.00 11.47    -0.076 C 
ATOM    614 1HD1 ILE D  39      -2.484 -22.710  18.238  1.00  0.00     0.027 H 
ATOM    615 2HD1 ILE D  39      -3.695 -23.248  19.509  1.00  0.00     0.027 H 
ATOM    616 3HD1 ILE D  39      -2.586 -22.034  19.943  1.00  0.00     0.027 H 
ATOM    617  N   ILE D  40      -7.876 -19.210  20.611  1.00  7.78    -0.346 N 
ATOM    618  HN  ILE D  40      -8.350 -19.511  19.760  1.00  0.00     0.163 HD
ATOM    619  CA  ILE D  40      -8.665 -18.923  21.806  1.00  7.46     0.092 C 
ATOM    620  HA  ILE D  40      -7.959 -18.710  22.642  1.00  0.00     0.088 H 
ATOM    621  C   ILE D  40      -9.476 -20.133  22.180  1.00  8.60     0.241 C 
ATOM    622  O   ILE D  40      -9.859 -20.943  21.321  1.00  9.23    -0.271 OA
ATOM    623  CB  ILE D  40      -9.597 -17.693  21.641  1.00  8.98    -0.030 C 
ATOM    624  HB  ILE D  40     -10.183 -17.575  22.582  1.00  0.00     0.043 H 
ATOM    625  CG1 ILE D  40     -10.583 -17.890  20.491  1.00  8.60    -0.063 C 
ATOM    626 1HG1 ILE D  40     -11.030 -18.910  20.536  1.00  0.00     0.033 H 
ATOM    627 2HG1 ILE D  40     -10.037 -17.961  19.522  1.00  0.00     0.033 H 
ATOM    628  CG2 ILE D  40      -8.783 -16.452  21.442  1.00  8.85    -0.071 C 
ATOM    629 1HG2 ILE D  40      -8.063 -16.308  22.281  1.00  0.00     0.028 H 
ATOM    630 2HG2 ILE D  40      -9.429 -15.555  21.296  1.00  0.00     0.028 H 
ATOM    631 3HG2 ILE D  40      -8.267 -16.452  20.453  1.00  0.00     0.028 H 
ATOM    632  CD1 ILE D  40     -11.684 -16.832  20.403  1.00  9.98    -0.076 C 
ATOM    633 1HD1 ILE D  40     -12.404 -16.976  19.564  1.00  0.00     0.027 H 
ATOM    634 2HD1 ILE D  40     -11.237 -15.812  20.358  1.00  0.00     0.027 H 
ATOM    635 3HD1 ILE D  40     -12.230 -16.761  21.372  1.00  0.00     0.027 H 
ATOM    636  N   THR D  41      -9.757 -20.253  23.474  1.00  8.14    -0.344 N 
ATOM    637  HN  THR D  41      -9.278 -19.663  24.154  1.00  0.00     0.163 HD
ATOM    638  CA  THR D  41     -10.742 -21.219  23.924  1.00  8.21     0.113 C 
ATOM    639  HA  THR D  41     -11.291 -21.599  23.031  1.00  0.00     0.091 H 
ATOM    640  C   THR D  41     -11.744 -20.595  24.864  1.00  8.47     0.243 C 
ATOM    641  O   THR D  41     -11.514 -19.512  25.438  1.00  9.18    -0.271 OA
ATOM    642  CB  THR D  41     -10.102 -22.419  24.643  1.00  9.63     0.060 C 
ATOM    643  HB  THR D  41     -10.849 -23.240  24.748  1.00  0.00     0.086 H 
ATOM    644  OG1 THR D  41      -9.626 -22.024  25.942  1.00 11.28    -0.393 OA
ATOM    645  HG1 THR D  41      -9.231 -22.765  26.386  1.00  0.00     0.210 HD
ATOM    646  CG2 THR D  41      -8.884 -22.924  23.885  1.00  9.75    -0.050 C 
ATOM    647 1HG2 THR D  41      -8.420 -23.794  24.406  1.00  0.00     0.031 H 
ATOM    648 2HG2 THR D  41      -8.144 -22.109  23.707  1.00  0.00     0.031 H 
ATOM    649 3HG2 THR D  41      -9.131 -23.164  22.824  1.00  0.00     0.031 H 
ATOM    650  N   PHE D  42     -12.856 -21.313  24.993  1.00  7.69    -0.346 N 
ATOM    651  HN  PHE D  42     -12.984 -22.123  24.386  1.00  0.00     0.163 HD
ATOM    652  CA  PHE D  42     -13.902 -20.999  25.960  1.00  8.72     0.093 C 
ATOM    653  HA  PHE D  42     -13.627 -20.052  26.480  1.00  0.00     0.088 H 
ATOM    654  C   PHE D  42     -13.984 -22.107  26.996  1.00 10.50     0.241 C 
ATOM    655  O   PHE D  42     -13.421 -23.194  26.782  1.00  9.65    -0.271 OA
ATOM    656  CB  PHE D  42     -15.229 -20.777  25.220  1.00  9.23    -0.014 C 
ATOM    657  HB1 PHE D  42     -15.530 -21.684  24.646  1.00  0.00     0.043 H 
ATOM    658  HB2 PHE D  42     -16.087 -20.728  25.931  1.00  0.00     0.043 H 
ATOM    659  CG  PHE D  42     -15.179 -19.564  24.339  1.00 10.29    -0.056 A 
ATOM    660  CD1 PHE D  42     -14.680 -19.649  23.044  1.00  9.53    -0.077 A 
ATOM    661  HD1 PHE D  42     -14.371 -20.628  22.641  1.00  0.00     0.084 H 
ATOM    662  CD2 PHE D  42     -15.567 -18.329  24.822  1.00 10.48    -0.077 A 
ATOM    663  HD2 PHE D  42     -15.962 -18.246  25.848  1.00  0.00     0.084 H 
ATOM    664  CE1 PHE D  42     -14.567 -18.517  22.255  1.00  9.06    -0.082 A 
ATOM    665  HE1 PHE D  42     -14.165 -18.594  21.231  1.00  0.00     0.083 H 
ATOM    666  CE2 PHE D  42     -15.466 -17.188  24.031  1.00 11.44    -0.082 A 
ATOM    667  HE2 PHE D  42     -15.790 -16.210  24.426  1.00  0.00     0.083 H 
ATOM    668  CZ  PHE D  42     -14.963 -17.283  22.759  1.00  9.71    -0.083 A 
ATOM    669  HZ  PHE D  42     -14.872 -16.379  22.134  1.00  0.00     0.083 H 
ATOM    670  N   LYS D  43     -14.618 -21.795  28.127  1.00 11.32    -0.346 N 
ATOM    671  HN  LYS D  43     -15.074 -20.886  28.207  1.00  0.00     0.163 HD
ATOM    672  CA  LYS D  43     -14.676 -22.724  29.257  1.00 12.91     0.089 C 
ATOM    673  HA  LYS D  43     -13.627 -22.942  29.566  1.00  0.00     0.087 H 
ATOM    674  C   LYS D  43     -15.323 -24.048  28.862  1.00 11.48     0.241 C 
ATOM    675  O   LYS D  43     -15.069 -25.069  29.493  1.00 15.24    -0.271 OA
ATOM    676  CB  LYS D  43     -15.393 -22.086  30.466  1.00 14.96    -0.038 C 
ATOM    677  HB1 LYS D  43     -15.036 -21.039  30.607  1.00  0.00     0.036 H 
ATOM    678  HB2 LYS D  43     -16.464 -21.901  30.215  1.00  0.00     0.036 H 
ATOM    679  CG  LYS D  43     -15.296 -22.844  31.780  1.00 22.73    -0.061 C 
ATOM    680  HG1 LYS D  43     -15.580 -23.914  31.650  1.00  0.00     0.033 H 
ATOM    681  HG2 LYS D  43     -16.101 -22.532  32.486  1.00  0.00     0.033 H 
ATOM    682  CD  LYS D  43     -13.908 -22.712  32.427  1.00 29.39    -0.043 C 
ATOM    683  HD1 LYS D  43     -13.568 -21.650  32.440  1.00  0.00     0.035 H 
ATOM    684  HD2 LYS D  43     -13.115 -23.144  31.773  1.00  0.00     0.035 H 
ATOM    685  CE  LYS D  43     -13.864 -23.322  33.822  1.00 31.98     0.080 C 
ATOM    686  HE1 LYS D  43     -12.829 -23.324  34.238  1.00  0.00     0.075 H 
ATOM    687  HE2 LYS D  43     -14.038 -24.423  33.795  1.00  0.00     0.075 H 
ATOM    688  NZ  LYS D  43     -14.826 -22.633  34.739  1.00 35.43    -0.079 N 
ATOM    689  HZ1 LYS D  43     -14.797 -23.041  35.673  1.00  0.00     0.274 HD
ATOM    690  HZ2 LYS D  43     -15.773 -22.631  34.359  1.00  0.00     0.274 HD
ATOM    691  HZ3 LYS D  43     -14.667 -21.626  34.764  1.00  0.00     0.274 HD
ATOM    692  N   ASN D  44     -16.161 -24.033  27.829  1.00 12.54    -0.346 N 
ATOM    693  HN  ASN D  44     -16.357 -23.149  27.360  1.00  0.00     0.163 HD
ATOM    694  CA  ASN D  44     -16.810 -25.257  27.348  1.00 15.34     0.097 C 
ATOM    695  HA  ASN D  44     -17.105 -25.853  28.243  1.00  0.00     0.088 H 
ATOM    696  C   ASN D  44     -15.901 -26.143  26.484  1.00 16.08     0.241 C 
ATOM    697  O   ASN D  44     -16.329 -27.196  25.995  1.00 17.81    -0.271 OA
ATOM    698  CB  ASN D  44     -18.092 -24.918  26.579  1.00 15.45     0.036 C 
ATOM    699  HB1 ASN D  44     -18.622 -25.845  26.259  1.00  0.00     0.051 H 
ATOM    700  HB2 ASN D  44     -18.866 -24.493  27.260  1.00  0.00     0.051 H 
ATOM    701  CG  ASN D  44     -17.844 -24.000  25.400  1.00 14.98     0.217 C 
ATOM    702  OD1 ASN D  44     -16.713 -23.833  24.947  1.00 13.10    -0.274 OA
ATOM    703  ND2 ASN D  44     -18.907 -23.377  24.911  1.00 13.02    -0.370 N 
ATOM    704 1HD2 ASN D  44     -18.740 -22.759  24.117  1.00  0.00     0.159 HD
ATOM    705 2HD2 ASN D  44     -19.845 -23.516  25.287  1.00  0.00     0.159 HD
ATOM    706  N   GLY D  45     -14.650 -25.729  26.320  1.00 14.93    -0.351 N 
ATOM    707  HN  GLY D  45     -14.366 -24.854  26.760  1.00  0.00     0.163 HD
ATOM    708  CA  GLY D  45     -13.662 -26.469  25.539  1.00 14.90     0.069 C 
ATOM    709  HA1 GLY D  45     -12.665 -26.431  26.037  1.00  0.00     0.078 H 
ATOM    710  HA2 GLY D  45     -13.862 -27.564  25.597  1.00  0.00     0.078 H 
ATOM    711  C   GLY D  45     -13.547 -26.022  24.074  1.00 12.87     0.236 C 
ATOM    712  O   GLY D  45     -12.623 -26.428  23.362  1.00 13.95    -0.272 OA
ATOM    713  N   ALA D  46     -14.487 -25.209  23.598  1.00 11.49    -0.347 N 
ATOM    714  HN  ALA D  46     -15.221 -24.866  24.217  1.00  0.00     0.163 HD
ATOM    715  CA  ALA D  46     -14.474 -24.806  22.197  1.00 11.09     0.086 C 
ATOM    716  HA  ALA D  46     -14.474 -25.727  21.568  1.00  0.00     0.086 H 
ATOM    717  C   ALA D  46     -13.209 -24.029  21.903  1.00 11.39     0.240 C 
ATOM    718  O   ALA D  46     -12.841 -23.141  22.672  1.00 10.74    -0.271 OA
ATOM    719  CB  ALA D  46     -15.705 -23.999  21.856  1.00 12.19    -0.049 C 
ATOM    720  HB1 ALA D  46     -16.637 -24.571  22.073  1.00  0.00     0.030 H 
ATOM    721  HB2 ALA D  46     -15.680 -23.641  20.800  1.00  0.00     0.030 H 
ATOM    722  HB3 ALA D  46     -15.702 -23.011  22.372  1.00  0.00     0.030 H 
ATOM    723  N   THR D  47     -12.570 -24.365  20.785  1.00 10.98    -0.344 N 
ATOM    724  HN  THR D  47     -13.023 -25.024  20.152  1.00  0.00     0.163 HD
ATOM    725  CA  THR D  47     -11.263 -23.846  20.414  1.00  8.58     0.113 C 
ATOM    726  HA  THR D  47     -10.975 -23.029  21.116  1.00  0.00     0.091 H 
ATOM    727  C   THR D  47     -11.340 -23.301  19.014  1.00  8.72     0.243 C 
ATOM    728  O   THR D  47     -11.882 -23.952  18.106  1.00 10.29    -0.271 OA
ATOM    729  CB  THR D  47     -10.213 -24.985  20.489  1.00  8.16     0.060 C 
ATOM    730  HB  THR D  47     -10.485 -25.795  19.772  1.00  0.00     0.086 H 
ATOM    731  OG1 THR D  47     -10.193 -25.508  21.824  1.00 10.34    -0.393 OA
ATOM    732  HG1 THR D  47      -9.550 -26.206  21.870  1.00  0.00     0.210 HD
ATOM    733  CG2 THR D  47      -8.795 -24.519  20.221  1.00 10.31    -0.050 C 
ATOM    734 1HG2 THR D  47      -8.040 -25.338  20.275  1.00  0.00     0.031 H 
ATOM    735 2HG2 THR D  47      -8.519 -23.682  20.904  1.00  0.00     0.031 H 
ATOM    736 3HG2 THR D  47      -8.732 -23.988  19.242  1.00  0.00     0.031 H 
ATOM    737  N   PHE D  48     -10.753 -22.116  18.845  1.00  8.88    -0.346 N 
ATOM    738  HN  PHE D  48     -10.266 -21.689  19.633  1.00  0.00     0.163 HD
ATOM    739  CA  PHE D  48     -10.785 -21.419  17.585  1.00  9.01     0.093 C 
ATOM    740  HA  PHE D  48     -11.043 -22.149  16.782  1.00  0.00     0.088 H 
ATOM    741  C   PHE D  48      -9.427 -20.816  17.272  1.00  7.44     0.241 C 
ATOM    742  O   PHE D  48      -8.702 -20.391  18.170  1.00 10.21    -0.271 OA
ATOM    743  CB  PHE D  48     -11.848 -20.325  17.607  1.00  9.33    -0.014 C 
ATOM    744  HB1 PHE D  48     -11.547 -19.491  18.283  1.00  0.00     0.043 H 
ATOM    745  HB2 PHE D  48     -11.872 -19.774  16.638  1.00  0.00     0.043 H 
ATOM    746  CG  PHE D  48     -13.221 -20.843  17.967  1.00  8.97    -0.056 A 
ATOM    747  CD1 PHE D  48     -13.985 -21.454  17.010  1.00 10.59    -0.077 A 
ATOM    748  HD1 PHE D  48     -13.597 -21.552  15.982  1.00  0.00     0.084 H 
ATOM    749  CD2 PHE D  48     -13.711 -20.769  19.268  1.00 11.66    -0.077 A 
ATOM    750  HD2 PHE D  48     -13.100 -20.303  20.059  1.00  0.00     0.084 H 
ATOM    751  CE1 PHE D  48     -15.230 -21.947  17.317  1.00 11.05    -0.082 A 
ATOM    752  HE1 PHE D  48     -15.852 -22.407  16.530  1.00  0.00     0.083 H 
ATOM    753  CE2 PHE D  48     -14.953 -21.275  19.570  1.00 10.27    -0.082 A 
ATOM    754  HE2 PHE D  48     -15.343 -21.200  20.599  1.00  0.00     0.083 H 
ATOM    755  CZ  PHE D  48     -15.699 -21.866  18.605  1.00  9.24    -0.083 A 
ATOM    756  HZ  PHE D  48     -16.688 -22.284  18.856  1.00  0.00     0.083 H 
ATOM    757  N   GLN D  49      -9.121 -20.691  15.991  1.00  7.16    -0.346 N 
ATOM    758  HN  GLN D  49      -9.772 -21.048  15.292  1.00  0.00     0.163 HD
ATOM    759  CA  GLN D  49      -7.872 -20.054  15.539  1.00  7.02     0.090 C 
ATOM    760  HA  GLN D  49      -7.299 -19.736  16.441  1.00  0.00     0.087 H 
ATOM    761  C   GLN D  49      -8.142 -18.821  14.693  1.00  7.40     0.241 C 
ATOM    762  O   GLN D  49      -9.188 -18.721  14.030  1.00  8.17    -0.271 OA
ATOM    763  CB  GLN D  49      -6.991 -21.030  14.732  1.00  7.85    -0.030 C 
ATOM    764  HB1 GLN D  49      -5.990 -20.580  14.538  1.00  0.00     0.037 H 
ATOM    765  HB2 GLN D  49      -6.691 -21.897  15.365  1.00  0.00     0.037 H 
ATOM    766  CG  GLN D  49      -7.622 -21.519  13.419  1.00  9.12     0.011 C 
ATOM    767  HG1 GLN D  49      -8.519 -22.149  13.622  1.00  0.00     0.047 H 
ATOM    768  HG2 GLN D  49      -8.108 -20.675  12.875  1.00  0.00     0.047 H 
ATOM    769  CD  GLN D  49      -6.624 -22.264  12.498  1.00  9.27     0.215 C 
ATOM    770  OE1 GLN D  49      -5.512 -21.779  12.253  1.00  9.65    -0.274 OA
ATOM    771  NE2 GLN D  49      -7.042 -23.408  11.967  1.00  8.29    -0.370 N 
ATOM    772 1HE2 GLN D  49      -6.385 -23.899  11.361  1.00  0.00     0.159 HD
ATOM    773 2HE2 GLN D  49      -7.958 -23.808  12.169  1.00  0.00     0.159 HD
ATOM    774  N   VAL D  50      -7.186 -17.895  14.729  1.00  8.04    -0.346 N 
ATOM    775  HN  VAL D  50      -6.586 -17.839  15.552  1.00  0.00     0.163 HD
ATOM    776  CA  VAL D  50      -6.965 -16.955  13.631  1.00  7.98     0.092 C 
ATOM    777  HA  VAL D  50      -7.885 -16.909  13.002  1.00  0.00     0.088 H 
ATOM    778  C   VAL D  50      -5.832 -17.554  12.808  1.00  7.16     0.241 C 
ATOM    779  O   VAL D  50      -4.729 -17.732  13.311  1.00  8.24    -0.271 OA
ATOM    780  CB  VAL D  50      -6.611 -15.523  14.112  1.00 10.23    -0.033 C 
ATOM    781  HB  VAL D  50      -5.660 -15.571  14.693  1.00  0.00     0.042 H 
ATOM    782  CG1 VAL D  50      -6.402 -14.596  12.920  1.00  9.86    -0.071 C 
ATOM    783 1HG1 VAL D  50      -6.148 -13.567  13.266  1.00  0.00     0.028 H 
ATOM    784 2HG1 VAL D  50      -7.281 -14.598  12.234  1.00  0.00     0.028 H 
ATOM    785 3HG1 VAL D  50      -5.639 -14.996  12.212  1.00  0.00     0.028 H 
ATOM    786  CG2 VAL D  50      -7.702 -14.955  15.017  1.00  9.97    -0.071 C 
ATOM    787 1HG2 VAL D  50      -7.448 -13.926  15.363  1.00  0.00     0.028 H 
ATOM    788 2HG2 VAL D  50      -7.916 -15.634  15.876  1.00  0.00     0.028 H 
ATOM    789 3HG2 VAL D  50      -8.701 -14.985  14.522  1.00  0.00     0.028 H 
ATOM    790  N   GLU D  51      -6.135 -17.894  11.556  1.00  8.31    -0.346 N 
ATOM    791  HN  GLU D  51      -7.046 -17.637  11.176  1.00  0.00     0.163 HD
ATOM    792  CA  GLU D  51      -5.194 -18.624  10.718  1.00  7.65     0.090 C 
ATOM    793  HA  GLU D  51      -4.894 -19.561  11.242  1.00  0.00     0.087 H 
ATOM    794  C   GLU D  51      -3.948 -17.794  10.436  1.00  8.30     0.241 C 
ATOM    795  O   GLU D  51      -3.985 -16.558  10.369  1.00  7.98    -0.271 OA
ATOM    796  CB  GLU D  51      -5.812 -18.986   9.369  1.00  9.24    -0.029 C 
ATOM    797  HB1 GLU D  51      -6.208 -18.071   8.870  1.00  0.00     0.037 H 
ATOM    798  HB2 GLU D  51      -5.013 -19.273   8.646  1.00  0.00     0.037 H 
ATOM    799  CG  GLU D  51      -6.868 -20.044   9.416  1.00 10.70     0.018 C 
ATOM    800  HG1 GLU D  51      -7.724 -19.739  10.062  1.00  0.00     0.049 H 
ATOM    801  HG2 GLU D  51      -6.527 -20.936   9.992  1.00  0.00     0.049 H 
ATOM    802  CD  GLU D  51      -7.334 -20.427   8.019  1.00 13.03     0.172 C 
ATOM    803  OE1 GLU D  51      -8.305 -19.816   7.546  1.00 13.43    -0.648 OA
ATOM    804  OE2 GLU D  51      -6.740 -21.329   7.383  1.00 15.01    -0.648 OA
ATOM    805  N   VAL D  52      -2.839 -18.492  10.259  1.00  8.34    -0.346 N 
ATOM    806  HN  VAL D  52      -2.821 -19.475  10.531  1.00  0.00     0.163 HD
ATOM    807  CA  VAL D  52      -1.648 -17.894   9.687  1.00  8.64     0.092 C 
ATOM    808  HA  VAL D  52      -1.279 -17.081  10.356  1.00  0.00     0.088 H 
ATOM    809  C   VAL D  52      -2.000 -17.309   8.310  1.00  7.94     0.243 C 
ATOM    810  O   VAL D  52      -2.669 -17.986   7.513  1.00  8.56    -0.271 OA
ATOM    811  CB  VAL D  52      -0.560 -18.972   9.536  1.00  8.32    -0.033 C 
ATOM    812  HB  VAL D  52      -0.958 -19.764   8.859  1.00  0.00     0.042 H 
ATOM    813  CG1 VAL D  52       0.686 -18.374   8.874  1.00  9.63    -0.071 C 
ATOM    814 1HG1 VAL D  52       0.434 -17.893   7.900  1.00  0.00     0.028 H 
ATOM    815 2HG1 VAL D  52       1.494 -19.134   8.759  1.00  0.00     0.028 H 
ATOM    816 3HG1 VAL D  52       1.213 -17.667   9.556  1.00  0.00     0.028 H 
ATOM    817  CG2 VAL D  52      -0.215 -19.630  10.869  1.00 11.67    -0.071 C 
ATOM    818 1HG2 VAL D  52      -1.122 -20.065  11.351  1.00  0.00     0.028 H 
ATOM    819 2HG2 VAL D  52       0.312 -18.923  11.551  1.00  0.00     0.028 H 
ATOM    820 3HG2 VAL D  52       0.593 -20.390  10.754  1.00  0.00     0.028 H 
ATOM    821  N   PRO D  53      -1.577 -16.073   8.009  1.00  8.45    -0.337 N 
ATOM    822  CA  PRO D  53      -1.855 -15.503   6.681  1.00  9.70     0.091 C 
ATOM    823  HA  PRO D  53      -2.954 -15.392   6.532  1.00  0.00     0.087 H 
ATOM    824  C   PRO D  53      -1.264 -16.385   5.594  1.00  9.95     0.241 C 
ATOM    825  O   PRO D  53      -0.130 -16.853   5.687  1.00 11.25    -0.271 OA
ATOM    826  CB  PRO D  53      -1.187 -14.128   6.733  1.00 11.47    -0.036 C 
ATOM    827  HB1 PRO D  53      -1.706 -13.350   6.126  1.00  0.00     0.036 H 
ATOM    828  HB2 PRO D  53      -0.211 -14.079   6.196  1.00  0.00     0.036 H 
ATOM    829  CG  PRO D  53      -1.094 -13.798   8.186  1.00 13.98    -0.048 C 
ATOM    830  HG1 PRO D  53      -0.317 -13.034   8.423  1.00  0.00     0.035 H 
ATOM    831  HG2 PRO D  53      -1.968 -13.222   8.571  1.00  0.00     0.035 H 
ATOM    832  CD  PRO D  53      -0.879 -15.125   8.893  1.00 10.63    -0.001 C 
ATOM    833  HD1 PRO D  53       0.187 -15.377   9.103  1.00  0.00     0.064 H 
ATOM    834  HD2 PRO D  53      -1.208 -15.148   9.958  1.00  0.00     0.064 H 
ATOM    835  N   GLY D  54      -2.043 -16.643   4.551  1.00 11.59    -0.351 N 
ATOM    836  HN  GLY D  54      -2.982 -16.248   4.507  1.00  0.00     0.163 HD
ATOM    837  CA  GLY D  54      -1.565 -17.481   3.479  1.00 12.71     0.069 C 
ATOM    838  HA1 GLY D  54      -0.458 -17.399   3.371  1.00  0.00     0.078 H 
ATOM    839  HA2 GLY D  54      -1.641 -18.560   3.751  1.00  0.00     0.078 H 
ATOM    840  C   GLY D  54      -2.255 -17.205   2.173  1.00 11.46     0.236 C 
ATOM    841  O   GLY D  54      -2.949 -16.195   2.038  1.00 10.80    -0.272 OA
ATOM    842  N   SER D  55      -2.030 -18.107   1.215  1.00 12.53    -0.344 N 
ATOM    843  HN  SER D  55      -1.492 -18.941   1.451  1.00  0.00     0.163 HD
ATOM    844  CA  SER D  55      -2.510 -17.962  -0.138  1.00 14.68     0.109 C 
ATOM    845  HA  SER D  55      -2.130 -16.994  -0.540  1.00  0.00     0.090 H 
ATOM    846  C   SER D  55      -4.026 -17.972  -0.279  1.00 13.75     0.243 C 
ATOM    847  O   SER D  55      -4.562 -17.594  -1.336  1.00 15.71    -0.271 OA
ATOM    848  CB  SER D  55      -1.914 -19.097  -0.981  1.00 13.61     0.044 C 
ATOM    849  HB1 SER D  55      -2.519 -20.033  -0.947  1.00  0.00     0.077 H 
ATOM    850  HB2 SER D  55      -0.976 -19.518  -0.549  1.00  0.00     0.077 H 
ATOM    851  OG  SER D  55      -1.748 -18.600  -2.269  1.00 26.17    -0.398 OA
ATOM    852  HG  SER D  55      -1.379 -19.303  -2.791  1.00  0.00     0.209 HD
ATOM    853  N   GLN D  56      -4.697 -18.443   0.770  1.00 12.12    -0.346 N 
ATOM    854  HN  GLN D  56      -4.162 -18.805   1.560  1.00  0.00     0.163 HD
ATOM    855  CA  GLN D  56      -6.164 -18.472   0.856  1.00 12.75     0.090 C 
ATOM    856  HA  GLN D  56      -6.562 -18.812  -0.129  1.00  0.00     0.087 H 
ATOM    857  C   GLN D  56      -6.757 -17.101   1.158  1.00 12.77     0.241 C 
ATOM    858  O   GLN D  56      -7.987 -16.912   1.129  1.00 16.00    -0.271 OA
ATOM    859  CB  GLN D  56      -6.630 -19.482   1.938  1.00 12.67    -0.030 C 
ATOM    860  HB1 GLN D  56      -6.181 -20.483   1.741  1.00  0.00     0.037 H 
ATOM    861  HB2 GLN D  56      -7.711 -19.717   1.797  1.00  0.00     0.037 H 
ATOM    862  CG  GLN D  56      -6.373 -19.076   3.376  1.00 13.92     0.011 C 
ATOM    863  HG1 GLN D  56      -7.241 -19.344   4.022  1.00  0.00     0.047 H 
ATOM    864  HG2 GLN D  56      -6.397 -17.966   3.482  1.00  0.00     0.047 H 
ATOM    865  CD  GLN D  56      -5.100 -19.634   3.942  1.00 14.11     0.215 C 
ATOM    866  OE1 GLN D  56      -5.080 -20.144   5.072  1.00 17.31    -0.274 OA
ATOM    867  NE2 GLN D  56      -4.034 -19.537   3.186  1.00 12.22    -0.370 N 
ATOM    868 1HE2 GLN D  56      -3.169 -19.916   3.571  1.00  0.00     0.159 HD
ATOM    869 2HE2 GLN D  56      -4.050 -19.117   2.256  1.00  0.00     0.159 HD
ATOM    870  N   HIS D  57      -5.888 -16.151   1.475  1.00 11.14    -0.346 N 
ATOM    871  HN  HIS D  57      -4.890 -16.363   1.460  1.00  0.00     0.163 HD
ATOM    872  CA  HIS D  57      -6.320 -14.826   1.840  1.00 10.60     0.094 C 
ATOM    873  HA  HIS D  57      -7.421 -14.829   2.017  1.00  0.00     0.088 H 
ATOM    874  C   HIS D  57      -5.982 -13.802   0.767  1.00 12.59     0.241 C 
ATOM    875  O   HIS D  57      -4.864 -13.799   0.264  1.00 15.62    -0.271 OA
ATOM    876  CB  HIS D  57      -5.602 -14.400   3.114  1.00 10.88     0.002 C 
ATOM    877  HB1 HIS D  57      -5.816 -13.329   3.336  1.00  0.00     0.046 H 
ATOM    878  HB2 HIS D  57      -4.502 -14.346   2.937  1.00  0.00     0.046 H 
ATOM    879  CG  HIS D  57      -5.892 -15.247   4.318  1.00  9.09     0.028 A 
ATOM    880  ND1 HIS D  57      -4.903 -15.893   5.028  1.00  9.12    -0.354 N 
ATOM    881  HD1 HIS D  57      -3.909 -15.887   4.797  1.00  0.00     0.166 HD
ATOM    882  CD2 HIS D  57      -7.058 -15.556   4.932  1.00  9.89    -0.000 A 
ATOM    883  HD2 HIS D  57      -8.065 -15.236   4.616  1.00  0.00     0.114 H 
ATOM    884  CE1 HIS D  57      -5.450 -16.523   6.059  1.00 11.24     0.040 A 
ATOM    885  HE1 HIS D  57      -4.905 -17.103   6.823  1.00  0.00     0.140 H 
ATOM    886  NE2 HIS D  57      -6.761 -16.339   6.017  1.00  9.92    -0.360 N 
ATOM    887  HE2 HIS D  57      -7.437 -16.717   6.681  1.00  0.00     0.166 HD
ATOM    888  N   ILE D  58      -6.925 -12.925   0.436  1.00 10.68    -0.346 N 
ATOM    889  HN  ILE D  58      -7.870 -13.042   0.801  1.00  0.00     0.163 HD
ATOM    890  CA  ILE D  58      -6.628 -11.797  -0.442  1.00 10.63     0.092 C 
ATOM    891  HA  ILE D  58      -5.885 -12.157  -1.192  1.00  0.00     0.088 H 
ATOM    892  C   ILE D  58      -5.963 -10.660   0.330  1.00 11.92     0.241 C 
ATOM    893  O   ILE D  58      -5.976 -10.640   1.551  1.00 11.39    -0.271 OA
ATOM    894  CB  ILE D  58      -7.880 -11.331  -1.235  1.00  9.87    -0.030 C 
ATOM    895  HB  ILE D  58      -7.565 -10.526  -1.939  1.00  0.00     0.043 H 
ATOM    896  CG1 ILE D  58      -8.964 -10.761  -0.314  1.00 10.03    -0.063 C 
ATOM    897 1HG1 ILE D  58      -8.535  -9.947   0.316  1.00  0.00     0.033 H 
ATOM    898 2HG1 ILE D  58      -9.223 -11.508   0.472  1.00  0.00     0.033 H 
ATOM    899  CG2 ILE D  58      -8.419 -12.484  -2.050  1.00 10.73    -0.071 C 
ATOM    900 1HG2 ILE D  58      -9.318 -12.150  -2.619  1.00  0.00     0.028 H 
ATOM    901 2HG2 ILE D  58      -8.628 -13.382  -1.423  1.00  0.00     0.028 H 
ATOM    902 3HG2 ILE D  58      -7.642 -12.930  -2.714  1.00  0.00     0.028 H 
ATOM    903  CD1 ILE D  58     -10.222 -10.274  -0.991  1.00 11.96    -0.076 C 
ATOM    904 1HD1 ILE D  58     -11.011  -9.859  -0.321  1.00  0.00     0.027 H 
ATOM    905 2HD1 ILE D  58     -10.651 -11.088  -1.621  1.00  0.00     0.027 H 
ATOM    906 3HD1 ILE D  58      -9.963  -9.527  -1.777  1.00  0.00     0.027 H 
ATOM    907  N   ASP D  59      -5.338  -9.729  -0.386  1.00 12.36    -0.345 N 
ATOM    908  HN  ASP D  59      -5.411  -9.739  -1.403  1.00  0.00     0.163 HD
ATOM    909  CA  ASP D  59      -4.550  -8.694   0.273  1.00 15.21     0.098 C 
ATOM    910  HA  ASP D  59      -3.695  -9.191   0.789  1.00  0.00     0.088 H 
ATOM    911  C   ASP D  59      -5.351  -7.924   1.326  1.00 12.01     0.241 C 
ATOM    912  O   ASP D  59      -4.851  -7.620   2.414  1.00 13.75    -0.271 OA
ATOM    913  CB  ASP D  59      -3.977  -7.750  -0.783  1.00 17.28     0.043 C 
ATOM    914  HB1 ASP D  59      -3.600  -6.807  -0.322  1.00  0.00     0.052 H 
ATOM    915  HB2 ASP D  59      -4.783  -7.322  -1.424  1.00  0.00     0.052 H 
ATOM    916  CG  ASP D  59      -2.910  -8.418  -1.617  1.00 25.27     0.175 C 
ATOM    917  OD1 ASP D  59      -2.138  -9.195  -1.025  1.00 32.66    -0.648 OA
ATOM    918  OD2 ASP D  59      -2.781  -8.259  -2.852  1.00 30.87    -0.648 OA
ATOM    919  N   SER D  60      -6.615  -7.630   1.032  1.00 12.98    -0.344 N 
ATOM    920  HN  SER D  60      -7.009  -7.963   0.152  1.00  0.00     0.163 HD
ATOM    921  CA  SER D  60      -7.452  -6.847   1.930  1.00 12.63     0.109 C 
ATOM    922  HA  SER D  60      -6.923  -5.893   2.158  1.00  0.00     0.090 H 
ATOM    923  C   SER D  60      -7.709  -7.574   3.238  1.00 11.55     0.243 C 
ATOM    924  O   SER D  60      -8.008  -6.937   4.234  1.00 14.16    -0.271 OA
ATOM    925  CB  SER D  60      -8.786  -6.509   1.272  1.00 12.88     0.044 C 
ATOM    926  HB1 SER D  60      -8.672  -5.733   0.479  1.00  0.00     0.077 H 
ATOM    927  HB2 SER D  60      -9.457  -5.945   1.962  1.00  0.00     0.077 H 
ATOM    928  OG  SER D  60      -9.404  -7.674   0.778  1.00 11.78    -0.398 OA
ATOM    929  HG  SER D  60     -10.235  -7.463   0.368  1.00  0.00     0.209 HD
ATOM    930  N   GLN D  61      -7.598  -8.909   3.240  1.00  8.88    -0.346 N 
ATOM    931  HN  GLN D  61      -7.370  -9.397   2.374  1.00  0.00     0.163 HD
ATOM    932  CA  GLN D  61      -7.799  -9.670   4.463  1.00  9.95     0.090 C 
ATOM    933  HA  GLN D  61      -8.677  -9.241   5.000  1.00  0.00     0.087 H 
ATOM    934  C   GLN D  61      -6.586  -9.593   5.392  1.00 11.71     0.241 C 
ATOM    935  O   GLN D  61      -6.734  -9.790   6.587  1.00 12.41    -0.271 OA
ATOM    936  CB  GLN D  61      -8.094 -11.136   4.161  1.00  9.29    -0.030 C 
ATOM    937  HB1 GLN D  61      -7.270 -11.585   3.559  1.00  0.00     0.037 H 
ATOM    938  HB2 GLN D  61      -8.008 -11.751   5.087  1.00  0.00     0.037 H 
ATOM    939  CG  GLN D  61      -9.428 -11.369   3.492  1.00  6.92     0.011 C 
ATOM    940  HG1 GLN D  61     -10.265 -10.944   4.094  1.00  0.00     0.047 H 
ATOM    941  HG2 GLN D  61      -9.539 -10.743   2.576  1.00  0.00     0.047 H 
ATOM    942  CD  GLN D  61      -9.653 -12.838   3.190  1.00  7.68     0.215 C 
ATOM    943  OE1 GLN D  61      -9.211 -13.372   2.151  1.00 10.62    -0.274 OA
ATOM    944  NE2 GLN D  61     -10.346 -13.515   4.122  1.00  9.47    -0.370 N 
ATOM    945 1HE2 GLN D  61     -10.497 -14.503   3.919  1.00  0.00     0.159 HD
ATOM    946 2HE2 GLN D  61     -10.707 -13.079   4.970  1.00  0.00     0.159 HD
ATOM    947  N   LYS D  62      -5.399  -9.325   4.856  1.00 12.20    -0.346 N 
ATOM    948  HN  LYS D  62      -5.325  -9.140   3.856  1.00  0.00     0.163 HD
ATOM    949  CA  LYS D  62      -4.192  -9.294   5.697  1.00 13.08     0.089 C 
ATOM    950  HA  LYS D  62      -4.100 -10.307   6.153  1.00  0.00     0.087 H 
ATOM    951  C   LYS D  62      -4.274  -8.308   6.855  1.00 12.97     0.241 C 
ATOM    952  O   LYS D  62      -3.986  -8.703   7.982  1.00 12.61    -0.271 OA
ATOM    953  CB  LYS D  62      -2.924  -9.084   4.847  1.00 15.15    -0.038 C 
ATOM    954  HB1 LYS D  62      -2.046  -8.801   5.473  1.00  0.00     0.036 H 
ATOM    955  HB2 LYS D  62      -2.988  -8.160   4.226  1.00  0.00     0.036 H 
ATOM    956  CG  LYS D  62      -2.644 -10.325   3.998  1.00 21.43    -0.061 C 
ATOM    957  HG1 LYS D  62      -2.428 -11.204   4.649  1.00  0.00     0.033 H 
ATOM    958  HG2 LYS D  62      -3.578 -10.681   3.505  1.00  0.00     0.033 H 
ATOM    959  CD  LYS D  62      -1.537 -10.134   2.972  1.00 30.06    -0.043 C 
ATOM    960  HD1 LYS D  62      -1.846  -9.443   2.153  1.00  0.00     0.035 H 
ATOM    961  HD2 LYS D  62      -0.690  -9.537   3.383  1.00  0.00     0.035 H 
ATOM    962  CE  LYS D  62      -1.063 -11.501   2.422  1.00 32.11     0.080 C 
ATOM    963  HE1 LYS D  62       0.016 -11.675   2.641  1.00  0.00     0.075 H 
ATOM    964  HE2 LYS D  62      -1.016 -11.496   1.308  1.00  0.00     0.075 H 
ATOM    965  NZ  LYS D  62      -1.910 -12.627   2.927  1.00 34.01    -0.079 N 
ATOM    966  HZ1 LYS D  62      -1.598 -13.528   2.565  1.00  0.00     0.274 HD
ATOM    967  HZ2 LYS D  62      -2.897 -12.468   2.726  1.00  0.00     0.274 HD
ATOM    968  HZ3 LYS D  62      -1.953 -12.631   3.946  1.00  0.00     0.274 HD
ATOM    969  N   LYS D  63      -4.683  -7.051   6.616  1.00 12.92    -0.346 N 
ATOM    970  HN  LYS D  63      -4.930  -6.776   5.665  1.00  0.00     0.163 HD
ATOM    971  CA  LYS D  63      -4.780  -6.072   7.694  1.00 14.90     0.089 C 
ATOM    972  HA  LYS D  63      -3.804  -6.024   8.232  1.00  0.00     0.087 H 
ATOM    973  C   LYS D  63      -5.867  -6.534   8.669  1.00 10.93     0.241 C 
ATOM    974  O   LYS D  63      -5.781  -6.295   9.864  1.00 12.71    -0.271 OA
ATOM    975  CB  LYS D  63      -5.152  -4.660   7.196  1.00 16.74    -0.038 C 
ATOM    976  HB1 LYS D  63      -5.869  -4.738   6.346  1.00  0.00     0.036 H 
ATOM    977  HB2 LYS D  63      -5.791  -4.150   7.954  1.00  0.00     0.036 H 
ATOM    978  CG  LYS D  63      -4.013  -3.768   6.815  1.00 26.24    -0.061 C 
ATOM    979  HG1 LYS D  63      -3.236  -4.316   6.232  1.00  0.00     0.033 H 
ATOM    980  HG2 LYS D  63      -3.393  -3.488   7.699  1.00  0.00     0.033 H 
ATOM    981  CD  LYS D  63      -4.528  -2.517   6.054  1.00 34.28    -0.043 C 
ATOM    982  HD1 LYS D  63      -4.614  -2.720   4.961  1.00  0.00     0.035 H 
ATOM    983  HD2 LYS D  63      -5.601  -2.321   6.285  1.00  0.00     0.035 H 
ATOM    984  CE  LYS D  63      -3.670  -1.271   6.318  1.00 38.95     0.080 C 
ATOM    985  HE1 LYS D  63      -4.114  -0.647   7.128  1.00  0.00     0.075 H 
ATOM    986  HE2 LYS D  63      -3.745  -0.550   5.471  1.00  0.00     0.075 H 
ATOM    987  NZ  LYS D  63      -2.244  -1.595   6.617  1.00 41.98    -0.079 N 
ATOM    988  HZ1 LYS D  63      -1.674  -0.767   6.792  1.00  0.00     0.274 HD
ATOM    989  HZ2 LYS D  63      -1.838  -2.166   5.876  1.00  0.00     0.274 HD
ATOM    990  HZ3 LYS D  63      -2.176  -2.254   7.392  1.00  0.00     0.274 HD
ATOM    991  N   ALA D  64      -6.946  -7.108   8.129  1.00 10.04    -0.346 N 
ATOM    992  HN  ALA D  64      -6.988  -7.252   7.120  1.00  0.00     0.163 HD
ATOM    993  CA  ALA D  64      -8.063  -7.530   8.963  1.00  9.05     0.086 C 
ATOM    994  HA  ALA D  64      -8.339  -6.665   9.611  1.00  0.00     0.086 H 
ATOM    995  C   ALA D  64      -7.686  -8.692   9.889  1.00  8.57     0.240 C 
ATOM    996  O   ALA D  64      -8.195  -8.776  10.997  1.00  8.40    -0.271 OA
ATOM    997  CB  ALA D  64      -9.271  -7.863   8.118  1.00  9.56    -0.049 C 
ATOM    998  HB1 ALA D  64      -9.545  -7.018   7.444  1.00  0.00     0.030 H 
ATOM    999  HB2 ALA D  64     -10.135  -8.179   8.748  1.00  0.00     0.030 H 
ATOM   1000  HB3 ALA D  64      -9.120  -8.808   7.546  1.00  0.00     0.030 H 
ATOM   1001  N   ILE D  65      -6.789  -9.571   9.447  1.00  6.43    -0.346 N 
ATOM   1002  HN  ILE D  65      -6.447  -9.487   8.490  1.00  0.00     0.163 HD
ATOM   1003  CA  ILE D  65      -6.275 -10.656  10.289  1.00  6.76     0.092 C 
ATOM   1004  HA  ILE D  65      -7.141 -11.243  10.675  1.00  0.00     0.088 H 
ATOM   1005  C   ILE D  65      -5.524 -10.072  11.473  1.00  5.84     0.241 C 
ATOM   1006  O   ILE D  65      -5.709 -10.527  12.612  1.00  7.26    -0.271 OA
ATOM   1007  CB  ILE D  65      -5.363 -11.612   9.452  1.00  7.35    -0.030 C 
ATOM   1008  HB  ILE D  65      -4.665 -10.979   8.855  1.00  0.00     0.043 H 
ATOM   1009  CG1 ILE D  65      -6.212 -12.419   8.473  1.00  9.54    -0.063 C 
ATOM   1010 1HG1 ILE D  65      -6.869 -13.135   9.020  1.00  0.00     0.033 H 
ATOM   1011 2HG1 ILE D  65      -6.990 -11.774   8.003  1.00  0.00     0.033 H 
ATOM   1012  CG2 ILE D  65      -4.500 -12.539  10.368  1.00  8.84    -0.071 C 
ATOM   1013 1HG2 ILE D  65      -3.850 -13.221   9.771  1.00  0.00     0.028 H 
ATOM   1014 2HG2 ILE D  65      -5.137 -13.109  11.084  1.00  0.00     0.028 H 
ATOM   1015 3HG2 ILE D  65      -3.903 -11.946  11.099  1.00  0.00     0.028 H 
ATOM   1016  CD1 ILE D  65      -5.413 -13.128   7.428  1.00 12.94    -0.076 C 
ATOM   1017 1HD1 ILE D  65      -6.033 -13.717   6.713  1.00  0.00     0.027 H 
ATOM   1018 2HD1 ILE D  65      -4.635 -13.773   7.898  1.00  0.00     0.027 H 
ATOM   1019 3HD1 ILE D  65      -4.756 -12.412   6.881  1.00  0.00     0.027 H 
ATOM   1020  N   GLU D  66      -4.703  -9.059  11.201  1.00  7.07    -0.346 N 
ATOM   1021  HN  GLU D  66      -4.605  -8.726  10.242  1.00  0.00     0.163 HD
ATOM   1022  CA  GLU D  66      -3.942  -8.423  12.275  1.00  7.82     0.090 C 
ATOM   1023  HA  GLU D  66      -3.391  -9.221  12.826  1.00  0.00     0.087 H 
ATOM   1024  C   GLU D  66      -4.894  -7.732  13.267  1.00  8.02     0.241 C 
ATOM   1025  O   GLU D  66      -4.710  -7.800  14.481  1.00  8.34    -0.271 OA
ATOM   1026  CB  GLU D  66      -2.916  -7.441  11.716  1.00  7.50    -0.029 C 
ATOM   1027  HB1 GLU D  66      -3.412  -6.616  11.153  1.00  0.00     0.037 H 
ATOM   1028  HB2 GLU D  66      -2.445  -6.842  12.530  1.00  0.00     0.037 H 
ATOM   1029  CG  GLU D  66      -1.866  -8.133  10.865  1.00  9.06     0.018 C 
ATOM   1030  HG1 GLU D  66      -1.113  -7.395  10.501  1.00  0.00     0.049 H 
ATOM   1031  HG2 GLU D  66      -2.305  -8.454   9.892  1.00  0.00     0.049 H 
ATOM   1032  CD  GLU D  66      -1.175  -9.303  11.546  1.00  9.86     0.172 C 
ATOM   1033  OE1 GLU D  66      -0.560  -9.098  12.622  1.00 11.95    -0.648 OA
ATOM   1034  OE2 GLU D  66      -1.280 -10.450  11.046  1.00 10.43    -0.648 OA
ATOM   1035  N   ARG D  67      -5.936  -7.080  12.755  1.00  7.73    -0.346 N 
ATOM   1036  HN  ARG D  67      -6.048  -7.031  11.742  1.00  0.00     0.163 HD
ATOM   1037  CA  ARG D  67      -6.925  -6.431  13.621  1.00  7.98     0.089 C 
ATOM   1038  HA  ARG D  67      -6.397  -5.704  14.281  1.00  0.00     0.087 H 
ATOM   1039  C   ARG D  67      -7.624  -7.465  14.498  1.00  8.39     0.241 C 
ATOM   1040  O   ARG D  67      -7.895  -7.223  15.653  1.00  8.18    -0.271 OA
ATOM   1041  CB  ARG D  67      -7.969  -5.670  12.792  1.00  8.96    -0.036 C 
ATOM   1042  HB1 ARG D  67      -8.390  -6.325  11.994  1.00  0.00     0.036 H 
ATOM   1043  HB2 ARG D  67      -7.478  -4.895  12.158  1.00  0.00     0.036 H 
ATOM   1044  CG  ARG D  67      -9.075  -5.060  13.618  1.00 10.35    -0.048 C 
ATOM   1045  HG1 ARG D  67      -9.606  -5.839  14.214  1.00  0.00     0.035 H 
ATOM   1046  HG2 ARG D  67      -8.661  -4.447  14.452  1.00  0.00     0.035 H 
ATOM   1047  CD  ARG D  67     -10.075  -4.234  12.761  1.00 10.47     0.009 C 
ATOM   1048  HD1 ARG D  67     -10.951  -3.879  13.353  1.00  0.00     0.064 H 
ATOM   1049  HD2 ARG D  67     -10.629  -4.865  12.028  1.00  0.00     0.064 H 
ATOM   1050  NE  ARG D  67      -9.354  -3.136  12.119  1.00 11.72    -0.227 N 
ATOM   1051  HE  ARG D  67      -9.121  -3.230  11.130  1.00  0.00     0.177 HD
ATOM   1052  CZ  ARG D  67      -8.984  -2.027  12.740  1.00  8.70     0.665 C 
ATOM   1053  NH1 ARG D  67      -9.337  -1.841  13.989  1.00  9.27    -0.235 N 
ATOM   1054 1HH1 ARG D  67      -9.052  -0.986  14.467  1.00  0.00     0.174 HD
ATOM   1055 2HH1 ARG D  67      -9.883  -2.557  14.469  1.00  0.00     0.174 HD
ATOM   1056  NH2 ARG D  67      -8.274  -1.096  12.115  1.00 14.44    -0.235 N 
ATOM   1057 1HH2 ARG D  67      -7.989  -0.241  12.593  1.00  0.00     0.174 HD
ATOM   1058 2HH2 ARG D  67      -7.999  -1.241  11.143  1.00  0.00     0.174 HD
ATOM   1059  N   MET D  68      -7.987  -8.601  13.936  1.00  6.91    -0.346 N 
ATOM   1060  HN  MET D  68      -7.755  -8.764  12.956  1.00  0.00     0.163 HD
ATOM   1061  CA  MET D  68      -8.705  -9.625  14.665  1.00  6.49     0.090 C 
ATOM   1062  HA  MET D  68      -9.650  -9.178  15.054  1.00  0.00     0.087 H 
ATOM   1063  C   MET D  68      -7.889 -10.124  15.853  1.00  7.73     0.241 C 
ATOM   1064  O   MET D  68      -8.446 -10.312  16.928  1.00  8.22    -0.271 OA
ATOM   1065  CB  MET D  68      -9.073 -10.794  13.739  1.00  6.58    -0.030 C 
ATOM   1066  HB1 MET D  68      -9.561 -10.417  12.810  1.00  0.00     0.037 H 
ATOM   1067  HB2 MET D  68      -8.154 -11.248  13.300  1.00  0.00     0.037 H 
ATOM   1068  CG  MET D  68      -9.953 -11.887  14.410  1.00  8.88    -0.021 C 
ATOM   1069  HG1 MET D  68      -9.396 -12.370  15.246  1.00  0.00     0.049 H 
ATOM   1070  HG2 MET D  68     -10.072 -12.759  13.726  1.00  0.00     0.049 H 
ATOM   1071  SD  MET D  68     -11.565 -11.321  14.982  1.00  9.79    -0.173 SA
ATOM   1072  CE  MET D  68     -12.404 -11.112  13.432  1.00 10.16    -0.035 C 
ATOM   1073  HE1 MET D  68     -13.402 -10.762  13.786  1.00  0.00     0.041 H 
ATOM   1074  HE2 MET D  68     -12.415 -12.006  12.765  1.00  0.00     0.041 H 
ATOM   1075  HE3 MET D  68     -11.895 -10.450  12.693  1.00  0.00     0.041 H 
ATOM   1076  N   LYS D  69      -6.586 -10.328  15.665  1.00  7.27    -0.346 N 
ATOM   1077  HN  LYS D  69      -6.176 -10.175  14.744  1.00  0.00     0.163 HD
ATOM   1078  CA  LYS D  69      -5.751 -10.765  16.762  1.00  7.34     0.089 C 
ATOM   1079  HA  LYS D  69      -6.223 -11.671  17.209  1.00  0.00     0.087 H 
ATOM   1080  C   LYS D  69      -5.713  -9.683  17.834  1.00  8.86     0.241 C 
ATOM   1081  O   LYS D  69      -5.751 -10.002  19.042  1.00  8.84    -0.271 OA
ATOM   1082  CB  LYS D  69      -4.357 -11.157  16.278  1.00  9.27    -0.038 C 
ATOM   1083  HB1 LYS D  69      -3.624 -11.196  17.117  1.00  0.00     0.036 H 
ATOM   1084  HB2 LYS D  69      -3.884 -10.344  15.679  1.00  0.00     0.036 H 
ATOM   1085  CG  LYS D  69      -4.405 -12.484  15.501  1.00  7.55    -0.061 C 
ATOM   1086  HG1 LYS D  69      -4.750 -13.310  16.166  1.00  0.00     0.033 H 
ATOM   1087  HG2 LYS D  69      -5.240 -12.470  14.762  1.00  0.00     0.033 H 
ATOM   1088  CD  LYS D  69      -3.090 -12.870  14.811  1.00  8.69    -0.043 C 
ATOM   1089  HD1 LYS D  69      -2.269 -12.959  15.561  1.00  0.00     0.035 H 
ATOM   1090  HD2 LYS D  69      -3.135 -13.924  14.451  1.00  0.00     0.035 H 
ATOM   1091  CE  LYS D  69      -2.681 -11.951  13.692  1.00  9.91     0.080 C 
ATOM   1092  HE1 LYS D  69      -3.552 -11.681  13.051  1.00  0.00     0.075 H 
ATOM   1093  HE2 LYS D  69      -2.424 -10.936  14.075  1.00  0.00     0.075 H 
ATOM   1094  NZ  LYS D  69      -1.568 -12.521  12.881  1.00  9.58    -0.079 N 
ATOM   1095  HZ1 LYS D  69      -1.291 -11.898  12.122  1.00  0.00     0.274 HD
ATOM   1096  HZ2 LYS D  69      -1.803 -13.450  12.530  1.00  0.00     0.274 HD
ATOM   1097  HZ3 LYS D  69      -0.771 -12.768  13.468  1.00  0.00     0.274 HD
ATOM   1098  N   ASP D  70      -5.665  -8.414  17.417  1.00  7.78    -0.346 N 
ATOM   1099  HN  ASP D  70      -5.586  -8.217  16.419  1.00  0.00     0.163 HD
ATOM   1100  CA  ASP D  70      -5.724  -7.311  18.361  1.00  8.36     0.098 C 
ATOM   1101  HA  ASP D  70      -4.868  -7.395  19.071  1.00  0.00     0.088 H 
ATOM   1102  C   ASP D  70      -7.035  -7.379  19.152  1.00  7.37     0.241 C 
ATOM   1103  O   ASP D  70      -7.067  -7.188  20.366  1.00  7.74    -0.271 OA
ATOM   1104  CB  ASP D  70      -5.677  -5.941  17.687  1.00  9.06     0.043 C 
ATOM   1105  HB1 ASP D  70      -5.947  -5.145  18.420  1.00  0.00     0.052 H 
ATOM   1106  HB2 ASP D  70      -6.522  -5.840  16.967  1.00  0.00     0.052 H 
ATOM   1107  CG  ASP D  70      -4.369  -5.596  17.004  1.00 13.60     0.175 C 
ATOM   1108  OD1 ASP D  70      -3.342  -6.247  17.213  1.00 17.09    -0.648 OA
ATOM   1109  OD2 ASP D  70      -4.330  -4.606  16.223  1.00 17.81    -0.648 OA
ATOM   1110  N   THR D  71      -8.128  -7.593  18.439  1.00  7.57    -0.344 N 
ATOM   1111  HN  THR D  71      -8.046  -7.731  17.432  1.00  0.00     0.163 HD
ATOM   1112  CA  THR D  71      -9.448  -7.636  19.057  1.00  7.79     0.113 C 
ATOM   1113  HA  THR D  71      -9.609  -6.677  19.603  1.00  0.00     0.091 H 
ATOM   1114  C   THR D  71      -9.580  -8.772  20.048  1.00  6.54     0.243 C 
ATOM   1115  O   THR D  71     -10.110  -8.591  21.149  1.00  8.56    -0.271 OA
ATOM   1116  CB  THR D  71     -10.502  -7.742  17.960  1.00  9.36     0.060 C 
ATOM   1117  HB  THR D  71     -10.278  -8.605  17.290  1.00  0.00     0.086 H 
ATOM   1118  OG1 THR D  71     -10.502  -6.524  17.217  1.00  9.20    -0.393 OA
ATOM   1119  HG1 THR D  71     -11.159  -6.590  16.534  1.00  0.00     0.210 HD
ATOM   1120  CG2 THR D  71     -11.899  -7.887  18.564  1.00  9.46    -0.050 C 
ATOM   1121 1HG2 THR D  71     -12.670  -7.965  17.762  1.00  0.00     0.031 H 
ATOM   1122 2HG2 THR D  71     -12.128  -7.062  19.278  1.00  0.00     0.031 H 
ATOM   1123 3HG2 THR D  71     -11.955  -8.744  19.275  1.00  0.00     0.031 H 
ATOM   1124  N   LEU D  72      -9.095  -9.950  19.677  1.00  7.20    -0.346 N 
ATOM   1125  HN  LEU D  72      -8.650 -10.065  18.767  1.00  0.00     0.163 HD
ATOM   1126  CA  LEU D  72      -9.211 -11.077  20.596  1.00  6.73     0.089 C 
ATOM   1127  HA  LEU D  72     -10.281 -11.178  20.892  1.00  0.00     0.087 H 
ATOM   1128  C   LEU D  72      -8.381 -10.840  21.863  1.00  6.64     0.241 C 
ATOM   1129  O   LEU D  72      -8.811 -11.215  22.949  1.00  7.33    -0.271 OA
ATOM   1130  CB  LEU D  72      -8.779 -12.373  19.903  1.00  7.36    -0.035 C 
ATOM   1131  HB1 LEU D  72      -8.727 -13.205  20.644  1.00  0.00     0.037 H 
ATOM   1132  HB2 LEU D  72      -7.707 -12.309  19.604  1.00  0.00     0.037 H 
ATOM   1133  CG  LEU D  72      -9.650 -12.796  18.684  1.00  8.78    -0.059 C 
ATOM   1134  HG  LEU D  72      -9.582 -11.982  17.925  1.00  0.00     0.038 H 
ATOM   1135  CD1 LEU D  72      -9.074 -14.056  18.055  1.00  8.80    -0.073 C 
ATOM   1136 1HD1 LEU D  72      -7.997 -13.925  17.799  1.00  0.00     0.028 H 
ATOM   1137 2HD1 LEU D  72      -9.669 -14.380  17.169  1.00  0.00     0.028 H 
ATOM   1138 3HD1 LEU D  72      -9.235 -14.948  18.705  1.00  0.00     0.028 H 
ATOM   1139  CD2 LEU D  72     -11.126 -12.975  19.035  1.00  9.97    -0.073 C 
ATOM   1140 1HD2 LEU D  72     -11.548 -12.052  19.496  1.00  0.00     0.028 H 
ATOM   1141 2HD2 LEU D  72     -11.287 -13.867  19.685  1.00  0.00     0.028 H 
ATOM   1142 3HD2 LEU D  72     -11.721 -13.299  18.149  1.00  0.00     0.028 H 
ATOM   1143  N   ARG D  73      -7.189 -10.281  21.729  1.00  6.04    -0.346 N 
ATOM   1144  HN  ARG D  73      -6.856 -10.016  20.802  1.00  0.00     0.163 HD
ATOM   1145  CA  ARG D  73      -6.344 -10.040  22.901  1.00  6.84     0.089 C 
ATOM   1146  HA  ARG D  73      -6.187 -11.006  23.435  1.00  0.00     0.087 H 
ATOM   1147  C   ARG D  73      -7.013  -9.072  23.839  1.00  6.47     0.241 C 
ATOM   1148  O   ARG D  73      -7.074  -9.337  25.057  1.00  6.51    -0.271 OA
ATOM   1149  CB  ARG D  73      -4.983  -9.504  22.441  1.00  6.79    -0.036 C 
ATOM   1150  HB1 ARG D  73      -5.113  -8.654  21.731  1.00  0.00     0.036 H 
ATOM   1151  HB2 ARG D  73      -4.479 -10.234  21.766  1.00  0.00     0.036 H 
ATOM   1152  CG  ARG D  73      -4.056  -9.106  23.603  1.00  8.03    -0.048 C 
ATOM   1153  HG1 ARG D  73      -3.921  -9.960  24.307  1.00  0.00     0.035 H 
ATOM   1154  HG2 ARG D  73      -4.566  -8.382  24.281  1.00  0.00     0.035 H 
ATOM   1155  CD  ARG D  73      -2.702  -8.560  23.158  1.00  9.36     0.009 C 
ATOM   1156  HD1 ARG D  73      -2.096  -9.340  22.641  1.00  0.00     0.064 H 
ATOM   1157  HD2 ARG D  73      -2.031  -8.370  24.028  1.00  0.00     0.064 H 
ATOM   1158  NE  ARG D  73      -2.857  -7.382  22.342  1.00 10.44    -0.227 N 
ATOM   1159  HE  ARG D  73      -3.673  -6.800  22.531  1.00  0.00     0.177 HD
ATOM   1160  CZ  ARG D  73      -2.043  -6.973  21.364  1.00  9.76     0.665 C 
ATOM   1161  NH1 ARG D  73      -0.913  -7.613  21.104  1.00  9.69    -0.235 N 
ATOM   1162 1HH1 ARG D  73      -0.668  -8.432  21.660  1.00  0.00     0.174 HD
ATOM   1163 2HH1 ARG D  73      -0.292  -7.301  20.358  1.00  0.00     0.174 HD
ATOM   1164  NH2 ARG D  73      -2.361  -5.910  20.642  1.00 13.01    -0.235 N 
ATOM   1165 1HH2 ARG D  73      -3.231  -5.417  20.842  1.00  0.00     0.174 HD
ATOM   1166 2HH2 ARG D  73      -1.740  -5.598  19.896  1.00  0.00     0.174 HD
ATOM   1167  N   ILE D  74      -7.566  -7.974  23.319  1.00  6.44    -0.346 N 
ATOM   1168  HN  ILE D  74      -7.576  -7.810  22.312  1.00  0.00     0.163 HD
ATOM   1169  CA  ILE D  74      -8.159  -7.012  24.256  1.00  7.33     0.092 C 
ATOM   1170  HA  ILE D  74      -7.460  -6.952  25.123  1.00  0.00     0.088 H 
ATOM   1171  C   ILE D  74      -9.510  -7.515  24.825  1.00  6.99     0.241 C 
ATOM   1172  O   ILE D  74      -9.842  -7.231  26.003  1.00  7.10    -0.271 OA
ATOM   1173  CB  ILE D  74      -8.242  -5.572  23.666  1.00  8.47    -0.030 C 
ATOM   1174  HB  ILE D  74      -7.231  -5.306  23.278  1.00  0.00     0.043 H 
ATOM   1175  CG1 ILE D  74      -8.607  -4.552  24.764  1.00  8.20    -0.063 C 
ATOM   1176 1HG1 ILE D  74      -9.607  -4.780  25.201  1.00  0.00     0.033 H 
ATOM   1177 2HG1 ILE D  74      -8.825  -3.552  24.321  1.00  0.00     0.033 H 
ATOM   1178  CG2 ILE D  74      -9.226  -5.475  22.504  1.00  8.50    -0.071 C 
ATOM   1179 1HG2 ILE D  74      -8.962  -6.212  21.710  1.00  0.00     0.028 H 
ATOM   1180 2HG2 ILE D  74      -9.293  -4.437  22.102  1.00  0.00     0.028 H 
ATOM   1181 3HG2 ILE D  74     -10.282  -5.589  22.843  1.00  0.00     0.028 H 
ATOM   1182  CD1 ILE D  74      -7.582  -4.446  25.822  1.00 12.93    -0.076 C 
ATOM   1183 1HD1 ILE D  74      -7.846  -3.709  26.616  1.00  0.00     0.027 H 
ATOM   1184 2HD1 ILE D  74      -6.582  -4.218  25.385  1.00  0.00     0.027 H 
ATOM   1185 3HD1 ILE D  74      -7.364  -5.446  26.265  1.00  0.00     0.027 H 
ATOM   1186  N   ALA D  75     -10.255  -8.272  24.018  1.00  7.55    -0.346 N 
ATOM   1187  HN  ALA D  75      -9.968  -8.423  23.051  1.00  0.00     0.163 HD
ATOM   1188  CA  ALA D  75     -11.475  -8.880  24.517  1.00  8.16     0.086 C 
ATOM   1189  HA  ALA D  75     -12.144  -8.074  24.899  1.00  0.00     0.086 H 
ATOM   1190  C   ALA D  75     -11.140  -9.816  25.665  1.00  7.22     0.240 C 
ATOM   1191  O   ALA D  75     -11.809  -9.824  26.706  1.00  7.33    -0.271 OA
ATOM   1192  CB  ALA D  75     -12.200  -9.632  23.430  1.00  8.28    -0.049 C 
ATOM   1193  HB1 ALA D  75     -12.446  -8.945  22.587  1.00  0.00     0.030 H 
ATOM   1194  HB2 ALA D  75     -13.104 -10.157  23.818  1.00  0.00     0.030 H 
ATOM   1195  HB3 ALA D  75     -11.627 -10.525  23.087  1.00  0.00     0.030 H 
ATOM   1196  N   TYR D  76     -10.092 -10.608  25.474  1.00  6.18    -0.346 N 
ATOM   1197  HN  TYR D  76      -9.596 -10.582  24.583  1.00  0.00     0.163 HD
ATOM   1198  CA  TYR D  76      -9.642 -11.517  26.528  1.00  6.93     0.093 C 
ATOM   1199  HA  TYR D  76     -10.481 -12.214  26.761  1.00  0.00     0.088 H 
ATOM   1200  C   TYR D  76      -9.307 -10.743  27.801  1.00  5.98     0.241 C 
ATOM   1201  O   TYR D  76      -9.770 -11.075  28.909  1.00  7.25    -0.271 OA
ATOM   1202  CB  TYR D  76      -8.426 -12.369  26.066  1.00  8.52    -0.014 C 
ATOM   1203  HB1 TYR D  76      -8.675 -13.025  25.200  1.00  0.00     0.043 H 
ATOM   1204  HB2 TYR D  76      -7.639 -11.750  25.575  1.00  0.00     0.043 H 
ATOM   1205  CG  TYR D  76      -7.896 -13.140  27.222  1.00  6.93    -0.056 A 
ATOM   1206  CD1 TYR D  76      -8.569 -14.241  27.710  1.00  8.41    -0.074 A 
ATOM   1207  HD1 TYR D  76      -9.472 -14.590  27.182  1.00  0.00     0.084 H 
ATOM   1208  CD2 TYR D  76      -6.760 -12.711  27.898  1.00  8.10    -0.074 A 
ATOM   1209  HD2 TYR D  76      -6.202 -11.834  27.530  1.00  0.00     0.084 H 
ATOM   1210  CE1 TYR D  76      -8.150 -14.920  28.836  1.00  9.43    -0.051 A 
ATOM   1211  HE1 TYR D  76      -8.715 -15.793  29.204  1.00  0.00     0.087 H 
ATOM   1212  CE2 TYR D  76      -6.325 -13.375  29.027  1.00  8.64    -0.051 A 
ATOM   1213  HE2 TYR D  76      -5.428 -13.022  29.563  1.00  0.00     0.087 H 
ATOM   1214  CZ  TYR D  76      -7.021 -14.496  29.493  1.00  7.59     0.065 A 
ATOM   1215  OH  TYR D  76      -6.624 -15.166  30.629  1.00  9.01    -0.361 OA
ATOM   1216  HH  TYR D  76      -5.843 -14.873  31.083  1.00  0.00     0.217 HD
ATOM   1217  N   LEU D  77      -8.471  -9.722  27.669  1.00  6.75    -0.346 N 
ATOM   1218  HN  LEU D  77      -8.171  -9.437  26.737  1.00  0.00     0.163 HD
ATOM   1219  CA  LEU D  77      -7.970  -8.996  28.839  1.00  6.63     0.089 C 
ATOM   1220  HA  LEU D  77      -7.573  -9.752  29.556  1.00  0.00     0.087 H 
ATOM   1221  C   LEU D  77      -9.053  -8.223  29.552  1.00  8.63     0.241 C 
ATOM   1222  O   LEU D  77      -8.950  -8.029  30.769  1.00 11.52    -0.271 OA
ATOM   1223  CB  LEU D  77      -6.812  -8.077  28.458  1.00  9.54    -0.035 C 
ATOM   1224  HB1 LEU D  77      -7.142  -7.328  27.701  1.00  0.00     0.037 H 
ATOM   1225  HB2 LEU D  77      -6.561  -7.395  29.304  1.00  0.00     0.037 H 
ATOM   1226  CG  LEU D  77      -5.567  -8.808  27.976  1.00  9.26    -0.059 C 
ATOM   1227  HG  LEU D  77      -5.866  -9.567  27.215  1.00  0.00     0.038 H 
ATOM   1228  CD1 LEU D  77      -4.573  -7.836  27.341  1.00 10.22    -0.073 C 
ATOM   1229 1HD1 LEU D  77      -3.661  -8.371  26.988  1.00  0.00     0.028 H 
ATOM   1230 2HD1 LEU D  77      -4.317  -6.999  28.032  1.00  0.00     0.028 H 
ATOM   1231 3HD1 LEU D  77      -5.044  -7.242  26.523  1.00  0.00     0.028 H 
ATOM   1232  CD2 LEU D  77      -4.896  -9.528  29.161  1.00 10.80    -0.073 C 
ATOM   1233 1HD2 LEU D  77      -3.984 -10.063  28.808  1.00  0.00     0.028 H 
ATOM   1234 2HD2 LEU D  77      -5.602 -10.207  29.694  1.00  0.00     0.028 H 
ATOM   1235 3HD2 LEU D  77      -4.675  -8.833  30.004  1.00  0.00     0.028 H 
ATOM   1236  N   THR D  78     -10.084  -7.787  28.832  1.00  7.92    -0.344 N 
ATOM   1237  HN  THR D  78     -10.117  -7.979  27.831  1.00  0.00     0.163 HD
ATOM   1238  CA  THR D  78     -11.173  -7.034  29.463  1.00  8.91     0.113 C 
ATOM   1239  HA  THR D  78     -10.766  -6.542  30.377  1.00  0.00     0.091 H 
ATOM   1240  C   THR D  78     -12.347  -7.923  29.888  1.00  8.62     0.243 C 
ATOM   1241  O   THR D  78     -13.341  -7.418  30.434  1.00  9.75    -0.271 OA
ATOM   1242  CB  THR D  78     -11.716  -5.941  28.540  1.00  9.21     0.060 C 
ATOM   1243  HB  THR D  78     -12.548  -5.402  29.049  1.00  0.00     0.086 H 
ATOM   1244  OG1 THR D  78     -12.203  -6.546  27.332  1.00  9.63    -0.393 OA
ATOM   1245  HG1 THR D  78     -12.879  -7.166  27.580  1.00  0.00     0.210 HD
ATOM   1246  CG2 THR D  78     -10.644  -4.958  28.147  1.00 10.61    -0.050 C 
ATOM   1247 1HG2 THR D  78     -10.266  -4.488  29.085  1.00  0.00     0.031 H 
ATOM   1248 2HG2 THR D  78     -10.991  -4.212  27.394  1.00  0.00     0.031 H 
ATOM   1249 3HG2 THR D  78      -9.835  -5.417  27.532  1.00  0.00     0.031 H 
ATOM   1250  N   GLU D  79     -12.247  -9.223  29.632  1.00  8.22    -0.346 N 
ATOM   1251  HN  GLU D  79     -11.405  -9.578  29.180  1.00  0.00     0.163 HD
ATOM   1252  CA  GLU D  79     -13.327 -10.166  29.987  1.00  8.06     0.090 C 
ATOM   1253  HA  GLU D  79     -13.006 -11.176  29.641  1.00  0.00     0.087 H 
ATOM   1254  C   GLU D  79     -14.628  -9.827  29.245  1.00 10.49     0.241 C 
ATOM   1255  O   GLU D  79     -15.718 -10.108  29.706  1.00 10.82    -0.271 OA
ATOM   1256  CB  GLU D  79     -13.531 -10.254  31.496  1.00  8.08    -0.029 C 
ATOM   1257  HB1 GLU D  79     -14.384 -10.928  31.744  1.00  0.00     0.037 H 
ATOM   1258  HB2 GLU D  79     -13.933  -9.296  31.900  1.00  0.00     0.037 H 
ATOM   1259  CG  GLU D  79     -12.268 -10.675  32.245  1.00 12.26     0.018 C 
ATOM   1260  HG1 GLU D  79     -11.489  -9.882  32.159  1.00  0.00     0.049 H 
ATOM   1261  HG2 GLU D  79     -11.760 -11.507  31.704  1.00  0.00     0.049 H 
ATOM   1262  CD  GLU D  79     -12.475 -11.049  33.702  1.00 21.40     0.172 C 
ATOM   1263  OE1 GLU D  79     -13.615 -11.143  34.214  1.00 24.17    -0.648 OA
ATOM   1264  OE2 GLU D  79     -11.454 -11.259  34.361  1.00 28.01    -0.648 OA
ATOM   1265  N   ALA D  80     -14.488  -9.242  28.073  1.00  9.39    -0.346 N 
ATOM   1266  HN  ALA D  80     -13.552  -9.019  27.735  1.00  0.00     0.163 HD
ATOM   1267  CA  ALA D  80     -15.639  -8.908  27.251  1.00  8.41     0.086 C 
ATOM   1268  HA  ALA D  80     -16.340  -8.290  27.859  1.00  0.00     0.086 H 
ATOM   1269  C   ALA D  80     -16.379 -10.188  26.801  1.00  9.12     0.240 C 
ATOM   1270  O   ALA D  80     -15.778 -11.154  26.353  1.00  9.08    -0.271 OA
ATOM   1271  CB  ALA D  80     -15.229  -8.106  26.026  1.00 10.73    -0.049 C 
ATOM   1272  HB1 ALA D  80     -14.695  -7.183  26.351  1.00  0.00     0.030 H 
ATOM   1273  HB2 ALA D  80     -16.094  -7.881  25.359  1.00  0.00     0.030 H 
ATOM   1274  HB3 ALA D  80     -14.628  -8.711  25.307  1.00  0.00     0.030 H 
ATOM   1275  N   LYS D  81     -17.708 -10.153  26.863  1.00  8.06    -0.346 N 
ATOM   1276  HN  LYS D  81     -18.169  -9.316  27.220  1.00  0.00     0.163 HD
ATOM   1277  CA  LYS D  81     -18.513 -11.275  26.435  1.00  8.71     0.089 C 
ATOM   1278  HA  LYS D  81     -18.077 -12.219  26.839  1.00  0.00     0.087 H 
ATOM   1279  C   LYS D  81     -18.540 -11.341  24.917  1.00  8.05     0.241 C 
ATOM   1280  O   LYS D  81     -18.854 -10.351  24.224  1.00 10.15    -0.271 OA
ATOM   1281  CB  LYS D  81     -19.929 -11.102  26.970  1.00 10.12    -0.038 C 
ATOM   1282  HB1 LYS D  81     -19.910 -10.893  28.065  1.00  0.00     0.036 H 
ATOM   1283  HB2 LYS D  81     -20.371 -10.147  26.602  1.00  0.00     0.036 H 
ATOM   1284  CG  LYS D  81     -20.860 -12.274  26.666  1.00 16.39    -0.061 C 
ATOM   1285  HG1 LYS D  81     -20.372 -13.250  26.894  1.00  0.00     0.033 H 
ATOM   1286  HG2 LYS D  81     -21.005 -12.404  25.568  1.00  0.00     0.033 H 
ATOM   1287  CD  LYS D  81     -22.206 -12.136  27.397  1.00 21.66    -0.043 C 
ATOM   1288  HD1 LYS D  81     -22.282 -11.157  27.926  1.00  0.00     0.035 H 
ATOM   1289  HD2 LYS D  81     -22.260 -12.816  28.279  1.00  0.00     0.035 H 
ATOM   1290  CE  LYS D  81     -23.383 -12.351  26.461  1.00 29.97     0.080 C 
ATOM   1291  HE1 LYS D  81     -23.416 -11.576  25.660  1.00  0.00     0.075 H 
ATOM   1292  HE2 LYS D  81     -23.238 -13.253  25.821  1.00  0.00     0.075 H 
ATOM   1293  NZ  LYS D  81     -24.693 -12.416  27.230  1.00 32.63    -0.079 N 
ATOM   1294  HZ1 LYS D  81     -25.483 -12.560  26.602  1.00  0.00     0.274 HD
ATOM   1295  HZ2 LYS D  81     -24.825 -11.591  27.815  1.00  0.00     0.274 HD
ATOM   1296  HZ3 LYS D  81     -24.663 -13.125  27.963  1.00  0.00     0.274 HD
ATOM   1297  N   VAL D  82     -18.137 -12.504  24.394  1.00  7.48    -0.346 N 
ATOM   1298  HN  VAL D  82     -17.732 -13.210  25.009  1.00  0.00     0.163 HD
ATOM   1299  CA  VAL D  82     -18.259 -12.790  22.978  1.00  7.83     0.092 C 
ATOM   1300  HA  VAL D  82     -18.137 -11.850  22.390  1.00  0.00     0.088 H 
ATOM   1301  C   VAL D  82     -19.653 -13.355  22.764  1.00  7.91     0.241 C 
ATOM   1302  O   VAL D  82     -20.059 -14.306  23.446  1.00  8.45    -0.271 OA
ATOM   1303  CB  VAL D  82     -17.197 -13.796  22.567  1.00  7.77    -0.033 C 
ATOM   1304  HB  VAL D  82     -17.331 -14.714  23.185  1.00  0.00     0.042 H 
ATOM   1305  CG1 VAL D  82     -17.368 -14.181  21.103  1.00  9.76    -0.071 C 
ATOM   1306 1HG1 VAL D  82     -16.589 -14.919  20.801  1.00  0.00     0.028 H 
ATOM   1307 2HG1 VAL D  82     -17.373 -13.287  20.437  1.00  0.00     0.028 H 
ATOM   1308 3HG1 VAL D  82     -18.397 -14.553  20.889  1.00  0.00     0.028 H 
ATOM   1309  CG2 VAL D  82     -15.808 -13.234  22.847  1.00 10.53    -0.071 C 
ATOM   1310 1HG2 VAL D  82     -15.029 -13.972  22.545  1.00  0.00     0.028 H 
ATOM   1311 2HG2 VAL D  82     -15.693 -12.916  23.909  1.00  0.00     0.028 H 
ATOM   1312 3HG2 VAL D  82     -15.653 -12.242  22.362  1.00  0.00     0.028 H 
ATOM   1313  N   GLU D  83     -20.395 -12.732  21.844  1.00  7.77    -0.346 N 
ATOM   1314  HN  GLU D  83     -20.021 -11.905  21.379  1.00  0.00     0.163 HD
ATOM   1315  CA  GLU D  83     -21.731 -13.209  21.489  1.00  7.95     0.090 C 
ATOM   1316  HA  GLU D  83     -22.235 -13.567  22.417  1.00  0.00     0.087 H 
ATOM   1317  C   GLU D  83     -21.598 -14.383  20.531  1.00  6.74     0.241 C 
ATOM   1318  O   GLU D  83     -21.864 -15.522  20.917  1.00  8.14    -0.271 OA
ATOM   1319  CB  GLU D  83     -22.570 -12.089  20.886  1.00  8.40    -0.029 C 
ATOM   1320  HB1 GLU D  83     -22.095 -11.688  19.961  1.00  0.00     0.037 H 
ATOM   1321  HB2 GLU D  83     -22.530 -11.174  21.521  1.00  0.00     0.037 H 
ATOM   1322  CG  GLU D  83     -24.015 -12.509  20.621  1.00  9.49     0.018 C 
ATOM   1323  HG1 GLU D  83     -24.071 -13.601  20.400  1.00  0.00     0.049 H 
ATOM   1324  HG2 GLU D  83     -24.611 -12.476  21.563  1.00  0.00     0.049 H 
ATOM   1325  CD  GLU D  83     -24.697 -11.715  19.536  1.00 15.09     0.172 C 
ATOM   1326  OE1 GLU D  83     -24.023 -11.224  18.618  1.00 16.27    -0.648 OA
ATOM   1327  OE2 GLU D  83     -25.944 -11.623  19.579  1.00 22.26    -0.648 OA
ATOM   1328  N   LYS D  84     -21.157 -14.105  19.305  1.00  8.91    -0.346 N 
ATOM   1329  HN  LYS D  84     -20.907 -13.143  19.077  1.00  0.00     0.163 HD
ATOM   1330  CA  LYS D  84     -21.020 -15.131  18.280  1.00  8.33     0.089 C 
ATOM   1331  HA  LYS D  84     -21.125 -16.131  18.762  1.00  0.00     0.087 H 
ATOM   1332  C   LYS D  84     -19.676 -15.073  17.573  1.00  6.28     0.241 C 
ATOM   1333  O   LYS D  84     -19.041 -14.004  17.475  1.00  8.87    -0.271 OA
ATOM   1334  CB  LYS D  84     -22.123 -14.978  17.232  1.00  8.46    -0.038 C 
ATOM   1335  HB1 LYS D  84     -22.100 -13.960  16.779  1.00  0.00     0.036 H 
ATOM   1336  HB2 LYS D  84     -21.896 -15.588  16.327  1.00  0.00     0.036 H 
ATOM   1337  CG  LYS D  84     -23.506 -15.299  17.765  1.00  7.88    -0.061 C 
ATOM   1338  HG1 LYS D  84     -23.635 -14.927  18.808  1.00  0.00     0.033 H 
ATOM   1339  HG2 LYS D  84     -23.624 -16.392  17.953  1.00  0.00     0.033 H 
ATOM   1340  CD  LYS D  84     -24.621 -14.764  16.835  1.00 10.15    -0.043 C 
ATOM   1341  HD1 LYS D  84     -24.436 -13.703  16.548  1.00  0.00     0.035 H 
ATOM   1342  HD2 LYS D  84     -24.565 -15.231  15.824  1.00  0.00     0.035 H 
ATOM   1343  CE  LYS D  84     -26.000 -14.939  17.451  1.00 10.61     0.080 C 
ATOM   1344  HE1 LYS D  84     -26.025 -14.529  18.487  1.00  0.00     0.075 H 
ATOM   1345  HE2 LYS D  84     -26.739 -14.260  16.965  1.00  0.00     0.075 H 
ATOM   1346  NZ  LYS D  84     -26.485 -16.350  17.429  1.00 10.87    -0.079 N 
ATOM   1347  HZ1 LYS D  84     -27.410 -16.467  17.842  1.00  0.00     0.274 HD
ATOM   1348  HZ2 LYS D  84     -25.809 -16.972  17.873  1.00  0.00     0.274 HD
ATOM   1349  HZ3 LYS D  84     -26.462 -16.725  16.481  1.00  0.00     0.274 HD
ATOM   1350  N   LEU D  85     -19.259 -16.230  17.070  1.00  8.01    -0.346 N 
ATOM   1351  HN  LEU D  85     -19.696 -17.089  17.405  1.00  0.00     0.163 HD
ATOM   1352  CA  LEU D  85     -18.204 -16.335  16.059  1.00  7.84     0.089 C 
ATOM   1353  HA  LEU D  85     -17.819 -15.311  15.842  1.00  0.00     0.087 H 
ATOM   1354  C   LEU D  85     -18.733 -16.927  14.782  1.00  7.27     0.241 C 
ATOM   1355  O   LEU D  85     -19.467 -17.900  14.808  1.00  9.25    -0.271 OA
ATOM   1356  CB  LEU D  85     -17.034 -17.200  16.560  1.00  9.32    -0.035 C 
ATOM   1357  HB1 LEU D  85     -16.308 -17.371  15.731  1.00  0.00     0.037 H 
ATOM   1358  HB2 LEU D  85     -17.385 -18.243  16.738  1.00  0.00     0.037 H 
ATOM   1359  CG  LEU D  85     -16.298 -16.683  17.794  1.00  8.51    -0.059 C 
ATOM   1360  HG  LEU D  85     -17.043 -16.374  18.564  1.00  0.00     0.038 H 
ATOM   1361  CD1 LEU D  85     -15.403 -17.753  18.369  1.00 10.07    -0.073 C 
ATOM   1362 1HD1 LEU D  85     -14.866 -17.375  19.270  1.00  0.00     0.028 H 
ATOM   1363 2HD1 LEU D  85     -14.697 -18.155  17.605  1.00  0.00     0.028 H 
ATOM   1364 3HD1 LEU D  85     -15.967 -18.690  18.587  1.00  0.00     0.028 H 
ATOM   1365  CD2 LEU D  85     -15.468 -15.495  17.405  1.00 11.27    -0.073 C 
ATOM   1366 1HD2 LEU D  85     -14.931 -15.117  18.306  1.00  0.00     0.028 H 
ATOM   1367 2HD2 LEU D  85     -16.071 -14.701  16.906  1.00  0.00     0.028 H 
ATOM   1368 3HD2 LEU D  85     -14.776 -15.719  16.560  1.00  0.00     0.028 H 
ATOM   1369  N   CYS D  86     -18.384 -16.289  13.670  1.00  8.17    -0.345 N 
ATOM   1370  HN  CYS D  86     -17.984 -15.353  13.745  1.00  0.00     0.163 HD
ATOM   1371  CA  CYS D  86     -18.551 -16.876  12.352  1.00  7.94     0.098 C 
ATOM   1372  HA  CYS D  86     -19.363 -17.640  12.360  1.00  0.00     0.088 H 
ATOM   1373  C   CYS D  86     -17.216 -17.515  12.043  1.00  8.04     0.242 C 
ATOM   1374  O   CYS D  86     -16.175 -16.836  12.099  1.00  8.56    -0.271 OA
ATOM   1375  CB  CYS D  86     -18.829 -15.803  11.307  1.00  7.93     0.013 C 
ATOM   1376  HB1 CYS D  86     -19.781 -15.267  11.530  1.00  0.00     0.053 H 
ATOM   1377  HB2 CYS D  86     -18.114 -14.954  11.409  1.00  0.00     0.053 H 
ATOM   1378  SG  CYS D  86     -18.831 -16.446   9.620  1.00  9.96    -0.095 SA
ATOM   1379  N   VAL D  87     -17.243 -18.806  11.726  1.00  8.56    -0.346 N 
ATOM   1380  HN  VAL D  87     -18.141 -19.285  11.661  1.00  0.00     0.163 HD
ATOM   1381  CA  VAL D  87     -16.029 -19.546  11.471  1.00  7.22     0.092 C 
ATOM   1382  HA  VAL D  87     -15.190 -18.818  11.380  1.00  0.00     0.088 H 
ATOM   1383  C   VAL D  87     -16.109 -20.336  10.188  1.00  7.50     0.241 C 
ATOM   1384  O   VAL D  87     -17.194 -20.740   9.761  1.00  9.71    -0.271 OA
ATOM   1385  CB  VAL D  87     -15.706 -20.510  12.632  1.00  8.38    -0.033 C 
ATOM   1386  HB  VAL D  87     -14.685 -20.925  12.462  1.00  0.00     0.042 H 
ATOM   1387  CG1 VAL D  87     -15.695 -19.763  13.945  1.00  9.22    -0.071 C 
ATOM   1388 1HG1 VAL D  87     -15.462 -20.460  14.784  1.00  0.00     0.028 H 
ATOM   1389 2HG1 VAL D  87     -16.647 -19.209  14.117  1.00  0.00     0.028 H 
ATOM   1390 3HG1 VAL D  87     -15.000 -18.892  13.922  1.00  0.00     0.028 H 
ATOM   1391  CG2 VAL D  87     -16.676 -21.668  12.713  1.00  8.50    -0.071 C 
ATOM   1392 1HG2 VAL D  87     -16.443 -22.365  13.552  1.00  0.00     0.028 H 
ATOM   1393 2HG2 VAL D  87     -16.730 -22.214  11.742  1.00  0.00     0.028 H 
ATOM   1394 3HG2 VAL D  87     -17.729 -21.305  12.774  1.00  0.00     0.028 H 
ATOM   1395  N   TRP D  88     -14.952 -20.611   9.590  1.00  8.83    -0.346 N 
ATOM   1396  HN  TRP D  88     -14.121 -20.081   9.853  1.00  0.00     0.163 HD
ATOM   1397  CA  TRP D  88     -14.835 -21.648   8.569  1.00 10.02     0.093 C 
ATOM   1398  HA  TRP D  88     -15.784 -21.695   7.986  1.00  0.00     0.088 H 
ATOM   1399  C   TRP D  88     -14.612 -22.980   9.262  1.00  9.09     0.241 C 
ATOM   1400  O   TRP D  88     -13.703 -23.128  10.095  1.00 10.53    -0.271 OA
ATOM   1401  CB  TRP D  88     -13.664 -21.371   7.606  1.00 10.33    -0.012 C 
ATOM   1402  HB1 TRP D  88     -12.714 -21.232   8.174  1.00  0.00     0.044 H 
ATOM   1403  HB2 TRP D  88     -13.406 -22.289   7.029  1.00  0.00     0.044 H 
ATOM   1404  CG  TRP D  88     -13.897 -20.219   6.683  1.00 10.19    -0.028 A 
ATOM   1405  CD1 TRP D  88     -14.659 -20.215   5.537  1.00  9.66    -0.015 A 
ATOM   1406  HD1 TRP D  88     -15.220 -21.081   5.147  1.00  0.00     0.112 H 
ATOM   1407  CD2 TRP D  88     -13.375 -18.898   6.817  1.00  9.68    -0.002 A 
ATOM   1408  NE1 TRP D  88     -14.619 -18.972   4.949  1.00 11.09    -0.365 N 
ATOM   1409  HE1 TRP D  88     -15.090 -18.709   4.084  1.00  0.00     0.165 HD
ATOM   1410  CE2 TRP D  88     -13.840 -18.144   5.719  1.00  9.52     0.042 A 
ATOM   1411  CE3 TRP D  88     -12.539 -18.271   7.752  1.00  8.30    -0.070 A 
ATOM   1412  HE3 TRP D  88     -12.143 -18.832   8.615  1.00  0.00     0.084 H 
ATOM   1413  CZ2 TRP D  88     -13.521 -16.801   5.547  1.00  9.04    -0.056 A 
ATOM   1414  HZ2 TRP D  88     -13.924 -16.219   4.701  1.00  0.00     0.086 H 
ATOM   1415  CZ3 TRP D  88     -12.221 -16.946   7.575  1.00  9.69    -0.082 A 
ATOM   1416  HZ3 TRP D  88     -11.586 -16.437   8.319  1.00  0.00     0.083 H 
ATOM   1417  CH2 TRP D  88     -12.689 -16.232   6.467  1.00  9.39    -0.081 A 
ATOM   1418  HH2 TRP D  88     -12.378 -15.182   6.333  1.00  0.00     0.083 H 
ATOM   1419  N   ASN D  89     -15.421 -23.960   8.864  1.00 10.98    -0.346 N 
ATOM   1420  HN  ASN D  89     -16.070 -23.777   8.099  1.00  0.00     0.163 HD
ATOM   1421  CA  ASN D  89     -15.419 -25.276   9.471  1.00 11.11     0.097 C 
ATOM   1422  HA  ASN D  89     -14.880 -25.193  10.444  1.00  0.00     0.088 H 
ATOM   1423  C   ASN D  89     -14.699 -26.329   8.641  1.00 11.83     0.241 C 
ATOM   1424  O   ASN D  89     -14.776 -27.509   8.963  1.00 13.37    -0.271 OA
ATOM   1425  CB  ASN D  89     -16.860 -25.702   9.781  1.00 12.49     0.036 C 
ATOM   1426  HB1 ASN D  89     -16.878 -26.673  10.329  1.00  0.00     0.051 H 
ATOM   1427  HB2 ASN D  89     -17.310 -25.044  10.560  1.00  0.00     0.051 H 
ATOM   1428  CG  ASN D  89     -17.738 -25.760   8.552  1.00 13.50     0.217 C 
ATOM   1429  OD1 ASN D  89     -17.248 -25.939   7.440  1.00 16.07    -0.274 OA
ATOM   1430  ND2 ASN D  89     -19.057 -25.595   8.748  1.00 19.03    -0.370 N 
ATOM   1431 1HD2 ASN D  89     -19.464 -25.446   9.671  1.00  0.00     0.159 HD
ATOM   1432 2HD2 ASN D  89     -19.649 -25.634   7.919  1.00  0.00     0.159 HD
ATOM   1433  N   ASN D  90     -13.973 -25.882   7.609  1.00 10.51    -0.346 N 
ATOM   1434  HN  ASN D  90     -14.045 -24.899   7.345  1.00  0.00     0.163 HD
ATOM   1435  CA  ASN D  90     -13.083 -26.751   6.849  1.00 10.89     0.097 C 
ATOM   1436  HA  ASN D  90     -13.410 -27.800   7.037  1.00  0.00     0.088 H 
ATOM   1437  C   ASN D  90     -11.624 -26.642   7.318  1.00 12.17     0.241 C 
ATOM   1438  O   ASN D  90     -10.689 -26.997   6.593  1.00 13.40    -0.271 OA
ATOM   1439  CB  ASN D  90     -13.210 -26.503   5.336  1.00 11.51     0.036 C 
ATOM   1440  HB1 ASN D  90     -14.250 -26.705   4.988  1.00  0.00     0.051 H 
ATOM   1441  HB2 ASN D  90     -12.667 -27.288   4.760  1.00  0.00     0.051 H 
ATOM   1442  CG  ASN D  90     -12.761 -25.118   4.913  1.00 12.51     0.217 C 
ATOM   1443  OD1 ASN D  90     -12.668 -24.200   5.717  1.00 11.23    -0.274 OA
ATOM   1444  ND2 ASN D  90     -12.461 -24.974   3.633  1.00 14.80    -0.370 N 
ATOM   1445 1HD2 ASN D  90     -12.539 -25.739   2.963  1.00  0.00     0.159 HD
ATOM   1446 2HD2 ASN D  90     -12.159 -24.042   3.348  1.00  0.00     0.159 HD
ATOM   1447  N   LYS D  91     -11.468 -26.144   8.547  1.00 10.54    -0.346 N 
ATOM   1448  HN  LYS D  91     -12.297 -25.818   9.044  1.00  0.00     0.163 HD
ATOM   1449  CA  LYS D  91     -10.180 -26.041   9.215  1.00 12.08     0.089 C 
ATOM   1450  HA  LYS D  91      -9.432 -26.676   8.685  1.00  0.00     0.087 H 
ATOM   1451  C   LYS D  91     -10.360 -26.542  10.627  1.00 10.41     0.241 C 
ATOM   1452  O   LYS D  91     -11.461 -26.423  11.191  1.00 10.77    -0.271 OA
ATOM   1453  CB  LYS D  91      -9.693 -24.588   9.245  1.00 12.26    -0.038 C 
ATOM   1454  HB1 LYS D  91     -10.411 -23.955   9.816  1.00  0.00     0.036 H 
ATOM   1455  HB2 LYS D  91      -8.793 -24.499   9.896  1.00  0.00     0.036 H 
ATOM   1456  CG  LYS D  91      -9.415 -23.964   7.874  1.00 12.98    -0.061 C 
ATOM   1457  HG1 LYS D  91     -10.306 -24.049   7.209  1.00  0.00     0.033 H 
ATOM   1458  HG2 LYS D  91      -9.349 -22.853   7.947  1.00  0.00     0.033 H 
ATOM   1459  CD  LYS D  91      -8.177 -24.541   7.203  1.00 13.03    -0.043 C 
ATOM   1460  HD1 LYS D  91      -8.071 -25.629   7.423  1.00  0.00     0.035 H 
ATOM   1461  HD2 LYS D  91      -7.246 -24.169   7.690  1.00  0.00     0.035 H 
ATOM   1462  CE  LYS D  91      -8.153 -24.281   5.710  1.00 13.70     0.080 C 
ATOM   1463  HE1 LYS D  91      -7.310 -24.827   5.225  1.00  0.00     0.075 H 
ATOM   1464  HE2 LYS D  91      -9.011 -24.783   5.205  1.00  0.00     0.075 H 
ATOM   1465  NZ  LYS D  91      -8.112 -22.832   5.371  1.00 13.21    -0.079 N 
ATOM   1466  HZ1 LYS D  91      -8.096 -22.657   4.366  1.00  0.00     0.274 HD
ATOM   1467  HZ2 LYS D  91      -7.327 -22.372   5.833  1.00  0.00     0.274 HD
ATOM   1468  HZ3 LYS D  91      -8.883 -22.333   5.815  1.00  0.00     0.274 HD
ATOM   1469  N   THR D  92      -9.278 -27.050  11.209  1.00 11.33    -0.344 N 
ATOM   1470  HN  THR D  92      -8.414 -27.121  10.672  1.00  0.00     0.163 HD
ATOM   1471  CA  THR D  92      -9.291 -27.508  12.592  1.00 12.37     0.114 C 
ATOM   1472  HA  THR D  92     -10.244 -27.215  13.090  1.00  0.00     0.091 H 
ATOM   1473  C   THR D  92      -8.093 -26.897  13.327  1.00 11.80     0.245 C 
ATOM   1474  O   THR D  92      -6.995 -27.034  12.813  1.00 11.99    -0.271 OA
ATOM   1475  CB  THR D  92      -9.157 -29.036  12.549  1.00 15.42     0.060 C 
ATOM   1476  HB  THR D  92      -8.252 -29.328  11.967  1.00  0.00     0.086 H 
ATOM   1477  OG1 THR D  92     -10.332 -29.606  11.957  1.00 16.66    -0.393 OA
ATOM   1478  HG1 THR D  92     -10.370 -29.237  11.083  1.00  0.00     0.210 HD
ATOM   1479  CG2 THR D  92      -9.097 -29.617  13.925  1.00 17.95    -0.050 C 
ATOM   1480 1HG2 THR D  92      -8.183 -29.174  14.385  1.00  0.00     0.031 H 
ATOM   1481 2HG2 THR D  92      -9.118 -30.732  13.946  1.00  0.00     0.031 H 
ATOM   1482 3HG2 THR D  92     -10.025 -29.460  14.522  1.00  0.00     0.031 H 
ATOM   1483  N   PRO D  93      -8.255 -26.139  14.418  1.00 10.90    -0.337 N 
ATOM   1484  CA  PRO D  93      -9.539 -25.638  14.939  1.00 11.56     0.091 C 
ATOM   1485  HA  PRO D  93     -10.175 -26.475  15.312  1.00  0.00     0.087 H 
ATOM   1486  C   PRO D  93     -10.276 -24.813  13.907  1.00 11.09     0.241 C 
ATOM   1487  O   PRO D  93      -9.685 -24.305  12.954  1.00  9.90    -0.271 OA
ATOM   1488  CB  PRO D  93      -9.119 -24.698  16.096  1.00 12.04    -0.036 C 
ATOM   1489  HB1 PRO D  93      -9.802 -24.750  16.976  1.00  0.00     0.036 H 
ATOM   1490  HB2 PRO D  93      -9.272 -23.618  15.864  1.00  0.00     0.036 H 
ATOM   1491  CG  PRO D  93      -7.712 -25.033  16.426  1.00 10.70    -0.048 C 
ATOM   1492  HG1 PRO D  93      -7.140 -24.180  16.860  1.00  0.00     0.035 H 
ATOM   1493  HG2 PRO D  93      -7.610 -25.720  17.299  1.00  0.00     0.035 H 
ATOM   1494  CD  PRO D  93      -7.107 -25.581  15.150  1.00 10.31    -0.001 C 
ATOM   1495  HD1 PRO D  93      -6.273 -26.303  15.313  1.00  0.00     0.064 H 
ATOM   1496  HD2 PRO D  93      -6.512 -24.838  14.570  1.00  0.00     0.064 H 
ATOM   1497  N   HIS D  94     -11.583 -24.641  14.099  1.00 12.11    -0.346 N 
ATOM   1498  HN  HIS D  94     -12.062 -25.100  14.874  1.00  0.00     0.163 HD
ATOM   1499  CA  HIS D  94     -12.315 -23.777  13.171  1.00 12.77     0.094 C 
ATOM   1500  HA  HIS D  94     -12.233 -24.208  12.146  1.00  0.00     0.088 H 
ATOM   1501  C   HIS D  94     -11.682 -22.399  13.167  1.00 11.62     0.241 C 
ATOM   1502  O   HIS D  94     -11.209 -21.915  14.181  1.00 10.05    -0.271 OA
ATOM   1503  CB  HIS D  94     -13.793 -23.664  13.534  1.00 13.35     0.002 C 
ATOM   1504  HB1 HIS D  94     -13.914 -23.242  14.559  1.00  0.00     0.046 H 
ATOM   1505  HB2 HIS D  94     -14.283 -22.858  12.940  1.00  0.00     0.046 H 
ATOM   1506  CG  HIS D  94     -14.546 -24.946  13.401  1.00 14.75     0.028 A 
ATOM   1507  ND1 HIS D  94     -15.877 -25.065  13.748  1.00 14.71    -0.354 N 
ATOM   1508  HD1 HIS D  94     -16.467 -24.316  14.110  1.00  0.00     0.166 HD
ATOM   1509  CD2 HIS D  94     -14.148 -26.168  12.980  1.00 14.57    -0.000 A 
ATOM   1510  HD2 HIS D  94     -13.142 -26.441  12.619  1.00  0.00     0.114 H 
ATOM   1511  CE1 HIS D  94     -16.259 -26.313  13.533  1.00 14.44     0.040 A 
ATOM   1512  HE1 HIS D  94     -17.274 -26.711  13.701  1.00  0.00     0.140 H 
ATOM   1513  NE2 HIS D  94     -15.230 -27.004  13.086  1.00 15.79    -0.360 N 
ATOM   1514  HE2 HIS D  94     -15.237 -27.998  12.856  1.00  0.00     0.166 HD
ATOM   1515  N   ALA D  95     -11.687 -21.792  12.000  1.00  8.34    -0.346 N 
ATOM   1516  HN  ALA D  95     -12.222 -22.212  11.240  1.00  0.00     0.163 HD
ATOM   1517  CA  ALA D  95     -10.978 -20.566  11.737  1.00  7.42     0.086 C 
ATOM   1518  HA  ALA D  95     -10.204 -20.429  12.528  1.00  0.00     0.086 H 
ATOM   1519  C   ALA D  95     -11.951 -19.379  11.799  1.00  8.07     0.240 C 
ATOM   1520  O   ALA D  95     -12.968 -19.348  11.123  1.00  8.47    -0.271 OA
ATOM   1521  CB  ALA D  95     -10.279 -20.634  10.385  1.00  8.86    -0.049 C 
ATOM   1522  HB1 ALA D  95      -9.730 -19.685  10.181  1.00  0.00     0.030 H 
ATOM   1523  HB2 ALA D  95     -10.989 -20.887   9.563  1.00  0.00     0.030 H 
ATOM   1524  HB3 ALA D  95      -9.612 -21.524  10.307  1.00  0.00     0.030 H 
ATOM   1525  N   ILE D  96     -11.608 -18.368  12.564  1.00  6.95    -0.346 N 
ATOM   1526  HN  ILE D  96     -10.705 -18.395  13.037  1.00  0.00     0.163 HD
ATOM   1527  CA  ILE D  96     -12.470 -17.207  12.763  1.00  7.04     0.092 C 
ATOM   1528  HA  ILE D  96     -13.501 -17.569  12.985  1.00  0.00     0.088 H 
ATOM   1529  C   ILE D  96     -12.522 -16.351  11.492  1.00  7.33     0.241 C 
ATOM   1530  O   ILE D  96     -11.486 -15.919  10.982  1.00  8.28    -0.271 OA
ATOM   1531  CB  ILE D  96     -11.983 -16.385  13.951  1.00  7.43    -0.030 C 
ATOM   1532  HB  ILE D  96     -10.902 -16.159  13.796  1.00  0.00     0.043 H 
ATOM   1533  CG1 ILE D  96     -12.121 -17.205  15.256  1.00  8.52    -0.063 C 
ATOM   1534 1HG1 ILE D  96     -11.776 -18.252  15.086  1.00  0.00     0.033 H 
ATOM   1535 2HG1 ILE D  96     -13.198 -17.385  15.480  1.00  0.00     0.033 H 
ATOM   1536  CG2 ILE D  96     -12.744 -15.053  14.028  1.00  8.16    -0.071 C 
ATOM   1537 1HG2 ILE D  96     -12.388 -14.452  14.897  1.00  0.00     0.028 H 
ATOM   1538 2HG2 ILE D  96     -13.848 -15.206  14.054  1.00  0.00     0.028 H 
ATOM   1539 3HG2 ILE D  96     -12.679 -14.482  13.073  1.00  0.00     0.028 H 
ATOM   1540  CD1 ILE D  96     -11.420 -16.617  16.491  1.00  9.26    -0.076 C 
ATOM   1541 1HD1 ILE D  96     -11.519 -17.208  17.431  1.00  0.00     0.027 H 
ATOM   1542 2HD1 ILE D  96     -11.765 -15.570  16.661  1.00  0.00     0.027 H 
ATOM   1543 3HD1 ILE D  96     -10.343 -16.437  16.267  1.00  0.00     0.027 H 
ATOM   1544  N   ALA D  97     -13.756 -16.059  11.048  1.00  7.63    -0.346 N 
ATOM   1545  HN  ALA D  97     -14.544 -16.540  11.481  1.00  0.00     0.163 HD
ATOM   1546  CA  ALA D  97     -14.043 -15.099   9.986  1.00  7.40     0.086 C 
ATOM   1547  HA  ALA D  97     -13.091 -14.889   9.445  1.00  0.00     0.086 H 
ATOM   1548  C   ALA D  97     -14.576 -13.777  10.534  1.00  6.69     0.240 C 
ATOM   1549  O   ALA D  97     -14.316 -12.722   9.980  1.00  8.33    -0.271 OA
ATOM   1550  CB  ALA D  97     -15.046 -15.658   8.978  1.00  8.47    -0.049 C 
ATOM   1551  HB1 ALA D  97     -14.657 -16.623   8.578  1.00  0.00     0.030 H 
ATOM   1552  HB2 ALA D  97     -15.287 -14.929   8.169  1.00  0.00     0.030 H 
ATOM   1553  HB3 ALA D  97     -16.070 -15.758   9.408  1.00  0.00     0.030 H 
ATOM   1554  N   ALA D  98     -15.359 -13.840  11.600  1.00  8.35    -0.346 N 
ATOM   1555  HN  ALA D  98     -15.556 -14.749  12.019  1.00  0.00     0.163 HD
ATOM   1556  CA  ALA D  98     -15.947 -12.644  12.191  1.00  8.12     0.086 C 
ATOM   1557  HA  ALA D  98     -15.203 -11.815  12.141  1.00  0.00     0.086 H 
ATOM   1558  C   ALA D  98     -16.287 -12.912  13.653  1.00  7.83     0.240 C 
ATOM   1559  O   ALA D  98     -16.491 -14.068  14.064  1.00  8.13    -0.271 OA
ATOM   1560  CB  ALA D  98     -17.243 -12.206  11.425  1.00  8.79    -0.049 C 
ATOM   1561  HB1 ALA D  98     -17.693 -11.291  11.877  1.00  0.00     0.030 H 
ATOM   1562  HB2 ALA D  98     -17.983 -13.038  11.364  1.00  0.00     0.030 H 
ATOM   1563  HB3 ALA D  98     -17.048 -12.070  10.336  1.00  0.00     0.030 H 
ATOM   1564  N   ILE D  99     -16.402 -11.824  14.417  1.00  8.66    -0.346 N 
ATOM   1565  HN  ILE D  99     -16.264 -10.910  13.986  1.00  0.00     0.163 HD
ATOM   1566  CA  ILE D  99     -16.717 -11.883  15.846  1.00  7.36     0.092 C 
ATOM   1567  HA  ILE D  99     -17.156 -12.884  16.066  1.00  0.00     0.088 H 
ATOM   1568  C   ILE D  99     -17.763 -10.826  16.154  1.00  6.87     0.241 C 
ATOM   1569  O   ILE D  99     -17.726  -9.731  15.563  1.00  7.68    -0.271 OA
ATOM   1570  CB  ILE D  99     -15.451 -11.697  16.740  1.00  8.85    -0.030 C 
ATOM   1571  HB  ILE D  99     -14.717 -12.492  16.473  1.00  0.00     0.043 H 
ATOM   1572  CG1 ILE D  99     -15.832 -11.874  18.215  1.00  9.27    -0.063 C 
ATOM   1573 1HG1 ILE D  99     -16.551 -11.082  18.530  1.00  0.00     0.033 H 
ATOM   1574 2HG1 ILE D  99     -16.473 -12.776  18.347  1.00  0.00     0.033 H 
ATOM   1575  CG2 ILE D  99     -14.805 -10.373  16.514  1.00  8.71    -0.071 C 
ATOM   1576 1HG2 ILE D  99     -13.901 -10.240  17.153  1.00  0.00     0.028 H 
ATOM   1577 2HG2 ILE D  99     -15.530  -9.538  16.657  1.00  0.00     0.028 H 
ATOM   1578 3HG2 ILE D  99     -14.568 -10.215  15.436  1.00  0.00     0.028 H 
ATOM   1579  CD1 ILE D  99     -14.645 -11.922  19.164  1.00  9.97    -0.076 C 
ATOM   1580 1HD1 ILE D  99     -14.922 -12.051  20.236  1.00  0.00     0.027 H 
ATOM   1581 2HD1 ILE D  99     -14.004 -11.020  19.032  1.00  0.00     0.027 H 
ATOM   1582 3HD1 ILE D  99     -13.926 -12.714  18.849  1.00  0.00     0.027 H 
ATOM   1583  N   SER D 100     -18.711 -11.167  17.047  1.00  6.93    -0.344 N 
ATOM   1584  HN  SER D 100     -18.803 -12.140  17.338  1.00  0.00     0.163 HD
ATOM   1585  CA  SER D 100     -19.608 -10.159  17.603  1.00  6.65     0.109 C 
ATOM   1586  HA  SER D 100     -19.263  -9.158  17.252  1.00  0.00     0.090 H 
ATOM   1587  C   SER D 100     -19.521 -10.183  19.100  1.00  8.66     0.243 C 
ATOM   1588  O   SER D 100     -19.359 -11.256  19.695  1.00  7.95    -0.271 OA
ATOM   1589  CB  SER D 100     -21.047 -10.364  17.116  1.00 10.13     0.044 C 
ATOM   1590  HB1 SER D 100     -21.695  -9.498  17.386  1.00  0.00     0.077 H 
ATOM   1591  HB2 SER D 100     -21.115 -10.292  16.005  1.00  0.00     0.077 H 
ATOM   1592  OG  SER D 100     -21.592 -11.587  17.590  1.00  9.72    -0.398 OA
ATOM   1593  HG  SER D 100     -22.484 -11.714  17.288  1.00  0.00     0.209 HD
ATOM   1594  N   MET D 101     -19.566  -8.984  19.675  1.00  8.17    -0.346 N 
ATOM   1595  HN  MET D 101     -19.626  -8.159  19.078  1.00  0.00     0.163 HD
ATOM   1596  CA  MET D 101     -19.533  -8.796  21.122  1.00  9.16     0.090 C 
ATOM   1597  HA  MET D 101     -19.565  -9.791  21.624  1.00  0.00     0.087 H 
ATOM   1598  C   MET D 101     -20.763  -7.995  21.513  1.00  8.92     0.241 C 
ATOM   1599  O   MET D 101     -21.102  -7.009  20.869  1.00  8.64    -0.271 OA
ATOM   1600  CB  MET D 101     -18.269  -8.056  21.548  1.00  9.58    -0.030 C 
ATOM   1601  HB1 MET D 101     -18.178  -7.089  21.000  1.00  0.00     0.037 H 
ATOM   1602  HB2 MET D 101     -18.372  -7.673  22.590  1.00  0.00     0.037 H 
ATOM   1603  CG  MET D 101     -16.964  -8.894  21.400  1.00 12.67    -0.021 C 
ATOM   1604  HG1 MET D 101     -16.832  -9.224  20.343  1.00  0.00     0.049 H 
ATOM   1605  HG2 MET D 101     -17.081  -9.886  21.896  1.00  0.00     0.049 H 
ATOM   1606  SD  MET D 101     -15.476  -8.067  21.991  1.00 16.03    -0.173 SA
ATOM   1607  CE  MET D 101     -15.319  -6.773  20.759  1.00 16.53    -0.035 C 
ATOM   1608  HE1 MET D 101     -14.398  -6.261  21.125  1.00  0.00     0.041 H 
ATOM   1609  HE2 MET D 101     -16.214  -6.122  20.624  1.00  0.00     0.041 H 
ATOM   1610  HE3 MET D 101     -15.294  -7.115  19.698  1.00  0.00     0.041 H 
ATOM   1611  N   ALA D 102     -21.423  -8.441  22.575  1.00  9.57    -0.346 N 
ATOM   1612  HN  ALA D 102     -21.103  -9.302  23.018  1.00  0.00     0.163 HD
ATOM   1613  CA  ALA D 102     -22.579  -7.762  23.137  1.00 11.85     0.086 C 
ATOM   1614  HA  ALA D 102     -22.408  -6.660  23.143  1.00  0.00     0.086 H 
ATOM   1615  C   ALA D 102     -22.745  -8.274  24.576  1.00 14.74     0.240 C 
ATOM   1616  O   ALA D 102     -22.398  -9.426  24.877  1.00 16.14    -0.271 OA
ATOM   1617  CB  ALA D 102     -23.822  -8.086  22.344  1.00 13.75    -0.049 C 
ATOM   1618  HB1 ALA D 102     -24.709  -7.565  22.775  1.00  0.00     0.030 H 
ATOM   1619  HB2 ALA D 102     -23.987  -9.186  22.263  1.00  0.00     0.030 H 
ATOM   1620  HB3 ALA D 102     -23.693  -7.857  21.260  1.00  0.00     0.030 H 
ATOM   1621  N   ASN D 103     -23.309  -7.415  25.423  1.00 20.25    -0.344 N 
ATOM   1622  HN  ASN D 103     -23.540  -6.486  25.072  1.00  0.00     0.163 HD
ATOM   1623  CA  ASN D 103     -23.625  -7.714  26.839  1.00 25.44     0.104 C 
ATOM   1624  HA  ASN D 103     -24.139  -6.814  27.249  1.00  0.00     0.090 H 
ATOM   1625  C   ASN D 103     -22.411  -7.970  27.730  1.00 27.07     0.197 C 
ATOM   1626  O   ASN D 103     -21.248  -7.776  27.388  1.00 27.52    -0.646 OA
ATOM   1627  CB  ASN D 103     -24.613  -8.886  26.970  1.00 27.65     0.037 C 
ATOM   1628  HB1 ASN D 103     -24.085  -9.864  26.884  1.00  0.00     0.051 H 
ATOM   1629  HB2 ASN D 103     -24.990  -8.975  28.016  1.00  0.00     0.051 H 
ATOM   1630  CG  ASN D 103     -25.767  -8.800  25.980  1.00 32.22     0.217 C 
ATOM   1631  OD1 ASN D 103     -26.364  -7.732  25.784  1.00 40.23    -0.274 OA
ATOM   1632  ND2 ASN D 103     -26.079  -9.924  25.337  1.00 39.69    -0.370 N 
ATOM   1633 1HD2 ASN D 103     -26.852  -9.866  24.674  1.00  0.00     0.159 HD
ATOM   1634 2HD2 ASN D 103     -25.588 -10.803  25.498  1.00  0.00     0.159 HD
ATOM   1635  OXT ASN D 103     -22.525  -8.385  28.889  1.00 32.34    -0.646 OA
TER
ATOM   1636  O2  BV4 D 104     -11.590 -22.459   2.357  1.00 19.68    -0.388 OA
ATOM   1637  H2  BV4 D 104     -11.356 -22.609   1.449  1.00  0.00     0.210 HD
ATOM   1638  C2  BV4 D 104     -10.834 -21.373   2.934  1.00 18.08     0.110 C 
ATOM   1639  H2  BV4 D 104      -9.753 -21.645   2.895  1.00  0.00     0.094 H 
ATOM   1640  C3  BV4 D 104     -11.213 -21.130   4.406  1.00 15.14     0.092 C 
ATOM   1641  H3  BV4 D 104     -12.310 -20.945   4.483  1.00  0.00     0.091 H 
ATOM   1642  O3  BV4 D 104     -10.864 -22.258   5.199  1.00 17.81    -0.390 OA
ATOM   1643  H3  BV4 D 104     -11.337 -23.003   4.848  1.00  0.00     0.210 HD
ATOM   1644  C4  BV4 D 104     -10.451 -19.930   4.971  1.00 15.86     0.090 C 
ATOM   1645  H4  BV4 D 104     -10.838 -19.692   5.989  1.00  0.00     0.091 H 
ATOM   1646  O4  BV4 D 104      -9.046 -20.248   5.054  1.00 16.44    -0.390 OA
ATOM   1647  H4  BV4 D 104      -8.913 -20.996   5.625  1.00  0.00     0.210 HD
ATOM   1648  C5  BV4 D 104     -10.665 -18.731   4.056  1.00 17.08     0.089 C 
ATOM   1649  H5  BV4 D 104     -11.746 -18.458   4.071  1.00  0.00     0.090 H 
ATOM   1650  C6  BV4 D 104      -9.835 -17.494   4.472  1.00 16.63     0.043 C 
ATOM   1651  H61 BV4 D 104      -8.745 -17.722   4.518  1.00  0.00     0.078 H 
ATOM   1652  H62 BV4 D 104      -9.994 -17.229   5.543  1.00  0.00     0.078 H 
ATOM   1653  O6  BV4 D 104     -10.116 -16.373   3.590  1.00 18.21    -0.398 OA
ATOM   1654  H6  BV4 D 104      -9.606 -15.613   3.846  1.00  0.00     0.209 HD
ATOM   1655  O5  BV4 D 104     -10.272 -19.018   2.673  1.00 16.91    -0.349 OA
ATOM   1656  C1  BV4 D 104     -11.031 -20.094   2.117  1.00 18.11     0.156 C 
ATOM   1657  H1  BV4 D 104     -10.702 -20.273   1.067  1.00  0.00     0.133 H 
ATOM   1658  O1  BV4 D 104     -12.437 -19.833   2.133  1.00 19.41    -0.369 OA
ATOM   1659  H1  BV4 D 104     -12.655 -19.221   1.612  1.00 20.13     0.212 HD
TER    1660      BV4 D 104 
