# Supplementary material for: Computational Pipeline for Accelerating the Design of Glycomimetics
Source: J Chem Inf Model. 2025 Nov 27;65(24):13374–85. doi: 10.1021/acs.jcim.5c02282 (PMC12728930; doi:10.1021/acs.jcim.5c02282)
Supplement: Supplementary file 2 [file ci5c02282_si_002.zip › gm_supp/Test/Cholera-Toxin/1rf2/sample.log]

Start moiety
After grid searching, highest affinity is: -2.74553
After gridsearching affinity: -2.74553
Wrote pdb file output/complex0-O1-1rf2_O25_R.pdb
End moiety
