# Supplementary material for: Computational Pipeline for Accelerating the Design of Glycomimetics
Source: J Chem Inf Model. 2025 Nov 27;65(24):13374–85. doi: 10.1021/acs.jcim.5c02282 (PMC12728930; doi:10.1021/acs.jcim.5c02282)
Supplement: Supplementary file 2 [file ci5c02282_si_002.zip › gm_supp/Test/Cholera-Toxin/1rf2/moieties/1rf2_O25_R.pdbqt]

MODEL 0
REMARK FAKE_HEAD_ATOM=C74_O25
REMARK REAL_HEAD_ATOM=C66_C67
REMARK DUMMY_ATOM=C74_1H74_2H74_3H74_O25
HETATM    1  C74 BV4 D 104     -11.004 -20.269   2.088  1.00 18.11     0.010 C 
HETATM    2  O25 BV4 D 104     -12.334 -19.740   2.207  1.00 19.41    -0.356 OA
HETATM    3  C66 BV4 D 104     -12.749 -18.766   1.336  1.00 20.13     0.071 A 
HETATM    4  C65 BV4 D 104     -13.015 -19.082  -0.004  1.00 22.30    -0.035 A 
HETATM    5  C67 BV4 D 104     -12.913 -17.453   1.798  1.00 21.12    -0.019 A 
HETATM    6  C68 BV4 D 104     -13.325 -16.436   0.912  1.00 24.70     0.106 A 
HETATM    7  N14 BV4 D 104     -13.478 -15.033   1.393  1.00 25.18    -0.116 N 
HETATM    8  O27 BV4 D 104     -13.866 -14.182   0.599  1.00 32.20    -0.532 OA
HETATM    9  O26 BV4 D 104     -13.199 -14.786   2.562  1.00 21.59    -0.532 OA
HETATM   10  C69 BV4 D 104     -13.588 -16.761  -0.437  1.00 21.66    -0.036 A 
HETATM   11  C64 BV4 D 104     -13.442 -18.087  -0.906  1.00 23.89     0.036 A 
HETATM   12  C13 BV4 D 104     -13.719 -18.475  -2.335  1.00 29.94     0.249 C 
HETATM   13  O24 BV4 D 104     -13.489 -19.578  -2.779  1.00 33.64    -0.268 OA
HETATM   14  N13 BV4 D 104     -14.276 -17.548  -3.167  1.00 32.56    -0.366 N 
HETATM   15  H65 BV4 D 104     -12.901 -20.108  -0.344  1.00  0.00     0.089 H 
HETATM   16  H67 BV4 D 104     -12.710 -17.235   2.843  1.00  0.00     0.091 H 
HETATM   17  H69 BV4 D 104     -13.898 -15.972  -1.116  1.00  0.00     0.088 H 
HETATM   18 1H13 BV4 D 104     -14.537 -16.642  -2.823  1.00  0.00     0.159 HD
HETATM   19 2H13 BV4 D 104     -14.479 -17.856  -4.104  1.00  0.00     0.159 HD
HETATM   20 1H74 BV4 D 104     -10.839 -21.042   2.848  1.00  0.00     0.066 H 
HETATM   21 2H74 BV4 D 104     -10.850 -20.715   1.097  1.00  0.00     0.066 H 
HETATM   22 3H74 BV4 D 104     -10.264 -19.471   2.237  1.00  0.00     0.066 H 
TER      23      BV4 D 104 
ENDMDL
