# Supplementary material for: Computational Pipeline for Accelerating the Design of Glycomimetics
Source: J Chem Inf Model. 2025 Nov 27;65(24):13374–85. doi: 10.1021/acs.jcim.5c02282 (PMC12728930; doi:10.1021/acs.jcim.5c02282)
Supplement: Supplementary file 2 [file ci5c02282_si_002.zip › gm_supp/Test/Cholera-Toxin/1rf2/output/natural_ligand.pdb]

TITLE     Generated by GMML                                                     
ATOM      1 O2   BV4 D 104     -11.590 -22.459   2.357                       O  
ATOM      2 H2   BV4 D 104     -11.356 -22.609   1.449                       H  
ATOM      3 C2   BV4 D 104     -10.834 -21.373   2.934                       C  
ATOM      4 H2   BV4 D 104      -9.753 -21.645   2.895                       H  
ATOM      5 C3   BV4 D 104     -11.213 -21.130   4.406                       C  
ATOM      6 H3   BV4 D 104     -12.310 -20.945   4.483                       H  
ATOM      7 O3   BV4 D 104     -10.864 -22.258   5.199                       O  
ATOM      8 H3   BV4 D 104     -11.337 -23.003   4.848                       H  
ATOM      9 C4   BV4 D 104     -10.451 -19.930   4.971                       C  
ATOM     10 H4   BV4 D 104     -10.838 -19.692   5.989                       H  
ATOM     11 O4   BV4 D 104      -9.046 -20.248   5.054                       O  
ATOM     12 H4   BV4 D 104      -8.913 -20.996   5.625                       H  
ATOM     13 C5   BV4 D 104     -10.665 -18.731   4.056                       C  
ATOM     14 H5   BV4 D 104     -11.746 -18.458   4.071                       H  
ATOM     15 C6   BV4 D 104      -9.835 -17.494   4.472                       C  
ATOM     16 H61  BV4 D 104      -8.745 -17.722   4.518                       H  
ATOM     17 H62  BV4 D 104      -9.994 -17.229   5.543                       H  
ATOM     18 O6   BV4 D 104     -10.116 -16.373   3.590                       O  
ATOM     19 H6   BV4 D 104      -9.606 -15.613   3.846                       H  
ATOM     20 O5   BV4 D 104     -10.272 -19.018   2.673                       O  
ATOM     21 C1   BV4 D 104     -11.031 -20.094   2.117                       C  
ATOM     22 H1   BV4 D 104     -10.702 -20.273   1.067                       H  
ATOM     23 O1   BV4 D 104     -12.437 -19.833   2.133                       O  
ATOM     24 H1   BV4 D 104     -12.655 -19.221   1.612                       H  
TER      25      BV4 D 104                                                      
CONECT    1    2    3                                                           
CONECT    2    1                                                                
CONECT    3    1    4    5   21                                                 
CONECT    4    3                                                                
CONECT    5    3    6    7    9                                                 
CONECT    6    5                                                                
CONECT    7    5    8                                                           
CONECT    8    7                                                                
CONECT    9    5   10   11   13                                                 
CONECT   10    9                                                                
CONECT   11    9   12                                                           
CONECT   12   11                                                                
CONECT   13    9   14   15   20                                                 
CONECT   14   13                                                                
CONECT   15   13   16   17   18                                                 
CONECT   16   15                                                                
CONECT   17   15                                                                
CONECT   18   15   19                                                           
CONECT   19   18                                                                
CONECT   20   13   21                                                           
CONECT   21    3   20   22   23                                                 
CONECT   22   21                                                                
CONECT   23   21   24                                                           
CONECT   24   23                                                                
END                                                                             
