# Supplementary material for: Computational Pipeline for Accelerating the Design of Glycomimetics
Source: J Chem Inf Model. 2025 Nov 27;65(24):13374–85. doi: 10.1021/acs.jcim.5c02282 (PMC12728930; doi:10.1021/acs.jcim.5c02282)
Supplement: Supplementary file 2 [file ci5c02282_si_002.zip › gm_supp/Test/Cholera-Toxin/1rf2/output/natural_receptor.pdb]

TITLE     Generated by GMML                                                     
ATOM      1 N    THR D   1     -25.016  -3.946   2.390                       N  
ATOM      2 CA   THR D   1     -24.057  -4.755   3.207                       C  
ATOM      3 C    THR D   1     -24.777  -5.467   4.359                       C  
ATOM      4 O    THR D   1     -25.851  -5.035   4.791                       O  
ATOM      5 CB   THR D   1     -22.978  -3.807   3.746                       C  
ATOM      6 OG1  THR D   1     -22.031  -3.536   2.705                       O  
ATOM      7 CG2  THR D   1     -22.172  -4.421   4.786                       C  
ATOM      8 N    PRO D   2     -24.222  -6.568   4.859                       N  
ATOM      9 CA   PRO D   2     -24.877  -7.267   5.974                       C  
ATOM     10 C    PRO D   2     -25.095  -6.378   7.192                       C  
ATOM     11 O    PRO D   2     -24.289  -5.482   7.498                       O  
ATOM     12 CB   PRO D   2     -23.907  -8.396   6.327                       C  
ATOM     13 CG   PRO D   2     -22.879  -8.430   5.266                       C  
ATOM     14 CD   PRO D   2     -23.024  -7.273   4.365                       C  
ATOM     15 N    GLN D   3     -26.162  -6.648   7.926                       N  
ATOM     16 CA   GLN D   3     -26.447  -5.870   9.122                       C  
ATOM     17 C    GLN D   3     -26.052  -6.553  10.423                       C  
ATOM     18 O    GLN D   3     -26.127  -5.937  11.495                       O  
ATOM     19 CB   GLN D   3     -27.919  -5.514   9.160                       C  
ATOM     20 CG   GLN D   3     -28.356  -4.759   7.896                       C  
ATOM     21 CD   GLN D   3     -29.139  -3.492   8.178                       C  
ATOM     22 OE1  GLN D   3     -29.227  -3.034   9.321                       O  
ATOM     23 NE2  GLN D   3     -29.725  -2.929   7.136                       N  
ATOM     24 N    ASN D   4     -25.623  -7.805  10.315                       N  
ATOM     25 CA   ASN D   4     -25.210  -8.543  11.494                       C  
ATOM     26 C    ASN D   4     -24.339  -9.728  11.104                       C  
ATOM     27 O    ASN D   4     -24.176 -10.036   9.926                       O  
ATOM     28 CB   ASN D   4     -26.417  -9.017  12.295                       C  
ATOM     29 CG   ASN D   4     -27.334  -9.895  11.477                       C  
ATOM     30 OD1  ASN D   4     -26.926 -10.947  11.013                       O  
ATOM     31 ND2  ASN D   4     -28.583  -9.467  11.313                       N  
ATOM     32 N    ILE D   5     -23.712 -10.346  12.097                       N  
ATOM     33 CA   ILE D   5     -22.735 -11.384  11.832                       C  
ATOM     34 C    ILE D   5     -23.362 -12.619  11.172                       C  
ATOM     35 O    ILE D   5     -22.702 -13.325  10.421                       O  
ATOM     36 CB   ILE D   5     -22.007 -11.741  13.137                       C  
ATOM     37 CG1  ILE D   5     -20.826 -12.659  12.868                       C  
ATOM     38 CG2  ILE D   5     -22.961 -12.339  14.180                       C  
ATOM     39 CD1  ILE D   5     -19.911 -12.806  14.078                       C  
ATOM     40 N    THR D   6     -24.619 -12.913  11.488                       N  
ATOM     41 CA   THR D   6     -25.245 -14.117  10.959                       C  
ATOM     42 C    THR D   6     -25.459 -13.980   9.449                       C  
ATOM     43 O    THR D   6     -25.157 -14.898   8.689                       O  
ATOM     44 CB   THR D   6     -26.558 -14.375  11.697                       C  
ATOM     45 OG1  THR D   6     -26.276 -14.642  13.085                       O  
ATOM     46 CG2  THR D   6     -27.244 -15.613  11.157                       C  
ATOM     47 N    ASP D   7     -25.946 -12.814   9.035                       N  
ATOM     48 CA   ASP D   7     -26.164 -12.536   7.619                       C  
ATOM     49 C    ASP D   7     -24.825 -12.467   6.869                       C  
ATOM     50 O    ASP D   7     -24.703 -12.930   5.750                       O  
ATOM     51 CB   ASP D   7     -26.950 -11.240   7.488                       C  
ATOM     52 CG   ASP D   7     -28.406 -11.389   7.968                       C  
ATOM     53 OD1  ASP D   7     -28.898 -12.546   8.133                       O  
ATOM     54 OD2  ASP D   7     -29.123 -10.409   8.218                       O  
ATOM     55 N    LEU D   8     -23.793 -11.923   7.510                       N  
ATOM     56 CA   LEU D   8     -22.474 -11.885   6.902                       C  
ATOM     57 C    LEU D   8     -21.931 -13.296   6.716                       C  
ATOM     58 O    LEU D   8     -21.439 -13.658   5.650                       O  
ATOM     59 CB   LEU D   8     -21.522 -11.081   7.785                       C  
ATOM     60 CG   LEU D   8     -20.138 -10.766   7.217                       C  
ATOM     61 CD1  LEU D   8     -19.633  -9.439   7.797                       C  
ATOM     62 CD2  LEU D   8     -19.186 -11.868   7.543                       C  
ATOM     63 N    CYX D   9     -22.053 -14.110   7.757                       N  
ATOM     64 CA   CYX D   9     -21.511 -15.456   7.733                       C  
ATOM     65 C    CYX D   9     -22.134 -16.285   6.591                       C  
ATOM     66 O    CYX D   9     -21.451 -17.097   5.944                       O  
ATOM     67 CB   CYX D   9     -21.753 -16.129   9.080                       C  
ATOM     68 SG   CYX D   9     -20.608 -17.445   9.475                       S  
ATOM     69 N    ALA D  10     -23.431 -16.070   6.341                       N  
ATOM     70 CA   ALA D  10     -24.191 -16.819   5.352                       C  
ATOM     71 C    ALA D  10     -23.720 -16.566   3.930                       C  
ATOM     72 O    ALA D  10     -24.067 -17.313   3.010                       O  
ATOM     73 CB   ALA D  10     -25.643 -16.462   5.491                       C  
ATOM     74 N    GLU D  11     -22.951 -15.499   3.723                       N  
ATOM     75 CA   GLU D  11     -22.448 -15.188   2.377                       C  
ATOM     76 C    GLU D  11     -21.281 -16.065   1.947                       C  
ATOM     77 O    GLU D  11     -20.848 -15.981   0.803                       O  
ATOM     78 CB   GLU D  11     -22.010 -13.720   2.282                       C  
ATOM     79 CG   GLU D  11     -23.117 -12.744   2.612                       C  
ATOM     80 CD   GLU D  11     -22.731 -11.308   2.334                       C  
ATOM     81 OE1  GLU D  11     -21.520 -11.022   2.254                       O  
ATOM     82 OE2  GLU D  11     -23.641 -10.465   2.203                       O  
ATOM     83 N    TYR D  12     -20.796 -16.928   2.830                       N  
ATOM     84 CA   TYR D  12     -19.572 -17.684   2.561                       C  
ATOM     85 C    TYR D  12     -19.799 -19.172   2.624                       C  
ATOM     86 O    TYR D  12     -20.595 -19.649   3.402                       O  
ATOM     87 CB   TYR D  12     -18.454 -17.285   3.565                       C  
ATOM     88 CG   TYR D  12     -18.034 -15.858   3.374                       C  
ATOM     89 CD1  TYR D  12     -18.706 -14.838   4.012                       C  
ATOM     90 CD2  TYR D  12     -17.032 -15.519   2.481                       C  
ATOM     91 CE1  TYR D  12     -18.363 -13.510   3.796                       C  
ATOM     92 CE2  TYR D  12     -16.672 -14.183   2.277                       C  
ATOM     93 CZ   TYR D  12     -17.357 -13.189   2.934                       C  
ATOM     94 OH   TYR D  12     -17.060 -11.876   2.710                       O  
ATOM     95 N    HIS D  13     -19.072 -19.902   1.789                       N  
ATOM     96 CA   HIS D  13     -19.065 -21.352   1.857                       C  
ATOM     97 C    HIS D  13     -18.316 -21.860   3.081                       C  
ATOM     98 O    HIS D  13     -17.393 -21.202   3.588                       O  
ATOM     99 CB   HIS D  13     -18.381 -21.951   0.630                       C  
ATOM    100 CG   HIS D  13     -18.955 -21.502  -0.678                       C  
ATOM    101 ND1  HIS D  13     -18.167 -21.019  -1.704                       N  
ATOM    102 CD2  HIS D  13     -20.230 -21.478  -1.139                       C  
ATOM    103 CE1  HIS D  13     -18.933 -20.709  -2.737                       C  
ATOM    104 NE2  HIS D  13     -20.189 -20.975  -2.419                       N  
ATOM    105 N    ASN D  14     -18.721 -23.032   3.560                       N  
ATOM    106 CA   ASN D  14     -18.001 -23.747   4.606                       C  
ATOM    107 C    ASN D  14     -17.918 -22.949   5.920                       C  
ATOM    108 O    ASN D  14     -16.893 -22.995   6.613                       O  
ATOM    109 CB   ASN D  14     -16.572 -24.074   4.163                       C  
ATOM    110 CG   ASN D  14     -16.514 -24.982   2.948                       C  
ATOM    111 OD1  ASN D  14     -15.846 -24.662   1.956                       O  
ATOM    112 ND2  ASN D  14     -17.176 -26.128   3.025                       N  
ATOM    113 N    THR D  15     -18.969 -22.191   6.246                       N  
ATOM    114 CA   THR D  15     -19.035 -21.470   7.504                       C  
ATOM    115 C    THR D  15     -20.186 -21.906   8.378                       C  
ATOM    116 O    THR D  15     -21.159 -22.516   7.935                       O  
ATOM    117 CB   THR D  15     -19.161 -19.963   7.288                       C  
ATOM    118 OG1  THR D  15     -20.366 -19.662   6.565                       O  
ATOM    119 CG2  THR D  15     -18.013 -19.366   6.474                       C  
ATOM    120 N    GLN D  16     -20.063 -21.553   9.650                       N  
ATOM    121 CA   GLN D  16     -21.168 -21.650  10.592                       C  
ATOM    122 C    GLN D  16     -20.987 -20.644  11.722                       C  
ATOM    123 O    GLN D  16     -19.864 -20.153  11.965                       O  
ATOM    124 CB   GLN D  16     -21.269 -23.050  11.177                       C  
ATOM    125 CG   GLN D  16     -20.148 -23.414  12.112                       C  
ATOM    126 CD   GLN D  16     -20.034 -24.903  12.319                       C  
ATOM    127 OE1  GLN D  16     -19.621 -25.631  11.416                       O  
ATOM    128 NE2  GLN D  16     -20.436 -25.369  13.486                       N  
ATOM    129 N    ILE D  17     -22.096 -20.345  12.390                       N  
ATOM    130 CA   ILE D  17     -22.094 -19.535  13.590                       C  
ATOM    131 C    ILE D  17     -22.004 -20.447  14.816                       C  
ATOM    132 O    ILE D  17     -22.731 -21.440  14.909                       O  
ATOM    133 CB   ILE D  17     -23.410 -18.706  13.642                       C  
ATOM    134 CG1  ILE D  17     -23.392 -17.611  12.570                       C  
ATOM    135 CG2  ILE D  17     -23.645 -18.158  15.053                       C  
ATOM    136 CD1  ILE D  17     -22.503 -16.430  12.909                       C  
ATOM    137 N    HIS D  18     -21.116 -20.090  15.740                       N  
ATOM    138 CA   HIS D  18     -21.110 -20.605  17.111                       C  
ATOM    139 C    HIS D  18     -21.581 -19.473  18.035                       C  
ATOM    140 O    HIS D  18     -21.097 -18.352  17.942                       O  
ATOM    141 CB   HIS D  18     -19.698 -21.020  17.569                       C  
ATOM    142 CG   HIS D  18     -19.100 -22.174  16.822                       C  
ATOM    143 ND1  HIS D  18     -18.572 -23.268  17.466                       N  
ATOM    144 CD2  HIS D  18     -18.935 -22.401  15.500                       C  
ATOM    145 CE1  HIS D  18     -18.084 -24.107  16.570                       C  
ATOM    146 NE2  HIS D  18     -18.287 -23.604  15.374                       N  
ATOM    147 N    THR D  19     -22.545 -19.766  18.898                       N  
ATOM    148 CA   THR D  19     -22.999 -18.805  19.890                       C  
ATOM    149 C    THR D  19     -22.370 -19.157  21.226                       C  
ATOM    150 O    THR D  19     -22.563 -20.247  21.763                       O  
ATOM    151 CB   THR D  19     -24.521 -18.825  19.978                       C  
ATOM    152 OG1  THR D  19     -25.083 -18.497  18.702                       O  
ATOM    153 CG2  THR D  19     -25.007 -17.777  20.961                       C  
ATOM    154 N    LEU D  20     -21.559 -18.233  21.715                       N  
ATOM    155 CA   LEU D  20     -20.799 -18.430  22.944                       C  
ATOM    156 C    LEU D  20     -21.459 -17.738  24.134                       C  
ATOM    157 O    LEU D  20     -21.676 -18.346  25.174                       O  
ATOM    158 CB   LEU D  20     -19.350 -17.938  22.799                       C  
ATOM    159 CG   LEU D  20     -18.359 -18.875  22.126                       C  
ATOM    160 CD1  LEU D  20     -18.370 -20.255  22.753                       C  
ATOM    161 CD2  LEU D  20     -18.628 -18.942  20.644                       C  
ATOM    162 N    ASN D  21     -21.791 -16.471  23.953                       N  
ATOM    163 CA   ASN D  21     -22.271 -15.643  25.052                       C  
ATOM    164 C    ASN D  21     -21.456 -15.817  26.336                       C  
ATOM    165 O    ASN D  21     -21.986 -16.023  27.419                       O  
ATOM    166 CB   ASN D  21     -23.790 -15.847  25.251                       C  
ATOM    167 CG   ASN D  21     -24.597 -15.118  24.182                       C  
ATOM    168 OD1  ASN D  21     -24.245 -13.989  23.794                       O  
ATOM    169 ND2  ASN D  21     -25.674 -15.752  23.687                       N  
ATOM    170 N    ASP D  22     -20.137 -15.733  26.167                       N  
ATOM    171 CA   ASP D  22     -19.222 -15.953  27.264                       C  
ATOM    172 C    ASP D  22     -17.934 -15.207  26.973                       C  
ATOM    173 O    ASP D  22     -17.613 -14.923  25.839                       O  
ATOM    174 CB   ASP D  22     -18.934 -17.455  27.416                       C  
ATOM    175 CG   ASP D  22     -18.349 -17.831  28.759                       C  
ATOM    176 OD1  ASP D  22     -18.366 -17.027  29.741                       O  
ATOM    177 OD2  ASP D  22     -17.897 -18.984  28.945                       O  
ATOM    178 N    LYS D  23     -17.201 -14.890  28.028                       N  
ATOM    179 CA   LYS D  23     -15.858 -14.381  27.878                       C  
ATOM    180 C    LYS D  23     -14.912 -15.465  27.395                       C  
ATOM    181 O    LYS D  23     -15.159 -16.655  27.560                       O  
ATOM    182 CB   LYS D  23     -15.333 -13.776  29.172                       C  
ATOM    183 CG   LYS D  23     -15.079 -14.770  30.273                       C  
ATOM    184 CD   LYS D  23     -14.578 -14.039  31.522                       C  
ATOM    185 CE   LYS D  23     -14.136 -14.993  32.627                       C  
ATOM    186 NZ   LYS D  23     -13.585 -14.268  33.844                       N  
ATOM    187 N    ILE D  24     -13.782 -15.029  26.839                       N  
ATOM    188 CA   ILE D  24     -12.723 -15.926  26.409                       C  
ATOM    189 C    ILE D  24     -12.023 -16.506  27.641                       C  
ATOM    190 O    ILE D  24     -11.694 -15.765  28.575                       O  
ATOM    191 CB   ILE D  24     -11.745 -15.196  25.486                       C  
ATOM    192 CG1  ILE D  24     -12.478 -14.712  24.216                       C  
ATOM    193 CG2  ILE D  24     -10.571 -16.100  25.165                       C  
ATOM    194 CD1  ILE D  24     -11.657 -13.725  23.403                       C  
ATOM    195 N    PHE D  25     -11.846 -17.829  27.650                       N  
ATOM    196 CA   PHE D  25     -11.170 -18.522  28.726                       C  
ATOM    197 C    PHE D  25      -9.652 -18.506  28.627                       C  
ATOM    198 O    PHE D  25      -8.961 -18.323  29.644                       O  
ATOM    199 CB   PHE D  25     -11.663 -19.966  28.803                       C  
ATOM    200 CG   PHE D  25     -10.990 -20.758  29.866                       C  
ATOM    201 CD1  PHE D  25     -11.420 -20.662  31.175                       C  
ATOM    202 CD2  PHE D  25      -9.905 -21.565  29.573                       C  
ATOM    203 CE1  PHE D  25     -10.791 -21.377  32.177                       C  
ATOM    204 CE2  PHE D  25      -9.258 -22.262  30.577                       C  
ATOM    205 CZ   PHE D  25      -9.703 -22.165  31.865                       C  
ATOM    206 N    SER D  26      -9.113 -18.697  27.418                       N  
ATOM    207 CA   SER D  26      -7.681 -18.603  27.222                       C  
ATOM    208 C    SER D  26      -7.363 -17.941  25.894                       C  
ATOM    209 O    SER D  26      -8.128 -18.064  24.937                       O  
ATOM    210 CB   SER D  26      -7.007 -19.980  27.316                       C  
ATOM    211 OG   SER D  26      -7.260 -20.771  26.165                       O  
ATOM    212 N    TYR D  27      -6.228 -17.238  25.862                       N  
ATOM    213 CA   TYR D  27      -5.718 -16.574  24.667                       C  
ATOM    214 C    TYR D  27      -4.265 -16.987  24.482                       C  
ATOM    215 O    TYR D  27      -3.458 -16.855  25.430                       O  
ATOM    216 CB   TYR D  27      -5.796 -15.038  24.804                       C  
ATOM    217 CG   TYR D  27      -5.172 -14.339  23.642                       C  
ATOM    218 CD1  TYR D  27      -5.896 -14.029  22.492                       C  
ATOM    219 CD2  TYR D  27      -3.843 -13.976  23.679                       C  
ATOM    220 CE1  TYR D  27      -5.317 -13.444  21.408                       C  
ATOM    221 CE2  TYR D  27      -3.245 -13.359  22.561                       C  
ATOM    222 CZ   TYR D  27      -4.001 -13.093  21.433                       C  
ATOM    223 OH   TYR D  27      -3.424 -12.510  20.313                       O  
ATOM    224 N    THR D  28      -3.943 -17.482  23.290                       N  
ATOM    225 CA   THR D  28      -2.594 -17.920  22.956                       C  
ATOM    226 C    THR D  28      -2.142 -17.260  21.689                       C  
ATOM    227 O    THR D  28      -2.912 -17.145  20.739                       O  
ATOM    228 CB   THR D  28      -2.627 -19.435  22.740                       C  
ATOM    229 OG1  THR D  28      -3.007 -20.103  23.963                       O  
ATOM    230 CG2  THR D  28      -1.265 -19.986  22.336                       C  
ATOM    231 N    GLU D  29      -0.915 -16.781  21.658                       N  
ATOM    232 CA   GLU D  29      -0.370 -16.267  20.415                       C  
ATOM    233 C    GLU D  29       1.069 -16.722  20.242                       C  
ATOM    234 O    GLU D  29       1.802 -16.941  21.225                       O  
ATOM    235 CB   GLU D  29      -0.558 -14.751  20.243                       C  
ATOM    236 CG   GLU D  29       0.454 -13.909  20.893                       C  
ATOM    237 CD   GLU D  29       0.284 -12.427  20.700                       C  
ATOM    238 OE1  GLU D  29      -0.869 -11.938  20.600                       O  
ATOM    239 OE2  GLU D  29       1.330 -11.751  20.680                       O  
ATOM    240 N    SER D  30       1.448 -16.868  18.981                       N  
ATOM    241 CA   SER D  30       2.738 -17.440  18.573                       C  
ATOM    242 C    SER D  30       3.438 -16.572  17.535                       C  
ATOM    243 O    SER D  30       2.810 -16.075  16.588                       O  
ATOM    244 CB   SER D  30       2.484 -18.812  17.993                       C  
ATOM    245 OG   SER D  30       3.600 -19.318  17.291                       O  
ATOM    246 N    LEU D  31       4.757 -16.442  17.700                       N  
ATOM    247 CA   LEU D  31       5.619 -15.827  16.709                       C  
ATOM    248 C    LEU D  31       6.509 -16.870  16.012                       C  
ATOM    249 O    LEU D  31       7.387 -16.505  15.234                       O  
ATOM    250 CB   LEU D  31       6.450 -14.679  17.311                       C  
ATOM    251 CG   LEU D  31       7.423 -15.028  18.457                       C  
ATOM    252 CD1  LEU D  31       8.687 -15.698  17.977                       C  
ATOM    253 CD2  LEU D  31       7.816 -13.737  19.176                       C  
ATOM    254 N    ALA D  32       6.269 -18.156  16.251                       N  
ATOM    255 CA   ALA D  32       7.097 -19.190  15.653                       C  
ATOM    256 C    ALA D  32       6.837 -19.246  14.167                       C  
ATOM    257 O    ALA D  32       5.726 -19.034  13.699                       O  
ATOM    258 CB   ALA D  32       6.812 -20.541  16.309                       C  
ATOM    259 N    GLY D  33       7.884 -19.532  13.425                       N  
ATOM    260 CA   GLY D  33       7.795 -19.457  11.989                       C  
ATOM    261 C    GLY D  33       6.801 -20.435  11.372                       C  
ATOM    262 O    GLY D  33       6.817 -21.635  11.665                       O  
ATOM    263 N    LYS D  34       5.926 -19.887  10.534                       N  
ATOM    264 CA   LYS D  34       4.815 -20.607   9.885                       C  
ATOM    265 C    LYS D  34       3.662 -20.918  10.817                       C  
ATOM    266 O    LYS D  34       2.714 -21.600  10.435                       O  
ATOM    267 CB   LYS D  34       5.268 -21.878   9.189                       C  
ATOM    268 CG   LYS D  34       6.457 -21.711   8.295                       C  
ATOM    269 CD   LYS D  34       6.183 -20.837   7.120                       C  
ATOM    270 CE   LYS D  34       7.353 -20.875   6.133                       C  
ATOM    271 NZ   LYS D  34       7.162 -19.884   5.041                       N  
ATOM    272 N    ARG D  35       3.772 -20.452  12.059                       N  
ATOM    273 CA   ARG D  35       2.689 -20.571  13.039                       C  
ATOM    274 C    ARG D  35       2.426 -19.246  13.717                       C  
ATOM    275 O    ARG D  35       2.213 -19.197  14.931                       O  
ATOM    276 CB   ARG D  35       3.004 -21.650  14.071                       C  
ATOM    277 CG   ARG D  35       2.994 -23.043  13.472                       C  
ATOM    278 CD   ARG D  35       1.618 -23.513  12.972                       C  
ATOM    279 NE   ARG D  35       1.573 -24.964  12.787                       N  
ATOM    280 CZ   ARG D  35       0.738 -25.611  11.997                       C  
ATOM    281 NH1  ARG D  35      -0.146 -24.974  11.259                       N  
ATOM    282 NH2  ARG D  35       0.805 -26.931  11.939                       N  
ATOM    283 N    GLU D  36       2.479 -18.184  12.928                       N  
ATOM    284 CA   GLU D  36       2.183 -16.848  13.421                       C  
ATOM    285 C    GLU D  36       0.648 -16.693  13.483                       C  
ATOM    286 O    GLU D  36       0.006 -16.258  12.544                       O  
ATOM    287 CB   GLU D  36       2.850 -15.775  12.557                       C  
ATOM    288 CG   GLU D  36       4.339 -15.989  12.303                       C  
ATOM    289 CD   GLU D  36       4.660 -16.841  11.073                       C  
ATOM    290 OE1  GLU D  36       3.710 -17.457  10.508                       O  
ATOM    291 OE2  GLU D  36       5.869 -16.880  10.660                       O  
ATOM    292 N    MET D  37       0.085 -17.092  14.607                       N  
ATOM    293 CA   MET D  37      -1.337 -17.282  14.747                       C  
ATOM    294 C    MET D  37      -1.774 -17.019  16.184                       C  
ATOM    295 O    MET D  37      -0.936 -16.874  17.091                       O  
ATOM    296 CB   MET D  37      -1.685 -18.716  14.370                       C  
ATOM    297 CG   MET D  37      -1.235 -19.742  15.404                       C  
ATOM    298 SD   MET D  37      -1.499 -21.491  14.975                       S  
ATOM    299 CE   MET D  37      -3.320 -21.619  14.996                       C  
ATOM    300 N    ALA D  38      -3.096 -16.969  16.373                       N  
ATOM    301 CA   ALA D  38      -3.679 -16.908  17.709                       C  
ATOM    302 C    ALA D  38      -4.664 -18.040  17.838                       C  
ATOM    303 O    ALA D  38      -5.269 -18.477  16.842                       O  
ATOM    304 CB   ALA D  38      -4.387 -15.568  17.989                       C  
ATOM    305 N    ILE D  39      -4.854 -18.493  19.070                       N  
ATOM    306 CA   ILE D  39      -5.800 -19.552  19.381                       C  
ATOM    307 C    ILE D  39      -6.546 -19.086  20.610                       C  
ATOM    308 O    ILE D  39      -5.927 -18.608  21.565                       O  
ATOM    309 CB   ILE D  39      -5.078 -20.873  19.731                       C  
ATOM    310 CG1  ILE D  39      -4.144 -21.327  18.613                       C  
ATOM    311 CG2  ILE D  39      -6.123 -21.965  20.015                       C  
ATOM    312 CD1  ILE D  39      -3.166 -22.378  19.055                       C  
ATOM    313 N    ILE D  40      -7.876 -19.210  20.611                       N  
ATOM    314 CA   ILE D  40      -8.665 -18.923  21.806                       C  
ATOM    315 C    ILE D  40      -9.476 -20.133  22.180                       C  
ATOM    316 O    ILE D  40      -9.859 -20.943  21.321                       O  
ATOM    317 CB   ILE D  40      -9.597 -17.693  21.641                       C  
ATOM    318 CG1  ILE D  40     -10.583 -17.890  20.491                       C  
ATOM    319 CG2  ILE D  40      -8.783 -16.452  21.442                       C  
ATOM    320 CD1  ILE D  40     -11.684 -16.832  20.403                       C  
ATOM    321 N    THR D  41      -9.757 -20.253  23.474                       N  
ATOM    322 CA   THR D  41     -10.742 -21.219  23.924                       C  
ATOM    323 C    THR D  41     -11.744 -20.595  24.864                       C  
ATOM    324 O    THR D  41     -11.514 -19.512  25.438                       O  
ATOM    325 CB   THR D  41     -10.102 -22.419  24.643                       C  
ATOM    326 OG1  THR D  41      -9.626 -22.024  25.942                       O  
ATOM    327 CG2  THR D  41      -8.884 -22.924  23.885                       C  
ATOM    328 N    PHE D  42     -12.856 -21.313  24.993                       N  
ATOM    329 CA   PHE D  42     -13.902 -20.999  25.960                       C  
ATOM    330 C    PHE D  42     -13.984 -22.107  26.996                       C  
ATOM    331 O    PHE D  42     -13.421 -23.194  26.782                       O  
ATOM    332 CB   PHE D  42     -15.229 -20.777  25.220                       C  
ATOM    333 CG   PHE D  42     -15.179 -19.564  24.339                       C  
ATOM    334 CD1  PHE D  42     -14.680 -19.649  23.044                       C  
ATOM    335 CD2  PHE D  42     -15.567 -18.329  24.822                       C  
ATOM    336 CE1  PHE D  42     -14.567 -18.517  22.255                       C  
ATOM    337 CE2  PHE D  42     -15.466 -17.188  24.031                       C  
ATOM    338 CZ   PHE D  42     -14.963 -17.283  22.759                       C  
ATOM    339 N    LYS D  43     -14.618 -21.795  28.127                       N  
ATOM    340 CA   LYS D  43     -14.676 -22.724  29.257                       C  
ATOM    341 C    LYS D  43     -15.323 -24.048  28.862                       C  
ATOM    342 O    LYS D  43     -15.069 -25.069  29.493                       O  
ATOM    343 CB   LYS D  43     -15.393 -22.086  30.466                       C  
ATOM    344 CG   LYS D  43     -15.296 -22.844  31.780                       C  
ATOM    345 CD   LYS D  43     -13.908 -22.712  32.427                       C  
ATOM    346 CE   LYS D  43     -13.864 -23.322  33.822                       C  
ATOM    347 NZ   LYS D  43     -14.826 -22.633  34.739                       N  
ATOM    348 N    ASN D  44     -16.161 -24.033  27.829                       N  
ATOM    349 CA   ASN D  44     -16.810 -25.257  27.348                       C  
ATOM    350 C    ASN D  44     -15.901 -26.143  26.484                       C  
ATOM    351 O    ASN D  44     -16.329 -27.196  25.995                       O  
ATOM    352 CB   ASN D  44     -18.092 -24.918  26.579                       C  
ATOM    353 CG   ASN D  44     -17.844 -24.000  25.400                       C  
ATOM    354 OD1  ASN D  44     -16.713 -23.833  24.947                       O  
ATOM    355 ND2  ASN D  44     -18.907 -23.377  24.911                       N  
ATOM    356 N    GLY D  45     -14.650 -25.729  26.320                       N  
ATOM    357 CA   GLY D  45     -13.662 -26.469  25.539                       C  
ATOM    358 C    GLY D  45     -13.547 -26.022  24.074                       C  
ATOM    359 O    GLY D  45     -12.623 -26.428  23.362                       O  
ATOM    360 N    ALA D  46     -14.487 -25.209  23.598                       N  
ATOM    361 CA   ALA D  46     -14.474 -24.806  22.197                       C  
ATOM    362 C    ALA D  46     -13.209 -24.029  21.903                       C  
ATOM    363 O    ALA D  46     -12.841 -23.141  22.672                       O  
ATOM    364 CB   ALA D  46     -15.705 -23.999  21.856                       C  
ATOM    365 N    THR D  47     -12.570 -24.365  20.785                       N  
ATOM    366 CA   THR D  47     -11.263 -23.846  20.414                       C  
ATOM    367 C    THR D  47     -11.340 -23.301  19.014                       C  
ATOM    368 O    THR D  47     -11.882 -23.952  18.106                       O  
ATOM    369 CB   THR D  47     -10.213 -24.985  20.489                       C  
ATOM    370 OG1  THR D  47     -10.193 -25.508  21.824                       O  
ATOM    371 CG2  THR D  47      -8.795 -24.519  20.221                       C  
ATOM    372 N    PHE D  48     -10.753 -22.116  18.845                       N  
ATOM    373 CA   PHE D  48     -10.785 -21.419  17.585                       C  
ATOM    374 C    PHE D  48      -9.427 -20.816  17.272                       C  
ATOM    375 O    PHE D  48      -8.702 -20.391  18.170                       O  
ATOM    376 CB   PHE D  48     -11.848 -20.325  17.607                       C  
ATOM    377 CG   PHE D  48     -13.221 -20.843  17.967                       C  
ATOM    378 CD1  PHE D  48     -13.985 -21.454  17.010                       C  
ATOM    379 CD2  PHE D  48     -13.711 -20.769  19.268                       C  
ATOM    380 CE1  PHE D  48     -15.230 -21.947  17.317                       C  
ATOM    381 CE2  PHE D  48     -14.953 -21.275  19.570                       C  
ATOM    382 CZ   PHE D  48     -15.699 -21.866  18.605                       C  
ATOM    383 N    GLN D  49      -9.121 -20.691  15.991                       N  
ATOM    384 CA   GLN D  49      -7.872 -20.054  15.539                       C  
ATOM    385 C    GLN D  49      -8.142 -18.821  14.693                       C  
ATOM    386 O    GLN D  49      -9.188 -18.721  14.030                       O  
ATOM    387 CB   GLN D  49      -6.991 -21.030  14.732                       C  
ATOM    388 CG   GLN D  49      -7.622 -21.519  13.419                       C  
ATOM    389 CD   GLN D  49      -6.624 -22.264  12.498                       C  
ATOM    390 OE1  GLN D  49      -5.512 -21.779  12.253                       O  
ATOM    391 NE2  GLN D  49      -7.042 -23.408  11.967                       N  
ATOM    392 N    VAL D  50      -7.186 -17.895  14.729                       N  
ATOM    393 CA   VAL D  50      -6.965 -16.955  13.631                       C  
ATOM    394 C    VAL D  50      -5.832 -17.554  12.808                       C  
ATOM    395 O    VAL D  50      -4.729 -17.732  13.311                       O  
ATOM    396 CB   VAL D  50      -6.611 -15.523  14.112                       C  
ATOM    397 CG1  VAL D  50      -6.402 -14.596  12.920                       C  
ATOM    398 CG2  VAL D  50      -7.702 -14.955  15.017                       C  
ATOM    399 N    GLU D  51      -6.135 -17.894  11.556                       N  
ATOM    400 CA   GLU D  51      -5.194 -18.624  10.718                       C  
ATOM    401 C    GLU D  51      -3.948 -17.794  10.436                       C  
ATOM    402 O    GLU D  51      -3.985 -16.558  10.369                       O  
ATOM    403 CB   GLU D  51      -5.812 -18.986   9.369                       C  
ATOM    404 CG   GLU D  51      -6.868 -20.044   9.416                       C  
ATOM    405 CD   GLU D  51      -7.334 -20.427   8.019                       C  
ATOM    406 OE1  GLU D  51      -8.305 -19.816   7.546                       O  
ATOM    407 OE2  GLU D  51      -6.740 -21.329   7.383                       O  
ATOM    408 N    VAL D  52      -2.839 -18.492  10.259                       N  
ATOM    409 CA   VAL D  52      -1.648 -17.894   9.687                       C  
ATOM    410 C    VAL D  52      -2.000 -17.309   8.310                       C  
ATOM    411 O    VAL D  52      -2.669 -17.986   7.513                       O  
ATOM    412 CB   VAL D  52      -0.560 -18.972   9.536                       C  
ATOM    413 CG1  VAL D  52       0.686 -18.374   8.874                       C  
ATOM    414 CG2  VAL D  52      -0.215 -19.630  10.869                       C  
ATOM    415 N    PRO D  53      -1.577 -16.073   8.009                       N  
ATOM    416 CA   PRO D  53      -1.855 -15.503   6.681                       C  
ATOM    417 C    PRO D  53      -1.264 -16.385   5.594                       C  
ATOM    418 O    PRO D  53      -0.130 -16.853   5.687                       O  
ATOM    419 CB   PRO D  53      -1.187 -14.128   6.733                       C  
ATOM    420 CG   PRO D  53      -1.094 -13.798   8.186                       C  
ATOM    421 CD   PRO D  53      -0.879 -15.125   8.893                       C  
ATOM    422 N    GLY D  54      -2.043 -16.643   4.551                       N  
ATOM    423 CA   GLY D  54      -1.565 -17.481   3.479                       C  
ATOM    424 C    GLY D  54      -2.255 -17.205   2.173                       C  
ATOM    425 O    GLY D  54      -2.949 -16.195   2.038                       O  
ATOM    426 N    SER D  55      -2.030 -18.107   1.215                       N  
ATOM    427 CA   SER D  55      -2.510 -17.962  -0.138                       C  
ATOM    428 C    SER D  55      -4.026 -17.972  -0.279                       C  
ATOM    429 O    SER D  55      -4.562 -17.594  -1.336                       O  
ATOM    430 CB   SER D  55      -1.914 -19.097  -0.981                       C  
ATOM    431 OG   SER D  55      -1.748 -18.600  -2.269                       O  
ATOM    432 N    GLN D  56      -4.697 -18.443   0.770                       N  
ATOM    433 CA   GLN D  56      -6.164 -18.472   0.856                       C  
ATOM    434 C    GLN D  56      -6.757 -17.101   1.158                       C  
ATOM    435 O    GLN D  56      -7.987 -16.912   1.129                       O  
ATOM    436 CB   GLN D  56      -6.630 -19.482   1.938                       C  
ATOM    437 CG   GLN D  56      -6.373 -19.076   3.376                       C  
ATOM    438 CD   GLN D  56      -5.100 -19.634   3.942                       C  
ATOM    439 OE1  GLN D  56      -5.080 -20.144   5.072                       O  
ATOM    440 NE2  GLN D  56      -4.034 -19.537   3.186                       N  
ATOM    441 N    HIS D  57      -5.888 -16.151   1.475                       N  
ATOM    442 CA   HIS D  57      -6.320 -14.826   1.840                       C  
ATOM    443 C    HIS D  57      -5.982 -13.802   0.767                       C  
ATOM    444 O    HIS D  57      -4.864 -13.799   0.264                       O  
ATOM    445 CB   HIS D  57      -5.602 -14.400   3.114                       C  
ATOM    446 CG   HIS D  57      -5.892 -15.247   4.318                       C  
ATOM    447 ND1  HIS D  57      -4.903 -15.893   5.028                       N  
ATOM    448 CD2  HIS D  57      -7.058 -15.556   4.932                       C  
ATOM    449 CE1  HIS D  57      -5.450 -16.523   6.059                       C  
ATOM    450 NE2  HIS D  57      -6.761 -16.339   6.017                       N  
ATOM    451 N    ILE D  58      -6.925 -12.925   0.436                       N  
ATOM    452 CA   ILE D  58      -6.628 -11.797  -0.442                       C  
ATOM    453 C    ILE D  58      -5.963 -10.660   0.330                       C  
ATOM    454 O    ILE D  58      -5.976 -10.640   1.551                       O  
ATOM    455 CB   ILE D  58      -7.880 -11.331  -1.235                       C  
ATOM    456 CG1  ILE D  58      -8.964 -10.761  -0.314                       C  
ATOM    457 CG2  ILE D  58      -8.419 -12.484  -2.050                       C  
ATOM    458 CD1  ILE D  58     -10.222 -10.274  -0.991                       C  
ATOM    459 N    ASP D  59      -5.338  -9.729  -0.386                       N  
ATOM    460 CA   ASP D  59      -4.550  -8.694   0.273                       C  
ATOM    461 C    ASP D  59      -5.351  -7.924   1.326                       C  
ATOM    462 O    ASP D  59      -4.851  -7.620   2.414                       O  
ATOM    463 CB   ASP D  59      -3.977  -7.750  -0.783                       C  
ATOM    464 CG   ASP D  59      -2.910  -8.418  -1.617                       C  
ATOM    465 OD1  ASP D  59      -2.138  -9.195  -1.025                       O  
ATOM    466 OD2  ASP D  59      -2.781  -8.259  -2.852                       O  
ATOM    467 N    SER D  60      -6.615  -7.630   1.032                       N  
ATOM    468 CA   SER D  60      -7.452  -6.847   1.930                       C  
ATOM    469 C    SER D  60      -7.709  -7.574   3.238                       C  
ATOM    470 O    SER D  60      -8.008  -6.937   4.234                       O  
ATOM    471 CB   SER D  60      -8.786  -6.509   1.272                       C  
ATOM    472 OG   SER D  60      -9.404  -7.674   0.778                       O  
ATOM    473 N    GLN D  61      -7.598  -8.909   3.240                       N  
ATOM    474 CA   GLN D  61      -7.799  -9.670   4.463                       C  
ATOM    475 C    GLN D  61      -6.586  -9.593   5.392                       C  
ATOM    476 O    GLN D  61      -6.734  -9.790   6.587                       O  
ATOM    477 CB   GLN D  61      -8.094 -11.136   4.161                       C  
ATOM    478 CG   GLN D  61      -9.428 -11.369   3.492                       C  
ATOM    479 CD   GLN D  61      -9.653 -12.838   3.190                       C  
ATOM    480 OE1  GLN D  61      -9.211 -13.372   2.151                       O  
ATOM    481 NE2  GLN D  61     -10.346 -13.515   4.122                       N  
ATOM    482 N    LYS D  62      -5.399  -9.325   4.856                       N  
ATOM    483 CA   LYS D  62      -4.192  -9.294   5.697                       C  
ATOM    484 C    LYS D  62      -4.274  -8.308   6.855                       C  
ATOM    485 O    LYS D  62      -3.986  -8.703   7.982                       O  
ATOM    486 CB   LYS D  62      -2.924  -9.084   4.847                       C  
ATOM    487 CG   LYS D  62      -2.644 -10.325   3.998                       C  
ATOM    488 CD   LYS D  62      -1.537 -10.134   2.972                       C  
ATOM    489 CE   LYS D  62      -1.063 -11.501   2.422                       C  
ATOM    490 NZ   LYS D  62      -1.910 -12.627   2.927                       N  
ATOM    491 N    LYS D  63      -4.683  -7.051   6.616                       N  
ATOM    492 CA   LYS D  63      -4.780  -6.072   7.694                       C  
ATOM    493 C    LYS D  63      -5.867  -6.534   8.669                       C  
ATOM    494 O    LYS D  63      -5.781  -6.295   9.864                       O  
ATOM    495 CB   LYS D  63      -5.152  -4.660   7.196                       C  
ATOM    496 CG   LYS D  63      -4.013  -3.768   6.815                       C  
ATOM    497 CD   LYS D  63      -4.528  -2.517   6.054                       C  
ATOM    498 CE   LYS D  63      -3.670  -1.271   6.318                       C  
ATOM    499 NZ   LYS D  63      -2.244  -1.595   6.617                       N  
ATOM    500 N    ALA D  64      -6.946  -7.108   8.129                       N  
ATOM    501 CA   ALA D  64      -8.063  -7.530   8.963                       C  
ATOM    502 C    ALA D  64      -7.686  -8.692   9.889                       C  
ATOM    503 O    ALA D  64      -8.195  -8.776  10.997                       O  
ATOM    504 CB   ALA D  64      -9.271  -7.863   8.118                       C  
ATOM    505 N    ILE D  65      -6.789  -9.571   9.447                       N  
ATOM    506 CA   ILE D  65      -6.275 -10.656  10.289                       C  
ATOM    507 C    ILE D  65      -5.524 -10.072  11.473                       C  
ATOM    508 O    ILE D  65      -5.709 -10.527  12.612                       O  
ATOM    509 CB   ILE D  65      -5.363 -11.612   9.452                       C  
ATOM    510 CG1  ILE D  65      -6.212 -12.419   8.473                       C  
ATOM    511 CG2  ILE D  65      -4.500 -12.539  10.368                       C  
ATOM    512 CD1  ILE D  65      -5.413 -13.128   7.428                       C  
ATOM    513 N    GLU D  66      -4.703  -9.059  11.201                       N  
ATOM    514 CA   GLU D  66      -3.942  -8.423  12.275                       C  
ATOM    515 C    GLU D  66      -4.894  -7.732  13.267                       C  
ATOM    516 O    GLU D  66      -4.710  -7.800  14.481                       O  
ATOM    517 CB   GLU D  66      -2.916  -7.441  11.716                       C  
ATOM    518 CG   GLU D  66      -1.866  -8.133  10.865                       C  
ATOM    519 CD   GLU D  66      -1.175  -9.303  11.546                       C  
ATOM    520 OE1  GLU D  66      -0.560  -9.098  12.622                       O  
ATOM    521 OE2  GLU D  66      -1.280 -10.450  11.046                       O  
ATOM    522 N    ARG D  67      -5.936  -7.080  12.755                       N  
ATOM    523 CA   ARG D  67      -6.925  -6.431  13.621                       C  
ATOM    524 C    ARG D  67      -7.624  -7.465  14.498                       C  
ATOM    525 O    ARG D  67      -7.895  -7.223  15.653                       O  
ATOM    526 CB   ARG D  67      -7.969  -5.670  12.792                       C  
ATOM    527 CG   ARG D  67      -9.075  -5.060  13.618                       C  
ATOM    528 CD   ARG D  67     -10.075  -4.234  12.761                       C  
ATOM    529 NE   ARG D  67      -9.354  -3.136  12.119                       N  
ATOM    530 CZ   ARG D  67      -8.984  -2.027  12.740                       C  
ATOM    531 NH1  ARG D  67      -9.337  -1.841  13.989                       N  
ATOM    532 NH2  ARG D  67      -8.274  -1.096  12.115                       N  
ATOM    533 N    MET D  68      -7.987  -8.601  13.936                       N  
ATOM    534 CA   MET D  68      -8.705  -9.625  14.665                       C  
ATOM    535 C    MET D  68      -7.889 -10.124  15.853                       C  
ATOM    536 O    MET D  68      -8.446 -10.312  16.928                       O  
ATOM    537 CB   MET D  68      -9.073 -10.794  13.739                       C  
ATOM    538 CG   MET D  68      -9.953 -11.887  14.410                       C  
ATOM    539 SD   MET D  68     -11.565 -11.321  14.982                       S  
ATOM    540 CE   MET D  68     -12.404 -11.112  13.432                       C  
ATOM    541 N    LYS D  69      -6.586 -10.328  15.665                       N  
ATOM    542 CA   LYS D  69      -5.751 -10.765  16.762                       C  
ATOM    543 C    LYS D  69      -5.713  -9.683  17.834                       C  
ATOM    544 O    LYS D  69      -5.751 -10.002  19.042                       O  
ATOM    545 CB   LYS D  69      -4.357 -11.157  16.278                       C  
ATOM    546 CG   LYS D  69      -4.405 -12.484  15.501                       C  
ATOM    547 CD   LYS D  69      -3.090 -12.870  14.811                       C  
ATOM    548 CE   LYS D  69      -2.681 -11.951  13.692                       C  
ATOM    549 NZ   LYS D  69      -1.568 -12.521  12.881                       N  
ATOM    550 N    ASP D  70      -5.665  -8.414  17.417                       N  
ATOM    551 CA   ASP D  70      -5.724  -7.311  18.361                       C  
ATOM    552 C    ASP D  70      -7.035  -7.379  19.152                       C  
ATOM    553 O    ASP D  70      -7.067  -7.188  20.366                       O  
ATOM    554 CB   ASP D  70      -5.677  -5.941  17.687                       C  
ATOM    555 CG   ASP D  70      -4.369  -5.596  17.004                       C  
ATOM    556 OD1  ASP D  70      -3.342  -6.247  17.213                       O  
ATOM    557 OD2  ASP D  70      -4.330  -4.606  16.223                       O  
ATOM    558 N    THR D  71      -8.128  -7.593  18.439                       N  
ATOM    559 CA   THR D  71      -9.448  -7.636  19.057                       C  
ATOM    560 C    THR D  71      -9.580  -8.772  20.048                       C  
ATOM    561 O    THR D  71     -10.110  -8.591  21.149                       O  
ATOM    562 CB   THR D  71     -10.502  -7.742  17.960                       C  
ATOM    563 OG1  THR D  71     -10.502  -6.524  17.217                       O  
ATOM    564 CG2  THR D  71     -11.899  -7.887  18.564                       C  
ATOM    565 N    LEU D  72      -9.095  -9.950  19.677                       N  
ATOM    566 CA   LEU D  72      -9.211 -11.077  20.596                       C  
ATOM    567 C    LEU D  72      -8.381 -10.840  21.863                       C  
ATOM    568 O    LEU D  72      -8.811 -11.215  22.949                       O  
ATOM    569 CB   LEU D  72      -8.779 -12.373  19.903                       C  
ATOM    570 CG   LEU D  72      -9.650 -12.796  18.684                       C  
ATOM    571 CD1  LEU D  72      -9.074 -14.056  18.055                       C  
ATOM    572 CD2  LEU D  72     -11.126 -12.975  19.035                       C  
ATOM    573 N    ARG D  73      -7.189 -10.281  21.729                       N  
ATOM    574 CA   ARG D  73      -6.344 -10.040  22.901                       C  
ATOM    575 C    ARG D  73      -7.013  -9.072  23.839                       C  
ATOM    576 O    ARG D  73      -7.074  -9.337  25.057                       O  
ATOM    577 CB   ARG D  73      -4.983  -9.504  22.441                       C  
ATOM    578 CG   ARG D  73      -4.056  -9.106  23.603                       C  
ATOM    579 CD   ARG D  73      -2.702  -8.560  23.158                       C  
ATOM    580 NE   ARG D  73      -2.857  -7.382  22.342                       N  
ATOM    581 CZ   ARG D  73      -2.043  -6.973  21.364                       C  
ATOM    582 NH1  ARG D  73      -0.913  -7.613  21.104                       N  
ATOM    583 NH2  ARG D  73      -2.361  -5.910  20.642                       N  
ATOM    584 N    ILE D  74      -7.566  -7.974  23.319                       N  
ATOM    585 CA   ILE D  74      -8.159  -7.012  24.256                       C  
ATOM    586 C    ILE D  74      -9.510  -7.515  24.825                       C  
ATOM    587 O    ILE D  74      -9.842  -7.231  26.003                       O  
ATOM    588 CB   ILE D  74      -8.242  -5.572  23.666                       C  
ATOM    589 CG1  ILE D  74      -8.607  -4.552  24.764                       C  
ATOM    590 CG2  ILE D  74      -9.226  -5.475  22.504                       C  
ATOM    591 CD1  ILE D  74      -7.582  -4.446  25.822                       C  
ATOM    592 N    ALA D  75     -10.255  -8.272  24.018                       N  
ATOM    593 CA   ALA D  75     -11.475  -8.880  24.517                       C  
ATOM    594 C    ALA D  75     -11.140  -9.816  25.665                       C  
ATOM    595 O    ALA D  75     -11.809  -9.824  26.706                       O  
ATOM    596 CB   ALA D  75     -12.200  -9.632  23.430                       C  
ATOM    597 N    TYR D  76     -10.092 -10.608  25.474                       N  
ATOM    598 CA   TYR D  76      -9.642 -11.517  26.528                       C  
ATOM    599 C    TYR D  76      -9.307 -10.743  27.801                       C  
ATOM    600 O    TYR D  76      -9.770 -11.075  28.909                       O  
ATOM    601 CB   TYR D  76      -8.426 -12.369  26.066                       C  
ATOM    602 CG   TYR D  76      -7.896 -13.140  27.222                       C  
ATOM    603 CD1  TYR D  76      -8.569 -14.241  27.710                       C  
ATOM    604 CD2  TYR D  76      -6.760 -12.711  27.898                       C  
ATOM    605 CE1  TYR D  76      -8.150 -14.920  28.836                       C  
ATOM    606 CE2  TYR D  76      -6.325 -13.375  29.027                       C  
ATOM    607 CZ   TYR D  76      -7.021 -14.496  29.493                       C  
ATOM    608 OH   TYR D  76      -6.624 -15.166  30.629                       O  
ATOM    609 N    LEU D  77      -8.471  -9.722  27.669                       N  
ATOM    610 CA   LEU D  77      -7.970  -8.996  28.839                       C  
ATOM    611 C    LEU D  77      -9.053  -8.223  29.552                       C  
ATOM    612 O    LEU D  77      -8.950  -8.029  30.769                       O  
ATOM    613 CB   LEU D  77      -6.812  -8.077  28.458                       C  
ATOM    614 CG   LEU D  77      -5.567  -8.808  27.976                       C  
ATOM    615 CD1  LEU D  77      -4.573  -7.836  27.341                       C  
ATOM    616 CD2  LEU D  77      -4.896  -9.528  29.161                       C  
ATOM    617 N    THR D  78     -10.084  -7.787  28.832                       N  
ATOM    618 CA   THR D  78     -11.173  -7.034  29.463                       C  
ATOM    619 C    THR D  78     -12.347  -7.923  29.888                       C  
ATOM    620 O    THR D  78     -13.341  -7.418  30.434                       O  
ATOM    621 CB   THR D  78     -11.716  -5.941  28.540                       C  
ATOM    622 OG1  THR D  78     -12.203  -6.546  27.332                       O  
ATOM    623 CG2  THR D  78     -10.644  -4.958  28.147                       C  
ATOM    624 N    GLU D  79     -12.247  -9.223  29.632                       N  
ATOM    625 CA   GLU D  79     -13.327 -10.166  29.987                       C  
ATOM    626 C    GLU D  79     -14.628  -9.827  29.245                       C  
ATOM    627 O    GLU D  79     -15.718 -10.108  29.706                       O  
ATOM    628 CB   GLU D  79     -13.531 -10.254  31.496                       C  
ATOM    629 CG   GLU D  79     -12.268 -10.675  32.245                       C  
ATOM    630 CD   GLU D  79     -12.475 -11.049  33.702                       C  
ATOM    631 OE1  GLU D  79     -13.615 -11.143  34.214                       O  
ATOM    632 OE2  GLU D  79     -11.454 -11.259  34.361                       O  
ATOM    633 N    ALA D  80     -14.488  -9.242  28.073                       N  
ATOM    634 CA   ALA D  80     -15.639  -8.908  27.251                       C  
ATOM    635 C    ALA D  80     -16.379 -10.188  26.801                       C  
ATOM    636 O    ALA D  80     -15.778 -11.154  26.353                       O  
ATOM    637 CB   ALA D  80     -15.229  -8.106  26.026                       C  
ATOM    638 N    LYS D  81     -17.708 -10.153  26.863                       N  
ATOM    639 CA   LYS D  81     -18.513 -11.275  26.435                       C  
ATOM    640 C    LYS D  81     -18.540 -11.341  24.917                       C  
ATOM    641 O    LYS D  81     -18.854 -10.351  24.224                       O  
ATOM    642 CB   LYS D  81     -19.929 -11.102  26.970                       C  
ATOM    643 CG   LYS D  81     -20.860 -12.274  26.666                       C  
ATOM    644 CD   LYS D  81     -22.206 -12.136  27.397                       C  
ATOM    645 CE   LYS D  81     -23.383 -12.351  26.461                       C  
ATOM    646 NZ   LYS D  81     -24.693 -12.416  27.230                       N  
ATOM    647 N    VAL D  82     -18.137 -12.504  24.394                       N  
ATOM    648 CA   VAL D  82     -18.259 -12.790  22.978                       C  
ATOM    649 C    VAL D  82     -19.653 -13.355  22.764                       C  
ATOM    650 O    VAL D  82     -20.059 -14.306  23.446                       O  
ATOM    651 CB   VAL D  82     -17.197 -13.796  22.567                       C  
ATOM    652 CG1  VAL D  82     -17.368 -14.181  21.103                       C  
ATOM    653 CG2  VAL D  82     -15.808 -13.234  22.847                       C  
ATOM    654 N    GLU D  83     -20.395 -12.732  21.844                       N  
ATOM    655 CA   GLU D  83     -21.731 -13.209  21.489                       C  
ATOM    656 C    GLU D  83     -21.598 -14.383  20.531                       C  
ATOM    657 O    GLU D  83     -21.864 -15.522  20.917                       O  
ATOM    658 CB   GLU D  83     -22.570 -12.089  20.886                       C  
ATOM    659 CG   GLU D  83     -24.015 -12.509  20.621                       C  
ATOM    660 CD   GLU D  83     -24.697 -11.715  19.536                       C  
ATOM    661 OE1  GLU D  83     -24.023 -11.224  18.618                       O  
ATOM    662 OE2  GLU D  83     -25.944 -11.623  19.579                       O  
ATOM    663 N    LYS D  84     -21.157 -14.105  19.305                       N  
ATOM    664 CA   LYS D  84     -21.020 -15.131  18.280                       C  
ATOM    665 C    LYS D  84     -19.676 -15.073  17.573                       C  
ATOM    666 O    LYS D  84     -19.041 -14.004  17.475                       O  
ATOM    667 CB   LYS D  84     -22.123 -14.978  17.232                       C  
ATOM    668 CG   LYS D  84     -23.506 -15.299  17.765                       C  
ATOM    669 CD   LYS D  84     -24.621 -14.764  16.835                       C  
ATOM    670 CE   LYS D  84     -26.000 -14.939  17.451                       C  
ATOM    671 NZ   LYS D  84     -26.485 -16.350  17.429                       N  
ATOM    672 N    LEU D  85     -19.259 -16.230  17.070                       N  
ATOM    673 CA   LEU D  85     -18.204 -16.335  16.059                       C  
ATOM    674 C    LEU D  85     -18.733 -16.927  14.782                       C  
ATOM    675 O    LEU D  85     -19.467 -17.900  14.808                       O  
ATOM    676 CB   LEU D  85     -17.034 -17.200  16.560                       C  
ATOM    677 CG   LEU D  85     -16.298 -16.683  17.794                       C  
ATOM    678 CD1  LEU D  85     -15.403 -17.753  18.369                       C  
ATOM    679 CD2  LEU D  85     -15.468 -15.495  17.405                       C  
ATOM    680 N    CYX D  86     -18.384 -16.289  13.670                       N  
ATOM    681 CA   CYX D  86     -18.551 -16.876  12.352                       C  
ATOM    682 C    CYX D  86     -17.216 -17.515  12.043                       C  
ATOM    683 O    CYX D  86     -16.175 -16.836  12.099                       O  
ATOM    684 CB   CYX D  86     -18.829 -15.803  11.307                       C  
ATOM    685 SG   CYX D  86     -18.831 -16.446   9.620                       S  
ATOM    686 N    VAL D  87     -17.243 -18.806  11.726                       N  
ATOM    687 CA   VAL D  87     -16.029 -19.546  11.471                       C  
ATOM    688 C    VAL D  87     -16.109 -20.336  10.188                       C  
ATOM    689 O    VAL D  87     -17.194 -20.740   9.761                       O  
ATOM    690 CB   VAL D  87     -15.706 -20.510  12.632                       C  
ATOM    691 CG1  VAL D  87     -15.695 -19.763  13.945                       C  
ATOM    692 CG2  VAL D  87     -16.676 -21.668  12.713                       C  
ATOM    693 N    TRP D  88     -14.952 -20.611   9.590                       N  
ATOM    694 CA   TRP D  88     -14.835 -21.648   8.569                       C  
ATOM    695 C    TRP D  88     -14.612 -22.980   9.262                       C  
ATOM    696 O    TRP D  88     -13.703 -23.128  10.095                       O  
ATOM    697 CB   TRP D  88     -13.664 -21.371   7.606                       C  
ATOM    698 CG   TRP D  88     -13.897 -20.219   6.683                       C  
ATOM    699 CD1  TRP D  88     -14.659 -20.215   5.537                       C  
ATOM    700 CD2  TRP D  88     -13.375 -18.898   6.817                       C  
ATOM    701 NE1  TRP D  88     -14.619 -18.972   4.949                       N  
ATOM    702 CE2  TRP D  88     -13.840 -18.144   5.719                       C  
ATOM    703 CE3  TRP D  88     -12.539 -18.271   7.752                       C  
ATOM    704 CZ2  TRP D  88     -13.521 -16.801   5.547                       C  
ATOM    705 CZ3  TRP D  88     -12.221 -16.946   7.575                       C  
ATOM    706 CH2  TRP D  88     -12.689 -16.232   6.467                       C  
ATOM    707 N    ASN D  89     -15.421 -23.960   8.864                       N  
ATOM    708 CA   ASN D  89     -15.419 -25.276   9.471                       C  
ATOM    709 C    ASN D  89     -14.699 -26.329   8.641                       C  
ATOM    710 O    ASN D  89     -14.776 -27.509   8.963                       O  
ATOM    711 CB   ASN D  89     -16.860 -25.702   9.781                       C  
ATOM    712 CG   ASN D  89     -17.738 -25.760   8.552                       C  
ATOM    713 OD1  ASN D  89     -17.248 -25.939   7.440                       O  
ATOM    714 ND2  ASN D  89     -19.057 -25.595   8.748                       N  
ATOM    715 N    ASN D  90     -13.973 -25.882   7.609                       N  
ATOM    716 CA   ASN D  90     -13.083 -26.751   6.849                       C  
ATOM    717 C    ASN D  90     -11.624 -26.642   7.318                       C  
ATOM    718 O    ASN D  90     -10.689 -26.997   6.593                       O  
ATOM    719 CB   ASN D  90     -13.210 -26.503   5.336                       C  
ATOM    720 CG   ASN D  90     -12.761 -25.118   4.913                       C  
ATOM    721 OD1  ASN D  90     -12.668 -24.200   5.717                       O  
ATOM    722 ND2  ASN D  90     -12.461 -24.974   3.633                       N  
ATOM    723 N    LYS D  91     -11.468 -26.144   8.547                       N  
ATOM    724 CA   LYS D  91     -10.180 -26.041   9.215                       C  
ATOM    725 C    LYS D  91     -10.360 -26.542  10.627                       C  
ATOM    726 O    LYS D  91     -11.461 -26.423  11.191                       O  
ATOM    727 CB   LYS D  91      -9.693 -24.588   9.245                       C  
ATOM    728 CG   LYS D  91      -9.415 -23.964   7.874                       C  
ATOM    729 CD   LYS D  91      -8.177 -24.541   7.203                       C  
ATOM    730 CE   LYS D  91      -8.153 -24.281   5.710                       C  
ATOM    731 NZ   LYS D  91      -8.112 -22.832   5.371                       N  
ATOM    732 N    THR D  92      -9.278 -27.050  11.209                       N  
ATOM    733 CA   THR D  92      -9.291 -27.508  12.592                       C  
ATOM    734 C    THR D  92      -8.093 -26.897  13.327                       C  
ATOM    735 O    THR D  92      -6.995 -27.034  12.813                       O  
ATOM    736 CB   THR D  92      -9.157 -29.036  12.549                       C  
ATOM    737 OG1  THR D  92     -10.332 -29.606  11.957                       O  
ATOM    738 CG2  THR D  92      -9.097 -29.617  13.925                       C  
ATOM    739 N    PRO D  93      -8.255 -26.139  14.418                       N  
ATOM    740 CA   PRO D  93      -9.539 -25.638  14.939                       C  
ATOM    741 C    PRO D  93     -10.276 -24.813  13.907                       C  
ATOM    742 O    PRO D  93      -9.685 -24.305  12.954                       O  
ATOM    743 CB   PRO D  93      -9.119 -24.698  16.096                       C  
ATOM    744 CG   PRO D  93      -7.712 -25.033  16.426                       C  
ATOM    745 CD   PRO D  93      -7.107 -25.581  15.150                       C  
ATOM    746 N    HIS D  94     -11.583 -24.641  14.099                       N  
ATOM    747 CA   HIS D  94     -12.315 -23.777  13.171                       C  
ATOM    748 C    HIS D  94     -11.682 -22.399  13.167                       C  
ATOM    749 O    HIS D  94     -11.209 -21.915  14.181                       O  
ATOM    750 CB   HIS D  94     -13.793 -23.664  13.534                       C  
ATOM    751 CG   HIS D  94     -14.546 -24.946  13.401                       C  
ATOM    752 ND1  HIS D  94     -15.877 -25.065  13.748                       N  
ATOM    753 CD2  HIS D  94     -14.148 -26.168  12.980                       C  
ATOM    754 CE1  HIS D  94     -16.259 -26.313  13.533                       C  
ATOM    755 NE2  HIS D  94     -15.230 -27.004  13.086                       N  
ATOM    756 N    ALA D  95     -11.687 -21.792  12.000                       N  
ATOM    757 CA   ALA D  95     -10.978 -20.566  11.737                       C  
ATOM    758 C    ALA D  95     -11.951 -19.379  11.799                       C  
ATOM    759 O    ALA D  95     -12.968 -19.348  11.123                       O  
ATOM    760 CB   ALA D  95     -10.279 -20.634  10.385                       C  
ATOM    761 N    ILE D  96     -11.608 -18.368  12.564                       N  
ATOM    762 CA   ILE D  96     -12.470 -17.207  12.763                       C  
ATOM    763 C    ILE D  96     -12.522 -16.351  11.492                       C  
ATOM    764 O    ILE D  96     -11.486 -15.919  10.982                       O  
ATOM    765 CB   ILE D  96     -11.983 -16.385  13.951                       C  
ATOM    766 CG1  ILE D  96     -12.121 -17.205  15.256                       C  
ATOM    767 CG2  ILE D  96     -12.744 -15.053  14.028                       C  
ATOM    768 CD1  ILE D  96     -11.420 -16.617  16.491                       C  
ATOM    769 N    ALA D  97     -13.756 -16.059  11.048                       N  
ATOM    770 CA   ALA D  97     -14.043 -15.099   9.986                       C  
ATOM    771 C    ALA D  97     -14.576 -13.777  10.534                       C  
ATOM    772 O    ALA D  97     -14.316 -12.722   9.980                       O  
ATOM    773 CB   ALA D  97     -15.046 -15.658   8.978                       C  
ATOM    774 N    ALA D  98     -15.359 -13.840  11.600                       N  
ATOM    775 CA   ALA D  98     -15.947 -12.644  12.191                       C  
ATOM    776 C    ALA D  98     -16.287 -12.912  13.653                       C  
ATOM    777 O    ALA D  98     -16.491 -14.068  14.064                       O  
ATOM    778 CB   ALA D  98     -17.243 -12.206  11.425                       C  
ATOM    779 N    ILE D  99     -16.402 -11.824  14.417                       N  
ATOM    780 CA   ILE D  99     -16.717 -11.883  15.846                       C  
ATOM    781 C    ILE D  99     -17.763 -10.826  16.154                       C  
ATOM    782 O    ILE D  99     -17.726  -9.731  15.563                       O  
ATOM    783 CB   ILE D  99     -15.451 -11.697  16.740                       C  
ATOM    784 CG1  ILE D  99     -15.832 -11.874  18.215                       C  
ATOM    785 CG2  ILE D  99     -14.805 -10.373  16.514                       C  
ATOM    786 CD1  ILE D  99     -14.645 -11.922  19.164                       C  
ATOM    787 N    SER D 100     -18.711 -11.167  17.047                       N  
ATOM    788 CA   SER D 100     -19.608 -10.159  17.603                       C  
ATOM    789 C    SER D 100     -19.521 -10.183  19.100                       C  
ATOM    790 O    SER D 100     -19.359 -11.256  19.695                       O  
ATOM    791 CB   SER D 100     -21.047 -10.364  17.116                       C  
ATOM    792 OG   SER D 100     -21.592 -11.587  17.590                       O  
ATOM    793 N    MET D 101     -19.566  -8.984  19.675                       N  
ATOM    794 CA   MET D 101     -19.533  -8.796  21.122                       C  
ATOM    795 C    MET D 101     -20.763  -7.995  21.513                       C  
ATOM    796 O    MET D 101     -21.102  -7.009  20.869                       O  
ATOM    797 CB   MET D 101     -18.269  -8.056  21.548                       C  
ATOM    798 CG   MET D 101     -16.964  -8.894  21.400                       C  
ATOM    799 SD   MET D 101     -15.476  -8.067  21.991                       S  
ATOM    800 CE   MET D 101     -15.319  -6.773  20.759                       C  
ATOM    801 N    ALA D 102     -21.423  -8.441  22.575                       N  
ATOM    802 CA   ALA D 102     -22.579  -7.762  23.137                       C  
ATOM    803 C    ALA D 102     -22.745  -8.274  24.576                       C  
ATOM    804 O    ALA D 102     -22.398  -9.426  24.877                       O  
ATOM    805 CB   ALA D 102     -23.822  -8.086  22.344                       C  
ATOM    806 N    ASN D 103     -23.309  -7.415  25.423                       N  
ATOM    807 CA   ASN D 103     -23.625  -7.714  26.839                       C  
ATOM    808 C    ASN D 103     -22.411  -7.970  27.730                       C  
ATOM    809 O    ASN D 103     -21.248  -7.776  27.388                       O  
ATOM    810 CB   ASN D 103     -24.613  -8.886  26.970                       C  
ATOM    811 CG   ASN D 103     -25.767  -8.800  25.980                       C  
ATOM    812 OD1  ASN D 103     -26.364  -7.732  25.784                       O  
ATOM    813 ND2  ASN D 103     -26.079  -9.924  25.337                       N  
ATOM    814 OXT  ASN D 103     -22.525  -8.385  28.889                       O  
TER     815      ASN D 103                                                      
CONECT    1    2                                                                
CONECT    2    1    3    5                                                      
CONECT    3    2    4    8                                                      
CONECT    4    3                                                                
CONECT    5    2    6    7                                                      
CONECT    6    5                                                                
CONECT    7    5                                                                
CONECT    8    3    9   14                                                      
CONECT    9    8   10   12                                                      
CONECT   10    9   11   15                                                      
CONECT   11   10                                                                
CONECT   12    9   13                                                           
CONECT   13   12   14                                                           
CONECT   14    8   13                                                           
CONECT   15   10   16                                                           
CONECT   16   15   17   19                                                      
CONECT   17   16   18   24                                                      
CONECT   18   17                                                                
CONECT   19   16   20                                                           
CONECT   20   19   21                                                           
CONECT   21   20   22   23                                                      
CONECT   22   21                                                                
CONECT   23   21                                                                
CONECT   24   17   25                                                           
CONECT   25   24   26   28                                                      
CONECT   26   25   27   32                                                      
CONECT   27   26                                                                
CONECT   28   25   29                                                           
CONECT   29   28   30   31                                                      
CONECT   30   29                                                                
CONECT   31   29                                                                
CONECT   32   26   33                                                           
CONECT   33   32   34   36                                                      
CONECT   34   33   35   40                                                      
CONECT   35   34                                                                
CONECT   36   33   37   38                                                      
CONECT   37   36   39                                                           
CONECT   38   36                                                                
CONECT   39   37                                                                
CONECT   40   34   41                                                           
CONECT   41   40   42   44                                                      
CONECT   42   41   43   47                                                      
CONECT   43   42                                                                
CONECT   44   41   46   45                                                      
CONECT   45   44                                                                
CONECT   46   44                                                                
CONECT   47   42   48                                                           
CONECT   48   47   49   51                                                      
CONECT   49   48   50   55                                                      
CONECT   50   49                                                                
CONECT   51   48   52                                                           
CONECT   52   51   53   54                                                      
CONECT   53   52                                                                
CONECT   54   52                                                                
CONECT   55   49   56                                                           
CONECT   56   55   57   59                                                      
CONECT   57   56   58   63                                                      
CONECT   58   57                                                                
CONECT   59   56   60                                                           
CONECT   60   59   61   62                                                      
CONECT   61   60                                                                
CONECT   62   60                                                                
CONECT   63   57   64                                                           
CONECT   64   63   65   67                                                      
CONECT   65   64   66   69                                                      
CONECT   66   65                                                                
CONECT   67   64   68                                                           
CONECT   68   67  685                                                           
CONECT   69   65   70                                                           
CONECT   70   69   71   73                                                      
CONECT   71   70   72   74                                                      
CONECT   72   71                                                                
CONECT   73   70                                                                
CONECT   74   71   75                                                           
CONECT   75   74   76   78                                                      
CONECT   76   75   77   83                                                      
CONECT   77   76                                                                
CONECT   78   75   79                                                           
CONECT   79   78   80                                                           
CONECT   80   79   81   82                                                      
CONECT   81   80                                                                
CONECT   82   80                                                                
CONECT   83   76   84                                                           
CONECT   84   83   87   85                                                      
CONECT   85   84   86   95                                                      
CONECT   86   85                                                                
CONECT   87   84   88                                                           
CONECT   88   87   89   90                                                      
CONECT   89   88   91                                                           
CONECT   90   88   92                                                           
CONECT   91   89   93                                                           
CONECT   92   90   93                                                           
CONECT   93   91   92   94                                                      
CONECT   94   93                                                                
CONECT   95   85   96                                                           
CONECT   96   95   97   99                                                      
CONECT   97   96   98  105                                                      
CONECT   98   97                                                                
CONECT   99   96  100                                                           
CONECT  100   99  101  102                                                      
CONECT  101  100  103                                                           
CONECT  102  100  104                                                           
CONECT  103  101  104                                                           
CONECT  104  102  103                                                           
CONECT  105   97  106                                                           
CONECT  106  105  107  109                                                      
CONECT  107  106  108  113                                                      
CONECT  108  107                                                                
CONECT  109  106  110                                                           
CONECT  110  109  111  112                                                      
CONECT  111  110                                                                
CONECT  112  110                                                                
CONECT  113  107  114                                                           
CONECT  114  113  115  117                                                      
CONECT  115  114  116  120                                                      
CONECT  116  115                                                                
CONECT  117  114  118  119                                                      
CONECT  118  117                                                                
CONECT  119  117                                                                
CONECT  120  115  121                                                           
CONECT  121  120  122  124                                                      
CONECT  122  121  123  129                                                      
CONECT  123  122                                                                
CONECT  124  121  125                                                           
CONECT  125  124  126                                                           
CONECT  126  125  127  128                                                      
CONECT  127  126                                                                
CONECT  128  126                                                                
CONECT  129  122  130                                                           
CONECT  130  129  131  133                                                      
CONECT  131  130  132  137                                                      
CONECT  132  131                                                                
CONECT  133  130  134  135                                                      
CONECT  134  133  136                                                           
CONECT  135  133                                                                
CONECT  136  134                                                                
CONECT  137  131  138                                                           
CONECT  138  137  139  141                                                      
CONECT  139  138  140  147                                                      
CONECT  140  139                                                                
CONECT  141  138  142                                                           
CONECT  142  141  143  144                                                      
CONECT  143  142  145                                                           
CONECT  144  142  146                                                           
CONECT  145  143  146                                                           
CONECT  146  144  145                                                           
CONECT  147  139  148                                                           
CONECT  148  147  149  151                                                      
CONECT  149  148  150  154                                                      
CONECT  150  149                                                                
CONECT  151  148  152  153                                                      
CONECT  152  151                                                                
CONECT  153  151                                                                
CONECT  154  149  155                                                           
CONECT  155  154  156  158                                                      
CONECT  156  155  157  162                                                      
CONECT  157  156                                                                
CONECT  158  155  159                                                           
CONECT  159  158  160  161                                                      
CONECT  160  159                                                                
CONECT  161  159                                                                
CONECT  162  156  163                                                           
CONECT  163  162  164  166                                                      
CONECT  164  163  165  170                                                      
CONECT  165  164                                                                
CONECT  166  163  167                                                           
CONECT  167  166  168  169                                                      
CONECT  168  167                                                                
CONECT  169  167                                                                
CONECT  170  164  171                                                           
CONECT  171  170  172  174                                                      
CONECT  172  171  173  178                                                      
CONECT  173  172                                                                
CONECT  174  171  175                                                           
CONECT  175  174  176  177                                                      
CONECT  176  175                                                                
CONECT  177  175                                                                
CONECT  178  172  179                                                           
CONECT  179  178  180  182                                                      
CONECT  180  179  181  187                                                      
CONECT  181  180                                                                
CONECT  182  179  183                                                           
CONECT  183  182  184                                                           
CONECT  184  183  185                                                           
CONECT  185  184  186                                                           
CONECT  186  185                                                                
CONECT  187  180  188                                                           
CONECT  188  187  189  191                                                      
CONECT  189  188  190  195                                                      
CONECT  190  189                                                                
CONECT  191  188  192  193                                                      
CONECT  192  191  194                                                           
CONECT  193  191                                                                
CONECT  194  192                                                                
CONECT  195  189  196                                                           
CONECT  196  195  197  199                                                      
CONECT  197  196  198  206                                                      
CONECT  198  197                                                                
CONECT  199  196  200                                                           
CONECT  200  199  201  202                                                      
CONECT  201  200  203                                                           
CONECT  202  200  204                                                           
CONECT  203  201  205                                                           
CONECT  204  202  205                                                           
CONECT  205  203  204                                                           
CONECT  206  197  207                                                           
CONECT  207  206  208  210                                                      
CONECT  208  207  209  212                                                      
CONECT  209  208                                                                
CONECT  210  207  211                                                           
CONECT  211  210                                                                
CONECT  212  208  213                                                           
CONECT  213  212  214  216                                                      
CONECT  214  213  215  224                                                      
CONECT  215  214                                                                
CONECT  216  213  217                                                           
CONECT  217  216  218  219                                                      
CONECT  218  217  220                                                           
CONECT  219  217  221                                                           
CONECT  220  218  222                                                           
CONECT  221  219  222                                                           
CONECT  222  220  221  223                                                      
CONECT  223  222                                                                
CONECT  224  214  225                                                           
CONECT  225  224  226  228                                                      
CONECT  226  225  227  231                                                      
CONECT  227  226                                                                
CONECT  228  225  229  230                                                      
CONECT  229  228                                                                
CONECT  230  228                                                                
CONECT  231  226  232                                                           
CONECT  232  231  233  235                                                      
CONECT  233  232  234  240                                                      
CONECT  234  233                                                                
CONECT  235  232  236                                                           
CONECT  236  235  237                                                           
CONECT  237  236  238  239                                                      
CONECT  238  237                                                                
CONECT  239  237                                                                
CONECT  240  233  241                                                           
CONECT  241  240  242  244                                                      
CONECT  242  241  243  246                                                      
CONECT  243  242                                                                
CONECT  244  241  245                                                           
CONECT  245  244                                                                
CONECT  246  242  247                                                           
CONECT  247  246  248  250                                                      
CONECT  248  247  249  254                                                      
CONECT  249  248                                                                
CONECT  250  247  251                                                           
CONECT  251  250  252  253                                                      
CONECT  252  251                                                                
CONECT  253  251                                                                
CONECT  254  248  255                                                           
CONECT  255  254  258  256                                                      
CONECT  256  255  257  259                                                      
CONECT  257  256                                                                
CONECT  258  255                                                                
CONECT  259  256  260                                                           
CONECT  260  259  261                                                           
CONECT  261  260  262  263                                                      
CONECT  262  261                                                                
CONECT  263  261  264                                                           
CONECT  264  263  265  267                                                      
CONECT  265  264  266  272                                                      
CONECT  266  265                                                                
CONECT  267  264  268                                                           
CONECT  268  267  269                                                           
CONECT  269  268  270                                                           
CONECT  270  269  271                                                           
CONECT  271  270                                                                
CONECT  272  265  273                                                           
CONECT  273  272  274  276                                                      
CONECT  274  273  275  283                                                      
CONECT  275  274                                                                
CONECT  276  273  277                                                           
CONECT  277  276  278                                                           
CONECT  278  277  279                                                           
CONECT  279  278  280                                                           
CONECT  280  279  281  282                                                      
CONECT  281  280                                                                
CONECT  282  280                                                                
CONECT  283  274  284                                                           
CONECT  284  283  285  287                                                      
CONECT  285  284  286  292                                                      
CONECT  286  285                                                                
CONECT  287  284  288                                                           
CONECT  288  287  289                                                           
CONECT  289  288  290  291                                                      
CONECT  290  289                                                                
CONECT  291  289                                                                
CONECT  292  285  293                                                           
CONECT  293  292  294  296                                                      
CONECT  294  293  295  300                                                      
CONECT  295  294                                                                
CONECT  296  293  297                                                           
CONECT  297  296  298                                                           
CONECT  298  297  299                                                           
CONECT  299  298                                                                
CONECT  300  294  301                                                           
CONECT  301  300  302  304                                                      
CONECT  302  301  303  305                                                      
CONECT  303  302                                                                
CONECT  304  301                                                                
CONECT  305  302  306                                                           
CONECT  306  305  307  309                                                      
CONECT  307  306  308  313                                                      
CONECT  308  307                                                                
CONECT  309  306  310  311                                                      
CONECT  310  309  312                                                           
CONECT  311  309                                                                
CONECT  312  310                                                                
CONECT  313  307  314                                                           
CONECT  314  313  315  317                                                      
CONECT  315  314  316  321                                                      
CONECT  316  315                                                                
CONECT  317  314  318  319                                                      
CONECT  318  317  320                                                           
CONECT  319  317                                                                
CONECT  320  318                                                                
CONECT  321  315  322                                                           
CONECT  322  321  323  325                                                      
CONECT  323  322  324  328                                                      
CONECT  324  323                                                                
CONECT  325  322  326  327                                                      
CONECT  326  325                                                                
CONECT  327  325                                                                
CONECT  328  323  329                                                           
CONECT  329  328  332  330                                                      
CONECT  330  329  331  339                                                      
CONECT  331  330                                                                
CONECT  332  329  333                                                           
CONECT  333  332  334  335                                                      
CONECT  334  333  336                                                           
CONECT  335  333  337                                                           
CONECT  336  334  338                                                           
CONECT  337  335  338                                                           
CONECT  338  336  337                                                           
CONECT  339  330  340                                                           
CONECT  340  339  341  343                                                      
CONECT  341  340  342  348                                                      
CONECT  342  341                                                                
CONECT  343  340  344                                                           
CONECT  344  343  345                                                           
CONECT  345  344  346                                                           
CONECT  346  345  347                                                           
CONECT  347  346                                                                
CONECT  348  341  349                                                           
CONECT  349  348  350  352                                                      
CONECT  350  349  351  356                                                      
CONECT  351  350                                                                
CONECT  352  349  353                                                           
CONECT  353  352  355  354                                                      
CONECT  354  353                                                                
CONECT  355  353                                                                
CONECT  356  350  357                                                           
CONECT  357  356  358                                                           
CONECT  358  357  359  360                                                      
CONECT  359  358                                                                
CONECT  360  358  361                                                           
CONECT  361  360  364  362                                                      
CONECT  362  361  363  365                                                      
CONECT  363  362                                                                
CONECT  364  361                                                                
CONECT  365  362  366                                                           
CONECT  366  365  367  369                                                      
CONECT  367  366  368  372                                                      
CONECT  368  367                                                                
CONECT  369  366  370  371                                                      
CONECT  370  369                                                                
CONECT  371  369                                                                
CONECT  372  367  373                                                           
CONECT  373  372  376  374                                                      
CONECT  374  373  375  383                                                      
CONECT  375  374                                                                
CONECT  376  373  377                                                           
CONECT  377  376  378  379                                                      
CONECT  378  377  380                                                           
CONECT  379  377  381                                                           
CONECT  380  378  382                                                           
CONECT  381  379  382                                                           
CONECT  382  380  381                                                           
CONECT  383  374  384                                                           
CONECT  384  383  385  387                                                      
CONECT  385  384  386  392                                                      
CONECT  386  385                                                                
CONECT  387  384  388                                                           
CONECT  388  387  389                                                           
CONECT  389  388  390  391                                                      
CONECT  390  389                                                                
CONECT  391  389                                                                
CONECT  392  385  393                                                           
CONECT  393  392  394  396                                                      
CONECT  394  393  395  399                                                      
CONECT  395  394                                                                
CONECT  396  393  398  397                                                      
CONECT  397  396                                                                
CONECT  398  396                                                                
CONECT  399  394  400                                                           
CONECT  400  399  401  403                                                      
CONECT  401  400  408  402                                                      
CONECT  402  401                                                                
CONECT  403  400  404                                                           
CONECT  404  403  405                                                           
CONECT  405  404  406  407                                                      
CONECT  406  405                                                                
CONECT  407  405                                                                
CONECT  408  401  409                                                           
CONECT  409  408  410  412                                                      
CONECT  410  409  415  411                                                      
CONECT  411  410                                                                
CONECT  412  409  413  414                                                      
CONECT  413  412                                                                
CONECT  414  412                                                                
CONECT  415  410  421  416                                                      
CONECT  416  415  419  417                                                      
CONECT  417  416  418  422                                                      
CONECT  418  417                                                                
CONECT  419  416  420                                                           
CONECT  420  419  421                                                           
CONECT  421  415  420                                                           
CONECT  422  417  423                                                           
CONECT  423  422  424                                                           
CONECT  424  423  425  426                                                      
CONECT  425  424                                                                
CONECT  426  424  427                                                           
CONECT  427  426  428  430                                                      
CONECT  428  427  432  429                                                      
CONECT  429  428                                                                
CONECT  430  427  431                                                           
CONECT  431  430                                                                
CONECT  432  428  433                                                           
CONECT  433  432  434  436                                                      
CONECT  434  433  435  441                                                      
CONECT  435  434                                                                
CONECT  436  433  437                                                           
CONECT  437  436  438                                                           
CONECT  438  437  439  440                                                      
CONECT  439  438                                                                
CONECT  440  438                                                                
CONECT  441  434  442                                                           
CONECT  442  441  443  445                                                      
CONECT  443  442  451  444                                                      
CONECT  444  443                                                                
CONECT  445  442  446                                                           
CONECT  446  445  448  447                                                      
CONECT  447  446  449                                                           
CONECT  448  446  450                                                           
CONECT  449  447  450                                                           
CONECT  450  448  449                                                           
CONECT  451  443  452                                                           
CONECT  452  451  455  453                                                      
CONECT  453  452  454  459                                                      
CONECT  454  453                                                                
CONECT  455  452  456  457                                                      
CONECT  456  455  458                                                           
CONECT  457  455                                                                
CONECT  458  456                                                                
CONECT  459  453  460                                                           
CONECT  460  459  461  463                                                      
CONECT  461  460  462  467                                                      
CONECT  462  461                                                                
CONECT  463  460  464                                                           
CONECT  464  463  465  466                                                      
CONECT  465  464                                                                
CONECT  466  464                                                                
CONECT  467  461  468                                                           
CONECT  468  467  469  471                                                      
CONECT  469  468  470  473                                                      
CONECT  470  469                                                                
CONECT  471  468  472                                                           
CONECT  472  471                                                                
CONECT  473  469  474                                                           
CONECT  474  473  477  475                                                      
CONECT  475  474  476  482                                                      
CONECT  476  475                                                                
CONECT  477  474  478                                                           
CONECT  478  477  479                                                           
CONECT  479  478  480  481                                                      
CONECT  480  479                                                                
CONECT  481  479                                                                
CONECT  482  475  483                                                           
CONECT  483  482  484  486                                                      
CONECT  484  483  485  491                                                      
CONECT  485  484                                                                
CONECT  486  483  487                                                           
CONECT  487  486  488                                                           
CONECT  488  487  489                                                           
CONECT  489  488  490                                                           
CONECT  490  489                                                                
CONECT  491  484  492                                                           
CONECT  492  491  493  495                                                      
CONECT  493  492  500  494                                                      
CONECT  494  493                                                                
CONECT  495  492  496                                                           
CONECT  496  495  497                                                           
CONECT  497  496  498                                                           
CONECT  498  497  499                                                           
CONECT  499  498                                                                
CONECT  500  493  501                                                           
CONECT  501  500  502  504                                                      
CONECT  502  501  505  503                                                      
CONECT  503  502                                                                
CONECT  504  501                                                                
CONECT  505  502  506                                                           
CONECT  506  505  509  507                                                      
CONECT  507  506  508  513                                                      
CONECT  508  507                                                                
CONECT  509  506  510  511                                                      
CONECT  510  509  512                                                           
CONECT  511  509                                                                
CONECT  512  510                                                                
CONECT  513  507  514                                                           
CONECT  514  513  515  517                                                      
CONECT  515  514  516  522                                                      
CONECT  516  515                                                                
CONECT  517  514  518                                                           
CONECT  518  517  519                                                           
CONECT  519  518  520  521                                                      
CONECT  520  519                                                                
CONECT  521  519                                                                
CONECT  522  515  523                                                           
CONECT  523  522  524  526                                                      
CONECT  524  523  525  533                                                      
CONECT  525  524                                                                
CONECT  526  523  527                                                           
CONECT  527  526  528                                                           
CONECT  528  527  529                                                           
CONECT  529  528  530                                                           
CONECT  530  529  531  532                                                      
CONECT  531  530                                                                
CONECT  532  530                                                                
CONECT  533  524  534                                                           
CONECT  534  533  535  537                                                      
CONECT  535  534  536  541                                                      
CONECT  536  535                                                                
CONECT  537  534  538                                                           
CONECT  538  537  539                                                           
CONECT  539  538  540                                                           
CONECT  540  539                                                                
CONECT  541  535  542                                                           
CONECT  542  541  543  545                                                      
CONECT  543  542  544  550                                                      
CONECT  544  543                                                                
CONECT  545  542  546                                                           
CONECT  546  545  547                                                           
CONECT  547  546  548                                                           
CONECT  548  547  549                                                           
CONECT  549  548                                                                
CONECT  550  543  551                                                           
CONECT  551  550  552  554                                                      
CONECT  552  551  553  558                                                      
CONECT  553  552                                                                
CONECT  554  551  555                                                           
CONECT  555  554  556  557                                                      
CONECT  556  555                                                                
CONECT  557  555                                                                
CONECT  558  552  559                                                           
CONECT  559  558  560  562                                                      
CONECT  560  559  561  565                                                      
CONECT  561  560                                                                
CONECT  562  559  563  564                                                      
CONECT  563  562                                                                
CONECT  564  562                                                                
CONECT  565  560  566                                                           
CONECT  566  565  569  567                                                      
CONECT  567  566  568  573                                                      
CONECT  568  567                                                                
CONECT  569  566  570                                                           
CONECT  570  569  571  572                                                      
CONECT  571  570                                                                
CONECT  572  570                                                                
CONECT  573  567  574                                                           
CONECT  574  573  575  577                                                      
CONECT  575  574  576  584                                                      
CONECT  576  575                                                                
CONECT  577  574  578                                                           
CONECT  578  577  579                                                           
CONECT  579  578  580                                                           
CONECT  580  579  581                                                           
CONECT  581  580  582  583                                                      
CONECT  582  581                                                                
CONECT  583  581                                                                
CONECT  584  575  585                                                           
CONECT  585  584  586  588                                                      
CONECT  586  585  587  592                                                      
CONECT  587  586                                                                
CONECT  588  585  589  590                                                      
CONECT  589  588  591                                                           
CONECT  590  588                                                                
CONECT  591  589                                                                
CONECT  592  586  593                                                           
CONECT  593  592  596  594                                                      
CONECT  594  593  595  597                                                      
CONECT  595  594                                                                
CONECT  596  593                                                                
CONECT  597  594  598                                                           
CONECT  598  597  599  601                                                      
CONECT  599  598  600  609                                                      
CONECT  600  599                                                                
CONECT  601  598  602                                                           
CONECT  602  601  603  604                                                      
CONECT  603  602  605                                                           
CONECT  604  602  606                                                           
CONECT  605  603  607                                                           
CONECT  606  604  607                                                           
CONECT  607  605  606  608                                                      
CONECT  608  607                                                                
CONECT  609  599  610                                                           
CONECT  610  609  611  613                                                      
CONECT  611  610  612  617                                                      
CONECT  612  611                                                                
CONECT  613  610  614                                                           
CONECT  614  613  615  616                                                      
CONECT  615  614                                                                
CONECT  616  614                                                                
CONECT  617  611  618                                                           
CONECT  618  617  619  621                                                      
CONECT  619  618  620  624                                                      
CONECT  620  619                                                                
CONECT  621  618  622  623                                                      
CONECT  622  621                                                                
CONECT  623  621                                                                
CONECT  624  619  625                                                           
CONECT  625  624  626  628                                                      
CONECT  626  625  627  633                                                      
CONECT  627  626                                                                
CONECT  628  625  629                                                           
CONECT  629  628  630                                                           
CONECT  630  629  631  632                                                      
CONECT  631  630                                                                
CONECT  632  630                                                                
CONECT  633  626  634                                                           
CONECT  634  633  635  637                                                      
CONECT  635  634  636  638                                                      
CONECT  636  635                                                                
CONECT  637  634                                                                
CONECT  638  635  639                                                           
CONECT  639  638  640  642                                                      
CONECT  640  639  641  647                                                      
CONECT  641  640                                                                
CONECT  642  639  643                                                           
CONECT  643  642  644                                                           
CONECT  644  643  645                                                           
CONECT  645  644  646                                                           
CONECT  646  645                                                                
CONECT  647  640  648                                                           
CONECT  648  647  649  651                                                      
CONECT  649  648  650  654                                                      
CONECT  650  649                                                                
CONECT  651  648  652  653                                                      
CONECT  652  651                                                                
CONECT  653  651                                                                
CONECT  654  649  655                                                           
CONECT  655  654  656  658                                                      
CONECT  656  655  657  663                                                      
CONECT  657  656                                                                
CONECT  658  655  659                                                           
CONECT  659  658  660                                                           
CONECT  660  659  661  662                                                      
CONECT  661  660                                                                
CONECT  662  660                                                                
CONECT  663  656  664                                                           
CONECT  664  663  665  667                                                      
CONECT  665  664  666  672                                                      
CONECT  666  665                                                                
CONECT  667  664  668                                                           
CONECT  668  667  669                                                           
CONECT  669  668  670                                                           
CONECT  670  669  671                                                           
CONECT  671  670                                                                
CONECT  672  665  673                                                           
CONECT  673  672  674  676                                                      
CONECT  674  673  675  680                                                      
CONECT  675  674                                                                
CONECT  676  673  677                                                           
CONECT  677  676  678  679                                                      
CONECT  678  677                                                                
CONECT  679  677                                                                
CONECT  680  674  681                                                           
CONECT  681  680  682  684                                                      
CONECT  682  681  683  686                                                      
CONECT  683  682                                                                
CONECT  684  681  685                                                           
CONECT  685   68  684                                                           
CONECT  686  682  687                                                           
CONECT  687  686  688  690                                                      
CONECT  688  687  689  693                                                      
CONECT  689  688                                                                
CONECT  690  687  691  692                                                      
CONECT  691  690                                                                
CONECT  692  690                                                                
CONECT  693  688  694                                                           
CONECT  694  693  695  697                                                      
CONECT  695  694  696  707                                                      
CONECT  696  695                                                                
CONECT  697  694  698                                                           
CONECT  698  697  699  700                                                      
CONECT  699  698  701                                                           
CONECT  700  698  702  703                                                      
CONECT  701  699  702                                                           
CONECT  702  700  701  704                                                      
CONECT  703  700  705                                                           
CONECT  704  702  706                                                           
CONECT  705  703  706                                                           
CONECT  706  704  705                                                           
CONECT  707  695  708                                                           
CONECT  708  707  709  711                                                      
CONECT  709  708  710  715                                                      
CONECT  710  709                                                                
CONECT  711  708  712                                                           
CONECT  712  711  714  713                                                      
CONECT  713  712                                                                
CONECT  714  712                                                                
CONECT  715  709  716                                                           
CONECT  716  715  717  719                                                      
CONECT  717  716  718  723                                                      
CONECT  718  717                                                                
CONECT  719  716  720                                                           
CONECT  720  719  721  722                                                      
CONECT  721  720                                                                
CONECT  722  720                                                                
CONECT  723  717  724                                                           
CONECT  724  723  725  727                                                      
CONECT  725  724  726  732                                                      
CONECT  726  725                                                                
CONECT  727  724  728                                                           
CONECT  728  727  729                                                           
CONECT  729  728  730                                                           
CONECT  730  729  731                                                           
CONECT  731  730                                                                
CONECT  732  725  733                                                           
CONECT  733  732  734  736                                                      
CONECT  734  733  735  739                                                      
CONECT  735  734                                                                
CONECT  736  733  737  738                                                      
CONECT  737  736                                                                
CONECT  738  736                                                                
CONECT  739  734  740  745                                                      
CONECT  740  739  743  741                                                      
CONECT  741  740  742  746                                                      
CONECT  742  741                                                                
CONECT  743  740  744                                                           
CONECT  744  743  745                                                           
CONECT  745  739  744                                                           
CONECT  746  741  747                                                           
CONECT  747  746  748  750                                                      
CONECT  748  747  749  756                                                      
CONECT  749  748                                                                
CONECT  750  747  751                                                           
CONECT  751  750  752  753                                                      
CONECT  752  751  754                                                           
CONECT  753  751  755                                                           
CONECT  754  752  755                                                           
CONECT  755  753  754                                                           
CONECT  756  748  757                                                           
CONECT  757  756  758  760                                                      
CONECT  758  757  759  761                                                      
CONECT  759  758                                                                
CONECT  760  757                                                                
CONECT  761  758  762                                                           
CONECT  762  761  763  765                                                      
CONECT  763  762  764  769                                                      
CONECT  764  763                                                                
CONECT  765  762  766  767                                                      
CONECT  766  765  768                                                           
CONECT  767  765                                                                
CONECT  768  766                                                                
CONECT  769  763  770                                                           
CONECT  770  769  771  773                                                      
CONECT  771  770  772  774                                                      
CONECT  772  771                                                                
CONECT  773  770                                                                
CONECT  774  771  775                                                           
CONECT  775  774  778  776                                                      
CONECT  776  775  777  779                                                      
CONECT  777  776                                                                
CONECT  778  775                                                                
CONECT  779  776  780                                                           
CONECT  780  779  781  783                                                      
CONECT  781  780  782  787                                                      
CONECT  782  781                                                                
CONECT  783  780  784  785                                                      
CONECT  784  783  786                                                           
CONECT  785  783                                                                
CONECT  786  784                                                                
CONECT  787  781  788                                                           
CONECT  788  787  789  791                                                      
CONECT  789  788  790  793                                                      
CONECT  790  789                                                                
CONECT  791  788  792                                                           
CONECT  792  791                                                                
CONECT  793  789  794                                                           
CONECT  794  793  795  797                                                      
CONECT  795  794  796  801                                                      
CONECT  796  795                                                                
CONECT  797  794  798                                                           
CONECT  798  797  799                                                           
CONECT  799  798  800                                                           
CONECT  800  799                                                                
CONECT  801  795  802                                                           
CONECT  802  801  803  805                                                      
CONECT  803  802  804  806                                                      
CONECT  804  803                                                                
CONECT  805  802                                                                
CONECT  806  803  807                                                           
CONECT  807  806  808  810                                                      
CONECT  808  807  809  814                                                      
CONECT  809  808                                                                
CONECT  810  807  811                                                           
CONECT  811  810  812  813                                                      
CONECT  812  811                                                                
CONECT  813  811                                                                
CONECT  814  808                                                                
END                                                                             
