# Supplementary material for: Computational Pipeline for Accelerating the Design of Glycomimetics
Source: J Chem Inf Model. 2025 Nov 27;65(24):13374–85. doi: 10.1021/acs.jcim.5c02282 (PMC12728930; doi:10.1021/acs.jcim.5c02282)
Supplement: Supplementary file 2 [file ci5c02282_si_002.zip › gm_supp/Test/Cholera-Toxin/1rf2/output/complex0-O1-1rf2_O25_R.pdb]

TITLE     Generated by GMML                                                     
ATOM      1 N    THR D   1     -25.016  -3.946   2.390                       N  
ATOM      2 CA   THR D   1     -24.057  -4.755   3.207                       C  
ATOM      3 C    THR D   1     -24.777  -5.467   4.359                       C  
ATOM      4 O    THR D   1     -25.851  -5.035   4.791                       O  
ATOM      5 CB   THR D   1     -22.978  -3.807   3.746                       C  
ATOM      6 OG1  THR D   1     -22.031  -3.536   2.705                       O  
ATOM      7 CG2  THR D   1     -22.172  -4.421   4.786                       C  
ATOM      8 HN1  THR D   1     -24.537  -3.472   1.624                       H  
ATOM      9 HN2  THR D   1     -25.541  -3.289   2.968                       H  
ATOM     10 HN3  THR D   1     -25.794  -4.513   2.053                       H  
ATOM     11 HA   THR D   1     -23.576  -5.518   2.552                       H  
ATOM     12 HB   THR D   1     -23.437  -2.860   4.114                       H  
ATOM     13 HG1  THR D   1     -21.363  -2.949   3.039                       H  
ATOM     14 1HG2 THR D   1     -21.388  -3.732   5.178                       H  
ATOM     15 2HG2 THR D   1     -21.725  -5.380   4.435                       H  
ATOM     16 3HG2 THR D   1     -22.811  -4.813   5.611                       H  
ATOM     17 N    PRO D   2     -24.222  -6.568   4.859                       N  
ATOM     18 CA   PRO D   2     -24.877  -7.267   5.974                       C  
ATOM     19 C    PRO D   2     -25.095  -6.378   7.192                       C  
ATOM     20 O    PRO D   2     -24.289  -5.482   7.498                       O  
ATOM     21 CB   PRO D   2     -23.907  -8.396   6.327                       C  
ATOM     22 CG   PRO D   2     -22.879  -8.430   5.266                       C  
ATOM     23 CD   PRO D   2     -23.024  -7.273   4.365                       C  
ATOM     24 HA   PRO D   2     -25.850  -7.694   5.636                       H  
ATOM     25 HB1  PRO D   2     -23.477  -8.300   7.351                       H  
ATOM     26 HB2  PRO D   2     -24.414  -9.378   6.478                       H  
ATOM     27 HG1  PRO D   2     -22.894  -9.394   4.707                       H  
ATOM     28 HG2  PRO D   2     -21.850  -8.498   5.689                       H  
ATOM     29 HD1  PRO D   2     -22.114  -6.632   4.298                       H  
ATOM     30 HD2  PRO D   2     -23.067  -7.541   3.284                       H  
ATOM     31 N    GLN D   3     -26.162  -6.648   7.926                       N  
ATOM     32 CA   GLN D   3     -26.447  -5.870   9.122                       C  
ATOM     33 C    GLN D   3     -26.052  -6.553  10.423                       C  
ATOM     34 O    GLN D   3     -26.127  -5.937  11.495                       O  
ATOM     35 CB   GLN D   3     -27.919  -5.514   9.160                       C  
ATOM     36 CG   GLN D   3     -28.356  -4.759   7.896                       C  
ATOM     37 CD   GLN D   3     -29.139  -3.492   8.178                       C  
ATOM     38 OE1  GLN D   3     -29.227  -3.034   9.321                       O  
ATOM     39 NE2  GLN D   3     -29.725  -2.929   7.136                       N  
ATOM     40 HN   GLN D   3     -26.788  -7.405   7.652                       H  
ATOM     41 HA   GLN D   3     -25.871  -4.918   9.051                       H  
ATOM     42 HB1  GLN D   3     -28.551  -6.417   9.333                       H  
ATOM     43 HB2  GLN D   3     -28.175  -4.943  10.083                       H  
ATOM     44 HG1  GLN D   3     -27.477  -4.540   7.246                       H  
ATOM     45 HG2  GLN D   3     -28.929  -5.431   7.216                       H  
ATOM     46 1HE2 GLN D   3     -30.252  -2.076   7.326                       H  
ATOM     47 2HE2 GLN D   3     -29.652  -3.307   6.192                       H  
ATOM     48 N    ASN D   4     -25.623  -7.805  10.315                       N  
ATOM     49 CA   ASN D   4     -25.210  -8.543  11.494                       C  
ATOM     50 C    ASN D   4     -24.339  -9.728  11.104                       C  
ATOM     51 O    ASN D   4     -24.176 -10.036   9.926                       O  
ATOM     52 CB   ASN D   4     -26.417  -9.017  12.295                       C  
ATOM     53 CG   ASN D   4     -27.334  -9.895  11.477                       C  
ATOM     54 OD1  ASN D   4     -26.926 -10.947  11.013                       O  
ATOM     55 ND2  ASN D   4     -28.583  -9.467  11.313                       N  
ATOM     56 HN   ASN D   4     -25.584  -8.250   9.398                       H  
ATOM     57 HA   ASN D   4     -24.607  -7.863  12.139                       H  
ATOM     58 HB1  ASN D   4     -26.971  -8.156  12.738                       H  
ATOM     59 HB2  ASN D   4     -26.102  -9.527  13.235                       H  
ATOM     60 1HD2 ASN D   4     -29.202 -10.060  10.761                       H  
ATOM     61 2HD2 ASN D   4     -28.924  -8.587  11.701                       H  
ATOM     62 N    ILE D   5     -23.712 -10.346  12.097                       N  
ATOM     63 CA   ILE D   5     -22.735 -11.384  11.832                       C  
ATOM     64 C    ILE D   5     -23.362 -12.619  11.172                       C  
ATOM     65 O    ILE D   5     -22.702 -13.325  10.421                       O  
ATOM     66 CB   ILE D   5     -22.007 -11.741  13.137                       C  
ATOM     67 CG1  ILE D   5     -20.826 -12.659  12.868                       C  
ATOM     68 CG2  ILE D   5     -22.961 -12.339  14.180                       C  
ATOM     69 CD1  ILE D   5     -19.911 -12.806  14.078                       C  
ATOM     70 HN   ILE D   5     -23.921 -10.087  13.061                       H  
ATOM     71 HA   ILE D   5     -21.980 -10.967  11.125                       H  
ATOM     72 HB   ILE D   5     -21.602 -10.793  13.562                       H  
ATOM     73 1HG1 ILE D   5     -21.168 -13.655  12.501                       H  
ATOM     74 2HG1 ILE D   5     -20.254 -12.324  11.972                       H  
ATOM     75 2HG2 ILE D   5     -23.511 -13.218  13.769                       H  
ATOM     76 3HG2 ILE D   5     -23.827 -11.664  14.371                       H  
ATOM     77 1HG2 ILE D   5     -22.433 -12.598  15.127                       H  
ATOM     78 1HD1 ILE D   5     -19.045 -13.479  13.881                       H  
ATOM     79 2HD1 ILE D   5     -20.483 -13.141  14.974                       H  
ATOM     80 3HD1 ILE D   5     -19.569 -11.810  14.445                       H  
ATOM     81 N    THR D   6     -24.619 -12.913  11.488                       N  
ATOM     82 CA   THR D   6     -25.245 -14.117  10.959                       C  
ATOM     83 C    THR D   6     -25.459 -13.980   9.449                       C  
ATOM     84 O    THR D   6     -25.157 -14.898   8.689                       O  
ATOM     85 CB   THR D   6     -26.558 -14.375  11.697                       C  
ATOM     86 OG1  THR D   6     -26.276 -14.642  13.085                       O  
ATOM     87 CG2  THR D   6     -27.244 -15.613  11.157                       C  
ATOM     88 HN   THR D   6     -25.147 -12.294  12.103                       H  
ATOM     89 HA   THR D   6     -24.562 -14.979  11.142                       H  
ATOM     90 HB   THR D   6     -27.231 -13.491  11.605                       H  
ATOM     91 HG1  THR D   6     -25.846 -13.866  13.424                       H  
ATOM     92 1HG2 THR D   6     -27.462 -15.406  10.083                       H  
ATOM     93 2HG2 THR D   6     -28.145 -15.911  11.743                       H  
ATOM     94 3HG2 THR D   6     -26.660 -16.549  11.318                       H  
ATOM     95 N    ASP D   7     -25.946 -12.814   9.035                       N  
ATOM     96 CA   ASP D   7     -26.164 -12.536   7.619                       C  
ATOM     97 C    ASP D   7     -24.825 -12.467   6.869                       C  
ATOM     98 O    ASP D   7     -24.703 -12.930   5.750                       O  
ATOM     99 CB   ASP D   7     -26.950 -11.240   7.488                       C  
ATOM    100 CG   ASP D   7     -28.406 -11.389   7.968                       C  
ATOM    101 OD1  ASP D   7     -28.898 -12.546   8.133                       O  
ATOM    102 OD2  ASP D   7     -29.123 -10.409   8.218                       O  
ATOM    103 HN   ASP D   7     -26.173 -12.097   9.724                       H  
ATOM    104 HA   ASP D   7     -26.771 -13.364   7.185                       H  
ATOM    105 HB1  ASP D   7     -26.436 -10.402   8.015                       H  
ATOM    106 HB2  ASP D   7     -26.908 -10.847   6.445                       H  
ATOM    107 N    LEU D   8     -23.793 -11.923   7.510                       N  
ATOM    108 CA   LEU D   8     -22.474 -11.885   6.902                       C  
ATOM    109 C    LEU D   8     -21.931 -13.296   6.716                       C  
ATOM    110 O    LEU D   8     -21.439 -13.658   5.650                       O  
ATOM    111 CB   LEU D   8     -21.522 -11.081   7.785                       C  
ATOM    112 CG   LEU D   8     -20.138 -10.766   7.217                       C  
ATOM    113 CD1  LEU D   8     -19.633  -9.439   7.797                       C  
ATOM    114 CD2  LEU D   8     -19.186 -11.868   7.543                       C  
ATOM    115 HN   LEU D   8     -23.930 -11.528   8.440                       H  
ATOM    116 HA   LEU D   8     -22.548 -11.391   5.905                       H  
ATOM    117 HB1  LEU D   8     -21.411 -11.591   8.770                       H  
ATOM    118 HB2  LEU D   8     -22.019 -10.133   8.097                       H  
ATOM    119 HG   LEU D   8     -20.215 -10.670   6.109                       H  
ATOM    120 1HD1 LEU D   8     -20.344  -8.616   7.553                       H  
ATOM    121 2HD1 LEU D   8     -18.596  -9.206   7.461                       H  
ATOM    122 3HD1 LEU D   8     -19.439  -9.511   8.893                       H  
ATOM    123 1HD2 LEU D   8     -19.553 -12.833   7.121                       H  
ATOM    124 2HD2 LEU D   8     -18.992 -11.940   8.639                       H  
ATOM    125 3HD2 LEU D   8     -18.149 -11.635   7.207                       H  
ATOM    126 N    CYX D   9     -22.053 -14.110   7.757                       N  
ATOM    127 CA   CYX D   9     -21.511 -15.456   7.733                       C  
ATOM    128 C    CYX D   9     -22.134 -16.285   6.591                       C  
ATOM    129 O    CYX D   9     -21.451 -17.097   5.944                       O  
ATOM    130 CB   CYX D   9     -21.753 -16.129   9.080                       C  
ATOM    131 SG   CYX D   9     -20.608 -17.445   9.475                       S  
ATOM    132 HN   CYX D   9     -22.538 -13.782   8.592                       H  
ATOM    133 HA   CYX D   9     -20.411 -15.391   7.563                       H  
ATOM    134 HB1  CYX D   9     -21.765 -15.369   9.896                       H  
ATOM    135 HB2  CYX D   9     -22.803 -16.498   9.145                       H  
ATOM    136 N    ALA D  10     -23.431 -16.070   6.341                       N  
ATOM    137 CA   ALA D  10     -24.191 -16.819   5.352                       C  
ATOM    138 C    ALA D  10     -23.720 -16.566   3.930                       C  
ATOM    139 O    ALA D  10     -24.067 -17.313   3.010                       O  
ATOM    140 CB   ALA D  10     -25.643 -16.462   5.491                       C  
ATOM    141 HN   ALA D  10     -23.912 -15.343   6.871                       H  
ATOM    142 HA   ALA D  10     -24.075 -17.906   5.571                       H  
ATOM    143 HB1  ALA D  10     -25.989 -16.648   6.535                       H  
ATOM    144 HB2  ALA D  10     -26.276 -16.994   4.742                       H  
ATOM    145 HB3  ALA D  10     -25.847 -15.415   5.165                       H  
ATOM    146 N    GLU D  11     -22.951 -15.499   3.723                       N  
ATOM    147 CA   GLU D  11     -22.448 -15.188   2.377                       C  
ATOM    148 C    GLU D  11     -21.281 -16.065   1.947                       C  
ATOM    149 O    GLU D  11     -20.848 -15.981   0.803                       O  
ATOM    150 CB   GLU D  11     -22.010 -13.720   2.282                       C  
ATOM    151 CG   GLU D  11     -23.117 -12.744   2.612                       C  
ATOM    152 CD   GLU D  11     -22.731 -11.308   2.334                       C  
ATOM    153 OE1  GLU D  11     -21.520 -11.022   2.254                       O  
ATOM    154 OE2  GLU D  11     -23.641 -10.465   2.203                       O  
ATOM    155 HN   GLU D  11     -22.709 -14.892   4.506                       H  
ATOM    156 HA   GLU D  11     -23.282 -15.346   1.653                       H  
ATOM    157 HB1  GLU D  11     -21.574 -13.501   1.280                       H  
ATOM    158 HB2  GLU D  11     -21.113 -13.532   2.918                       H  
ATOM    159 HG1  GLU D  11     -24.060 -13.015   2.082                       H  
ATOM    160 HG2  GLU D  11     -23.460 -12.869   3.666                       H  
ATOM    161 N    TYR D  12     -20.796 -16.928   2.830                       N  
ATOM    162 CA   TYR D  12     -19.572 -17.684   2.561                       C  
ATOM    163 C    TYR D  12     -19.799 -19.172   2.624                       C  
ATOM    164 O    TYR D  12     -20.595 -19.649   3.402                       O  
ATOM    165 CB   TYR D  12     -18.454 -17.285   3.565                       C  
ATOM    166 CG   TYR D  12     -18.034 -15.858   3.374                       C  
ATOM    167 CD1  TYR D  12     -18.706 -14.838   4.012                       C  
ATOM    168 CD2  TYR D  12     -17.032 -15.519   2.481                       C  
ATOM    169 CE1  TYR D  12     -18.363 -13.510   3.796                       C  
ATOM    170 CE2  TYR D  12     -16.672 -14.183   2.277                       C  
ATOM    171 CZ   TYR D  12     -17.357 -13.189   2.934                       C  
ATOM    172 OH   TYR D  12     -17.060 -11.876   2.710                       O  
ATOM    173 HN   TYR D  12     -21.286 -17.067   3.714                       H  
ATOM    174 HA   TYR D  12     -19.224 -17.428   1.533                       H  
ATOM    175 HB1  TYR D  12     -18.760 -17.484   4.619                       H  
ATOM    176 HB2  TYR D  12     -17.584 -17.979   3.505                       H  
ATOM    177 HD1  TYR D  12     -19.529 -15.080   4.705                       H  
ATOM    178 HD2  TYR D  12     -16.510 -16.314   1.922                       H  
ATOM    179 HE1  TYR D  12     -18.908 -12.710   4.325                       H  
ATOM    180 HE2  TYR D  12     -15.844 -13.929   1.594                       H  
ATOM    181 HH   TYR D  12     -17.533 -11.189   3.164                       H  
ATOM    182 N    HIS D  13     -19.072 -19.902   1.789                       N  
ATOM    183 CA   HIS D  13     -19.065 -21.352   1.857                       C  
ATOM    184 C    HIS D  13     -18.316 -21.860   3.081                       C  
ATOM    185 O    HIS D  13     -17.393 -21.202   3.588                       O  
ATOM    186 CB   HIS D  13     -18.381 -21.951   0.630                       C  
ATOM    187 CG   HIS D  13     -18.955 -21.502  -0.678                       C  
ATOM    188 ND1  HIS D  13     -18.167 -21.019  -1.704                       N  
ATOM    189 CD2  HIS D  13     -20.230 -21.478  -1.139                       C  
ATOM    190 CE1  HIS D  13     -18.933 -20.709  -2.737                       C  
ATOM    191 NE2  HIS D  13     -20.189 -20.975  -2.419                       N  
ATOM    192 HN   HIS D  13     -18.505 -19.434   1.083                       H  
ATOM    193 HA   HIS D  13     -20.118 -21.717   1.899                       H  
ATOM    194 HB1  HIS D  13     -18.377 -23.064   0.691                       H  
ATOM    195 HB2  HIS D  13     -17.284 -21.754   0.661                       H  
ATOM    196 HD1  HIS D  13     -17.153 -20.917  -1.671                       H  
ATOM    197 HD2  HIS D  13     -21.131 -21.801  -0.591                       H  
ATOM    198 HE1  HIS D  13     -18.584 -20.299  -3.699                       H  
ATOM    199 HE2  HIS D  13     -20.997 -20.831  -3.025                       H  
ATOM    200 N    ASN D  14     -18.721 -23.032   3.560                       N  
ATOM    201 CA   ASN D  14     -18.001 -23.747   4.606                       C  
ATOM    202 C    ASN D  14     -17.918 -22.949   5.920                       C  
ATOM    203 O    ASN D  14     -16.893 -22.995   6.613                       O  
ATOM    204 CB   ASN D  14     -16.572 -24.074   4.163                       C  
ATOM    205 CG   ASN D  14     -16.514 -24.982   2.948                       C  
ATOM    206 OD1  ASN D  14     -15.846 -24.662   1.956                       O  
ATOM    207 ND2  ASN D  14     -17.176 -26.128   3.025                       N  
ATOM    208 HN   ASN D  14     -19.571 -23.448   3.180                       H  
ATOM    209 HA   ASN D  14     -18.535 -24.705   4.809                       H  
ATOM    210 HB1  ASN D  14     -15.984 -24.504   5.007                       H  
ATOM    211 HB2  ASN D  14     -15.988 -23.140   3.988                       H  
ATOM    212 1HD2 ASN D  14     -17.726 -26.392   3.842                       H  
ATOM    213 2HD2 ASN D  14     -17.137 -26.738   2.209                       H  
ATOM    214 N    THR D  15     -18.969 -22.191   6.246                       N  
ATOM    215 CA   THR D  15     -19.035 -21.470   7.504                       C  
ATOM    216 C    THR D  15     -20.186 -21.906   8.378                       C  
ATOM    217 O    THR D  15     -21.159 -22.516   7.935                       O  
ATOM    218 CB   THR D  15     -19.161 -19.963   7.288                       C  
ATOM    219 OG1  THR D  15     -20.366 -19.662   6.565                       O  
ATOM    220 CG2  THR D  15     -18.013 -19.366   6.474                       C  
ATOM    221 HN   THR D  15     -19.748 -22.117   5.592                       H  
ATOM    222 HA   THR D  15     -18.088 -21.661   8.061                       H  
ATOM    223 HB   THR D  15     -19.200 -19.458   8.281                       H  
ATOM    224 HG1  THR D  15     -20.444 -18.725   6.431                       H  
ATOM    225 1HG2 THR D  15     -18.105 -18.266   6.316                       H  
ATOM    226 2HG2 THR D  15     -17.902 -19.897   5.500                       H  
ATOM    227 3HG2 THR D  15     -17.029 -19.618   6.935                       H  
ATOM    228 N    GLN D  16     -20.063 -21.553   9.650                       N  
ATOM    229 CA   GLN D  16     -21.168 -21.650  10.592                       C  
ATOM    230 C    GLN D  16     -20.987 -20.644  11.722                       C  
ATOM    231 O    GLN D  16     -19.864 -20.153  11.965                       O  
ATOM    232 CB   GLN D  16     -21.269 -23.050  11.177                       C  
ATOM    233 CG   GLN D  16     -20.148 -23.414  12.112                       C  
ATOM    234 CD   GLN D  16     -20.034 -24.903  12.319                       C  
ATOM    235 OE1  GLN D  16     -19.621 -25.631  11.416                       O  
ATOM    236 NE2  GLN D  16     -20.436 -25.369  13.486                       N  
ATOM    237 HN   GLN D  16     -19.164 -21.202   9.979                       H  
ATOM    238 HA   GLN D  16     -22.117 -21.418  10.055                       H  
ATOM    239 HB1  GLN D  16     -21.358 -23.807  10.363                       H  
ATOM    240 HB2  GLN D  16     -22.255 -23.192  11.678                       H  
ATOM    241 HG1  GLN D  16     -20.246 -22.879  13.085                       H  
ATOM    242 HG2  GLN D  16     -19.180 -22.981  11.767                       H  
ATOM    243 1HE2 GLN D  16     -20.778 -24.766  14.234                       H  
ATOM    244 2HE2 GLN D  16     -20.359 -26.376  13.626                       H  
ATOM    245 N    ILE D  17     -22.096 -20.345  12.390                       N  
ATOM    246 CA   ILE D  17     -22.094 -19.535  13.590                       C  
ATOM    247 C    ILE D  17     -22.004 -20.447  14.816                       C  
ATOM    248 O    ILE D  17     -22.731 -21.440  14.909                       O  
ATOM    249 CB   ILE D  17     -23.410 -18.706  13.642                       C  
ATOM    250 CG1  ILE D  17     -23.392 -17.611  12.570                       C  
ATOM    251 CG2  ILE D  17     -23.645 -18.158  15.053                       C  
ATOM    252 CD1  ILE D  17     -22.503 -16.430  12.909                       C  
ATOM    253 HN   ILE D  17     -22.986 -20.701  12.043                       H  
ATOM    254 HA   ILE D  17     -21.218 -18.845  13.573                       H  
ATOM    255 HB   ILE D  17     -24.253 -19.396  13.404                       H  
ATOM    256 1HG1 ILE D  17     -23.114 -18.038  11.579                       H  
ATOM    257 2HG1 ILE D  17     -24.428 -17.268  12.343                       H  
ATOM    258 1HG2 ILE D  17     -23.658 -18.955  15.833                       H  
ATOM    259 2HG2 ILE D  17     -24.577 -17.547  15.093                       H  
ATOM    260 3HG2 ILE D  17     -22.898 -17.368  15.303                       H  
ATOM    261 1HD1 ILE D  17     -22.490 -15.633  12.129                       H  
ATOM    262 2HD1 ILE D  17     -21.467 -16.773  13.136                       H  
ATOM    263 3HD1 ILE D  17     -22.781 -16.003  13.900                       H  
ATOM    264 N    HIS D  18     -21.116 -20.090  15.740                       N  
ATOM    265 CA   HIS D  18     -21.110 -20.605  17.111                       C  
ATOM    266 C    HIS D  18     -21.581 -19.473  18.035                       C  
ATOM    267 O    HIS D  18     -21.097 -18.352  17.942                       O  
ATOM    268 CB   HIS D  18     -19.698 -21.020  17.569                       C  
ATOM    269 CG   HIS D  18     -19.100 -22.174  16.822                       C  
ATOM    270 ND1  HIS D  18     -18.572 -23.268  17.466                       N  
ATOM    271 CD2  HIS D  18     -18.935 -22.401  15.500                       C  
ATOM    272 CE1  HIS D  18     -18.084 -24.107  16.570                       C  
ATOM    273 NE2  HIS D  18     -18.287 -23.604  15.374                       N  
ATOM    274 HN   HIS D  18     -20.396 -19.417  15.478                       H  
ATOM    275 HA   HIS D  18     -21.805 -21.473  17.192                       H  
ATOM    276 HB1  HIS D  18     -19.010 -20.143  17.536                       H  
ATOM    277 HB2  HIS D  18     -19.695 -21.229  18.664                       H  
ATOM    278 HD1  HIS D  18     -18.559 -23.409  18.476                       H  
ATOM    279 HD2  HIS D  18     -19.260 -21.743  14.677                       H  
ATOM    280 HE1  HIS D  18     -17.589 -25.068  16.789                       H  
ATOM    281 HE2  HIS D  18     -18.008 -24.037  14.494                       H  
ATOM    282 N    THR D  19     -22.545 -19.766  18.898                       N  
ATOM    283 CA   THR D  19     -22.999 -18.805  19.890                       C  
ATOM    284 C    THR D  19     -22.370 -19.157  21.226                       C  
ATOM    285 O    THR D  19     -22.563 -20.247  21.763                       O  
ATOM    286 CB   THR D  19     -24.521 -18.825  19.978                       C  
ATOM    287 OG1  THR D  19     -25.083 -18.497  18.702                       O  
ATOM    288 CG2  THR D  19     -25.007 -17.777  20.961                       C  
ATOM    289 HN   THR D  19     -22.979 -20.689  18.865                       H  
ATOM    290 HA   THR D  19     -22.665 -17.785  19.588                       H  
ATOM    291 HB   THR D  19     -24.869 -19.835  20.297                       H  
ATOM    292 HG1  THR D  19     -26.031 -18.509  18.757                       H  
ATOM    293 1HG2 THR D  19     -26.120 -17.792  21.025                       H  
ATOM    294 2HG2 THR D  19     -24.619 -16.762  20.712                       H  
ATOM    295 3HG2 THR D  19     -24.531 -17.895  21.963                       H  
ATOM    296 N    LEU D  20     -21.559 -18.233  21.715                       N  
ATOM    297 CA   LEU D  20     -20.799 -18.430  22.944                       C  
ATOM    298 C    LEU D  20     -21.459 -17.738  24.134                       C  
ATOM    299 O    LEU D  20     -21.676 -18.346  25.174                       O  
ATOM    300 CB   LEU D  20     -19.350 -17.938  22.799                       C  
ATOM    301 CG   LEU D  20     -18.359 -18.875  22.126                       C  
ATOM    302 CD1  LEU D  20     -18.370 -20.255  22.753                       C  
ATOM    303 CD2  LEU D  20     -18.628 -18.942  20.644                       C  
ATOM    304 HN   LEU D  20     -21.462 -17.350  21.214                       H  
ATOM    305 HA   LEU D  20     -20.770 -19.524  23.157                       H  
ATOM    306 HB1  LEU D  20     -18.958 -17.642  23.800                       H  
ATOM    307 HB2  LEU D  20     -19.344 -16.954  22.274                       H  
ATOM    308 HG   LEU D  20     -17.339 -18.447  22.266                       H  
ATOM    309 1HD1 LEU D  20     -17.643 -20.942  22.260                       H  
ATOM    310 2HD1 LEU D  20     -19.397 -20.689  22.760                       H  
ATOM    311 3HD1 LEU D  20     -18.195 -20.202  23.853                       H  
ATOM    312 1HD2 LEU D  20     -17.901 -19.629  20.151                       H  
ATOM    313 2HD2 LEU D  20     -18.629 -17.930  20.175                       H  
ATOM    314 3HD2 LEU D  20     -19.684 -19.226  20.425                       H  
ATOM    315 N    ASN D  21     -21.791 -16.471  23.953                       N  
ATOM    316 CA   ASN D  21     -22.271 -15.643  25.052                       C  
ATOM    317 C    ASN D  21     -21.456 -15.817  26.336                       C  
ATOM    318 O    ASN D  21     -21.986 -16.023  27.419                       O  
ATOM    319 CB   ASN D  21     -23.790 -15.847  25.251                       C  
ATOM    320 CG   ASN D  21     -24.597 -15.118  24.182                       C  
ATOM    321 OD1  ASN D  21     -24.245 -13.989  23.794                       O  
ATOM    322 ND2  ASN D  21     -25.674 -15.752  23.687                       N  
ATOM    323 HN   ASN D  21     -21.709 -16.063  23.022                       H  
ATOM    324 HA   ASN D  21     -22.134 -14.584  24.732                       H  
ATOM    325 HB1  ASN D  21     -24.110 -15.550  26.277                       H  
ATOM    326 HB2  ASN D  21     -24.054 -16.929  25.294                       H  
ATOM    327 1HD2 ASN D  21     -26.214 -15.264  22.972                       H  
ATOM    328 2HD2 ASN D  21     -25.962 -16.677  24.005                       H  
ATOM    329 N    ASP D  22     -20.137 -15.733  26.167                       N  
ATOM    330 CA   ASP D  22     -19.222 -15.953  27.264                       C  
ATOM    331 C    ASP D  22     -17.934 -15.207  26.973                       C  
ATOM    332 O    ASP D  22     -17.613 -14.923  25.839                       O  
ATOM    333 CB   ASP D  22     -18.934 -17.455  27.416                       C  
ATOM    334 CG   ASP D  22     -18.349 -17.831  28.759                       C  
ATOM    335 OD1  ASP D  22     -18.366 -17.027  29.741                       O  
ATOM    336 OD2  ASP D  22     -17.897 -18.984  28.945                       O  
ATOM    337 HN   ASP D  22     -19.765 -15.509  25.244                       H  
ATOM    338 HA   ASP D  22     -19.672 -15.564  28.207                       H  
ATOM    339 HB1  ASP D  22     -19.850 -18.054  27.205                       H  
ATOM    340 HB2  ASP D  22     -18.280 -17.815  26.588                       H  
ATOM    341 N    LYS D  23     -17.201 -14.890  28.028                       N  
ATOM    342 CA   LYS D  23     -15.858 -14.381  27.878                       C  
ATOM    343 C    LYS D  23     -14.912 -15.465  27.395                       C  
ATOM    344 O    LYS D  23     -15.159 -16.655  27.560                       O  
ATOM    345 CB   LYS D  23     -15.333 -13.776  29.172                       C  
ATOM    346 CG   LYS D  23     -15.079 -14.770  30.273                       C  
ATOM    347 CD   LYS D  23     -14.578 -14.039  31.522                       C  
ATOM    348 CE   LYS D  23     -14.136 -14.993  32.627                       C  
ATOM    349 NZ   LYS D  23     -13.585 -14.268  33.844                       N  
ATOM    350 HN   LYS D  23     -17.591 -15.007  28.963                       H  
ATOM    351 HA   LYS D  23     -15.880 -13.576  27.107                       H  
ATOM    352 HB1  LYS D  23     -16.017 -12.971  29.528                       H  
ATOM    353 HB2  LYS D  23     -14.415 -13.175  28.974                       H  
ATOM    354 HG1  LYS D  23     -15.974 -15.399  30.485                       H  
ATOM    355 HG2  LYS D  23     -14.384 -15.582  29.954                       H  
ATOM    356 HD1  LYS D  23     -13.765 -13.321  31.265                       H  
ATOM    357 HD2  LYS D  23     -15.343 -13.320  31.898                       H  
ATOM    358 HE1  LYS D  23     -14.963 -15.683  32.914                       H  
ATOM    359 HE2  LYS D  23     -13.403 -15.740  32.241                       H  
ATOM    360 HZ1  LYS D  23     -13.289 -14.906  34.583                       H  
ATOM    361 HZ2  LYS D  23     -14.255 -13.585  34.197                       H  
ATOM    362 HZ3  LYS D  23     -12.828 -13.637  33.582                       H  
ATOM    363 N    ILE D  24     -13.782 -15.029  26.839                       N  
ATOM    364 CA   ILE D  24     -12.723 -15.926  26.409                       C  
ATOM    365 C    ILE D  24     -12.023 -16.506  27.641                       C  
ATOM    366 O    ILE D  24     -11.694 -15.765  28.575                       O  
ATOM    367 CB   ILE D  24     -11.745 -15.196  25.486                       C  
ATOM    368 CG1  ILE D  24     -12.478 -14.712  24.216                       C  
ATOM    369 CG2  ILE D  24     -10.571 -16.100  25.165                       C  
ATOM    370 CD1  ILE D  24     -11.657 -13.725  23.403                       C  
ATOM    371 HN   ILE D  24     -13.656 -14.025  26.710                       H  
ATOM    372 HA   ILE D  24     -13.184 -16.766  25.839                       H  
ATOM    373 HB   ILE D  24     -11.358 -14.301  26.027                       H  
ATOM    374 1HG1 ILE D  24     -13.477 -14.287  24.469                       H  
ATOM    375 2HG1 ILE D  24     -12.802 -15.575  23.588                       H  
ATOM    376 1HG2 ILE D  24      -9.858 -15.568  24.492                       H  
ATOM    377 2HG2 ILE D  24     -10.898 -17.078  24.740                       H  
ATOM    378 3HG2 ILE D  24     -10.072 -16.483  26.086                       H  
ATOM    379 1HD1 ILE D  24     -12.186 -13.376  22.486                       H  
ATOM    380 2HD1 ILE D  24     -10.658 -14.150  23.150                       H  
ATOM    381 3HD1 ILE D  24     -11.333 -12.862  24.031                       H  
ATOM    382 N    PHE D  25     -11.846 -17.829  27.650                       N  
ATOM    383 CA   PHE D  25     -11.170 -18.522  28.726                       C  
ATOM    384 C    PHE D  25      -9.652 -18.506  28.627                       C  
ATOM    385 O    PHE D  25      -8.961 -18.323  29.644                       O  
ATOM    386 CB   PHE D  25     -11.663 -19.966  28.803                       C  
ATOM    387 CG   PHE D  25     -10.990 -20.758  29.866                       C  
ATOM    388 CD1  PHE D  25     -11.420 -20.662  31.175                       C  
ATOM    389 CD2  PHE D  25      -9.905 -21.565  29.573                       C  
ATOM    390 CE1  PHE D  25     -10.791 -21.377  32.177                       C  
ATOM    391 CE2  PHE D  25      -9.258 -22.262  30.577                       C  
ATOM    392 CZ   PHE D  25      -9.703 -22.165  31.865                       C  
ATOM    393 HN   PHE D  25     -12.202 -18.375  26.865                       H  
ATOM    394 HA   PHE D  25     -11.451 -18.018  29.680                       H  
ATOM    395 HB1  PHE D  25     -12.771 -20.001  28.923                       H  
ATOM    396 HB2  PHE D  25     -11.570 -20.471  27.813                       H  
ATOM    397 HD1  PHE D  25     -12.273 -20.009  31.423                       H  
ATOM    398 HD2  PHE D  25      -9.554 -21.653  28.531                       H  
ATOM    399 HE1  PHE D  25     -11.156 -21.318  33.216                       H  
ATOM    400 HE2  PHE D  25      -8.386 -22.894  30.339                       H  
ATOM    401 HZ   PHE D  25      -9.187 -22.723  32.664                       H  
ATOM    402 N    SER D  26      -9.113 -18.697  27.418                       N  
ATOM    403 CA   SER D  26      -7.681 -18.603  27.222                       C  
ATOM    404 C    SER D  26      -7.363 -17.941  25.894                       C  
ATOM    405 O    SER D  26      -8.128 -18.064  24.937                       O  
ATOM    406 CB   SER D  26      -7.007 -19.980  27.316                       C  
ATOM    407 OG   SER D  26      -7.260 -20.771  26.165                       O  
ATOM    408 HN   SER D  26      -9.717 -18.911  26.625                       H  
ATOM    409 HA   SER D  26      -7.265 -17.961  28.033                       H  
ATOM    410 HB1  SER D  26      -7.304 -20.514  28.249                       H  
ATOM    411 HB2  SER D  26      -5.913 -19.884  27.510                       H  
ATOM    412 HG   SER D  26      -6.843 -21.623  26.223                       H  
ATOM    413 N    TYR D  27      -6.228 -17.238  25.862                       N  
ATOM    414 CA   TYR D  27      -5.718 -16.574  24.667                       C  
ATOM    415 C    TYR D  27      -4.265 -16.987  24.482                       C  
ATOM    416 O    TYR D  27      -3.458 -16.855  25.430                       O  
ATOM    417 CB   TYR D  27      -5.796 -15.038  24.804                       C  
ATOM    418 CG   TYR D  27      -5.172 -14.339  23.642                       C  
ATOM    419 CD1  TYR D  27      -5.896 -14.029  22.492                       C  
ATOM    420 CD2  TYR D  27      -3.843 -13.976  23.679                       C  
ATOM    421 CE1  TYR D  27      -5.317 -13.444  21.408                       C  
ATOM    422 CE2  TYR D  27      -3.245 -13.359  22.561                       C  
ATOM    423 CZ   TYR D  27      -4.001 -13.093  21.433                       C  
ATOM    424 OH   TYR D  27      -3.424 -12.510  20.313                       O  
ATOM    425 HN   TYR D  27      -5.686 -17.161  26.723                       H  
ATOM    426 HA   TYR D  27      -6.312 -16.898  23.781                       H  
ATOM    427 HB1  TYR D  27      -5.352 -14.695  25.768                       H  
ATOM    428 HB2  TYR D  27      -6.846 -14.699  24.963                       H  
ATOM    429 HD1  TYR D  27      -6.973 -14.265  22.459                       H  
ATOM    430 HD2  TYR D  27      -3.245 -14.169  24.586                       H  
ATOM    431 HE1  TYR D  27      -5.918 -13.253  20.503                       H  
ATOM    432 HE2  TYR D  27      -2.176 -13.089  22.586                       H  
ATOM    433 HH   TYR D  27      -2.506 -12.265  20.330                       H  
ATOM    434 N    THR D  28      -3.943 -17.482  23.290                       N  
ATOM    435 CA   THR D  28      -2.594 -17.920  22.956                       C  
ATOM    436 C    THR D  28      -2.142 -17.260  21.689                       C  
ATOM    437 O    THR D  28      -2.912 -17.145  20.739                       O  
ATOM    438 CB   THR D  28      -2.627 -19.435  22.740                       C  
ATOM    439 OG1  THR D  28      -3.007 -20.103  23.963                       O  
ATOM    440 CG2  THR D  28      -1.265 -19.986  22.336                       C  
ATOM    441 HN   THR D  28      -4.671 -17.558  22.580                       H  
ATOM    442 HA   THR D  28      -1.895 -17.669  23.787                       H  
ATOM    443 HB   THR D  28      -3.370 -19.676  21.945                       H  
ATOM    444 HG1  THR D  28      -3.027 -21.043  23.829                       H  
ATOM    445 1HG2 THR D  28      -1.289 -21.090  22.179                       H  
ATOM    446 2HG2 THR D  28      -0.479 -19.700  23.073                       H  
ATOM    447 3HG2 THR D  28      -0.866 -19.459  21.438                       H  
ATOM    448 N    GLU D  29      -0.915 -16.781  21.658                       N  
ATOM    449 CA   GLU D  29      -0.370 -16.267  20.415                       C  
ATOM    450 C    GLU D  29       1.069 -16.722  20.242                       C  
ATOM    451 O    GLU D  29       1.802 -16.941  21.225                       O  
ATOM    452 CB   GLU D  29      -0.558 -14.751  20.243                       C  
ATOM    453 CG   GLU D  29       0.454 -13.909  20.893                       C  
ATOM    454 CD   GLU D  29       0.284 -12.427  20.700                       C  
ATOM    455 OE1  GLU D  29      -0.869 -11.938  20.600                       O  
ATOM    456 OE2  GLU D  29       1.330 -11.751  20.680                       O  
ATOM    457 HN   GLU D  29      -0.349 -16.771  22.506                       H  
ATOM    458 HA   GLU D  29      -0.952 -16.749  19.595                       H  
ATOM    459 HB1  GLU D  29      -1.577 -14.452  20.582                       H  
ATOM    460 HB2  GLU D  29      -0.627 -14.496  19.160                       H  
ATOM    461 HG1  GLU D  29       1.475 -14.221  20.571                       H  
ATOM    462 HG2  GLU D  29       0.509 -14.149  21.981                       H  
ATOM    463 N    SER D  30       1.448 -16.868  18.981                       N  
ATOM    464 CA   SER D  30       2.738 -17.440  18.573                       C  
ATOM    465 C    SER D  30       3.438 -16.572  17.535                       C  
ATOM    466 O    SER D  30       2.810 -16.075  16.588                       O  
ATOM    467 CB   SER D  30       2.484 -18.812  17.993                       C  
ATOM    468 OG   SER D  30       3.600 -19.318  17.291                       O  
ATOM    469 HN   SER D  30       0.805 -16.565  18.249                       H  
ATOM    470 HA   SER D  30       3.394 -17.538  19.469                       H  
ATOM    471 HB1  SER D  30       2.149 -19.525  18.782                       H  
ATOM    472 HB2  SER D  30       1.572 -18.814  17.351                       H  
ATOM    473 HG   SER D  30       3.440 -20.181  16.926                       H  
ATOM    474 N    LEU D  31       4.757 -16.442  17.700                       N  
ATOM    475 CA   LEU D  31       5.619 -15.827  16.709                       C  
ATOM    476 C    LEU D  31       6.509 -16.870  16.012                       C  
ATOM    477 O    LEU D  31       7.387 -16.505  15.234                       O  
ATOM    478 CB   LEU D  31       6.450 -14.679  17.311                       C  
ATOM    479 CG   LEU D  31       7.423 -15.028  18.457                       C  
ATOM    480 CD1  LEU D  31       8.687 -15.698  17.977                       C  
ATOM    481 CD2  LEU D  31       7.816 -13.737  19.176                       C  
ATOM    482 HN   LEU D  31       5.177 -16.791  18.562                       H  
ATOM    483 HA   LEU D  31       4.959 -15.382  15.928                       H  
ATOM    484 HB1  LEU D  31       5.766 -13.864  17.644                       H  
ATOM    485 HB2  LEU D  31       7.010 -14.163  16.497                       H  
ATOM    486 HG   LEU D  31       6.906 -15.703  19.179                       H  
ATOM    487 1HD1 LEU D  31       8.400 -16.639  17.453                       H  
ATOM    488 2HD1 LEU D  31       9.423 -15.868  18.797                       H  
ATOM    489 3HD1 LEU D  31       9.318 -15.028  17.347                       H  
ATOM    490 1HD2 LEU D  31       6.882 -13.242  19.531                       H  
ATOM    491 2HD2 LEU D  31       8.447 -13.067  18.546                       H  
ATOM    492 3HD2 LEU D  31       8.552 -13.907  19.996                       H  
ATOM    493 N    ALA D  32       6.269 -18.156  16.251                       N  
ATOM    494 CA   ALA D  32       7.097 -19.190  15.653                       C  
ATOM    495 C    ALA D  32       6.837 -19.246  14.167                       C  
ATOM    496 O    ALA D  32       5.726 -19.034  13.699                       O  
ATOM    497 CB   ALA D  32       6.812 -20.541  16.309                       C  
ATOM    498 HN   ALA D  32       5.495 -18.420  16.861                       H  
ATOM    499 HA   ALA D  32       8.169 -18.931  15.819                       H  
ATOM    500 HB1  ALA D  32       7.004 -20.500  17.407                       H  
ATOM    501 HB3  ALA D  32       5.780 -20.898  16.085                       H  
ATOM    502 HB2  ALA D  32       7.385 -21.364  15.822                       H  
ATOM    503 N    GLY D  33       7.884 -19.532  13.425                       N  
ATOM    504 CA   GLY D  33       7.795 -19.457  11.989                       C  
ATOM    505 C    GLY D  33       6.801 -20.435  11.372                       C  
ATOM    506 O    GLY D  33       6.817 -21.635  11.665                       O  
ATOM    507 HN   GLY D  33       8.761 -19.808  13.867                       H  
ATOM    508 HA1  GLY D  33       7.568 -18.414  11.666                       H  
ATOM    509 HA2  GLY D  33       8.803 -19.583  11.529                       H  
ATOM    510 N    LYS D  34       5.926 -19.887  10.534                       N  
ATOM    511 CA   LYS D  34       4.815 -20.607   9.885                       C  
ATOM    512 C    LYS D  34       3.662 -20.918  10.817                       C  
ATOM    513 O    LYS D  34       2.714 -21.600  10.435                       O  
ATOM    514 CB   LYS D  34       5.268 -21.878   9.189                       C  
ATOM    515 CG   LYS D  34       6.457 -21.711   8.295                       C  
ATOM    516 CD   LYS D  34       6.183 -20.837   7.120                       C  
ATOM    517 CE   LYS D  34       7.353 -20.875   6.133                       C  
ATOM    518 NZ   LYS D  34       7.162 -19.884   5.041                       N  
ATOM    519 HN   LYS D  34       6.031 -18.894  10.324                       H  
ATOM    520 HA   LYS D  34       4.414 -19.932   9.093                       H  
ATOM    521 HB1  LYS D  34       5.456 -22.683   9.937                       H  
ATOM    522 HB2  LYS D  34       4.421 -22.334   8.625                       H  
ATOM    523 HG1  LYS D  34       7.338 -21.341   8.869                       H  
ATOM    524 HG2  LYS D  34       6.854 -22.701   7.971                       H  
ATOM    525 HD1  LYS D  34       5.937 -19.794   7.429                       H  
ATOM    526 HD2  LYS D  34       5.218 -21.098   6.627                       H  
ATOM    527 HE1  LYS D  34       8.331 -20.734   6.649                       H  
ATOM    528 HE2  LYS D  34       7.519 -21.902   5.732                       H  
ATOM    529 HZ1  LYS D  34       7.941 -19.909   4.384                       H  
ATOM    530 HZ2  LYS D  34       7.010 -18.945   5.408                       H  
ATOM    531 HZ3  LYS D  34       6.267 -20.013   4.569                       H  
ATOM    532 N    ARG D  35       3.772 -20.452  12.059                       N  
ATOM    533 CA   ARG D  35       2.689 -20.571  13.039                       C  
ATOM    534 C    ARG D  35       2.426 -19.246  13.717                       C  
ATOM    535 O    ARG D  35       2.213 -19.197  14.931                       O  
ATOM    536 CB   ARG D  35       3.004 -21.650  14.071                       C  
ATOM    537 CG   ARG D  35       2.994 -23.043  13.472                       C  
ATOM    538 CD   ARG D  35       1.618 -23.513  12.972                       C  
ATOM    539 NE   ARG D  35       1.573 -24.964  12.787                       N  
ATOM    540 CZ   ARG D  35       0.738 -25.611  11.997                       C  
ATOM    541 NH1  ARG D  35      -0.146 -24.974  11.259                       N  
ATOM    542 NH2  ARG D  35       0.805 -26.931  11.939                       N  
ATOM    543 HN   ARG D  35       4.641 -19.996  12.338                       H  
ATOM    544 HA   ARG D  35       1.763 -20.872  12.496                       H  
ATOM    545 HB1  ARG D  35       2.315 -21.583  14.945                       H  
ATOM    546 HB2  ARG D  35       3.970 -21.442  14.588                       H  
ATOM    547 HG2  ARG D  35       3.416 -23.779  14.195                       H  
ATOM    548 HG1  ARG D  35       3.750 -23.120  12.656                       H  
ATOM    549 HD1  ARG D  35       0.801 -23.164  13.645                       H  
ATOM    550 HD2  ARG D  35       1.319 -22.976  12.042                       H  
ATOM    551 HE   ARG D  35       2.244 -25.523  13.314                       H  
ATOM    552 2HH1 ARG D  35      -0.198 -23.956  11.304                       H  
ATOM    553 1HH1 ARG D  35      -0.792 -25.474  10.648                       H  
ATOM    554 1HH2 ARG D  35       0.159 -27.431  11.328                       H  
ATOM    555 2HH2 ARG D  35       1.490 -27.425  12.511                       H  
ATOM    556 N    GLU D  36       2.479 -18.184  12.928                       N  
ATOM    557 CA   GLU D  36       2.183 -16.848  13.421                       C  
ATOM    558 C    GLU D  36       0.648 -16.693  13.483                       C  
ATOM    559 O    GLU D  36       0.006 -16.258  12.544                       O  
ATOM    560 CB   GLU D  36       2.850 -15.775  12.557                       C  
ATOM    561 CG   GLU D  36       4.339 -15.989  12.303                       C  
ATOM    562 CD   GLU D  36       4.660 -16.841  11.073                       C  
ATOM    563 OE1  GLU D  36       3.710 -17.457  10.508                       O  
ATOM    564 OE2  GLU D  36       5.869 -16.880  10.660                       O  
ATOM    565 HN   GLU D  36       2.734 -18.306  11.948                       H  
ATOM    566 HA   GLU D  36       2.585 -16.761  14.457                       H  
ATOM    567 HB1  GLU D  36       2.675 -14.764  12.994                       H  
ATOM    568 HB2  GLU D  36       2.306 -15.665  11.590                       H  
ATOM    569 HG2  GLU D  36       4.829 -16.416  13.209                       H  
ATOM    570 HG1  GLU D  36       4.867 -15.009  12.244                       H  
ATOM    571 N    MET D  37       0.085 -17.092  14.607                       N  
ATOM    572 CA   MET D  37      -1.337 -17.282  14.747                       C  
ATOM    573 C    MET D  37      -1.774 -17.019  16.184                       C  
ATOM    574 O    MET D  37      -0.936 -16.874  17.091                       O  
ATOM    575 CB   MET D  37      -1.685 -18.716  14.370                       C  
ATOM    576 CG   MET D  37      -1.235 -19.742  15.404                       C  
ATOM    577 SD   MET D  37      -1.499 -21.491  14.975                       S  
ATOM    578 CE   MET D  37      -3.320 -21.619  14.996                       C  
ATOM    579 HN   MET D  37       0.683 -17.274  15.413                       H  
ATOM    580 HA   MET D  37      -1.872 -16.581  14.065                       H  
ATOM    581 HB1  MET D  37      -2.776 -18.816  14.163                       H  
ATOM    582 HB2  MET D  37      -1.281 -18.968  13.362                       H  
ATOM    583 HG1  MET D  37      -1.712 -19.520  16.387                       H  
ATOM    584 HG2  MET D  37      -0.162 -19.575  15.657                       H  
ATOM    585 HE1  MET D  37      -3.482 -22.690  14.733                       H  
ATOM    586 HE2  MET D  37      -3.852 -20.888  14.343                       H  
ATOM    587 HE3  MET D  37      -3.805 -21.287  15.944                       H  
ATOM    588 N    ALA D  38      -3.096 -16.969  16.373                       N  
ATOM    589 CA   ALA D  38      -3.679 -16.908  17.709                       C  
ATOM    590 C    ALA D  38      -4.664 -18.040  17.838                       C  
ATOM    591 O    ALA D  38      -5.269 -18.477  16.842                       O  
ATOM    592 CB   ALA D  38      -4.387 -15.568  17.989                       C  
ATOM    593 HN   ALA D  38      -3.714 -16.974  15.562                       H  
ATOM    594 HA   ALA D  38      -2.868 -17.050  18.461                       H  
ATOM    595 HB1  ALA D  38      -3.658 -14.730  17.893                       H  
ATOM    596 HB2  ALA D  38      -4.903 -15.565  18.977                       H  
ATOM    597 HB3  ALA D  38      -5.281 -15.422  17.340                       H  
ATOM    598 N    ILE D  39      -4.854 -18.493  19.070                       N  
ATOM    599 CA   ILE D  39      -5.800 -19.552  19.381                       C  
ATOM    600 C    ILE D  39      -6.546 -19.086  20.610                       C  
ATOM    601 O    ILE D  39      -5.927 -18.608  21.565                       O  
ATOM    602 CB   ILE D  39      -5.078 -20.873  19.731                       C  
ATOM    603 CG1  ILE D  39      -4.144 -21.327  18.613                       C  
ATOM    604 CG2  ILE D  39      -6.123 -21.965  20.015                       C  
ATOM    605 CD1  ILE D  39      -3.166 -22.378  19.055                       C  
ATOM    606 HN   ILE D  39      -4.314 -18.081  19.831                       H  
ATOM    607 HA   ILE D  39      -6.506 -19.706  18.532                       H  
ATOM    608 HB   ILE D  39      -4.474 -20.712  20.654                       H  
ATOM    609 1HG1 ILE D  39      -4.724 -21.671  17.725                       H  
ATOM    610 2HG1 ILE D  39      -3.615 -20.457  18.159                       H  
ATOM    611 3HG2 ILE D  39      -6.850 -21.659  20.803                       H  
ATOM    612 1HG2 ILE D  39      -5.602 -22.918  20.267                       H  
ATOM    613 2HG2 ILE D  39      -6.844 -22.088  19.174                       H  
ATOM    614 1HD1 ILE D  39      -2.484 -22.710  18.238                       H  
ATOM    615 2HD1 ILE D  39      -3.695 -23.248  19.509                       H  
ATOM    616 3HD1 ILE D  39      -2.586 -22.034  19.943                       H  
ATOM    617 N    ILE D  40      -7.876 -19.210  20.611                       N  
ATOM    618 CA   ILE D  40      -8.665 -18.923  21.806                       C  
ATOM    619 C    ILE D  40      -9.476 -20.133  22.180                       C  
ATOM    620 O    ILE D  40      -9.859 -20.943  21.321                       O  
ATOM    621 CB   ILE D  40      -9.597 -17.693  21.641                       C  
ATOM    622 CG1  ILE D  40     -10.583 -17.890  20.491                       C  
ATOM    623 CG2  ILE D  40      -8.783 -16.452  21.442                       C  
ATOM    624 CD1  ILE D  40     -11.684 -16.832  20.403                       C  
ATOM    625 HN   ILE D  40      -8.350 -19.511  19.760                       H  
ATOM    626 HA   ILE D  40      -7.959 -18.710  22.642                       H  
ATOM    627 HB   ILE D  40     -10.183 -17.575  22.582                       H  
ATOM    628 1HG1 ILE D  40     -11.030 -18.910  20.536                       H  
ATOM    629 2HG1 ILE D  40     -10.037 -17.961  19.522                       H  
ATOM    630 2HG2 ILE D  40      -9.429 -15.555  21.296                       H  
ATOM    631 1HG2 ILE D  40      -8.063 -16.308  22.281                       H  
ATOM    632 3HG2 ILE D  40      -8.267 -16.452  20.453                       H  
ATOM    633 1HD1 ILE D  40     -12.404 -16.976  19.564                       H  
ATOM    634 2HD1 ILE D  40     -11.237 -15.812  20.358                       H  
ATOM    635 3HD1 ILE D  40     -12.230 -16.761  21.372                       H  
ATOM    636 N    THR D  41      -9.757 -20.253  23.474                       N  
ATOM    637 CA   THR D  41     -10.742 -21.219  23.924                       C  
ATOM    638 C    THR D  41     -11.744 -20.595  24.864                       C  
ATOM    639 O    THR D  41     -11.514 -19.512  25.438                       O  
ATOM    640 CB   THR D  41     -10.102 -22.419  24.643                       C  
ATOM    641 OG1  THR D  41      -9.626 -22.024  25.942                       O  
ATOM    642 CG2  THR D  41      -8.884 -22.924  23.885                       C  
ATOM    643 HN   THR D  41      -9.278 -19.663  24.154                       H  
ATOM    644 HA   THR D  41     -11.291 -21.599  23.031                       H  
ATOM    645 HB   THR D  41     -10.849 -23.240  24.748                       H  
ATOM    646 HG1  THR D  41      -9.231 -22.765  26.386                       H  
ATOM    647 1HG2 THR D  41      -8.420 -23.794  24.406                       H  
ATOM    648 2HG2 THR D  41      -8.144 -22.109  23.707                       H  
ATOM    649 3HG2 THR D  41      -9.131 -23.164  22.824                       H  
ATOM    650 N    PHE D  42     -12.856 -21.313  24.993                       N  
ATOM    651 CA   PHE D  42     -13.902 -20.999  25.960                       C  
ATOM    652 C    PHE D  42     -13.984 -22.107  26.996                       C  
ATOM    653 O    PHE D  42     -13.421 -23.194  26.782                       O  
ATOM    654 CB   PHE D  42     -15.229 -20.777  25.220                       C  
ATOM    655 CG   PHE D  42     -15.179 -19.564  24.339                       C  
ATOM    656 CD1  PHE D  42     -14.680 -19.649  23.044                       C  
ATOM    657 CD2  PHE D  42     -15.567 -18.329  24.822                       C  
ATOM    658 CE1  PHE D  42     -14.567 -18.517  22.255                       C  
ATOM    659 CE2  PHE D  42     -15.466 -17.188  24.031                       C  
ATOM    660 CZ   PHE D  42     -14.963 -17.283  22.759                       C  
ATOM    661 HN   PHE D  42     -12.984 -22.123  24.386                       H  
ATOM    662 HA   PHE D  42     -13.627 -20.052  26.480                       H  
ATOM    663 HB1  PHE D  42     -15.530 -21.684  24.646                       H  
ATOM    664 HB2  PHE D  42     -16.087 -20.728  25.931                       H  
ATOM    665 HD1  PHE D  42     -14.371 -20.628  22.641                       H  
ATOM    666 HD2  PHE D  42     -15.962 -18.246  25.848                       H  
ATOM    667 HE1  PHE D  42     -14.165 -18.594  21.231                       H  
ATOM    668 HE2  PHE D  42     -15.790 -16.210  24.426                       H  
ATOM    669 HZ   PHE D  42     -14.872 -16.379  22.134                       H  
ATOM    670 N    LYS D  43     -14.618 -21.795  28.127                       N  
ATOM    671 CA   LYS D  43     -14.676 -22.724  29.257                       C  
ATOM    672 C    LYS D  43     -15.323 -24.048  28.862                       C  
ATOM    673 O    LYS D  43     -15.069 -25.069  29.493                       O  
ATOM    674 CB   LYS D  43     -15.393 -22.086  30.466                       C  
ATOM    675 CG   LYS D  43     -15.296 -22.844  31.780                       C  
ATOM    676 CD   LYS D  43     -13.908 -22.712  32.427                       C  
ATOM    677 CE   LYS D  43     -13.864 -23.322  33.822                       C  
ATOM    678 NZ   LYS D  43     -14.826 -22.633  34.739                       N  
ATOM    679 HN   LYS D  43     -15.074 -20.886  28.207                       H  
ATOM    680 HA   LYS D  43     -13.627 -22.942  29.566                       H  
ATOM    681 HB1  LYS D  43     -15.036 -21.039  30.607                       H  
ATOM    682 HB2  LYS D  43     -16.464 -21.901  30.215                       H  
ATOM    683 HG1  LYS D  43     -15.580 -23.914  31.650                       H  
ATOM    684 HG2  LYS D  43     -16.101 -22.532  32.486                       H  
ATOM    685 HD1  LYS D  43     -13.568 -21.650  32.440                       H  
ATOM    686 HD2  LYS D  43     -13.115 -23.144  31.773                       H  
ATOM    687 HE1  LYS D  43     -12.829 -23.324  34.238                       H  
ATOM    688 HE2  LYS D  43     -14.038 -24.423  33.795                       H  
ATOM    689 HZ1  LYS D  43     -14.797 -23.041  35.673                       H  
ATOM    690 HZ2  LYS D  43     -15.773 -22.631  34.359                       H  
ATOM    691 HZ3  LYS D  43     -14.667 -21.626  34.764                       H  
ATOM    692 N    ASN D  44     -16.161 -24.033  27.829                       N  
ATOM    693 CA   ASN D  44     -16.810 -25.257  27.348                       C  
ATOM    694 C    ASN D  44     -15.901 -26.143  26.484                       C  
ATOM    695 O    ASN D  44     -16.329 -27.196  25.995                       O  
ATOM    696 CB   ASN D  44     -18.092 -24.918  26.579                       C  
ATOM    697 CG   ASN D  44     -17.844 -24.000  25.400                       C  
ATOM    698 OD1  ASN D  44     -16.713 -23.833  24.947                       O  
ATOM    699 ND2  ASN D  44     -18.907 -23.377  24.911                       N  
ATOM    700 HN   ASN D  44     -16.357 -23.149  27.360                       H  
ATOM    701 HA   ASN D  44     -17.105 -25.853  28.243                       H  
ATOM    702 HB1  ASN D  44     -18.622 -25.845  26.259                       H  
ATOM    703 HB2  ASN D  44     -18.866 -24.493  27.260                       H  
ATOM    704 1HD2 ASN D  44     -18.740 -22.759  24.117                       H  
ATOM    705 2HD2 ASN D  44     -19.845 -23.516  25.287                       H  
ATOM    706 N    GLY D  45     -14.650 -25.729  26.320                       N  
ATOM    707 CA   GLY D  45     -13.662 -26.469  25.539                       C  
ATOM    708 C    GLY D  45     -13.547 -26.022  24.074                       C  
ATOM    709 O    GLY D  45     -12.623 -26.428  23.362                       O  
ATOM    710 HN   GLY D  45     -14.366 -24.854  26.760                       H  
ATOM    711 HA1  GLY D  45     -12.665 -26.431  26.037                       H  
ATOM    712 HA2  GLY D  45     -13.862 -27.564  25.597                       H  
ATOM    713 N    ALA D  46     -14.487 -25.209  23.598                       N  
ATOM    714 CA   ALA D  46     -14.474 -24.806  22.197                       C  
ATOM    715 C    ALA D  46     -13.209 -24.029  21.903                       C  
ATOM    716 O    ALA D  46     -12.841 -23.141  22.672                       O  
ATOM    717 CB   ALA D  46     -15.705 -23.999  21.856                       C  
ATOM    718 HN   ALA D  46     -15.221 -24.866  24.217                       H  
ATOM    719 HA   ALA D  46     -14.474 -25.727  21.568                       H  
ATOM    720 HB2  ALA D  46     -15.680 -23.641  20.800                       H  
ATOM    721 HB3  ALA D  46     -15.702 -23.011  22.372                       H  
ATOM    722 HB1  ALA D  46     -16.637 -24.571  22.073                       H  
ATOM    723 N    THR D  47     -12.570 -24.365  20.785                       N  
ATOM    724 CA   THR D  47     -11.263 -23.846  20.414                       C  
ATOM    725 C    THR D  47     -11.340 -23.301  19.014                       C  
ATOM    726 O    THR D  47     -11.882 -23.952  18.106                       O  
ATOM    727 CB   THR D  47     -10.213 -24.985  20.489                       C  
ATOM    728 OG1  THR D  47     -10.193 -25.508  21.824                       O  
ATOM    729 CG2  THR D  47      -8.795 -24.519  20.221                       C  
ATOM    730 HN   THR D  47     -13.023 -25.024  20.152                       H  
ATOM    731 HA   THR D  47     -10.975 -23.029  21.116                       H  
ATOM    732 HB   THR D  47     -10.485 -25.795  19.772                       H  
ATOM    733 HG1  THR D  47      -9.550 -26.206  21.870                       H  
ATOM    734 2HG2 THR D  47      -8.519 -23.682  20.904                       H  
ATOM    735 3HG2 THR D  47      -8.732 -23.988  19.242                       H  
ATOM    736 1HG2 THR D  47      -8.040 -25.338  20.275                       H  
ATOM    737 N    PHE D  48     -10.753 -22.116  18.845                       N  
ATOM    738 CA   PHE D  48     -10.785 -21.419  17.585                       C  
ATOM    739 C    PHE D  48      -9.427 -20.816  17.272                       C  
ATOM    740 O    PHE D  48      -8.702 -20.391  18.170                       O  
ATOM    741 CB   PHE D  48     -11.848 -20.325  17.607                       C  
ATOM    742 CG   PHE D  48     -13.221 -20.843  17.967                       C  
ATOM    743 CD1  PHE D  48     -13.985 -21.454  17.010                       C  
ATOM    744 CD2  PHE D  48     -13.711 -20.769  19.268                       C  
ATOM    745 CE1  PHE D  48     -15.230 -21.947  17.317                       C  
ATOM    746 CE2  PHE D  48     -14.953 -21.275  19.570                       C  
ATOM    747 CZ   PHE D  48     -15.699 -21.866  18.605                       C  
ATOM    748 HN   PHE D  48     -10.266 -21.689  19.633                       H  
ATOM    749 HA   PHE D  48     -11.043 -22.149  16.782                       H  
ATOM    750 HB1  PHE D  48     -11.547 -19.491  18.283                       H  
ATOM    751 HB2  PHE D  48     -11.872 -19.774  16.638                       H  
ATOM    752 HD1  PHE D  48     -13.597 -21.552  15.982                       H  
ATOM    753 HD2  PHE D  48     -13.100 -20.303  20.059                       H  
ATOM    754 HE1  PHE D  48     -15.852 -22.407  16.530                       H  
ATOM    755 HE2  PHE D  48     -15.343 -21.200  20.599                       H  
ATOM    756 HZ   PHE D  48     -16.688 -22.284  18.856                       H  
ATOM    757 N    GLN D  49      -9.121 -20.691  15.991                       N  
ATOM    758 CA   GLN D  49      -7.872 -20.054  15.539                       C  
ATOM    759 C    GLN D  49      -8.142 -18.821  14.693                       C  
ATOM    760 O    GLN D  49      -9.188 -18.721  14.030                       O  
ATOM    761 CB   GLN D  49      -6.991 -21.030  14.732                       C  
ATOM    762 CG   GLN D  49      -7.622 -21.519  13.419                       C  
ATOM    763 CD   GLN D  49      -6.624 -22.264  12.498                       C  
ATOM    764 OE1  GLN D  49      -5.512 -21.779  12.253                       O  
ATOM    765 NE2  GLN D  49      -7.042 -23.408  11.967                       N  
ATOM    766 HN   GLN D  49      -9.772 -21.048  15.292                       H  
ATOM    767 HA   GLN D  49      -7.299 -19.736  16.441                       H  
ATOM    768 HB1  GLN D  49      -5.990 -20.580  14.538                       H  
ATOM    769 HB2  GLN D  49      -6.691 -21.897  15.365                       H  
ATOM    770 HG1  GLN D  49      -8.519 -22.149  13.622                       H  
ATOM    771 HG2  GLN D  49      -8.108 -20.675  12.875                       H  
ATOM    772 1HE2 GLN D  49      -6.385 -23.899  11.361                       H  
ATOM    773 2HE2 GLN D  49      -7.958 -23.808  12.169                       H  
ATOM    774 N    VAL D  50      -7.186 -17.895  14.729                       N  
ATOM    775 CA   VAL D  50      -6.965 -16.955  13.631                       C  
ATOM    776 C    VAL D  50      -5.832 -17.554  12.808                       C  
ATOM    777 O    VAL D  50      -4.729 -17.732  13.311                       O  
ATOM    778 CB   VAL D  50      -6.611 -15.523  14.112                       C  
ATOM    779 CG1  VAL D  50      -6.402 -14.596  12.920                       C  
ATOM    780 CG2  VAL D  50      -7.702 -14.955  15.017                       C  
ATOM    781 HN   VAL D  50      -6.586 -17.839  15.552                       H  
ATOM    782 HA   VAL D  50      -7.885 -16.909  13.002                       H  
ATOM    783 HB   VAL D  50      -5.660 -15.571  14.693                       H  
ATOM    784 1HG1 VAL D  50      -6.148 -13.567  13.266                       H  
ATOM    785 2HG1 VAL D  50      -7.281 -14.598  12.234                       H  
ATOM    786 3HG1 VAL D  50      -5.639 -14.996  12.212                       H  
ATOM    787 2HG2 VAL D  50      -7.916 -15.634  15.876                       H  
ATOM    788 3HG2 VAL D  50      -8.701 -14.985  14.522                       H  
ATOM    789 1HG2 VAL D  50      -7.448 -13.926  15.363                       H  
ATOM    790 N    GLU D  51      -6.135 -17.894  11.556                       N  
ATOM    791 CA   GLU D  51      -5.194 -18.624  10.718                       C  
ATOM    792 C    GLU D  51      -3.948 -17.794  10.436                       C  
ATOM    793 O    GLU D  51      -3.985 -16.558  10.369                       O  
ATOM    794 CB   GLU D  51      -5.812 -18.986   9.369                       C  
ATOM    795 CG   GLU D  51      -6.868 -20.044   9.416                       C  
ATOM    796 CD   GLU D  51      -7.334 -20.427   8.019                       C  
ATOM    797 OE1  GLU D  51      -8.305 -19.816   7.546                       O  
ATOM    798 OE2  GLU D  51      -6.740 -21.329   7.383                       O  
ATOM    799 HN   GLU D  51      -7.046 -17.637  11.176                       H  
ATOM    800 HA   GLU D  51      -4.894 -19.561  11.242                       H  
ATOM    801 HB1  GLU D  51      -6.208 -18.071   8.870                       H  
ATOM    802 HB2  GLU D  51      -5.013 -19.273   8.646                       H  
ATOM    803 HG1  GLU D  51      -7.724 -19.739  10.062                       H  
ATOM    804 HG2  GLU D  51      -6.527 -20.936   9.992                       H  
ATOM    805 N    VAL D  52      -2.839 -18.492  10.259                       N  
ATOM    806 CA   VAL D  52      -1.648 -17.894   9.687                       C  
ATOM    807 C    VAL D  52      -2.000 -17.309   8.310                       C  
ATOM    808 O    VAL D  52      -2.669 -17.986   7.513                       O  
ATOM    809 CB   VAL D  52      -0.560 -18.972   9.536                       C  
ATOM    810 CG1  VAL D  52       0.686 -18.374   8.874                       C  
ATOM    811 CG2  VAL D  52      -0.215 -19.630  10.869                       C  
ATOM    812 HN   VAL D  52      -2.821 -19.475  10.531                       H  
ATOM    813 HA   VAL D  52      -1.279 -17.081  10.356                       H  
ATOM    814 HB   VAL D  52      -0.958 -19.764   8.859                       H  
ATOM    815 1HG1 VAL D  52       0.434 -17.893   7.900                       H  
ATOM    816 2HG1 VAL D  52       1.494 -19.134   8.759                       H  
ATOM    817 3HG1 VAL D  52       1.213 -17.667   9.556                       H  
ATOM    818 1HG2 VAL D  52      -1.122 -20.065  11.351                       H  
ATOM    819 2HG2 VAL D  52       0.312 -18.923  11.551                       H  
ATOM    820 3HG2 VAL D  52       0.593 -20.390  10.754                       H  
ATOM    821 N    PRO D  53      -1.577 -16.073   8.009                       N  
ATOM    822 CA   PRO D  53      -1.855 -15.503   6.681                       C  
ATOM    823 C    PRO D  53      -1.264 -16.385   5.594                       C  
ATOM    824 O    PRO D  53      -0.130 -16.853   5.687                       O  
ATOM    825 CB   PRO D  53      -1.187 -14.128   6.733                       C  
ATOM    826 CG   PRO D  53      -1.094 -13.798   8.186                       C  
ATOM    827 CD   PRO D  53      -0.879 -15.125   8.893                       C  
ATOM    828 HA   PRO D  53      -2.954 -15.392   6.532                       H  
ATOM    829 HB2  PRO D  53      -0.211 -14.079   6.196                       H  
ATOM    830 HB1  PRO D  53      -1.706 -13.350   6.126                       H  
ATOM    831 HG1  PRO D  53      -0.317 -13.034   8.423                       H  
ATOM    832 HG2  PRO D  53      -1.968 -13.222   8.571                       H  
ATOM    833 HD1  PRO D  53       0.187 -15.377   9.103                       H  
ATOM    834 HD2  PRO D  53      -1.208 -15.148   9.958                       H  
ATOM    835 N    GLY D  54      -2.043 -16.643   4.551                       N  
ATOM    836 CA   GLY D  54      -1.565 -17.481   3.479                       C  
ATOM    837 C    GLY D  54      -2.255 -17.205   2.173                       C  
ATOM    838 O    GLY D  54      -2.949 -16.195   2.038                       O  
ATOM    839 HN   GLY D  54      -2.982 -16.248   4.507                       H  
ATOM    840 HA1  GLY D  54      -0.458 -17.399   3.371                       H  
ATOM    841 HA2  GLY D  54      -1.641 -18.560   3.751                       H  
ATOM    842 N    SER D  55      -2.030 -18.107   1.215                       N  
ATOM    843 CA   SER D  55      -2.510 -17.962  -0.138                       C  
ATOM    844 C    SER D  55      -4.026 -17.972  -0.279                       C  
ATOM    845 O    SER D  55      -4.562 -17.594  -1.336                       O  
ATOM    846 CB   SER D  55      -1.914 -19.097  -0.981                       C  
ATOM    847 OG   SER D  55      -1.748 -18.600  -2.269                       O  
ATOM    848 HN   SER D  55      -1.492 -18.941   1.451                       H  
ATOM    849 HA   SER D  55      -2.130 -16.994  -0.540                       H  
ATOM    850 HB1  SER D  55      -2.519 -20.033  -0.947                       H  
ATOM    851 HB2  SER D  55      -0.976 -19.518  -0.549                       H  
ATOM    852 HG   SER D  55      -1.379 -19.303  -2.791                       H  
ATOM    853 N    GLN D  56      -4.697 -18.443   0.770                       N  
ATOM    854 CA   GLN D  56      -6.164 -18.472   0.856                       C  
ATOM    855 C    GLN D  56      -6.757 -17.101   1.158                       C  
ATOM    856 O    GLN D  56      -7.987 -16.912   1.129                       O  
ATOM    857 CB   GLN D  56      -6.630 -19.482   1.938                       C  
ATOM    858 CG   GLN D  56      -6.373 -19.076   3.376                       C  
ATOM    859 CD   GLN D  56      -5.100 -19.634   3.942                       C  
ATOM    860 OE1  GLN D  56      -5.080 -20.144   5.072                       O  
ATOM    861 NE2  GLN D  56      -4.034 -19.537   3.186                       N  
ATOM    862 HN   GLN D  56      -4.162 -18.805   1.560                       H  
ATOM    863 HA   GLN D  56      -6.562 -18.812  -0.129                       H  
ATOM    864 HB1  GLN D  56      -6.181 -20.483   1.741                       H  
ATOM    865 HB2  GLN D  56      -7.711 -19.717   1.797                       H  
ATOM    866 HG1  GLN D  56      -7.241 -19.344   4.022                       H  
ATOM    867 HG2  GLN D  56      -6.397 -17.966   3.482                       H  
ATOM    868 1HE2 GLN D  56      -3.169 -19.916   3.571                       H  
ATOM    869 2HE2 GLN D  56      -4.050 -19.117   2.256                       H  
ATOM    870 N    HIS D  57      -5.888 -16.151   1.475                       N  
ATOM    871 CA   HIS D  57      -6.320 -14.826   1.840                       C  
ATOM    872 C    HIS D  57      -5.982 -13.802   0.767                       C  
ATOM    873 O    HIS D  57      -4.864 -13.799   0.264                       O  
ATOM    874 CB   HIS D  57      -5.602 -14.400   3.114                       C  
ATOM    875 CG   HIS D  57      -5.892 -15.247   4.318                       C  
ATOM    876 ND1  HIS D  57      -4.903 -15.893   5.028                       N  
ATOM    877 CD2  HIS D  57      -7.058 -15.556   4.932                       C  
ATOM    878 CE1  HIS D  57      -5.450 -16.523   6.059                       C  
ATOM    879 NE2  HIS D  57      -6.761 -16.339   6.017                       N  
ATOM    880 HN   HIS D  57      -4.890 -16.363   1.460                       H  
ATOM    881 HA   HIS D  57      -7.421 -14.829   2.017                       H  
ATOM    882 HB1  HIS D  57      -5.816 -13.329   3.336                       H  
ATOM    883 HB2  HIS D  57      -4.502 -14.346   2.937                       H  
ATOM    884 HD1  HIS D  57      -3.909 -15.887   4.797                       H  
ATOM    885 HD2  HIS D  57      -8.065 -15.236   4.616                       H  
ATOM    886 HE1  HIS D  57      -4.905 -17.103   6.823                       H  
ATOM    887 HE2  HIS D  57      -7.437 -16.717   6.681                       H  
ATOM    888 N    ILE D  58      -6.925 -12.925   0.436                       N  
ATOM    889 CA   ILE D  58      -6.628 -11.797  -0.442                       C  
ATOM    890 C    ILE D  58      -5.963 -10.660   0.330                       C  
ATOM    891 O    ILE D  58      -5.976 -10.640   1.551                       O  
ATOM    892 CB   ILE D  58      -7.880 -11.331  -1.235                       C  
ATOM    893 CG1  ILE D  58      -8.964 -10.761  -0.314                       C  
ATOM    894 CG2  ILE D  58      -8.419 -12.484  -2.050                       C  
ATOM    895 CD1  ILE D  58     -10.222 -10.274  -0.991                       C  
ATOM    896 HN   ILE D  58      -7.870 -13.042   0.801                       H  
ATOM    897 HA   ILE D  58      -5.885 -12.157  -1.192                       H  
ATOM    898 HB   ILE D  58      -7.565 -10.526  -1.939                       H  
ATOM    899 1HG1 ILE D  58      -8.535  -9.947   0.316                       H  
ATOM    900 2HG1 ILE D  58      -9.223 -11.508   0.472                       H  
ATOM    901 1HG2 ILE D  58      -9.318 -12.150  -2.619                       H  
ATOM    902 2HG2 ILE D  58      -8.628 -13.382  -1.423                       H  
ATOM    903 3HG2 ILE D  58      -7.642 -12.930  -2.714                       H  
ATOM    904 1HD1 ILE D  58     -11.011  -9.859  -0.321                       H  
ATOM    905 2HD1 ILE D  58     -10.651 -11.088  -1.621                       H  
ATOM    906 3HD1 ILE D  58      -9.963  -9.527  -1.777                       H  
ATOM    907 N    ASP D  59      -5.338  -9.729  -0.386                       N  
ATOM    908 CA   ASP D  59      -4.550  -8.694   0.273                       C  
ATOM    909 C    ASP D  59      -5.351  -7.924   1.326                       C  
ATOM    910 O    ASP D  59      -4.851  -7.620   2.414                       O  
ATOM    911 CB   ASP D  59      -3.977  -7.750  -0.783                       C  
ATOM    912 CG   ASP D  59      -2.910  -8.418  -1.617                       C  
ATOM    913 OD1  ASP D  59      -2.138  -9.195  -1.025                       O  
ATOM    914 OD2  ASP D  59      -2.781  -8.259  -2.852                       O  
ATOM    915 HN   ASP D  59      -5.411  -9.739  -1.403                       H  
ATOM    916 HA   ASP D  59      -3.695  -9.191   0.789                       H  
ATOM    917 HB1  ASP D  59      -3.600  -6.807  -0.322                       H  
ATOM    918 HB2  ASP D  59      -4.783  -7.322  -1.424                       H  
ATOM    919 N    SER D  60      -6.615  -7.630   1.032                       N  
ATOM    920 CA   SER D  60      -7.452  -6.847   1.930                       C  
ATOM    921 C    SER D  60      -7.709  -7.574   3.238                       C  
ATOM    922 O    SER D  60      -8.008  -6.937   4.234                       O  
ATOM    923 CB   SER D  60      -8.786  -6.509   1.272                       C  
ATOM    924 OG   SER D  60      -9.404  -7.674   0.778                       O  
ATOM    925 HN   SER D  60      -7.009  -7.963   0.152                       H  
ATOM    926 HA   SER D  60      -6.923  -5.893   2.158                       H  
ATOM    927 HB1  SER D  60      -8.672  -5.733   0.479                       H  
ATOM    928 HB2  SER D  60      -9.457  -5.945   1.962                       H  
ATOM    929 HG   SER D  60     -10.235  -7.463   0.368                       H  
ATOM    930 N    GLN D  61      -7.598  -8.909   3.240                       N  
ATOM    931 CA   GLN D  61      -7.799  -9.670   4.463                       C  
ATOM    932 C    GLN D  61      -6.586  -9.593   5.392                       C  
ATOM    933 O    GLN D  61      -6.734  -9.790   6.587                       O  
ATOM    934 CB   GLN D  61      -8.094 -11.136   4.161                       C  
ATOM    935 CG   GLN D  61      -9.428 -11.369   3.492                       C  
ATOM    936 CD   GLN D  61      -9.653 -12.838   3.190                       C  
ATOM    937 OE1  GLN D  61      -9.211 -13.372   2.151                       O  
ATOM    938 NE2  GLN D  61     -10.346 -13.515   4.122                       N  
ATOM    939 HN   GLN D  61      -7.370  -9.397   2.374                       H  
ATOM    940 HA   GLN D  61      -8.677  -9.241   5.000                       H  
ATOM    941 HB1  GLN D  61      -7.270 -11.585   3.559                       H  
ATOM    942 HB2  GLN D  61      -8.008 -11.751   5.087                       H  
ATOM    943 HG1  GLN D  61     -10.265 -10.944   4.094                       H  
ATOM    944 HG2  GLN D  61      -9.539 -10.743   2.576                       H  
ATOM    945 1HE2 GLN D  61     -10.497 -14.503   3.919                       H  
ATOM    946 2HE2 GLN D  61     -10.707 -13.079   4.970                       H  
ATOM    947 N    LYS D  62      -5.399  -9.325   4.856                       N  
ATOM    948 CA   LYS D  62      -4.192  -9.294   5.697                       C  
ATOM    949 C    LYS D  62      -4.274  -8.308   6.855                       C  
ATOM    950 O    LYS D  62      -3.986  -8.703   7.982                       O  
ATOM    951 CB   LYS D  62      -2.924  -9.084   4.847                       C  
ATOM    952 CG   LYS D  62      -2.644 -10.325   3.998                       C  
ATOM    953 CD   LYS D  62      -1.537 -10.134   2.972                       C  
ATOM    954 CE   LYS D  62      -1.063 -11.501   2.422                       C  
ATOM    955 NZ   LYS D  62      -1.910 -12.627   2.927                       N  
ATOM    956 HN   LYS D  62      -5.325  -9.140   3.856                       H  
ATOM    957 HA   LYS D  62      -4.100 -10.307   6.153                       H  
ATOM    958 HB1  LYS D  62      -2.046  -8.801   5.473                       H  
ATOM    959 HB2  LYS D  62      -2.988  -8.160   4.226                       H  
ATOM    960 HG1  LYS D  62      -2.428 -11.204   4.649                       H  
ATOM    961 HG2  LYS D  62      -3.578 -10.681   3.505                       H  
ATOM    962 HD1  LYS D  62      -1.846  -9.443   2.153                       H  
ATOM    963 HD2  LYS D  62      -0.690  -9.537   3.383                       H  
ATOM    964 HE1  LYS D  62       0.016 -11.675   2.641                       H  
ATOM    965 HE2  LYS D  62      -1.016 -11.496   1.308                       H  
ATOM    966 HZ1  LYS D  62      -1.598 -13.528   2.565                       H  
ATOM    967 HZ3  LYS D  62      -1.953 -12.631   3.946                       H  
ATOM    968 HZ2  LYS D  62      -2.897 -12.468   2.726                       H  
ATOM    969 N    LYS D  63      -4.683  -7.051   6.616                       N  
ATOM    970 CA   LYS D  63      -4.780  -6.072   7.694                       C  
ATOM    971 C    LYS D  63      -5.867  -6.534   8.669                       C  
ATOM    972 O    LYS D  63      -5.781  -6.295   9.864                       O  
ATOM    973 CB   LYS D  63      -5.152  -4.660   7.196                       C  
ATOM    974 CG   LYS D  63      -4.013  -3.768   6.815                       C  
ATOM    975 CD   LYS D  63      -4.528  -2.517   6.054                       C  
ATOM    976 CE   LYS D  63      -3.670  -1.271   6.318                       C  
ATOM    977 NZ   LYS D  63      -2.244  -1.595   6.617                       N  
ATOM    978 HN   LYS D  63      -4.930  -6.776   5.665                       H  
ATOM    979 HA   LYS D  63      -3.804  -6.024   8.232                       H  
ATOM    980 HB1  LYS D  63      -5.869  -4.738   6.346                       H  
ATOM    981 HB2  LYS D  63      -5.791  -4.150   7.954                       H  
ATOM    982 HG1  LYS D  63      -3.236  -4.316   6.232                       H  
ATOM    983 HG2  LYS D  63      -3.393  -3.488   7.699                       H  
ATOM    984 HD1  LYS D  63      -4.614  -2.720   4.961                       H  
ATOM    985 HD2  LYS D  63      -5.601  -2.321   6.285                       H  
ATOM    986 HE1  LYS D  63      -4.114  -0.647   7.128                       H  
ATOM    987 HE2  LYS D  63      -3.745  -0.550   5.471                       H  
ATOM    988 HZ1  LYS D  63      -1.674  -0.767   6.792                       H  
ATOM    989 HZ2  LYS D  63      -1.838  -2.166   5.876                       H  
ATOM    990 HZ3  LYS D  63      -2.176  -2.254   7.392                       H  
ATOM    991 N    ALA D  64      -6.946  -7.108   8.129                       N  
ATOM    992 CA   ALA D  64      -8.063  -7.530   8.963                       C  
ATOM    993 C    ALA D  64      -7.686  -8.692   9.889                       C  
ATOM    994 O    ALA D  64      -8.195  -8.776  10.997                       O  
ATOM    995 CB   ALA D  64      -9.271  -7.863   8.118                       C  
ATOM    996 HN   ALA D  64      -6.988  -7.252   7.120                       H  
ATOM    997 HA   ALA D  64      -8.339  -6.665   9.611                       H  
ATOM    998 HB2  ALA D  64     -10.135  -8.179   8.748                       H  
ATOM    999 HB1  ALA D  64      -9.545  -7.018   7.444                       H  
ATOM   1000 HB3  ALA D  64      -9.120  -8.808   7.546                       H  
ATOM   1001 N    ILE D  65      -6.789  -9.571   9.447                       N  
ATOM   1002 CA   ILE D  65      -6.275 -10.656  10.289                       C  
ATOM   1003 C    ILE D  65      -5.524 -10.072  11.473                       C  
ATOM   1004 O    ILE D  65      -5.709 -10.527  12.612                       O  
ATOM   1005 CB   ILE D  65      -5.363 -11.612   9.452                       C  
ATOM   1006 CG1  ILE D  65      -6.212 -12.419   8.473                       C  
ATOM   1007 CG2  ILE D  65      -4.500 -12.539  10.368                       C  
ATOM   1008 CD1  ILE D  65      -5.413 -13.128   7.428                       C  
ATOM   1009 HN   ILE D  65      -6.447  -9.487   8.490                       H  
ATOM   1010 HA   ILE D  65      -7.141 -11.243  10.675                       H  
ATOM   1011 HB   ILE D  65      -4.665 -10.979   8.855                       H  
ATOM   1012 1HG1 ILE D  65      -6.869 -13.135   9.020                       H  
ATOM   1013 2HG1 ILE D  65      -6.990 -11.774   8.003                       H  
ATOM   1014 2HG2 ILE D  65      -5.137 -13.109  11.084                       H  
ATOM   1015 3HG2 ILE D  65      -3.903 -11.946  11.099                       H  
ATOM   1016 1HG2 ILE D  65      -3.850 -13.221   9.771                       H  
ATOM   1017 1HD1 ILE D  65      -6.033 -13.717   6.713                       H  
ATOM   1018 2HD1 ILE D  65      -4.635 -13.773   7.898                       H  
ATOM   1019 3HD1 ILE D  65      -4.756 -12.412   6.881                       H  
ATOM   1020 N    GLU D  66      -4.703  -9.059  11.201                       N  
ATOM   1021 CA   GLU D  66      -3.942  -8.423  12.275                       C  
ATOM   1022 C    GLU D  66      -4.894  -7.732  13.267                       C  
ATOM   1023 O    GLU D  66      -4.710  -7.800  14.481                       O  
ATOM   1024 CB   GLU D  66      -2.916  -7.441  11.716                       C  
ATOM   1025 CG   GLU D  66      -1.866  -8.133  10.865                       C  
ATOM   1026 CD   GLU D  66      -1.175  -9.303  11.546                       C  
ATOM   1027 OE1  GLU D  66      -0.560  -9.098  12.622                       O  
ATOM   1028 OE2  GLU D  66      -1.280 -10.450  11.046                       O  
ATOM   1029 HN   GLU D  66      -4.605  -8.726  10.242                       H  
ATOM   1030 HA   GLU D  66      -3.391  -9.221  12.826                       H  
ATOM   1031 HB1  GLU D  66      -3.412  -6.616  11.153                       H  
ATOM   1032 HB2  GLU D  66      -2.445  -6.842  12.530                       H  
ATOM   1033 HG1  GLU D  66      -1.113  -7.395  10.501                       H  
ATOM   1034 HG2  GLU D  66      -2.305  -8.454   9.892                       H  
ATOM   1035 N    ARG D  67      -5.936  -7.080  12.755                       N  
ATOM   1036 CA   ARG D  67      -6.925  -6.431  13.621                       C  
ATOM   1037 C    ARG D  67      -7.624  -7.465  14.498                       C  
ATOM   1038 O    ARG D  67      -7.895  -7.223  15.653                       O  
ATOM   1039 CB   ARG D  67      -7.969  -5.670  12.792                       C  
ATOM   1040 CG   ARG D  67      -9.075  -5.060  13.618                       C  
ATOM   1041 CD   ARG D  67     -10.075  -4.234  12.761                       C  
ATOM   1042 NE   ARG D  67      -9.354  -3.136  12.119                       N  
ATOM   1043 CZ   ARG D  67      -8.984  -2.027  12.740                       C  
ATOM   1044 NH1  ARG D  67      -9.337  -1.841  13.989                       N  
ATOM   1045 NH2  ARG D  67      -8.274  -1.096  12.115                       N  
ATOM   1046 HN   ARG D  67      -6.048  -7.031  11.742                       H  
ATOM   1047 HA   ARG D  67      -6.397  -5.704  14.281                       H  
ATOM   1048 HB1  ARG D  67      -8.390  -6.325  11.994                       H  
ATOM   1049 HB2  ARG D  67      -7.478  -4.895  12.158                       H  
ATOM   1050 HG1  ARG D  67      -9.606  -5.839  14.214                       H  
ATOM   1051 HG2  ARG D  67      -8.661  -4.447  14.452                       H  
ATOM   1052 HD1  ARG D  67     -10.951  -3.879  13.353                       H  
ATOM   1053 HD2  ARG D  67     -10.629  -4.865  12.028                       H  
ATOM   1054 HE   ARG D  67      -9.121  -3.230  11.130                       H  
ATOM   1055 1HH1 ARG D  67      -9.052  -0.986  14.467                       H  
ATOM   1056 2HH1 ARG D  67      -9.883  -2.557  14.469                       H  
ATOM   1057 1HH2 ARG D  67      -7.989  -0.241  12.593                       H  
ATOM   1058 2HH2 ARG D  67      -7.999  -1.241  11.143                       H  
ATOM   1059 N    MET D  68      -7.987  -8.601  13.936                       N  
ATOM   1060 CA   MET D  68      -8.705  -9.625  14.665                       C  
ATOM   1061 C    MET D  68      -7.889 -10.124  15.853                       C  
ATOM   1062 O    MET D  68      -8.446 -10.312  16.928                       O  
ATOM   1063 CB   MET D  68      -9.073 -10.794  13.739                       C  
ATOM   1064 CG   MET D  68      -9.953 -11.887  14.410                       C  
ATOM   1065 SD   MET D  68     -11.565 -11.321  14.982                       S  
ATOM   1066 CE   MET D  68     -12.404 -11.112  13.432                       C  
ATOM   1067 HN   MET D  68      -7.755  -8.764  12.956                       H  
ATOM   1068 HA   MET D  68      -9.650  -9.178  15.054                       H  
ATOM   1069 HB1  MET D  68      -9.561 -10.417  12.810                       H  
ATOM   1070 HB2  MET D  68      -8.154 -11.248  13.300                       H  
ATOM   1071 HG1  MET D  68      -9.396 -12.370  15.246                       H  
ATOM   1072 HG2  MET D  68     -10.072 -12.759  13.726                       H  
ATOM   1073 HE1  MET D  68     -13.402 -10.762  13.786                       H  
ATOM   1074 HE2  MET D  68     -12.415 -12.006  12.765                       H  
ATOM   1075 HE3  MET D  68     -11.895 -10.450  12.693                       H  
ATOM   1076 N    LYS D  69      -6.586 -10.328  15.665                       N  
ATOM   1077 CA   LYS D  69      -5.751 -10.765  16.762                       C  
ATOM   1078 C    LYS D  69      -5.713  -9.683  17.834                       C  
ATOM   1079 O    LYS D  69      -5.751 -10.002  19.042                       O  
ATOM   1080 CB   LYS D  69      -4.357 -11.157  16.278                       C  
ATOM   1081 CG   LYS D  69      -4.405 -12.484  15.501                       C  
ATOM   1082 CD   LYS D  69      -3.090 -12.870  14.811                       C  
ATOM   1083 CE   LYS D  69      -2.681 -11.951  13.692                       C  
ATOM   1084 NZ   LYS D  69      -1.568 -12.521  12.881                       N  
ATOM   1085 HN   LYS D  69      -6.176 -10.175  14.744                       H  
ATOM   1086 HA   LYS D  69      -6.223 -11.671  17.209                       H  
ATOM   1087 HB1  LYS D  69      -3.624 -11.196  17.117                       H  
ATOM   1088 HB2  LYS D  69      -3.884 -10.344  15.679                       H  
ATOM   1089 HG1  LYS D  69      -4.750 -13.310  16.166                       H  
ATOM   1090 HG2  LYS D  69      -5.240 -12.470  14.762                       H  
ATOM   1091 HD1  LYS D  69      -2.269 -12.959  15.561                       H  
ATOM   1092 HD2  LYS D  69      -3.135 -13.924  14.451                       H  
ATOM   1093 HE1  LYS D  69      -3.552 -11.681  13.051                       H  
ATOM   1094 HE2  LYS D  69      -2.424 -10.936  14.075                       H  
ATOM   1095 HZ1  LYS D  69      -1.291 -11.898  12.122                       H  
ATOM   1096 HZ2  LYS D  69      -1.803 -13.450  12.530                       H  
ATOM   1097 HZ3  LYS D  69      -0.771 -12.768  13.468                       H  
ATOM   1098 N    ASP D  70      -5.665  -8.414  17.417                       N  
ATOM   1099 CA   ASP D  70      -5.724  -7.311  18.361                       C  
ATOM   1100 C    ASP D  70      -7.035  -7.379  19.152                       C  
ATOM   1101 O    ASP D  70      -7.067  -7.188  20.366                       O  
ATOM   1102 CB   ASP D  70      -5.677  -5.941  17.687                       C  
ATOM   1103 CG   ASP D  70      -4.369  -5.596  17.004                       C  
ATOM   1104 OD1  ASP D  70      -3.342  -6.247  17.213                       O  
ATOM   1105 OD2  ASP D  70      -4.330  -4.606  16.223                       O  
ATOM   1106 HN   ASP D  70      -5.586  -8.217  16.419                       H  
ATOM   1107 HA   ASP D  70      -4.868  -7.395  19.071                       H  
ATOM   1108 HB1  ASP D  70      -5.947  -5.145  18.420                       H  
ATOM   1109 HB2  ASP D  70      -6.522  -5.840  16.967                       H  
ATOM   1110 N    THR D  71      -8.128  -7.593  18.439                       N  
ATOM   1111 CA   THR D  71      -9.448  -7.636  19.057                       C  
ATOM   1112 C    THR D  71      -9.580  -8.772  20.048                       C  
ATOM   1113 O    THR D  71     -10.110  -8.591  21.149                       O  
ATOM   1114 CB   THR D  71     -10.502  -7.742  17.960                       C  
ATOM   1115 OG1  THR D  71     -10.502  -6.524  17.217                       O  
ATOM   1116 CG2  THR D  71     -11.899  -7.887  18.564                       C  
ATOM   1117 HN   THR D  71      -8.046  -7.731  17.432                       H  
ATOM   1118 HA   THR D  71      -9.609  -6.677  19.603                       H  
ATOM   1119 HB   THR D  71     -10.278  -8.605  17.290                       H  
ATOM   1120 HG1  THR D  71     -11.159  -6.590  16.534                       H  
ATOM   1121 1HG2 THR D  71     -12.670  -7.965  17.762                       H  
ATOM   1122 2HG2 THR D  71     -12.128  -7.062  19.278                       H  
ATOM   1123 3HG2 THR D  71     -11.955  -8.744  19.275                       H  
ATOM   1124 N    LEU D  72      -9.095  -9.950  19.677                       N  
ATOM   1125 CA   LEU D  72      -9.211 -11.077  20.596                       C  
ATOM   1126 C    LEU D  72      -8.381 -10.840  21.863                       C  
ATOM   1127 O    LEU D  72      -8.811 -11.215  22.949                       O  
ATOM   1128 CB   LEU D  72      -8.779 -12.373  19.903                       C  
ATOM   1129 CG   LEU D  72      -9.650 -12.796  18.684                       C  
ATOM   1130 CD1  LEU D  72      -9.074 -14.056  18.055                       C  
ATOM   1131 CD2  LEU D  72     -11.126 -12.975  19.035                       C  
ATOM   1132 HN   LEU D  72      -8.650 -10.065  18.767                       H  
ATOM   1133 HA   LEU D  72     -10.281 -11.178  20.892                       H  
ATOM   1134 HB1  LEU D  72      -8.727 -13.205  20.644                       H  
ATOM   1135 HB2  LEU D  72      -7.707 -12.309  19.604                       H  
ATOM   1136 HG   LEU D  72      -9.582 -11.982  17.925                       H  
ATOM   1137 1HD1 LEU D  72      -7.997 -13.925  17.799                       H  
ATOM   1138 2HD1 LEU D  72      -9.669 -14.380  17.169                       H  
ATOM   1139 3HD1 LEU D  72      -9.235 -14.948  18.705                       H  
ATOM   1140 1HD2 LEU D  72     -11.548 -12.052  19.496                       H  
ATOM   1141 2HD2 LEU D  72     -11.287 -13.867  19.685                       H  
ATOM   1142 3HD2 LEU D  72     -11.721 -13.299  18.149                       H  
ATOM   1143 N    ARG D  73      -7.189 -10.281  21.729                       N  
ATOM   1144 CA   ARG D  73      -6.344 -10.040  22.901                       C  
ATOM   1145 C    ARG D  73      -7.013  -9.072  23.839                       C  
ATOM   1146 O    ARG D  73      -7.074  -9.337  25.057                       O  
ATOM   1147 CB   ARG D  73      -4.983  -9.504  22.441                       C  
ATOM   1148 CG   ARG D  73      -4.056  -9.106  23.603                       C  
ATOM   1149 CD   ARG D  73      -2.702  -8.560  23.158                       C  
ATOM   1150 NE   ARG D  73      -2.857  -7.382  22.342                       N  
ATOM   1151 CZ   ARG D  73      -2.043  -6.973  21.364                       C  
ATOM   1152 NH1  ARG D  73      -0.913  -7.613  21.104                       N  
ATOM   1153 NH2  ARG D  73      -2.361  -5.910  20.642                       N  
ATOM   1154 HN   ARG D  73      -6.856 -10.016  20.802                       H  
ATOM   1155 HA   ARG D  73      -6.187 -11.006  23.435                       H  
ATOM   1156 HB1  ARG D  73      -5.113  -8.654  21.731                       H  
ATOM   1157 HB2  ARG D  73      -4.479 -10.234  21.766                       H  
ATOM   1158 HG1  ARG D  73      -3.921  -9.960  24.307                       H  
ATOM   1159 HG2  ARG D  73      -4.566  -8.382  24.281                       H  
ATOM   1160 HD1  ARG D  73      -2.096  -9.340  22.641                       H  
ATOM   1161 HD2  ARG D  73      -2.031  -8.370  24.028                       H  
ATOM   1162 HE   ARG D  73      -3.673  -6.800  22.531                       H  
ATOM   1163 1HH1 ARG D  73      -0.668  -8.432  21.660                       H  
ATOM   1164 2HH1 ARG D  73      -0.292  -7.301  20.358                       H  
ATOM   1165 1HH2 ARG D  73      -3.231  -5.417  20.842                       H  
ATOM   1166 2HH2 ARG D  73      -1.740  -5.598  19.896                       H  
ATOM   1167 N    ILE D  74      -7.566  -7.974  23.319                       N  
ATOM   1168 CA   ILE D  74      -8.159  -7.012  24.256                       C  
ATOM   1169 C    ILE D  74      -9.510  -7.515  24.825                       C  
ATOM   1170 O    ILE D  74      -9.842  -7.231  26.003                       O  
ATOM   1171 CB   ILE D  74      -8.242  -5.572  23.666                       C  
ATOM   1172 CG1  ILE D  74      -8.607  -4.552  24.764                       C  
ATOM   1173 CG2  ILE D  74      -9.226  -5.475  22.504                       C  
ATOM   1174 CD1  ILE D  74      -7.582  -4.446  25.822                       C  
ATOM   1175 HN   ILE D  74      -7.576  -7.810  22.312                       H  
ATOM   1176 HA   ILE D  74      -7.460  -6.952  25.123                       H  
ATOM   1177 HB   ILE D  74      -7.231  -5.306  23.278                       H  
ATOM   1178 1HG1 ILE D  74      -9.607  -4.780  25.201                       H  
ATOM   1179 2HG1 ILE D  74      -8.825  -3.552  24.321                       H  
ATOM   1180 1HG2 ILE D  74      -8.962  -6.212  21.710                       H  
ATOM   1181 2HG2 ILE D  74      -9.293  -4.437  22.102                       H  
ATOM   1182 3HG2 ILE D  74     -10.282  -5.589  22.843                       H  
ATOM   1183 1HD1 ILE D  74      -7.846  -3.709  26.616                       H  
ATOM   1184 2HD1 ILE D  74      -6.582  -4.218  25.385                       H  
ATOM   1185 3HD1 ILE D  74      -7.364  -5.446  26.265                       H  
ATOM   1186 N    ALA D  75     -10.255  -8.272  24.018                       N  
ATOM   1187 CA   ALA D  75     -11.475  -8.880  24.517                       C  
ATOM   1188 C    ALA D  75     -11.140  -9.816  25.665                       C  
ATOM   1189 O    ALA D  75     -11.809  -9.824  26.706                       O  
ATOM   1190 CB   ALA D  75     -12.200  -9.632  23.430                       C  
ATOM   1191 HN   ALA D  75      -9.968  -8.423  23.051                       H  
ATOM   1192 HA   ALA D  75     -12.144  -8.074  24.899                       H  
ATOM   1193 HB1  ALA D  75     -12.446  -8.945  22.587                       H  
ATOM   1194 HB2  ALA D  75     -13.104 -10.157  23.818                       H  
ATOM   1195 HB3  ALA D  75     -11.627 -10.525  23.087                       H  
ATOM   1196 N    TYR D  76     -10.092 -10.608  25.474                       N  
ATOM   1197 CA   TYR D  76      -9.642 -11.517  26.528                       C  
ATOM   1198 C    TYR D  76      -9.307 -10.743  27.801                       C  
ATOM   1199 O    TYR D  76      -9.770 -11.075  28.909                       O  
ATOM   1200 CB   TYR D  76      -8.426 -12.369  26.066                       C  
ATOM   1201 CG   TYR D  76      -7.896 -13.140  27.222                       C  
ATOM   1202 CD1  TYR D  76      -8.569 -14.241  27.710                       C  
ATOM   1203 CD2  TYR D  76      -6.760 -12.711  27.898                       C  
ATOM   1204 CE1  TYR D  76      -8.150 -14.920  28.836                       C  
ATOM   1205 CE2  TYR D  76      -6.325 -13.375  29.027                       C  
ATOM   1206 CZ   TYR D  76      -7.021 -14.496  29.493                       C  
ATOM   1207 OH   TYR D  76      -6.624 -15.166  30.629                       O  
ATOM   1208 HN   TYR D  76      -9.596 -10.582  24.583                       H  
ATOM   1209 HA   TYR D  76     -10.481 -12.214  26.761                       H  
ATOM   1210 HB1  TYR D  76      -8.675 -13.025  25.200                       H  
ATOM   1211 HB2  TYR D  76      -7.639 -11.750  25.575                       H  
ATOM   1212 HD1  TYR D  76      -9.472 -14.590  27.182                       H  
ATOM   1213 HD2  TYR D  76      -6.202 -11.834  27.530                       H  
ATOM   1214 HE1  TYR D  76      -8.715 -15.793  29.204                       H  
ATOM   1215 HE2  TYR D  76      -5.428 -13.022  29.563                       H  
ATOM   1216 HH   TYR D  76      -5.843 -14.873  31.083                       H  
ATOM   1217 N    LEU D  77      -8.471  -9.722  27.669                       N  
ATOM   1218 CA   LEU D  77      -7.970  -8.996  28.839                       C  
ATOM   1219 C    LEU D  77      -9.053  -8.223  29.552                       C  
ATOM   1220 O    LEU D  77      -8.950  -8.029  30.769                       O  
ATOM   1221 CB   LEU D  77      -6.812  -8.077  28.458                       C  
ATOM   1222 CG   LEU D  77      -5.567  -8.808  27.976                       C  
ATOM   1223 CD1  LEU D  77      -4.573  -7.836  27.341                       C  
ATOM   1224 CD2  LEU D  77      -4.896  -9.528  29.161                       C  
ATOM   1225 HN   LEU D  77      -8.171  -9.437  26.737                       H  
ATOM   1226 HA   LEU D  77      -7.573  -9.752  29.556                       H  
ATOM   1227 HB1  LEU D  77      -7.142  -7.328  27.701                       H  
ATOM   1228 HB2  LEU D  77      -6.561  -7.395  29.304                       H  
ATOM   1229 HG   LEU D  77      -5.866  -9.567  27.215                       H  
ATOM   1230 1HD1 LEU D  77      -3.661  -8.371  26.988                       H  
ATOM   1231 2HD1 LEU D  77      -4.317  -6.999  28.032                       H  
ATOM   1232 3HD1 LEU D  77      -5.044  -7.242  26.523                       H  
ATOM   1233 2HD2 LEU D  77      -5.602 -10.207  29.694                       H  
ATOM   1234 1HD2 LEU D  77      -3.984 -10.063  28.808                       H  
ATOM   1235 3HD2 LEU D  77      -4.675  -8.833  30.004                       H  
ATOM   1236 N    THR D  78     -10.084  -7.787  28.832                       N  
ATOM   1237 CA   THR D  78     -11.173  -7.034  29.463                       C  
ATOM   1238 C    THR D  78     -12.347  -7.923  29.888                       C  
ATOM   1239 O    THR D  78     -13.341  -7.418  30.434                       O  
ATOM   1240 CB   THR D  78     -11.716  -5.941  28.540                       C  
ATOM   1241 OG1  THR D  78     -12.203  -6.546  27.332                       O  
ATOM   1242 CG2  THR D  78     -10.644  -4.958  28.147                       C  
ATOM   1243 HN   THR D  78     -10.117  -7.979  27.831                       H  
ATOM   1244 HA   THR D  78     -10.766  -6.542  30.377                       H  
ATOM   1245 HB   THR D  78     -12.548  -5.402  29.049                       H  
ATOM   1246 HG1  THR D  78     -12.879  -7.166  27.580                       H  
ATOM   1247 1HG2 THR D  78     -10.266  -4.488  29.085                       H  
ATOM   1248 2HG2 THR D  78     -10.991  -4.212  27.394                       H  
ATOM   1249 3HG2 THR D  78      -9.835  -5.417  27.532                       H  
ATOM   1250 N    GLU D  79     -12.247  -9.223  29.632                       N  
ATOM   1251 CA   GLU D  79     -13.327 -10.166  29.987                       C  
ATOM   1252 C    GLU D  79     -14.628  -9.827  29.245                       C  
ATOM   1253 O    GLU D  79     -15.718 -10.108  29.706                       O  
ATOM   1254 CB   GLU D  79     -13.531 -10.254  31.496                       C  
ATOM   1255 CG   GLU D  79     -12.268 -10.675  32.245                       C  
ATOM   1256 CD   GLU D  79     -12.475 -11.049  33.702                       C  
ATOM   1257 OE1  GLU D  79     -13.615 -11.143  34.214                       O  
ATOM   1258 OE2  GLU D  79     -11.454 -11.259  34.361                       O  
ATOM   1259 HN   GLU D  79     -11.405  -9.578  29.180                       H  
ATOM   1260 HA   GLU D  79     -13.006 -11.176  29.641                       H  
ATOM   1261 HB1  GLU D  79     -14.384 -10.928  31.744                       H  
ATOM   1262 HB2  GLU D  79     -13.933  -9.296  31.900                       H  
ATOM   1263 HG1  GLU D  79     -11.489  -9.882  32.159                       H  
ATOM   1264 HG2  GLU D  79     -11.760 -11.507  31.704                       H  
ATOM   1265 N    ALA D  80     -14.488  -9.242  28.073                       N  
ATOM   1266 CA   ALA D  80     -15.639  -8.908  27.251                       C  
ATOM   1267 C    ALA D  80     -16.379 -10.188  26.801                       C  
ATOM   1268 O    ALA D  80     -15.778 -11.154  26.353                       O  
ATOM   1269 CB   ALA D  80     -15.229  -8.106  26.026                       C  
ATOM   1270 HN   ALA D  80     -13.552  -9.019  27.735                       H  
ATOM   1271 HA   ALA D  80     -16.340  -8.290  27.859                       H  
ATOM   1272 HB1  ALA D  80     -14.695  -7.183  26.351                       H  
ATOM   1273 HB2  ALA D  80     -16.094  -7.881  25.359                       H  
ATOM   1274 HB3  ALA D  80     -14.628  -8.711  25.307                       H  
ATOM   1275 N    LYS D  81     -17.708 -10.153  26.863                       N  
ATOM   1276 CA   LYS D  81     -18.513 -11.275  26.435                       C  
ATOM   1277 C    LYS D  81     -18.540 -11.341  24.917                       C  
ATOM   1278 O    LYS D  81     -18.854 -10.351  24.224                       O  
ATOM   1279 CB   LYS D  81     -19.929 -11.102  26.970                       C  
ATOM   1280 CG   LYS D  81     -20.860 -12.274  26.666                       C  
ATOM   1281 CD   LYS D  81     -22.206 -12.136  27.397                       C  
ATOM   1282 CE   LYS D  81     -23.383 -12.351  26.461                       C  
ATOM   1283 NZ   LYS D  81     -24.693 -12.416  27.230                       N  
ATOM   1284 HN   LYS D  81     -18.169  -9.316  27.220                       H  
ATOM   1285 HA   LYS D  81     -18.077 -12.219  26.839                       H  
ATOM   1286 HB1  LYS D  81     -19.910 -10.893  28.065                       H  
ATOM   1287 HB2  LYS D  81     -20.371 -10.147  26.602                       H  
ATOM   1288 HG1  LYS D  81     -20.372 -13.250  26.894                       H  
ATOM   1289 HG2  LYS D  81     -21.005 -12.404  25.568                       H  
ATOM   1290 HD1  LYS D  81     -22.282 -11.157  27.926                       H  
ATOM   1291 HD2  LYS D  81     -22.260 -12.816  28.279                       H  
ATOM   1292 HE1  LYS D  81     -23.416 -11.576  25.660                       H  
ATOM   1293 HE2  LYS D  81     -23.238 -13.253  25.821                       H  
ATOM   1294 HZ1  LYS D  81     -25.483 -12.560  26.602                       H  
ATOM   1295 HZ2  LYS D  81     -24.825 -11.591  27.815                       H  
ATOM   1296 HZ3  LYS D  81     -24.663 -13.125  27.963                       H  
ATOM   1297 N    VAL D  82     -18.137 -12.504  24.394                       N  
ATOM   1298 CA   VAL D  82     -18.259 -12.790  22.978                       C  
ATOM   1299 C    VAL D  82     -19.653 -13.355  22.764                       C  
ATOM   1300 O    VAL D  82     -20.059 -14.306  23.446                       O  
ATOM   1301 CB   VAL D  82     -17.197 -13.796  22.567                       C  
ATOM   1302 CG1  VAL D  82     -17.368 -14.181  21.103                       C  
ATOM   1303 CG2  VAL D  82     -15.808 -13.234  22.847                       C  
ATOM   1304 HN   VAL D  82     -17.732 -13.210  25.009                       H  
ATOM   1305 HA   VAL D  82     -18.137 -11.850  22.390                       H  
ATOM   1306 HB   VAL D  82     -17.331 -14.714  23.185                       H  
ATOM   1307 1HG1 VAL D  82     -16.589 -14.919  20.801                       H  
ATOM   1308 2HG1 VAL D  82     -17.373 -13.287  20.437                       H  
ATOM   1309 3HG1 VAL D  82     -18.397 -14.553  20.889                       H  
ATOM   1310 1HG2 VAL D  82     -15.029 -13.972  22.545                       H  
ATOM   1311 2HG2 VAL D  82     -15.693 -12.916  23.909                       H  
ATOM   1312 3HG2 VAL D  82     -15.653 -12.242  22.362                       H  
ATOM   1313 N    GLU D  83     -20.395 -12.732  21.844                       N  
ATOM   1314 CA   GLU D  83     -21.731 -13.209  21.489                       C  
ATOM   1315 C    GLU D  83     -21.598 -14.383  20.531                       C  
ATOM   1316 O    GLU D  83     -21.864 -15.522  20.917                       O  
ATOM   1317 CB   GLU D  83     -22.570 -12.089  20.886                       C  
ATOM   1318 CG   GLU D  83     -24.015 -12.509  20.621                       C  
ATOM   1319 CD   GLU D  83     -24.697 -11.715  19.536                       C  
ATOM   1320 OE1  GLU D  83     -24.023 -11.224  18.618                       O  
ATOM   1321 OE2  GLU D  83     -25.944 -11.623  19.579                       O  
ATOM   1322 HN   GLU D  83     -20.021 -11.905  21.379                       H  
ATOM   1323 HA   GLU D  83     -22.235 -13.567  22.417                       H  
ATOM   1324 HB1  GLU D  83     -22.095 -11.688  19.961                       H  
ATOM   1325 HB2  GLU D  83     -22.530 -11.174  21.521                       H  
ATOM   1326 HG1  GLU D  83     -24.071 -13.601  20.400                       H  
ATOM   1327 HG2  GLU D  83     -24.611 -12.476  21.563                       H  
ATOM   1328 N    LYS D  84     -21.157 -14.105  19.305                       N  
ATOM   1329 CA   LYS D  84     -21.020 -15.131  18.280                       C  
ATOM   1330 C    LYS D  84     -19.676 -15.073  17.573                       C  
ATOM   1331 O    LYS D  84     -19.041 -14.004  17.475                       O  
ATOM   1332 CB   LYS D  84     -22.123 -14.978  17.232                       C  
ATOM   1333 CG   LYS D  84     -23.506 -15.299  17.765                       C  
ATOM   1334 CD   LYS D  84     -24.621 -14.764  16.835                       C  
ATOM   1335 CE   LYS D  84     -26.000 -14.939  17.451                       C  
ATOM   1336 NZ   LYS D  84     -26.485 -16.350  17.429                       N  
ATOM   1337 HN   LYS D  84     -20.907 -13.143  19.077                       H  
ATOM   1338 HA   LYS D  84     -21.125 -16.131  18.762                       H  
ATOM   1339 HB1  LYS D  84     -22.100 -13.960  16.779                       H  
ATOM   1340 HB2  LYS D  84     -21.896 -15.588  16.327                       H  
ATOM   1341 HG1  LYS D  84     -23.635 -14.927  18.808                       H  
ATOM   1342 HG2  LYS D  84     -23.624 -16.392  17.953                       H  
ATOM   1343 HD1  LYS D  84     -24.436 -13.703  16.548                       H  
ATOM   1344 HD2  LYS D  84     -24.565 -15.231  15.824                       H  
ATOM   1345 HE1  LYS D  84     -26.025 -14.529  18.487                       H  
ATOM   1346 HE2  LYS D  84     -26.739 -14.260  16.965                       H  
ATOM   1347 HZ1  LYS D  84     -27.410 -16.467  17.842                       H  
ATOM   1348 HZ2  LYS D  84     -25.809 -16.972  17.873                       H  
ATOM   1349 HZ3  LYS D  84     -26.462 -16.725  16.481                       H  
ATOM   1350 N    LEU D  85     -19.259 -16.230  17.070                       N  
ATOM   1351 CA   LEU D  85     -18.204 -16.335  16.059                       C  
ATOM   1352 C    LEU D  85     -18.733 -16.927  14.782                       C  
ATOM   1353 O    LEU D  85     -19.467 -17.900  14.808                       O  
ATOM   1354 CB   LEU D  85     -17.034 -17.200  16.560                       C  
ATOM   1355 CG   LEU D  85     -16.298 -16.683  17.794                       C  
ATOM   1356 CD1  LEU D  85     -15.403 -17.753  18.369                       C  
ATOM   1357 CD2  LEU D  85     -15.468 -15.495  17.405                       C  
ATOM   1358 HN   LEU D  85     -19.696 -17.089  17.405                       H  
ATOM   1359 HA   LEU D  85     -17.819 -15.311  15.842                       H  
ATOM   1360 HB1  LEU D  85     -16.308 -17.371  15.731                       H  
ATOM   1361 HB2  LEU D  85     -17.385 -18.243  16.738                       H  
ATOM   1362 HG   LEU D  85     -17.043 -16.374  18.564                       H  
ATOM   1363 1HD1 LEU D  85     -14.866 -17.375  19.270                       H  
ATOM   1364 2HD1 LEU D  85     -14.697 -18.155  17.605                       H  
ATOM   1365 3HD1 LEU D  85     -15.967 -18.690  18.587                       H  
ATOM   1366 1HD2 LEU D  85     -14.931 -15.117  18.306                       H  
ATOM   1367 2HD2 LEU D  85     -16.071 -14.701  16.906                       H  
ATOM   1368 3HD2 LEU D  85     -14.776 -15.719  16.560                       H  
ATOM   1369 N    CYX D  86     -18.384 -16.289  13.670                       N  
ATOM   1370 CA   CYX D  86     -18.551 -16.876  12.352                       C  
ATOM   1371 C    CYX D  86     -17.216 -17.515  12.043                       C  
ATOM   1372 O    CYX D  86     -16.175 -16.836  12.099                       O  
ATOM   1373 CB   CYX D  86     -18.829 -15.803  11.307                       C  
ATOM   1374 SG   CYX D  86     -18.831 -16.446   9.620                       S  
ATOM   1375 HN   CYX D  86     -17.984 -15.353  13.745                       H  
ATOM   1376 HA   CYX D  86     -19.363 -17.640  12.360                       H  
ATOM   1377 HB1  CYX D  86     -19.781 -15.267  11.530                       H  
ATOM   1378 HB2  CYX D  86     -18.114 -14.954  11.409                       H  
ATOM   1379 N    VAL D  87     -17.243 -18.806  11.726                       N  
ATOM   1380 CA   VAL D  87     -16.029 -19.546  11.471                       C  
ATOM   1381 C    VAL D  87     -16.109 -20.336  10.188                       C  
ATOM   1382 O    VAL D  87     -17.194 -20.740   9.761                       O  
ATOM   1383 CB   VAL D  87     -15.706 -20.510  12.632                       C  
ATOM   1384 CG1  VAL D  87     -15.695 -19.763  13.945                       C  
ATOM   1385 CG2  VAL D  87     -16.676 -21.668  12.713                       C  
ATOM   1386 HN   VAL D  87     -18.141 -19.285  11.661                       H  
ATOM   1387 HA   VAL D  87     -15.190 -18.818  11.380                       H  
ATOM   1388 HB   VAL D  87     -14.685 -20.925  12.462                       H  
ATOM   1389 1HG1 VAL D  87     -15.462 -20.460  14.784                       H  
ATOM   1390 2HG1 VAL D  87     -16.647 -19.209  14.117                       H  
ATOM   1391 3HG1 VAL D  87     -15.000 -18.892  13.922                       H  
ATOM   1392 1HG2 VAL D  87     -16.443 -22.365  13.552                       H  
ATOM   1393 2HG2 VAL D  87     -16.730 -22.214  11.742                       H  
ATOM   1394 3HG2 VAL D  87     -17.729 -21.305  12.774                       H  
ATOM   1395 N    TRP D  88     -14.952 -20.611   9.590                       N  
ATOM   1396 CA   TRP D  88     -14.835 -21.648   8.569                       C  
ATOM   1397 C    TRP D  88     -14.612 -22.980   9.262                       C  
ATOM   1398 O    TRP D  88     -13.703 -23.128  10.095                       O  
ATOM   1399 CB   TRP D  88     -13.664 -21.371   7.606                       C  
ATOM   1400 CG   TRP D  88     -13.897 -20.219   6.683                       C  
ATOM   1401 CD1  TRP D  88     -14.659 -20.215   5.537                       C  
ATOM   1402 CD2  TRP D  88     -13.375 -18.898   6.817                       C  
ATOM   1403 NE1  TRP D  88     -14.619 -18.972   4.949                       N  
ATOM   1404 CE2  TRP D  88     -13.840 -18.144   5.719                       C  
ATOM   1405 CE3  TRP D  88     -12.539 -18.271   7.752                       C  
ATOM   1406 CZ2  TRP D  88     -13.521 -16.801   5.547                       C  
ATOM   1407 CZ3  TRP D  88     -12.221 -16.946   7.575                       C  
ATOM   1408 CH2  TRP D  88     -12.689 -16.232   6.467                       C  
ATOM   1409 HN   TRP D  88     -14.121 -20.081   9.853                       H  
ATOM   1410 HA   TRP D  88     -15.784 -21.695   7.986                       H  
ATOM   1411 HB1  TRP D  88     -12.714 -21.232   8.174                       H  
ATOM   1412 HB2  TRP D  88     -13.406 -22.289   7.029                       H  
ATOM   1413 HD1  TRP D  88     -15.220 -21.081   5.147                       H  
ATOM   1414 HE1  TRP D  88     -15.090 -18.709   4.084                       H  
ATOM   1415 HE3  TRP D  88     -12.143 -18.832   8.615                       H  
ATOM   1416 HZ2  TRP D  88     -13.924 -16.219   4.701                       H  
ATOM   1417 HZ3  TRP D  88     -11.586 -16.437   8.319                       H  
ATOM   1418 HH2  TRP D  88     -12.378 -15.182   6.333                       H  
ATOM   1419 N    ASN D  89     -15.421 -23.960   8.864                       N  
ATOM   1420 CA   ASN D  89     -15.419 -25.276   9.471                       C  
ATOM   1421 C    ASN D  89     -14.699 -26.329   8.641                       C  
ATOM   1422 O    ASN D  89     -14.776 -27.509   8.963                       O  
ATOM   1423 CB   ASN D  89     -16.860 -25.702   9.781                       C  
ATOM   1424 CG   ASN D  89     -17.738 -25.760   8.552                       C  
ATOM   1425 OD1  ASN D  89     -17.248 -25.939   7.440                       O  
ATOM   1426 ND2  ASN D  89     -19.057 -25.595   8.748                       N  
ATOM   1427 HN   ASN D  89     -16.070 -23.777   8.099                       H  
ATOM   1428 HA   ASN D  89     -14.880 -25.193  10.444                       H  
ATOM   1429 HB2  ASN D  89     -17.310 -25.044  10.560                       H  
ATOM   1430 HB1  ASN D  89     -16.878 -26.673  10.329                       H  
ATOM   1431 1HD2 ASN D  89     -19.464 -25.446   9.671                       H  
ATOM   1432 2HD2 ASN D  89     -19.649 -25.634   7.919                       H  
ATOM   1433 N    ASN D  90     -13.973 -25.882   7.609                       N  
ATOM   1434 CA   ASN D  90     -13.083 -26.751   6.849                       C  
ATOM   1435 C    ASN D  90     -11.624 -26.642   7.318                       C  
ATOM   1436 O    ASN D  90     -10.689 -26.997   6.593                       O  
ATOM   1437 CB   ASN D  90     -13.210 -26.503   5.336                       C  
ATOM   1438 CG   ASN D  90     -12.761 -25.118   4.913                       C  
ATOM   1439 OD1  ASN D  90     -12.668 -24.200   5.717                       O  
ATOM   1440 ND2  ASN D  90     -12.461 -24.974   3.633                       N  
ATOM   1441 HN   ASN D  90     -14.045 -24.899   7.345                       H  
ATOM   1442 HA   ASN D  90     -13.410 -27.800   7.037                       H  
ATOM   1443 HB1  ASN D  90     -14.250 -26.705   4.988                       H  
ATOM   1444 HB2  ASN D  90     -12.667 -27.288   4.760                       H  
ATOM   1445 1HD2 ASN D  90     -12.539 -25.739   2.963                       H  
ATOM   1446 2HD2 ASN D  90     -12.159 -24.042   3.348                       H  
ATOM   1447 N    LYS D  91     -11.468 -26.144   8.547                       N  
ATOM   1448 CA   LYS D  91     -10.180 -26.041   9.215                       C  
ATOM   1449 C    LYS D  91     -10.360 -26.542  10.627                       C  
ATOM   1450 O    LYS D  91     -11.461 -26.423  11.191                       O  
ATOM   1451 CB   LYS D  91      -9.693 -24.588   9.245                       C  
ATOM   1452 CG   LYS D  91      -9.415 -23.964   7.874                       C  
ATOM   1453 CD   LYS D  91      -8.177 -24.541   7.203                       C  
ATOM   1454 CE   LYS D  91      -8.153 -24.281   5.710                       C  
ATOM   1455 NZ   LYS D  91      -8.112 -22.832   5.371                       N  
ATOM   1456 HN   LYS D  91     -12.297 -25.818   9.044                       H  
ATOM   1457 HA   LYS D  91      -9.432 -26.676   8.685                       H  
ATOM   1458 HB1  LYS D  91     -10.411 -23.955   9.816                       H  
ATOM   1459 HB2  LYS D  91      -8.793 -24.499   9.896                       H  
ATOM   1460 HG1  LYS D  91     -10.306 -24.049   7.209                       H  
ATOM   1461 HG2  LYS D  91      -9.349 -22.853   7.947                       H  
ATOM   1462 HD1  LYS D  91      -8.071 -25.629   7.423                       H  
ATOM   1463 HD2  LYS D  91      -7.246 -24.169   7.690                       H  
ATOM   1464 HE1  LYS D  91      -7.310 -24.827   5.225                       H  
ATOM   1465 HE2  LYS D  91      -9.011 -24.783   5.205                       H  
ATOM   1466 HZ1  LYS D  91      -8.096 -22.657   4.366                       H  
ATOM   1467 HZ2  LYS D  91      -7.327 -22.372   5.833                       H  
ATOM   1468 HZ3  LYS D  91      -8.883 -22.333   5.815                       H  
ATOM   1469 N    THR D  92      -9.278 -27.050  11.209                       N  
ATOM   1470 CA   THR D  92      -9.291 -27.508  12.592                       C  
ATOM   1471 C    THR D  92      -8.093 -26.897  13.327                       C  
ATOM   1472 O    THR D  92      -6.995 -27.034  12.813                       O  
ATOM   1473 CB   THR D  92      -9.157 -29.036  12.549                       C  
ATOM   1474 OG1  THR D  92     -10.332 -29.606  11.957                       O  
ATOM   1475 CG2  THR D  92      -9.097 -29.617  13.925                       C  
ATOM   1476 HN   THR D  92      -8.414 -27.121  10.672                       H  
ATOM   1477 HA   THR D  92     -10.244 -27.215  13.090                       H  
ATOM   1478 HB   THR D  92      -8.252 -29.328  11.967                       H  
ATOM   1479 HG1  THR D  92     -10.370 -29.237  11.083                       H  
ATOM   1480 1HG2 THR D  92      -8.183 -29.174  14.385                       H  
ATOM   1481 2HG2 THR D  92      -9.118 -30.732  13.946                       H  
ATOM   1482 3HG2 THR D  92     -10.025 -29.460  14.522                       H  
ATOM   1483 N    PRO D  93      -8.255 -26.139  14.418                       N  
ATOM   1484 CA   PRO D  93      -9.539 -25.638  14.939                       C  
ATOM   1485 C    PRO D  93     -10.276 -24.813  13.907                       C  
ATOM   1486 O    PRO D  93      -9.685 -24.305  12.954                       O  
ATOM   1487 CB   PRO D  93      -9.119 -24.698  16.096                       C  
ATOM   1488 CG   PRO D  93      -7.712 -25.033  16.426                       C  
ATOM   1489 CD   PRO D  93      -7.107 -25.581  15.150                       C  
ATOM   1490 HA   PRO D  93     -10.175 -26.475  15.312                       H  
ATOM   1491 HB1  PRO D  93      -9.802 -24.750  16.976                       H  
ATOM   1492 HB2  PRO D  93      -9.272 -23.618  15.864                       H  
ATOM   1493 HG1  PRO D  93      -7.140 -24.180  16.860                       H  
ATOM   1494 HG2  PRO D  93      -7.610 -25.720  17.299                       H  
ATOM   1495 HD1  PRO D  93      -6.273 -26.303  15.313                       H  
ATOM   1496 HD2  PRO D  93      -6.512 -24.838  14.570                       H  
ATOM   1497 N    HIS D  94     -11.583 -24.641  14.099                       N  
ATOM   1498 CA   HIS D  94     -12.315 -23.777  13.171                       C  
ATOM   1499 C    HIS D  94     -11.682 -22.399  13.167                       C  
ATOM   1500 O    HIS D  94     -11.209 -21.915  14.181                       O  
ATOM   1501 CB   HIS D  94     -13.793 -23.664  13.534                       C  
ATOM   1502 CG   HIS D  94     -14.546 -24.946  13.401                       C  
ATOM   1503 ND1  HIS D  94     -15.877 -25.065  13.748                       N  
ATOM   1504 CD2  HIS D  94     -14.148 -26.168  12.980                       C  
ATOM   1505 CE1  HIS D  94     -16.259 -26.313  13.533                       C  
ATOM   1506 NE2  HIS D  94     -15.230 -27.004  13.086                       N  
ATOM   1507 HN   HIS D  94     -12.062 -25.100  14.874                       H  
ATOM   1508 HA   HIS D  94     -12.233 -24.208  12.146                       H  
ATOM   1509 HB1  HIS D  94     -13.914 -23.242  14.559                       H  
ATOM   1510 HB2  HIS D  94     -14.283 -22.858  12.940                       H  
ATOM   1511 HD1  HIS D  94     -16.467 -24.316  14.110                       H  
ATOM   1512 HD2  HIS D  94     -13.142 -26.441  12.619                       H  
ATOM   1513 HE1  HIS D  94     -17.274 -26.711  13.701                       H  
ATOM   1514 HE2  HIS D  94     -15.237 -27.998  12.856                       H  
ATOM   1515 N    ALA D  95     -11.687 -21.792  12.000                       N  
ATOM   1516 CA   ALA D  95     -10.978 -20.566  11.737                       C  
ATOM   1517 C    ALA D  95     -11.951 -19.379  11.799                       C  
ATOM   1518 O    ALA D  95     -12.968 -19.348  11.123                       O  
ATOM   1519 CB   ALA D  95     -10.279 -20.634  10.385                       C  
ATOM   1520 HN   ALA D  95     -12.222 -22.212  11.240                       H  
ATOM   1521 HA   ALA D  95     -10.204 -20.429  12.528                       H  
ATOM   1522 HB1  ALA D  95      -9.730 -19.685  10.181                       H  
ATOM   1523 HB2  ALA D  95     -10.989 -20.887   9.563                       H  
ATOM   1524 HB3  ALA D  95      -9.612 -21.524  10.307                       H  
ATOM   1525 N    ILE D  96     -11.608 -18.368  12.564                       N  
ATOM   1526 CA   ILE D  96     -12.470 -17.207  12.763                       C  
ATOM   1527 C    ILE D  96     -12.522 -16.351  11.492                       C  
ATOM   1528 O    ILE D  96     -11.486 -15.919  10.982                       O  
ATOM   1529 CB   ILE D  96     -11.983 -16.385  13.951                       C  
ATOM   1530 CG1  ILE D  96     -12.121 -17.205  15.256                       C  
ATOM   1531 CG2  ILE D  96     -12.744 -15.053  14.028                       C  
ATOM   1532 CD1  ILE D  96     -11.420 -16.617  16.491                       C  
ATOM   1533 HN   ILE D  96     -10.705 -18.395  13.037                       H  
ATOM   1534 HA   ILE D  96     -13.501 -17.569  12.985                       H  
ATOM   1535 HB   ILE D  96     -10.902 -16.159  13.796                       H  
ATOM   1536 1HG1 ILE D  96     -11.776 -18.252  15.086                       H  
ATOM   1537 2HG1 ILE D  96     -13.198 -17.385  15.480                       H  
ATOM   1538 1HG2 ILE D  96     -12.388 -14.452  14.897                       H  
ATOM   1539 2HG2 ILE D  96     -13.848 -15.206  14.054                       H  
ATOM   1540 3HG2 ILE D  96     -12.679 -14.482  13.073                       H  
ATOM   1541 1HD1 ILE D  96     -11.519 -17.208  17.431                       H  
ATOM   1542 2HD1 ILE D  96     -11.765 -15.570  16.661                       H  
ATOM   1543 3HD1 ILE D  96     -10.343 -16.437  16.267                       H  
ATOM   1544 N    ALA D  97     -13.756 -16.059  11.048                       N  
ATOM   1545 CA   ALA D  97     -14.043 -15.099   9.986                       C  
ATOM   1546 C    ALA D  97     -14.576 -13.777  10.534                       C  
ATOM   1547 O    ALA D  97     -14.316 -12.722   9.980                       O  
ATOM   1548 CB   ALA D  97     -15.046 -15.658   8.978                       C  
ATOM   1549 HN   ALA D  97     -14.544 -16.540  11.481                       H  
ATOM   1550 HA   ALA D  97     -13.091 -14.889   9.445                       H  
ATOM   1551 HB1  ALA D  97     -14.657 -16.623   8.578                       H  
ATOM   1552 HB2  ALA D  97     -15.287 -14.929   8.169                       H  
ATOM   1553 HB3  ALA D  97     -16.070 -15.758   9.408                       H  
ATOM   1554 N    ALA D  98     -15.359 -13.840  11.600                       N  
ATOM   1555 CA   ALA D  98     -15.947 -12.644  12.191                       C  
ATOM   1556 C    ALA D  98     -16.287 -12.912  13.653                       C  
ATOM   1557 O    ALA D  98     -16.491 -14.068  14.064                       O  
ATOM   1558 CB   ALA D  98     -17.243 -12.206  11.425                       C  
ATOM   1559 HN   ALA D  98     -15.556 -14.749  12.019                       H  
ATOM   1560 HA   ALA D  98     -15.203 -11.815  12.141                       H  
ATOM   1561 HB1  ALA D  98     -17.693 -11.291  11.877                       H  
ATOM   1562 HB2  ALA D  98     -17.983 -13.038  11.364                       H  
ATOM   1563 HB3  ALA D  98     -17.048 -12.070  10.336                       H  
ATOM   1564 N    ILE D  99     -16.402 -11.824  14.417                       N  
ATOM   1565 CA   ILE D  99     -16.717 -11.883  15.846                       C  
ATOM   1566 C    ILE D  99     -17.763 -10.826  16.154                       C  
ATOM   1567 O    ILE D  99     -17.726  -9.731  15.563                       O  
ATOM   1568 CB   ILE D  99     -15.451 -11.697  16.740                       C  
ATOM   1569 CG1  ILE D  99     -15.832 -11.874  18.215                       C  
ATOM   1570 CG2  ILE D  99     -14.805 -10.373  16.514                       C  
ATOM   1571 CD1  ILE D  99     -14.645 -11.922  19.164                       C  
ATOM   1572 HN   ILE D  99     -16.264 -10.910  13.986                       H  
ATOM   1573 HA   ILE D  99     -17.156 -12.884  16.066                       H  
ATOM   1574 HB   ILE D  99     -14.717 -12.492  16.473                       H  
ATOM   1575 1HG1 ILE D  99     -16.551 -11.082  18.530                       H  
ATOM   1576 2HG1 ILE D  99     -16.473 -12.776  18.347                       H  
ATOM   1577 1HG2 ILE D  99     -13.901 -10.240  17.153                       H  
ATOM   1578 2HG2 ILE D  99     -15.530  -9.538  16.657                       H  
ATOM   1579 3HG2 ILE D  99     -14.568 -10.215  15.436                       H  
ATOM   1580 1HD1 ILE D  99     -14.922 -12.051  20.236                       H  
ATOM   1581 2HD1 ILE D  99     -14.004 -11.020  19.032                       H  
ATOM   1582 3HD1 ILE D  99     -13.926 -12.714  18.849                       H  
ATOM   1583 N    SER D 100     -18.711 -11.167  17.047                       N  
ATOM   1584 CA   SER D 100     -19.608 -10.159  17.603                       C  
ATOM   1585 C    SER D 100     -19.521 -10.183  19.100                       C  
ATOM   1586 O    SER D 100     -19.359 -11.256  19.695                       O  
ATOM   1587 CB   SER D 100     -21.047 -10.364  17.116                       C  
ATOM   1588 OG   SER D 100     -21.592 -11.587  17.590                       O  
ATOM   1589 HN   SER D 100     -18.803 -12.140  17.338                       H  
ATOM   1590 HA   SER D 100     -19.263  -9.158  17.252                       H  
ATOM   1591 HB1  SER D 100     -21.695  -9.498  17.386                       H  
ATOM   1592 HB2  SER D 100     -21.115 -10.292  16.005                       H  
ATOM   1593 HG   SER D 100     -22.484 -11.714  17.288                       H  
ATOM   1594 N    MET D 101     -19.566  -8.984  19.675                       N  
ATOM   1595 CA   MET D 101     -19.533  -8.796  21.122                       C  
ATOM   1596 C    MET D 101     -20.763  -7.995  21.513                       C  
ATOM   1597 O    MET D 101     -21.102  -7.009  20.869                       O  
ATOM   1598 CB   MET D 101     -18.269  -8.056  21.548                       C  
ATOM   1599 CG   MET D 101     -16.964  -8.894  21.400                       C  
ATOM   1600 SD   MET D 101     -15.476  -8.067  21.991                       S  
ATOM   1601 CE   MET D 101     -15.319  -6.773  20.759                       C  
ATOM   1602 HN   MET D 101     -19.626  -8.159  19.078                       H  
ATOM   1603 HA   MET D 101     -19.565  -9.791  21.624                       H  
ATOM   1604 HB1  MET D 101     -18.178  -7.089  21.000                       H  
ATOM   1605 HB2  MET D 101     -18.372  -7.673  22.590                       H  
ATOM   1606 HG1  MET D 101     -16.832  -9.224  20.343                       H  
ATOM   1607 HG2  MET D 101     -17.081  -9.886  21.896                       H  
ATOM   1608 HE1  MET D 101     -14.398  -6.261  21.125                       H  
ATOM   1609 HE2  MET D 101     -16.214  -6.122  20.624                       H  
ATOM   1610 HE3  MET D 101     -15.294  -7.115  19.698                       H  
ATOM   1611 N    ALA D 102     -21.423  -8.441  22.575                       N  
ATOM   1612 CA   ALA D 102     -22.579  -7.762  23.137                       C  
ATOM   1613 C    ALA D 102     -22.745  -8.274  24.576                       C  
ATOM   1614 O    ALA D 102     -22.398  -9.426  24.877                       O  
ATOM   1615 CB   ALA D 102     -23.822  -8.086  22.344                       C  
ATOM   1616 HN   ALA D 102     -21.103  -9.302  23.018                       H  
ATOM   1617 HA   ALA D 102     -22.408  -6.660  23.143                       H  
ATOM   1618 HB1  ALA D 102     -24.709  -7.565  22.775                       H  
ATOM   1619 HB2  ALA D 102     -23.987  -9.186  22.263                       H  
ATOM   1620 HB3  ALA D 102     -23.693  -7.857  21.260                       H  
ATOM   1621 N    ASN D 103     -23.309  -7.415  25.423                       N  
ATOM   1622 CA   ASN D 103     -23.625  -7.714  26.839                       C  
ATOM   1623 C    ASN D 103     -22.411  -7.970  27.730                       C  
ATOM   1624 O    ASN D 103     -21.248  -7.776  27.388                       O  
ATOM   1625 CB   ASN D 103     -24.613  -8.886  26.970                       C  
ATOM   1626 CG   ASN D 103     -25.767  -8.800  25.980                       C  
ATOM   1627 OD1  ASN D 103     -26.364  -7.732  25.784                       O  
ATOM   1628 ND2  ASN D 103     -26.079  -9.924  25.337                       N  
ATOM   1629 OXT  ASN D 103     -22.525  -8.385  28.889                       O  
ATOM   1630 HN   ASN D 103     -23.540  -6.486  25.072                       H  
ATOM   1631 HA   ASN D 103     -24.139  -6.814  27.249                       H  
ATOM   1632 HB1  ASN D 103     -24.085  -9.864  26.884                       H  
ATOM   1633 HB2  ASN D 103     -24.990  -8.975  28.016                       H  
ATOM   1634 1HD2 ASN D 103     -26.852  -9.866  24.674                       H  
ATOM   1635 2HD2 ASN D 103     -25.588 -10.803  25.498                       H  
ATOM   1653 O2   BV4 D 104     -11.590 -22.459   2.357                       O  
ATOM   1654 C2   BV4 D 104     -10.834 -21.373   2.934                       C  
ATOM   1655 C3   BV4 D 104     -11.213 -21.130   4.406                       C  
ATOM   1656 O3   BV4 D 104     -10.864 -22.258   5.199                       O  
ATOM   1657 C4   BV4 D 104     -10.451 -19.930   4.971                       C  
ATOM   1658 O4   BV4 D 104      -9.046 -20.248   5.054                       O  
ATOM   1659 C5   BV4 D 104     -10.665 -18.731   4.056                       C  
ATOM   1660 C6   BV4 D 104      -9.835 -17.494   4.472                       C  
ATOM   1661 O6   BV4 D 104     -10.116 -16.373   3.590                       O  
ATOM   1662 O5   BV4 D 104     -10.272 -19.018   2.673                       O  
ATOM   1663 C1   BV4 D 104     -11.031 -20.094   2.117                       C  
ATOM   1664 O1   BV4 D 104     -12.437 -19.833   2.133                       O  
ATOM   1665 H2   BV4 D 104     -11.356 -22.609   1.449                       H  
ATOM   1666 H2   BV4 D 104      -9.753 -21.645   2.895                       H  
ATOM   1667 H3   BV4 D 104     -12.310 -20.945   4.483                       H  
ATOM   1668 H3   BV4 D 104     -11.337 -23.003   4.848                       H  
ATOM   1669 H4   BV4 D 104     -10.838 -19.692   5.989                       H  
ATOM   1670 H4   BV4 D 104      -8.913 -20.996   5.625                       H  
ATOM   1671 H5   BV4 D 104     -11.746 -18.458   4.071                       H  
ATOM   1672 H61  BV4 D 104      -8.745 -17.722   4.518                       H  
ATOM   1673 H62  BV4 D 104      -9.994 -17.229   5.543                       H  
ATOM   1674 H6   BV4 D 104      -9.606 -15.613   3.846                       H  
ATOM   1675 H1   BV4 D 104     -10.702 -20.273   1.067                       H  
TER    1676      BV4 D 104                                                      
HETATM 1636 C66  BV4 D 104     -12.797 -18.823   1.273                       C  
HETATM 1637 C65  BV4 D 104     -12.689 -17.484   1.674                       C  
HETATM 1638 C67  BV4 D 104     -13.269 -19.142  -0.007                       C  
HETATM 1639 C68  BV4 D 104     -13.661 -18.118  -0.893                       C  
HETATM 1640 N14  BV4 D 104     -14.187 -18.452  -2.248                       N  
HETATM 1641 O27  BV4 D 104     -14.490 -17.532  -3.001                       O  
HETATM 1642 O26  BV4 D 104     -14.304 -19.636  -2.549                       O  
HETATM 1643 C69  BV4 D 104     -13.553 -16.771  -0.482                       C  
HETATM 1644 C64  BV4 D 104     -13.060 -16.441   0.801                       C  
HETATM 1645 C13  BV4 D 104     -12.923 -15.017   1.274                       C  
HETATM 1646 O24  BV4 D 104     -12.613 -14.722   2.407                       O  
HETATM 1647 N13  BV4 D 104     -13.137 -14.009   0.380                       N  
HETATM 1648 H65  BV4 D 104     -12.304 -17.251   2.663                       H  
HETATM 1649 H67  BV4 D 104     -13.335 -20.187  -0.297                       H  
HETATM 1650 H69  BV4 D 104     -13.863 -15.987  -1.167                       H  
HETATM 1651 1H13 BV4 D 104     -13.337 -14.211  -0.582                       H  
HETATM 1652 2H13 BV4 D 104     -13.001 -13.072   0.725                       H  
CONECT    1    2    8    9   10                                                 
CONECT    2    1    3    5   11                                                 
CONECT    3    2    4   17                                                      
CONECT    4    3                                                                
CONECT    5    2    6    7   12                                                 
CONECT    6    5   13                                                           
CONECT    7    5   14   15   16                                                 
CONECT    8    1                                                                
CONECT    9    1                                                                
CONECT   10    1                                                                
CONECT   11    2                                                                
CONECT   12    5                                                                
CONECT   13    6                                                                
CONECT   14    7                                                                
CONECT   15    7                                                                
CONECT   16    7                                                                
CONECT   17    3   18   23                                                      
CONECT   18   17   19   21   24                                                 
CONECT   19   18   20   31                                                      
CONECT   20   19                                                                
CONECT   21   18   22   25   26                                                 
CONECT   22   21   23   27   28                                                 
CONECT   23   17   22   29   30                                                 
CONECT   24   18                                                                
CONECT   25   21                                                                
CONECT   26   21                                                                
CONECT   27   22                                                                
CONECT   28   22                                                                
CONECT   29   23                                                                
CONECT   30   23                                                                
CONECT   31   19   32   40                                                      
CONECT   32   31   33   35   41                                                 
CONECT   33   32   34   48                                                      
CONECT   34   33                                                                
CONECT   35   32   36   42   43                                                 
CONECT   36   35   37   44   45                                                 
CONECT   37   36   38   39                                                      
CONECT   38   37                                                                
CONECT   39   37   46   47                                                      
CONECT   40   31                                                                
CONECT   41   32                                                                
CONECT   42   35                                                                
CONECT   43   35                                                                
CONECT   44   36                                                                
CONECT   45   36                                                                
CONECT   46   39                                                                
CONECT   47   39                                                                
CONECT   48   33   49   56                                                      
CONECT   49   48   50   52   57                                                 
CONECT   50   49   51   62                                                      
CONECT   51   50                                                                
CONECT   52   49   53   58   59                                                 
CONECT   53   52   54   55                                                      
CONECT   54   53                                                                
CONECT   55   53   60   61                                                      
CONECT   56   48                                                                
CONECT   57   49                                                                
CONECT   58   52                                                                
CONECT   59   52                                                                
CONECT   60   55                                                                
CONECT   61   55                                                                
CONECT   62   50   63   70                                                      
CONECT   63   62   64   66   71                                                 
CONECT   64   63   65   81                                                      
CONECT   65   64                                                                
CONECT   66   63   67   68   72                                                 
CONECT   67   66   69   73   74                                                 
CONECT   68   66   75   76   77                                                 
CONECT   69   67   78   79   80                                                 
CONECT   70   62                                                                
CONECT   71   63                                                                
CONECT   72   66                                                                
CONECT   73   67                                                                
CONECT   74   67                                                                
CONECT   75   68                                                                
CONECT   76   68                                                                
CONECT   77   68                                                                
CONECT   78   69                                                                
CONECT   79   69                                                                
CONECT   80   69                                                                
CONECT   81   64   82   88                                                      
CONECT   82   81   83   85   89                                                 
CONECT   83   82   84   95                                                      
CONECT   84   83                                                                
CONECT   85   82   87   86   90                                                 
CONECT   86   85   91                                                           
CONECT   87   85   92   93   94                                                 
CONECT   88   81                                                                
CONECT   89   82                                                                
CONECT   90   85                                                                
CONECT   91   86                                                                
CONECT   92   87                                                                
CONECT   93   87                                                                
CONECT   94   87                                                                
CONECT   95   83   96  103                                                      
CONECT   96   95   97   99  104                                                 
CONECT   97   96   98  107                                                      
CONECT   98   97                                                                
CONECT   99   96  100  105  106                                                 
CONECT  100   99  101  102                                                      
CONECT  101  100                                                                
CONECT  102  100                                                                
CONECT  103   95                                                                
CONECT  104   96                                                                
CONECT  105   99                                                                
CONECT  106   99                                                                
CONECT  107   97  108  115                                                      
CONECT  108  107  109  111  116                                                 
CONECT  109  108  110  126                                                      
CONECT  110  109                                                                
CONECT  111  108  112  117  118                                                 
CONECT  112  111  113  114  119                                                 
CONECT  113  112  120  121  122                                                 
CONECT  114  112  123  124  125                                                 
CONECT  115  107                                                                
CONECT  116  108                                                                
CONECT  117  111                                                                
CONECT  118  111                                                                
CONECT  119  112                                                                
CONECT  120  113                                                                
CONECT  121  113                                                                
CONECT  122  113                                                                
CONECT  123  114                                                                
CONECT  124  114                                                                
CONECT  125  114                                                                
CONECT  126  109  127  132                                                      
CONECT  127  126  128  130  133                                                 
CONECT  128  127  129  136                                                      
CONECT  129  128                                                                
CONECT  130  127  131  134  135                                                 
CONECT  131  130 1374                                                           
CONECT  132  126                                                                
CONECT  133  127                                                                
CONECT  134  130                                                                
CONECT  135  130                                                                
CONECT  136  128  137  141                                                      
CONECT  137  136  138  140  142                                                 
CONECT  138  137  139  146                                                      
CONECT  139  138                                                                
CONECT  140  137  143  144  145                                                 
CONECT  141  136                                                                
CONECT  142  137                                                                
CONECT  143  140                                                                
CONECT  144  140                                                                
CONECT  145  140                                                                
CONECT  146  138  147  155                                                      
CONECT  147  146  148  150  156                                                 
CONECT  148  147  149  161                                                      
CONECT  149  148                                                                
CONECT  150  147  151  157  158                                                 
CONECT  151  150  152  159  160                                                 
CONECT  152  151  153  154                                                      
CONECT  153  152                                                                
CONECT  154  152                                                                
CONECT  155  146                                                                
CONECT  156  147                                                                
CONECT  157  150                                                                
CONECT  158  150                                                                
CONECT  159  151                                                                
CONECT  160  151                                                                
CONECT  161  148  162  173                                                      
CONECT  162  161  165  163  174                                                 
CONECT  163  162  164  182                                                      
CONECT  164  163                                                                
CONECT  165  162  166  175  176                                                 
CONECT  166  165  167  168                                                      
CONECT  167  166  169  177                                                      
CONECT  168  166  170  178                                                      
CONECT  169  167  171  179                                                      
CONECT  170  168  171  180                                                      
CONECT  171  169  170  172                                                      
CONECT  172  171  181                                                           
CONECT  173  161                                                                
CONECT  174  162                                                                
CONECT  175  165                                                                
CONECT  176  165                                                                
CONECT  177  167                                                                
CONECT  178  168                                                                
CONECT  179  169                                                                
CONECT  180  170                                                                
CONECT  181  172                                                                
CONECT  182  163  183  192                                                      
CONECT  183  182  184  186  193                                                 
CONECT  184  183  185  200                                                      
CONECT  185  184                                                                
CONECT  186  183  187  194  195                                                 
CONECT  187  186  188  189                                                      
CONECT  188  187  190  196                                                      
CONECT  189  187  191  197                                                      
CONECT  190  188  191  198                                                      
CONECT  191  189  190  199                                                      
CONECT  192  182                                                                
CONECT  193  183                                                                
CONECT  194  186                                                                
CONECT  195  186                                                                
CONECT  196  188                                                                
CONECT  197  189                                                                
CONECT  198  190                                                                
CONECT  199  191                                                                
CONECT  200  184  201  208                                                      
CONECT  201  200  202  204  209                                                 
CONECT  202  201  203  214                                                      
CONECT  203  202                                                                
CONECT  204  201  205  210  211                                                 
CONECT  205  204  206  207                                                      
CONECT  206  205                                                                
CONECT  207  205  212  213                                                      
CONECT  208  200                                                                
CONECT  209  201                                                                
CONECT  210  204                                                                
CONECT  211  204                                                                
CONECT  212  207                                                                
CONECT  213  207                                                                
CONECT  214  202  215  221                                                      
CONECT  215  214  216  218  222                                                 
CONECT  216  215  217  228                                                      
CONECT  217  216                                                                
CONECT  218  215  219  220  223                                                 
CONECT  219  218  224                                                           
CONECT  220  218  225  226  227                                                 
CONECT  221  214                                                                
CONECT  222  215                                                                
CONECT  223  218                                                                
CONECT  224  219                                                                
CONECT  225  220                                                                
CONECT  226  220                                                                
CONECT  227  220                                                                
CONECT  228  216  229  237                                                      
CONECT  229  228  230  232  238                                                 
CONECT  230  229  231  245                                                      
CONECT  231  230                                                                
CONECT  232  229  233  239  240                                                 
CONECT  233  232  234  241  242                                                 
CONECT  234  233  235  236                                                      
CONECT  235  234                                                                
CONECT  236  234  243  244                                                      
CONECT  237  228                                                                
CONECT  238  229                                                                
CONECT  239  232                                                                
CONECT  240  232                                                                
CONECT  241  233                                                                
CONECT  242  233                                                                
CONECT  243  236                                                                
CONECT  244  236                                                                
CONECT  245  230  246  253                                                      
CONECT  246  245  247  249  254                                                 
CONECT  247  246  248  264                                                      
CONECT  248  247                                                                
CONECT  249  246  250  251  255                                                 
CONECT  250  249  252  256  257                                                 
CONECT  251  249  258  259  260                                                 
CONECT  252  250  261  262  263                                                 
CONECT  253  245                                                                
CONECT  254  246                                                                
CONECT  255  249                                                                
CONECT  256  250                                                                
CONECT  257  250                                                                
CONECT  258  251                                                                
CONECT  259  251                                                                
CONECT  260  251                                                                
CONECT  261  252                                                                
CONECT  262  252                                                                
CONECT  263  252                                                                
CONECT  264  247  265  274                                                      
CONECT  265  264  266  268  275                                                 
CONECT  266  265  267  282                                                      
CONECT  267  266                                                                
CONECT  268  265  269  276  277                                                 
CONECT  269  268  270  271                                                      
CONECT  270  269  272  278                                                      
CONECT  271  269  273  279                                                      
CONECT  272  270  273  280                                                      
CONECT  273  271  272  281                                                      
CONECT  274  264                                                                
CONECT  275  265                                                                
CONECT  276  268                                                                
CONECT  277  268                                                                
CONECT  278  270                                                                
CONECT  279  271                                                                
CONECT  280  272                                                                
CONECT  281  273                                                                
CONECT  282  266  283  289                                                      
CONECT  283  282  284  286  290                                                 
CONECT  284  283  285  296                                                      
CONECT  285  284                                                                
CONECT  286  283  287  288  291                                                 
CONECT  287  286  292                                                           
CONECT  288  286  293  294  295                                                 
CONECT  289  282                                                                
CONECT  290  283                                                                
CONECT  291  286                                                                
CONECT  292  287                                                                
CONECT  293  288                                                                
CONECT  294  288                                                                
CONECT  295  288                                                                
CONECT  296  284  297  304                                                      
CONECT  297  296  298  300  305                                                 
CONECT  298  297  299  315                                                      
CONECT  299  298                                                                
CONECT  300  297  301  306  307                                                 
CONECT  301  300  302  303  308                                                 
CONECT  302  301  309  310  311                                                 
CONECT  303  301  312  313  314                                                 
CONECT  304  296                                                                
CONECT  305  297                                                                
CONECT  306  300                                                                
CONECT  307  300                                                                
CONECT  308  301                                                                
CONECT  309  302                                                                
CONECT  310  302                                                                
CONECT  311  302                                                                
CONECT  312  303                                                                
CONECT  313  303                                                                
CONECT  314  303                                                                
CONECT  315  298  316  323                                                      
CONECT  316  315  317  319  324                                                 
CONECT  317  316  318  329                                                      
CONECT  318  317                                                                
CONECT  319  316  320  325  326                                                 
CONECT  320  319  321  322                                                      
CONECT  321  320                                                                
CONECT  322  320  327  328                                                      
CONECT  323  315                                                                
CONECT  324  316                                                                
CONECT  325  319                                                                
CONECT  326  319                                                                
CONECT  327  322                                                                
CONECT  328  322                                                                
CONECT  329  317  330  337                                                      
CONECT  330  329  331  333  338                                                 
CONECT  331  330  332  341                                                      
CONECT  332  331                                                                
CONECT  333  330  334  339  340                                                 
CONECT  334  333  335  336                                                      
CONECT  335  334                                                                
CONECT  336  334                                                                
CONECT  337  329                                                                
CONECT  338  330                                                                
CONECT  339  333                                                                
CONECT  340  333                                                                
CONECT  341  331  342  350                                                      
CONECT  342  341  343  345  351                                                 
CONECT  343  342  344  363                                                      
CONECT  344  343                                                                
CONECT  345  342  346  352  353                                                 
CONECT  346  345  347  354  355                                                 
CONECT  347  346  348  356  357                                                 
CONECT  348  347  349  358  359                                                 
CONECT  349  348  360  361  362                                                 
CONECT  350  341                                                                
CONECT  351  342                                                                
CONECT  352  345                                                                
CONECT  353  345                                                                
CONECT  354  346                                                                
CONECT  355  346                                                                
CONECT  356  347                                                                
CONECT  357  347                                                                
CONECT  358  348                                                                
CONECT  359  348                                                                
CONECT  360  349                                                                
CONECT  361  349                                                                
CONECT  362  349                                                                
CONECT  363  343  364  371                                                      
CONECT  364  363  365  367  372                                                 
CONECT  365  364  366  382                                                      
CONECT  366  365                                                                
CONECT  367  364  368  369  373                                                 
CONECT  368  367  370  374  375                                                 
CONECT  369  367  376  377  378                                                 
CONECT  370  368  379  380  381                                                 
CONECT  371  363                                                                
CONECT  372  364                                                                
CONECT  373  367                                                                
CONECT  374  368                                                                
CONECT  375  368                                                                
CONECT  376  369                                                                
CONECT  377  369                                                                
CONECT  378  369                                                                
CONECT  379  370                                                                
CONECT  380  370                                                                
CONECT  381  370                                                                
CONECT  382  365  383  393                                                      
CONECT  383  382  384  386  394                                                 
CONECT  384  383  385  402                                                      
CONECT  385  384                                                                
CONECT  386  383  387  395  396                                                 
CONECT  387  386  388  389                                                      
CONECT  388  387  390  397                                                      
CONECT  389  387  391  398                                                      
CONECT  390  388  392  399                                                      
CONECT  391  389  392  400                                                      
CONECT  392  390  391  401                                                      
CONECT  393  382                                                                
CONECT  394  383                                                                
CONECT  395  386                                                                
CONECT  396  386                                                                
CONECT  397  388                                                                
CONECT  398  389                                                                
CONECT  399  390                                                                
CONECT  400  391                                                                
CONECT  401  392                                                                
CONECT  402  384  403  408                                                      
CONECT  403  402  404  406  409                                                 
CONECT  404  403  405  413                                                      
CONECT  405  404                                                                
CONECT  406  403  407  410  411                                                 
CONECT  407  406  412                                                           
CONECT  408  402                                                                
CONECT  409  403                                                                
CONECT  410  406                                                                
CONECT  411  406                                                                
CONECT  412  407                                                                
CONECT  413  404  414  425                                                      
CONECT  414  413  415  417  426                                                 
CONECT  415  414  416  434                                                      
CONECT  416  415                                                                
CONECT  417  414  418  427  428                                                 
CONECT  418  417  419  420                                                      
CONECT  419  418  421  429                                                      
CONECT  420  418  422  430                                                      
CONECT  421  419  423  431                                                      
CONECT  422  420  423  432                                                      
CONECT  423  421  422  424                                                      
CONECT  424  423  433                                                           
CONECT  425  413                                                                
CONECT  426  414                                                                
CONECT  427  417                                                                
CONECT  428  417                                                                
CONECT  429  419                                                                
CONECT  430  420                                                                
CONECT  431  421                                                                
CONECT  432  422                                                                
CONECT  433  424                                                                
CONECT  434  415  435  441                                                      
CONECT  435  434  436  438  442                                                 
CONECT  436  435  437  448                                                      
CONECT  437  436                                                                
CONECT  438  435  439  440  443                                                 
CONECT  439  438  444                                                           
CONECT  440  438  445  446  447                                                 
CONECT  441  434                                                                
CONECT  442  435                                                                
CONECT  443  438                                                                
CONECT  444  439                                                                
CONECT  445  440                                                                
CONECT  446  440                                                                
CONECT  447  440                                                                
CONECT  448  436  449  457                                                      
CONECT  449  448  450  452  458                                                 
CONECT  450  449  451  463                                                      
CONECT  451  450                                                                
CONECT  452  449  453  459  460                                                 
CONECT  453  452  454  461  462                                                 
CONECT  454  453  455  456                                                      
CONECT  455  454                                                                
CONECT  456  454                                                                
CONECT  457  448                                                                
CONECT  458  449                                                                
CONECT  459  452                                                                
CONECT  460  452                                                                
CONECT  461  453                                                                
CONECT  462  453                                                                
CONECT  463  450  464  469                                                      
CONECT  464  463  465  467  470                                                 
CONECT  465  464  466  474                                                      
CONECT  466  465                                                                
CONECT  467  464  468  471  472                                                 
CONECT  468  467  473                                                           
CONECT  469  463                                                                
CONECT  470  464                                                                
CONECT  471  467                                                                
CONECT  472  467                                                                
CONECT  473  468                                                                
CONECT  474  465  475  482                                                      
CONECT  475  474  476  478  483                                                 
CONECT  476  475  477  493                                                      
CONECT  477  476                                                                
CONECT  478  475  479  484  485                                                 
CONECT  479  478  480  481  486                                                 
CONECT  480  479  487  488  489                                                 
CONECT  481  479  490  491  492                                                 
CONECT  482  474                                                                
CONECT  483  475                                                                
CONECT  484  478                                                                
CONECT  485  478                                                                
CONECT  486  479                                                                
CONECT  487  480                                                                
CONECT  488  480                                                                
CONECT  489  480                                                                
CONECT  490  481                                                                
CONECT  491  481                                                                
CONECT  492  481                                                                
CONECT  493  476  494  498                                                      
CONECT  494  493  497  495  499                                                 
CONECT  495  494  496  503                                                      
CONECT  496  495                                                                
CONECT  497  494  500  501  502                                                 
CONECT  498  493                                                                
CONECT  499  494                                                                
CONECT  500  497                                                                
CONECT  501  497                                                                
CONECT  502  497                                                                
CONECT  503  495  504  507                                                      
CONECT  504  503  505  508  509                                                 
CONECT  505  504  506  510                                                      
CONECT  506  505                                                                
CONECT  507  503                                                                
CONECT  508  504                                                                
CONECT  509  504                                                                
CONECT  510  505  511  519                                                      
CONECT  511  510  512  514  520                                                 
CONECT  512  511  513  532                                                      
CONECT  513  512                                                                
CONECT  514  511  515  521  522                                                 
CONECT  515  514  516  523  524                                                 
CONECT  516  515  517  525  526                                                 
CONECT  517  516  518  527  528                                                 
CONECT  518  517  529  530  531                                                 
CONECT  519  510                                                                
CONECT  520  511                                                                
CONECT  521  514                                                                
CONECT  522  514                                                                
CONECT  523  515                                                                
CONECT  524  515                                                                
CONECT  525  516                                                                
CONECT  526  516                                                                
CONECT  527  517                                                                
CONECT  528  517                                                                
CONECT  529  518                                                                
CONECT  530  518                                                                
CONECT  531  518                                                                
CONECT  532  512  533  543                                                      
CONECT  533  532  534  536  544                                                 
CONECT  534  533  535  556                                                      
CONECT  535  534                                                                
CONECT  536  533  537  545  546                                                 
CONECT  537  536  538  547  548                                                 
CONECT  538  537  539  549  550                                                 
CONECT  539  538  540  551                                                      
CONECT  540  539  541  542                                                      
CONECT  541  540  552  553                                                      
CONECT  542  540  554  555                                                      
CONECT  543  532                                                                
CONECT  544  533                                                                
CONECT  545  536                                                                
CONECT  546  536                                                                
CONECT  547  537                                                                
CONECT  548  537                                                                
CONECT  549  538                                                                
CONECT  550  538                                                                
CONECT  551  539                                                                
CONECT  552  541                                                                
CONECT  553  541                                                                
CONECT  554  542                                                                
CONECT  555  542                                                                
CONECT  556  534  557  565                                                      
CONECT  557  556  558  560  566                                                 
CONECT  558  557  559  571                                                      
CONECT  559  558                                                                
CONECT  560  557  561  567  568                                                 
CONECT  561  560  562  569  570                                                 
CONECT  562  561  563  564                                                      
CONECT  563  562                                                                
CONECT  564  562                                                                
CONECT  565  556                                                                
CONECT  566  557                                                                
CONECT  567  560                                                                
CONECT  568  560                                                                
CONECT  569  561                                                                
CONECT  570  561                                                                
CONECT  571  558  572  579                                                      
CONECT  572  571  573  575  580                                                 
CONECT  573  572  574  588                                                      
CONECT  574  573                                                                
CONECT  575  572  576  581  582                                                 
CONECT  576  575  577  583  584                                                 
CONECT  577  576  578                                                           
CONECT  578  577  585  586  587                                                 
CONECT  579  571                                                                
CONECT  580  572                                                                
CONECT  581  575                                                                
CONECT  582  575                                                                
CONECT  583  576                                                                
CONECT  584  576                                                                
CONECT  585  578                                                                
CONECT  586  578                                                                
CONECT  587  578                                                                
CONECT  588  573  589  593                                                      
CONECT  589  588  590  592  594                                                 
CONECT  590  589  591  598                                                      
CONECT  591  590                                                                
CONECT  592  589  595  596  597                                                 
CONECT  593  588                                                                
CONECT  594  589                                                                
CONECT  595  592                                                                
CONECT  596  592                                                                
CONECT  597  592                                                                
CONECT  598  590  599  606                                                      
CONECT  599  598  600  602  607                                                 
CONECT  600  599  601  617                                                      
CONECT  601  600                                                                
CONECT  602  599  603  604  608                                                 
CONECT  603  602  605  609  610                                                 
CONECT  604  602  611  612  613                                                 
CONECT  605  603  614  615  616                                                 
CONECT  606  598                                                                
CONECT  607  599                                                                
CONECT  608  602                                                                
CONECT  609  603                                                                
CONECT  610  603                                                                
CONECT  611  604                                                                
CONECT  612  604                                                                
CONECT  613  604                                                                
CONECT  614  605                                                                
CONECT  615  605                                                                
CONECT  616  605                                                                
CONECT  617  600  618  625                                                      
CONECT  618  617  619  621  626                                                 
CONECT  619  618  620  636                                                      
CONECT  620  619                                                                
CONECT  621  618  622  623  627                                                 
CONECT  622  621  624  628  629                                                 
CONECT  623  621  630  631  632                                                 
CONECT  624  622  633  634  635                                                 
CONECT  625  617                                                                
CONECT  626  618                                                                
CONECT  627  621                                                                
CONECT  628  622                                                                
CONECT  629  622                                                                
CONECT  630  623                                                                
CONECT  631  623                                                                
CONECT  632  623                                                                
CONECT  633  624                                                                
CONECT  634  624                                                                
CONECT  635  624                                                                
CONECT  636  619  637  643                                                      
CONECT  637  636  638  640  644                                                 
CONECT  638  637  639  650                                                      
CONECT  639  638                                                                
CONECT  640  637  641  642  645                                                 
CONECT  641  640  646                                                           
CONECT  642  640  647  648  649                                                 
CONECT  643  636                                                                
CONECT  644  637                                                                
CONECT  645  640                                                                
CONECT  646  641                                                                
CONECT  647  642                                                                
CONECT  648  642                                                                
CONECT  649  642                                                                
CONECT  650  638  651  661                                                      
CONECT  651  650  654  652  662                                                 
CONECT  652  651  653  670                                                      
CONECT  653  652                                                                
CONECT  654  651  655  663  664                                                 
CONECT  655  654  656  657                                                      
CONECT  656  655  658  665                                                      
CONECT  657  655  659  666                                                      
CONECT  658  656  660  667                                                      
CONECT  659  657  660  668                                                      
CONECT  660  658  659  669                                                      
CONECT  661  650                                                                
CONECT  662  651                                                                
CONECT  663  654                                                                
CONECT  664  654                                                                
CONECT  665  656                                                                
CONECT  666  657                                                                
CONECT  667  658                                                                
CONECT  668  659                                                                
CONECT  669  660                                                                
CONECT  670  652  671  679                                                      
CONECT  671  670  672  674  680                                                 
CONECT  672  671  673  692                                                      
CONECT  673  672                                                                
CONECT  674  671  675  681  682                                                 
CONECT  675  674  676  683  684                                                 
CONECT  676  675  677  685  686                                                 
CONECT  677  676  678  687  688                                                 
CONECT  678  677  689  690  691                                                 
CONECT  679  670                                                                
CONECT  680  671                                                                
CONECT  681  674                                                                
CONECT  682  674                                                                
CONECT  683  675                                                                
CONECT  684  675                                                                
CONECT  685  676                                                                
CONECT  686  676                                                                
CONECT  687  677                                                                
CONECT  688  677                                                                
CONECT  689  678                                                                
CONECT  690  678                                                                
CONECT  691  678                                                                
CONECT  692  672  693  700                                                      
CONECT  693  692  694  696  701                                                 
CONECT  694  693  695  706                                                      
CONECT  695  694                                                                
CONECT  696  693  697  702  703                                                 
CONECT  697  696  699  698                                                      
CONECT  698  697                                                                
CONECT  699  697  704  705                                                      
CONECT  700  692                                                                
CONECT  701  693                                                                
CONECT  702  696                                                                
CONECT  703  696                                                                
CONECT  704  699                                                                
CONECT  705  699                                                                
CONECT  706  694  707  710                                                      
CONECT  707  706  708  711  712                                                 
CONECT  708  707  709  713                                                      
CONECT  709  708                                                                
CONECT  710  706                                                                
CONECT  711  707                                                                
CONECT  712  707                                                                
CONECT  713  708  714  718                                                      
CONECT  714  713  717  715  719                                                 
CONECT  715  714  716  723                                                      
CONECT  716  715                                                                
CONECT  717  714  720  721  722                                                 
CONECT  718  713                                                                
CONECT  719  714                                                                
CONECT  720  717                                                                
CONECT  721  717                                                                
CONECT  722  717                                                                
CONECT  723  715  724  730                                                      
CONECT  724  723  725  727  731                                                 
CONECT  725  724  726  737                                                      
CONECT  726  725                                                                
CONECT  727  724  728  729  732                                                 
CONECT  728  727  733                                                           
CONECT  729  727  734  735  736                                                 
CONECT  730  723                                                                
CONECT  731  724                                                                
CONECT  732  727                                                                
CONECT  733  728                                                                
CONECT  734  729                                                                
CONECT  735  729                                                                
CONECT  736  729                                                                
CONECT  737  725  738  748                                                      
CONECT  738  737  741  739  749                                                 
CONECT  739  738  740  757                                                      
CONECT  740  739                                                                
CONECT  741  738  742  750  751                                                 
CONECT  742  741  743  744                                                      
CONECT  743  742  745  752                                                      
CONECT  744  742  746  753                                                      
CONECT  745  743  747  754                                                      
CONECT  746  744  747  755                                                      
CONECT  747  745  746  756                                                      
CONECT  748  737                                                                
CONECT  749  738                                                                
CONECT  750  741                                                                
CONECT  751  741                                                                
CONECT  752  743                                                                
CONECT  753  744                                                                
CONECT  754  745                                                                
CONECT  755  746                                                                
CONECT  756  747                                                                
CONECT  757  739  758  766                                                      
CONECT  758  757  759  761  767                                                 
CONECT  759  758  760  774                                                      
CONECT  760  759                                                                
CONECT  761  758  762  768  769                                                 
CONECT  762  761  763  770  771                                                 
CONECT  763  762  764  765                                                      
CONECT  764  763                                                                
CONECT  765  763  772  773                                                      
CONECT  766  757                                                                
CONECT  767  758                                                                
CONECT  768  761                                                                
CONECT  769  761                                                                
CONECT  770  762                                                                
CONECT  771  762                                                                
CONECT  772  765                                                                
CONECT  773  765                                                                
CONECT  774  759  775  781                                                      
CONECT  775  774  776  778  782                                                 
CONECT  776  775  777  790                                                      
CONECT  777  776                                                                
CONECT  778  775  780  779  783                                                 
CONECT  779  778  784  785  786                                                 
CONECT  780  778  787  788  789                                                 
CONECT  781  774                                                                
CONECT  782  775                                                                
CONECT  783  778                                                                
CONECT  784  779                                                                
CONECT  785  779                                                                
CONECT  786  779                                                                
CONECT  787  780                                                                
CONECT  788  780                                                                
CONECT  789  780                                                                
CONECT  790  776  791  799                                                      
CONECT  791  790  792  794  800                                                 
CONECT  792  791  805  793                                                      
CONECT  793  792                                                                
CONECT  794  791  795  801  802                                                 
CONECT  795  794  796  803  804                                                 
CONECT  796  795  797  798                                                      
CONECT  797  796                                                                
CONECT  798  796                                                                
CONECT  799  790                                                                
CONECT  800  791                                                                
CONECT  801  794                                                                
CONECT  802  794                                                                
CONECT  803  795                                                                
CONECT  804  795                                                                
CONECT  805  792  806  812                                                      
CONECT  806  805  807  809  813                                                 
CONECT  807  806  821  808                                                      
CONECT  808  807                                                                
CONECT  809  806  810  811  814                                                 
CONECT  810  809  815  816  817                                                 
CONECT  811  809  818  819  820                                                 
CONECT  812  805                                                                
CONECT  813  806                                                                
CONECT  814  809                                                                
CONECT  815  810                                                                
CONECT  816  810                                                                
CONECT  817  810                                                                
CONECT  818  811                                                                
CONECT  819  811                                                                
CONECT  820  811                                                                
CONECT  821  807  827  822                                                      
CONECT  822  821  825  823  828                                                 
CONECT  823  822  824  835                                                      
CONECT  824  823                                                                
CONECT  825  822  826  829  830                                                 
CONECT  826  825  827  831  832                                                 
CONECT  827  821  826  833  834                                                 
CONECT  828  822                                                                
CONECT  829  825                                                                
CONECT  830  825                                                                
CONECT  831  826                                                                
CONECT  832  826                                                                
CONECT  833  827                                                                
CONECT  834  827                                                                
CONECT  835  823  836  839                                                      
CONECT  836  835  837  840  841                                                 
CONECT  837  836  838  842                                                      
CONECT  838  837                                                                
CONECT  839  835                                                                
CONECT  840  836                                                                
CONECT  841  836                                                                
CONECT  842  837  843  848                                                      
CONECT  843  842  844  846  849                                                 
CONECT  844  843  853  845                                                      
CONECT  845  844                                                                
CONECT  846  843  847  850  851                                                 
CONECT  847  846  852                                                           
CONECT  848  842                                                                
CONECT  849  843                                                                
CONECT  850  846                                                                
CONECT  851  846                                                                
CONECT  852  847                                                                
CONECT  853  844  854  862                                                      
CONECT  854  853  855  857  863                                                 
CONECT  855  854  856  870                                                      
CONECT  856  855                                                                
CONECT  857  854  858  864  865                                                 
CONECT  858  857  859  866  867                                                 
CONECT  859  858  860  861                                                      
CONECT  860  859                                                                
CONECT  861  859  868  869                                                      
CONECT  862  853                                                                
CONECT  863  854                                                                
CONECT  864  857                                                                
CONECT  865  857                                                                
CONECT  866  858                                                                
CONECT  867  858                                                                
CONECT  868  861                                                                
CONECT  869  861                                                                
CONECT  870  855  871  880                                                      
CONECT  871  870  872  874  881                                                 
CONECT  872  871  888  873                                                      
CONECT  873  872                                                                
CONECT  874  871  875  882  883                                                 
CONECT  875  874  877  876                                                      
CONECT  876  875  878  884                                                      
CONECT  877  875  879  885                                                      
CONECT  878  876  879  886                                                      
CONECT  879  877  878  887                                                      
CONECT  880  870                                                                
CONECT  881  871                                                                
CONECT  882  874                                                                
CONECT  883  874                                                                
CONECT  884  876                                                                
CONECT  885  877                                                                
CONECT  886  878                                                                
CONECT  887  879                                                                
CONECT  888  872  889  896                                                      
CONECT  889  888  892  890  897                                                 
CONECT  890  889  891  907                                                      
CONECT  891  890                                                                
CONECT  892  889  893  894  898                                                 
CONECT  893  892  895  899  900                                                 
CONECT  894  892  901  902  903                                                 
CONECT  895  893  904  905  906                                                 
CONECT  896  888                                                                
CONECT  897  889                                                                
CONECT  898  892                                                                
CONECT  899  893                                                                
CONECT  900  893                                                                
CONECT  901  894                                                                
CONECT  902  894                                                                
CONECT  903  894                                                                
CONECT  904  895                                                                
CONECT  905  895                                                                
CONECT  906  895                                                                
CONECT  907  890  908  915                                                      
CONECT  908  907  909  911  916                                                 
CONECT  909  908  910  919                                                      
CONECT  910  909                                                                
CONECT  911  908  912  917  918                                                 
CONECT  912  911  913  914                                                      
CONECT  913  912                                                                
CONECT  914  912                                                                
CONECT  915  907                                                                
CONECT  916  908                                                                
CONECT  917  911                                                                
CONECT  918  911                                                                
CONECT  919  909  920  925                                                      
CONECT  920  919  921  923  926                                                 
CONECT  921  920  922  930                                                      
CONECT  922  921                                                                
CONECT  923  920  924  927  928                                                 
CONECT  924  923  929                                                           
CONECT  925  919                                                                
CONECT  926  920                                                                
CONECT  927  923                                                                
CONECT  928  923                                                                
CONECT  929  924                                                                
CONECT  930  921  931  939                                                      
CONECT  931  930  934  932  940                                                 
CONECT  932  931  933  947                                                      
CONECT  933  932                                                                
CONECT  934  931  935  941  942                                                 
CONECT  935  934  936  943  944                                                 
CONECT  936  935  937  938                                                      
CONECT  937  936                                                                
CONECT  938  936  945  946                                                      
CONECT  939  930                                                                
CONECT  940  931                                                                
CONECT  941  934                                                                
CONECT  942  934                                                                
CONECT  943  935                                                                
CONECT  944  935                                                                
CONECT  945  938                                                                
CONECT  946  938                                                                
CONECT  947  932  948  956                                                      
CONECT  948  947  949  951  957                                                 
CONECT  949  948  950  969                                                      
CONECT  950  949                                                                
CONECT  951  948  952  958  959                                                 
CONECT  952  951  953  960  961                                                 
CONECT  953  952  954  962  963                                                 
CONECT  954  953  955  964  965                                                 
CONECT  955  954  966  967  968                                                 
CONECT  956  947                                                                
CONECT  957  948                                                                
CONECT  958  951                                                                
CONECT  959  951                                                                
CONECT  960  952                                                                
CONECT  961  952                                                                
CONECT  962  953                                                                
CONECT  963  953                                                                
CONECT  964  954                                                                
CONECT  965  954                                                                
CONECT  966  955                                                                
CONECT  967  955                                                                
CONECT  968  955                                                                
CONECT  969  949  970  978                                                      
CONECT  970  969  971  973  979                                                 
CONECT  971  970  991  972                                                      
CONECT  972  971                                                                
CONECT  973  970  974  980  981                                                 
CONECT  974  973  975  982  983                                                 
CONECT  975  974  976  984  985                                                 
CONECT  976  975  977  986  987                                                 
CONECT  977  976  988  989  990                                                 
CONECT  978  969                                                                
CONECT  979  970                                                                
CONECT  980  973                                                                
CONECT  981  973                                                                
CONECT  982  974                                                                
CONECT  983  974                                                                
CONECT  984  975                                                                
CONECT  985  975                                                                
CONECT  986  976                                                                
CONECT  987  976                                                                
CONECT  988  977                                                                
CONECT  989  977                                                                
CONECT  990  977                                                                
CONECT  991  971  992  996                                                      
CONECT  992  991  993  995  997                                                 
CONECT  993  992 1001  994                                                      
CONECT  994  993                                                                
CONECT  995  992  998  999 1000                                                 
CONECT  996  991                                                                
CONECT  997  992                                                                
CONECT  998  995                                                                
CONECT  999  995                                                                
CONECT 1000  995                                                                
CONECT 1001  993 1002 1009                                                      
CONECT 1002 1001 1005 1003 1010                                                 
CONECT 1003 1002 1004 1020                                                      
CONECT 1004 1003                                                                
CONECT 1005 1002 1006 1007 1011                                                 
CONECT 1006 1005 1008 1012 1013                                                 
CONECT 1007 1005 1014 1015 1016                                                 
CONECT 1008 1006 1017 1018 1019                                                 
CONECT 1009 1001                                                                
CONECT 1010 1002                                                                
CONECT 1011 1005                                                                
CONECT 1012 1006                                                                
CONECT 1013 1006                                                                
CONECT 1014 1007                                                                
CONECT 1015 1007                                                                
CONECT 1016 1007                                                                
CONECT 1017 1008                                                                
CONECT 1018 1008                                                                
CONECT 1019 1008                                                                
CONECT 1020 1003 1021 1029                                                      
CONECT 1021 1020 1022 1024 1030                                                 
CONECT 1022 1021 1023 1035                                                      
CONECT 1023 1022                                                                
CONECT 1024 1021 1025 1031 1032                                                 
CONECT 1025 1024 1026 1033 1034                                                 
CONECT 1026 1025 1027 1028                                                      
CONECT 1027 1026                                                                
CONECT 1028 1026                                                                
CONECT 1029 1020                                                                
CONECT 1030 1021                                                                
CONECT 1031 1024                                                                
CONECT 1032 1024                                                                
CONECT 1033 1025                                                                
CONECT 1034 1025                                                                
CONECT 1035 1022 1036 1046                                                      
CONECT 1036 1035 1037 1039 1047                                                 
CONECT 1037 1036 1038 1059                                                      
CONECT 1038 1037                                                                
CONECT 1039 1036 1040 1048 1049                                                 
CONECT 1040 1039 1041 1050 1051                                                 
CONECT 1041 1040 1042 1052 1053                                                 
CONECT 1042 1041 1043 1054                                                      
CONECT 1043 1042 1044 1045                                                      
CONECT 1044 1043 1055 1056                                                      
CONECT 1045 1043 1057 1058                                                      
CONECT 1046 1035                                                                
CONECT 1047 1036                                                                
CONECT 1048 1039                                                                
CONECT 1049 1039                                                                
CONECT 1050 1040                                                                
CONECT 1051 1040                                                                
CONECT 1052 1041                                                                
CONECT 1053 1041                                                                
CONECT 1054 1042                                                                
CONECT 1055 1044                                                                
CONECT 1056 1044                                                                
CONECT 1057 1045                                                                
CONECT 1058 1045                                                                
CONECT 1059 1037 1060 1067                                                      
CONECT 1060 1059 1061 1063 1068                                                 
CONECT 1061 1060 1062 1076                                                      
CONECT 1062 1061                                                                
CONECT 1063 1060 1064 1069 1070                                                 
CONECT 1064 1063 1065 1071 1072                                                 
CONECT 1065 1064 1066                                                           
CONECT 1066 1065 1073 1074 1075                                                 
CONECT 1067 1059                                                                
CONECT 1068 1060                                                                
CONECT 1069 1063                                                                
CONECT 1070 1063                                                                
CONECT 1071 1064                                                                
CONECT 1072 1064                                                                
CONECT 1073 1066                                                                
CONECT 1074 1066                                                                
CONECT 1075 1066                                                                
CONECT 1076 1061 1077 1085                                                      
CONECT 1077 1076 1078 1080 1086                                                 
CONECT 1078 1077 1079 1098                                                      
CONECT 1079 1078                                                                
CONECT 1080 1077 1081 1087 1088                                                 
CONECT 1081 1080 1082 1089 1090                                                 
CONECT 1082 1081 1083 1091 1092                                                 
CONECT 1083 1082 1084 1093 1094                                                 
CONECT 1084 1083 1095 1096 1097                                                 
CONECT 1085 1076                                                                
CONECT 1086 1077                                                                
CONECT 1087 1080                                                                
CONECT 1088 1080                                                                
CONECT 1089 1081                                                                
CONECT 1090 1081                                                                
CONECT 1091 1082                                                                
CONECT 1092 1082                                                                
CONECT 1093 1083                                                                
CONECT 1094 1083                                                                
CONECT 1095 1084                                                                
CONECT 1096 1084                                                                
CONECT 1097 1084                                                                
CONECT 1098 1078 1099 1106                                                      
CONECT 1099 1098 1100 1102 1107                                                 
CONECT 1100 1099 1101 1110                                                      
CONECT 1101 1100                                                                
CONECT 1102 1099 1103 1108 1109                                                 
CONECT 1103 1102 1104 1105                                                      
CONECT 1104 1103                                                                
CONECT 1105 1103                                                                
CONECT 1106 1098                                                                
CONECT 1107 1099                                                                
CONECT 1108 1102                                                                
CONECT 1109 1102                                                                
CONECT 1110 1100 1111 1117                                                      
CONECT 1111 1110 1112 1114 1118                                                 
CONECT 1112 1111 1113 1124                                                      
CONECT 1113 1112                                                                
CONECT 1114 1111 1115 1116 1119                                                 
CONECT 1115 1114 1120                                                           
CONECT 1116 1114 1121 1122 1123                                                 
CONECT 1117 1110                                                                
CONECT 1118 1111                                                                
CONECT 1119 1114                                                                
CONECT 1120 1115                                                                
CONECT 1121 1116                                                                
CONECT 1122 1116                                                                
CONECT 1123 1116                                                                
CONECT 1124 1112 1125 1132                                                      
CONECT 1125 1124 1128 1126 1133                                                 
CONECT 1126 1125 1127 1143                                                      
CONECT 1127 1126                                                                
CONECT 1128 1125 1129 1134 1135                                                 
CONECT 1129 1128 1130 1131 1136                                                 
CONECT 1130 1129 1137 1138 1139                                                 
CONECT 1131 1129 1140 1141 1142                                                 
CONECT 1132 1124                                                                
CONECT 1133 1125                                                                
CONECT 1134 1128                                                                
CONECT 1135 1128                                                                
CONECT 1136 1129                                                                
CONECT 1137 1130                                                                
CONECT 1138 1130                                                                
CONECT 1139 1130                                                                
CONECT 1140 1131                                                                
CONECT 1141 1131                                                                
CONECT 1142 1131                                                                
CONECT 1143 1126 1144 1154                                                      
CONECT 1144 1143 1145 1147 1155                                                 
CONECT 1145 1144 1146 1167                                                      
CONECT 1146 1145                                                                
CONECT 1147 1144 1148 1156 1157                                                 
CONECT 1148 1147 1149 1158 1159                                                 
CONECT 1149 1148 1150 1160 1161                                                 
CONECT 1150 1149 1151 1162                                                      
CONECT 1151 1150 1152 1153                                                      
CONECT 1152 1151 1163 1164                                                      
CONECT 1153 1151 1165 1166                                                      
CONECT 1154 1143                                                                
CONECT 1155 1144                                                                
CONECT 1156 1147                                                                
CONECT 1157 1147                                                                
CONECT 1158 1148                                                                
CONECT 1159 1148                                                                
CONECT 1160 1149                                                                
CONECT 1161 1149                                                                
CONECT 1162 1150                                                                
CONECT 1163 1152                                                                
CONECT 1164 1152                                                                
CONECT 1165 1153                                                                
CONECT 1166 1153                                                                
CONECT 1167 1145 1168 1175                                                      
CONECT 1168 1167 1169 1171 1176                                                 
CONECT 1169 1168 1170 1186                                                      
CONECT 1170 1169                                                                
CONECT 1171 1168 1172 1173 1177                                                 
CONECT 1172 1171 1174 1178 1179                                                 
CONECT 1173 1171 1180 1181 1182                                                 
CONECT 1174 1172 1183 1184 1185                                                 
CONECT 1175 1167                                                                
CONECT 1176 1168                                                                
CONECT 1177 1171                                                                
CONECT 1178 1172                                                                
CONECT 1179 1172                                                                
CONECT 1180 1173                                                                
CONECT 1181 1173                                                                
CONECT 1182 1173                                                                
CONECT 1183 1174                                                                
CONECT 1184 1174                                                                
CONECT 1185 1174                                                                
CONECT 1186 1169 1187 1191                                                      
CONECT 1187 1186 1190 1188 1192                                                 
CONECT 1188 1187 1189 1196                                                      
CONECT 1189 1188                                                                
CONECT 1190 1187 1193 1194 1195                                                 
CONECT 1191 1186                                                                
CONECT 1192 1187                                                                
CONECT 1193 1190                                                                
CONECT 1194 1190                                                                
CONECT 1195 1190                                                                
CONECT 1196 1188 1197 1208                                                      
CONECT 1197 1196 1198 1200 1209                                                 
CONECT 1198 1197 1199 1217                                                      
CONECT 1199 1198                                                                
CONECT 1200 1197 1201 1210 1211                                                 
CONECT 1201 1200 1202 1203                                                      
CONECT 1202 1201 1204 1212                                                      
CONECT 1203 1201 1205 1213                                                      
CONECT 1204 1202 1206 1214                                                      
CONECT 1205 1203 1206 1215                                                      
CONECT 1206 1204 1205 1207                                                      
CONECT 1207 1206 1216                                                           
CONECT 1208 1196                                                                
CONECT 1209 1197                                                                
CONECT 1210 1200                                                                
CONECT 1211 1200                                                                
CONECT 1212 1202                                                                
CONECT 1213 1203                                                                
CONECT 1214 1204                                                                
CONECT 1215 1205                                                                
CONECT 1216 1207                                                                
CONECT 1217 1198 1218 1225                                                      
CONECT 1218 1217 1219 1221 1226                                                 
CONECT 1219 1218 1220 1236                                                      
CONECT 1220 1219                                                                
CONECT 1221 1218 1222 1227 1228                                                 
CONECT 1222 1221 1223 1224 1229                                                 
CONECT 1223 1222 1230 1231 1232                                                 
CONECT 1224 1222 1233 1234 1235                                                 
CONECT 1225 1217                                                                
CONECT 1226 1218                                                                
CONECT 1227 1221                                                                
CONECT 1228 1221                                                                
CONECT 1229 1222                                                                
CONECT 1230 1223                                                                
CONECT 1231 1223                                                                
CONECT 1232 1223                                                                
CONECT 1233 1224                                                                
CONECT 1234 1224                                                                
CONECT 1235 1224                                                                
CONECT 1236 1219 1237 1243                                                      
CONECT 1237 1236 1238 1240 1244                                                 
CONECT 1238 1237 1239 1250                                                      
CONECT 1239 1238                                                                
CONECT 1240 1237 1241 1242 1245                                                 
CONECT 1241 1240 1246                                                           
CONECT 1242 1240 1247 1248 1249                                                 
CONECT 1243 1236                                                                
CONECT 1244 1237                                                                
CONECT 1245 1240                                                                
CONECT 1246 1241                                                                
CONECT 1247 1242                                                                
CONECT 1248 1242                                                                
CONECT 1249 1242                                                                
CONECT 1250 1238 1251 1259                                                      
CONECT 1251 1250 1252 1254 1260                                                 
CONECT 1252 1251 1253 1265                                                      
CONECT 1253 1252                                                                
CONECT 1254 1251 1255 1261 1262                                                 
CONECT 1255 1254 1256 1263 1264                                                 
CONECT 1256 1255 1257 1258                                                      
CONECT 1257 1256                                                                
CONECT 1258 1256                                                                
CONECT 1259 1250                                                                
CONECT 1260 1251                                                                
CONECT 1261 1254                                                                
CONECT 1262 1254                                                                
CONECT 1263 1255                                                                
CONECT 1264 1255                                                                
CONECT 1265 1252 1266 1270                                                      
CONECT 1266 1265 1267 1269 1271                                                 
CONECT 1267 1266 1268 1275                                                      
CONECT 1268 1267                                                                
CONECT 1269 1266 1272 1273 1274                                                 
CONECT 1270 1265                                                                
CONECT 1271 1266                                                                
CONECT 1272 1269                                                                
CONECT 1273 1269                                                                
CONECT 1274 1269                                                                
CONECT 1275 1267 1276 1284                                                      
CONECT 1276 1275 1277 1279 1285                                                 
CONECT 1277 1276 1278 1297                                                      
CONECT 1278 1277                                                                
CONECT 1279 1276 1280 1286 1287                                                 
CONECT 1280 1279 1281 1288 1289                                                 
CONECT 1281 1280 1282 1290 1291                                                 
CONECT 1282 1281 1283 1292 1293                                                 
CONECT 1283 1282 1294 1295 1296                                                 
CONECT 1284 1275                                                                
CONECT 1285 1276                                                                
CONECT 1286 1279                                                                
CONECT 1287 1279                                                                
CONECT 1288 1280                                                                
CONECT 1289 1280                                                                
CONECT 1290 1281                                                                
CONECT 1291 1281                                                                
CONECT 1292 1282                                                                
CONECT 1293 1282                                                                
CONECT 1294 1283                                                                
CONECT 1295 1283                                                                
CONECT 1296 1283                                                                
CONECT 1297 1277 1298 1304                                                      
CONECT 1298 1297 1299 1301 1305                                                 
CONECT 1299 1298 1300 1313                                                      
CONECT 1300 1299                                                                
CONECT 1301 1298 1302 1303 1306                                                 
CONECT 1302 1301 1307 1308 1309                                                 
CONECT 1303 1301 1310 1311 1312                                                 
CONECT 1304 1297                                                                
CONECT 1305 1298                                                                
CONECT 1306 1301                                                                
CONECT 1307 1302                                                                
CONECT 1308 1302                                                                
CONECT 1309 1302                                                                
CONECT 1310 1303                                                                
CONECT 1311 1303                                                                
CONECT 1312 1303                                                                
CONECT 1313 1299 1314 1322                                                      
CONECT 1314 1313 1315 1317 1323                                                 
CONECT 1315 1314 1316 1328                                                      
CONECT 1316 1315                                                                
CONECT 1317 1314 1318 1324 1325                                                 
CONECT 1318 1317 1319 1326 1327                                                 
CONECT 1319 1318 1320 1321                                                      
CONECT 1320 1319                                                                
CONECT 1321 1319                                                                
CONECT 1322 1313                                                                
CONECT 1323 1314                                                                
CONECT 1324 1317                                                                
CONECT 1325 1317                                                                
CONECT 1326 1318                                                                
CONECT 1327 1318                                                                
CONECT 1328 1315 1329 1337                                                      
CONECT 1329 1328 1330 1332 1338                                                 
CONECT 1330 1329 1331 1350                                                      
CONECT 1331 1330                                                                
CONECT 1332 1329 1333 1339 1340                                                 
CONECT 1333 1332 1334 1341 1342                                                 
CONECT 1334 1333 1335 1343 1344                                                 
CONECT 1335 1334 1336 1345 1346                                                 
CONECT 1336 1335 1347 1348 1349                                                 
CONECT 1337 1328                                                                
CONECT 1338 1329                                                                
CONECT 1339 1332                                                                
CONECT 1340 1332                                                                
CONECT 1341 1333                                                                
CONECT 1342 1333                                                                
CONECT 1343 1334                                                                
CONECT 1344 1334                                                                
CONECT 1345 1335                                                                
CONECT 1346 1335                                                                
CONECT 1347 1336                                                                
CONECT 1348 1336                                                                
CONECT 1349 1336                                                                
CONECT 1350 1330 1351 1358                                                      
CONECT 1351 1350 1352 1354 1359                                                 
CONECT 1352 1351 1353 1369                                                      
CONECT 1353 1352                                                                
CONECT 1354 1351 1355 1360 1361                                                 
CONECT 1355 1354 1356 1357 1362                                                 
CONECT 1356 1355 1363 1364 1365                                                 
CONECT 1357 1355 1366 1367 1368                                                 
CONECT 1358 1350                                                                
CONECT 1359 1351                                                                
CONECT 1360 1354                                                                
CONECT 1361 1354                                                                
CONECT 1362 1355                                                                
CONECT 1363 1356                                                                
CONECT 1364 1356                                                                
CONECT 1365 1356                                                                
CONECT 1366 1357                                                                
CONECT 1367 1357                                                                
CONECT 1368 1357                                                                
CONECT 1369 1352 1370 1375                                                      
CONECT 1370 1369 1371 1373 1376                                                 
CONECT 1371 1370 1372 1379                                                      
CONECT 1372 1371                                                                
CONECT 1373 1370 1374 1377 1378                                                 
CONECT 1374  131 1373                                                           
CONECT 1375 1369                                                                
CONECT 1376 1370                                                                
CONECT 1377 1373                                                                
CONECT 1378 1373                                                                
CONECT 1379 1371 1380 1386                                                      
CONECT 1380 1379 1381 1383 1387                                                 
CONECT 1381 1380 1382 1395                                                      
CONECT 1382 1381                                                                
CONECT 1383 1380 1384 1385 1388                                                 
CONECT 1384 1383 1389 1390 1391                                                 
CONECT 1385 1383 1392 1393 1394                                                 
CONECT 1386 1379                                                                
CONECT 1387 1380                                                                
CONECT 1388 1383                                                                
CONECT 1389 1384                                                                
CONECT 1390 1384                                                                
CONECT 1391 1384                                                                
CONECT 1392 1385                                                                
CONECT 1393 1385                                                                
CONECT 1394 1385                                                                
CONECT 1395 1381 1396 1409                                                      
CONECT 1396 1395 1397 1399 1410                                                 
CONECT 1397 1396 1398 1419                                                      
CONECT 1398 1397                                                                
CONECT 1399 1396 1400 1411 1412                                                 
CONECT 1400 1399 1401 1402                                                      
CONECT 1401 1400 1403 1413                                                      
CONECT 1402 1400 1404 1405                                                      
CONECT 1403 1401 1404 1414                                                      
CONECT 1404 1402 1403 1406                                                      
CONECT 1405 1402 1407 1415                                                      
CONECT 1406 1404 1408 1416                                                      
CONECT 1407 1405 1408 1417                                                      
CONECT 1408 1406 1407 1418                                                      
CONECT 1409 1395                                                                
CONECT 1410 1396                                                                
CONECT 1411 1399                                                                
CONECT 1412 1399                                                                
CONECT 1413 1401                                                                
CONECT 1414 1403                                                                
CONECT 1415 1405                                                                
CONECT 1416 1406                                                                
CONECT 1417 1407                                                                
CONECT 1418 1408                                                                
CONECT 1419 1397 1420 1427                                                      
CONECT 1420 1419 1421 1423 1428                                                 
CONECT 1421 1420 1422 1433                                                      
CONECT 1422 1421                                                                
CONECT 1423 1420 1424 1429 1430                                                 
CONECT 1424 1423 1426 1425                                                      
CONECT 1425 1424                                                                
CONECT 1426 1424 1431 1432                                                      
CONECT 1427 1419                                                                
CONECT 1428 1420                                                                
CONECT 1429 1423                                                                
CONECT 1430 1423                                                                
CONECT 1431 1426                                                                
CONECT 1432 1426                                                                
CONECT 1433 1421 1434 1441                                                      
CONECT 1434 1433 1435 1437 1442                                                 
CONECT 1435 1434 1436 1447                                                      
CONECT 1436 1435                                                                
CONECT 1437 1434 1438 1443 1444                                                 
CONECT 1438 1437 1439 1440                                                      
CONECT 1439 1438                                                                
CONECT 1440 1438 1445 1446                                                      
CONECT 1441 1433                                                                
CONECT 1442 1434                                                                
CONECT 1443 1437                                                                
CONECT 1444 1437                                                                
CONECT 1445 1440                                                                
CONECT 1446 1440                                                                
CONECT 1447 1435 1448 1456                                                      
CONECT 1448 1447 1449 1451 1457                                                 
CONECT 1449 1448 1450 1469                                                      
CONECT 1450 1449                                                                
CONECT 1451 1448 1452 1458 1459                                                 
CONECT 1452 1451 1453 1460 1461                                                 
CONECT 1453 1452 1454 1462 1463                                                 
CONECT 1454 1453 1455 1464 1465                                                 
CONECT 1455 1454 1466 1467 1468                                                 
CONECT 1456 1447                                                                
CONECT 1457 1448                                                                
CONECT 1458 1451                                                                
CONECT 1459 1451                                                                
CONECT 1460 1452                                                                
CONECT 1461 1452                                                                
CONECT 1462 1453                                                                
CONECT 1463 1453                                                                
CONECT 1464 1454                                                                
CONECT 1465 1454                                                                
CONECT 1466 1455                                                                
CONECT 1467 1455                                                                
CONECT 1468 1455                                                                
CONECT 1469 1449 1470 1476                                                      
CONECT 1470 1469 1471 1473 1477                                                 
CONECT 1471 1470 1472 1483                                                      
CONECT 1472 1471                                                                
CONECT 1473 1470 1474 1475 1478                                                 
CONECT 1474 1473 1479                                                           
CONECT 1475 1473 1480 1481 1482                                                 
CONECT 1476 1469                                                                
CONECT 1477 1470                                                                
CONECT 1478 1473                                                                
CONECT 1479 1474                                                                
CONECT 1480 1475                                                                
CONECT 1481 1475                                                                
CONECT 1482 1475                                                                
CONECT 1483 1471 1484 1489                                                      
CONECT 1484 1483 1487 1485 1490                                                 
CONECT 1485 1484 1486 1497                                                      
CONECT 1486 1485                                                                
CONECT 1487 1484 1488 1491 1492                                                 
CONECT 1488 1487 1489 1493 1494                                                 
CONECT 1489 1483 1488 1495 1496                                                 
CONECT 1490 1484                                                                
CONECT 1491 1487                                                                
CONECT 1492 1487                                                                
CONECT 1493 1488                                                                
CONECT 1494 1488                                                                
CONECT 1495 1489                                                                
CONECT 1496 1489                                                                
CONECT 1497 1485 1498 1507                                                      
CONECT 1498 1497 1499 1501 1508                                                 
CONECT 1499 1498 1500 1515                                                      
CONECT 1500 1499                                                                
CONECT 1501 1498 1502 1509 1510                                                 
CONECT 1502 1501 1503 1504                                                      
CONECT 1503 1502 1505 1511                                                      
CONECT 1504 1502 1506 1512                                                      
CONECT 1505 1503 1506 1513                                                      
CONECT 1506 1504 1505 1514                                                      
CONECT 1507 1497                                                                
CONECT 1508 1498                                                                
CONECT 1509 1501                                                                
CONECT 1510 1501                                                                
CONECT 1511 1503                                                                
CONECT 1512 1504                                                                
CONECT 1513 1505                                                                
CONECT 1514 1506                                                                
CONECT 1515 1499 1516 1520                                                      
CONECT 1516 1515 1517 1519 1521                                                 
CONECT 1517 1516 1518 1525                                                      
CONECT 1518 1517                                                                
CONECT 1519 1516 1522 1523 1524                                                 
CONECT 1520 1515                                                                
CONECT 1521 1516                                                                
CONECT 1522 1519                                                                
CONECT 1523 1519                                                                
CONECT 1524 1519                                                                
CONECT 1525 1517 1526 1533                                                      
CONECT 1526 1525 1527 1529 1534                                                 
CONECT 1527 1526 1528 1544                                                      
CONECT 1528 1527                                                                
CONECT 1529 1526 1530 1531 1535                                                 
CONECT 1530 1529 1532 1536 1537                                                 
CONECT 1531 1529 1538 1539 1540                                                 
CONECT 1532 1530 1541 1542 1543                                                 
CONECT 1533 1525                                                                
CONECT 1534 1526                                                                
CONECT 1535 1529                                                                
CONECT 1536 1530                                                                
CONECT 1537 1530                                                                
CONECT 1538 1531                                                                
CONECT 1539 1531                                                                
CONECT 1540 1531                                                                
CONECT 1541 1532                                                                
CONECT 1542 1532                                                                
CONECT 1543 1532                                                                
CONECT 1544 1527 1545 1549                                                      
CONECT 1545 1544 1546 1548 1550                                                 
CONECT 1546 1545 1547 1554                                                      
CONECT 1547 1546                                                                
CONECT 1548 1545 1551 1552 1553                                                 
CONECT 1549 1544                                                                
CONECT 1550 1545                                                                
CONECT 1551 1548                                                                
CONECT 1552 1548                                                                
CONECT 1553 1548                                                                
CONECT 1554 1546 1555 1559                                                      
CONECT 1555 1554 1558 1556 1560                                                 
CONECT 1556 1555 1557 1564                                                      
CONECT 1557 1556                                                                
CONECT 1558 1555 1561 1562 1563                                                 
CONECT 1559 1554                                                                
CONECT 1560 1555                                                                
CONECT 1561 1558                                                                
CONECT 1562 1558                                                                
CONECT 1563 1558                                                                
CONECT 1564 1556 1565 1572                                                      
CONECT 1565 1564 1566 1568 1573                                                 
CONECT 1566 1565 1567 1583                                                      
CONECT 1567 1566                                                                
CONECT 1568 1565 1569 1570 1574                                                 
CONECT 1569 1568 1571 1575 1576                                                 
CONECT 1570 1568 1577 1578 1579                                                 
CONECT 1571 1569 1580 1581 1582                                                 
CONECT 1572 1564                                                                
CONECT 1573 1565                                                                
CONECT 1574 1568                                                                
CONECT 1575 1569                                                                
CONECT 1576 1569                                                                
CONECT 1577 1570                                                                
CONECT 1578 1570                                                                
CONECT 1579 1570                                                                
CONECT 1580 1571                                                                
CONECT 1581 1571                                                                
CONECT 1582 1571                                                                
CONECT 1583 1566 1584 1589                                                      
CONECT 1584 1583 1585 1587 1590                                                 
CONECT 1585 1584 1586 1594                                                      
CONECT 1586 1585                                                                
CONECT 1587 1584 1588 1591 1592                                                 
CONECT 1588 1587 1593                                                           
CONECT 1589 1583                                                                
CONECT 1590 1584                                                                
CONECT 1591 1587                                                                
CONECT 1592 1587                                                                
CONECT 1593 1588                                                                
CONECT 1594 1585 1595 1602                                                      
CONECT 1595 1594 1596 1598 1603                                                 
CONECT 1596 1595 1597 1611                                                      
CONECT 1597 1596                                                                
CONECT 1598 1595 1599 1604 1605                                                 
CONECT 1599 1598 1600 1606 1607                                                 
CONECT 1600 1599 1601                                                           
CONECT 1601 1600 1608 1609 1610                                                 
CONECT 1602 1594                                                                
CONECT 1603 1595                                                                
CONECT 1604 1598                                                                
CONECT 1605 1598                                                                
CONECT 1606 1599                                                                
CONECT 1607 1599                                                                
CONECT 1608 1601                                                                
CONECT 1609 1601                                                                
CONECT 1610 1601                                                                
CONECT 1611 1596 1612 1616                                                      
CONECT 1612 1611 1613 1615 1617                                                 
CONECT 1613 1612 1614 1621                                                      
CONECT 1614 1613                                                                
CONECT 1615 1612 1618 1619 1620                                                 
CONECT 1616 1611                                                                
CONECT 1617 1612                                                                
CONECT 1618 1615                                                                
CONECT 1619 1615                                                                
CONECT 1620 1615                                                                
CONECT 1621 1613 1622 1630                                                      
CONECT 1622 1621 1623 1625 1631                                                 
CONECT 1623 1622 1624 1629                                                      
CONECT 1624 1623                                                                
CONECT 1625 1622 1626 1632 1633                                                 
CONECT 1626 1625 1627 1628                                                      
CONECT 1627 1626                                                                
CONECT 1628 1626 1634 1635                                                      
CONECT 1629 1623                                                                
CONECT 1630 1621                                                                
CONECT 1631 1622                                                                
CONECT 1632 1625                                                                
CONECT 1633 1625                                                                
CONECT 1634 1628                                                                
CONECT 1635 1628                                                                
CONECT 1636 1637 1638 1664                                                      
CONECT 1637 1636 1644 1648                                                      
CONECT 1638 1636 1639 1649                                                      
CONECT 1639 1638 1640 1643                                                      
CONECT 1640 1639 1641 1642                                                      
CONECT 1641 1640                                                                
CONECT 1642 1640                                                                
CONECT 1643 1639 1644 1650                                                      
CONECT 1644 1637 1643 1645                                                      
CONECT 1645 1644 1646 1647                                                      
CONECT 1646 1645                                                                
CONECT 1647 1645 1651 1652                                                      
CONECT 1648 1637                                                                
CONECT 1649 1638                                                                
CONECT 1650 1643                                                                
CONECT 1651 1647                                                                
CONECT 1652 1647                                                                
CONECT 1653 1654 1665                                                           
CONECT 1654 1653 1655 1663 1666                                                 
CONECT 1655 1654 1656 1657 1667                                                 
CONECT 1656 1655 1668                                                           
CONECT 1657 1655 1658 1659 1669                                                 
CONECT 1658 1657 1670                                                           
CONECT 1659 1657 1660 1662 1671                                                 
CONECT 1660 1659 1661 1672 1673                                                 
CONECT 1661 1660 1674                                                           
CONECT 1662 1659 1663                                                           
CONECT 1663 1654 1662 1664 1675                                                 
CONECT 1664 1663 1636                                                           
CONECT 1665 1653                                                                
CONECT 1666 1654                                                                
CONECT 1667 1655                                                                
CONECT 1668 1656                                                                
CONECT 1669 1657                                                                
CONECT 1670 1658                                                                
CONECT 1671 1659                                                                
CONECT 1672 1660                                                                
CONECT 1673 1660                                                                
CONECT 1674 1661                                                                
CONECT 1675 1663                                                                
END                                                                             
