# Supplementary material for: Computational Pipeline for Accelerating the Design of Glycomimetics
Source: J Chem Inf Model. 2025 Nov 27;65(24):13374–85. doi: 10.1021/acs.jcim.5c02282 (PMC12728930; doi:10.1021/acs.jcim.5c02282)
Supplement: Supplementary file 2 [file ci5c02282_si_002.zip › gm_supp/Test/Cholera-Toxin/1rf2/output/1rf2_O25_R_pdb2glycam.log]

OLDNAME   RENAMED   IFGLYCAM  G_TYPE    G_CHARGE  
O2        O1        YES       Oh        -0.7240   
H2        H2        YES       Ho        0.4310    
C2        C3        YES       Cg        0.3390    
H2        H4        YES       H1        0.0000    
C1        C5        YES       Cg        0.4650    
H1        H6        YES       H2        0.0000    
O5        O7        YES       Os        -0.5270   
C5        C8        YES       Cg        0.2160    
H5        H9        YES       H1        0.0000    
C4        C10       YES       Cg        0.2040    
H4        H11       YES       H1        0.0000    
O4        O12       YES       Oh        -0.6730   
H4        H13       YES       Ho        0.4360    
C3        C14       YES       Cg        0.2530    
H3        H15       YES       H1        0.0000    
O3        O16       YES       Oh        -0.7010   
H3        H17       YES       Ho        0.4330    
C6        C18       YES       Cg        0.3080    
H61       H19       YES       H1        0.0000    
H62       H20       YES       H1        0.0000    
O6        O21       YES       Oh        -0.6840   
H6        H22       YES       Ho        0.4180    
O1        O23       YES       Oh        -0.6390   
C66       C24       NO        NONE      0.0000    
C67       C25       NO        NONE      0.0000    
H67       H26       NO        NONE      0.0000    
C68       C27       NO        NONE      0.0000    
C69       C28       NO        NONE      0.0000    
H69       H29       NO        NONE      0.0000    
C64       C30       NO        NONE      0.0000    
C65       C31       NO        NONE      0.0000    
H65       H32       NO        NONE      0.0000    
C13       C33       NO        NONE      0.0000    
O24       O34       NO        NONE      0.0000    
N13       N35       NO        NONE      0.0000    
1H13      H36       NO        NONE      0.0000    
2H13      H37       NO        NONE      0.0000    
N14       N38       NO        NONE      0.0000    
O27       O39       NO        NONE      0.0000    
O26       O40       NO        NONE      0.0000    
