# Supplementary material for: Computational Pipeline for Accelerating the Design of Glycomimetics
Source: J Chem Inf Model. 2025 Nov 27;65(24):13374–85. doi: 10.1021/acs.jcim.5c02282 (PMC12728930; doi:10.1021/acs.jcim.5c02282)
Supplement: Supplementary file 2 [file ci5c02282_si_002.zip › gm_supp/Test/Cholera-Toxin/1rf2/output/1rf2_O25_R_ligand.pdb]

TITLE     Generated by GMML                                                     
ATOM      1 O1   BV4 D 104     -11.590 -22.459   2.357                       O  
ATOM      2 H2   BV4 D 104     -11.356 -22.609   1.449                       H  
ATOM      3 C3   BV4 D 104     -10.834 -21.373   2.934                       C  
ATOM      4 H4   BV4 D 104      -9.753 -21.645   2.895                       H  
ATOM      5 C5   BV4 D 104     -11.031 -20.094   2.117                       C  
ATOM      6 H6   BV4 D 104     -10.702 -20.273   1.067                       H  
ATOM      7 O7   BV4 D 104     -10.272 -19.018   2.673                       O  
ATOM      8 C8   BV4 D 104     -10.665 -18.731   4.056                       C  
ATOM      9 H9   BV4 D 104     -11.746 -18.458   4.071                       H  
ATOM     10 C10  BV4 D 104     -10.451 -19.930   4.971                       C  
ATOM     11 H11  BV4 D 104     -10.838 -19.692   5.989                       H  
ATOM     12 O12  BV4 D 104      -9.046 -20.248   5.054                       O  
ATOM     13 H13  BV4 D 104      -8.913 -20.996   5.625                       H  
ATOM     14 C14  BV4 D 104     -11.213 -21.130   4.406                       C  
ATOM     15 H15  BV4 D 104     -12.310 -20.945   4.483                       H  
ATOM     16 O16  BV4 D 104     -10.864 -22.258   5.199                       O  
ATOM     17 H17  BV4 D 104     -11.337 -23.003   4.848                       H  
ATOM     18 C18  BV4 D 104      -9.835 -17.494   4.472                       C  
ATOM     19 H19  BV4 D 104      -8.745 -17.722   4.518                       H  
ATOM     20 H20  BV4 D 104      -9.994 -17.229   5.543                       H  
ATOM     21 O21  BV4 D 104     -10.116 -16.373   3.590                       O  
ATOM     22 H22  BV4 D 104      -9.606 -15.613   3.846                       H  
ATOM     23 O23  BV4 D 104     -12.437 -19.833   2.133                       O  
TER      24      BV4 D 104                                                      
HETATM   24 C24  BV4 D 104     -12.797 -18.823   1.273                       C  
HETATM   25 C25  BV4 D 104     -13.269 -19.142  -0.007                       C  
HETATM   26 H26  BV4 D 104     -13.335 -20.187  -0.297                       H  
HETATM   27 C27  BV4 D 104     -13.661 -18.118  -0.893                       C  
HETATM   28 C28  BV4 D 104     -13.553 -16.771  -0.482                       C  
HETATM   29 H29  BV4 D 104     -13.863 -15.987  -1.167                       H  
HETATM   30 C30  BV4 D 104     -13.060 -16.441   0.801                       C  
HETATM   31 C31  BV4 D 104     -12.689 -17.484   1.674                       C  
HETATM   32 H32  BV4 D 104     -12.304 -17.251   2.663                       H  
HETATM   33 C33  BV4 D 104     -12.923 -15.017   1.274                       C  
HETATM   34 O34  BV4 D 104     -12.613 -14.722   2.407                       O  
HETATM   35 N35  BV4 D 104     -13.137 -14.009   0.380                       N  
HETATM   36 H36  BV4 D 104     -13.337 -14.211  -0.582                       H  
HETATM   37 H37  BV4 D 104     -13.001 -13.072   0.725                       H  
HETATM   38 N38  BV4 D 104     -14.187 -18.452  -2.248                       N  
HETATM   39 O39  BV4 D 104     -14.490 -17.532  -3.001                       O  
HETATM   40 O40  BV4 D 104     -14.304 -19.636  -2.549                       O  
CONECT    1    3    2                                                           
CONECT    2    1                                                                
CONECT    3    1   14    5    4                                                 
CONECT    4    3                                                                
CONECT    5    3    7   23    6                                                 
CONECT    6    5                                                                
CONECT    7    8    5                                                           
CONECT    8   10   18    7    9                                                 
CONECT    9    8                                                                
CONECT   10   14   12    8   11                                                 
CONECT   11   10                                                                
CONECT   12   10   13                                                           
CONECT   13   12                                                                
CONECT   14    3   16   10   15                                                 
CONECT   15   14                                                                
CONECT   16   14   17                                                           
CONECT   17   16                                                                
CONECT   18    8   21   19   20                                                 
CONECT   19   18                                                                
CONECT   20   18                                                                
CONECT   21   18   22                                                           
CONECT   22   21                                                                
CONECT   23    5   24                                                           
CONECT   24   31   25   23                                                      
CONECT   25   24   27   26                                                      
CONECT   26   25                                                                
CONECT   27   25   38   28                                                      
CONECT   28   27   30   29                                                      
CONECT   29   28                                                                
CONECT   30   31   28   33                                                      
CONECT   31   24   30   32                                                      
CONECT   32   31                                                                
CONECT   33   30   34   35                                                      
CONECT   34   33                                                                
CONECT   35   33   36   37                                                      
CONECT   36   35                                                                
CONECT   37   35                                                                
CONECT   38   27   39   40                                                      
CONECT   39   38                                                                
CONECT   40   38                                                                
END                                                                             
