# Supplementary material for: Computational Pipeline for Accelerating the Design of Glycomimetics
Source: J Chem Inf Model. 2025 Nov 27;65(24):13374–85. doi: 10.1021/acs.jcim.5c02282 (PMC12728930; doi:10.1021/acs.jcim.5c02282)
Supplement: Supplementary file 2 [file ci5c02282_si_002.zip › gm_supp/Test/DC-SIGN/6ghv/moieties/C2_R.pdbqt]

MODEL 0
REMARK FAKE_HEAD_ATOM=C3_C2
REMARK REAL_HEAD_ATOM=N2_CAR
REMARK DUMMY_ATOM=C3_H31_H32_H33_C2_H22_H23
REMARK TORSION=CAR_CBP_CAS_NAA
ATOM      1  N2  EZ8 A1001       9.219  -8.559  15.604  1.00 27.44    -0.283 N 
ATOM      2  C3  EZ8 A1001      10.588  -6.752  14.722  1.00 29.48    -0.060 C 
ATOM      3  C2  EZ8 A1001      10.007  -8.157  14.524  1.00 28.12     0.010 C 
ATOM      4  CAR EZ8 A1001       8.001  -8.975  15.320  1.00 31.65     0.021 A 
ATOM      5  NBD EZ8 A1001       9.381  -8.644  16.917  1.00 29.99     0.004 NA
ATOM      6  NBC EZ8 A1001       8.272  -9.118  17.455  1.00 33.12    -0.161 NA
ATOM      7  CBP EZ8 A1001       7.411  -9.316  16.456  1.00 35.09     0.094 A 
ATOM      8  CAS EZ8 A1001       5.986  -9.862  16.498  1.00 39.91     0.122 C 
ATOM      9  NAA EZ8 A1001       5.306  -9.362  17.690  1.00 43.58    -0.074 N 
ATOM     10  H22 EZ8 A1001      10.829  -8.863  14.407  1.00  0.00     0.066 H 
ATOM     11  H23 EZ8 A1001       9.400  -8.166  13.619  1.00  0.00     0.066 H 
ATOM     12  HAR EZ8 A1001       7.562  -9.028  14.335  1.00  0.00     0.116 H 
ATOM     13 2HAS EZ8 A1001       6.015 -10.951  16.527  1.00  0.00     0.085 H 
ATOM     14 3HAS EZ8 A1001       5.446  -9.537  15.609  1.00  0.00     0.085 H 
ATOM     15 1HAA EZ8 A1001       4.363  -9.724  17.717  1.00  0.00     0.274 HD
ATOM     16 2HAA EZ8 A1001       5.278  -8.353  17.663  1.00  0.00     0.274 HD
ATOM     17 3HAA EZ8 A1001       5.806  -9.663  18.514  1.00  0.00     0.274 HD
ATOM     18  H31 EZ8 A1001      11.193  -6.483  13.856  1.00  0.00     0.029 H 
ATOM     19  H32 EZ8 A1001       9.775  -6.035  14.833  1.00  0.00     0.029 H 
ATOM     20  H33 EZ8 A1001      11.209  -6.738  15.618  1.00  0.00     0.029 H 
TER      21      EZ8 A1001 
ENDMDL
