# Supplementary material for: Computational Pipeline for Accelerating the Design of Glycomimetics
Source: J Chem Inf Model. 2025 Nov 27;65(24):13374–85. doi: 10.1021/acs.jcim.5c02282 (PMC12728930; doi:10.1021/acs.jcim.5c02282)
Supplement: Supplementary file 2 [file ci5c02282_si_002.zip › gm_supp/Test/DC-SIGN/6ghv/moieties/O1_R.pdbqt]

MODEL 0
REMARK FAKE_HEAD_ATOM=C1_O1
REMARK REAL_HEAD_ATOM=CBU_CBT
REMARK DUMMY_ATOM=C1_H11_H12_H13_O1
REMARK TORSION=CBU_CBT_OBG_CAX
REMARK TORSION=CBT_OBG_CAX_CAT
REMARK TORSION=CBA_CBV_CBJ_NBE
REMARK TORSION=CBJ_NBE_CAY_CBN
REMARK TORSION=NBE_CAY_CBN_CAN
REMARK TORSION=CBV_CBW_CBK_NBF
REMARK TORSION=CBK_NBF_CAZ_CBO
REMARK TORSION=NBF_CAZ_CBO_CAP
ATOM      1  CAP EZ8 A1001       8.674 -14.311   9.107  1.00 59.26    -0.075 A 
ATOM      2  CAL EZ8 A1001       8.310 -15.457   9.809  1.00 53.05    -0.074 A 
ATOM      3  CBM EZ8 A1001       9.235 -16.392  10.206  1.00 56.33    -0.035 A 
ATOM      4  CAV EZ8 A1001       8.780 -17.491  10.927  1.00 60.31     0.040 C 
ATOM      5  OAE EZ8 A1001       9.327 -18.696  10.414  1.00 61.35    -0.396 OA
ATOM      6  CAM EZ8 A1001      10.577 -16.152   9.906  1.00 57.92    -0.074 A 
ATOM      7  CAQ EZ8 A1001      10.957 -15.000   9.195  1.00 58.75    -0.075 A 
ATOM      8  CBO EZ8 A1001      10.009 -14.048   8.804  1.00 55.99    -0.041 A 
ATOM      9  CAZ EZ8 A1001      10.331 -12.890   8.114  1.00 50.64     0.019 C 
ATOM     10  NBF EZ8 A1001      11.014 -11.937   9.031  1.00 48.22    -0.356 N 
ATOM     11  CBK EZ8 A1001      10.430 -10.921   9.736  1.00 40.55     0.223 C 
ATOM     12  OAC EZ8 A1001       9.213 -10.667   9.703  1.00 41.94    -0.273 OA
ATOM     13  CBW EZ8 A1001      11.398 -10.073  10.601  1.00 35.06     0.038 C 
ATOM     14  CBB EZ8 A1001      11.825 -10.843  11.767  1.00 35.72    -0.026 C 
ATOM     15  CBV EZ8 A1001      12.647  -9.563   9.836  1.00 34.28     0.038 C 
ATOM     16  CBJ EZ8 A1001      12.197  -8.689   8.666  1.00 34.17     0.223 C 
ATOM     17  OAB EZ8 A1001      11.454  -7.742   8.898  1.00 31.54    -0.273 OA
ATOM     18  NBE EZ8 A1001      12.707  -8.912   7.420  1.00 34.10    -0.356 N 
ATOM     19  CAY EZ8 A1001      12.237  -8.092   6.260  1.00 33.18     0.019 C 
ATOM     20  CBN EZ8 A1001      13.079  -7.015   5.886  1.00 35.30    -0.041 A 
ATOM     21  CAN EZ8 A1001      13.905  -6.366   6.804  1.00 38.14    -0.075 A 
ATOM     22  CAJ EZ8 A1001      14.757  -5.324   6.419  1.00 34.68    -0.074 A 
ATOM     23  CBL EZ8 A1001      14.797  -4.905   5.099  1.00 38.91    -0.035 A 
ATOM     24  CAU EZ8 A1001      15.685  -3.880   4.725  1.00 41.47     0.040 C 
ATOM     25  OAD EZ8 A1001      14.949  -2.706   4.453  1.00 50.35    -0.396 OA
ATOM     26  CAK EZ8 A1001      13.974  -5.559   4.158  1.00 36.39    -0.074 A 
ATOM     27  CAO EZ8 A1001      13.127  -6.593   4.551  1.00 34.98    -0.075 A 
ATOM     28  CBA EZ8 A1001      13.427  -8.661  10.677  1.00 33.09    -0.026 C 
ATOM     29  CBT EZ8 A1001      13.875  -9.334  11.918  1.00 36.35     0.064 C 
ATOM     30  OBG EZ8 A1001      14.917 -10.360  11.664  1.00 39.68    -0.382 OA
ATOM     31  CAX EZ8 A1001      15.801 -10.428  12.770  1.00 43.18     0.032 C 
ATOM     32  CAT EZ8 A1001      16.498 -11.792  12.723  1.00 48.49     0.022 C 
ATOM     33 CL1  EZ8 A1001      15.346 -13.117  12.262  1.00 57.77    -0.128 Cl
ATOM     34  CBU EZ8 A1001      12.643  -9.942  12.679  1.00 35.33     0.063 C 
ATOM     35  O1  EZ8 A1001      11.837  -8.873  13.152  1.00 33.49    -0.388 OA
ATOM     36  C1  EZ8 A1001      11.133  -9.132  14.421  1.00 30.23     0.005 C 
ATOM     37  HAP EZ8 A1001       7.910 -13.615   8.792  1.00  0.00     0.084 H 
ATOM     38  HAL EZ8 A1001       7.269 -15.616  10.049  1.00  0.00     0.084 H 
ATOM     39  HAV EZ8 A1001       8.101 -17.435  11.765  1.00  0.00     0.081 H 
ATOM     40  HAM EZ8 A1001      11.330 -16.858  10.223  1.00  0.00     0.084 H 
ATOM     41  HAQ EZ8 A1001      11.997 -14.848   8.947  1.00  0.00     0.084 H 
ATOM     42  HAZ EZ8 A1001      10.119 -12.707   7.071  1.00  0.00     0.071 H 
ATOM     43  HBF EZ8 A1001      12.011 -12.053   9.144  1.00  0.00     0.162 HD
ATOM     44  HBW EZ8 A1001      10.849  -9.203  10.960  1.00  0.00     0.056 H 
ATOM     45 2HBB EZ8 A1001      12.434 -11.687  11.445  1.00  0.00     0.038 H 
ATOM     46 3HBB EZ8 A1001      10.950 -11.208  12.304  1.00  0.00     0.038 H 
ATOM     47  HBV EZ8 A1001      13.257 -10.396   9.488  1.00  0.00     0.056 H 
ATOM     48  HBE EZ8 A1001      13.402  -9.631   7.281  1.00  0.00     0.162 HD
ATOM     49  HAY EZ8 A1001      11.315  -8.307   5.741  1.00  0.00     0.071 H 
ATOM     50  HAN EZ8 A1001      13.887  -6.675   7.839  1.00  0.00     0.084 H 
ATOM     51  HAJ EZ8 A1001      15.386  -4.845   7.154  1.00  0.00     0.084 H 
ATOM     52  HAU EZ8 A1001      16.759  -3.976   4.657  1.00  0.00     0.081 H 
ATOM     53  HAK EZ8 A1001      14.001  -5.255   3.122  1.00  0.00     0.084 H 
ATOM     54  HAO EZ8 A1001      12.499  -7.076   3.817  1.00  0.00     0.084 H 
ATOM     55 2HBA EZ8 A1001      14.302  -8.324  10.120  1.00  0.00     0.038 H 
ATOM     56 3HBA EZ8 A1001      12.815  -7.798  10.939  1.00  0.00     0.038 H 
ATOM     57  HBT EZ8 A1001      14.315  -8.573  12.563  1.00  0.00     0.087 H 
ATOM     58 2HAX EZ8 A1001      16.541  -9.630  12.704  1.00  0.00     0.076 H 
ATOM     59 3HAX EZ8 A1001      15.238 -10.333  13.699  1.00  0.00     0.076 H 
ATOM     60 2HAT EZ8 A1001      16.913 -12.011  13.707  1.00  0.00     0.059 H 
ATOM     61 3HAT EZ8 A1001      17.308 -11.754  11.995  1.00  0.00     0.059 H 
ATOM     62  HBU EZ8 A1001      13.000 -10.524  13.529  1.00  0.00     0.087 H 
ATOM     63  HAD EZ8 A1001      15.550  -2.003   4.197  1.00  0.00     0.209 HD
ATOM     64  HAE EZ8 A1001       8.779 -19.437  10.684  1.00  0.00     0.209 HD
ATOM     65  H11 EZ8 A1001      10.545  -8.256  14.696  1.00  0.00     0.066 H 
ATOM     66  H12 EZ8 A1001      10.471  -9.990  14.301  1.00  0.00     0.066 H 
ATOM     67  H13 EZ8 A1001      11.861  -9.342  15.204  1.00  0.00     0.066 H 
ATOM     68 1HAV EZ8 A1001       9.517 -17.408  11.519  1.00  0.00     0.081 H 
ATOM     69 1HAZ EZ8 A1001      11.171 -13.264   7.878  1.00  0.00     0.071 H 
ATOM     70 1HAY EZ8 A1001      12.705  -8.665   5.665  1.00  0.00     0.071 H 
ATOM     71 1HAU EZ8 A1001      15.604  -4.141   3.816  1.00  0.00     0.081 H 
TER      72      EZ8 A1001 
ENDMDL
