# Supplementary material for: Computational Pipeline for Accelerating the Design of Glycomimetics
Source: J Chem Inf Model. 2025 Nov 27;65(24):13374–85. doi: 10.1021/acs.jcim.5c02282 (PMC12728930; doi:10.1021/acs.jcim.5c02282)
Supplement: Supplementary file 2 [file ci5c02282_si_002.zip › gm_supp/Test/DC-SIGN/6ghv/6ghv_chainA.pdbqt]

ATOM      1  N   CYS A 253     -28.471   1.709  33.406  1.00 83.64    -0.066 N 
ATOM      2  HN1 CYS A 253     -28.523   0.850  32.858  1.00  0.00     0.275 HD
ATOM      3  HN2 CYS A 253     -29.305   2.281  33.276  1.00  0.00     0.275 HD
ATOM      4  HN3 CYS A 253     -28.561   1.516  34.403  1.00  0.00     0.275 HD
ATOM      5  CA  CYS A 253     -27.226   2.492  33.116  1.00 86.10     0.184 C 
ATOM      6  HA  CYS A 253     -27.238   2.772  32.037  1.00  0.00     0.100 H 
ATOM      7  C   CYS A 253     -25.968   1.659  33.376  1.00 74.44     0.249 C 
ATOM      8  O   CYS A 253     -25.479   1.575  34.513  1.00 68.79    -0.271 OA
ATOM      9  CB  CYS A 253     -27.147   3.790  33.945  1.00 91.58     0.021 C 
ATOM     10  HB1 CYS A 253     -28.107   4.354  33.884  1.00  0.00     0.054 H 
ATOM     11  HB2 CYS A 253     -27.135   3.560  35.036  1.00  0.00     0.054 H 
ATOM     12  SG  CYS A 253     -25.738   4.864  33.497  1.00 96.83    -0.095 SA
ATOM     13  N   HIS A 254     -25.454   1.063  32.306  1.00 59.58    -0.346 N 
ATOM     14  HN  HIS A 254     -25.972   1.102  31.428  1.00  0.00     0.163 HD
ATOM     15  CA  HIS A 254     -24.186   0.358  32.335  1.00 48.45     0.094 C 
ATOM     16  HA  HIS A 254     -23.991  -0.010  33.370  1.00  0.00     0.088 H 
ATOM     17  C   HIS A 254     -23.056   1.302  31.911  1.00 40.66     0.243 C 
ATOM     18  O   HIS A 254     -23.182   1.988  30.931  1.00 40.06    -0.271 OA
ATOM     19  CB  HIS A 254     -24.274  -0.825  31.390  1.00 45.73     0.002 C 
ATOM     20  HB1 HIS A 254     -24.346  -0.478  30.333  1.00  0.00     0.046 H 
ATOM     21  HB2 HIS A 254     -23.299  -1.364  31.345  1.00  0.00     0.046 H 
ATOM     22  CG  HIS A 254     -25.386  -1.773  31.710  1.00 43.38     0.028 A 
ATOM     23  ND1 HIS A 254     -25.329  -2.659  32.767  1.00 43.45    -0.354 N 
ATOM     24  HD1 HIS A 254     -24.555  -2.743  33.426  1.00  0.00     0.166 HD
ATOM     25  CD2 HIS A 254     -26.564  -2.003  31.088  1.00 42.88    -0.000 A 
ATOM     26  HD2 HIS A 254     -26.949  -1.475  30.199  1.00  0.00     0.114 H 
ATOM     27  CE1 HIS A 254     -26.435  -3.380  32.789  1.00 45.53     0.040 A 
ATOM     28  HE1 HIS A 254     -26.685  -4.155  33.533  1.00  0.00     0.140 H 
ATOM     29  NE2 HIS A 254     -27.192  -3.015  31.769  1.00 45.27    -0.360 N 
ATOM     30  HE2 HIS A 254     -28.096  -3.420  31.527  1.00  0.00     0.166 HD
ATOM     31  N   PRO A 255     -21.953   1.356  32.658  1.00 39.91    -0.337 N 
ATOM     32  CA  PRO A 255     -20.904   2.290  32.224  1.00 39.31     0.091 C 
ATOM     33  HA  PRO A 255     -21.292   3.335  32.250  1.00  0.00     0.087 H 
ATOM     34  C   PRO A 255     -20.341   1.971  30.813  1.00 39.47     0.241 C 
ATOM     35  O   PRO A 255     -19.856   2.850  30.130  1.00 39.36    -0.271 OA
ATOM     36  CB  PRO A 255     -19.813   2.111  33.294  1.00 41.76    -0.036 C 
ATOM     37  HB1 PRO A 255     -19.217   3.034  33.484  1.00  0.00     0.036 H 
ATOM     38  HB2 PRO A 255     -18.962   1.470  32.964  1.00  0.00     0.036 H 
ATOM     39  CG  PRO A 255     -20.523   1.591  34.509  1.00 42.79    -0.048 C 
ATOM     40  HG1 PRO A 255     -20.813   2.390  35.230  1.00  0.00     0.035 H 
ATOM     41  HG2 PRO A 255     -19.860   1.019  35.200  1.00  0.00     0.035 H 
ATOM     42  CD  PRO A 255     -21.689   0.792  34.000  1.00 41.73    -0.001 C 
ATOM     43  HD1 PRO A 255     -21.527  -0.311  34.009  1.00  0.00     0.064 H 
ATOM     44  HD2 PRO A 255     -22.574   0.790  34.678  1.00  0.00     0.064 H 
ATOM     45  N   CYS A 256     -20.407   0.720  30.395  1.00 34.96    -0.345 N 
ATOM     46  HN  CYS A 256     -20.854   0.018  30.985  1.00  0.00     0.163 HD
ATOM     47  CA  CYS A 256     -19.863   0.330  29.128  1.00 35.47     0.098 C 
ATOM     48  HA  CYS A 256     -19.642   1.236  28.517  1.00  0.00     0.088 H 
ATOM     49  C   CYS A 256     -20.828  -0.552  28.398  1.00 38.01     0.244 C 
ATOM     50  O   CYS A 256     -21.737  -1.145  29.010  1.00 38.18    -0.271 OA
ATOM     51  CB  CYS A 256     -18.596  -0.477  29.327  1.00 34.75     0.013 C 
ATOM     52  HB1 CYS A 256     -18.802  -1.386  29.940  1.00  0.00     0.053 H 
ATOM     53  HB2 CYS A 256     -18.285  -0.961  28.372  1.00  0.00     0.053 H 
ATOM     54  SG  CYS A 256     -17.256   0.452  30.020  1.00 36.97    -0.095 SA
ATOM     55  N   PRO A 257     -20.622  -0.669  27.080  1.00 35.78    -0.337 N 
ATOM     56  CA  PRO A 257     -21.353  -1.650  26.295  1.00 33.86     0.091 C 
ATOM     57  HA  PRO A 257     -22.449  -1.461  26.368  1.00  0.00     0.087 H 
ATOM     58  C   PRO A 257     -21.035  -3.060  26.744  1.00 31.78     0.241 C 
ATOM     59  O   PRO A 257     -19.961  -3.324  27.233  1.00 31.47    -0.271 OA
ATOM     60  CB  PRO A 257     -20.870  -1.428  24.844  1.00 36.01    -0.036 C 
ATOM     61  HB1 PRO A 257     -20.254  -2.267  24.444  1.00  0.00     0.036 H 
ATOM     62  HB2 PRO A 257     -21.685  -1.490  24.086  1.00  0.00     0.036 H 
ATOM     63  CG  PRO A 257     -20.150  -0.095  24.855  1.00 39.44    -0.048 C 
ATOM     64  HG1 PRO A 257     -20.756   0.729  24.411  1.00  0.00     0.035 H 
ATOM     65  HG2 PRO A 257     -19.299  -0.056  24.135  1.00  0.00     0.035 H 
ATOM     66  CD  PRO A 257     -19.729   0.187  26.275  1.00 37.44    -0.001 C 
ATOM     67  HD1 PRO A 257     -19.749   1.266  26.556  1.00  0.00     0.064 H 
ATOM     68  HD2 PRO A 257     -18.642   0.034  26.473  1.00  0.00     0.064 H 
ATOM     69  N   TRP A 258     -22.008  -3.936  26.590  1.00 31.63    -0.346 N 
ATOM     70  HN  TRP A 258     -22.891  -3.602  26.203  1.00  0.00     0.163 HD
ATOM     71  CA  TRP A 258     -21.910  -5.332  26.931  1.00 35.24     0.093 C 
ATOM     72  HA  TRP A 258     -21.895  -5.429  28.042  1.00  0.00     0.088 H 
ATOM     73  C   TRP A 258     -20.646  -5.995  26.361  1.00 36.61     0.241 C 
ATOM     74  O   TRP A 258     -20.355  -5.926  25.159  1.00 41.16    -0.271 OA
ATOM     75  CB  TRP A 258     -23.165  -6.058  26.386  1.00 37.62    -0.012 C 
ATOM     76  HB1 TRP A 258     -23.035  -6.270  25.299  1.00  0.00     0.044 H 
ATOM     77  HB2 TRP A 258     -24.025  -5.349  26.352  1.00  0.00     0.044 H 
ATOM     78  CG  TRP A 258     -23.576  -7.333  27.115  1.00 38.69    -0.028 A 
ATOM     79  CD1 TRP A 258     -22.757  -8.285  27.659  1.00 40.83    -0.015 A 
ATOM     80  HD1 TRP A 258     -21.655  -8.250  27.647  1.00  0.00     0.112 H 
ATOM     81  CD2 TRP A 258     -24.914  -7.776  27.349  1.00 38.53    -0.002 A 
ATOM     82  NE1 TRP A 258     -23.504  -9.288  28.221  1.00 39.24    -0.365 N 
ATOM     83  HE1 TRP A 258     -23.132 -10.114  28.690  1.00  0.00     0.165 HD
ATOM     84  CE2 TRP A 258     -24.832  -8.999  28.050  1.00 38.29     0.042 A 
ATOM     85  CE3 TRP A 258     -26.175  -7.248  27.046  1.00 37.58    -0.070 A 
ATOM     86  HE3 TRP A 258     -26.271  -6.289  26.509  1.00  0.00     0.084 H 
ATOM     87  CZ2 TRP A 258     -25.963  -9.716  28.445  1.00 40.57    -0.056 A 
ATOM     88  HZ2 TRP A 258     -25.874 -10.668  28.995  1.00  0.00     0.086 H 
ATOM     89  CZ3 TRP A 258     -27.301  -7.958  27.436  1.00 42.28    -0.082 A 
ATOM     90  HZ3 TRP A 258     -28.302  -7.555  27.207  1.00  0.00     0.083 H 
ATOM     91  CH2 TRP A 258     -27.188  -9.192  28.123  1.00 42.19    -0.081 A 
ATOM     92  HH2 TRP A 258     -28.102  -9.741  28.404  1.00  0.00     0.083 H 
ATOM     93  N   GLU A 259     -19.902  -6.643  27.244  1.00 36.63    -0.346 N 
ATOM     94  HN  GLU A 259     -20.173  -6.601  28.227  1.00  0.00     0.163 HD
ATOM     95  CA  GLU A 259     -18.721  -7.410  26.888  1.00 38.66     0.090 C 
ATOM     96  HA  GLU A 259     -18.587  -8.212  27.651  1.00  0.00     0.087 H 
ATOM     97  C   GLU A 259     -17.479  -6.573  26.871  1.00 37.90     0.241 C 
ATOM     98  O   GLU A 259     -16.417  -7.121  26.724  1.00 39.66    -0.271 OA
ATOM     99  CB  GLU A 259     -18.860  -8.080  25.511  1.00 40.79    -0.029 C 
ATOM    100  HB1 GLU A 259     -18.877  -7.314  24.701  1.00  0.00     0.037 H 
ATOM    101  HB2 GLU A 259     -17.922  -8.618  25.239  1.00  0.00     0.037 H 
ATOM    102  CG  GLU A 259     -20.057  -9.003  25.399  1.00 41.75     0.018 C 
ATOM    103  HG1 GLU A 259     -20.334  -9.425  26.393  1.00  0.00     0.049 H 
ATOM    104  HG2 GLU A 259     -20.989  -8.430  25.183  1.00  0.00     0.049 H 
ATOM    105  CD  GLU A 259     -19.844 -10.095  24.386  1.00 43.29     0.172 C 
ATOM    106  OE1 GLU A 259     -18.685 -10.516  24.208  1.00 43.21    -0.648 OA
ATOM    107  OE2 GLU A 259     -20.844 -10.551  23.794  1.00 47.40    -0.648 OA
ATOM    108  N   TRP A 260     -17.615  -5.255  26.985  1.00 35.20    -0.346 N 
ATOM    109  HN  TRP A 260     -18.553  -4.856  26.964  1.00  0.00     0.163 HD
ATOM    110  CA  TRP A 260     -16.477  -4.359  27.139  1.00 34.25     0.093 C 
ATOM    111  HA  TRP A 260     -15.621  -4.742  26.536  1.00  0.00     0.088 H 
ATOM    112  C   TRP A 260     -16.080  -4.306  28.594  1.00 35.54     0.241 C 
ATOM    113  O   TRP A 260     -16.897  -4.528  29.485  1.00 36.75    -0.271 OA
ATOM    114  CB  TRP A 260     -16.828  -2.951  26.679  1.00 33.97    -0.012 C 
ATOM    115  HB1 TRP A 260     -16.035  -2.234  26.995  1.00  0.00     0.044 H 
ATOM    116  HB2 TRP A 260     -17.691  -2.558  27.266  1.00  0.00     0.044 H 
ATOM    117  CG  TRP A 260     -17.094  -2.814  25.213  1.00 36.45    -0.028 A 
ATOM    118  CD1 TRP A 260     -17.970  -3.548  24.459  1.00 34.99    -0.015 A 
ATOM    119  HD1 TRP A 260     -18.600  -4.370  24.838  1.00  0.00     0.112 H 
ATOM    120  CD2 TRP A 260     -16.522  -1.838  24.325  1.00 33.32    -0.002 A 
ATOM    121  NE1 TRP A 260     -17.946  -3.111  23.176  1.00 33.55    -0.365 N 
ATOM    122  HE1 TRP A 260     -18.481  -3.517  22.408  1.00  0.00     0.165 HD
ATOM    123  CE2 TRP A 260     -17.096  -2.043  23.064  1.00 33.65     0.042 A 
ATOM    124  CE3 TRP A 260     -15.599  -0.812  24.485  1.00 33.59    -0.070 A 
ATOM    125  HE3 TRP A 260     -15.147  -0.607  25.470  1.00  0.00     0.084 H 
ATOM    126  CZ2 TRP A 260     -16.753  -1.278  21.940  1.00 32.92    -0.056 A 
ATOM    127  HZ2 TRP A 260     -17.203  -1.475  20.952  1.00  0.00     0.086 H 
ATOM    128  CZ3 TRP A 260     -15.259  -0.048  23.369  1.00 36.22    -0.082 A 
ATOM    129  HZ3 TRP A 260     -14.515   0.759  23.473  1.00  0.00     0.083 H 
ATOM    130  CH2 TRP A 260     -15.845  -0.286  22.117  1.00 33.27    -0.081 A 
ATOM    131  HH2 TRP A 260     -15.562   0.346  21.259  1.00  0.00     0.083 H 
ATOM    132  N   THR A 261     -14.817  -3.985  28.816  1.00 34.49    -0.344 N 
ATOM    133  HN  THR A 261     -14.239  -3.739  28.012  1.00  0.00     0.163 HD
ATOM    134  CA  THR A 261     -14.199  -3.960  30.127  1.00 33.38     0.113 C 
ATOM    135  HA  THR A 261     -14.825  -4.529  30.853  1.00  0.00     0.091 H 
ATOM    136  C   THR A 261     -14.097  -2.510  30.558  1.00 29.85     0.243 C 
ATOM    137  O   THR A 261     -13.548  -1.685  29.827  1.00 25.44    -0.271 OA
ATOM    138  CB  THR A 261     -12.780  -4.554  30.079  1.00 36.92     0.060 C 
ATOM    139  HB  THR A 261     -12.171  -3.976  29.345  1.00  0.00     0.086 H 
ATOM    140  OG1 THR A 261     -12.846  -5.927  29.650  1.00 38.64    -0.393 OA
ATOM    141  HG1 THR A 261     -11.970  -6.294  29.620  1.00  0.00     0.210 HD
ATOM    142  CG2 THR A 261     -12.098  -4.480  31.463  1.00 38.39    -0.050 C 
ATOM    143 1HG2 THR A 261     -11.070  -4.910  31.428  1.00  0.00     0.031 H 
ATOM    144 2HG2 THR A 261     -12.719  -4.964  32.253  1.00  0.00     0.031 H 
ATOM    145 3HG2 THR A 261     -12.094  -3.439  31.863  1.00  0.00     0.031 H 
ATOM    146  N   PHE A 262     -14.667  -2.210  31.718  1.00 28.86    -0.346 N 
ATOM    147  HN  PHE A 262     -15.249  -2.914  32.172  1.00  0.00     0.163 HD
ATOM    148  CA  PHE A 262     -14.498  -0.917  32.373  1.00 31.29     0.093 C 
ATOM    149  HA  PHE A 262     -14.590  -0.104  31.616  1.00  0.00     0.088 H 
ATOM    150  C   PHE A 262     -13.116  -0.842  33.037  1.00 30.45     0.241 C 
ATOM    151  O   PHE A 262     -12.701  -1.762  33.747  1.00 30.33    -0.271 OA
ATOM    152  CB  PHE A 262     -15.581  -0.741  33.443  1.00 31.68    -0.014 C 
ATOM    153  HB1 PHE A 262     -15.543  -1.575  34.182  1.00  0.00     0.043 H 
ATOM    154  HB2 PHE A 262     -16.593  -0.920  33.011  1.00  0.00     0.043 H 
ATOM    155  CG  PHE A 262     -15.531   0.586  34.141  1.00 30.63    -0.056 A 
ATOM    156  CD1 PHE A 262     -16.221   1.663  33.635  1.00 33.90    -0.077 A 
ATOM    157  HD1 PHE A 262     -16.820   1.543  32.716  1.00  0.00     0.084 H 
ATOM    158  CD2 PHE A 262     -14.754   0.766  35.268  1.00 32.98    -0.077 A 
ATOM    159  HD2 PHE A 262     -14.163  -0.079  35.659  1.00  0.00     0.084 H 
ATOM    160  CE1 PHE A 262     -16.174   2.892  34.262  1.00 32.64    -0.082 A 
ATOM    161  HE1 PHE A 262     -16.753   3.740  33.858  1.00  0.00     0.083 H 
ATOM    162  CE2 PHE A 262     -14.704   1.990  35.916  1.00 33.80    -0.082 A 
ATOM    163  HE2 PHE A 262     -14.112   2.107  36.839  1.00  0.00     0.083 H 
ATOM    164  CZ  PHE A 262     -15.401   3.060  35.396  1.00 33.67    -0.083 A 
ATOM    165  HZ  PHE A 262     -15.342   4.048  35.884  1.00  0.00     0.083 H 
ATOM    166  N   PHE A 263     -12.396   0.246  32.812  1.00 30.86    -0.346 N 
ATOM    167  HN  PHE A 263     -12.687   0.903  32.088  1.00  0.00     0.163 HD
ATOM    168  CA  PHE A 263     -11.190   0.514  33.589  1.00 29.87     0.093 C 
ATOM    169  HA  PHE A 263     -11.332   0.119  34.622  1.00  0.00     0.088 H 
ATOM    170  C   PHE A 263     -11.015   2.028  33.659  1.00 33.56     0.241 C 
ATOM    171  O   PHE A 263     -10.889   2.702  32.605  1.00 27.81    -0.271 OA
ATOM    172  CB  PHE A 263      -9.996  -0.168  32.965  1.00 30.39    -0.014 C 
ATOM    173  HB1 PHE A 263     -10.144  -1.273  32.948  1.00  0.00     0.043 H 
ATOM    174  HB2 PHE A 263      -9.960   0.036  31.869  1.00  0.00     0.043 H 
ATOM    175  CG  PHE A 263      -8.680   0.175  33.606  1.00 31.37    -0.056 A 
ATOM    176  CD1 PHE A 263      -7.953   1.284  33.162  1.00 29.61    -0.077 A 
ATOM    177  HD1 PHE A 263      -8.354   1.903  32.342  1.00  0.00     0.084 H 
ATOM    178  CD2 PHE A 263      -8.153  -0.616  34.623  1.00 31.13    -0.077 A 
ATOM    179  HD2 PHE A 263      -8.709  -1.501  34.976  1.00  0.00     0.084 H 
ATOM    180  CE1 PHE A 263      -6.748   1.614  33.731  1.00 30.34    -0.082 A 
ATOM    181  HE1 PHE A 263      -6.199   2.506  33.385  1.00  0.00     0.083 H 
ATOM    182  CE2 PHE A 263      -6.932  -0.295  35.193  1.00 35.35    -0.082 A 
ATOM    183  HE2 PHE A 263      -6.518  -0.920  36.002  1.00  0.00     0.083 H 
ATOM    184  CZ  PHE A 263      -6.225   0.826  34.739  1.00 33.34    -0.083 A 
ATOM    185  HZ  PHE A 263      -5.249   1.080  35.187  1.00  0.00     0.083 H 
ATOM    186  N   GLN A 264     -11.074   2.535  34.902  1.00 32.46    -0.346 N 
ATOM    187  HN  GLN A 264     -11.344   1.904  35.657  1.00  0.00     0.163 HD
ATOM    188  CA  GLN A 264     -10.778   3.935  35.256  1.00 31.17     0.090 C 
ATOM    189  HA  GLN A 264     -11.171   4.098  36.287  1.00  0.00     0.087 H 
ATOM    190  C   GLN A 264     -11.456   4.942  34.365  1.00 30.93     0.240 C 
ATOM    191  O   GLN A 264     -10.803   5.850  33.822  1.00 27.83    -0.271 OA
ATOM    192  CB  GLN A 264      -9.263   4.211  35.305  1.00 30.45    -0.030 C 
ATOM    193  HB1 GLN A 264      -8.821   4.197  34.281  1.00  0.00     0.037 H 
ATOM    194  HB2 GLN A 264      -9.059   5.273  35.576  1.00  0.00     0.037 H 
ATOM    195  CG  GLN A 264      -8.520   3.260  36.232  1.00 34.54     0.011 C 
ATOM    196  HG1 GLN A 264      -9.164   2.960  37.092  1.00  0.00     0.047 H 
ATOM    197  HG2 GLN A 264      -8.382   2.264  35.750  1.00  0.00     0.047 H 
ATOM    198  CD  GLN A 264      -7.195   3.812  36.718  1.00 35.07     0.215 C 
ATOM    199  OE1 GLN A 264      -6.587   4.604  36.042  1.00 41.66    -0.274 OA
ATOM    200  NE2 GLN A 264      -6.762   3.406  37.881  1.00 36.12    -0.370 N 
ATOM    201 1HE2 GLN A 264      -5.870   3.778  38.208  1.00  0.00     0.159 HD
ATOM    202 2HE2 GLN A 264      -7.276   2.736  38.453  1.00  0.00     0.159 HD
ATOM    203  N   GLY A 265     -12.765   4.770  34.204  1.00 29.97    -0.351 N 
ATOM    204  HN  GLY A 265     -13.209   3.934  34.584  1.00  0.00     0.163 HD
ATOM    205  CA  GLY A 265     -13.581   5.753  33.494  1.00 31.41     0.069 C 
ATOM    206  HA1 GLY A 265     -14.618   5.767  33.904  1.00  0.00     0.078 H 
ATOM    207  HA2 GLY A 265     -13.258   6.788  33.756  1.00  0.00     0.078 H 
ATOM    208  C   GLY A 265     -13.610   5.575  32.005  1.00 33.21     0.236 C 
ATOM    209  O   GLY A 265     -14.210   6.378  31.307  1.00 33.70    -0.272 OA
ATOM    210  N   ASN A 266     -12.973   4.519  31.492  1.00 32.08    -0.346 N 
ATOM    211  HN  ASN A 266     -12.388   3.938  32.093  1.00  0.00     0.163 HD
ATOM    212  CA  ASN A 266     -13.110   4.190  30.066  1.00 32.26     0.097 C 
ATOM    213  HA  ASN A 266     -13.934   4.816  29.650  1.00  0.00     0.088 H 
ATOM    214  C   ASN A 266     -13.496   2.721  29.873  1.00 31.88     0.241 C 
ATOM    215  O   ASN A 266     -13.340   1.899  30.773  1.00 33.54    -0.271 OA
ATOM    216  CB  ASN A 266     -11.837   4.536  29.309  1.00 30.50     0.036 C 
ATOM    217  HB1 ASN A 266     -10.978   3.924  29.669  1.00  0.00     0.051 H 
ATOM    218  HB2 ASN A 266     -11.886   4.174  28.256  1.00  0.00     0.051 H 
ATOM    219  CG  ASN A 266     -11.510   6.023  29.362  1.00 29.62     0.217 C 
ATOM    220  OD1 ASN A 266     -12.194   6.834  28.777  1.00 32.80    -0.274 OA
ATOM    221  ND2 ASN A 266     -10.426   6.354  29.982  1.00 29.45    -0.370 N 
ATOM    222 1HD2 ASN A 266     -10.207   7.350  30.017  1.00  0.00     0.159 HD
ATOM    223 2HD2 ASN A 266      -9.850   5.671  30.475  1.00  0.00     0.159 HD
ATOM    224  N   CYS A 267     -13.996   2.442  28.682  1.00 30.80    -0.345 N 
ATOM    225  HN  CYS A 267     -14.066   3.212  28.016  1.00  0.00     0.163 HD
ATOM    226  CA  CYS A 267     -14.450   1.154  28.240  1.00 29.40     0.098 C 
ATOM    227  HA  CYS A 267     -14.508   0.439  29.094  1.00  0.00     0.088 H 
ATOM    228  C   CYS A 267     -13.470   0.661  27.186  1.00 32.34     0.242 C 
ATOM    229  O   CYS A 267     -13.050   1.444  26.293  1.00 32.58    -0.271 OA
ATOM    230  CB  CYS A 267     -15.809   1.324  27.585  1.00 32.35     0.013 C 
ATOM    231  HB1 CYS A 267     -15.734   1.918  26.644  1.00  0.00     0.053 H 
ATOM    232  HB2 CYS A 267     -16.175   0.362  27.156  1.00  0.00     0.053 H 
ATOM    233  SG  CYS A 267     -17.015   2.038  28.717  1.00 38.22    -0.095 SA
ATOM    234  N   TYR A 268     -13.123  -0.621  27.275  1.00 29.03    -0.346 N 
ATOM    235  HN  TYR A 268     -13.531  -1.188  28.018  1.00  0.00     0.163 HD
ATOM    236  CA  TYR A 268     -12.189  -1.242  26.358  1.00 30.43     0.093 C 
ATOM    237  HA  TYR A 268     -11.937  -0.521  25.546  1.00  0.00     0.088 H 
ATOM    238  C   TYR A 268     -12.762  -2.475  25.758  1.00 31.34     0.241 C 
ATOM    239  O   TYR A 268     -13.357  -3.304  26.447  1.00 29.76    -0.271 OA
ATOM    240  CB  TYR A 268     -10.913  -1.645  27.084  1.00 28.98    -0.014 C 
ATOM    241  HB1 TYR A 268     -10.240  -2.242  26.425  1.00  0.00     0.043 H 
ATOM    242  HB2 TYR A 268     -11.114  -2.413  27.867  1.00  0.00     0.043 H 
ATOM    243  CG  TYR A 268     -10.208  -0.456  27.653  1.00 28.35    -0.056 A 
ATOM    244  CD1 TYR A 268     -10.635   0.107  28.864  1.00 28.27    -0.074 A 
ATOM    245  HD1 TYR A 268     -11.489  -0.344  29.397  1.00  0.00     0.084 H 
ATOM    246  CD2 TYR A 268      -9.185   0.161  26.965  1.00 25.78    -0.074 A 
ATOM    247  HD2 TYR A 268      -8.875  -0.235  25.983  1.00  0.00     0.084 H 
ATOM    248  CE1 TYR A 268     -10.012   1.209  29.401  1.00 27.13    -0.051 A 
ATOM    249  HE1 TYR A 268     -10.343   1.615  30.372  1.00  0.00     0.087 H 
ATOM    250  CE2 TYR A 268      -8.536   1.279  27.492  1.00 26.57    -0.051 A 
ATOM    251  HE2 TYR A 268      -7.694   1.740  26.949  1.00  0.00     0.087 H 
ATOM    252  CZ  TYR A 268      -8.960   1.810  28.711  1.00 29.06     0.065 A 
ATOM    253  OH  TYR A 268      -8.340   2.925  29.274  1.00 27.40    -0.361 OA
ATOM    254  HH  TYR A 268      -8.629   3.286  30.104  1.00  0.00     0.217 HD
ATOM    255  N   PHE A 269     -12.560  -2.619  24.460  1.00 30.36    -0.346 N 
ATOM    256  HN  PHE A 269     -12.159  -1.848  23.926  1.00  0.00     0.163 HD
ATOM    257  CA  PHE A 269     -12.896  -3.842  23.789  1.00 30.34     0.093 C 
ATOM    258  HA  PHE A 269     -13.485  -4.484  24.485  1.00  0.00     0.088 H 
ATOM    259  C   PHE A 269     -11.650  -4.596  23.366  1.00 29.54     0.241 C 
ATOM    260  O   PHE A 269     -10.797  -4.037  22.689  1.00 24.37    -0.271 OA
ATOM    261  CB  PHE A 269     -13.761  -3.510  22.574  1.00 36.36    -0.014 C 
ATOM    262  HB1 PHE A 269     -14.657  -2.919  22.876  1.00  0.00     0.043 H 
ATOM    263  HB2 PHE A 269     -13.256  -2.760  21.922  1.00  0.00     0.043 H 
ATOM    264  CG  PHE A 269     -14.158  -4.705  21.792  1.00 38.75    -0.056 A 
ATOM    265  CD1 PHE A 269     -15.200  -5.524  22.239  1.00 39.90    -0.077 A 
ATOM    266  HD1 PHE A 269     -15.750  -5.250  23.155  1.00  0.00     0.084 H 
ATOM    267  CD2 PHE A 269     -13.484  -5.028  20.615  1.00 39.95    -0.077 A 
ATOM    268  HD2 PHE A 269     -12.667  -4.386  20.246  1.00  0.00     0.084 H 
ATOM    269  CE1 PHE A 269     -15.552  -6.669  21.553  1.00 38.62    -0.082 A 
ATOM    270  HE1 PHE A 269     -16.358  -7.321  21.930  1.00  0.00     0.083 H 
ATOM    271  CE2 PHE A 269     -13.851  -6.161  19.917  1.00 43.12    -0.082 A 
ATOM    272  HE2 PHE A 269     -13.331  -6.422  18.980  1.00  0.00     0.083 H 
ATOM    273  CZ  PHE A 269     -14.886  -6.984  20.397  1.00 40.88    -0.083 A 
ATOM    274  HZ  PHE A 269     -15.165  -7.893  19.837  1.00  0.00     0.083 H 
ATOM    275  N   MET A 270     -11.571  -5.878  23.725  1.00 30.47    -0.346 N 
ATOM    276  HN  MET A 270     -12.347  -6.294  24.240  1.00  0.00     0.163 HD
ATOM    277  CA  MET A 270     -10.424  -6.697  23.409  1.00 32.55     0.090 C 
ATOM    278  HA  MET A 270      -9.579  -6.061  23.056  1.00  0.00     0.087 H 
ATOM    279  C   MET A 270     -10.888  -7.611  22.305  1.00 32.18     0.241 C 
ATOM    280  O   MET A 270     -11.827  -8.386  22.466  1.00 30.44    -0.271 OA
ATOM    281  CB  MET A 270      -9.989  -7.544  24.598  1.00 39.59    -0.030 C 
ATOM    282  HB1 MET A 270     -10.523  -8.523  24.582  1.00  0.00     0.037 H 
ATOM    283  HB2 MET A 270      -8.938  -7.887  24.455  1.00  0.00     0.037 H 
ATOM    284  CG  MET A 270     -10.139  -6.898  25.960  1.00 49.83    -0.021 C 
ATOM    285  HG1 MET A 270      -9.957  -7.652  26.761  1.00  0.00     0.049 H 
ATOM    286  HG2 MET A 270     -11.211  -6.659  26.153  1.00  0.00     0.049 H 
ATOM    287  SD  MET A 270      -9.128  -5.447  26.243  1.00 51.03    -0.173 SA
ATOM    288  CE  MET A 270      -9.776  -4.985  27.850  1.00 50.74    -0.035 C 
ATOM    289  HE1 MET A 270      -9.147  -4.082  28.026  1.00  0.00     0.041 H 
ATOM    290  HE2 MET A 270      -9.751  -5.771  28.641  1.00  0.00     0.041 H 
ATOM    291  HE3 MET A 270     -10.880  -4.843  27.919  1.00  0.00     0.041 H 
ATOM    292  N   SER A 271     -10.282  -7.520  21.135  1.00 29.49    -0.344 N 
ATOM    293  HN  SER A 271      -9.478  -6.906  21.005  1.00  0.00     0.163 HD
ATOM    294  CA  SER A 271     -10.792  -8.316  20.048  1.00 26.91     0.109 C 
ATOM    295  HA  SER A 271     -11.899  -8.195  19.998  1.00  0.00     0.090 H 
ATOM    296  C   SER A 271     -10.465  -9.779  20.307  1.00 26.55     0.243 C 
ATOM    297  O   SER A 271      -9.476 -10.094  20.993  1.00 26.15    -0.271 OA
ATOM    298  CB  SER A 271     -10.177  -7.841  18.721  1.00 27.26     0.044 C 
ATOM    299  HB1 SER A 271     -10.120  -6.729  18.660  1.00  0.00     0.077 H 
ATOM    300  HB2 SER A 271     -10.860  -8.016  17.857  1.00  0.00     0.077 H 
ATOM    301  OG  SER A 271      -8.938  -8.436  18.534  1.00 23.86    -0.398 OA
ATOM    302  HG  SER A 271      -8.558  -8.143  17.714  1.00  0.00     0.209 HD
ATOM    303  N   ASN A 272     -11.293 -10.676  19.785  1.00 29.02    -0.345 N 
ATOM    304  HN  ASN A 272     -12.181 -10.364  19.391  1.00  0.00     0.163 HD
ATOM    305  CA  ASN A 272     -10.964 -12.092  19.761  0.50 31.40     0.097 C 
ATOM    306  HA  ASN A 272     -10.062 -12.234  20.400  1.00  0.00     0.088 H 
ATOM    307  C   ASN A 272     -10.601 -12.570  18.344  1.00 32.11     0.241 C 
ATOM    308  O   ASN A 272     -10.615 -13.772  18.061  1.00 32.53    -0.271 OA
ATOM    309  CB  ASN A 272     -12.100 -12.916  20.384  0.50 32.17     0.036 C 
ATOM    310  HB1 ASN A 272     -13.083 -12.667  19.920  1.00  0.00     0.051 H 
ATOM    311  HB2 ASN A 272     -12.032 -13.989  20.087  1.00  0.00     0.051 H 
ATOM    312  CG  ASN A 272     -12.149 -12.764  21.897  0.50 31.28     0.217 C 
ATOM    313  OD1 ASN A 272     -11.132 -12.894  22.565  0.50 30.71    -0.274 OA
ATOM    314  ND2 ASN A 272     -13.313 -12.438  22.429  0.50 31.10    -0.370 N 
ATOM    315 1HD2 ASN A 272     -14.161 -12.330  21.872  1.00  0.00     0.159 HD
ATOM    316 2HD2 ASN A 272     -13.346 -12.336  23.443  1.00  0.00     0.159 HD
ATOM    317  N   SER A 273     -10.262 -11.638  17.472  1.00 33.89    -0.344 N 
ATOM    318  HN  SER A 273     -10.319 -10.658  17.749  1.00  0.00     0.163 HD
ATOM    319  CA  SER A 273      -9.802 -11.970  16.107  1.00 36.56     0.109 C 
ATOM    320  HA  SER A 273      -9.343 -12.986  16.131  1.00  0.00     0.090 H 
ATOM    321  C   SER A 273      -8.745 -10.980  15.646  1.00 34.99     0.243 C 
ATOM    322  O   SER A 273      -8.472  -9.967  16.316  1.00 29.35    -0.271 OA
ATOM    323  CB  SER A 273     -10.973 -11.994  15.109  1.00 40.18     0.044 C 
ATOM    324  HB1 SER A 273     -10.680 -12.480  14.149  1.00  0.00     0.077 H 
ATOM    325  HB2 SER A 273     -11.766 -12.709  15.430  1.00  0.00     0.077 H 
ATOM    326  OG  SER A 273     -11.502 -10.697  14.892  1.00 45.00    -0.398 OA
ATOM    327  HG  SER A 273     -12.225 -10.712  14.276  1.00  0.00     0.209 HD
ATOM    328  N   GLN A 274      -8.154 -11.267  14.486  1.00 34.93    -0.346 N 
ATOM    329  HN  GLN A 274      -8.532 -12.005  13.891  1.00  0.00     0.163 HD
ATOM    330  CA  GLN A 274      -6.973 -10.531  14.067  1.00 34.09     0.090 C 
ATOM    331  HA  GLN A 274      -6.722  -9.799  14.870  1.00  0.00     0.087 H 
ATOM    332  C   GLN A 274      -7.232  -9.755  12.793  1.00 32.35     0.241 C 
ATOM    333  O   GLN A 274      -7.962 -10.190  11.922  1.00 34.08    -0.271 OA
ATOM    334  CB  GLN A 274      -5.781 -11.466  13.894  1.00 33.86    -0.030 C 
ATOM    335  HB1 GLN A 274      -4.857 -10.874  13.698  1.00  0.00     0.037 H 
ATOM    336  HB2 GLN A 274      -5.868 -12.021  12.931  1.00  0.00     0.037 H 
ATOM    337  CG  GLN A 274      -5.542 -12.442  15.039  1.00 32.70     0.011 C 
ATOM    338  HG1 GLN A 274      -6.487 -12.649  15.594  1.00  0.00     0.047 H 
ATOM    339  HG2 GLN A 274      -4.954 -11.965  15.857  1.00  0.00     0.047 H 
ATOM    340  CD  GLN A 274      -4.885 -13.735  14.574  1.00 30.00     0.215 C 
ATOM    341  OE1 GLN A 274      -3.689 -13.918  14.727  1.00 32.58    -0.274 OA
ATOM    342  NE2 GLN A 274      -5.655 -14.606  13.986  1.00 27.01    -0.370 N 
ATOM    343 1HE2 GLN A 274      -5.215 -15.472  13.675  1.00  0.00     0.159 HD
ATOM    344 2HE2 GLN A 274      -6.655 -14.453  13.858  1.00  0.00     0.159 HD
ATOM    345  N   ARG A 275      -6.646  -8.568  12.742  1.00 31.83    -0.346 N 
ATOM    346  HN  ARG A 275      -6.032  -8.310  13.515  1.00  0.00     0.163 HD
ATOM    347  CA  ARG A 275      -6.814  -7.606  11.664  1.00 30.89     0.089 C 
ATOM    348  HA  ARG A 275      -7.042  -8.133  10.708  1.00  0.00     0.087 H 
ATOM    349  C   ARG A 275      -5.542  -6.801  11.528  1.00 30.47     0.241 C 
ATOM    350  O   ARG A 275      -4.820  -6.617  12.519  1.00 29.79    -0.271 OA
ATOM    351  CB  ARG A 275      -7.911  -6.642  12.001  1.00 33.05    -0.036 C 
ATOM    352  HB1 ARG A 275      -7.796  -6.245  13.036  1.00  0.00     0.036 H 
ATOM    353  HB2 ARG A 275      -7.800  -5.689  11.433  1.00  0.00     0.036 H 
ATOM    354  CG  ARG A 275      -9.277  -7.246  11.795  1.00 36.10    -0.048 C 
ATOM    355  HG1 ARG A 275      -9.470  -8.119  12.462  1.00  0.00     0.035 H 
ATOM    356  HG2 ARG A 275      -9.372  -7.781  10.821  1.00  0.00     0.035 H 
ATOM    357  CD  ARG A 275     -10.286  -6.157  11.959  1.00 38.40     0.009 C 
ATOM    358  HD1 ARG A 275     -10.042  -5.279  11.316  1.00  0.00     0.064 H 
ATOM    359  HD2 ARG A 275     -10.199  -5.672  12.959  1.00  0.00     0.064 H 
ATOM    360  NE  ARG A 275     -11.644  -6.630  11.716  1.00 41.82    -0.227 N 
ATOM    361  HE  ARG A 275     -11.892  -7.563  12.046  1.00  0.00     0.177 HD
ATOM    362  CZ  ARG A 275     -12.582  -5.919  11.090  1.00 41.82     0.665 C 
ATOM    363  NH1 ARG A 275     -12.335  -4.680  10.611  1.00 39.11    -0.235 N 
ATOM    364 1HH1 ARG A 275     -11.414  -4.258  10.728  1.00  0.00     0.174 HD
ATOM    365 2HH1 ARG A 275     -13.053  -4.136  10.132  1.00  0.00     0.174 HD
ATOM    366  NH2 ARG A 275     -13.775  -6.466  10.938  1.00 43.47    -0.235 N 
ATOM    367 1HH2 ARG A 275     -13.961  -7.401  11.300  1.00  0.00     0.174 HD
ATOM    368 2HH2 ARG A 275     -14.493  -5.922  10.459  1.00  0.00     0.174 HD
ATOM    369  N   ASN A 276      -5.236  -6.348  10.315  1.00 28.68    -0.346 N 
ATOM    370  HN  ASN A 276      -5.766  -6.658   9.500  1.00  0.00     0.163 HD
ATOM    371  CA  ASN A 276      -4.154  -5.420  10.165  1.00 29.23     0.097 C 
ATOM    372  HA  ASN A 276      -3.280  -5.838  10.716  1.00  0.00     0.088 H 
ATOM    373  C   ASN A 276      -4.560  -4.125  10.871  1.00 29.75     0.241 C 
ATOM    374  O   ASN A 276      -5.684  -3.993  11.369  1.00 24.56    -0.271 OA
ATOM    375  CB  ASN A 276      -3.713  -5.209   8.690  1.00 34.22     0.036 C 
ATOM    376  HB1 ASN A 276      -3.288  -6.150   8.270  1.00  0.00     0.051 H 
ATOM    377  HB2 ASN A 276      -2.810  -4.557   8.640  1.00  0.00     0.051 H 
ATOM    378  CG  ASN A 276      -4.807  -4.672   7.793  1.00 32.97     0.217 C 
ATOM    379  OD1 ASN A 276      -5.451  -3.671   8.094  1.00 35.56    -0.274 OA
ATOM    380  ND2 ASN A 276      -5.014  -5.342   6.669  1.00 38.65    -0.370 N 
ATOM    381 1HD2 ASN A 276      -4.479  -6.174   6.419  1.00  0.00     0.159 HD
ATOM    382 2HD2 ASN A 276      -5.751  -4.980   6.064  1.00  0.00     0.159 HD
ATOM    383  N   TRP A 277      -3.599  -3.214  10.971  1.00 29.43    -0.346 N 
ATOM    384  HN  TRP A 277      -2.737  -3.348  10.443  1.00  0.00     0.163 HD
ATOM    385  CA  TRP A 277      -3.732  -2.037  11.804  1.00 29.72     0.093 C 
ATOM    386  HA  TRP A 277      -4.055  -2.363  12.820  1.00  0.00     0.088 H 
ATOM    387  C   TRP A 277      -4.810  -1.096  11.233  1.00 29.66     0.241 C 
ATOM    388  O   TRP A 277      -5.641  -0.576  11.981  1.00 29.35    -0.271 OA
ATOM    389  CB  TRP A 277      -2.352  -1.363  11.928  1.00 30.11    -0.012 C 
ATOM    390  HB1 TRP A 277      -1.992  -1.049  10.921  1.00  0.00     0.044 H 
ATOM    391  HB2 TRP A 277      -1.580  -2.125  12.187  1.00  0.00     0.044 H 
ATOM    392  CG  TRP A 277      -2.269  -0.194  12.894  1.00 31.36    -0.028 A 
ATOM    393  CD1 TRP A 277      -2.006  -0.259  14.225  1.00 31.37    -0.015 A 
ATOM    394  HD1 TRP A 277      -1.840  -1.192  14.789  1.00  0.00     0.112 H 
ATOM    395  CD2 TRP A 277      -2.405   1.207  12.588  1.00 31.92    -0.002 A 
ATOM    396  NE1 TRP A 277      -1.976   0.988  14.763  1.00 32.06    -0.365 N 
ATOM    397  HE1 TRP A 277      -1.792   1.202  15.743  1.00  0.00     0.165 HD
ATOM    398  CE2 TRP A 277      -2.230   1.909  13.793  1.00 31.77     0.042 A 
ATOM    399  CE3 TRP A 277      -2.671   1.925  11.421  1.00 31.81    -0.070 A 
ATOM    400  HE3 TRP A 277      -2.823   1.404  10.461  1.00  0.00     0.084 H 
ATOM    401  CZ2 TRP A 277      -2.312   3.300  13.876  1.00 33.06    -0.056 A 
ATOM    402  HZ2 TRP A 277      -2.185   3.826  14.837  1.00  0.00     0.086 H 
ATOM    403  CZ3 TRP A 277      -2.740   3.317  11.497  1.00 33.56    -0.082 A 
ATOM    404  HZ3 TRP A 277      -2.942   3.900  10.582  1.00  0.00     0.083 H 
ATOM    405  CH2 TRP A 277      -2.558   3.987  12.711  1.00 32.89    -0.081 A 
ATOM    406  HH2 TRP A 277      -2.613   5.088  12.734  1.00  0.00     0.083 H 
ATOM    407  N   HIS A 278      -4.791  -0.854   9.920  1.00 29.30    -0.346 N 
ATOM    408  HN  HIS A 278      -4.088  -1.303   9.333  1.00  0.00     0.163 HD
ATOM    409  CA  HIS A 278      -5.771   0.051   9.315  1.00 27.39     0.094 C 
ATOM    410  HA  HIS A 278      -5.747   1.021   9.864  1.00  0.00     0.088 H 
ATOM    411  C   HIS A 278      -7.152  -0.541   9.441  1.00 28.91     0.241 C 
ATOM    412  O   HIS A 278      -8.118   0.194   9.691  1.00 27.74    -0.271 OA
ATOM    413  CB  HIS A 278      -5.485   0.318   7.840  1.00 30.61     0.002 C 
ATOM    414  HB1 HIS A 278      -6.123   1.148   7.457  1.00  0.00     0.046 H 
ATOM    415  HB2 HIS A 278      -5.867  -0.516   7.205  1.00  0.00     0.046 H 
ATOM    416  CG  HIS A 278      -4.054   0.581   7.558  1.00 28.98     0.028 A 
ATOM    417  ND1 HIS A 278      -3.514   1.843   7.615  1.00 30.40    -0.354 N 
ATOM    418  HD1 HIS A 278      -4.028   2.700   7.817  1.00  0.00     0.166 HD
ATOM    419  CD2 HIS A 278      -3.042  -0.261   7.248  1.00 33.63    -0.000 A 
ATOM    420  HD2 HIS A 278      -3.113  -1.355   7.122  1.00  0.00     0.114 H 
ATOM    421  CE1 HIS A 278      -2.221   1.763   7.365  1.00 33.15     0.040 A 
ATOM    422  HE1 HIS A 278      -1.514   2.609   7.361  1.00  0.00     0.140 H 
ATOM    423  NE2 HIS A 278      -1.914   0.502   7.120  1.00 33.09    -0.360 N 
ATOM    424  HE2 HIS A 278      -0.987   0.154   6.875  1.00  0.00     0.166 HD
ATOM    425  N   ASP A 279      -7.294  -1.856   9.285  1.00 26.63    -0.345 N 
ATOM    426  HN  ASP A 279      -6.500  -2.451   9.049  1.00  0.00     0.163 HD
ATOM    427  CA  ASP A 279      -8.667  -2.425   9.471  1.00 29.91     0.098 C 
ATOM    428  HA  ASP A 279      -9.369  -1.744   8.936  1.00  0.00     0.088 H 
ATOM    429  C   ASP A 279      -9.124  -2.456  10.962  1.00 30.69     0.241 C 
ATOM    430  O   ASP A 279     -10.345  -2.529  11.248  1.00 27.28    -0.271 OA
ATOM    431  CB  ASP A 279      -8.807  -3.807   8.811  1.00 35.05     0.043 C 
ATOM    432  HB1 ASP A 279      -8.050  -4.521   9.211  1.00  0.00     0.052 H 
ATOM    433  HB2 ASP A 279      -9.736  -4.322   9.151  1.00  0.00     0.052 H 
ATOM    434  CG  ASP A 279      -8.744  -3.735   7.288  1.00 36.32     0.175 C 
ATOM    435  OD1 ASP A 279      -8.972  -2.654   6.705  1.00 49.61    -0.648 OA
ATOM    436  OD2 ASP A 279      -8.502  -4.760   6.654  1.00 42.68    -0.648 OA
ATOM    437  N   SER A 280      -8.147  -2.368  11.886  1.00 27.95    -0.344 N 
ATOM    438  HN  SER A 280      -7.179  -2.336  11.566  1.00  0.00     0.163 HD
ATOM    439  CA  SER A 280      -8.410  -2.316  13.344  1.00 29.48     0.109 C 
ATOM    440  HA  SER A 280      -9.203  -3.060  13.591  1.00  0.00     0.090 H 
ATOM    441  C   SER A 280      -8.910  -0.907  13.742  1.00 32.15     0.243 C 
ATOM    442  O   SER A 280      -9.779  -0.754  14.641  1.00 31.58    -0.271 OA
ATOM    443  CB  SER A 280      -7.149  -2.667  14.128  1.00 26.19     0.044 C 
ATOM    444  HB1 SER A 280      -7.264  -2.425  15.210  1.00  0.00     0.077 H 
ATOM    445  HB2 SER A 280      -6.312  -1.973  13.882  1.00  0.00     0.077 H 
ATOM    446  OG  SER A 280      -6.772  -4.014  13.940  1.00 23.89    -0.398 OA
ATOM    447  HG  SER A 280      -5.987  -4.233  14.428  1.00  0.00     0.209 HD
ATOM    448  N   ILE A 281      -8.350   0.100  13.067  1.00 32.01    -0.346 N 
ATOM    449  HN  ILE A 281      -7.545  -0.099  12.473  1.00  0.00     0.163 HD
ATOM    450  CA  ILE A 281      -8.836   1.465  13.142  1.00 34.69     0.092 C 
ATOM    451  HA  ILE A 281      -8.736   1.827  14.192  1.00  0.00     0.088 H 
ATOM    452  C   ILE A 281     -10.310   1.519  12.737  1.00 37.10     0.241 C 
ATOM    453  O   ILE A 281     -11.138   2.114  13.432  1.00 39.93    -0.271 OA
ATOM    454  CB  ILE A 281      -8.097   2.449  12.199  1.00 35.78    -0.030 C 
ATOM    455  HB  ILE A 281      -8.151   2.047  11.161  1.00  0.00     0.043 H 
ATOM    456  CG1 ILE A 281      -6.617   2.609  12.578  1.00 37.80    -0.063 C 
ATOM    457 1HG1 ILE A 281      -6.011   2.847  11.673  1.00  0.00     0.033 H 
ATOM    458 2HG1 ILE A 281      -6.180   1.620  12.849  1.00  0.00     0.033 H 
ATOM    459  CG2 ILE A 281      -8.783   3.821  12.221  1.00 32.72    -0.071 C 
ATOM    460 1HG2 ILE A 281      -8.252   4.529  11.543  1.00  0.00     0.028 H 
ATOM    461 2HG2 ILE A 281      -8.873   4.225  13.256  1.00  0.00     0.028 H 
ATOM    462 3HG2 ILE A 281      -9.869   3.748  11.978  1.00  0.00     0.028 H 
ATOM    463  CD1 ILE A 281      -6.344   3.620  13.672  1.00 40.24    -0.076 C 
ATOM    464 1HD1 ILE A 281      -5.270   3.736  13.947  1.00  0.00     0.027 H 
ATOM    465 2HD1 ILE A 281      -6.950   3.382  14.577  1.00  0.00     0.027 H 
ATOM    466 3HD1 ILE A 281      -6.781   4.609  13.401  1.00  0.00     0.027 H 
ATOM    467  N   THR A 282     -10.607   0.937  11.593  1.00 34.76    -0.344 N 
ATOM    468  HN  THR A 282      -9.856   0.512  11.049  1.00  0.00     0.163 HD
ATOM    469  CA  THR A 282     -11.972   0.877  11.073  1.00 35.30     0.113 C 
ATOM    470  HA  THR A 282     -12.325   1.927  10.941  1.00  0.00     0.091 H 
ATOM    471  C   THR A 282     -12.941   0.185  12.050  1.00 33.39     0.243 C 
ATOM    472  O   THR A 282     -14.006   0.714  12.326  1.00 37.22    -0.271 OA
ATOM    473  CB  THR A 282     -11.991   0.204   9.678  1.00 37.69     0.060 C 
ATOM    474  HB  THR A 282     -11.390  -0.735   9.711  1.00  0.00     0.086 H 
ATOM    475  OG1 THR A 282     -11.420   1.100   8.726  1.00 38.86    -0.393 OA
ATOM    476  HG1 THR A 282     -10.538   1.300   9.018  1.00  0.00     0.210 HD
ATOM    477  CG2 THR A 282     -13.391  -0.113   9.215  1.00 37.25    -0.050 C 
ATOM    478 1HG2 THR A 282     -13.837  -0.813   9.959  1.00  0.00     0.031 H 
ATOM    479 2HG2 THR A 282     -13.426  -0.505   8.172  1.00  0.00     0.031 H 
ATOM    480 3HG2 THR A 282     -14.011   0.798   9.048  1.00  0.00     0.031 H 
ATOM    481  N   ALA A 283     -12.585  -0.997  12.535  1.00 29.22    -0.346 N 
ATOM    482  HN  ALA A 283     -11.703  -1.411  12.231  1.00  0.00     0.163 HD
ATOM    483  CA  ALA A 283     -13.410  -1.719  13.483  1.00 29.64     0.086 C 
ATOM    484  HA  ALA A 283     -14.371  -1.969  12.975  1.00  0.00     0.086 H 
ATOM    485  C   ALA A 283     -13.746  -0.874  14.738  1.00 31.69     0.240 C 
ATOM    486  O   ALA A 283     -14.907  -0.803  15.143  1.00 34.09    -0.271 OA
ATOM    487  CB  ALA A 283     -12.747  -3.024  13.884  1.00 27.15    -0.049 C 
ATOM    488  HB1 ALA A 283     -12.505  -3.632  12.981  1.00  0.00     0.030 H 
ATOM    489  HB2 ALA A 283     -13.365  -3.595  14.616  1.00  0.00     0.030 H 
ATOM    490  HB3 ALA A 283     -11.849  -2.854  14.522  1.00  0.00     0.030 H 
ATOM    491  N   CYS A 284     -12.757  -0.185  15.301  1.00 29.89    -0.345 N 
ATOM    492  HN  CYS A 284     -11.824  -0.224  14.891  1.00  0.00     0.163 HD
ATOM    493  CA  CYS A 284     -12.979   0.615  16.478  1.00 31.76     0.098 C 
ATOM    494  HA  CYS A 284     -13.444  -0.045  17.247  1.00  0.00     0.088 H 
ATOM    495  C   CYS A 284     -13.959   1.738  16.190  1.00 36.91     0.241 C 
ATOM    496  O   CYS A 284     -14.899   1.918  16.972  1.00 33.72    -0.271 OA
ATOM    497  CB  CYS A 284     -11.669   1.148  17.063  1.00 31.55     0.013 C 
ATOM    498  HB1 CYS A 284     -11.099   1.741  16.310  1.00  0.00     0.053 H 
ATOM    499  HB2 CYS A 284     -11.856   1.952  17.813  1.00  0.00     0.053 H 
ATOM    500  SG  CYS A 284     -10.663  -0.171  17.755  1.00 27.37    -0.095 SA
ATOM    501  N   LYS A 285     -13.773   2.442  15.062  1.00 36.71    -0.346 N 
ATOM    502  HN  LYS A 285     -12.957   2.236  14.485  1.00  0.00     0.163 HD
ATOM    503  CA  LYS A 285     -14.707   3.508  14.620  1.00 42.42     0.089 C 
ATOM    504  HA  LYS A 285     -14.772   4.250  15.449  1.00  0.00     0.087 H 
ATOM    505  C   LYS A 285     -16.132   3.080  14.290  1.00 39.03     0.241 C 
ATOM    506  O   LYS A 285     -17.033   3.857  14.442  1.00 48.48    -0.271 OA
ATOM    507  CB  LYS A 285     -14.157   4.241  13.408  1.00 44.95    -0.038 C 
ATOM    508  HB1 LYS A 285     -14.991   4.596  12.758  1.00  0.00     0.036 H 
ATOM    509  HB2 LYS A 285     -13.664   3.523  12.712  1.00  0.00     0.036 H 
ATOM    510  CG  LYS A 285     -13.220   5.386  13.735  1.00 45.99    -0.061 C 
ATOM    511  HG1 LYS A 285     -12.612   5.200  14.651  1.00  0.00     0.033 H 
ATOM    512  HG2 LYS A 285     -13.756   6.295  14.096  1.00  0.00     0.033 H 
ATOM    513  CD  LYS A 285     -12.371   5.651  12.507  1.00 52.93    -0.043 C 
ATOM    514  HD1 LYS A 285     -12.981   5.572  11.577  1.00  0.00     0.035 H 
ATOM    515  HD2 LYS A 285     -11.657   4.813  12.329  1.00  0.00     0.035 H 
ATOM    516  CE  LYS A 285     -11.644   6.976  12.564  1.00 53.14     0.080 C 
ATOM    517  HE1 LYS A 285     -11.124   7.155  13.534  1.00  0.00     0.075 H 
ATOM    518  HE2 LYS A 285     -12.328   7.855  12.611  1.00  0.00     0.075 H 
ATOM    519  NZ  LYS A 285     -10.728   7.000  11.388  1.00 56.56    -0.079 N 
ATOM    520  HZ1 LYS A 285     -10.238   7.894  11.426  1.00  0.00     0.274 HD
ATOM    521  HZ2 LYS A 285     -11.203   6.836  10.500  1.00  0.00     0.274 HD
ATOM    522  HZ3 LYS A 285     -10.102   6.196  11.345  1.00  0.00     0.274 HD
ATOM    523  N   GLU A 286     -16.328   1.849  13.854  1.00 44.02    -0.346 N 
ATOM    524  HN  GLU A 286     -15.519   1.258  13.662  1.00  0.00     0.163 HD
ATOM    525  CA  GLU A 286     -17.674   1.306  13.638  1.00 51.30     0.090 C 
ATOM    526  HA  GLU A 286     -18.248   2.070  13.063  1.00  0.00     0.087 H 
ATOM    527  C   GLU A 286     -18.457   1.032  14.939  1.00 52.94     0.241 C 
ATOM    528  O   GLU A 286     -19.653   0.703  14.909  1.00 51.59    -0.271 OA
ATOM    529  CB  GLU A 286     -17.603   0.046  12.769  1.00 56.15    -0.029 C 
ATOM    530  HB1 GLU A 286     -16.796  -0.645  13.107  1.00  0.00     0.037 H 
ATOM    531  HB2 GLU A 286     -18.478  -0.624  12.939  1.00  0.00     0.037 H 
ATOM    532  CG  GLU A 286     -17.452   0.414  11.301  1.00 66.76     0.018 C 
ATOM    533  HG1 GLU A 286     -18.358   0.953  10.937  1.00  0.00     0.049 H 
ATOM    534  HG2 GLU A 286     -16.691   1.219  11.175  1.00  0.00     0.049 H 
ATOM    535  CD  GLU A 286     -17.137  -0.756  10.408  1.00 73.50     0.172 C 
ATOM    536  OE1 GLU A 286     -17.068  -0.541   9.181  1.00 84.98    -0.648 OA
ATOM    537  OE2 GLU A 286     -16.935  -1.875  10.922  1.00 78.96    -0.648 OA
ATOM    538  N   VAL A 287     -17.788   1.168  16.078  1.00 47.73    -0.346 N 
ATOM    539  HN  VAL A 287     -16.791   1.382  16.051  1.00  0.00     0.163 HD
ATOM    540  CA  VAL A 287     -18.455   1.017  17.370  1.00 43.24     0.092 C 
ATOM    541  HA  VAL A 287     -19.548   0.932  17.167  1.00  0.00     0.088 H 
ATOM    542  C   VAL A 287     -18.253   2.260  18.221  1.00 40.18     0.241 C 
ATOM    543  O   VAL A 287     -18.301   2.186  19.423  1.00 40.99    -0.271 OA
ATOM    544  CB  VAL A 287     -18.021  -0.288  18.096  1.00 42.83    -0.033 C 
ATOM    545  HB  VAL A 287     -18.475  -0.284  19.115  1.00  0.00     0.042 H 
ATOM    546  CG1 VAL A 287     -18.548  -1.499  17.351  1.00 41.95    -0.071 C 
ATOM    547 1HG1 VAL A 287     -18.237  -2.435  17.872  1.00  0.00     0.028 H 
ATOM    548 2HG1 VAL A 287     -18.240  -1.496  16.279  1.00  0.00     0.028 H 
ATOM    549 3HG1 VAL A 287     -19.652  -1.451  17.204  1.00  0.00     0.028 H 
ATOM    550  CG2 VAL A 287     -16.501  -0.402  18.253  1.00 42.01    -0.071 C 
ATOM    551 1HG2 VAL A 287     -16.190  -1.338  18.774  1.00  0.00     0.028 H 
ATOM    552 2HG2 VAL A 287     -16.084   0.497  18.764  1.00  0.00     0.028 H 
ATOM    553 3HG2 VAL A 287     -15.989  -0.304  17.267  1.00  0.00     0.028 H 
ATOM    554  N   GLY A 288     -18.045   3.406  17.570  1.00 37.85    -0.351 N 
ATOM    555  HN  GLY A 288     -18.001   3.388  16.551  1.00  0.00     0.163 HD
ATOM    556  CA  GLY A 288     -17.878   4.685  18.254  1.00 35.72     0.069 C 
ATOM    557  HA1 GLY A 288     -18.806   4.953  18.811  1.00  0.00     0.078 H 
ATOM    558  HA2 GLY A 288     -17.851   5.521  17.516  1.00  0.00     0.078 H 
ATOM    559  C   GLY A 288     -16.678   4.749  19.168  1.00 34.34     0.236 C 
ATOM    560  O   GLY A 288     -16.714   5.374  20.231  1.00 34.98    -0.272 OA
ATOM    561  N   ALA A 289     -15.599   4.084  18.781  1.00 31.98    -0.347 N 
ATOM    562  HN  ALA A 289     -15.600   3.596  17.886  1.00  0.00     0.163 HD
ATOM    563  CA  ALA A 289     -14.407   4.045  19.628  1.00 29.37     0.086 C 
ATOM    564  HA  ALA A 289     -14.503   4.837  20.407  1.00  0.00     0.086 H 
ATOM    565  C   ALA A 289     -13.140   4.316  18.820  1.00 30.06     0.240 C 
ATOM    566  O   ALA A 289     -13.178   4.496  17.601  1.00 33.53    -0.271 OA
ATOM    567  CB  ALA A 289     -14.304   2.692  20.328  1.00 29.41    -0.049 C 
ATOM    568  HB1 ALA A 289     -13.395   2.662  20.974  1.00  0.00     0.030 H 
ATOM    569  HB2 ALA A 289     -14.329   1.845  19.604  1.00  0.00     0.030 H 
ATOM    570  HB3 ALA A 289     -15.230   2.446  20.899  1.00  0.00     0.030 H 
ATOM    571  N   GLN A 290     -12.019   4.257  19.514  1.00 28.28    -0.346 N 
ATOM    572  HN  GLN A 290     -12.064   4.006  20.502  1.00  0.00     0.163 HD
ATOM    573  CA  GLN A 290     -10.743   4.533  18.930  0.50 28.42     0.090 C 
ATOM    574  HA  GLN A 290     -10.851   4.644  17.826  1.00  0.00     0.087 H 
ATOM    575  C   GLN A 290      -9.763   3.419  19.238  1.00 28.80     0.241 C 
ATOM    576  O   GLN A 290      -9.776   2.874  20.327  1.00 29.85    -0.271 OA
ATOM    577  CB  GLN A 290     -10.227   5.829  19.526  0.50 27.72    -0.030 C 
ATOM    578  HB1 GLN A 290      -9.684   5.633  20.480  1.00  0.00     0.037 H 
ATOM    579  HB2 GLN A 290     -11.071   6.446  19.913  1.00  0.00     0.037 H 
ATOM    580  CG  GLN A 290      -9.371   6.633  18.585  0.50 25.13     0.011 C 
ATOM    581  HG1 GLN A 290      -8.388   6.142  18.394  1.00  0.00     0.047 H 
ATOM    582  HG2 GLN A 290      -9.768   6.616  17.543  1.00  0.00     0.047 H 
ATOM    583  CD  GLN A 290      -9.207   8.035  19.099  0.50 23.90     0.215 C 
ATOM    584  OE1 GLN A 290      -8.779   8.238  20.222  0.50 22.59    -0.274 OA
ATOM    585  NE2 GLN A 290      -9.558   9.002  18.286  0.50 24.07    -0.370 N 
ATOM    586 1HE2 GLN A 290      -9.916   8.832  17.346  1.00  0.00     0.159 HD
ATOM    587 2HE2 GLN A 290      -9.447   9.954  18.635  1.00  0.00     0.159 HD
ATOM    588  N   LEU A 291      -8.921   3.073  18.268  1.00 27.59    -0.346 N 
ATOM    589  HN  LEU A 291      -9.012   3.513  17.352  1.00  0.00     0.163 HD
ATOM    590  CA  LEU A 291      -7.882   2.092  18.474  1.00 27.99     0.089 C 
ATOM    591  HA  LEU A 291      -8.335   1.135  18.823  1.00  0.00     0.087 H 
ATOM    592  C   LEU A 291      -7.023   2.684  19.582  1.00 28.47     0.241 C 
ATOM    593  O   LEU A 291      -6.686   3.872  19.544  1.00 26.52    -0.271 OA
ATOM    594  CB  LEU A 291      -7.094   1.848  17.194  1.00 29.53    -0.035 C 
ATOM    595  HB1 LEU A 291      -7.797   1.592  16.367  1.00  0.00     0.037 H 
ATOM    596  HB2 LEU A 291      -6.681   2.814  16.821  1.00  0.00     0.037 H 
ATOM    597  CG  LEU A 291      -5.971   0.799  17.257  1.00 28.19    -0.059 C 
ATOM    598  HG  LEU A 291      -5.289   1.073  18.095  1.00  0.00     0.038 H 
ATOM    599  CD1 LEU A 291      -6.521  -0.576  17.533  1.00 27.00    -0.073 C 
ATOM    600 1HD1 LEU A 291      -5.707  -1.336  17.579  1.00  0.00     0.028 H 
ATOM    601 2HD1 LEU A 291      -7.305  -0.860  16.792  1.00  0.00     0.028 H 
ATOM    602 3HD1 LEU A 291      -7.145  -0.589  18.457  1.00  0.00     0.028 H 
ATOM    603  CD2 LEU A 291      -5.161   0.827  15.958  1.00 26.14    -0.073 C 
ATOM    604 1HD2 LEU A 291      -4.347   0.067  16.004  1.00  0.00     0.028 H 
ATOM    605 2HD2 LEU A 291      -4.770   1.846  15.730  1.00  0.00     0.028 H 
ATOM    606 3HD2 LEU A 291      -5.807   0.696  15.059  1.00  0.00     0.028 H 
ATOM    607  N   VAL A 292      -6.719   1.865  20.581  1.00 27.09    -0.346 N 
ATOM    608  HN  VAL A 292      -6.686   0.859  20.414  1.00  0.00     0.163 HD
ATOM    609  CA  VAL A 292      -6.429   2.386  21.922  1.00 31.08     0.092 C 
ATOM    610  HA  VAL A 292      -7.329   2.976  22.214  1.00  0.00     0.088 H 
ATOM    611  C   VAL A 292      -5.233   3.361  22.053  1.00 30.34     0.241 C 
ATOM    612  O   VAL A 292      -4.082   3.039  21.750  1.00 29.65    -0.271 OA
ATOM    613  CB  VAL A 292      -6.314   1.256  22.975  1.00 29.75    -0.033 C 
ATOM    614  HB  VAL A 292      -7.238   0.635  22.917  1.00  0.00     0.042 H 
ATOM    615  CG1 VAL A 292      -5.131   0.357  22.709  1.00 27.50    -0.071 C 
ATOM    616 1HG1 VAL A 292      -5.048  -0.456  23.467  1.00  0.00     0.028 H 
ATOM    617 2HG1 VAL A 292      -4.185   0.943  22.638  1.00  0.00     0.028 H 
ATOM    618 3HG1 VAL A 292      -5.160  -0.055  21.673  1.00  0.00     0.028 H 
ATOM    619  CG2 VAL A 292      -6.231   1.848  24.381  1.00 31.05    -0.071 C 
ATOM    620 1HG2 VAL A 292      -6.148   1.035  25.139  1.00  0.00     0.028 H 
ATOM    621 2HG2 VAL A 292      -7.086   2.531  24.596  1.00  0.00     0.028 H 
ATOM    622 3HG2 VAL A 292      -5.402   2.588  24.473  1.00  0.00     0.028 H 
ATOM    623  N   VAL A 293      -5.563   4.555  22.518  1.00 28.09    -0.346 N 
ATOM    624  HN  VAL A 293      -6.551   4.746  22.685  1.00  0.00     0.163 HD
ATOM    625  CA  VAL A 293      -4.611   5.608  22.805  1.00 27.59     0.092 C 
ATOM    626  HA  VAL A 293      -3.651   5.387  22.283  1.00  0.00     0.088 H 
ATOM    627  C   VAL A 293      -4.379   5.586  24.314  1.00 28.88     0.241 C 
ATOM    628  O   VAL A 293      -5.333   5.671  25.108  1.00 25.07    -0.271 OA
ATOM    629  CB  VAL A 293      -5.144   7.000  22.336  1.00 29.32    -0.033 C 
ATOM    630  HB  VAL A 293      -6.096   7.215  22.875  1.00  0.00     0.042 H 
ATOM    631  CG1 VAL A 293      -4.145   8.121  22.644  1.00 29.96    -0.071 C 
ATOM    632 1HG1 VAL A 293      -3.935   8.146  23.739  1.00  0.00     0.028 H 
ATOM    633 2HG1 VAL A 293      -4.491   9.109  22.260  1.00  0.00     0.028 H 
ATOM    634 3HG1 VAL A 293      -3.213   8.031  22.039  1.00  0.00     0.028 H 
ATOM    635  CG2 VAL A 293      -5.433   6.966  20.833  1.00 29.92    -0.071 C 
ATOM    636 1HG2 VAL A 293      -6.160   6.151  20.609  1.00  0.00     0.028 H 
ATOM    637 2HG2 VAL A 293      -4.501   6.876  20.228  1.00  0.00     0.028 H 
ATOM    638 3HG2 VAL A 293      -5.779   7.954  20.449  1.00  0.00     0.028 H 
ATOM    639  N   ILE A 294      -3.115   5.440  24.702  1.00 28.27    -0.346 N 
ATOM    640  HN  ILE A 294      -2.381   5.382  23.996  1.00  0.00     0.163 HD
ATOM    641  CA  ILE A 294      -2.760   5.363  26.087  1.00 30.35     0.092 C 
ATOM    642  HA  ILE A 294      -3.638   4.981  26.659  1.00  0.00     0.088 H 
ATOM    643  C   ILE A 294      -2.376   6.731  26.642  1.00 35.61     0.241 C 
ATOM    644  O   ILE A 294      -1.528   7.421  26.074  1.00 31.12    -0.271 OA
ATOM    645  CB  ILE A 294      -1.589   4.403  26.291  1.00 29.68    -0.030 C 
ATOM    646  HB  ILE A 294      -0.680   4.825  25.802  1.00  0.00     0.043 H 
ATOM    647  CG1 ILE A 294      -1.925   3.064  25.650  1.00 27.74    -0.063 C 
ATOM    648 1HG1 ILE A 294      -2.322   3.214  24.619  1.00  0.00     0.033 H 
ATOM    649 2HG1 ILE A 294      -2.822   2.614  26.135  1.00  0.00     0.033 H 
ATOM    650  CG2 ILE A 294      -1.325   4.237  27.777  1.00 29.74    -0.071 C 
ATOM    651 1HG2 ILE A 294      -0.470   3.536  27.926  1.00  0.00     0.028 H 
ATOM    652 2HG2 ILE A 294      -2.236   3.915  28.334  1.00  0.00     0.028 H 
ATOM    653 3HG2 ILE A 294      -1.163   5.215  28.288  1.00  0.00     0.028 H 
ATOM    654  CD1 ILE A 294      -0.798   2.091  25.637  1.00 27.22    -0.076 C 
ATOM    655 1HD1 ILE A 294      -1.044   1.110  25.167  1.00  0.00     0.027 H 
ATOM    656 2HD1 ILE A 294      -0.401   1.941  26.668  1.00  0.00     0.027 H 
ATOM    657 3HD1 ILE A 294       0.099   2.541  25.152  1.00  0.00     0.027 H 
ATOM    658  N   LYS A 295      -3.001   7.083  27.769  1.00 38.52    -0.346 N 
ATOM    659  HN  LYS A 295      -3.612   6.395  28.210  1.00  0.00     0.163 HD
ATOM    660  CA  LYS A 295      -2.867   8.388  28.412  1.00 37.07     0.089 C 
ATOM    661  HA  LYS A 295      -2.281   9.052  27.734  1.00  0.00     0.087 H 
ATOM    662  C   LYS A 295      -2.155   8.336  29.763  1.00 37.90     0.241 C 
ATOM    663  O   LYS A 295      -1.765   9.365  30.227  1.00 37.35    -0.271 OA
ATOM    664  CB  LYS A 295      -4.256   9.027  28.632  1.00 38.95    -0.038 C 
ATOM    665  HB1 LYS A 295      -4.862   8.375  29.304  1.00  0.00     0.036 H 
ATOM    666  HB2 LYS A 295      -4.149   9.937  29.267  1.00  0.00     0.036 H 
ATOM    667  CG  LYS A 295      -5.071   9.370  27.389  1.00 38.77    -0.061 C 
ATOM    668  HG1 LYS A 295      -5.377   8.457  26.827  1.00  0.00     0.033 H 
ATOM    669  HG2 LYS A 295      -6.086   9.751  27.649  1.00  0.00     0.033 H 
ATOM    670  CD  LYS A 295      -4.310  10.342  26.516  1.00 42.42    -0.043 C 
ATOM    671  HD1 LYS A 295      -3.345   9.898  26.176  1.00  0.00     0.035 H 
ATOM    672  HD2 LYS A 295      -3.918  11.193  27.120  1.00  0.00     0.035 H 
ATOM    673  CE  LYS A 295      -5.116  10.846  25.335  1.00 43.81     0.080 C 
ATOM    674  HE1 LYS A 295      -5.777  10.057  24.906  1.00  0.00     0.075 H 
ATOM    675  HE2 LYS A 295      -5.910  11.567  25.641  1.00  0.00     0.075 H 
ATOM    676  NZ  LYS A 295      -4.182  11.427  24.311  1.00 48.45    -0.079 N 
ATOM    677  HZ1 LYS A 295      -4.724  11.766  23.516  1.00  0.00     0.274 HD
ATOM    678  HZ2 LYS A 295      -3.456  10.768  24.031  1.00  0.00     0.274 HD
ATOM    679  HZ3 LYS A 295      -3.578  12.149  24.704  1.00  0.00     0.274 HD
ATOM    680  N   SER A 296      -2.006   7.169  30.409  1.00 36.33    -0.344 N 
ATOM    681  HN  SER A 296      -2.348   6.311  29.976  1.00  0.00     0.163 HD
ATOM    682  CA  SER A 296      -1.362   7.103  31.724  1.00 35.30     0.109 C 
ATOM    683  HA  SER A 296      -0.642   7.951  31.799  1.00  0.00     0.090 H 
ATOM    684  C   SER A 296      -0.594   5.807  31.981  1.00 37.71     0.243 C 
ATOM    685  O   SER A 296      -0.852   4.786  31.334  1.00 37.68    -0.271 OA
ATOM    686  CB  SER A 296      -2.413   7.279  32.814  1.00 35.57     0.044 C 
ATOM    687  HB1 SER A 296      -1.952   7.521  33.800  1.00  0.00     0.077 H 
ATOM    688  HB2 SER A 296      -3.004   8.214  32.673  1.00  0.00     0.077 H 
ATOM    689  OG  SER A 296      -3.243   6.138  32.888  1.00 33.31    -0.398 OA
ATOM    690  HG  SER A 296      -3.898   6.248  33.567  1.00  0.00     0.209 HD
ATOM    691  N   ALA A 297       0.315   5.840  32.961  1.00 34.25    -0.346 N 
ATOM    692  HN  ALA A 297       0.498   6.721  33.442  1.00  0.00     0.163 HD
ATOM    693  CA  ALA A 297       1.051   4.644  33.358  1.00 32.65     0.086 C 
ATOM    694  HA  ALA A 297       1.598   4.279  32.457  1.00  0.00     0.086 H 
ATOM    695  C   ALA A 297       0.156   3.521  33.821  1.00 32.84     0.240 C 
ATOM    696  O   ALA A 297       0.445   2.380  33.534  1.00 34.23    -0.271 OA
ATOM    697  CB  ALA A 297       2.094   4.947  34.425  1.00 31.54    -0.049 C 
ATOM    698  HB1 ALA A 297       2.755   5.777  34.083  1.00  0.00     0.030 H 
ATOM    699  HB2 ALA A 297       2.675   4.040  34.713  1.00  0.00     0.030 H 
ATOM    700  HB3 ALA A 297       1.630   5.163  35.416  1.00  0.00     0.030 H 
ATOM    701  N   GLU A 298      -0.926   3.832  34.517  1.00 35.15    -0.346 N 
ATOM    702  HN  GLU A 298      -1.155   4.814  34.669  1.00  0.00     0.163 HD
ATOM    703  CA  GLU A 298      -1.807   2.793  35.078  0.70 39.36     0.090 C 
ATOM    704  HA  GLU A 298      -1.173   2.032  35.589  1.00  0.00     0.087 H 
ATOM    705  C   GLU A 298      -2.550   2.109  33.924  1.00 37.53     0.241 C 
ATOM    706  O   GLU A 298      -2.781   0.911  33.947  1.00 34.64    -0.271 OA
ATOM    707  CB  GLU A 298      -2.829   3.346  36.102  0.70 42.78    -0.029 C 
ATOM    708  HB1 GLU A 298      -3.774   3.615  35.575  1.00  0.00     0.037 H 
ATOM    709  HB2 GLU A 298      -3.186   2.516  36.756  1.00  0.00     0.037 H 
ATOM    710  CG  GLU A 298      -2.378   4.521  36.971  0.70 49.04     0.018 C 
ATOM    711  HG1 GLU A 298      -1.313   4.401  37.277  1.00  0.00     0.049 H 
ATOM    712  HG2 GLU A 298      -2.864   4.480  37.974  1.00  0.00     0.049 H 
ATOM    713  CD  GLU A 298      -2.604   5.887  36.312  0.70 49.86     0.172 C 
ATOM    714  OE1 GLU A 298      -1.601   6.649  36.214  0.70 45.63    -0.648 OA
ATOM    715  OE2 GLU A 298      -3.766   6.175  35.873  0.70 45.58    -0.648 OA
ATOM    716  N   GLU A 299      -2.897   2.903  32.907  1.00 35.39    -0.346 N 
ATOM    717  HN  GLU A 299      -2.648   3.891  32.952  1.00  0.00     0.163 HD
ATOM    718  CA  GLU A 299      -3.606   2.424  31.753  1.00 35.83     0.090 C 
ATOM    719  HA  GLU A 299      -4.484   1.830  32.100  1.00  0.00     0.087 H 
ATOM    720  C   GLU A 299      -2.699   1.507  30.923  1.00 33.41     0.241 C 
ATOM    721  O   GLU A 299      -3.079   0.385  30.577  1.00 28.00    -0.271 OA
ATOM    722  CB  GLU A 299      -4.108   3.570  30.920  1.00 35.91    -0.029 C 
ATOM    723  HB1 GLU A 299      -3.265   4.161  30.492  1.00  0.00     0.037 H 
ATOM    724  HB2 GLU A 299      -4.571   4.361  31.555  1.00  0.00     0.037 H 
ATOM    725  CG  GLU A 299      -5.065   3.102  29.832  1.00 37.11     0.018 C 
ATOM    726  HG1 GLU A 299      -4.625   2.260  29.248  1.00  0.00     0.049 H 
ATOM    727  HG2 GLU A 299      -5.944   2.576  30.273  1.00  0.00     0.049 H 
ATOM    728  CD  GLU A 299      -5.509   4.227  28.913  1.00 35.59     0.172 C 
ATOM    729  OE1 GLU A 299      -6.475   4.037  28.149  1.00 37.55    -0.648 OA
ATOM    730  OE2 GLU A 299      -4.919   5.321  28.970  1.00 35.27    -0.648 OA
ATOM    731  N   GLN A 300      -1.483   1.969  30.709  1.00 32.73    -0.346 N 
ATOM    732  HN  GLN A 300      -1.254   2.915  31.013  1.00  0.00     0.163 HD
ATOM    733  CA  GLN A 300      -0.452   1.168  30.050  1.00 34.25     0.090 C 
ATOM    734  HA  GLN A 300      -0.774   0.973  29.001  1.00  0.00     0.087 H 
ATOM    735  C   GLN A 300      -0.246  -0.168  30.747  1.00 35.83     0.241 C 
ATOM    736  O   GLN A 300      -0.058  -1.194  30.090  1.00 36.63    -0.271 OA
ATOM    737  CB  GLN A 300       0.844   1.933  30.016  1.00 32.00    -0.030 C 
ATOM    738  HB1 GLN A 300       0.831   2.662  29.172  1.00  0.00     0.037 H 
ATOM    739  HB2 GLN A 300       0.893   2.631  30.884  1.00  0.00     0.037 H 
ATOM    740  CG  GLN A 300       2.106   1.101  29.955  1.00 32.84     0.011 C 
ATOM    741  HG1 GLN A 300       2.211   0.492  30.883  1.00  0.00     0.047 H 
ATOM    742  HG2 GLN A 300       3.004   1.755  30.049  1.00  0.00     0.047 H 
ATOM    743  CD  GLN A 300       2.228   0.224  28.743  1.00 31.25     0.215 C 
ATOM    744  OE1 GLN A 300       1.448   0.299  27.796  1.00 30.85    -0.274 OA
ATOM    745  NE2 GLN A 300       3.210  -0.642  28.781  1.00 33.28    -0.370 N 
ATOM    746 1HE2 GLN A 300       3.857  -0.704  29.567  1.00  0.00     0.159 HD
ATOM    747 2HE2 GLN A 300       3.293  -1.238  27.957  1.00  0.00     0.159 HD
ATOM    748  N   ASN A 301      -0.261  -0.149  32.074  1.00 35.76    -0.346 N 
ATOM    749  HN  ASN A 301      -0.465   0.724  32.561  1.00  0.00     0.163 HD
ATOM    750  CA  ASN A 301       0.010  -1.360  32.849  1.00 36.50     0.097 C 
ATOM    751  HA  ASN A 301       0.961  -1.811  32.481  1.00  0.00     0.088 H 
ATOM    752  C   ASN A 301      -1.111  -2.373  32.659  1.00 34.40     0.241 C 
ATOM    753  O   ASN A 301      -0.843  -3.572  32.490  1.00 33.60    -0.271 OA
ATOM    754  CB  ASN A 301       0.162  -1.053  34.329  1.00 38.81     0.036 C 
ATOM    755  HB1 ASN A 301      -0.692  -0.438  34.698  1.00  0.00     0.051 H 
ATOM    756  HB2 ASN A 301       0.006  -1.970  34.944  1.00  0.00     0.051 H 
ATOM    757  CG  ASN A 301       1.486  -0.396  34.664  1.00 42.68     0.217 C 
ATOM    758  OD1 ASN A 301       2.453  -0.425  33.892  1.00 41.66    -0.274 OA
ATOM    759  ND2 ASN A 301       1.526   0.218  35.834  1.00 41.40    -0.370 N 
ATOM    760 1HD2 ASN A 301       2.417   0.660  36.059  1.00  0.00     0.159 HD
ATOM    761 2HD2 ASN A 301       0.729   0.242  36.470  1.00  0.00     0.159 HD
ATOM    762  N   PHE A 302      -2.342  -1.856  32.705  1.00 28.32    -0.346 N 
ATOM    763  HN  PHE A 302      -2.444  -0.872  32.954  1.00  0.00     0.163 HD
ATOM    764  CA  PHE A 302      -3.530  -2.615  32.422  1.00 29.46     0.093 C 
ATOM    765  HA  PHE A 302      -3.589  -3.448  33.160  1.00  0.00     0.088 H 
ATOM    766  C   PHE A 302      -3.532  -3.233  31.007  1.00 30.77     0.241 C 
ATOM    767  O   PHE A 302      -3.800  -4.422  30.859  1.00 34.56    -0.271 OA
ATOM    768  CB  PHE A 302      -4.734  -1.710  32.641  1.00 31.37    -0.014 C 
ATOM    769  HB1 PHE A 302      -4.539  -0.699  32.213  1.00  0.00     0.043 H 
ATOM    770  HB2 PHE A 302      -4.829  -1.449  33.721  1.00  0.00     0.043 H 
ATOM    771  CG  PHE A 302      -6.017  -2.244  32.129  1.00 29.02    -0.056 A 
ATOM    772  CD1 PHE A 302      -6.643  -3.293  32.770  1.00 30.59    -0.077 A 
ATOM    773  HD1 PHE A 302      -6.172  -3.746  33.658  1.00  0.00     0.084 H 
ATOM    774  CD2 PHE A 302      -6.624  -1.679  31.026  1.00 32.89    -0.077 A 
ATOM    775  HD2 PHE A 302      -6.150  -0.823  30.517  1.00  0.00     0.084 H 
ATOM    776  CE1 PHE A 302      -7.862  -3.789  32.312  1.00 29.07    -0.082 A 
ATOM    777  HE1 PHE A 302      -8.357  -4.615  32.850  1.00  0.00     0.083 H 
ATOM    778  CE2 PHE A 302      -7.842  -2.189  30.548  1.00 33.54    -0.082 A 
ATOM    779  HE2 PHE A 302      -8.318  -1.744  29.658  1.00  0.00     0.083 H 
ATOM    780  CZ  PHE A 302      -8.445  -3.256  31.200  1.00 29.35    -0.083 A 
ATOM    781  HZ  PHE A 302      -9.393  -3.672  30.820  1.00  0.00     0.083 H 
ATOM    782  N   LEU A 303      -3.242  -2.430  29.985  1.00 27.42    -0.346 N 
ATOM    783  HN  LEU A 303      -2.967  -1.467  30.178  1.00  0.00     0.163 HD
ATOM    784  CA  LEU A 303      -3.304  -2.880  28.605  1.00 27.19     0.089 C 
ATOM    785  HA  LEU A 303      -4.294  -3.371  28.457  1.00  0.00     0.087 H 
ATOM    786  C   LEU A 303      -2.226  -3.928  28.336  1.00 24.48     0.241 C 
ATOM    787  O   LEU A 303      -2.503  -4.962  27.768  1.00 28.63    -0.271 OA
ATOM    788  CB  LEU A 303      -3.233  -1.671  27.636  1.00 26.62    -0.035 C 
ATOM    789  HB1 LEU A 303      -3.123  -2.009  26.579  1.00  0.00     0.037 H 
ATOM    790  HB2 LEU A 303      -2.270  -1.121  27.749  1.00  0.00     0.037 H 
ATOM    791  CG  LEU A 303      -4.434  -0.724  27.793  1.00 26.25    -0.059 C 
ATOM    792  HG  LEU A 303      -4.633  -0.605  28.884  1.00  0.00     0.038 H 
ATOM    793  CD1 LEU A 303      -4.100   0.638  27.235  1.00 27.63    -0.073 C 
ATOM    794 1HD1 LEU A 303      -4.971   1.325  27.349  1.00  0.00     0.028 H 
ATOM    795 2HD1 LEU A 303      -3.750   0.581  26.178  1.00  0.00     0.028 H 
ATOM    796 3HD1 LEU A 303      -3.174   1.060  27.692  1.00  0.00     0.028 H 
ATOM    797  CD2 LEU A 303      -5.700  -1.266  27.147  1.00 27.56    -0.073 C 
ATOM    798 1HD2 LEU A 303      -6.571  -0.579  27.261  1.00  0.00     0.028 H 
ATOM    799 2HD2 LEU A 303      -5.941  -2.284  27.533  1.00  0.00     0.028 H 
ATOM    800 3HD2 LEU A 303      -5.526  -1.516  26.074  1.00  0.00     0.028 H 
ATOM    801  N   GLN A 304      -1.003  -3.636  28.763  1.00 24.37    -0.346 N 
ATOM    802  HN  GLN A 304      -0.857  -2.740  29.228  1.00  0.00     0.163 HD
ATOM    803  CA  GLN A 304       0.126  -4.510  28.608  1.00 23.29     0.090 C 
ATOM    804  HA  GLN A 304       0.315  -4.639  27.517  1.00  0.00     0.087 H 
ATOM    805  C   GLN A 304      -0.123  -5.892  29.212  1.00 26.14     0.241 C 
ATOM    806  O   GLN A 304       0.261  -6.900  28.627  1.00 24.64    -0.271 OA
ATOM    807  CB  GLN A 304       1.371  -3.912  29.232  1.00 21.89    -0.030 C 
ATOM    808  HB1 GLN A 304       1.425  -2.811  29.062  1.00  0.00     0.037 H 
ATOM    809  HB2 GLN A 304       1.310  -3.911  30.345  1.00  0.00     0.037 H 
ATOM    810  CG  GLN A 304       2.612  -4.603  28.751  1.00 23.18     0.011 C 
ATOM    811  HG1 GLN A 304       2.526  -5.705  28.896  1.00  0.00     0.047 H 
ATOM    812  HG2 GLN A 304       3.468  -4.388  29.433  1.00  0.00     0.047 H 
ATOM    813  CD  GLN A 304       2.986  -4.281  27.306  1.00 25.53     0.215 C 
ATOM    814  OE1 GLN A 304       3.032  -3.117  26.941  1.00 29.64    -0.274 OA
ATOM    815  NE2 GLN A 304       3.309  -5.310  26.494  1.00 25.15    -0.370 N 
ATOM    816 1HE2 GLN A 304       3.559  -5.095  25.529  1.00  0.00     0.159 HD
ATOM    817 2HE2 GLN A 304       3.271  -6.283  26.799  1.00  0.00     0.159 HD
ATOM    818  N   LEU A 305      -0.751  -5.909  30.377  1.00 26.42    -0.346 N 
ATOM    819  HN  LEU A 305      -0.989  -5.022  30.821  1.00  0.00     0.163 HD
ATOM    820  CA  LEU A 305      -1.109  -7.131  31.037  1.00 30.32     0.089 C 
ATOM    821  HA  LEU A 305      -0.176  -7.667  31.331  1.00  0.00     0.087 H 
ATOM    822  C   LEU A 305      -1.944  -8.045  30.178  1.00 30.56     0.241 C 
ATOM    823  O   LEU A 305      -1.643  -9.222  30.104  1.00 32.00    -0.271 OA
ATOM    824  CB  LEU A 305      -1.904  -6.800  32.298  1.00 36.52    -0.035 C 
ATOM    825  HB1 LEU A 305      -1.305  -6.144  32.972  1.00  0.00     0.037 H 
ATOM    826  HB2 LEU A 305      -2.745  -6.110  32.054  1.00  0.00     0.037 H 
ATOM    827  CG  LEU A 305      -2.420  -8.011  33.063  1.00 41.28    -0.059 C 
ATOM    828  HG  LEU A 305      -2.892  -8.718  32.341  1.00  0.00     0.038 H 
ATOM    829  CD1 LEU A 305      -1.243  -8.705  33.731  1.00 45.05    -0.073 C 
ATOM    830 1HD1 LEU A 305      -0.473  -9.033  32.994  1.00  0.00     0.028 H 
ATOM    831 2HD1 LEU A 305      -1.584  -9.557  34.364  1.00  0.00     0.028 H 
ATOM    832 3HD1 LEU A 305      -0.794  -8.063  34.524  1.00  0.00     0.028 H 
ATOM    833  CD2 LEU A 305      -3.466  -7.565  34.065  1.00 43.72    -0.073 C 
ATOM    834 1HD2 LEU A 305      -4.329  -7.056  33.575  1.00  0.00     0.028 H 
ATOM    835 2HD2 LEU A 305      -3.017  -6.923  34.858  1.00  0.00     0.028 H 
ATOM    836 3HD2 LEU A 305      -3.807  -8.417  34.698  1.00  0.00     0.028 H 
ATOM    837  N   GLN A 306      -2.990  -7.490  29.546  1.00 32.43    -0.346 N 
ATOM    838  HN  GLN A 306      -3.194  -6.506  29.720  1.00  0.00     0.163 HD
ATOM    839  CA  GLN A 306      -3.848  -8.222  28.625  1.00 34.37     0.090 C 
ATOM    840  HA  GLN A 306      -4.490  -8.908  29.225  1.00  0.00     0.087 H 
ATOM    841  C   GLN A 306      -3.052  -9.063  27.649  1.00 35.79     0.241 C 
ATOM    842  O   GLN A 306      -3.436 -10.194  27.390  1.00 28.99    -0.271 OA
ATOM    843  CB  GLN A 306      -4.772  -7.317  27.791  1.00 36.18    -0.030 C 
ATOM    844  HB1 GLN A 306      -4.184  -6.817  26.987  1.00  0.00     0.037 H 
ATOM    845  HB2 GLN A 306      -5.460  -7.944  27.178  1.00  0.00     0.037 H 
ATOM    846  CG  GLN A 306      -5.570  -6.283  28.559  1.00 38.50     0.011 C 
ATOM    847  HG1 GLN A 306      -6.293  -5.758  27.892  1.00  0.00     0.047 H 
ATOM    848  HG2 GLN A 306      -4.931  -5.416  28.847  1.00  0.00     0.047 H 
ATOM    849  CD  GLN A 306      -6.268  -6.868  29.764  1.00 41.30     0.215 C 
ATOM    850  OE1 GLN A 306      -7.134  -7.697  29.617  1.00 40.21    -0.274 OA
ATOM    851  NE2 GLN A 306      -5.900  -6.420  30.962  1.00 45.44    -0.370 N 
ATOM    852 1HE2 GLN A 306      -6.371  -6.815  31.776  1.00  0.00     0.159 HD
ATOM    853 2HE2 GLN A 306      -5.169  -5.720  31.086  1.00  0.00     0.159 HD
ATOM    854  N   SER A 307      -1.978  -8.481  27.091  1.00 34.80    -0.344 N 
ATOM    855  HN  SER A 307      -1.730  -7.535  27.381  1.00  0.00     0.163 HD
ATOM    856  CA  SER A 307      -1.151  -9.142  26.088  1.00 35.39     0.109 C 
ATOM    857  HA  SER A 307      -1.809  -9.797  25.470  1.00  0.00     0.090 H 
ATOM    858  C   SER A 307      -0.049 -10.009  26.697  1.00 32.24     0.243 C 
ATOM    859  O   SER A 307       0.233 -11.072  26.207  1.00 31.87    -0.271 OA
ATOM    860  CB  SER A 307      -0.499  -8.095  25.157  1.00 39.07     0.044 C 
ATOM    861  HB1 SER A 307       0.459  -8.463  24.722  1.00  0.00     0.077 H 
ATOM    862  HB2 SER A 307      -0.097  -7.224  25.726  1.00  0.00     0.077 H 
ATOM    863  OG  SER A 307      -1.414  -7.696  24.157  1.00 46.44    -0.398 OA
ATOM    864  HG  SER A 307      -1.013  -7.052  23.585  1.00  0.00     0.209 HD
ATOM    865  N   SER A 308       0.595  -9.565  27.746  1.00 32.19    -0.344 N 
ATOM    866  HN  SER A 308       0.351  -8.665  28.160  1.00  0.00     0.163 HD
ATOM    867  CA  SER A 308       1.668 -10.376  28.315  1.00 37.72     0.109 C 
ATOM    868  HA  SER A 308       2.378 -10.634  27.495  1.00  0.00     0.090 H 
ATOM    869  C   SER A 308       1.076 -11.686  28.863  1.00 37.81     0.243 C 
ATOM    870  O   SER A 308       1.669 -12.724  28.754  1.00 39.45    -0.271 OA
ATOM    871  CB  SER A 308       2.450  -9.623  29.401  1.00 38.31     0.044 C 
ATOM    872  HB1 SER A 308       2.940  -8.711  28.988  1.00  0.00     0.077 H 
ATOM    873  HB2 SER A 308       3.361 -10.188  29.709  1.00  0.00     0.077 H 
ATOM    874  OG  SER A 308       1.635  -9.308  30.521  1.00 40.31    -0.398 OA
ATOM    875  HG  SER A 308       2.119  -8.842  31.193  1.00  0.00     0.209 HD
ATOM    876  N   ARG A 309      -0.129 -11.626  29.396  1.00 39.52    -0.346 N 
ATOM    877  HN  ARG A 309      -0.633 -10.739  29.379  1.00  0.00     0.163 HD
ATOM    878  CA  ARG A 309      -0.766 -12.793  30.011  1.00 42.16     0.089 C 
ATOM    879  HA  ARG A 309       0.011 -13.360  30.575  1.00  0.00     0.087 H 
ATOM    880  C   ARG A 309      -1.410 -13.748  28.974  1.00 40.28     0.241 C 
ATOM    881  O   ARG A 309      -1.428 -14.953  29.138  1.00 41.20    -0.271 OA
ATOM    882  CB  ARG A 309      -1.806 -12.287  31.005  1.00 43.10    -0.036 C 
ATOM    883  HB1 ARG A 309      -2.471 -11.540  30.512  1.00  0.00     0.036 H 
ATOM    884  HB2 ARG A 309      -1.317 -11.643  31.772  1.00  0.00     0.036 H 
ATOM    885  CG  ARG A 309      -2.635 -13.346  31.678  1.00 46.37    -0.048 C 
ATOM    886  HG1 ARG A 309      -3.156 -14.003  30.943  1.00  0.00     0.035 H 
ATOM    887  HG2 ARG A 309      -2.006 -14.124  32.170  1.00  0.00     0.035 H 
ATOM    888  CD  ARG A 309      -3.604 -12.690  32.652  1.00 49.33     0.009 C 
ATOM    889  HD1 ARG A 309      -4.130 -13.450  33.276  1.00  0.00     0.064 H 
ATOM    890  HD2 ARG A 309      -3.062 -12.146  33.460  1.00  0.00     0.064 H 
ATOM    891  NE  ARG A 309      -4.555 -11.814  31.965  1.00 50.16    -0.227 N 
ATOM    892  HE  ARG A 309      -4.546 -11.816  30.945  1.00  0.00     0.177 HD
ATOM    893  CZ  ARG A 309      -5.431 -11.015  32.571  1.00 53.87     0.665 C 
ATOM    894  NH1 ARG A 309      -5.486 -10.956  33.906  1.00 61.30    -0.235 N 
ATOM    895 1HH1 ARG A 309      -4.861 -11.537  34.465  1.00  0.00     0.174 HD
ATOM    896 2HH1 ARG A 309      -6.157 -10.344  34.370  1.00  0.00     0.174 HD
ATOM    897  NH2 ARG A 309      -6.246 -10.258  31.842  1.00 52.57    -0.235 N 
ATOM    898 1HH2 ARG A 309      -6.204 -10.303  30.824  1.00  0.00     0.174 HD
ATOM    899 2HH2 ARG A 309      -6.917  -9.646  32.306  1.00  0.00     0.174 HD
ATOM    900  N   SER A 310      -1.975 -13.192  27.925  1.00 36.94    -0.344 N 
ATOM    901  HN  SER A 310      -1.965 -12.176  27.832  1.00  0.00     0.163 HD
ATOM    902  CA  SER A 310      -2.597 -13.974  26.921  1.00 33.64     0.109 C 
ATOM    903  HA  SER A 310      -3.097 -14.857  27.384  1.00  0.00     0.090 H 
ATOM    904  C   SER A 310      -1.571 -14.442  25.879  1.00 34.08     0.243 C 
ATOM    905  O   SER A 310      -1.864 -15.314  25.118  1.00 31.57    -0.271 OA
ATOM    906  CB  SER A 310      -3.609 -13.129  26.217  1.00 35.73     0.044 C 
ATOM    907  HB1 SER A 310      -4.352 -12.661  26.905  1.00  0.00     0.077 H 
ATOM    908  HB2 SER A 310      -4.336 -13.720  25.612  1.00  0.00     0.077 H 
ATOM    909  OG  SER A 310      -2.885 -12.197  25.463  1.00 38.20    -0.398 OA
ATOM    910  HG  SER A 310      -3.528 -11.660  25.016  1.00  0.00     0.209 HD
ATOM    911  N   ASN A 311      -0.368 -13.880  25.903  1.00 36.10    -0.345 N 
ATOM    912  HN  ASN A 311      -0.145 -13.261  26.682  1.00  0.00     0.163 HD
ATOM    913  CA  ASN A 311       0.660 -14.094  24.880  1.00 37.77     0.097 C 
ATOM    914  HA  ASN A 311       1.529 -13.444  25.136  1.00  0.00     0.088 H 
ATOM    915  C   ASN A 311       0.215 -13.730  23.469  1.00 34.19     0.241 C 
ATOM    916  O   ASN A 311       0.667 -14.363  22.505  1.00 38.17    -0.271 OA
ATOM    917  CB  ASN A 311       1.148 -15.551  24.909  1.00 42.57     0.036 C 
ATOM    918  HB1 ASN A 311       1.962 -15.715  24.165  1.00  0.00     0.051 H 
ATOM    919  HB2 ASN A 311       0.378 -16.239  24.489  1.00  0.00     0.051 H 
ATOM    920  CG  ASN A 311       1.576 -15.994  26.286  1.00 44.23     0.217 C 
ATOM    921  OD1 ASN A 311       2.623 -15.575  26.779  1.00 51.39    -0.274 OA
ATOM    922  ND2 ASN A 311       0.772 -16.868  26.920  1.00 50.21    -0.370 N 
ATOM    923 1HD2 ASN A 311       1.061 -17.168  27.851  1.00  0.00     0.159 HD
ATOM    924 2HD2 ASN A 311      -0.096 -17.215  26.511  1.00  0.00     0.159 HD
ATOM    925  N   ARG A 312      -0.671 -12.747  23.349  1.00 29.36    -0.346 N 
ATOM    926  HN  ARG A 312      -1.040 -12.321  24.199  1.00  0.00     0.163 HD
ATOM    927  CA  ARG A 312      -1.136 -12.253  22.079  1.00 32.90     0.089 C 
ATOM    928  HA  ARG A 312      -0.882 -13.016  21.307  1.00  0.00     0.087 H 
ATOM    929  C   ARG A 312      -0.486 -10.909  21.643  1.00 31.33     0.241 C 
ATOM    930  O   ARG A 312      -0.237 -10.013  22.428  1.00 35.20    -0.271 OA
ATOM    931  CB  ARG A 312      -2.658 -12.091  22.087  1.00 37.57    -0.036 C 
ATOM    932  HB1 ARG A 312      -2.932 -11.216  22.721  1.00  0.00     0.036 H 
ATOM    933  HB2 ARG A 312      -2.996 -11.738  21.085  1.00  0.00     0.036 H 
ATOM    934  CG  ARG A 312      -3.497 -13.301  22.506  1.00 40.84    -0.048 C 
ATOM    935  HG1 ARG A 312      -3.315 -13.552  23.577  1.00  0.00     0.035 H 
ATOM    936  HG2 ARG A 312      -4.577 -13.030  22.557  1.00  0.00     0.035 H 
ATOM    937  CD  ARG A 312      -3.295 -14.517  21.634  1.00 43.36     0.009 C 
ATOM    938  HD1 ARG A 312      -2.212 -14.780  21.599  1.00  0.00     0.064 H 
ATOM    939  HD2 ARG A 312      -3.472 -14.249  20.566  1.00  0.00     0.064 H 
ATOM    940  NE  ARG A 312      -4.095 -15.721  21.990  1.00 43.36    -0.227 N 
ATOM    941  HE  ARG A 312      -4.674 -15.688  22.829  1.00  0.00     0.177 HD
ATOM    942  CZ  ARG A 312      -4.092 -16.845  21.263  1.00 40.52     0.665 C 
ATOM    943  NH1 ARG A 312      -3.359 -16.886  20.142  1.00 36.29    -0.235 N 
ATOM    944 1HH1 ARG A 312      -2.823 -16.069  19.849  1.00  0.00     0.174 HD
ATOM    945 2HH1 ARG A 312      -3.357 -17.742  19.588  1.00  0.00     0.174 HD
ATOM    946  NH2 ARG A 312      -4.802 -17.928  21.652  1.00 40.14    -0.235 N 
ATOM    947 1HH2 ARG A 312      -5.360 -17.897  22.505  1.00  0.00     0.174 HD
ATOM    948 2HH2 ARG A 312      -4.800 -18.784  21.098  1.00  0.00     0.174 HD
ATOM    949  N   PHE A 313      -0.198 -10.790  20.365  1.00 28.51    -0.346 N 
ATOM    950  HN  PHE A 313      -0.290 -11.604  19.757  1.00  0.00     0.163 HD
ATOM    951  CA  PHE A 313       0.246  -9.533  19.798  1.00 25.87     0.093 C 
ATOM    952  HA  PHE A 313       0.881  -8.989  20.536  1.00  0.00     0.088 H 
ATOM    953  C   PHE A 313      -0.976  -8.689  19.447  1.00 24.71     0.241 C 
ATOM    954  O   PHE A 313      -1.889  -9.156  18.762  1.00 26.69    -0.271 OA
ATOM    955  CB  PHE A 313       1.055  -9.848  18.560  1.00 28.23    -0.014 C 
ATOM    956  HB1 PHE A 313       0.421 -10.342  17.787  1.00  0.00     0.043 H 
ATOM    957  HB2 PHE A 313       1.320  -8.915  18.011  1.00  0.00     0.043 H 
ATOM    958  CG  PHE A 313       2.285 -10.668  18.849  1.00 29.16    -0.056 A 
ATOM    959  CD1 PHE A 313       3.061 -10.416  19.987  1.00 29.00    -0.077 A 
ATOM    960  HD1 PHE A 313       2.759  -9.616  20.684  1.00  0.00     0.084 H 
ATOM    961  CD2 PHE A 313       2.700 -11.662  17.963  1.00 30.76    -0.077 A 
ATOM    962  HD2 PHE A 313       2.115 -11.860  17.049  1.00  0.00     0.084 H 
ATOM    963  CE1 PHE A 313       4.209 -11.160  20.252  1.00 31.50    -0.082 A 
ATOM    964  HE1 PHE A 313       4.801 -10.961  21.161  1.00  0.00     0.083 H 
ATOM    965  CE2 PHE A 313       3.845 -12.404  18.223  1.00 30.07    -0.082 A 
ATOM    966  HE2 PHE A 313       4.154 -13.196  17.521  1.00  0.00     0.083 H 
ATOM    967  CZ  PHE A 313       4.606 -12.156  19.363  1.00 30.24    -0.083 A 
ATOM    968  HZ  PHE A 313       5.518 -12.745  19.561  1.00  0.00     0.083 H 
ATOM    969  N   THR A 314      -0.985  -7.451  19.929  1.00 23.25    -0.344 N 
ATOM    970  HN  THR A 314      -0.114  -7.075  20.304  1.00  0.00     0.163 HD
ATOM    971  CA  THR A 314      -2.161  -6.605  19.953  1.00 23.67     0.113 C 
ATOM    972  HA  THR A 314      -2.941  -7.028  19.277  1.00  0.00     0.091 H 
ATOM    973  C   THR A 314      -1.828  -5.173  19.521  1.00 23.64     0.243 C 
ATOM    974  O   THR A 314      -0.888  -4.570  20.042  1.00 22.29    -0.271 OA
ATOM    975  CB  THR A 314      -2.698  -6.563  21.405  1.00 24.65     0.060 C 
ATOM    976  HB  THR A 314      -1.937  -6.054  22.041  1.00  0.00     0.086 H 
ATOM    977  OG1 THR A 314      -2.841  -7.921  21.877  1.00 28.77    -0.393 OA
ATOM    978  HG1 THR A 314      -2.030  -8.412  21.817  1.00  0.00     0.210 HD
ATOM    979  CG2 THR A 314      -3.978  -5.788  21.499  1.00 23.14    -0.050 C 
ATOM    980 1HG2 THR A 314      -3.868  -4.740  21.135  1.00  0.00     0.031 H 
ATOM    981 2HG2 THR A 314      -4.387  -5.812  22.536  1.00  0.00     0.031 H 
ATOM    982 3HG2 THR A 314      -4.806  -6.313  20.968  1.00  0.00     0.031 H 
ATOM    983  N   TRP A 315      -2.579  -4.633  18.568  1.00 22.93    -0.346 N 
ATOM    984  HN  TRP A 315      -3.380  -5.155  18.212  1.00  0.00     0.163 HD
ATOM    985  CA  TRP A 315      -2.288  -3.299  18.009  1.00 23.08     0.093 C 
ATOM    986  HA  TRP A 315      -1.198  -3.189  17.803  1.00  0.00     0.088 H 
ATOM    987  C   TRP A 315      -2.745  -2.269  19.012  1.00 25.97     0.241 C 
ATOM    988  O   TRP A 315      -3.764  -2.498  19.708  1.00 23.78    -0.271 OA
ATOM    989  CB  TRP A 315      -3.116  -3.013  16.731  1.00 23.81    -0.012 C 
ATOM    990  HB1 TRP A 315      -4.196  -3.202  16.933  1.00  0.00     0.044 H 
ATOM    991  HB2 TRP A 315      -3.136  -1.916  16.534  1.00  0.00     0.044 H 
ATOM    992  CG  TRP A 315      -2.692  -3.754  15.469  1.00 25.13    -0.028 A 
ATOM    993  CD1 TRP A 315      -3.455  -4.586  14.679  1.00 25.15    -0.015 A 
ATOM    994  HD1 TRP A 315      -4.518  -4.823  14.853  1.00  0.00     0.112 H 
ATOM    995  CD2 TRP A 315      -1.418  -3.699  14.876  1.00 23.78    -0.002 A 
ATOM    996  NE1 TRP A 315      -2.686  -5.086  13.625  1.00 24.52    -0.365 N 
ATOM    997  HE1 TRP A 315      -2.995  -5.750  12.915  1.00  0.00     0.165 HD
ATOM    998  CE2 TRP A 315      -1.444  -4.523  13.718  1.00 24.79     0.042 A 
ATOM    999  CE3 TRP A 315      -0.220  -3.072  15.233  1.00 25.08    -0.070 A 
ATOM   1000  HE3 TRP A 315      -0.160  -2.457  16.147  1.00  0.00     0.084 H 
ATOM   1001  CZ2 TRP A 315      -0.328  -4.691  12.914  1.00 24.98    -0.056 A 
ATOM   1002  HZ2 TRP A 315      -0.361  -5.328  12.014  1.00  0.00     0.086 H 
ATOM   1003  CZ3 TRP A 315       0.885  -3.235  14.425  1.00 24.67    -0.082 A 
ATOM   1004  HZ3 TRP A 315       1.830  -2.729  14.685  1.00  0.00     0.083 H 
ATOM   1005  CH2 TRP A 315       0.821  -4.033  13.282  1.00 24.17    -0.081 A 
ATOM   1006  HH2 TRP A 315       1.721  -4.139  12.654  1.00  0.00     0.083 H 
ATOM   1007  N   MET A 316      -2.049  -1.140  19.053  1.00 22.96    -0.346 N 
ATOM   1008  HN  MET A 316      -1.143  -1.093  18.586  1.00  0.00     0.163 HD
ATOM   1009  CA  MET A 316      -2.558   0.042  19.757  1.00 26.89     0.090 C 
ATOM   1010  HA  MET A 316      -3.598  -0.169  20.099  1.00  0.00     0.087 H 
ATOM   1011  C   MET A 316      -2.605   1.164  18.727  1.00 26.57     0.240 C 
ATOM   1012  O   MET A 316      -2.121   1.018  17.608  1.00 24.82    -0.271 OA
ATOM   1013  CB  MET A 316      -1.704   0.450  20.992  1.00 26.71    -0.030 C 
ATOM   1014  HB1 MET A 316      -1.520  -0.431  21.650  1.00  0.00     0.037 H 
ATOM   1015  HB2 MET A 316      -2.300   1.084  21.689  1.00  0.00     0.037 H 
ATOM   1016  CG  MET A 316      -0.407   1.127  20.639  1.00 27.08    -0.021 C 
ATOM   1017  HG1 MET A 316       0.024   0.638  19.735  1.00  0.00     0.049 H 
ATOM   1018  HG2 MET A 316      -0.624   2.148  20.246  1.00  0.00     0.049 H 
ATOM   1019  SD  MET A 316       0.870   1.244  21.912  1.00 27.55    -0.173 SA
ATOM   1020  CE  MET A 316       1.314  -0.464  22.188  1.00 29.47    -0.035 C 
ATOM   1021  HE1 MET A 316       2.102  -0.392  22.974  1.00  0.00     0.041 H 
ATOM   1022  HE2 MET A 316       1.619  -1.020  21.271  1.00  0.00     0.041 H 
ATOM   1023  HE3 MET A 316       0.459  -1.132  22.445  1.00  0.00     0.041 H 
ATOM   1024  N   GLY A 317      -3.188   2.288  19.127  1.00 26.53    -0.351 N 
ATOM   1025  HN  GLY A 317      -3.484   2.367  20.100  1.00  0.00     0.163 HD
ATOM   1026  CA  GLY A 317      -3.419   3.401  18.240  1.00 26.66     0.069 C 
ATOM   1027  HA1 GLY A 317      -3.763   3.044  17.241  1.00  0.00     0.078 H 
ATOM   1028  HA2 GLY A 317      -4.323   3.974  18.554  1.00  0.00     0.078 H 
ATOM   1029  C   GLY A 317      -2.229   4.319  18.097  1.00 24.48     0.236 C 
ATOM   1030  O   GLY A 317      -2.335   5.530  18.280  1.00 21.98    -0.272 OA
ATOM   1031  N   LEU A 318      -1.102   3.757  17.734  1.00 22.81    -0.346 N 
ATOM   1032  HN  LEU A 318      -1.084   2.770  17.478  1.00  0.00     0.163 HD
ATOM   1033  CA  LEU A 318       0.108   4.531  17.696  1.00 22.53     0.089 C 
ATOM   1034  HA  LEU A 318      -0.151   5.615  17.678  1.00  0.00     0.087 H 
ATOM   1035  C   LEU A 318       0.849   4.172  16.418  1.00 23.01     0.241 C 
ATOM   1036  O   LEU A 318       0.954   2.993  16.082  1.00 25.40    -0.271 OA
ATOM   1037  CB  LEU A 318       0.914   4.229  18.954  1.00 22.95    -0.035 C 
ATOM   1038  HB1 LEU A 318       1.044   3.128  19.070  1.00  0.00     0.037 H 
ATOM   1039  HB2 LEU A 318       0.305   4.452  19.861  1.00  0.00     0.037 H 
ATOM   1040  CG  LEU A 318       2.276   4.933  19.048  1.00 23.79    -0.059 C 
ATOM   1041  HG  LEU A 318       2.793   4.810  18.068  1.00  0.00     0.038 H 
ATOM   1042  CD1 LEU A 318       2.071   6.418  19.283  1.00 25.82    -0.073 C 
ATOM   1043 1HD1 LEU A 318       3.060   6.929  19.351  1.00  0.00     0.028 H 
ATOM   1044 2HD1 LEU A 318       1.433   6.617  20.176  1.00  0.00     0.028 H 
ATOM   1045 3HD1 LEU A 318       1.413   6.878  18.509  1.00  0.00     0.028 H 
ATOM   1046  CD2 LEU A 318       3.159   4.317  20.122  1.00 24.01    -0.073 C 
ATOM   1047 1HD2 LEU A 318       4.148   4.828  20.190  1.00  0.00     0.028 H 
ATOM   1048 2HD2 LEU A 318       3.280   3.219  19.967  1.00  0.00     0.028 H 
ATOM   1049 3HD2 LEU A 318       2.643   4.299  21.110  1.00  0.00     0.028 H 
ATOM   1050  N   SER A 319       1.370   5.174  15.716  1.00 22.49    -0.344 N 
ATOM   1051  HN  SER A 319       1.300   6.121  16.088  1.00  0.00     0.163 HD
ATOM   1052  CA  SER A 319       2.043   4.969  14.424  1.00 25.69     0.109 C 
ATOM   1053  HA  SER A 319       2.631   4.025  14.501  1.00  0.00     0.090 H 
ATOM   1054  C   SER A 319       3.004   6.071  14.049  1.00 25.74     0.243 C 
ATOM   1055  O   SER A 319       3.025   7.154  14.651  1.00 24.68    -0.271 OA
ATOM   1056  CB  SER A 319       1.029   4.795  13.240  1.00 27.43     0.044 C 
ATOM   1057  HB1 SER A 319       1.415   4.095  12.463  1.00  0.00     0.077 H 
ATOM   1058  HB2 SER A 319       0.126   4.219  13.549  1.00  0.00     0.077 H 
ATOM   1059  OG  SER A 319       0.691   6.045  12.696  1.00 29.05    -0.398 OA
ATOM   1060  HG  SER A 319       0.077   5.940  11.979  1.00  0.00     0.209 HD
ATOM   1061  N   ASP A 320       3.833   5.756  13.054  1.00 26.19    -0.346 N 
ATOM   1062  HN  ASP A 320       3.793   4.816  12.659  1.00  0.00     0.163 HD
ATOM   1063  CA  ASP A 320       4.796   6.708  12.509  1.00 26.06     0.094 C 
ATOM   1064  HA  ASP A 320       4.434   7.729  12.771  1.00  0.00     0.087 H 
ATOM   1065  C   ASP A 320       4.749   6.591  11.007  1.00 29.97     0.241 C 
ATOM   1066  O   ASP A 320       5.724   6.874  10.295  1.00 26.03    -0.271 OA
ATOM   1067  CB  ASP A 320       6.234   6.549  13.135  1.00 26.02     0.013 C 
ATOM   1068  HB1 ASP A 320       6.166   6.388  14.236  1.00  0.00     0.044 H 
ATOM   1069  HB2 ASP A 320       6.778   7.522  13.120  1.00  0.00     0.044 H 
ATOM   1070  CG  ASP A 320       7.091   5.435  12.472  1.00 27.61     0.198 A 
ATOM   1071  HG  ASP A 320       7.230   6.075  11.570  1.00  0.00     0.138 H 
ATOM   1072  OD1 ASP A 320       6.508   4.586  11.783  1.00 29.26    -0.202 OA
ATOM   1073  OD2 ASP A 320       8.353   5.383  12.634  1.00 27.75    -0.202 OA
ATOM   1074  N   LEU A 321       3.562   6.189  10.545  1.00 32.94    -0.346 N 
ATOM   1075  HN  LEU A 321       2.855   5.901  11.221  1.00  0.00     0.163 HD
ATOM   1076  CA  LEU A 321       3.226   6.139   9.150  1.00 32.82     0.089 C 
ATOM   1077  HA  LEU A 321       3.876   5.398   8.629  1.00  0.00     0.087 H 
ATOM   1078  C   LEU A 321       3.397   7.524   8.510  1.00 37.40     0.241 C 
ATOM   1079  O   LEU A 321       3.895   7.641   7.384  1.00 35.52    -0.271 OA
ATOM   1080  CB  LEU A 321       1.762   5.752   8.983  1.00 30.87    -0.035 C 
ATOM   1081  HB1 LEU A 321       1.164   6.265   9.772  1.00  0.00     0.037 H 
ATOM   1082  HB2 LEU A 321       1.367   6.236   8.059  1.00  0.00     0.037 H 
ATOM   1083  CG  LEU A 321       1.383   4.287   8.963  1.00 30.75    -0.059 C 
ATOM   1084  HG  LEU A 321       1.841   3.787   9.848  1.00  0.00     0.038 H 
ATOM   1085  CD1 LEU A 321      -0.124   4.159   9.058  1.00 30.74    -0.073 C 
ATOM   1086 1HD1 LEU A 321      -0.403   3.080   9.043  1.00  0.00     0.028 H 
ATOM   1087 2HD1 LEU A 321      -0.649   4.742   8.266  1.00  0.00     0.028 H 
ATOM   1088 3HD1 LEU A 321      -0.538   4.691   9.946  1.00  0.00     0.028 H 
ATOM   1089  CD2 LEU A 321       1.911   3.632   7.711  1.00 32.00    -0.073 C 
ATOM   1090 1HD2 LEU A 321       1.632   2.553   7.696  1.00  0.00     0.028 H 
ATOM   1091 2HD2 LEU A 321       3.010   3.780   7.594  1.00  0.00     0.028 H 
ATOM   1092 3HD2 LEU A 321       1.576   4.162   6.789  1.00  0.00     0.028 H 
ATOM   1093  N   ASN A 322       2.934   8.567   9.181  1.00 33.78    -0.346 N 
ATOM   1094  HN  ASN A 322       2.575   8.447  10.128  1.00  0.00     0.163 HD
ATOM   1095  CA  ASN A 322       2.939   9.886   8.564  0.70 37.22     0.097 C 
ATOM   1096  HA  ASN A 322       2.460   9.806   7.560  1.00  0.00     0.088 H 
ATOM   1097  C   ASN A 322       4.375  10.357   8.374  1.00 36.55     0.241 C 
ATOM   1098  O   ASN A 322       4.754  10.781   7.310  1.00 36.68    -0.271 OA
ATOM   1099  CB  ASN A 322       2.154  10.910   9.392  0.70 35.71     0.036 C 
ATOM   1100  HB1 ASN A 322       2.616  11.053  10.397  1.00  0.00     0.051 H 
ATOM   1101  HB2 ASN A 322       1.166  10.500   9.706  1.00  0.00     0.051 H 
ATOM   1102  CG  ASN A 322       1.991  12.238   8.671  0.70 37.60     0.217 C 
ATOM   1103  OD1 ASN A 322       2.233  13.314   9.243  0.70 40.24    -0.274 OA
ATOM   1104  ND2 ASN A 322       1.564  12.176   7.410  0.70 37.24    -0.370 N 
ATOM   1105 1HD2 ASN A 322       1.365  11.293   6.940  1.00  0.00     0.159 HD
ATOM   1106 2HD2 ASN A 322       1.455  13.067   6.926  1.00  0.00     0.159 HD
ATOM   1107  N   GLN A 323       5.176  10.259   9.419  1.00 37.01    -0.346 N 
ATOM   1108  HN  GLN A 323       4.829   9.853  10.288  1.00  0.00     0.163 HD
ATOM   1109  CA  GLN A 323       6.550  10.726   9.338  1.00 39.77     0.090 C 
ATOM   1110  HA  GLN A 323       6.877  10.693   8.273  1.00  0.00     0.087 H 
ATOM   1111  C   GLN A 323       7.416   9.787  10.140  1.00 35.92     0.241 C 
ATOM   1112  O   GLN A 323       7.265   9.656  11.384  1.00 36.23    -0.271 OA
ATOM   1113  CB  GLN A 323       6.679  12.174   9.851  1.00 39.80    -0.030 C 
ATOM   1114  HB1 GLN A 323       6.056  12.855   9.225  1.00  0.00     0.037 H 
ATOM   1115  HB2 GLN A 323       6.161  12.275  10.833  1.00  0.00     0.037 H 
ATOM   1116  CG  GLN A 323       8.112  12.726   9.957  1.00 45.23     0.011 C 
ATOM   1117  HG1 GLN A 323       8.657  12.219  10.787  1.00  0.00     0.047 H 
ATOM   1118  HG2 GLN A 323       8.091  13.771  10.345  1.00  0.00     0.047 H 
ATOM   1119  CD  GLN A 323       8.947  12.659   8.656  1.00 54.46     0.215 C 
ATOM   1120  OE1 GLN A 323       8.503  13.075   7.563  1.00 55.98    -0.274 OA
ATOM   1121  NE2 GLN A 323      10.180  12.141   8.782  1.00 55.90    -0.370 N 
ATOM   1122 1HE2 GLN A 323      10.730  12.097   7.924  1.00  0.00     0.159 HD
ATOM   1123 2HE2 GLN A 323      10.542  11.802   9.673  1.00  0.00     0.159 HD
ATOM   1124  N   GLU A 324       8.318   9.131   9.420  1.00 33.86    -0.346 N 
ATOM   1125  HN  GLU A 324       8.418   9.357   8.430  1.00  0.00     0.163 HD
ATOM   1126  CA  GLU A 324       9.173   8.095  10.000  1.00 34.14     0.089 C 
ATOM   1127  HA  GLU A 324       8.519   7.260  10.343  1.00  0.00     0.087 H 
ATOM   1128  C   GLU A 324       9.929   8.624  11.205  1.00 32.87     0.240 C 
ATOM   1129  O   GLU A 324      10.573   9.641  11.138  1.00 35.72    -0.271 OA
ATOM   1130  CB  GLU A 324      10.139   7.538   8.940  1.00 32.55    -0.033 C 
ATOM   1131  HB1 GLU A 324      10.758   8.356   8.502  1.00  0.00     0.036 H 
ATOM   1132  HB2 GLU A 324       9.582   7.218   8.028  1.00  0.00     0.036 H 
ATOM   1133  CG  GLU A 324      11.029   6.402   9.458  1.00 34.25    -0.011 C 
ATOM   1134  HG1 GLU A 324      11.784   6.796  10.178  1.00  0.00     0.040 H 
ATOM   1135  HG2 GLU A 324      11.708   6.039   8.651  1.00  0.00     0.040 H 
ATOM   1136  CD  GLU A 324      10.261   5.235  10.074  1.00 32.57     0.196 C 
ATOM   1137  HD  GLU A 324       9.706   5.935  10.742  1.00  0.00     0.138 H 
ATOM   1138  OE1 GLU A 324       9.183   4.863   9.542  1.00 34.72    -0.202 OA
ATOM   1139  OE2 GLU A 324      10.763   4.661  11.067  1.00 30.84    -0.202 OA
ATOM   1140  N   GLY A 325       9.826   7.948  12.331  1.00 32.56    -0.351 N 
ATOM   1141  HN  GLY A 325       9.282   7.086  12.361  1.00  0.00     0.163 HD
ATOM   1142  CA  GLY A 325      10.486   8.431  13.524  1.00 30.65     0.069 C 
ATOM   1143  HA1 GLY A 325      10.897   7.579  14.115  1.00  0.00     0.078 H 
ATOM   1144  HA2 GLY A 325      11.435   8.954  13.261  1.00  0.00     0.078 H 
ATOM   1145  C   GLY A 325       9.618   9.314  14.398  1.00 32.46     0.236 C 
ATOM   1146  O   GLY A 325       9.947   9.558  15.562  1.00 38.18    -0.272 OA
ATOM   1147  N   THR A 326       8.504   9.791  13.877  1.00 30.76    -0.344 N 
ATOM   1148  HN  THR A 326       8.269   9.606  12.902  1.00  0.00     0.163 HD
ATOM   1149  CA  THR A 326       7.627  10.575  14.701  1.00 32.35     0.113 C 
ATOM   1150  HA  THR A 326       8.165  10.857  15.636  1.00  0.00     0.091 H 
ATOM   1151  C   THR A 326       6.427   9.740  15.062  1.00 30.35     0.243 C 
ATOM   1152  O   THR A 326       5.517   9.532  14.243  1.00 29.84    -0.271 OA
ATOM   1153  CB  THR A 326       7.132  11.866  13.997  1.00 35.16     0.060 C 
ATOM   1154  HB  THR A 326       6.578  11.590  13.070  1.00  0.00     0.086 H 
ATOM   1155  OG1 THR A 326       8.252  12.687  13.651  1.00 38.50    -0.393 OA
ATOM   1156  HG1 THR A 326       8.830  12.203  13.073  1.00  0.00     0.210 HD
ATOM   1157  CG2 THR A 326       6.205  12.643  14.924  1.00 33.60    -0.050 C 
ATOM   1158 1HG2 THR A 326       5.332  12.003  15.194  1.00  0.00     0.031 H 
ATOM   1159 2HG2 THR A 326       5.893  13.621  14.488  1.00  0.00     0.031 H 
ATOM   1160 3HG2 THR A 326       6.737  13.033  15.823  1.00  0.00     0.031 H 
ATOM   1161  N   TRP A 327       6.405   9.307  16.310  1.00 31.85    -0.346 N 
ATOM   1162  HN  TRP A 327       7.161   9.567  16.943  1.00  0.00     0.163 HD
ATOM   1163  CA  TRP A 327       5.323   8.466  16.798  1.00 32.65     0.093 C 
ATOM   1164  HA  TRP A 327       4.947   7.871  15.933  1.00  0.00     0.088 H 
ATOM   1165  C   TRP A 327       4.175   9.313  17.297  1.00 31.86     0.241 C 
ATOM   1166  O   TRP A 327       4.314  10.148  18.158  1.00 30.88    -0.271 OA
ATOM   1167  CB  TRP A 327       5.831   7.489  17.831  1.00 32.50    -0.012 C 
ATOM   1168  HB1 TRP A 327       5.012   7.035  18.437  1.00  0.00     0.044 H 
ATOM   1169  HB2 TRP A 327       6.375   7.987  18.667  1.00  0.00     0.044 H 
ATOM   1170  CG  TRP A 327       6.648   6.488  17.138  1.00 31.18    -0.028 A 
ATOM   1171  CD1 TRP A 327       7.966   6.588  16.830  1.00 32.42    -0.015 A 
ATOM   1172  HD1 TRP A 327       8.617   7.436  17.101  1.00  0.00     0.112 H 
ATOM   1173  CD2 TRP A 327       6.192   5.263  16.577  1.00 30.50    -0.002 A 
ATOM   1174  NE1 TRP A 327       8.371   5.475  16.129  1.00 33.28    -0.365 N 
ATOM   1175  HE1 TRP A 327       9.319   5.289  15.803  1.00  0.00     0.165 HD
ATOM   1176  CE2 TRP A 327       7.288   4.660  15.943  1.00 31.91     0.042 A 
ATOM   1177  CE3 TRP A 327       4.965   4.610  16.548  1.00 27.58    -0.070 A 
ATOM   1178  HE3 TRP A 327       4.082   5.058  17.033  1.00  0.00     0.084 H 
ATOM   1179  CZ2 TRP A 327       7.183   3.447  15.311  1.00 31.93    -0.056 A 
ATOM   1180  HZ2 TRP A 327       8.046   2.986  14.802  1.00  0.00     0.086 H 
ATOM   1181  CZ3 TRP A 327       4.868   3.418  15.917  1.00 26.77    -0.082 A 
ATOM   1182  HZ3 TRP A 327       3.890   2.910  15.868  1.00  0.00     0.083 H 
ATOM   1183  CH2 TRP A 327       5.957   2.832  15.340  1.00 29.27    -0.081 A 
ATOM   1184  HH2 TRP A 327       5.848   1.834  14.883  1.00  0.00     0.083 H 
ATOM   1185  N   GLN A 328       3.021   9.050  16.729  1.00 33.54    -0.346 N 
ATOM   1186  HN  GLN A 328       2.939   8.232  16.125  1.00  0.00     0.163 HD
ATOM   1187  CA  GLN A 328       1.872   9.885  16.937  1.00 34.00     0.090 C 
ATOM   1188  HA  GLN A 328       2.048  10.576  17.794  1.00  0.00     0.087 H 
ATOM   1189  C   GLN A 328       0.685   8.968  17.233  1.00 28.24     0.241 C 
ATOM   1190  O   GLN A 328       0.487   8.012  16.529  1.00 26.63    -0.271 OA
ATOM   1191  CB  GLN A 328       1.665  10.675  15.662  1.00 32.99    -0.030 C 
ATOM   1192  HB1 GLN A 328       2.637  11.062  15.277  1.00  0.00     0.037 H 
ATOM   1193  HB2 GLN A 328       1.387   9.998  14.821  1.00  0.00     0.037 H 
ATOM   1194  CG  GLN A 328       0.661  11.796  15.798  1.00 39.80     0.011 C 
ATOM   1195  HG1 GLN A 328      -0.340  11.406  16.095  1.00  0.00     0.047 H 
ATOM   1196  HG2 GLN A 328       0.879  12.426  16.692  1.00  0.00     0.047 H 
ATOM   1197  CD  GLN A 328       0.570  12.638  14.546  1.00 41.24     0.215 C 
ATOM   1198  OE1 GLN A 328       1.425  12.544  13.657  1.00 42.54    -0.274 OA
ATOM   1199  NE2 GLN A 328      -0.468  13.459  14.467  1.00 47.89    -0.370 N 
ATOM   1200 1HE2 GLN A 328      -0.529  14.027  13.622  1.00  0.00     0.159 HD
ATOM   1201 2HE2 GLN A 328      -1.173  13.537  15.200  1.00  0.00     0.159 HD
ATOM   1202  N   TRP A 329      -0.055   9.233  18.302  1.00 28.72    -0.346 N 
ATOM   1203  HN  TRP A 329       0.251   9.965  18.943  1.00  0.00     0.163 HD
ATOM   1204  CA  TRP A 329      -1.311   8.502  18.598  1.00 26.90     0.093 C 
ATOM   1205  HA  TRP A 329      -1.118   7.405  18.542  1.00  0.00     0.088 H 
ATOM   1206  C   TRP A 329      -2.369   8.884  17.540  1.00 27.08     0.241 C 
ATOM   1207  O   TRP A 329      -2.288   9.946  16.956  1.00 23.80    -0.271 OA
ATOM   1208  CB  TRP A 329      -1.837   8.848  19.992  1.00 27.89    -0.012 C 
ATOM   1209  HB1 TRP A 329      -2.836   8.386  20.168  1.00  0.00     0.044 H 
ATOM   1210  HB2 TRP A 329      -2.121   9.924  20.056  1.00  0.00     0.044 H 
ATOM   1211  CG  TRP A 329      -0.900   8.490  21.057  1.00 29.95    -0.028 A 
ATOM   1212  CD1 TRP A 329      -0.069   9.324  21.707  1.00 31.12    -0.015 A 
ATOM   1213  HD1 TRP A 329      -0.002  10.411  21.531  1.00  0.00     0.112 H 
ATOM   1214  CD2 TRP A 329      -0.684   7.187  21.619  1.00 30.62    -0.002 A 
ATOM   1215  NE1 TRP A 329       0.678   8.635  22.614  1.00 31.52    -0.365 N 
ATOM   1216  HE1 TRP A 329       1.401   9.037  23.211  1.00  0.00     0.165 HD
ATOM   1217  CE2 TRP A 329       0.306   7.321  22.598  1.00 30.50     0.042 A 
ATOM   1218  CE3 TRP A 329      -1.238   5.931  21.391  1.00 31.30    -0.070 A 
ATOM   1219  HE3 TRP A 329      -2.029   5.793  20.635  1.00  0.00     0.084 H 
ATOM   1220  CZ2 TRP A 329       0.771   6.245  23.354  1.00 30.08    -0.056 A 
ATOM   1221  HZ2 TRP A 329       1.549   6.379  24.124  1.00  0.00     0.086 H 
ATOM   1222  CZ3 TRP A 329      -0.772   4.854  22.137  1.00 32.00    -0.082 A 
ATOM   1223  HZ3 TRP A 329      -1.196   3.851  21.964  1.00  0.00     0.083 H 
ATOM   1224  CH2 TRP A 329       0.226   5.022  23.104  1.00 31.88    -0.081 A 
ATOM   1225  HH2 TRP A 329       0.578   4.146  23.675  1.00  0.00     0.083 H 
ATOM   1226  N   VAL A 330      -3.338   8.013  17.291  1.00 25.07    -0.346 N 
ATOM   1227  HN  VAL A 330      -3.349   7.120  17.783  1.00  0.00     0.163 HD
ATOM   1228  CA  VAL A 330      -4.370   8.307  16.341  1.00 26.48     0.092 C 
ATOM   1229  HA  VAL A 330      -3.869   8.562  15.378  1.00  0.00     0.088 H 
ATOM   1230  C   VAL A 330      -5.276   9.491  16.709  1.00 30.45     0.241 C 
ATOM   1231  O   VAL A 330      -6.087   9.899  15.875  1.00 33.56    -0.271 OA
ATOM   1232  CB  VAL A 330      -5.293   7.097  16.069  1.00 27.23    -0.033 C 
ATOM   1233  HB  VAL A 330      -6.022   7.402  15.282  1.00  0.00     0.042 H 
ATOM   1234  CG1 VAL A 330      -4.513   5.913  15.532  1.00 28.23    -0.071 C 
ATOM   1235 1HG1 VAL A 330      -5.179   5.040  15.336  1.00  0.00     0.028 H 
ATOM   1236 2HG1 VAL A 330      -3.670   5.639  16.208  1.00  0.00     0.028 H 
ATOM   1237 3HG1 VAL A 330      -3.925   6.189  14.626  1.00  0.00     0.028 H 
ATOM   1238  CG2 VAL A 330      -6.096   6.714  17.316  1.00 25.81    -0.071 C 
ATOM   1239 1HG2 VAL A 330      -6.762   5.841  17.120  1.00  0.00     0.028 H 
ATOM   1240 2HG2 VAL A 330      -6.669   7.583  17.716  1.00  0.00     0.028 H 
ATOM   1241 3HG2 VAL A 330      -5.429   6.531  18.191  1.00  0.00     0.028 H 
ATOM   1242  N   ASP A 331      -5.182  10.022  17.927  1.00 29.93    -0.345 N 
ATOM   1243  HN  ASP A 331      -4.583   9.584  18.626  1.00  0.00     0.163 HD
ATOM   1244  CA  ASP A 331      -5.928  11.222  18.265  1.00 32.07     0.098 C 
ATOM   1245  HA  ASP A 331      -6.831  11.241  17.611  1.00  0.00     0.088 H 
ATOM   1246  C   ASP A 331      -5.135  12.476  17.964  1.00 36.44     0.241 C 
ATOM   1247  O   ASP A 331      -5.525  13.571  18.379  1.00 39.43    -0.271 OA
ATOM   1248  CB  ASP A 331      -6.430  11.215  19.732  1.00 31.95     0.043 C 
ATOM   1249  HB1 ASP A 331      -7.032  10.300  19.939  1.00  0.00     0.052 H 
ATOM   1250  HB2 ASP A 331      -7.216  11.991  19.884  1.00  0.00     0.052 H 
ATOM   1251  CG  ASP A 331      -5.325  11.368  20.744  1.00 32.55     0.175 C 
ATOM   1252  OD1 ASP A 331      -4.133  11.447  20.370  1.00 35.35    -0.648 OA
ATOM   1253  OD2 ASP A 331      -5.649  11.423  21.944  1.00 32.93    -0.648 OA
ATOM   1254  N   GLY A 332      -4.031  12.334  17.239  1.00 34.63    -0.351 N 
ATOM   1255  HN  GLY A 332      -3.743  11.399  16.950  1.00  0.00     0.163 HD
ATOM   1256  CA  GLY A 332      -3.224  13.474  16.848  1.00 34.31     0.069 C 
ATOM   1257  HA1 GLY A 332      -2.832  13.334  15.813  1.00  0.00     0.078 H 
ATOM   1258  HA2 GLY A 332      -3.870  14.369  16.690  1.00  0.00     0.078 H 
ATOM   1259  C   GLY A 332      -2.090  13.804  17.800  1.00 35.59     0.236 C 
ATOM   1260  O   GLY A 332      -1.154  14.491  17.434  1.00 36.92    -0.272 OA
ATOM   1261  N   SER A 333      -2.161  13.339  19.034  1.00 36.02    -0.344 N 
ATOM   1262  HN  SER A 333      -2.912  12.700  19.294  1.00  0.00     0.163 HD
ATOM   1263  CA  SER A 333      -1.175  13.734  20.019  1.00 35.29     0.109 C 
ATOM   1264  HA  SER A 333      -0.952  14.817  19.878  1.00  0.00     0.090 H 
ATOM   1265  C   SER A 333       0.130  12.941  19.821  1.00 34.49     0.245 C 
ATOM   1266  O   SER A 333       0.119  11.805  19.354  1.00 31.29    -0.271 OA
ATOM   1267  CB  SER A 333      -1.740  13.536  21.430  1.00 37.40     0.044 C 
ATOM   1268  HB1 SER A 333      -1.177  14.128  22.189  1.00  0.00     0.077 H 
ATOM   1269  HB2 SER A 333      -2.737  14.020  21.549  1.00  0.00     0.077 H 
ATOM   1270  OG  SER A 333      -1.780  12.164  21.758  1.00 40.84    -0.398 OA
ATOM   1271  HG  SER A 333      -2.130  12.041  22.633  1.00  0.00     0.209 HD
ATOM   1272  N   PRO A 334       1.264  13.562  20.145  1.00 36.10    -0.337 N 
ATOM   1273  CA  PRO A 334       2.561  12.923  20.027  1.00 34.15     0.091 C 
ATOM   1274  HA  PRO A 334       2.605  12.325  19.087  1.00  0.00     0.087 H 
ATOM   1275  C   PRO A 334       2.924  12.046  21.216  1.00 34.50     0.241 C 
ATOM   1276  O   PRO A 334       2.411  12.215  22.321  1.00 32.77    -0.271 OA
ATOM   1277  CB  PRO A 334       3.524  14.103  19.938  1.00 36.53    -0.036 C 
ATOM   1278  HB1 PRO A 334       4.547  13.884  20.324  1.00  0.00     0.036 H 
ATOM   1279  HB2 PRO A 334       3.834  14.359  18.898  1.00  0.00     0.036 H 
ATOM   1280  CG  PRO A 334       2.827  15.214  20.656  1.00 36.50    -0.048 C 
ATOM   1281  HG1 PRO A 334       3.079  15.274  21.740  1.00  0.00     0.035 H 
ATOM   1282  HG2 PRO A 334       3.197  16.228  20.378  1.00  0.00     0.035 H 
ATOM   1283  CD  PRO A 334       1.377  15.014  20.390  1.00 34.73    -0.001 C 
ATOM   1284  HD1 PRO A 334       0.966  15.652  19.573  1.00  0.00     0.064 H 
ATOM   1285  HD2 PRO A 334       0.704  15.400  21.191  1.00  0.00     0.064 H 
ATOM   1286  N   LEU A 335       3.801  11.091  20.971  1.00 33.22    -0.346 N 
ATOM   1287  HN  LEU A 335       4.159  10.964  20.024  1.00  0.00     0.163 HD
ATOM   1288  CA  LEU A 335       4.258  10.225  22.029  1.00 33.90     0.089 C 
ATOM   1289  HA  LEU A 335       3.373   9.815  22.570  1.00  0.00     0.087 H 
ATOM   1290  C   LEU A 335       5.108  11.011  23.002  1.00 32.89     0.241 C 
ATOM   1291  O   LEU A 335       6.194  11.465  22.650  1.00 31.59    -0.271 OA
ATOM   1292  CB  LEU A 335       5.072   9.070  21.467  1.00 31.89    -0.035 C 
ATOM   1293  HB1 LEU A 335       5.962   9.467  20.925  1.00  0.00     0.037 H 
ATOM   1294  HB2 LEU A 335       4.517   8.594  20.625  1.00  0.00     0.037 H 
ATOM   1295  CG  LEU A 335       5.508   8.008  22.455  1.00 33.24    -0.059 C 
ATOM   1296  HG  LEU A 335       6.170   8.478  23.219  1.00  0.00     0.038 H 
ATOM   1297  CD1 LEU A 335       4.326   7.367  23.160  1.00 32.93    -0.073 C 
ATOM   1298 1HD1 LEU A 335       4.647   6.585  23.887  1.00  0.00     0.028 H 
ATOM   1299 2HD1 LEU A 335       3.590   6.960  22.428  1.00  0.00     0.028 H 
ATOM   1300 3HD1 LEU A 335       3.682   8.135  23.649  1.00  0.00     0.028 H 
ATOM   1301  CD2 LEU A 335       6.310   6.963  21.687  1.00 33.08    -0.073 C 
ATOM   1302 1HD2 LEU A 335       6.631   6.181  22.414  1.00  0.00     0.028 H 
ATOM   1303 2HD2 LEU A 335       7.163   7.402  21.118  1.00  0.00     0.028 H 
ATOM   1304 3HD2 LEU A 335       5.754   6.543  20.817  1.00  0.00     0.028 H 
ATOM   1305  N   LEU A 336       4.631  11.126  24.238  1.00 32.84    -0.346 N 
ATOM   1306  HN  LEU A 336       3.729  10.710  24.468  1.00  0.00     0.163 HD
ATOM   1307  CA  LEU A 336       5.374  11.835  25.268  1.00 33.89     0.090 C 
ATOM   1308  HA  LEU A 336       5.624  12.854  24.890  1.00  0.00     0.087 H 
ATOM   1309  C   LEU A 336       6.664  11.118  25.619  1.00 34.10     0.243 C 
ATOM   1310  O   LEU A 336       6.688   9.883  25.650  1.00 33.75    -0.271 OA
ATOM   1311  CB  LEU A 336       4.530  11.978  26.539  1.00 35.47    -0.035 C 
ATOM   1312  HB1 LEU A 336       5.149  12.442  27.342  1.00  0.00     0.037 H 
ATOM   1313  HB2 LEU A 336       4.345  10.968  26.974  1.00  0.00     0.037 H 
ATOM   1314  CG  LEU A 336       3.207  12.728  26.427  1.00 37.74    -0.059 C 
ATOM   1315  HG  LEU A 336       2.557  12.193  25.695  1.00  0.00     0.038 H 
ATOM   1316  CD1 LEU A 336       2.496  12.758  27.774  1.00 37.38    -0.073 C 
ATOM   1317 1HD1 LEU A 336       2.334  11.717  28.138  1.00  0.00     0.028 H 
ATOM   1318 2HD1 LEU A 336       1.546  13.341  27.734  1.00  0.00     0.028 H 
ATOM   1319 3HD1 LEU A 336       3.038  13.384  28.521  1.00  0.00     0.028 H 
ATOM   1320  CD2 LEU A 336       3.428  14.148  25.930  1.00 41.30    -0.073 C 
ATOM   1321 1HD2 LEU A 336       3.948  14.126  24.944  1.00  0.00     0.028 H 
ATOM   1322 2HD2 LEU A 336       3.970  14.774  26.677  1.00  0.00     0.028 H 
ATOM   1323 3HD2 LEU A 336       2.478  14.731  25.890  1.00  0.00     0.028 H 
ATOM   1324  N   PRO A 337       7.740  11.883  25.912  1.00 36.74    -0.337 N 
ATOM   1325  CA  PRO A 337       8.995  11.308  26.395  1.00 36.93     0.091 C 
ATOM   1326  HA  PRO A 337       9.523  10.799  25.555  1.00  0.00     0.087 H 
ATOM   1327  C   PRO A 337       8.862  10.352  27.571  1.00 36.19     0.241 C 
ATOM   1328  O   PRO A 337       9.522   9.335  27.599  1.00 35.14    -0.271 OA
ATOM   1329  CB  PRO A 337       9.781  12.529  26.827  1.00 39.27    -0.036 C 
ATOM   1330  HB1 PRO A 337      10.887  12.386  26.831  1.00  0.00     0.036 H 
ATOM   1331  HB2 PRO A 337       9.689  12.775  27.911  1.00  0.00     0.036 H 
ATOM   1332  CG  PRO A 337       9.305  13.601  25.912  1.00 39.96    -0.048 C 
ATOM   1333  HG1 PRO A 337       9.562  14.633  26.246  1.00  0.00     0.035 H 
ATOM   1334  HG2 PRO A 337       9.850  13.647  24.940  1.00  0.00     0.035 H 
ATOM   1335  CD  PRO A 337       7.838  13.349  25.779  1.00 37.98    -0.001 C 
ATOM   1336  HD1 PRO A 337       7.201  13.924  26.490  1.00  0.00     0.064 H 
ATOM   1337  HD2 PRO A 337       7.377  13.764  24.853  1.00  0.00     0.064 H 
ATOM   1338  N   SER A 338       8.010  10.654  28.542  1.00 37.99    -0.344 N 
ATOM   1339  HN  SER A 338       7.475  11.521  28.504  1.00  0.00     0.163 HD
ATOM   1340  CA  SER A 338       7.845   9.740  29.660  1.00 39.19     0.109 C 
ATOM   1341  HA  SER A 338       8.833   9.630  30.165  1.00  0.00     0.090 H 
ATOM   1342  C   SER A 338       7.353   8.339  29.267  1.00 43.12     0.243 C 
ATOM   1343  O   SER A 338       7.443   7.414  30.093  1.00 47.05    -0.271 OA
ATOM   1344  CB  SER A 338       6.866  10.314  30.663  1.00 39.51     0.044 C 
ATOM   1345  HB1 SER A 338       6.839   9.732  31.614  1.00  0.00     0.077 H 
ATOM   1346  HB2 SER A 338       7.210  11.286  31.087  1.00  0.00     0.077 H 
ATOM   1347  OG  SER A 338       5.595  10.410  30.052  1.00 42.42    -0.398 OA
ATOM   1348  HG  SER A 338       4.981  10.770  30.681  1.00  0.00     0.209 HD
ATOM   1349  N   PHE A 339       6.817   8.184  28.050  1.00 40.15    -0.346 N 
ATOM   1350  HN  PHE A 339       6.775   8.986  27.421  1.00  0.00     0.163 HD
ATOM   1351  CA  PHE A 339       6.286   6.887  27.595  1.00 41.16     0.093 C 
ATOM   1352  HA  PHE A 339       6.009   6.307  28.506  1.00  0.00     0.088 H 
ATOM   1353  C   PHE A 339       7.264   6.029  26.795  1.00 39.17     0.241 C 
ATOM   1354  O   PHE A 339       7.052   4.811  26.638  1.00 40.08    -0.271 OA
ATOM   1355  CB  PHE A 339       5.018   7.070  26.778  1.00 39.26    -0.014 C 
ATOM   1356  HB1 PHE A 339       5.148   7.883  26.026  1.00  0.00     0.043 H 
ATOM   1357  HB2 PHE A 339       4.863   6.204  26.092  1.00  0.00     0.043 H 
ATOM   1358  CG  PHE A 339       3.804   7.309  27.604  1.00 43.80    -0.056 A 
ATOM   1359  CD1 PHE A 339       3.598   8.543  28.208  1.00 50.03    -0.077 A 
ATOM   1360  HD1 PHE A 339       4.343   9.344  28.069  1.00  0.00     0.084 H 
ATOM   1361  CD2 PHE A 339       2.854   6.319  27.775  1.00 44.79    -0.077 A 
ATOM   1362  HD2 PHE A 339       2.999   5.335  27.298  1.00  0.00     0.084 H 
ATOM   1363  CE1 PHE A 339       2.471   8.788  28.984  1.00 51.20    -0.082 A 
ATOM   1364  HE1 PHE A 339       2.328   9.773  29.460  1.00  0.00     0.083 H 
ATOM   1365  CE2 PHE A 339       1.720   6.551  28.540  1.00 48.23    -0.082 A 
ATOM   1366  HE2 PHE A 339       0.967   5.754  28.661  1.00  0.00     0.083 H 
ATOM   1367  CZ  PHE A 339       1.528   7.786  29.156  1.00 49.99    -0.083 A 
ATOM   1368  HZ  PHE A 339       0.633   7.965  29.775  1.00  0.00     0.083 H 
ATOM   1369  N   LYS A 340       8.344   6.639  26.316  1.00 37.06    -0.346 N 
ATOM   1370  HN  LYS A 340       8.497   7.625  26.528  1.00  0.00     0.163 HD
ATOM   1371  CA  LYS A 340       9.313   5.926  25.494  1.00 37.81     0.089 C 
ATOM   1372  HA  LYS A 340       8.763   5.496  24.625  1.00  0.00     0.087 H 
ATOM   1373  C   LYS A 340       9.956   4.757  26.258  1.00 33.73     0.241 C 
ATOM   1374  O   LYS A 340      10.468   3.819  25.671  1.00 36.80    -0.271 OA
ATOM   1375  CB  LYS A 340      10.356   6.900  24.942  1.00 39.12    -0.038 C 
ATOM   1376  HB1 LYS A 340      11.233   6.349  24.530  1.00  0.00     0.036 H 
ATOM   1377  HB2 LYS A 340      10.858   7.453  25.770  1.00  0.00     0.036 H 
ATOM   1378  CG  LYS A 340       9.788   7.876  23.901  1.00 42.86    -0.061 C 
ATOM   1379  HG1 LYS A 340       9.462   7.341  22.979  1.00  0.00     0.033 H 
ATOM   1380  HG2 LYS A 340       8.802   8.285  24.224  1.00  0.00     0.033 H 
ATOM   1381  CD  LYS A 340      10.778   9.002  23.572  1.00 46.82    -0.043 C 
ATOM   1382  HD1 LYS A 340      10.819   9.743  24.404  1.00  0.00     0.035 H 
ATOM   1383  HD2 LYS A 340      11.826   8.624  23.605  1.00  0.00     0.035 H 
ATOM   1384  CE  LYS A 340      10.500   9.710  22.229  1.00 49.56     0.080 C 
ATOM   1385  HE1 LYS A 340      11.400  10.268  21.880  1.00  0.00     0.075 H 
ATOM   1386  HE2 LYS A 340      10.411   8.970  21.400  1.00  0.00     0.075 H 
ATOM   1387  NZ  LYS A 340       9.309  10.600  22.275  1.00 50.88    -0.079 N 
ATOM   1388  HZ1 LYS A 340       9.125  11.068  21.387  1.00  0.00     0.274 HD
ATOM   1389  HZ2 LYS A 340       9.390  11.277  23.033  1.00  0.00     0.274 HD
ATOM   1390  HZ3 LYS A 340       8.486  10.090  22.594  1.00  0.00     0.274 HD
ATOM   1391  N   GLN A 341       9.883   4.798  27.575  1.00 33.30    -0.346 N 
ATOM   1392  HN  GLN A 341       9.469   5.614  28.026  1.00  0.00     0.163 HD
ATOM   1393  CA  GLN A 341      10.377   3.711  28.394  1.00 34.31     0.090 C 
ATOM   1394  HA  GLN A 341      11.461   3.580  28.167  1.00  0.00     0.087 H 
ATOM   1395  C   GLN A 341       9.669   2.377  28.093  1.00 33.94     0.241 C 
ATOM   1396  O   GLN A 341      10.255   1.297  28.267  1.00 35.03    -0.271 OA
ATOM   1397  CB  GLN A 341      10.250   4.078  29.884  1.00 35.12    -0.030 C 
ATOM   1398  HB1 GLN A 341      10.778   3.325  30.514  1.00  0.00     0.037 H 
ATOM   1399  HB2 GLN A 341      10.860   4.983  30.113  1.00  0.00     0.037 H 
ATOM   1400  CG  GLN A 341       8.826   4.266  30.371  1.00 37.80     0.011 C 
ATOM   1401  HG1 GLN A 341       8.311   5.064  29.786  1.00  0.00     0.047 H 
ATOM   1402  HG2 GLN A 341       8.194   3.392  30.089  1.00  0.00     0.047 H 
ATOM   1403  CD  GLN A 341       8.727   4.544  31.868  1.00 40.83     0.215 C 
ATOM   1404  OE1 GLN A 341       8.506   5.679  32.294  1.00 41.89    -0.274 OA
ATOM   1405  NE2 GLN A 341       8.844   3.498  32.664  1.00 43.30    -0.370 N 
ATOM   1406 1HE2 GLN A 341       9.027   2.559  32.311  1.00  0.00     0.159 HD
ATOM   1407 2HE2 GLN A 341       8.778   3.684  33.665  1.00  0.00     0.159 HD
ATOM   1408  N   TYR A 342       8.415   2.447  27.646  1.00 32.43    -0.346 N 
ATOM   1409  HN  TYR A 342       7.984   3.357  27.482  1.00  0.00     0.163 HD
ATOM   1410  CA  TYR A 342       7.655   1.225  27.390  1.00 31.23     0.093 C 
ATOM   1411  HA  TYR A 342       7.834   0.543  28.254  1.00  0.00     0.088 H 
ATOM   1412  C   TYR A 342       8.035   0.457  26.131  1.00 29.28     0.241 C 
ATOM   1413  O   TYR A 342       7.667  -0.698  25.985  1.00 29.54    -0.271 OA
ATOM   1414  CB  TYR A 342       6.188   1.523  27.364  1.00 31.51    -0.014 C 
ATOM   1415  HB1 TYR A 342       5.922   2.158  26.487  1.00  0.00     0.043 H 
ATOM   1416  HB2 TYR A 342       5.597   0.612  27.110  1.00  0.00     0.043 H 
ATOM   1417  CG  TYR A 342       5.709   2.140  28.645  1.00 34.62    -0.056 A 
ATOM   1418  CD1 TYR A 342       5.901   1.488  29.876  1.00 32.77    -0.074 A 
ATOM   1419  HD1 TYR A 342       6.424   0.518  29.906  1.00  0.00     0.084 H 
ATOM   1420  CD2 TYR A 342       5.062   3.386  28.629  1.00 31.71    -0.074 A 
ATOM   1421  HD2 TYR A 342       4.924   3.917  27.672  1.00  0.00     0.084 H 
ATOM   1422  CE1 TYR A 342       5.440   2.053  31.044  1.00 33.45    -0.051 A 
ATOM   1423  HE1 TYR A 342       5.578   1.538  32.009  1.00  0.00     0.087 H 
ATOM   1424  CE2 TYR A 342       4.603   3.946  29.781  1.00 33.54    -0.051 A 
ATOM   1425  HE2 TYR A 342       4.081   4.917  29.756  1.00  0.00     0.087 H 
ATOM   1426  CZ  TYR A 342       4.795   3.289  30.985  1.00 34.26     0.065 A 
ATOM   1427  OH  TYR A 342       4.309   3.890  32.118  1.00 35.24    -0.361 OA
ATOM   1428  HH  TYR A 342       4.441   3.439  32.944  1.00  0.00     0.217 HD
ATOM   1429  N   TRP A 343       8.784   1.065  25.229  1.00 29.11    -0.346 N 
ATOM   1430  HN  TRP A 343       8.977   2.063  25.312  1.00  0.00     0.163 HD
ATOM   1431  CA  TRP A 343       9.329   0.309  24.122  1.00 29.35     0.093 C 
ATOM   1432  HA  TRP A 343       8.485  -0.057  23.492  1.00  0.00     0.088 H 
ATOM   1433  C   TRP A 343      10.101  -0.909  24.661  1.00 32.48     0.241 C 
ATOM   1434  O   TRP A 343      10.809  -0.813  25.667  1.00 36.88    -0.271 OA
ATOM   1435  CB  TRP A 343      10.247   1.179  23.251  1.00 28.88    -0.012 C 
ATOM   1436  HB1 TRP A 343      11.036   1.645  23.886  1.00  0.00     0.044 H 
ATOM   1437  HB2 TRP A 343      10.872   0.527  22.597  1.00  0.00     0.044 H 
ATOM   1438  CG  TRP A 343       9.575   2.240  22.417  1.00 28.95    -0.028 A 
ATOM   1439  CD1 TRP A 343       9.753   3.594  22.542  1.00 28.48    -0.015 A 
ATOM   1440  HD1 TRP A 343      10.432   4.077  23.265  1.00  0.00     0.112 H 
ATOM   1441  CD2 TRP A 343       8.643   2.059  21.302  1.00 29.47    -0.002 A 
ATOM   1442  NE1 TRP A 343       8.963   4.263  21.636  1.00 29.35    -0.365 N 
ATOM   1443  HE1 TRP A 343       8.886   5.277  21.560  1.00  0.00     0.165 HD
ATOM   1444  CE2 TRP A 343       8.290   3.354  20.846  1.00 30.28     0.042 A 
ATOM   1445  CE3 TRP A 343       8.069   0.939  20.667  1.00 28.96    -0.070 A 
ATOM   1446  HE3 TRP A 343       8.316  -0.081  21.005  1.00  0.00     0.084 H 
ATOM   1447  CZ2 TRP A 343       7.412   3.563  19.743  1.00 28.18    -0.056 A 
ATOM   1448  HZ2 TRP A 343       7.185   4.580  19.381  1.00  0.00     0.086 H 
ATOM   1449  CZ3 TRP A 343       7.176   1.138  19.596  1.00 28.29    -0.082 A 
ATOM   1450  HZ3 TRP A 343       6.718   0.265  19.101  1.00  0.00     0.083 H 
ATOM   1451  CH2 TRP A 343       6.854   2.452  19.141  1.00 27.61    -0.081 A 
ATOM   1452  HH2 TRP A 343       6.152   2.582  18.300  1.00  0.00     0.083 H 
ATOM   1453  N   ASN A 344       9.979  -2.057  24.009  1.00 34.00    -0.346 N 
ATOM   1454  HN  ASN A 344       9.246  -2.176  23.310  1.00  0.00     0.163 HD
ATOM   1455  CA  ASN A 344      10.904  -3.152  24.300  1.00 34.34     0.097 C 
ATOM   1456  HA  ASN A 344      10.841  -3.400  25.385  1.00  0.00     0.088 H 
ATOM   1457  C   ASN A 344      12.314  -2.685  23.983  1.00 35.24     0.241 C 
ATOM   1458  O   ASN A 344      12.517  -1.730  23.220  1.00 32.68    -0.271 OA
ATOM   1459  CB  ASN A 344      10.601  -4.411  23.486  1.00 32.97     0.036 C 
ATOM   1460  HB1 ASN A 344      10.610  -4.192  22.393  1.00  0.00     0.051 H 
ATOM   1461  HB2 ASN A 344      11.451  -5.131  23.533  1.00  0.00     0.051 H 
ATOM   1462  CG  ASN A 344       9.295  -5.080  23.898  1.00 34.67     0.217 C 
ATOM   1463  OD1 ASN A 344       8.873  -4.988  25.044  1.00 32.00    -0.274 OA
ATOM   1464  ND2 ASN A 344       8.663  -5.766  22.965  1.00 31.86    -0.370 N 
ATOM   1465 1HD2 ASN A 344       9.014  -5.843  22.011  1.00  0.00     0.159 HD
ATOM   1466 2HD2 ASN A 344       7.789  -6.214  23.241  1.00  0.00     0.159 HD
ATOM   1467  N   ARG A 345      13.284  -3.374  24.569  1.00 39.92    -0.346 N 
ATOM   1468  HN  ARG A 345      13.038  -4.149  25.185  1.00  0.00     0.163 HD
ATOM   1469  CA  ARG A 345      14.702  -3.054  24.356  1.00 44.76     0.089 C 
ATOM   1470  HA  ARG A 345      14.874  -2.006  24.696  1.00  0.00     0.087 H 
ATOM   1471  C   ARG A 345      15.038  -3.128  22.863  1.00 39.58     0.240 C 
ATOM   1472  O   ARG A 345      14.618  -4.042  22.172  1.00 40.84    -0.271 OA
ATOM   1473  CB  ARG A 345      15.594  -3.982  25.204  1.00 52.60    -0.036 C 
ATOM   1474  HB1 ARG A 345      15.070  -4.262  26.148  1.00  0.00     0.036 H 
ATOM   1475  HB2 ARG A 345      15.675  -4.984  24.721  1.00  0.00     0.036 H 
ATOM   1476  CG  ARG A 345      16.983  -3.434  25.516  1.00 66.17    -0.048 C 
ATOM   1477  HG1 ARG A 345      17.525  -3.162  24.580  1.00  0.00     0.035 H 
ATOM   1478  HG2 ARG A 345      16.918  -2.425  25.987  1.00  0.00     0.035 H 
ATOM   1479  CD  ARG A 345      17.820  -4.391  26.378  1.00 81.64     0.009 C 
ATOM   1480  HD1 ARG A 345      18.636  -3.842  26.904  1.00  0.00     0.064 H 
ATOM   1481  HD2 ARG A 345      17.238  -4.743  27.261  1.00  0.00     0.064 H 
ATOM   1482  NE  ARG A 345      18.360  -5.531  25.617  1.00 90.32    -0.227 N 
ATOM   1483  HE  ARG A 345      19.248  -5.391  25.135  1.00  0.00     0.177 HD
ATOM   1484  CZ  ARG A 345      17.785  -6.736  25.504  1.00 97.71     0.665 C 
ATOM   1485  NH1 ARG A 345      16.628  -7.022  26.108  1.00 95.44    -0.235 N 
ATOM   1486 1HH1 ARG A 345      16.172  -6.303  26.670  1.00  0.00     0.174 HD
ATOM   1487 2HH1 ARG A 345      16.190  -7.939  26.022  1.00  0.00     0.174 HD
ATOM   1488  NH2 ARG A 345      18.380  -7.674  24.771  1.00 98.89    -0.235 N 
ATOM   1489 1HH2 ARG A 345      19.263  -7.456  24.310  1.00  0.00     0.174 HD
ATOM   1490 2HH2 ARG A 345      17.942  -8.591  24.685  1.00  0.00     0.174 HD
ATOM   1491  N   GLY A 346      15.754  -2.133  22.358  1.00 36.03    -0.351 N 
ATOM   1492  HN  GLY A 346      16.089  -1.399  22.983  1.00  0.00     0.163 HD
ATOM   1493  CA  GLY A 346      16.084  -2.052  20.914  1.00 34.85     0.069 C 
ATOM   1494  HA1 GLY A 346      16.423  -3.047  20.543  1.00  0.00     0.078 H 
ATOM   1495  HA2 GLY A 346      17.017  -1.459  20.768  1.00  0.00     0.078 H 
ATOM   1496  C   GLY A 346      14.973  -1.509  20.017  1.00 37.92     0.236 C 
ATOM   1497  O   GLY A 346      15.172  -1.368  18.807  1.00 36.39    -0.272 OA
ATOM   1498  N   GLU A 347      13.797  -1.232  20.584  1.00 32.53    -0.346 N 
ATOM   1499  HN  GLU A 347      13.681  -1.345  21.591  1.00  0.00     0.163 HD
ATOM   1500  CA  GLU A 347      12.683  -0.771  19.779  1.00 36.19     0.090 C 
ATOM   1501  HA  GLU A 347      12.950  -0.894  18.704  1.00  0.00     0.087 H 
ATOM   1502  C   GLU A 347      12.436   0.725  20.052  1.00 33.13     0.243 C 
ATOM   1503  O   GLU A 347      12.773   1.191  21.137  1.00 34.23    -0.271 OA
ATOM   1504  CB  GLU A 347      11.428  -1.610  20.067  1.00 33.97    -0.029 C 
ATOM   1505  HB1 GLU A 347      10.579  -1.274  19.427  1.00  0.00     0.037 H 
ATOM   1506  HB2 GLU A 347      11.017  -1.363  21.073  1.00  0.00     0.037 H 
ATOM   1507  CG  GLU A 347      11.633  -3.101  19.932  1.00 35.58     0.021 C 
ATOM   1508  HG1 GLU A 347      12.466  -3.436  20.593  1.00  0.00     0.048 H 
ATOM   1509  HG2 GLU A 347      10.782  -3.650  20.398  1.00  0.00     0.048 H 
ATOM   1510  CD  GLU A 347      11.861  -3.597  18.506  1.00 38.49     0.289 C 
ATOM   1511  OE1 GLU A 347      11.695  -2.806  17.514  1.00 34.71    -0.150 OA
ATOM   1512  OE2 GLU A 347      12.160  -4.842  18.377  1.00 41.34    -0.263 OA
ATOM   1513  N   PRO A 348      11.857   1.466  19.095  1.00 32.38    -0.337 N 
ATOM   1514  CA  PRO A 348      11.393   0.931  17.805  1.00 31.62     0.091 C 
ATOM   1515  HA  PRO A 348      10.966  -0.095  17.898  1.00  0.00     0.087 H 
ATOM   1516  C   PRO A 348      12.518   0.993  16.823  1.00 32.62     0.241 C 
ATOM   1517  O   PRO A 348      13.273   1.921  16.874  1.00 30.10    -0.271 OA
ATOM   1518  CB  PRO A 348      10.358   1.953  17.366  1.00 30.96    -0.036 C 
ATOM   1519  HB1 PRO A 348      10.191   1.985  16.264  1.00  0.00     0.036 H 
ATOM   1520  HB2 PRO A 348       9.312   1.687  17.644  1.00  0.00     0.036 H 
ATOM   1521  CG  PRO A 348      10.843   3.276  17.960  1.00 32.27    -0.048 C 
ATOM   1522  HG1 PRO A 348      11.348   3.930  17.211  1.00  0.00     0.035 H 
ATOM   1523  HG2 PRO A 348      10.008   3.969  18.218  1.00  0.00     0.035 H 
ATOM   1524  CD  PRO A 348      11.721   2.947  19.141  1.00 32.65    -0.001 C 
ATOM   1525  HD1 PRO A 348      11.345   3.341  20.114  1.00  0.00     0.064 H 
ATOM   1526  HD2 PRO A 348      12.692   3.495  19.155  1.00  0.00     0.064 H 
ATOM   1527  N   ASN A 349      12.611   0.033  15.927  1.00 31.46    -0.346 N 
ATOM   1528  HN  ASN A 349      11.836  -0.619  15.804  1.00  0.00     0.163 HD
ATOM   1529  CA  ASN A 349      13.804  -0.108  15.112  1.00 32.59     0.096 C 
ATOM   1530  HA  ASN A 349      14.494   0.733  15.358  1.00  0.00     0.088 H 
ATOM   1531  C   ASN A 349      13.495  -0.048  13.620  1.00 34.05     0.241 C 
ATOM   1532  O   ASN A 349      14.398  -0.093  12.823  1.00 35.30    -0.271 OA
ATOM   1533  CB  ASN A 349      14.512  -1.433  15.477  1.00 31.86     0.024 C 
ATOM   1534  HB1 ASN A 349      15.488  -1.522  14.946  1.00  0.00     0.049 H 
ATOM   1535  HB2 ASN A 349      14.879  -1.412  16.530  1.00  0.00     0.049 H 
ATOM   1536  CG  ASN A 349      13.635  -2.672  15.226  1.00 28.36     0.151 C 
ATOM   1537  OD1 ASN A 349      12.491  -2.577  14.790  1.00 26.90    -0.178 OA
ATOM   1538  ND2 ASN A 349      14.195  -3.828  15.468  1.00 28.01    -0.381 N 
ATOM   1539 1HD2 ASN A 349      15.145  -3.907  15.830  1.00  0.00     0.158 HD
ATOM   1540 2HD2 ASN A 349      13.614  -4.649  15.302  1.00  0.00     0.158 HD
ATOM   1541  N   ASN A 350      12.211   0.031  13.262  1.00 34.15    -0.346 N 
ATOM   1542  HN  ASN A 350      11.503  -0.049  13.992  1.00  0.00     0.163 HD
ATOM   1543  CA  ASN A 350      11.762   0.224  11.891  1.00 34.94     0.096 C 
ATOM   1544  HA  ASN A 350      10.649   0.164  11.896  1.00  0.00     0.088 H 
ATOM   1545  C   ASN A 350      12.264  -0.837  10.931  1.00 36.10     0.241 C 
ATOM   1546  O   ASN A 350      12.297  -0.605   9.717  1.00 32.31    -0.271 OA
ATOM   1547  CB  ASN A 350      12.141   1.615  11.359  1.00 34.29     0.024 C 
ATOM   1548  HB1 ASN A 350      13.241   1.700  11.199  1.00  0.00     0.049 H 
ATOM   1549  HB2 ASN A 350      12.016   2.395  12.145  1.00  0.00     0.049 H 
ATOM   1550  CG  ASN A 350      11.373   1.976  10.100  1.00 35.84     0.151 C 
ATOM   1551  OD1 ASN A 350      10.168   1.739   9.985  1.00 35.87    -0.178 OA
ATOM   1552  ND2 ASN A 350      12.068   2.544   9.137  1.00 37.31    -0.381 N 
ATOM   1553 1HD2 ASN A 350      11.552   2.787   8.291  1.00  0.00     0.158 HD
ATOM   1554 2HD2 ASN A 350      13.064   2.740   9.232  1.00  0.00     0.158 HD
ATOM   1555  N   VAL A 351      12.599  -2.026  11.449  1.00 37.17    -0.346 N 
ATOM   1556  HN  VAL A 351      12.435  -2.222  12.436  1.00  0.00     0.163 HD
ATOM   1557  CA  VAL A 351      13.209  -3.051  10.575  1.00 36.54     0.092 C 
ATOM   1558  HA  VAL A 351      14.009  -2.536   9.994  1.00  0.00     0.088 H 
ATOM   1559  C   VAL A 351      12.215  -3.606   9.549  1.00 36.09     0.241 C 
ATOM   1560  O   VAL A 351      11.150  -4.151   9.892  1.00 34.70    -0.271 OA
ATOM   1561  CB  VAL A 351      13.899  -4.157  11.378  1.00 37.68    -0.033 C 
ATOM   1562  HB  VAL A 351      14.543  -3.670  12.147  1.00  0.00     0.042 H 
ATOM   1563  CG1 VAL A 351      12.877  -5.049  12.113  1.00 40.14    -0.071 C 
ATOM   1564 1HG1 VAL A 351      12.215  -4.461  12.790  1.00  0.00     0.028 H 
ATOM   1565 2HG1 VAL A 351      13.385  -5.875  12.663  1.00  0.00     0.028 H 
ATOM   1566 3HG1 VAL A 351      12.280  -5.657  11.393  1.00  0.00     0.028 H 
ATOM   1567  CG2 VAL A 351      14.805  -4.962  10.452  1.00 37.85    -0.071 C 
ATOM   1568 1HG2 VAL A 351      15.544  -4.317   9.921  1.00  0.00     0.028 H 
ATOM   1569 2HG2 VAL A 351      14.208  -5.570   9.732  1.00  0.00     0.028 H 
ATOM   1570 3HG2 VAL A 351      15.313  -5.788  11.002  1.00  0.00     0.028 H 
ATOM   1571  N   GLY A 352      12.557  -3.452   8.276  1.00 34.78    -0.351 N 
ATOM   1572  HN  GLY A 352      13.468  -3.055   8.045  1.00  0.00     0.163 HD
ATOM   1573  CA  GLY A 352      11.652  -3.841   7.205  1.00 35.78     0.069 C 
ATOM   1574  HA1 GLY A 352      12.214  -3.993   6.254  1.00  0.00     0.078 H 
ATOM   1575  HA2 GLY A 352      11.274  -4.877   7.369  1.00  0.00     0.078 H 
ATOM   1576  C   GLY A 352      10.492  -2.876   6.993  1.00 38.04     0.236 C 
ATOM   1577  O   GLY A 352       9.484  -3.234   6.342  1.00 36.38    -0.272 OA
ATOM   1578  N   GLU A 353      10.647  -1.656   7.532  1.00 38.32    -0.346 N 
ATOM   1579  HN  GLU A 353      11.560  -1.411   7.914  1.00  0.00     0.163 HD
ATOM   1580  CA  GLU A 353       9.580  -0.658   7.602  1.00 36.33     0.090 C 
ATOM   1581  HA  GLU A 353      10.015   0.254   8.073  1.00  0.00     0.087 H 
ATOM   1582  C   GLU A 353       8.417  -1.097   8.471  1.00 33.28     0.241 C 
ATOM   1583  O   GLU A 353       7.511  -1.757   7.979  1.00 31.30    -0.271 OA
ATOM   1584  CB  GLU A 353       9.118  -0.263   6.206  1.00 37.43    -0.029 C 
ATOM   1585  HB1 GLU A 353       8.303   0.497   6.220  1.00  0.00     0.037 H 
ATOM   1586  HB2 GLU A 353       8.554  -1.076   5.691  1.00  0.00     0.037 H 
ATOM   1587  CG  GLU A 353      10.337   0.195   5.423  1.00 44.39     0.018 C 
ATOM   1588  HG1 GLU A 353      10.890  -0.681   5.009  1.00  0.00     0.049 H 
ATOM   1589  HG2 GLU A 353      11.116   0.600   6.110  1.00  0.00     0.049 H 
ATOM   1590  CD  GLU A 353      10.025   1.181   4.340  1.00 48.55     0.172 C 
ATOM   1591  OE1 GLU A 353       8.914   1.117   3.772  1.00 51.91    -0.648 OA
ATOM   1592  OE2 GLU A 353      10.899   2.031   4.073  1.00 59.01    -0.648 OA
ATOM   1593  N   GLU A 354       8.461  -0.669   9.741  1.00 30.73    -0.347 N 
ATOM   1594  HN  GLU A 354       9.238  -0.065  10.008  1.00  0.00     0.163 HD
ATOM   1595  CA  GLU A 354       7.472  -1.005  10.780  1.00 28.71     0.077 C 
ATOM   1596  HA  GLU A 354       6.625  -1.578  10.337  1.00  0.00     0.085 H 
ATOM   1597  C   GLU A 354       6.989   0.335  11.292  1.00 25.26     0.175 C 
ATOM   1598  O   GLU A 354       7.713   1.034  11.975  1.00 23.98    -0.175 OA
ATOM   1599  CB  GLU A 354       8.117  -1.806  11.924  1.00 29.70    -0.030 C 
ATOM   1600  HB1 GLU A 354       7.384  -1.997  12.743  1.00  0.00     0.037 H 
ATOM   1601  HB2 GLU A 354       8.854  -1.184  12.484  1.00  0.00     0.037 H 
ATOM   1602  CG  GLU A 354       8.748  -3.099  11.445  1.00 30.63     0.021 C 
ATOM   1603  HG1 GLU A 354       7.985  -3.745  10.952  1.00  0.00     0.048 H 
ATOM   1604  HG2 GLU A 354       9.422  -2.905  10.578  1.00  0.00     0.048 H 
ATOM   1605  CD  GLU A 354       9.469  -3.861  12.506  1.00 32.81     0.289 C 
ATOM   1606  OE1 GLU A 354      10.312  -3.258  13.249  1.00 32.52    -0.150 OA
ATOM   1607  OE2 GLU A 354       9.216  -5.107  12.569  1.00 37.11    -0.263 OA
ATOM   1608  N   ASP A 355       5.775   0.692  10.922  1.00 23.99    -0.357 N 
ATOM   1609  HN  ASP A 355       5.230   0.052  10.344  1.00  0.00     0.162 HD
ATOM   1610  CA  ASP A 355       5.188   1.956  11.305  1.00 24.77     0.093 C 
ATOM   1611  HA  ASP A 355       5.972   2.551  11.829  1.00  0.00     0.087 H 
ATOM   1612  C   ASP A 355       3.974   1.849  12.244  1.00 28.07     0.241 C 
ATOM   1613  O   ASP A 355       3.262   2.838  12.460  1.00 25.56    -0.271 OA
ATOM   1614  CB  ASP A 355       4.792   2.712  10.057  1.00 24.05     0.013 C 
ATOM   1615  HB1 ASP A 355       3.987   2.179   9.499  1.00  0.00     0.044 H 
ATOM   1616  HB2 ASP A 355       4.241   3.648  10.309  1.00  0.00     0.044 H 
ATOM   1617  CG  ASP A 355       5.993   3.000   9.157  1.00 22.15     0.198 C 
ATOM   1618  HG  ASP A 355       6.025   1.931   8.843  1.00  0.00     0.138 H 
ATOM   1619  OD1 ASP A 355       7.176   2.906   9.634  1.00 19.93    -0.202 OA
ATOM   1620  OD2 ASP A 355       5.726   3.331   8.036  1.00 22.13    -0.202 OA
ATOM   1621  N   CYS A 356       3.745   0.666  12.795  1.00 28.70    -0.345 N 
ATOM   1622  HN  CYS A 356       4.364  -0.119  12.592  1.00  0.00     0.163 HD
ATOM   1623  CA  CYS A 356       2.600   0.485  13.698  1.00 29.44     0.098 C 
ATOM   1624  HA  CYS A 356       2.180   1.490  13.935  1.00  0.00     0.088 H 
ATOM   1625  C   CYS A 356       3.013  -0.172  14.993  1.00 28.28     0.241 C 
ATOM   1626  O   CYS A 356       3.848  -1.067  15.011  1.00 26.38    -0.271 OA
ATOM   1627  CB  CYS A 356       1.526  -0.325  12.994  1.00 29.65     0.013 C 
ATOM   1628  HB1 CYS A 356       1.943  -1.288  12.618  1.00  0.00     0.053 H 
ATOM   1629  HB2 CYS A 356       0.784  -0.716  13.729  1.00  0.00     0.053 H 
ATOM   1630  SG  CYS A 356       0.699   0.563  11.673  1.00 31.65    -0.095 SA
ATOM   1631  N   ALA A 357       2.438   0.302  16.089  1.00 28.96    -0.346 N 
ATOM   1632  HN  ALA A 357       1.679   0.978  16.000  1.00  0.00     0.163 HD
ATOM   1633  CA  ALA A 357       2.860  -0.116  17.410  1.00 28.94     0.086 C 
ATOM   1634  HA  ALA A 357       3.882  -0.552  17.324  1.00  0.00     0.086 H 
ATOM   1635  C   ALA A 357       1.934  -1.191  17.956  1.00 26.86     0.240 C 
ATOM   1636  O   ALA A 357       0.730  -1.130  17.768  1.00 26.17    -0.271 OA
ATOM   1637  CB  ALA A 357       2.931   1.064  18.365  1.00 29.29    -0.049 C 
ATOM   1638  HB1 ALA A 357       3.256   0.742  19.382  1.00  0.00     0.030 H 
ATOM   1639  HB2 ALA A 357       1.966   1.621  18.401  1.00  0.00     0.030 H 
ATOM   1640  HB3 ALA A 357       3.582   1.876  17.965  1.00  0.00     0.030 H 
ATOM   1641  N   GLU A 358       2.524  -2.171  18.627  1.00 26.65    -0.346 N 
ATOM   1642  HN  GLU A 358       3.532  -2.119  18.776  1.00  0.00     0.163 HD
ATOM   1643  CA  GLU A 358       1.809  -3.308  19.157  1.00 25.47     0.090 C 
ATOM   1644  HA  GLU A 358       0.718  -3.079  19.175  1.00  0.00     0.087 H 
ATOM   1645  C   GLU A 358       2.280  -3.597  20.569  1.00 24.90     0.241 C 
ATOM   1646  O   GLU A 358       3.425  -3.331  20.943  1.00 25.18    -0.271 OA
ATOM   1647  CB  GLU A 358       2.050  -4.553  18.283  1.00 27.54    -0.029 C 
ATOM   1648  HB1 GLU A 358       1.728  -4.379  17.230  1.00  0.00     0.037 H 
ATOM   1649  HB2 GLU A 358       1.347  -5.377  18.546  1.00  0.00     0.037 H 
ATOM   1650  CG  GLU A 358       3.508  -5.020  18.351  1.00 30.28     0.018 C 
ATOM   1651  HG1 GLU A 358       3.895  -4.887  19.388  1.00  0.00     0.049 H 
ATOM   1652  HG2 GLU A 358       4.156  -4.302  17.797  1.00  0.00     0.049 H 
ATOM   1653  CD  GLU A 358       3.797  -6.437  17.877  1.00 30.18     0.172 C 
ATOM   1654  OE1 GLU A 358       5.002  -6.722  17.694  1.00 31.28    -0.648 OA
ATOM   1655  OE2 GLU A 358       2.880  -7.274  17.725  1.00 29.53    -0.648 OA
ATOM   1656  N   PHE A 359       1.409  -4.202  21.358  1.00 23.89    -0.346 N 
ATOM   1657  HN  PHE A 359       0.427  -4.245  21.084  1.00  0.00     0.163 HD
ATOM   1658  CA  PHE A 359       1.824  -4.795  22.587  1.00 22.99     0.093 C 
ATOM   1659  HA  PHE A 359       2.554  -4.131  23.106  1.00  0.00     0.088 H 
ATOM   1660  C   PHE A 359       2.467  -6.124  22.267  1.00 25.22     0.241 C 
ATOM   1661  O   PHE A 359       1.846  -6.983  21.625  1.00 26.29    -0.271 OA
ATOM   1662  CB  PHE A 359       0.609  -5.040  23.479  1.00 22.54    -0.014 C 
ATOM   1663  HB1 PHE A 359       0.895  -5.634  24.378  1.00  0.00     0.043 H 
ATOM   1664  HB2 PHE A 359      -0.094  -5.758  22.996  1.00  0.00     0.043 H 
ATOM   1665  CG  PHE A 359      -0.107  -3.791  23.879  1.00 21.13    -0.056 A 
ATOM   1666  CD1 PHE A 359       0.362  -3.005  24.895  1.00 23.40    -0.077 A 
ATOM   1667  HD1 PHE A 359       1.281  -3.302  25.428  1.00  0.00     0.084 H 
ATOM   1668  CD2 PHE A 359      -1.220  -3.373  23.190  1.00 22.72    -0.077 A 
ATOM   1669  HD2 PHE A 359      -1.591  -3.963  22.335  1.00  0.00     0.084 H 
ATOM   1670  CE1 PHE A 359      -0.295  -1.841  25.269  1.00 21.70    -0.082 A 
ATOM   1671  HE1 PHE A 359       0.091  -1.233  26.104  1.00  0.00     0.083 H 
ATOM   1672  CE2 PHE A 359      -1.874  -2.220  23.563  1.00 23.94    -0.082 A 
ATOM   1673  HE2 PHE A 359      -2.781  -1.907  23.019  1.00  0.00     0.083 H 
ATOM   1674  CZ  PHE A 359      -1.409  -1.454  24.607  1.00 21.91    -0.083 A 
ATOM   1675  HZ  PHE A 359      -1.940  -0.533  24.901  1.00  0.00     0.083 H 
ATOM   1676  N   SER A 360       3.685  -6.318  22.777  1.00 27.30    -0.344 N 
ATOM   1677  HN  SER A 360       4.093  -5.600  23.375  1.00  0.00     0.163 HD
ATOM   1678  CA  SER A 360       4.429  -7.502  22.508  1.00 30.03     0.109 C 
ATOM   1679  HA  SER A 360       3.720  -8.338  22.305  1.00  0.00     0.090 H 
ATOM   1680  C   SER A 360       5.364  -7.910  23.628  1.00 34.52     0.242 C 
ATOM   1681  O   SER A 360       6.431  -7.315  23.793  1.00 34.92    -0.271 OA
ATOM   1682  CB  SER A 360       5.248  -7.250  21.283  1.00 32.98     0.044 C 
ATOM   1683  HB1 SER A 360       4.635  -6.886  20.425  1.00  0.00     0.077 H 
ATOM   1684  HB2 SER A 360       5.910  -6.359  21.386  1.00  0.00     0.077 H 
ATOM   1685  OG  SER A 360       5.962  -8.419  20.978  1.00 40.68    -0.398 OA
ATOM   1686  HG  SER A 360       6.482  -8.259  20.200  1.00  0.00     0.209 HD
ATOM   1687  N   GLY A 361       4.991  -8.972  24.349  1.00 35.88    -0.350 N 
ATOM   1688  HN  GLY A 361       4.192  -9.524  24.038  1.00  0.00     0.163 HD
ATOM   1689  CA  GLY A 361       5.689  -9.364  25.562  1.00 34.56     0.069 C 
ATOM   1690  HA1 GLY A 361       6.787  -9.462  25.395  1.00  0.00     0.078 H 
ATOM   1691  HA2 GLY A 361       5.469 -10.420  25.844  1.00  0.00     0.078 H 
ATOM   1692  C   GLY A 361       5.371  -8.395  26.698  1.00 36.67     0.236 C 
ATOM   1693  O   GLY A 361       4.215  -8.177  27.045  1.00 36.59    -0.272 OA
ATOM   1694  N   ASN A 362       6.411  -7.830  27.292  1.00 37.22    -0.346 N 
ATOM   1695  HN  ASN A 362       7.350  -8.062  26.967  1.00  0.00     0.163 HD
ATOM   1696  CA  ASN A 362       6.261  -6.886  28.397  1.00 38.63     0.097 C 
ATOM   1697  HA  ASN A 362       5.299  -7.107  28.916  1.00  0.00     0.088 H 
ATOM   1698  C   ASN A 362       6.253  -5.413  27.982  1.00 35.07     0.241 C 
ATOM   1699  O   ASN A 362       6.003  -4.545  28.798  1.00 34.05    -0.271 OA
ATOM   1700  CB  ASN A 362       7.400  -7.110  29.387  1.00 41.76     0.036 C 
ATOM   1701  HB1 ASN A 362       7.415  -6.318  30.171  1.00  0.00     0.051 H 
ATOM   1702  HB2 ASN A 362       8.390  -6.910  28.915  1.00  0.00     0.051 H 
ATOM   1703  CG  ASN A 362       7.355  -8.498  30.007  1.00 48.28     0.217 C 
ATOM   1704  OD1 ASN A 362       6.278  -9.069  30.273  1.00 48.40    -0.274 OA
ATOM   1705  ND2 ASN A 362       8.531  -9.061  30.222  1.00 55.91    -0.370 N 
ATOM   1706 1HD2 ASN A 362       8.501  -9.992  30.638  1.00  0.00     0.159 HD
ATOM   1707 2HD2 ASN A 362       9.411  -8.594  30.005  1.00  0.00     0.159 HD
ATOM   1708  N   GLY A 363       6.553  -5.139  26.725  1.00 35.30    -0.351 N 
ATOM   1709  HN  GLY A 363       6.809  -5.901  26.096  1.00  0.00     0.163 HD
ATOM   1710  CA  GLY A 363       6.527  -3.754  26.208  1.00 34.44     0.069 C 
ATOM   1711  HA1 GLY A 363       7.551  -3.312  26.229  1.00  0.00     0.078 H 
ATOM   1712  HA2 GLY A 363       6.012  -3.079  26.931  1.00  0.00     0.078 H 
ATOM   1713  C   GLY A 363       5.913  -3.609  24.814  1.00 32.67     0.236 C 
ATOM   1714  O   GLY A 363       5.101  -4.440  24.366  1.00 28.62    -0.272 OA
ATOM   1715  N   TRP A 364       6.323  -2.532  24.138  1.00 30.61    -0.346 N 
ATOM   1716  HN  TRP A 364       7.026  -1.929  24.566  1.00  0.00     0.163 HD
ATOM   1717  CA  TRP A 364       5.824  -2.183  22.844  1.00 27.30     0.093 C 
ATOM   1718  HA  TRP A 364       4.901  -2.772  22.632  1.00  0.00     0.088 H 
ATOM   1719  C   TRP A 364       6.875  -2.509  21.811  1.00 27.44     0.241 C 
ATOM   1720  O   TRP A 364       8.074  -2.461  22.075  1.00 26.70    -0.271 OA
ATOM   1721  CB  TRP A 364       5.510  -0.695  22.736  1.00 27.20    -0.012 C 
ATOM   1722  HB1 TRP A 364       5.108  -0.474  21.720  1.00  0.00     0.044 H 
ATOM   1723  HB2 TRP A 364       6.462  -0.116  22.713  1.00  0.00     0.044 H 
ATOM   1724  CG  TRP A 364       4.627  -0.131  23.737  1.00 27.02    -0.028 A 
ATOM   1725  CD1 TRP A 364       3.886  -0.788  24.684  1.00 26.54    -0.015 A 
ATOM   1726  HD1 TRP A 364       3.845  -1.883  24.811  1.00  0.00     0.112 H 
ATOM   1727  CD2 TRP A 364       4.342   1.242  23.882  1.00 27.75    -0.002 A 
ATOM   1728  NE1 TRP A 364       3.198   0.128  25.456  1.00 24.81    -0.365 N 
ATOM   1729  HE1 TRP A 364       2.593  -0.094  26.247  1.00  0.00     0.165 HD
ATOM   1730  CE2 TRP A 364       3.464   1.382  24.982  1.00 25.73     0.042 A 
ATOM   1731  CE3 TRP A 364       4.799   2.394  23.233  1.00 28.44    -0.070 A 
ATOM   1732  HE3 TRP A 364       5.518   2.326  22.400  1.00  0.00     0.084 H 
ATOM   1733  CZ2 TRP A 364       2.979   2.631  25.405  1.00 26.27    -0.056 A 
ATOM   1734  HZ2 TRP A 364       2.276   2.712  26.251  1.00  0.00     0.086 H 
ATOM   1735  CZ3 TRP A 364       4.320   3.637  23.668  1.00 27.35    -0.082 A 
ATOM   1736  HZ3 TRP A 364       4.665   4.556  23.165  1.00  0.00     0.083 H 
ATOM   1737  CH2 TRP A 364       3.403   3.734  24.739  1.00 26.32    -0.081 A 
ATOM   1738  HH2 TRP A 364       3.025   4.726  25.039  1.00  0.00     0.083 H 
ATOM   1739  N   ASN A 365       6.403  -2.819  20.621  1.00 25.86    -0.346 N 
ATOM   1740  HN  ASN A 365       5.395  -2.908  20.494  1.00  0.00     0.163 HD
ATOM   1741  CA  ASN A 365       7.284  -3.037  19.484  1.00 27.73     0.096 C 
ATOM   1742  HA  ASN A 365       8.283  -2.593  19.703  1.00  0.00     0.088 H 
ATOM   1743  C   ASN A 365       6.687  -2.353  18.258  1.00 26.46     0.241 C 
ATOM   1744  O   ASN A 365       5.487  -2.239  18.141  1.00 28.42    -0.271 OA
ATOM   1745  CB  ASN A 365       7.446  -4.538  19.210  1.00 25.15     0.024 C 
ATOM   1746  HB1 ASN A 365       7.910  -5.061  20.078  1.00  0.00     0.049 H 
ATOM   1747  HB2 ASN A 365       6.459  -5.057  19.200  1.00  0.00     0.049 H 
ATOM   1748  CG  ASN A 365       8.230  -4.801  17.915  1.00 27.41     0.151 C 
ATOM   1749  OD1 ASN A 365       9.296  -4.191  17.688  1.00 22.88    -0.178 OA
ATOM   1750  ND2 ASN A 365       7.694  -5.671  17.049  1.00 22.61    -0.381 N 
ATOM   1751 1HD2 ASN A 365       6.823  -6.169  17.234  1.00  0.00     0.158 HD
ATOM   1752 2HD2 ASN A 365       8.214  -5.846  16.189  1.00  0.00     0.158 HD
ATOM   1753  N   ASP A 366       7.521  -1.898  17.342  1.00 28.82    -0.347 N 
ATOM   1754  HN  ASP A 366       8.518  -1.834  17.546  1.00  0.00     0.163 HD
ATOM   1755  CA  ASP A 366       7.017  -1.488  16.043  1.00 25.71     0.085 C 
ATOM   1756  HA  ASP A 366       5.952  -1.189  16.185  1.00  0.00     0.086 H 
ATOM   1757  C   ASP A 366       7.025  -2.669  15.076  1.00 27.17     0.175 C 
ATOM   1758  O   ASP A 366       8.004  -3.384  14.990  1.00 25.71    -0.175 OA
ATOM   1759  CB  ASP A 366       7.753  -0.272  15.492  1.00 28.37     0.044 C 
ATOM   1760  HB1 ASP A 366       7.576   0.617  16.141  1.00  0.00     0.051 H 
ATOM   1761  HB2 ASP A 366       7.271   0.081  14.550  1.00  0.00     0.051 H 
ATOM   1762  CG  ASP A 366       9.221  -0.481  15.281  1.00 28.05     0.292 C 
ATOM   1763  OD1 ASP A 366       9.813  -1.344  15.948  1.00 27.12    -0.150 OA
ATOM   1764  OD2 ASP A 366       9.784   0.275  14.457  1.00 32.28    -0.263 OA
ATOM   1765  N   ASP A 367       5.905  -2.914  14.403  1.00 26.56    -0.356 N 
ATOM   1766  HN  ASP A 367       5.096  -2.310  14.547  1.00  0.00     0.162 HD
ATOM   1767  CA  ASP A 367       5.806  -4.019  13.469  1.00 29.24     0.097 C 
ATOM   1768  HA  ASP A 367       6.831  -4.380  13.219  1.00  0.00     0.088 H 
ATOM   1769  C   ASP A 367       5.167  -3.480  12.241  1.00 27.96     0.241 C 
ATOM   1770  O   ASP A 367       4.806  -2.304  12.196  1.00 26.23    -0.271 OA
ATOM   1771  CB  ASP A 367       4.984  -5.187  14.024  1.00 30.43     0.043 C 
ATOM   1772  HB1 ASP A 367       3.895  -5.022  13.852  1.00  0.00     0.052 H 
ATOM   1773  HB2 ASP A 367       4.997  -5.186  15.139  1.00  0.00     0.052 H 
ATOM   1774  CG  ASP A 367       5.426  -6.565  13.470  1.00 32.22     0.175 C 
ATOM   1775  OD1 ASP A 367       6.045  -6.661  12.378  1.00 31.15    -0.648 OA
ATOM   1776  OD2 ASP A 367       5.142  -7.576  14.144  1.00 32.34    -0.648 OA
ATOM   1777  N   LYS A 368       5.056  -4.354  11.243  1.00 29.64    -0.346 N 
ATOM   1778  HN  LYS A 368       5.371  -5.311  11.404  1.00  0.00     0.163 HD
ATOM   1779  CA  LYS A 368       4.512  -4.022   9.938  1.00 32.05     0.089 C 
ATOM   1780  HA  LYS A 368       4.883  -3.014   9.639  1.00  0.00     0.087 H 
ATOM   1781  C   LYS A 368       2.984  -3.990   9.990  1.00 30.08     0.241 C 
ATOM   1782  O   LYS A 368       2.351  -4.912  10.480  1.00 25.31    -0.271 OA
ATOM   1783  CB  LYS A 368       4.948  -5.041   8.883  1.00 36.44    -0.038 C 
ATOM   1784  HB1 LYS A 368       4.248  -5.909   8.875  1.00  0.00     0.036 H 
ATOM   1785  HB2 LYS A 368       4.768  -4.636   7.860  1.00  0.00     0.036 H 
ATOM   1786  CG  LYS A 368       6.381  -5.526   9.008  1.00 40.08    -0.061 C 
ATOM   1787  HG1 LYS A 368       6.513  -6.214   9.875  1.00  0.00     0.033 H 
ATOM   1788  HG2 LYS A 368       7.069  -4.712   9.337  1.00  0.00     0.033 H 
ATOM   1789  CD  LYS A 368       6.834  -6.158   7.712  1.00 48.43    -0.043 C 
ATOM   1790  HD1 LYS A 368       6.136  -6.958   7.370  1.00  0.00     0.035 H 
ATOM   1791  HD2 LYS A 368       6.722  -5.464   6.847  1.00  0.00     0.035 H 
ATOM   1792  CE  LYS A 368       8.260  -6.667   7.854  1.00 55.12     0.080 C 
ATOM   1793  HE1 LYS A 368       8.921  -5.899   8.320  1.00  0.00     0.075 H 
ATOM   1794  HE2 LYS A 368       8.762  -6.751   6.862  1.00  0.00     0.075 H 
ATOM   1795  NZ  LYS A 368       8.315  -7.960   8.603  1.00 54.90    -0.079 N 
ATOM   1796  HZ1 LYS A 368       9.271  -8.301   8.698  1.00  0.00     0.274 HD
ATOM   1797  HZ2 LYS A 368       7.710  -8.662   8.177  1.00  0.00     0.274 HD
ATOM   1798  HZ3 LYS A 368       7.856  -7.884   9.510  1.00  0.00     0.274 HD
ATOM   1799  N   CYS A 369       2.442  -2.937   9.403  1.00 29.41    -0.345 N 
ATOM   1800  HN  CYS A 369       3.031  -2.378   8.785  1.00  0.00     0.163 HD
ATOM   1801  CA  CYS A 369       1.066  -2.528   9.582  1.00 28.75     0.098 C 
ATOM   1802  HA  CYS A 369       0.839  -2.539  10.673  1.00  0.00     0.088 H 
ATOM   1803  C   CYS A 369       0.103  -3.426   8.899  1.00 28.97     0.242 C 
ATOM   1804  O   CYS A 369      -1.068  -3.422   9.266  1.00 28.38    -0.271 OA
ATOM   1805  CB  CYS A 369       0.847  -1.096   9.059  1.00 29.62     0.013 C 
ATOM   1806  HB1 CYS A 369       1.050  -1.054   7.963  1.00  0.00     0.053 H 
ATOM   1807  HB2 CYS A 369      -0.240  -0.848   9.068  1.00  0.00     0.053 H 
ATOM   1808  SG  CYS A 369       1.787   0.196   9.916  1.00 30.26    -0.095 SA
ATOM   1809  N   ASN A 370       0.565  -4.165   7.882  1.00 28.00    -0.346 N 
ATOM   1810  HN  ASN A 370       1.552  -4.105   7.631  1.00  0.00     0.163 HD
ATOM   1811  CA  ASN A 370      -0.302  -5.047   7.130  1.00 30.72     0.097 C 
ATOM   1812  HA  ASN A 370      -1.325  -4.603   7.147  1.00  0.00     0.088 H 
ATOM   1813  C   ASN A 370      -0.407  -6.450   7.697  1.00 28.39     0.241 C 
ATOM   1814  O   ASN A 370      -1.135  -7.250   7.161  1.00 31.03    -0.271 OA
ATOM   1815  CB  ASN A 370       0.136  -5.129   5.668  1.00 35.84     0.036 C 
ATOM   1816  HB1 ASN A 370      -0.683  -5.540   5.032  1.00  0.00     0.051 H 
ATOM   1817  HB2 ASN A 370       0.221  -4.110   5.223  1.00  0.00     0.051 H 
ATOM   1818  CG  ASN A 370       1.412  -5.909   5.468  1.00 39.28     0.217 C 
ATOM   1819  OD1 ASN A 370       2.407  -5.703   6.163  1.00 43.84    -0.274 OA
ATOM   1820  ND2 ASN A 370       1.403  -6.790   4.466  1.00 49.44    -0.370 N 
ATOM   1821 1HD2 ASN A 370       0.579  -6.961   3.890  1.00  0.00     0.159 HD
ATOM   1822 2HD2 ASN A 370       2.266  -7.317   4.331  1.00  0.00     0.159 HD
ATOM   1823  N   LEU A 371       0.322  -6.750   8.764  1.00 29.49    -0.346 N 
ATOM   1824  HN  LEU A 371       1.027  -6.089   9.090  1.00  0.00     0.163 HD
ATOM   1825  CA  LEU A 371       0.133  -8.021   9.488  1.00 29.38     0.089 C 
ATOM   1826  HA  LEU A 371       0.022  -8.838   8.737  1.00  0.00     0.087 H 
ATOM   1827  C   LEU A 371      -1.114  -7.978  10.323  1.00 30.08     0.241 C 
ATOM   1828  O   LEU A 371      -1.583  -6.919  10.706  1.00 30.00    -0.271 OA
ATOM   1829  CB  LEU A 371       1.314  -8.369  10.406  1.00 27.70    -0.035 C 
ATOM   1830  HB1 LEU A 371       1.375  -7.640  11.247  1.00  0.00     0.037 H 
ATOM   1831  HB2 LEU A 371       1.097  -9.304  10.974  1.00  0.00     0.037 H 
ATOM   1832  CG  LEU A 371       2.658  -8.479   9.709  1.00 29.29    -0.059 C 
ATOM   1833  HG  LEU A 371       2.856  -7.517   9.181  1.00  0.00     0.038 H 
ATOM   1834  CD1 LEU A 371       3.802  -8.734  10.678  1.00 27.68    -0.073 C 
ATOM   1835 1HD1 LEU A 371       3.876  -7.925  11.442  1.00  0.00     0.028 H 
ATOM   1836 2HD1 LEU A 371       4.768  -8.878  10.141  1.00  0.00     0.028 H 
ATOM   1837 3HD1 LEU A 371       3.718  -9.739  11.154  1.00  0.00     0.028 H 
ATOM   1838  CD2 LEU A 371       2.558  -9.578   8.671  1.00 28.59    -0.073 C 
ATOM   1839 1HD2 LEU A 371       1.719  -9.391   7.961  1.00  0.00     0.028 H 
ATOM   1840 2HD2 LEU A 371       2.474 -10.583   9.147  1.00  0.00     0.028 H 
ATOM   1841 3HD2 LEU A 371       3.524  -9.722   8.134  1.00  0.00     0.028 H 
ATOM   1842  N   ALA A 372      -1.597  -9.172  10.634  1.00 30.55    -0.346 N 
ATOM   1843  HN  ALA A 372      -1.042  -9.988  10.377  1.00  0.00     0.163 HD
ATOM   1844  CA  ALA A 372      -2.853  -9.402  11.310  1.00 29.64     0.086 C 
ATOM   1845  HA  ALA A 372      -3.507  -8.507  11.184  1.00  0.00     0.086 H 
ATOM   1846  C   ALA A 372      -2.555  -9.603  12.796  1.00 29.22     0.240 C 
ATOM   1847  O   ALA A 372      -1.763 -10.458  13.164  1.00 29.43    -0.271 OA
ATOM   1848  CB  ALA A 372      -3.551 -10.626  10.705  1.00 31.84    -0.049 C 
ATOM   1849  HB1 ALA A 372      -3.768 -10.479   9.621  1.00  0.00     0.030 H 
ATOM   1850  HB2 ALA A 372      -4.473 -10.892  11.273  1.00  0.00     0.030 H 
ATOM   1851  HB3 ALA A 372      -2.965 -11.558  10.881  1.00  0.00     0.030 H 
ATOM   1852  N   LYS A 373      -3.148  -8.760  13.639  1.00 27.52    -0.346 N 
ATOM   1853  HN  LYS A 373      -3.741  -8.021  13.261  1.00  0.00     0.163 HD
ATOM   1854  CA  LYS A 373      -2.979  -8.856  15.078  1.00 25.70     0.089 C 
ATOM   1855  HA  LYS A 373      -2.569  -9.859  15.340  1.00  0.00     0.087 H 
ATOM   1856  C   LYS A 373      -4.290  -8.651  15.776  1.00 23.97     0.241 C 
ATOM   1857  O   LYS A 373      -5.214  -8.104  15.196  1.00 25.16    -0.271 OA
ATOM   1858  CB  LYS A 373      -2.014  -7.763  15.560  1.00 26.72    -0.038 C 
ATOM   1859  HB1 LYS A 373      -2.187  -7.550  16.641  1.00  0.00     0.036 H 
ATOM   1860  HB2 LYS A 373      -2.298  -6.780  15.118  1.00  0.00     0.036 H 
ATOM   1861  CG  LYS A 373      -0.517  -8.045  15.308  1.00 27.78    -0.061 C 
ATOM   1862  HG1 LYS A 373      -0.184  -8.959  15.852  1.00  0.00     0.033 H 
ATOM   1863  HG2 LYS A 373      -0.344  -8.386  14.261  1.00  0.00     0.033 H 
ATOM   1864  CD  LYS A 373       0.364  -6.855  15.648  1.00 28.23    -0.043 C 
ATOM   1865  HD1 LYS A 373       0.568  -6.820  16.744  1.00  0.00     0.035 H 
ATOM   1866  HD2 LYS A 373      -0.204  -5.902  15.531  1.00  0.00     0.035 H 
ATOM   1867  CE  LYS A 373       1.661  -6.801  14.864  1.00 31.74     0.080 C 
ATOM   1868  HE1 LYS A 373       1.474  -6.805  13.765  1.00  0.00     0.075 H 
ATOM   1869  HE2 LYS A 373       2.150  -5.803  14.952  1.00  0.00     0.075 H 
ATOM   1870  NZ  LYS A 373       2.577  -7.888  15.260  1.00 35.02    -0.079 N 
ATOM   1871  HZ1 LYS A 373       3.449  -7.852  14.733  1.00  0.00     0.274 HD
ATOM   1872  HZ2 LYS A 373       2.130  -8.801  15.179  1.00  0.00     0.274 HD
ATOM   1873  HZ3 LYS A 373       2.748  -7.884  16.266  1.00  0.00     0.274 HD
ATOM   1874  N   PHE A 374      -4.360  -9.021  17.055  1.00 24.96    -0.346 N 
ATOM   1875  HN  PHE A 374      -3.607  -9.572  17.467  1.00  0.00     0.163 HD
ATOM   1876  CA  PHE A 374      -5.517  -8.638  17.872  1.00 24.48     0.093 C 
ATOM   1877  HA  PHE A 374      -6.448  -8.896  17.315  1.00  0.00     0.088 H 
ATOM   1878  C   PHE A 374      -5.482  -7.137  18.087  1.00 24.47     0.241 C 
ATOM   1879  O   PHE A 374      -4.463  -6.490  17.819  1.00 24.62    -0.271 OA
ATOM   1880  CB  PHE A 374      -5.527  -9.370  19.192  1.00 25.48    -0.014 C 
ATOM   1881  HB1 PHE A 374      -6.341  -8.986  19.851  1.00  0.00     0.043 H 
ATOM   1882  HB2 PHE A 374      -4.642  -9.087  19.808  1.00  0.00     0.043 H 
ATOM   1883  CG  PHE A 374      -5.618 -10.850  19.047  1.00 28.75    -0.056 A 
ATOM   1884  CD1 PHE A 374      -6.845 -11.471  18.979  1.00 31.43    -0.077 A 
ATOM   1885  HD1 PHE A 374      -7.765 -10.869  19.071  1.00  0.00     0.084 H 
ATOM   1886  CD2 PHE A 374      -4.473 -11.623  18.947  1.00 30.41    -0.077 A 
ATOM   1887  HD2 PHE A 374      -3.484 -11.137  18.985  1.00  0.00     0.084 H 
ATOM   1888  CE1 PHE A 374      -6.940 -12.842  18.797  1.00 32.81    -0.082 A 
ATOM   1889  HE1 PHE A 374      -7.930 -13.322  18.723  1.00  0.00     0.083 H 
ATOM   1890  CE2 PHE A 374      -4.553 -12.987  18.801  1.00 32.23    -0.082 A 
ATOM   1891  HE2 PHE A 374      -3.631 -13.590  18.758  1.00  0.00     0.083 H 
ATOM   1892  CZ  PHE A 374      -5.790 -13.607  18.708  1.00 31.97    -0.083 A 
ATOM   1893  HZ  PHE A 374      -5.857 -14.699  18.565  1.00  0.00     0.083 H 
ATOM   1894  N   TRP A 375      -6.581  -6.571  18.563  1.00 25.25    -0.346 N 
ATOM   1895  HN  TRP A 375      -7.388  -7.153  18.786  1.00  0.00     0.163 HD
ATOM   1896  CA  TRP A 375      -6.657  -5.119  18.775  1.00 26.15     0.093 C 
ATOM   1897  HA  TRP A 375      -5.630  -4.774  19.039  1.00  0.00     0.088 H 
ATOM   1898  C   TRP A 375      -7.570  -4.752  19.952  1.00 27.30     0.241 C 
ATOM   1899  O   TRP A 375      -8.383  -5.556  20.445  1.00 26.45    -0.271 OA
ATOM   1900  CB  TRP A 375      -7.072  -4.363  17.490  1.00 26.62    -0.012 C 
ATOM   1901  HB1 TRP A 375      -6.734  -3.301  17.521  1.00  0.00     0.044 H 
ATOM   1902  HB2 TRP A 375      -6.483  -4.712  16.610  1.00  0.00     0.044 H 
ATOM   1903  CG  TRP A 375      -8.558  -4.455  17.223  1.00 27.26    -0.028 A 
ATOM   1904  CD1 TRP A 375      -9.555  -3.606  17.702  1.00 27.41    -0.015 A 
ATOM   1905  HD1 TRP A 375      -9.378  -2.715  18.328  1.00  0.00     0.112 H 
ATOM   1906  CD2 TRP A 375      -9.218  -5.463  16.494  1.00 25.78    -0.002 A 
ATOM   1907  NE1 TRP A 375     -10.781  -4.036  17.285  1.00 27.87    -0.365 N 
ATOM   1908  HE1 TRP A 375     -11.673  -3.582  17.483  1.00  0.00     0.165 HD
ATOM   1909  CE2 TRP A 375     -10.608  -5.185  16.552  1.00 28.54     0.042 A 
ATOM   1910  CE3 TRP A 375      -8.780  -6.549  15.758  1.00 27.43    -0.070 A 
ATOM   1911  HE3 TRP A 375      -7.702  -6.759  15.652  1.00  0.00     0.084 H 
ATOM   1912  CZ2 TRP A 375     -11.544  -5.984  15.925  1.00 27.32    -0.056 A 
ATOM   1913  HZ2 TRP A 375     -12.622  -5.756  15.968  1.00  0.00     0.086 H 
ATOM   1914  CZ3 TRP A 375      -9.701  -7.351  15.169  1.00 29.85    -0.082 A 
ATOM   1915  HZ3 TRP A 375      -9.363  -8.243  14.615  1.00  0.00     0.083 H 
ATOM   1916  CH2 TRP A 375     -11.064  -7.074  15.247  1.00 28.50    -0.081 A 
ATOM   1917  HH2 TRP A 375     -11.778  -7.752  14.749  1.00  0.00     0.083 H 
ATOM   1918  N   ILE A 376      -7.405  -3.530  20.417  1.00 25.86    -0.346 N 
ATOM   1919  HN  ILE A 376      -6.711  -2.923  19.982  1.00  0.00     0.163 HD
ATOM   1920  CA  ILE A 376      -8.195  -3.019  21.546  1.00 27.97     0.092 C 
ATOM   1921  HA  ILE A 376      -9.049  -3.714  21.721  1.00  0.00     0.088 H 
ATOM   1922  C   ILE A 376      -8.756  -1.646  21.205  1.00 27.75     0.241 C 
ATOM   1923  O   ILE A 376      -8.048  -0.742  20.786  1.00 26.08    -0.271 OA
ATOM   1924  CB  ILE A 376      -7.369  -2.939  22.826  1.00 26.82    -0.030 C 
ATOM   1925  HB  ILE A 376      -6.436  -2.367  22.615  1.00  0.00     0.043 H 
ATOM   1926  CG1 ILE A 376      -6.988  -4.359  23.269  1.00 28.88    -0.063 C 
ATOM   1927 1HG1 ILE A 376      -7.885  -4.901  23.648  1.00  0.00     0.033 H 
ATOM   1928 2HG1 ILE A 376      -6.744  -4.990  22.383  1.00  0.00     0.033 H 
ATOM   1929  CG2 ILE A 376      -8.149  -2.219  23.922  1.00 27.56    -0.071 C 
ATOM   1930 1HG2 ILE A 376      -7.545  -2.161  24.858  1.00  0.00     0.028 H 
ATOM   1931 2HG2 ILE A 376      -9.144  -2.689  24.100  1.00  0.00     0.028 H 
ATOM   1932 3HG2 ILE A 376      -8.497  -1.213  23.590  1.00  0.00     0.028 H 
ATOM   1933  CD1 ILE A 376      -5.871  -4.420  24.281  1.00 30.49    -0.076 C 
ATOM   1934 1HD1 ILE A 376      -5.594  -5.451  24.603  1.00  0.00     0.027 H 
ATOM   1935 2HD1 ILE A 376      -6.115  -3.789  25.167  1.00  0.00     0.027 H 
ATOM   1936 3HD1 ILE A 376      -4.974  -3.878  23.902  1.00  0.00     0.027 H 
ATOM   1937  N   CYS A 377     -10.052  -1.523  21.331  1.00 28.89    -0.345 N 
ATOM   1938  HN  CYS A 377     -10.621  -2.344  21.540  1.00  0.00     0.163 HD
ATOM   1939  CA  CYS A 377     -10.686  -0.228  21.176  1.00 30.17     0.098 C 
ATOM   1940  HA  CYS A 377     -10.017   0.445  20.591  1.00  0.00     0.088 H 
ATOM   1941  C   CYS A 377     -10.943   0.378  22.544  1.00 29.24     0.241 C 
ATOM   1942  O   CYS A 377     -11.166  -0.341  23.540  1.00 26.96    -0.271 OA
ATOM   1943  CB  CYS A 377     -12.036  -0.364  20.451  1.00 30.04     0.013 C 
ATOM   1944  HB1 CYS A 377     -12.795  -0.816  21.132  1.00  0.00     0.053 H 
ATOM   1945  HB2 CYS A 377     -12.491   0.642  20.293  1.00  0.00     0.053 H 
ATOM   1946  SG  CYS A 377     -11.977  -1.263  18.909  1.00 33.93    -0.095 SA
ATOM   1947  N   LYS A 378     -10.971   1.709  22.559  1.00 28.53    -0.346 N 
ATOM   1948  HN  LYS A 378     -10.809   2.209  21.685  1.00  0.00     0.163 HD
ATOM   1949  CA  LYS A 378     -11.220   2.475  23.754  1.00 29.01     0.089 C 
ATOM   1950  HA  LYS A 378     -11.594   1.793  24.552  1.00  0.00     0.087 H 
ATOM   1951  C   LYS A 378     -12.276   3.549  23.479  1.00 29.40     0.241 C 
ATOM   1952  O   LYS A 378     -12.225   4.206  22.438  1.00 26.95    -0.271 OA
ATOM   1953  CB  LYS A 378      -9.915   3.131  24.227  1.00 27.89    -0.038 C 
ATOM   1954  HB1 LYS A 378      -9.120   2.360  24.352  1.00  0.00     0.036 H 
ATOM   1955  HB2 LYS A 378      -9.469   3.738  23.405  1.00  0.00     0.036 H 
ATOM   1956  CG  LYS A 378     -10.039   3.972  25.496  1.00 26.85    -0.061 C 
ATOM   1957  HG1 LYS A 378     -11.032   4.474  25.569  1.00  0.00     0.033 H 
ATOM   1958  HG2 LYS A 378     -10.108   3.339  26.411  1.00  0.00     0.033 H 
ATOM   1959  CD  LYS A 378      -8.894   4.964  25.576  1.00 27.69    -0.043 C 
ATOM   1960  HD1 LYS A 378      -8.917   5.652  24.699  1.00  0.00     0.035 H 
ATOM   1961  HD2 LYS A 378      -7.923   4.448  25.392  1.00  0.00     0.035 H 
ATOM   1962  CE  LYS A 378      -8.831   5.744  26.839  1.00 28.90     0.080 C 
ATOM   1963  HE1 LYS A 378      -9.209   5.151  27.704  1.00  0.00     0.075 H 
ATOM   1964  HE2 LYS A 378      -9.585   6.565  26.850  1.00  0.00     0.075 H 
ATOM   1965  NZ  LYS A 378      -7.439   6.268  27.094  1.00 29.95    -0.079 N 
ATOM   1966  HZ1 LYS A 378      -7.396   6.803  27.961  1.00  0.00     0.274 HD
ATOM   1967  HZ2 LYS A 378      -7.093   6.810  26.302  1.00  0.00     0.274 HD
ATOM   1968  HZ3 LYS A 378      -6.749   5.517  27.084  1.00  0.00     0.274 HD
ATOM   1969  N   LYS A 379     -13.211   3.723  24.417  1.00 28.91    -0.346 N 
ATOM   1970  HN  LYS A 379     -13.334   3.003  25.129  1.00  0.00     0.163 HD
ATOM   1971  CA  LYS A 379     -14.072   4.920  24.459  1.00 31.93     0.089 C 
ATOM   1972  HA  LYS A 379     -13.481   5.790  24.088  1.00  0.00     0.087 H 
ATOM   1973  C   LYS A 379     -14.538   5.228  25.883  1.00 32.47     0.241 C 
ATOM   1974  O   LYS A 379     -14.463   4.362  26.738  1.00 31.49    -0.271 OA
ATOM   1975  CB  LYS A 379     -15.308   4.757  23.559  1.00 33.74    -0.038 C 
ATOM   1976  HB1 LYS A 379     -15.970   5.650  23.651  1.00  0.00     0.036 H 
ATOM   1977  HB2 LYS A 379     -15.015   4.840  22.486  1.00  0.00     0.036 H 
ATOM   1978  CG  LYS A 379     -16.099   3.502  23.783  1.00 36.52    -0.061 C 
ATOM   1979  HG1 LYS A 379     -16.048   3.162  24.844  1.00  0.00     0.033 H 
ATOM   1980  HG2 LYS A 379     -15.620   2.617  23.303  1.00  0.00     0.033 H 
ATOM   1981  CD  LYS A 379     -17.520   3.691  23.321  1.00 38.92    -0.043 C 
ATOM   1982  HD1 LYS A 379     -17.569   4.116  22.291  1.00  0.00     0.035 H 
ATOM   1983  HD2 LYS A 379     -18.027   4.520  23.867  1.00  0.00     0.035 H 
ATOM   1984  CE  LYS A 379     -18.283   2.400  23.430  1.00 43.69     0.080 C 
ATOM   1985  HE1 LYS A 379     -18.806   2.289  24.409  1.00  0.00     0.075 H 
ATOM   1986  HE2 LYS A 379     -17.616   1.510  23.516  1.00  0.00     0.075 H 
ATOM   1987  NZ  LYS A 379     -19.211   2.316  22.267  1.00 45.84    -0.079 N 
ATOM   1988  HZ1 LYS A 379     -19.729   1.440  22.341  1.00  0.00     0.274 HD
ATOM   1989  HZ2 LYS A 379     -18.733   2.418  21.372  1.00  0.00     0.274 HD
ATOM   1990  HZ3 LYS A 379     -19.821   3.130  22.189  1.00  0.00     0.274 HD
ATOM   1991  N   SER A 380     -15.064   6.442  26.105  1.00 32.60    -0.344 N 
ATOM   1992  HN  SER A 380     -15.172   7.079  25.316  1.00  0.00     0.163 HD
ATOM   1993  CA  SER A 380     -15.494   6.896  27.448  1.00 36.42     0.109 C 
ATOM   1994  HA  SER A 380     -14.618   6.840  28.135  1.00  0.00     0.090 H 
ATOM   1995  C   SER A 380     -16.603   6.057  28.024  1.00 33.33     0.243 C 
ATOM   1996  O   SER A 380     -17.476   5.624  27.302  1.00 37.71    -0.271 OA
ATOM   1997  CB  SER A 380     -15.987   8.331  27.417  1.00 36.01     0.044 C 
ATOM   1998  HB1 SER A 380     -16.678   8.575  28.257  1.00  0.00     0.077 H 
ATOM   1999  HB2 SER A 380     -16.700   8.532  26.584  1.00  0.00     0.077 H 
ATOM   2000  OG  SER A 380     -14.852   9.152  27.381  1.00 45.06    -0.398 OA
ATOM   2001  HG  SER A 380     -15.161  10.050  27.362  1.00  0.00     0.209 HD
ATOM   2002  N   ALA A 381     -16.552   5.808  29.316  1.00 36.30    -0.346 N 
ATOM   2003  HN  ALA A 381     -15.707   6.023  29.845  1.00  0.00     0.163 HD
ATOM   2004  CA  ALA A 381     -17.699   5.228  29.986  1.00 39.03     0.086 C 
ATOM   2005  HA  ALA A 381     -17.982   4.279  29.474  1.00  0.00     0.086 H 
ATOM   2006  C   ALA A 381     -18.837   6.223  29.858  1.00 42.07     0.240 C 
ATOM   2007  O   ALA A 381     -18.622   7.400  29.569  1.00 42.80    -0.271 OA
ATOM   2008  CB  ALA A 381     -17.383   4.936  31.436  1.00 41.28    -0.049 C 
ATOM   2009  HB1 ALA A 381     -16.547   4.205  31.530  1.00  0.00     0.030 H 
ATOM   2010  HB2 ALA A 381     -18.288   4.596  31.991  1.00  0.00     0.030 H 
ATOM   2011  HB3 ALA A 381     -17.174   5.872  32.005  1.00  0.00     0.030 H 
ATOM   2012  N   ALA A 382     -20.058   5.746  29.983  1.00 48.00    -0.346 N 
ATOM   2013  HN  ALA A 382     -20.199   4.737  30.028  1.00  0.00     0.163 HD
ATOM   2014  CA  ALA A 382     -21.218   6.639  30.059  1.00 57.00     0.086 C 
ATOM   2015  HA  ALA A 382     -21.039   7.537  29.423  1.00  0.00     0.086 H 
ATOM   2016  C   ALA A 382     -21.327   7.062  31.513  1.00 58.08     0.240 C 
ATOM   2017  O   ALA A 382     -20.787   6.385  32.394  1.00 51.66    -0.271 OA
ATOM   2018  CB  ALA A 382     -22.484   5.932  29.596  1.00 57.25    -0.049 C 
ATOM   2019  HB1 ALA A 382     -22.404   5.621  28.528  1.00  0.00     0.030 H 
ATOM   2020  HB2 ALA A 382     -23.391   6.556  29.775  1.00  0.00     0.030 H 
ATOM   2021  HB3 ALA A 382     -22.737   5.070  30.256  1.00  0.00     0.030 H 
ATOM   2022  N   SER A 383     -21.983   8.185  31.778  1.00 68.68    -0.344 N 
ATOM   2023  HN  SER A 383     -22.353   8.759  31.021  1.00  0.00     0.163 HD
ATOM   2024  CA  SER A 383     -22.168   8.589  33.183  1.00 78.14     0.109 C 
ATOM   2025  HA  SER A 383     -21.254   8.268  33.736  1.00  0.00     0.090 H 
ATOM   2026  C   SER A 383     -23.357   7.879  33.837  1.00 79.21     0.243 C 
ATOM   2027  O   SER A 383     -24.414   7.713  33.205  1.00 70.13    -0.271 OA
ATOM   2028  CB  SER A 383     -22.270  10.100  33.334  1.00 75.92     0.044 C 
ATOM   2029  HB1 SER A 383     -23.089  10.407  34.026  1.00  0.00     0.077 H 
ATOM   2030  HB2 SER A 383     -22.654  10.598  32.413  1.00  0.00     0.077 H 
ATOM   2031  OG  SER A 383     -21.002  10.598  33.735  1.00 76.03    -0.398 OA
ATOM   2032  HG  SER A 383     -21.066  11.541  33.829  1.00  0.00     0.209 HD
ATOM   2033  N   CYS A 384     -23.142   7.431  35.077  1.00 84.34    -0.348 N 
ATOM   2034  HN  CYS A 384     -22.216   7.558  35.486  1.00  0.00     0.163 HD
ATOM   2035  CA  CYS A 384     -24.177   6.763  35.881  1.00 96.18     0.071 C 
ATOM   2036  HA  CYS A 384     -25.158   6.887  35.365  1.00  0.00     0.084 H 
ATOM   2037  C   CYS A 384     -24.277   7.407  37.279  1.00 98.40     0.110 C 
ATOM   2038  HC  CYS A 384     -23.352   7.654  37.827  1.00  0.00     0.146 H 
ATOM   2039  O   CYS A 384     -25.375   7.653  37.800  1.00 84.38    -0.305 OA
ATOM   2040  CB  CYS A 384     -23.888   5.258  36.020  1.00 95.03     0.011 C 
ATOM   2041  HB1 CYS A 384     -22.853   5.123  36.413  1.00  0.00     0.053 H 
ATOM   2042  HB2 CYS A 384     -24.494   4.850  36.863  1.00  0.00     0.053 H 
ATOM   2043  SG  CYS A 384     -24.109   4.188  34.561  1.00100.23    -0.095 SA
ATOM   2068 CA   CA  A1002      10.340  -3.466  15.648  1.00 30.01     0.000 Ca
ATOM   2069 CA   CA  A1003       8.614   3.298  11.247  1.00 29.98     0.000 Ca
ATOM   2070 CA   CA  A1004       6.761   4.592   6.547  1.00 49.01     0.000 Ca
ATOM   2071 CL   CL  A1005     -13.513  -9.680  17.781  1.00 64.34     0.000 Cl
ATOM   2072 CL   CL  A1006      -7.495  -8.001  34.168  1.00 64.60     0.000 Cl
ATOM   2073 CL   CL  A1007     -11.156   0.395  37.832  1.00 65.39     0.000 Cl
ATOM   2074  O   HOH A1102       7.228   5.898   8.319  1.00 35.56    -0.253 OA
ATOM   2075  HO  HOH A1102       7.673   6.440   7.679  1.00  0.00     0.253 HD
ATOM   2076  O   HOH A1108       9.516  -6.808  10.586  1.00 45.69     0.000 OA
ATOM   2077  O   HOH A1113       7.461 -18.432   8.614  1.00 34.42     0.000 OA
ATOM   2078  O   HOH A1118       8.376   3.298   7.319  1.00 23.92    -0.253 OA
ATOM   2079  HO  HOH A1118       8.821   3.840   6.679  1.00  0.00     0.253 HD
ATOM   2080  O   HOH A1129       9.617   2.743  12.981  1.00 30.03     0.000 OA
ATOM   2081  O   HOH A1161      14.526  -1.070   7.149  1.00 39.21     0.000 OA
TER    2082      HOH A1161 
ATOM   2044  C4  EZ8 A1001      11.482  -6.710  15.963  1.00 30.75     0.090 C 
ATOM   2045  H4  EZ8 A1001      10.863  -6.916  16.867  1.00  0.00     0.091 H 
ATOM   2046  C5  EZ8 A1001      12.563  -7.787  15.836  1.00 29.78     0.089 C 
ATOM   2047  H5  EZ8 A1001      13.300  -7.523  15.042  1.00  0.00     0.090 H 
ATOM   2048  C6  EZ8 A1001      13.220  -7.891  17.157  1.00 31.49     0.043 C 
ATOM   2049  H61 EZ8 A1001      12.615  -8.407  17.939  1.00  0.00     0.078 H 
ATOM   2050  H62 EZ8 A1001      13.315  -6.926  17.707  1.00  0.00     0.078 H 
ATOM   2051  O2  EZ8 A1001       9.219  -8.559  15.604  1.00 27.44    -0.388 OA
ATOM   2052  C3  EZ8 A1001      10.588  -6.752  14.722  1.00 29.48     0.092 C 
ATOM   2053  H3  EZ8 A1001      11.189  -6.472  13.825  1.00  0.00     0.091 H 
ATOM   2054  HO1 EZ8 A1001      12.309  -9.500  12.875  1.00 35.33     0.212 HD
ATOM   2055  O1  EZ8 A1001      11.837  -8.873  13.152  1.00 33.49    -0.369 OA
ATOM   2056  C1  EZ8 A1001      11.133  -9.132  14.421  1.00 30.23     0.156 C 
ATOM   2057  H1  EZ8 A1001      10.697 -10.157  14.370  1.00  0.00     0.133 H 
ATOM   2058  O5  EZ8 A1001      11.972  -9.064  15.583  1.00 26.40    -0.349 OA
ATOM   2059  O6  EZ8 A1001      14.442  -8.516  16.853  1.00 34.29    -0.398 OA
ATOM   2060  H6  EZ8 A1001      14.864  -8.583  17.701  1.00  0.00     0.209 HD
ATOM   2061  O4  EZ8 A1001      12.071  -5.425  16.084  1.00 30.09    -0.390 OA
ATOM   2062  H4  EZ8 A1001      12.626  -5.399  16.855  1.00  0.00     0.210 HD
ATOM   2063  O3  EZ8 A1001       9.595  -5.818  14.915  1.00 29.45    -0.390 OA
ATOM   2064  H3  EZ8 A1001       9.955  -4.947  15.038  1.00  0.00     0.210 HD
ATOM   2065  C2  EZ8 A1001      10.007  -8.157  14.524  1.00 28.12     0.110 C 
ATOM   2066  H2  EZ8 A1001       9.402  -8.184  13.588  1.00  0.00     0.094 H 
ATOM   2067  HO2 EZ8 A1001       9.321  -8.612  16.428  1.00 29.99     0.210 HD
