# Supplementary material for: Computational Pipeline for Accelerating the Design of Glycomimetics
Source: J Chem Inf Model. 2025 Nov 27;65(24):13374–85. doi: 10.1021/acs.jcim.5c02282 (PMC12728930; doi:10.1021/acs.jcim.5c02282)
Supplement: Supplementary file 2 [file ci5c02282_si_002.zip › gm_supp/Test/DC-SIGN/6ghv/output/complex_best_each_position.pdb]

TITLE     Generated by GMML                                                     
ATOM      1 N    CYX A 253     -28.471   1.709  33.406                       N  
ATOM      2 CA   CYX A 253     -27.226   2.492  33.116                       C  
ATOM      3 C    CYX A 253     -25.968   1.659  33.376                       C  
ATOM      4 O    CYX A 253     -25.479   1.575  34.513                       O  
ATOM      5 CB   CYX A 253     -27.147   3.790  33.945                       C  
ATOM      6 SG   CYX A 253     -25.738   4.864  33.497                       S  
ATOM      7 HN1  CYX A 253     -28.523   0.850  32.858                       H  
ATOM      8 HN2  CYX A 253     -29.305   2.281  33.276                       H  
ATOM      9 HN3  CYX A 253     -28.561   1.516  34.403                       H  
ATOM     10 HA   CYX A 253     -27.238   2.772  32.037                       H  
ATOM     11 HB1  CYX A 253     -28.107   4.354  33.884                       H  
ATOM     12 HB2  CYX A 253     -27.135   3.560  35.036                       H  
ATOM     13 N    HIS A 254     -25.454   1.063  32.306                       N  
ATOM     14 CA   HIS A 254     -24.186   0.358  32.335                       C  
ATOM     15 C    HIS A 254     -23.056   1.302  31.911                       C  
ATOM     16 O    HIS A 254     -23.182   1.988  30.931                       O  
ATOM     17 CB   HIS A 254     -24.274  -0.825  31.390                       C  
ATOM     18 CG   HIS A 254     -25.386  -1.773  31.710                       C  
ATOM     19 ND1  HIS A 254     -25.329  -2.659  32.767                       N  
ATOM     20 CD2  HIS A 254     -26.564  -2.003  31.088                       C  
ATOM     21 CE1  HIS A 254     -26.435  -3.380  32.789                       C  
ATOM     22 NE2  HIS A 254     -27.192  -3.015  31.769                       N  
ATOM     23 HN   HIS A 254     -25.972   1.102  31.428                       H  
ATOM     24 HA   HIS A 254     -23.991  -0.010  33.370                       H  
ATOM     25 HB1  HIS A 254     -24.346  -0.478  30.333                       H  
ATOM     26 HB2  HIS A 254     -23.299  -1.364  31.345                       H  
ATOM     27 HD1  HIS A 254     -24.555  -2.743  33.426                       H  
ATOM     28 HD2  HIS A 254     -26.949  -1.475  30.199                       H  
ATOM     29 HE1  HIS A 254     -26.685  -4.155  33.533                       H  
ATOM     30 HE2  HIS A 254     -28.096  -3.420  31.527                       H  
ATOM     31 N    PRO A 255     -21.953   1.356  32.658                       N  
ATOM     32 CA   PRO A 255     -20.904   2.290  32.224                       C  
ATOM     33 C    PRO A 255     -20.341   1.971  30.813                       C  
ATOM     34 O    PRO A 255     -19.856   2.850  30.130                       O  
ATOM     35 CB   PRO A 255     -19.813   2.111  33.294                       C  
ATOM     36 CG   PRO A 255     -20.523   1.591  34.509                       C  
ATOM     37 CD   PRO A 255     -21.689   0.792  34.000                       C  
ATOM     38 HA   PRO A 255     -21.292   3.335  32.250                       H  
ATOM     39 HB1  PRO A 255     -19.217   3.034  33.484                       H  
ATOM     40 HB2  PRO A 255     -18.962   1.470  32.964                       H  
ATOM     41 HG1  PRO A 255     -20.813   2.390  35.230                       H  
ATOM     42 HG2  PRO A 255     -19.860   1.019  35.200                       H  
ATOM     43 HD1  PRO A 255     -21.527  -0.311  34.009                       H  
ATOM     44 HD2  PRO A 255     -22.574   0.790  34.678                       H  
ATOM     45 N    CYX A 256     -20.407   0.720  30.395                       N  
ATOM     46 CA   CYX A 256     -19.863   0.330  29.128                       C  
ATOM     47 C    CYX A 256     -20.828  -0.552  28.398                       C  
ATOM     48 O    CYX A 256     -21.737  -1.145  29.010                       O  
ATOM     49 CB   CYX A 256     -18.596  -0.477  29.327                       C  
ATOM     50 SG   CYX A 256     -17.256   0.452  30.020                       S  
ATOM     51 HN   CYX A 256     -20.854   0.018  30.985                       H  
ATOM     52 HA   CYX A 256     -19.642   1.236  28.517                       H  
ATOM     53 HB1  CYX A 256     -18.802  -1.386  29.940                       H  
ATOM     54 HB2  CYX A 256     -18.285  -0.961  28.372                       H  
ATOM     55 N    PRO A 257     -20.622  -0.669  27.080                       N  
ATOM     56 CA   PRO A 257     -21.353  -1.650  26.295                       C  
ATOM     57 C    PRO A 257     -21.035  -3.060  26.744                       C  
ATOM     58 O    PRO A 257     -19.961  -3.324  27.233                       O  
ATOM     59 CB   PRO A 257     -20.870  -1.428  24.844                       C  
ATOM     60 CG   PRO A 257     -20.150  -0.095  24.855                       C  
ATOM     61 CD   PRO A 257     -19.729   0.187  26.275                       C  
ATOM     62 HA   PRO A 257     -22.449  -1.461  26.368                       H  
ATOM     63 HB1  PRO A 257     -20.254  -2.267  24.444                       H  
ATOM     64 HB2  PRO A 257     -21.685  -1.490  24.086                       H  
ATOM     65 HG1  PRO A 257     -20.756   0.729  24.411                       H  
ATOM     66 HG2  PRO A 257     -19.299  -0.056  24.135                       H  
ATOM     67 HD1  PRO A 257     -19.749   1.266  26.556                       H  
ATOM     68 HD2  PRO A 257     -18.642   0.034  26.473                       H  
ATOM     69 N    TRP A 258     -22.008  -3.936  26.590                       N  
ATOM     70 CA   TRP A 258     -21.910  -5.332  26.931                       C  
ATOM     71 C    TRP A 258     -20.646  -5.995  26.361                       C  
ATOM     72 O    TRP A 258     -20.355  -5.926  25.159                       O  
ATOM     73 CB   TRP A 258     -23.165  -6.058  26.386                       C  
ATOM     74 CG   TRP A 258     -23.576  -7.333  27.115                       C  
ATOM     75 CD1  TRP A 258     -22.757  -8.285  27.659                       C  
ATOM     76 CD2  TRP A 258     -24.914  -7.776  27.349                       C  
ATOM     77 NE1  TRP A 258     -23.504  -9.288  28.221                       N  
ATOM     78 CE2  TRP A 258     -24.832  -8.999  28.050                       C  
ATOM     79 CE3  TRP A 258     -26.175  -7.248  27.046                       C  
ATOM     80 CZ2  TRP A 258     -25.963  -9.716  28.445                       C  
ATOM     81 CZ3  TRP A 258     -27.301  -7.958  27.436                       C  
ATOM     82 CH2  TRP A 258     -27.188  -9.192  28.123                       C  
ATOM     83 HN   TRP A 258     -22.891  -3.602  26.203                       H  
ATOM     84 HA   TRP A 258     -21.895  -5.429  28.042                       H  
ATOM     85 HB1  TRP A 258     -23.035  -6.270  25.299                       H  
ATOM     86 HB2  TRP A 258     -24.025  -5.349  26.352                       H  
ATOM     87 HD1  TRP A 258     -21.655  -8.250  27.647                       H  
ATOM     88 HE1  TRP A 258     -23.132 -10.114  28.690                       H  
ATOM     89 HE3  TRP A 258     -26.271  -6.289  26.509                       H  
ATOM     90 HZ2  TRP A 258     -25.874 -10.668  28.995                       H  
ATOM     91 HZ3  TRP A 258     -28.302  -7.555  27.207                       H  
ATOM     92 HH2  TRP A 258     -28.102  -9.741  28.404                       H  
ATOM     93 N    GLU A 259     -19.902  -6.643  27.244                       N  
ATOM     94 CA   GLU A 259     -18.721  -7.410  26.888                       C  
ATOM     95 C    GLU A 259     -17.479  -6.573  26.871                       C  
ATOM     96 O    GLU A 259     -16.417  -7.121  26.724                       O  
ATOM     97 CB   GLU A 259     -18.860  -8.080  25.511                       C  
ATOM     98 CG   GLU A 259     -20.057  -9.003  25.399                       C  
ATOM     99 CD   GLU A 259     -19.844 -10.095  24.386                       C  
ATOM    100 OE1  GLU A 259     -18.685 -10.516  24.208                       O  
ATOM    101 OE2  GLU A 259     -20.844 -10.551  23.794                       O  
ATOM    102 HN   GLU A 259     -20.173  -6.601  28.227                       H  
ATOM    103 HA   GLU A 259     -18.587  -8.212  27.651                       H  
ATOM    104 HB1  GLU A 259     -18.877  -7.314  24.701                       H  
ATOM    105 HB2  GLU A 259     -17.922  -8.618  25.239                       H  
ATOM    106 HG1  GLU A 259     -20.334  -9.425  26.393                       H  
ATOM    107 HG2  GLU A 259     -20.989  -8.430  25.183                       H  
ATOM    108 N    TRP A 260     -17.615  -5.255  26.985                       N  
ATOM    109 CA   TRP A 260     -16.477  -4.359  27.139                       C  
ATOM    110 C    TRP A 260     -16.080  -4.306  28.594                       C  
ATOM    111 O    TRP A 260     -16.897  -4.528  29.485                       O  
ATOM    112 CB   TRP A 260     -16.828  -2.951  26.679                       C  
ATOM    113 CG   TRP A 260     -17.094  -2.814  25.213                       C  
ATOM    114 CD1  TRP A 260     -17.970  -3.548  24.459                       C  
ATOM    115 CD2  TRP A 260     -16.522  -1.838  24.325                       C  
ATOM    116 NE1  TRP A 260     -17.946  -3.111  23.176                       N  
ATOM    117 CE2  TRP A 260     -17.096  -2.043  23.064                       C  
ATOM    118 CE3  TRP A 260     -15.599  -0.812  24.485                       C  
ATOM    119 CZ2  TRP A 260     -16.753  -1.278  21.940                       C  
ATOM    120 CZ3  TRP A 260     -15.259  -0.048  23.369                       C  
ATOM    121 CH2  TRP A 260     -15.845  -0.286  22.117                       C  
ATOM    122 HN   TRP A 260     -18.553  -4.856  26.964                       H  
ATOM    123 HA   TRP A 260     -15.621  -4.742  26.536                       H  
ATOM    124 HB1  TRP A 260     -16.035  -2.234  26.995                       H  
ATOM    125 HB2  TRP A 260     -17.691  -2.558  27.266                       H  
ATOM    126 HD1  TRP A 260     -18.600  -4.370  24.838                       H  
ATOM    127 HE1  TRP A 260     -18.481  -3.517  22.408                       H  
ATOM    128 HE3  TRP A 260     -15.147  -0.607  25.470                       H  
ATOM    129 HZ2  TRP A 260     -17.203  -1.475  20.952                       H  
ATOM    130 HZ3  TRP A 260     -14.515   0.759  23.473                       H  
ATOM    131 HH2  TRP A 260     -15.562   0.346  21.259                       H  
ATOM    132 N    THR A 261     -14.817  -3.985  28.816                       N  
ATOM    133 CA   THR A 261     -14.199  -3.960  30.127                       C  
ATOM    134 C    THR A 261     -14.097  -2.510  30.558                       C  
ATOM    135 O    THR A 261     -13.548  -1.685  29.827                       O  
ATOM    136 CB   THR A 261     -12.780  -4.554  30.079                       C  
ATOM    137 OG1  THR A 261     -12.846  -5.927  29.650                       O  
ATOM    138 CG2  THR A 261     -12.098  -4.480  31.463                       C  
ATOM    139 HN   THR A 261     -14.239  -3.739  28.012                       H  
ATOM    140 HA   THR A 261     -14.825  -4.529  30.853                       H  
ATOM    141 HB   THR A 261     -12.171  -3.976  29.345                       H  
ATOM    142 HG1  THR A 261     -11.970  -6.294  29.620                       H  
ATOM    143 1HG2 THR A 261     -11.070  -4.910  31.428                       H  
ATOM    144 2HG2 THR A 261     -12.719  -4.964  32.253                       H  
ATOM    145 3HG2 THR A 261     -12.094  -3.439  31.863                       H  
ATOM    146 N    PHE A 262     -14.667  -2.210  31.718                       N  
ATOM    147 CA   PHE A 262     -14.498  -0.917  32.373                       C  
ATOM    148 C    PHE A 262     -13.116  -0.842  33.037                       C  
ATOM    149 O    PHE A 262     -12.701  -1.762  33.747                       O  
ATOM    150 CB   PHE A 262     -15.581  -0.741  33.443                       C  
ATOM    151 CG   PHE A 262     -15.531   0.586  34.141                       C  
ATOM    152 CD1  PHE A 262     -16.221   1.663  33.635                       C  
ATOM    153 CD2  PHE A 262     -14.754   0.766  35.268                       C  
ATOM    154 CE1  PHE A 262     -16.174   2.892  34.262                       C  
ATOM    155 CE2  PHE A 262     -14.704   1.990  35.916                       C  
ATOM    156 CZ   PHE A 262     -15.401   3.060  35.396                       C  
ATOM    157 HN   PHE A 262     -15.249  -2.914  32.172                       H  
ATOM    158 HA   PHE A 262     -14.590  -0.104  31.616                       H  
ATOM    159 HB1  PHE A 262     -15.543  -1.575  34.182                       H  
ATOM    160 HB2  PHE A 262     -16.593  -0.920  33.011                       H  
ATOM    161 HD1  PHE A 262     -16.820   1.543  32.716                       H  
ATOM    162 HD2  PHE A 262     -14.163  -0.079  35.659                       H  
ATOM    163 HE1  PHE A 262     -16.753   3.740  33.858                       H  
ATOM    164 HE2  PHE A 262     -14.112   2.107  36.839                       H  
ATOM    165 HZ   PHE A 262     -15.342   4.048  35.884                       H  
ATOM    166 N    PHE A 263     -12.396   0.246  32.812                       N  
ATOM    167 CA   PHE A 263     -11.190   0.514  33.589                       C  
ATOM    168 C    PHE A 263     -11.015   2.028  33.659                       C  
ATOM    169 O    PHE A 263     -10.889   2.702  32.605                       O  
ATOM    170 CB   PHE A 263      -9.996  -0.168  32.965                       C  
ATOM    171 CG   PHE A 263      -8.680   0.175  33.606                       C  
ATOM    172 CD1  PHE A 263      -7.953   1.284  33.162                       C  
ATOM    173 CD2  PHE A 263      -8.153  -0.616  34.623                       C  
ATOM    174 CE1  PHE A 263      -6.748   1.614  33.731                       C  
ATOM    175 CE2  PHE A 263      -6.932  -0.295  35.193                       C  
ATOM    176 CZ   PHE A 263      -6.225   0.826  34.739                       C  
ATOM    177 HN   PHE A 263     -12.687   0.903  32.088                       H  
ATOM    178 HA   PHE A 263     -11.332   0.119  34.622                       H  
ATOM    179 HB1  PHE A 263     -10.144  -1.273  32.948                       H  
ATOM    180 HB2  PHE A 263      -9.960   0.036  31.869                       H  
ATOM    181 HD1  PHE A 263      -8.354   1.903  32.342                       H  
ATOM    182 HD2  PHE A 263      -8.709  -1.501  34.976                       H  
ATOM    183 HE1  PHE A 263      -6.199   2.506  33.385                       H  
ATOM    184 HE2  PHE A 263      -6.518  -0.920  36.002                       H  
ATOM    185 HZ   PHE A 263      -5.249   1.080  35.187                       H  
ATOM    186 N    GLN A 264     -11.074   2.535  34.902                       N  
ATOM    187 CA   GLN A 264     -10.778   3.935  35.256                       C  
ATOM    188 C    GLN A 264     -11.456   4.942  34.365                       C  
ATOM    189 O    GLN A 264     -10.803   5.850  33.822                       O  
ATOM    190 CB   GLN A 264      -9.263   4.211  35.305                       C  
ATOM    191 CG   GLN A 264      -8.520   3.260  36.232                       C  
ATOM    192 CD   GLN A 264      -7.195   3.812  36.718                       C  
ATOM    193 OE1  GLN A 264      -6.587   4.604  36.042                       O  
ATOM    194 NE2  GLN A 264      -6.762   3.406  37.881                       N  
ATOM    195 HN   GLN A 264     -11.344   1.904  35.657                       H  
ATOM    196 HA   GLN A 264     -11.171   4.098  36.287                       H  
ATOM    197 HB1  GLN A 264      -8.821   4.197  34.281                       H  
ATOM    198 HB2  GLN A 264      -9.059   5.273  35.576                       H  
ATOM    199 HG1  GLN A 264      -9.164   2.960  37.092                       H  
ATOM    200 HG2  GLN A 264      -8.382   2.264  35.750                       H  
ATOM    201 1HE2 GLN A 264      -5.870   3.778  38.208                       H  
ATOM    202 2HE2 GLN A 264      -7.276   2.736  38.453                       H  
ATOM    203 N    GLY A 265     -12.765   4.770  34.204                       N  
ATOM    204 CA   GLY A 265     -13.581   5.753  33.494                       C  
ATOM    205 C    GLY A 265     -13.610   5.575  32.005                       C  
ATOM    206 O    GLY A 265     -14.210   6.378  31.307                       O  
ATOM    207 HN   GLY A 265     -13.209   3.934  34.584                       H  
ATOM    208 HA1  GLY A 265     -14.618   5.767  33.904                       H  
ATOM    209 HA2  GLY A 265     -13.258   6.788  33.756                       H  
ATOM    210 N    ASN A 266     -12.973   4.519  31.492                       N  
ATOM    211 CA   ASN A 266     -13.110   4.190  30.066                       C  
ATOM    212 C    ASN A 266     -13.496   2.721  29.873                       C  
ATOM    213 O    ASN A 266     -13.340   1.899  30.773                       O  
ATOM    214 CB   ASN A 266     -11.837   4.536  29.309                       C  
ATOM    215 CG   ASN A 266     -11.510   6.023  29.362                       C  
ATOM    216 OD1  ASN A 266     -12.194   6.834  28.777                       O  
ATOM    217 ND2  ASN A 266     -10.426   6.354  29.982                       N  
ATOM    218 HN   ASN A 266     -12.388   3.938  32.093                       H  
ATOM    219 HA   ASN A 266     -13.934   4.816  29.650                       H  
ATOM    220 HB1  ASN A 266     -10.978   3.924  29.669                       H  
ATOM    221 HB2  ASN A 266     -11.886   4.174  28.256                       H  
ATOM    222 1HD2 ASN A 266     -10.207   7.350  30.017                       H  
ATOM    223 2HD2 ASN A 266      -9.850   5.671  30.475                       H  
ATOM    224 N    CYX A 267     -13.996   2.442  28.682                       N  
ATOM    225 CA   CYX A 267     -14.450   1.154  28.240                       C  
ATOM    226 C    CYX A 267     -13.470   0.661  27.186                       C  
ATOM    227 O    CYX A 267     -13.050   1.444  26.293                       O  
ATOM    228 CB   CYX A 267     -15.809   1.324  27.585                       C  
ATOM    229 SG   CYX A 267     -17.015   2.038  28.717                       S  
ATOM    230 HN   CYX A 267     -14.066   3.212  28.016                       H  
ATOM    231 HA   CYX A 267     -14.508   0.439  29.094                       H  
ATOM    232 HB1  CYX A 267     -15.734   1.918  26.644                       H  
ATOM    233 HB2  CYX A 267     -16.175   0.362  27.156                       H  
ATOM    234 N    TYR A 268     -13.123  -0.621  27.275                       N  
ATOM    235 CA   TYR A 268     -12.189  -1.242  26.358                       C  
ATOM    236 C    TYR A 268     -12.762  -2.475  25.758                       C  
ATOM    237 O    TYR A 268     -13.357  -3.304  26.447                       O  
ATOM    238 CB   TYR A 268     -10.913  -1.645  27.084                       C  
ATOM    239 CG   TYR A 268     -10.208  -0.456  27.653                       C  
ATOM    240 CD1  TYR A 268     -10.635   0.107  28.864                       C  
ATOM    241 CD2  TYR A 268      -9.185   0.161  26.965                       C  
ATOM    242 CE1  TYR A 268     -10.012   1.209  29.401                       C  
ATOM    243 CE2  TYR A 268      -8.536   1.279  27.492                       C  
ATOM    244 CZ   TYR A 268      -8.960   1.810  28.711                       C  
ATOM    245 OH   TYR A 268      -8.340   2.925  29.274                       O  
ATOM    246 HN   TYR A 268     -13.531  -1.188  28.018                       H  
ATOM    247 HA   TYR A 268     -11.937  -0.521  25.546                       H  
ATOM    248 HB1  TYR A 268     -10.240  -2.242  26.425                       H  
ATOM    249 HB2  TYR A 268     -11.114  -2.413  27.867                       H  
ATOM    250 HD1  TYR A 268     -11.489  -0.344  29.397                       H  
ATOM    251 HD2  TYR A 268      -8.875  -0.235  25.983                       H  
ATOM    252 HE1  TYR A 268     -10.343   1.615  30.372                       H  
ATOM    253 HE2  TYR A 268      -7.694   1.740  26.949                       H  
ATOM    254 HH   TYR A 268      -8.629   3.286  30.104                       H  
ATOM    255 N    PHE A 269     -12.560  -2.619  24.460                       N  
ATOM    256 CA   PHE A 269     -12.896  -3.842  23.789                       C  
ATOM    257 C    PHE A 269     -11.650  -4.596  23.366                       C  
ATOM    258 O    PHE A 269     -10.797  -4.037  22.689                       O  
ATOM    259 CB   PHE A 269     -13.761  -3.510  22.574                       C  
ATOM    260 CG   PHE A 269     -14.158  -4.705  21.792                       C  
ATOM    261 CD1  PHE A 269     -15.200  -5.524  22.239                       C  
ATOM    262 CD2  PHE A 269     -13.484  -5.028  20.615                       C  
ATOM    263 CE1  PHE A 269     -15.552  -6.669  21.553                       C  
ATOM    264 CE2  PHE A 269     -13.851  -6.161  19.917                       C  
ATOM    265 CZ   PHE A 269     -14.886  -6.984  20.397                       C  
ATOM    266 HN   PHE A 269     -12.159  -1.848  23.926                       H  
ATOM    267 HA   PHE A 269     -13.485  -4.484  24.485                       H  
ATOM    268 HB1  PHE A 269     -14.657  -2.919  22.876                       H  
ATOM    269 HB2  PHE A 269     -13.256  -2.760  21.922                       H  
ATOM    270 HD1  PHE A 269     -15.750  -5.250  23.155                       H  
ATOM    271 HD2  PHE A 269     -12.667  -4.386  20.246                       H  
ATOM    272 HE1  PHE A 269     -16.358  -7.321  21.930                       H  
ATOM    273 HE2  PHE A 269     -13.331  -6.422  18.980                       H  
ATOM    274 HZ   PHE A 269     -15.165  -7.893  19.837                       H  
ATOM    275 N    MET A 270     -11.571  -5.878  23.725                       N  
ATOM    276 CA   MET A 270     -10.424  -6.697  23.409                       C  
ATOM    277 C    MET A 270     -10.888  -7.611  22.305                       C  
ATOM    278 O    MET A 270     -11.827  -8.386  22.466                       O  
ATOM    279 CB   MET A 270      -9.989  -7.544  24.598                       C  
ATOM    280 CG   MET A 270     -10.139  -6.898  25.960                       C  
ATOM    281 SD   MET A 270      -9.128  -5.447  26.243                       S  
ATOM    282 CE   MET A 270      -9.776  -4.985  27.850                       C  
ATOM    283 HN   MET A 270     -12.347  -6.294  24.240                       H  
ATOM    284 HA   MET A 270      -9.579  -6.061  23.056                       H  
ATOM    285 HB1  MET A 270     -10.523  -8.523  24.582                       H  
ATOM    286 HB2  MET A 270      -8.938  -7.887  24.455                       H  
ATOM    287 HG1  MET A 270      -9.957  -7.652  26.761                       H  
ATOM    288 HG2  MET A 270     -11.211  -6.659  26.153                       H  
ATOM    289 HE1  MET A 270      -9.147  -4.082  28.026                       H  
ATOM    290 HE2  MET A 270      -9.751  -5.771  28.641                       H  
ATOM    291 HE3  MET A 270     -10.880  -4.843  27.919                       H  
ATOM    292 N    SER A 271     -10.282  -7.520  21.135                       N  
ATOM    293 CA   SER A 271     -10.792  -8.316  20.048                       C  
ATOM    294 C    SER A 271     -10.465  -9.779  20.307                       C  
ATOM    295 O    SER A 271      -9.476 -10.094  20.993                       O  
ATOM    296 CB   SER A 271     -10.177  -7.841  18.721                       C  
ATOM    297 OG   SER A 271      -8.938  -8.436  18.534                       O  
ATOM    298 HN   SER A 271      -9.478  -6.906  21.005                       H  
ATOM    299 HA   SER A 271     -11.899  -8.195  19.998                       H  
ATOM    300 HB1  SER A 271     -10.120  -6.729  18.660                       H  
ATOM    301 HB2  SER A 271     -10.860  -8.016  17.857                       H  
ATOM    302 HG   SER A 271      -8.558  -8.143  17.714                       H  
ATOM    303 N    ASN A 272     -11.293 -10.676  19.785                       N  
ATOM    304 CA   ASN A 272     -10.964 -12.092  19.761                       C  
ATOM    305 C    ASN A 272     -10.601 -12.570  18.344                       C  
ATOM    306 O    ASN A 272     -10.615 -13.772  18.061                       O  
ATOM    307 CB   ASN A 272     -12.100 -12.916  20.384                       C  
ATOM    308 CG   ASN A 272     -12.149 -12.764  21.897                       C  
ATOM    309 OD1  ASN A 272     -11.132 -12.894  22.565                       O  
ATOM    310 ND2  ASN A 272     -13.313 -12.438  22.429                       N  
ATOM    311 HN   ASN A 272     -12.181 -10.364  19.391                       H  
ATOM    312 HA   ASN A 272     -10.062 -12.234  20.400                       H  
ATOM    313 HB1  ASN A 272     -13.083 -12.667  19.920                       H  
ATOM    314 HB2  ASN A 272     -12.032 -13.989  20.087                       H  
ATOM    315 1HD2 ASN A 272     -14.161 -12.330  21.872                       H  
ATOM    316 2HD2 ASN A 272     -13.346 -12.336  23.443                       H  
ATOM    317 N    SER A 273     -10.262 -11.638  17.472                       N  
ATOM    318 CA   SER A 273      -9.802 -11.970  16.107                       C  
ATOM    319 C    SER A 273      -8.745 -10.980  15.646                       C  
ATOM    320 O    SER A 273      -8.472  -9.967  16.316                       O  
ATOM    321 CB   SER A 273     -10.973 -11.994  15.109                       C  
ATOM    322 OG   SER A 273     -11.502 -10.697  14.892                       O  
ATOM    323 HN   SER A 273     -10.319 -10.658  17.749                       H  
ATOM    324 HA   SER A 273      -9.343 -12.986  16.131                       H  
ATOM    325 HB2  SER A 273     -11.766 -12.709  15.430                       H  
ATOM    326 HB1  SER A 273     -10.680 -12.480  14.149                       H  
ATOM    327 HG   SER A 273     -12.225 -10.712  14.276                       H  
ATOM    328 N    GLN A 274      -8.154 -11.267  14.486                       N  
ATOM    329 CA   GLN A 274      -6.973 -10.531  14.067                       C  
ATOM    330 C    GLN A 274      -7.232  -9.755  12.793                       C  
ATOM    331 O    GLN A 274      -7.962 -10.190  11.922                       O  
ATOM    332 CB   GLN A 274      -5.781 -11.466  13.894                       C  
ATOM    333 CG   GLN A 274      -5.542 -12.442  15.039                       C  
ATOM    334 CD   GLN A 274      -4.885 -13.735  14.574                       C  
ATOM    335 OE1  GLN A 274      -3.689 -13.918  14.727                       O  
ATOM    336 NE2  GLN A 274      -5.655 -14.606  13.986                       N  
ATOM    337 HN   GLN A 274      -8.532 -12.005  13.891                       H  
ATOM    338 HA   GLN A 274      -6.722  -9.799  14.870                       H  
ATOM    339 HB1  GLN A 274      -4.857 -10.874  13.698                       H  
ATOM    340 HB2  GLN A 274      -5.868 -12.021  12.931                       H  
ATOM    341 HG1  GLN A 274      -6.487 -12.649  15.594                       H  
ATOM    342 HG2  GLN A 274      -4.954 -11.965  15.857                       H  
ATOM    343 1HE2 GLN A 274      -5.215 -15.472  13.675                       H  
ATOM    344 2HE2 GLN A 274      -6.655 -14.453  13.858                       H  
ATOM    345 N    ARG A 275      -6.646  -8.568  12.742                       N  
ATOM    346 CA   ARG A 275      -6.814  -7.606  11.664                       C  
ATOM    347 C    ARG A 275      -5.542  -6.801  11.528                       C  
ATOM    348 O    ARG A 275      -4.820  -6.617  12.519                       O  
ATOM    349 CB   ARG A 275      -7.911  -6.642  12.001                       C  
ATOM    350 CG   ARG A 275      -9.277  -7.246  11.795                       C  
ATOM    351 CD   ARG A 275     -10.286  -6.157  11.959                       C  
ATOM    352 NE   ARG A 275     -11.644  -6.630  11.716                       N  
ATOM    353 CZ   ARG A 275     -12.582  -5.919  11.090                       C  
ATOM    354 NH1  ARG A 275     -12.335  -4.680  10.611                       N  
ATOM    355 NH2  ARG A 275     -13.775  -6.466  10.938                       N  
ATOM    356 HN   ARG A 275      -6.032  -8.310  13.515                       H  
ATOM    357 HA   ARG A 275      -7.042  -8.133  10.708                       H  
ATOM    358 HB1  ARG A 275      -7.796  -6.245  13.036                       H  
ATOM    359 HB2  ARG A 275      -7.800  -5.689  11.433                       H  
ATOM    360 HG1  ARG A 275      -9.470  -8.119  12.462                       H  
ATOM    361 HG2  ARG A 275      -9.372  -7.781  10.821                       H  
ATOM    362 HD1  ARG A 275     -10.042  -5.279  11.316                       H  
ATOM    363 HD2  ARG A 275     -10.199  -5.672  12.959                       H  
ATOM    364 HE   ARG A 275     -11.892  -7.563  12.046                       H  
ATOM    365 1HH1 ARG A 275     -11.414  -4.258  10.728                       H  
ATOM    366 2HH1 ARG A 275     -13.053  -4.136  10.132                       H  
ATOM    367 1HH2 ARG A 275     -13.961  -7.401  11.300                       H  
ATOM    368 2HH2 ARG A 275     -14.493  -5.922  10.459                       H  
ATOM    369 N    ASN A 276      -5.236  -6.348  10.315                       N  
ATOM    370 CA   ASN A 276      -4.154  -5.420  10.165                       C  
ATOM    371 C    ASN A 276      -4.560  -4.125  10.871                       C  
ATOM    372 O    ASN A 276      -5.684  -3.993  11.369                       O  
ATOM    373 CB   ASN A 276      -3.713  -5.209   8.690                       C  
ATOM    374 CG   ASN A 276      -4.807  -4.672   7.793                       C  
ATOM    375 OD1  ASN A 276      -5.451  -3.671   8.094                       O  
ATOM    376 ND2  ASN A 276      -5.014  -5.342   6.669                       N  
ATOM    377 HN   ASN A 276      -5.766  -6.658   9.500                       H  
ATOM    378 HA   ASN A 276      -3.280  -5.838  10.716                       H  
ATOM    379 HB1  ASN A 276      -3.288  -6.150   8.270                       H  
ATOM    380 HB2  ASN A 276      -2.810  -4.557   8.640                       H  
ATOM    381 1HD2 ASN A 276      -4.479  -6.174   6.419                       H  
ATOM    382 2HD2 ASN A 276      -5.751  -4.980   6.064                       H  
ATOM    383 N    TRP A 277      -3.599  -3.214  10.971                       N  
ATOM    384 CA   TRP A 277      -3.732  -2.037  11.804                       C  
ATOM    385 C    TRP A 277      -4.810  -1.096  11.233                       C  
ATOM    386 O    TRP A 277      -5.641  -0.576  11.981                       O  
ATOM    387 CB   TRP A 277      -2.352  -1.363  11.928                       C  
ATOM    388 CG   TRP A 277      -2.269  -0.194  12.894                       C  
ATOM    389 CD1  TRP A 277      -2.006  -0.259  14.225                       C  
ATOM    390 CD2  TRP A 277      -2.405   1.207  12.588                       C  
ATOM    391 NE1  TRP A 277      -1.976   0.988  14.763                       N  
ATOM    392 CE2  TRP A 277      -2.230   1.909  13.793                       C  
ATOM    393 CE3  TRP A 277      -2.671   1.925  11.421                       C  
ATOM    394 CZ2  TRP A 277      -2.312   3.300  13.876                       C  
ATOM    395 CZ3  TRP A 277      -2.740   3.317  11.497                       C  
ATOM    396 CH2  TRP A 277      -2.558   3.987  12.711                       C  
ATOM    397 HN   TRP A 277      -2.737  -3.348  10.443                       H  
ATOM    398 HA   TRP A 277      -4.055  -2.363  12.820                       H  
ATOM    399 HB1  TRP A 277      -1.992  -1.049  10.921                       H  
ATOM    400 HB2  TRP A 277      -1.580  -2.125  12.187                       H  
ATOM    401 HD1  TRP A 277      -1.840  -1.192  14.789                       H  
ATOM    402 HE1  TRP A 277      -1.792   1.202  15.743                       H  
ATOM    403 HE3  TRP A 277      -2.823   1.404  10.461                       H  
ATOM    404 HZ2  TRP A 277      -2.185   3.826  14.837                       H  
ATOM    405 HZ3  TRP A 277      -2.942   3.900  10.582                       H  
ATOM    406 HH2  TRP A 277      -2.613   5.088  12.734                       H  
ATOM    407 N    HIS A 278      -4.791  -0.854   9.920                       N  
ATOM    408 CA   HIS A 278      -5.771   0.051   9.315                       C  
ATOM    409 C    HIS A 278      -7.152  -0.541   9.441                       C  
ATOM    410 O    HIS A 278      -8.118   0.194   9.691                       O  
ATOM    411 CB   HIS A 278      -5.485   0.318   7.840                       C  
ATOM    412 CG   HIS A 278      -4.054   0.581   7.558                       C  
ATOM    413 ND1  HIS A 278      -3.514   1.843   7.615                       N  
ATOM    414 CD2  HIS A 278      -3.042  -0.261   7.248                       C  
ATOM    415 CE1  HIS A 278      -2.221   1.763   7.365                       C  
ATOM    416 NE2  HIS A 278      -1.914   0.502   7.120                       N  
ATOM    417 HN   HIS A 278      -4.088  -1.303   9.333                       H  
ATOM    418 HA   HIS A 278      -5.747   1.021   9.864                       H  
ATOM    419 HB1  HIS A 278      -6.123   1.148   7.457                       H  
ATOM    420 HB2  HIS A 278      -5.867  -0.516   7.205                       H  
ATOM    421 HD1  HIS A 278      -4.028   2.700   7.817                       H  
ATOM    422 HD2  HIS A 278      -3.113  -1.355   7.122                       H  
ATOM    423 HE1  HIS A 278      -1.514   2.609   7.361                       H  
ATOM    424 HE2  HIS A 278      -0.987   0.154   6.875                       H  
ATOM    425 N    ASP A 279      -7.294  -1.856   9.285                       N  
ATOM    426 CA   ASP A 279      -8.667  -2.425   9.471                       C  
ATOM    427 C    ASP A 279      -9.124  -2.456  10.962                       C  
ATOM    428 O    ASP A 279     -10.345  -2.529  11.248                       O  
ATOM    429 CB   ASP A 279      -8.807  -3.807   8.811                       C  
ATOM    430 CG   ASP A 279      -8.744  -3.735   7.288                       C  
ATOM    431 OD1  ASP A 279      -8.972  -2.654   6.705                       O  
ATOM    432 OD2  ASP A 279      -8.502  -4.760   6.654                       O  
ATOM    433 HN   ASP A 279      -6.500  -2.451   9.049                       H  
ATOM    434 HA   ASP A 279      -9.369  -1.744   8.936                       H  
ATOM    435 HB1  ASP A 279      -8.050  -4.521   9.211                       H  
ATOM    436 HB2  ASP A 279      -9.736  -4.322   9.151                       H  
ATOM    437 N    SER A 280      -8.147  -2.368  11.886                       N  
ATOM    438 CA   SER A 280      -8.410  -2.316  13.344                       C  
ATOM    439 C    SER A 280      -8.910  -0.907  13.742                       C  
ATOM    440 O    SER A 280      -9.779  -0.754  14.641                       O  
ATOM    441 CB   SER A 280      -7.149  -2.667  14.128                       C  
ATOM    442 OG   SER A 280      -6.772  -4.014  13.940                       O  
ATOM    443 HN   SER A 280      -7.179  -2.336  11.566                       H  
ATOM    444 HA   SER A 280      -9.203  -3.060  13.591                       H  
ATOM    445 HB1  SER A 280      -7.264  -2.425  15.210                       H  
ATOM    446 HB2  SER A 280      -6.312  -1.973  13.882                       H  
ATOM    447 HG   SER A 280      -5.987  -4.233  14.428                       H  
ATOM    448 N    ILE A 281      -8.350   0.100  13.067                       N  
ATOM    449 CA   ILE A 281      -8.836   1.465  13.142                       C  
ATOM    450 C    ILE A 281     -10.310   1.519  12.737                       C  
ATOM    451 O    ILE A 281     -11.138   2.114  13.432                       O  
ATOM    452 CB   ILE A 281      -8.097   2.449  12.199                       C  
ATOM    453 CG1  ILE A 281      -6.617   2.609  12.578                       C  
ATOM    454 CG2  ILE A 281      -8.783   3.821  12.221                       C  
ATOM    455 CD1  ILE A 281      -6.344   3.620  13.672                       C  
ATOM    456 HN   ILE A 281      -7.545  -0.099  12.473                       H  
ATOM    457 HA   ILE A 281      -8.736   1.827  14.192                       H  
ATOM    458 HB   ILE A 281      -8.151   2.047  11.161                       H  
ATOM    459 1HG1 ILE A 281      -6.011   2.847  11.673                       H  
ATOM    460 2HG1 ILE A 281      -6.180   1.620  12.849                       H  
ATOM    461 1HG2 ILE A 281      -8.252   4.529  11.543                       H  
ATOM    462 2HG2 ILE A 281      -8.873   4.225  13.256                       H  
ATOM    463 3HG2 ILE A 281      -9.869   3.748  11.978                       H  
ATOM    464 1HD1 ILE A 281      -5.270   3.736  13.947                       H  
ATOM    465 2HD1 ILE A 281      -6.950   3.382  14.577                       H  
ATOM    466 3HD1 ILE A 281      -6.781   4.609  13.401                       H  
ATOM    467 N    THR A 282     -10.607   0.937  11.593                       N  
ATOM    468 CA   THR A 282     -11.972   0.877  11.073                       C  
ATOM    469 C    THR A 282     -12.941   0.185  12.050                       C  
ATOM    470 O    THR A 282     -14.006   0.714  12.326                       O  
ATOM    471 CB   THR A 282     -11.991   0.204   9.678                       C  
ATOM    472 OG1  THR A 282     -11.420   1.100   8.726                       O  
ATOM    473 CG2  THR A 282     -13.391  -0.113   9.215                       C  
ATOM    474 HN   THR A 282      -9.856   0.512  11.049                       H  
ATOM    475 HA   THR A 282     -12.325   1.927  10.941                       H  
ATOM    476 HB   THR A 282     -11.390  -0.735   9.711                       H  
ATOM    477 HG1  THR A 282     -10.538   1.300   9.018                       H  
ATOM    478 1HG2 THR A 282     -13.837  -0.813   9.959                       H  
ATOM    479 2HG2 THR A 282     -13.426  -0.505   8.172                       H  
ATOM    480 3HG2 THR A 282     -14.011   0.798   9.048                       H  
ATOM    481 N    ALA A 283     -12.585  -0.997  12.535                       N  
ATOM    482 CA   ALA A 283     -13.410  -1.719  13.483                       C  
ATOM    483 C    ALA A 283     -13.746  -0.874  14.738                       C  
ATOM    484 O    ALA A 283     -14.907  -0.803  15.143                       O  
ATOM    485 CB   ALA A 283     -12.747  -3.024  13.884                       C  
ATOM    486 HN   ALA A 283     -11.703  -1.411  12.231                       H  
ATOM    487 HA   ALA A 283     -14.371  -1.969  12.975                       H  
ATOM    488 HB2  ALA A 283     -13.365  -3.595  14.616                       H  
ATOM    489 HB1  ALA A 283     -12.505  -3.632  12.981                       H  
ATOM    490 HB3  ALA A 283     -11.849  -2.854  14.522                       H  
ATOM    491 N    CYX A 284     -12.757  -0.185  15.301                       N  
ATOM    492 CA   CYX A 284     -12.979   0.615  16.478                       C  
ATOM    493 C    CYX A 284     -13.959   1.738  16.190                       C  
ATOM    494 O    CYX A 284     -14.899   1.918  16.972                       O  
ATOM    495 CB   CYX A 284     -11.669   1.148  17.063                       C  
ATOM    496 SG   CYX A 284     -10.663  -0.171  17.755                       S  
ATOM    497 HN   CYX A 284     -11.824  -0.224  14.891                       H  
ATOM    498 HA   CYX A 284     -13.444  -0.045  17.247                       H  
ATOM    499 HB1  CYX A 284     -11.099   1.741  16.310                       H  
ATOM    500 HB2  CYX A 284     -11.856   1.952  17.813                       H  
ATOM    501 N    LYS A 285     -13.773   2.442  15.062                       N  
ATOM    502 CA   LYS A 285     -14.707   3.508  14.620                       C  
ATOM    503 C    LYS A 285     -16.132   3.080  14.290                       C  
ATOM    504 O    LYS A 285     -17.033   3.857  14.442                       O  
ATOM    505 CB   LYS A 285     -14.157   4.241  13.408                       C  
ATOM    506 CG   LYS A 285     -13.220   5.386  13.735                       C  
ATOM    507 CD   LYS A 285     -12.371   5.651  12.507                       C  
ATOM    508 CE   LYS A 285     -11.644   6.976  12.564                       C  
ATOM    509 NZ   LYS A 285     -10.728   7.000  11.388                       N  
ATOM    510 HN   LYS A 285     -12.957   2.236  14.485                       H  
ATOM    511 HA   LYS A 285     -14.772   4.250  15.449                       H  
ATOM    512 HB1  LYS A 285     -14.991   4.596  12.758                       H  
ATOM    513 HB2  LYS A 285     -13.664   3.523  12.712                       H  
ATOM    514 HG1  LYS A 285     -12.612   5.200  14.651                       H  
ATOM    515 HG2  LYS A 285     -13.756   6.295  14.096                       H  
ATOM    516 HD1  LYS A 285     -12.981   5.572  11.577                       H  
ATOM    517 HD2  LYS A 285     -11.657   4.813  12.329                       H  
ATOM    518 HE1  LYS A 285     -11.124   7.155  13.534                       H  
ATOM    519 HE2  LYS A 285     -12.328   7.855  12.611                       H  
ATOM    520 HZ1  LYS A 285     -10.238   7.894  11.426                       H  
ATOM    521 HZ2  LYS A 285     -11.203   6.836  10.500                       H  
ATOM    522 HZ3  LYS A 285     -10.102   6.196  11.345                       H  
ATOM    523 N    GLU A 286     -16.328   1.849  13.854                       N  
ATOM    524 CA   GLU A 286     -17.674   1.306  13.638                       C  
ATOM    525 C    GLU A 286     -18.457   1.032  14.939                       C  
ATOM    526 O    GLU A 286     -19.653   0.703  14.909                       O  
ATOM    527 CB   GLU A 286     -17.603   0.046  12.769                       C  
ATOM    528 CG   GLU A 286     -17.452   0.414  11.301                       C  
ATOM    529 CD   GLU A 286     -17.137  -0.756  10.408                       C  
ATOM    530 OE1  GLU A 286     -17.068  -0.541   9.181                       O  
ATOM    531 OE2  GLU A 286     -16.935  -1.875  10.922                       O  
ATOM    532 HN   GLU A 286     -15.519   1.258  13.662                       H  
ATOM    533 HA   GLU A 286     -18.248   2.070  13.063                       H  
ATOM    534 HB1  GLU A 286     -16.796  -0.645  13.107                       H  
ATOM    535 HB2  GLU A 286     -18.478  -0.624  12.939                       H  
ATOM    536 HG2  GLU A 286     -16.691   1.219  11.175                       H  
ATOM    537 HG1  GLU A 286     -18.358   0.953  10.937                       H  
ATOM    538 N    VAL A 287     -17.788   1.168  16.078                       N  
ATOM    539 CA   VAL A 287     -18.455   1.017  17.370                       C  
ATOM    540 C    VAL A 287     -18.253   2.260  18.221                       C  
ATOM    541 O    VAL A 287     -18.301   2.186  19.423                       O  
ATOM    542 CB   VAL A 287     -18.021  -0.288  18.096                       C  
ATOM    543 CG1  VAL A 287     -18.548  -1.499  17.351                       C  
ATOM    544 CG2  VAL A 287     -16.501  -0.402  18.253                       C  
ATOM    545 HN   VAL A 287     -16.791   1.382  16.051                       H  
ATOM    546 HA   VAL A 287     -19.548   0.932  17.167                       H  
ATOM    547 HB   VAL A 287     -18.475  -0.284  19.115                       H  
ATOM    548 1HG1 VAL A 287     -18.237  -2.435  17.872                       H  
ATOM    549 2HG1 VAL A 287     -18.240  -1.496  16.279                       H  
ATOM    550 3HG1 VAL A 287     -19.652  -1.451  17.204                       H  
ATOM    551 1HG2 VAL A 287     -16.190  -1.338  18.774                       H  
ATOM    552 2HG2 VAL A 287     -16.084   0.497  18.764                       H  
ATOM    553 3HG2 VAL A 287     -15.989  -0.304  17.267                       H  
ATOM    554 N    GLY A 288     -18.045   3.406  17.570                       N  
ATOM    555 CA   GLY A 288     -17.878   4.685  18.254                       C  
ATOM    556 C    GLY A 288     -16.678   4.749  19.168                       C  
ATOM    557 O    GLY A 288     -16.714   5.374  20.231                       O  
ATOM    558 HN   GLY A 288     -18.001   3.388  16.551                       H  
ATOM    559 HA1  GLY A 288     -18.806   4.953  18.811                       H  
ATOM    560 HA2  GLY A 288     -17.851   5.521  17.516                       H  
ATOM    561 N    ALA A 289     -15.599   4.084  18.781                       N  
ATOM    562 CA   ALA A 289     -14.407   4.045  19.628                       C  
ATOM    563 C    ALA A 289     -13.140   4.316  18.820                       C  
ATOM    564 O    ALA A 289     -13.178   4.496  17.601                       O  
ATOM    565 CB   ALA A 289     -14.304   2.692  20.328                       C  
ATOM    566 HN   ALA A 289     -15.600   3.596  17.886                       H  
ATOM    567 HA   ALA A 289     -14.503   4.837  20.407                       H  
ATOM    568 HB1  ALA A 289     -13.395   2.662  20.974                       H  
ATOM    569 HB2  ALA A 289     -14.329   1.845  19.604                       H  
ATOM    570 HB3  ALA A 289     -15.230   2.446  20.899                       H  
ATOM    571 N    GLN A 290     -12.019   4.257  19.514                       N  
ATOM    572 CA   GLN A 290     -10.743   4.533  18.930                       C  
ATOM    573 C    GLN A 290      -9.763   3.419  19.238                       C  
ATOM    574 O    GLN A 290      -9.776   2.874  20.327                       O  
ATOM    575 CB   GLN A 290     -10.227   5.829  19.526                       C  
ATOM    576 CG   GLN A 290      -9.371   6.633  18.585                       C  
ATOM    577 CD   GLN A 290      -9.207   8.035  19.099                       C  
ATOM    578 OE1  GLN A 290      -8.779   8.238  20.222                       O  
ATOM    579 NE2  GLN A 290      -9.558   9.002  18.286                       N  
ATOM    580 HN   GLN A 290     -12.064   4.006  20.502                       H  
ATOM    581 HA   GLN A 290     -10.851   4.644  17.826                       H  
ATOM    582 HB1  GLN A 290      -9.684   5.633  20.480                       H  
ATOM    583 HB2  GLN A 290     -11.071   6.446  19.913                       H  
ATOM    584 HG1  GLN A 290      -8.388   6.142  18.394                       H  
ATOM    585 HG2  GLN A 290      -9.768   6.616  17.543                       H  
ATOM    586 1HE2 GLN A 290      -9.916   8.832  17.346                       H  
ATOM    587 2HE2 GLN A 290      -9.447   9.954  18.635                       H  
ATOM    588 N    LEU A 291      -8.921   3.073  18.268                       N  
ATOM    589 CA   LEU A 291      -7.882   2.092  18.474                       C  
ATOM    590 C    LEU A 291      -7.023   2.684  19.582                       C  
ATOM    591 O    LEU A 291      -6.686   3.872  19.544                       O  
ATOM    592 CB   LEU A 291      -7.094   1.848  17.194                       C  
ATOM    593 CG   LEU A 291      -5.971   0.799  17.257                       C  
ATOM    594 CD1  LEU A 291      -6.521  -0.576  17.533                       C  
ATOM    595 CD2  LEU A 291      -5.161   0.827  15.958                       C  
ATOM    596 HN   LEU A 291      -9.012   3.513  17.352                       H  
ATOM    597 HA   LEU A 291      -8.335   1.135  18.823                       H  
ATOM    598 HB1  LEU A 291      -7.797   1.592  16.367                       H  
ATOM    599 HB2  LEU A 291      -6.681   2.814  16.821                       H  
ATOM    600 HG   LEU A 291      -5.289   1.073  18.095                       H  
ATOM    601 3HD1 LEU A 291      -7.145  -0.589  18.457                       H  
ATOM    602 1HD1 LEU A 291      -5.707  -1.336  17.579                       H  
ATOM    603 2HD1 LEU A 291      -7.305  -0.860  16.792                       H  
ATOM    604 1HD2 LEU A 291      -4.347   0.067  16.004                       H  
ATOM    605 3HD2 LEU A 291      -5.807   0.696  15.059                       H  
ATOM    606 2HD2 LEU A 291      -4.770   1.846  15.730                       H  
ATOM    607 N    VAL A 292      -6.719   1.865  20.581                       N  
ATOM    608 CA   VAL A 292      -6.429   2.386  21.922                       C  
ATOM    609 C    VAL A 292      -5.233   3.361  22.053                       C  
ATOM    610 O    VAL A 292      -4.082   3.039  21.750                       O  
ATOM    611 CB   VAL A 292      -6.314   1.256  22.975                       C  
ATOM    612 CG1  VAL A 292      -5.131   0.357  22.709                       C  
ATOM    613 CG2  VAL A 292      -6.231   1.848  24.381                       C  
ATOM    614 HN   VAL A 292      -6.686   0.859  20.414                       H  
ATOM    615 HA   VAL A 292      -7.329   2.976  22.214                       H  
ATOM    616 HB   VAL A 292      -7.238   0.635  22.917                       H  
ATOM    617 1HG1 VAL A 292      -5.048  -0.456  23.467                       H  
ATOM    618 2HG1 VAL A 292      -4.185   0.943  22.638                       H  
ATOM    619 3HG1 VAL A 292      -5.160  -0.055  21.673                       H  
ATOM    620 1HG2 VAL A 292      -6.148   1.035  25.139                       H  
ATOM    621 2HG2 VAL A 292      -7.086   2.531  24.596                       H  
ATOM    622 3HG2 VAL A 292      -5.402   2.588  24.473                       H  
ATOM    623 N    VAL A 293      -5.563   4.555  22.518                       N  
ATOM    624 CA   VAL A 293      -4.611   5.608  22.805                       C  
ATOM    625 C    VAL A 293      -4.379   5.586  24.314                       C  
ATOM    626 O    VAL A 293      -5.333   5.671  25.108                       O  
ATOM    627 CB   VAL A 293      -5.144   7.000  22.336                       C  
ATOM    628 CG1  VAL A 293      -4.145   8.121  22.644                       C  
ATOM    629 CG2  VAL A 293      -5.433   6.966  20.833                       C  
ATOM    630 HN   VAL A 293      -6.551   4.746  22.685                       H  
ATOM    631 HA   VAL A 293      -3.651   5.387  22.283                       H  
ATOM    632 HB   VAL A 293      -6.096   7.215  22.875                       H  
ATOM    633 1HG1 VAL A 293      -3.935   8.146  23.739                       H  
ATOM    634 2HG1 VAL A 293      -4.491   9.109  22.260                       H  
ATOM    635 3HG1 VAL A 293      -3.213   8.031  22.039                       H  
ATOM    636 1HG2 VAL A 293      -6.160   6.151  20.609                       H  
ATOM    637 2HG2 VAL A 293      -4.501   6.876  20.228                       H  
ATOM    638 3HG2 VAL A 293      -5.779   7.954  20.449                       H  
ATOM    639 N    ILE A 294      -3.115   5.440  24.702                       N  
ATOM    640 CA   ILE A 294      -2.760   5.363  26.087                       C  
ATOM    641 C    ILE A 294      -2.376   6.731  26.642                       C  
ATOM    642 O    ILE A 294      -1.528   7.421  26.074                       O  
ATOM    643 CB   ILE A 294      -1.589   4.403  26.291                       C  
ATOM    644 CG1  ILE A 294      -1.925   3.064  25.650                       C  
ATOM    645 CG2  ILE A 294      -1.325   4.237  27.777                       C  
ATOM    646 CD1  ILE A 294      -0.798   2.091  25.637                       C  
ATOM    647 HN   ILE A 294      -2.381   5.382  23.996                       H  
ATOM    648 HA   ILE A 294      -3.638   4.981  26.659                       H  
ATOM    649 HB   ILE A 294      -0.680   4.825  25.802                       H  
ATOM    650 1HG1 ILE A 294      -2.322   3.214  24.619                       H  
ATOM    651 2HG1 ILE A 294      -2.822   2.614  26.135                       H  
ATOM    652 1HG2 ILE A 294      -0.470   3.536  27.926                       H  
ATOM    653 2HG2 ILE A 294      -2.236   3.915  28.334                       H  
ATOM    654 3HG2 ILE A 294      -1.163   5.215  28.288                       H  
ATOM    655 1HD1 ILE A 294      -1.044   1.110  25.167                       H  
ATOM    656 2HD1 ILE A 294      -0.401   1.941  26.668                       H  
ATOM    657 3HD1 ILE A 294       0.099   2.541  25.152                       H  
ATOM    658 N    LYS A 295      -3.001   7.083  27.769                       N  
ATOM    659 CA   LYS A 295      -2.867   8.388  28.412                       C  
ATOM    660 C    LYS A 295      -2.155   8.336  29.763                       C  
ATOM    661 O    LYS A 295      -1.765   9.365  30.227                       O  
ATOM    662 CB   LYS A 295      -4.256   9.027  28.632                       C  
ATOM    663 CG   LYS A 295      -5.071   9.370  27.389                       C  
ATOM    664 CD   LYS A 295      -4.310  10.342  26.516                       C  
ATOM    665 CE   LYS A 295      -5.116  10.846  25.335                       C  
ATOM    666 NZ   LYS A 295      -4.182  11.427  24.311                       N  
ATOM    667 HN   LYS A 295      -3.612   6.395  28.210                       H  
ATOM    668 HA   LYS A 295      -2.281   9.052  27.734                       H  
ATOM    669 HB1  LYS A 295      -4.862   8.375  29.304                       H  
ATOM    670 HB2  LYS A 295      -4.149   9.937  29.267                       H  
ATOM    671 HG1  LYS A 295      -5.377   8.457  26.827                       H  
ATOM    672 HG2  LYS A 295      -6.086   9.751  27.649                       H  
ATOM    673 HD1  LYS A 295      -3.345   9.898  26.176                       H  
ATOM    674 HD2  LYS A 295      -3.918  11.193  27.120                       H  
ATOM    675 HE1  LYS A 295      -5.777  10.057  24.906                       H  
ATOM    676 HE2  LYS A 295      -5.910  11.567  25.641                       H  
ATOM    677 HZ1  LYS A 295      -4.724  11.766  23.516                       H  
ATOM    678 HZ2  LYS A 295      -3.456  10.768  24.031                       H  
ATOM    679 HZ3  LYS A 295      -3.578  12.149  24.704                       H  
ATOM    680 N    SER A 296      -2.006   7.169  30.409                       N  
ATOM    681 CA   SER A 296      -1.362   7.103  31.724                       C  
ATOM    682 C    SER A 296      -0.594   5.807  31.981                       C  
ATOM    683 O    SER A 296      -0.852   4.786  31.334                       O  
ATOM    684 CB   SER A 296      -2.413   7.279  32.814                       C  
ATOM    685 OG   SER A 296      -3.243   6.138  32.888                       O  
ATOM    686 HN   SER A 296      -2.348   6.311  29.976                       H  
ATOM    687 HA   SER A 296      -0.642   7.951  31.799                       H  
ATOM    688 HB1  SER A 296      -1.952   7.521  33.800                       H  
ATOM    689 HB2  SER A 296      -3.004   8.214  32.673                       H  
ATOM    690 HG   SER A 296      -3.898   6.248  33.567                       H  
ATOM    691 N    ALA A 297       0.315   5.840  32.961                       N  
ATOM    692 CA   ALA A 297       1.051   4.644  33.358                       C  
ATOM    693 C    ALA A 297       0.156   3.521  33.821                       C  
ATOM    694 O    ALA A 297       0.445   2.380  33.534                       O  
ATOM    695 CB   ALA A 297       2.094   4.947  34.425                       C  
ATOM    696 HN   ALA A 297       0.498   6.721  33.442                       H  
ATOM    697 HA   ALA A 297       1.598   4.279  32.457                       H  
ATOM    698 HB1  ALA A 297       2.755   5.777  34.083                       H  
ATOM    699 HB2  ALA A 297       2.675   4.040  34.713                       H  
ATOM    700 HB3  ALA A 297       1.630   5.163  35.416                       H  
ATOM    701 N    GLU A 298      -0.926   3.832  34.517                       N  
ATOM    702 CA   GLU A 298      -1.807   2.793  35.078                       C  
ATOM    703 C    GLU A 298      -2.550   2.109  33.924                       C  
ATOM    704 O    GLU A 298      -2.781   0.911  33.947                       O  
ATOM    705 CB   GLU A 298      -2.829   3.346  36.102                       C  
ATOM    706 CG   GLU A 298      -2.378   4.521  36.971                       C  
ATOM    707 CD   GLU A 298      -2.604   5.887  36.312                       C  
ATOM    708 OE1  GLU A 298      -1.601   6.649  36.214                       O  
ATOM    709 OE2  GLU A 298      -3.766   6.175  35.873                       O  
ATOM    710 HN   GLU A 298      -1.155   4.814  34.669                       H  
ATOM    711 HA   GLU A 298      -1.173   2.032  35.589                       H  
ATOM    712 HB1  GLU A 298      -3.774   3.615  35.575                       H  
ATOM    713 HB2  GLU A 298      -3.186   2.516  36.756                       H  
ATOM    714 HG1  GLU A 298      -1.313   4.401  37.277                       H  
ATOM    715 HG2  GLU A 298      -2.864   4.480  37.974                       H  
ATOM    716 N    GLU A 299      -2.897   2.903  32.907                       N  
ATOM    717 CA   GLU A 299      -3.606   2.424  31.753                       C  
ATOM    718 C    GLU A 299      -2.699   1.507  30.923                       C  
ATOM    719 O    GLU A 299      -3.079   0.385  30.577                       O  
ATOM    720 CB   GLU A 299      -4.108   3.570  30.920                       C  
ATOM    721 CG   GLU A 299      -5.065   3.102  29.832                       C  
ATOM    722 CD   GLU A 299      -5.509   4.227  28.913                       C  
ATOM    723 OE1  GLU A 299      -6.475   4.037  28.149                       O  
ATOM    724 OE2  GLU A 299      -4.919   5.321  28.970                       O  
ATOM    725 HN   GLU A 299      -2.648   3.891  32.952                       H  
ATOM    726 HA   GLU A 299      -4.484   1.830  32.100                       H  
ATOM    727 HB1  GLU A 299      -3.265   4.161  30.492                       H  
ATOM    728 HB2  GLU A 299      -4.571   4.361  31.555                       H  
ATOM    729 HG1  GLU A 299      -4.625   2.260  29.248                       H  
ATOM    730 HG2  GLU A 299      -5.944   2.576  30.273                       H  
ATOM    731 N    GLN A 300      -1.483   1.969  30.709                       N  
ATOM    732 CA   GLN A 300      -0.452   1.168  30.050                       C  
ATOM    733 C    GLN A 300      -0.246  -0.168  30.747                       C  
ATOM    734 O    GLN A 300      -0.058  -1.194  30.090                       O  
ATOM    735 CB   GLN A 300       0.844   1.933  30.016                       C  
ATOM    736 CG   GLN A 300       2.106   1.101  29.955                       C  
ATOM    737 CD   GLN A 300       2.228   0.224  28.743                       C  
ATOM    738 OE1  GLN A 300       1.448   0.299  27.796                       O  
ATOM    739 NE2  GLN A 300       3.210  -0.642  28.781                       N  
ATOM    740 HN   GLN A 300      -1.254   2.915  31.013                       H  
ATOM    741 HA   GLN A 300      -0.774   0.973  29.001                       H  
ATOM    742 HB1  GLN A 300       0.831   2.662  29.172                       H  
ATOM    743 HB2  GLN A 300       0.893   2.631  30.884                       H  
ATOM    744 HG1  GLN A 300       2.211   0.492  30.883                       H  
ATOM    745 HG2  GLN A 300       3.004   1.755  30.049                       H  
ATOM    746 1HE2 GLN A 300       3.857  -0.704  29.567                       H  
ATOM    747 2HE2 GLN A 300       3.293  -1.238  27.957                       H  
ATOM    748 N    ASN A 301      -0.261  -0.149  32.074                       N  
ATOM    749 CA   ASN A 301       0.010  -1.360  32.849                       C  
ATOM    750 C    ASN A 301      -1.111  -2.373  32.659                       C  
ATOM    751 O    ASN A 301      -0.843  -3.572  32.490                       O  
ATOM    752 CB   ASN A 301       0.162  -1.053  34.329                       C  
ATOM    753 CG   ASN A 301       1.486  -0.396  34.664                       C  
ATOM    754 OD1  ASN A 301       2.453  -0.425  33.892                       O  
ATOM    755 ND2  ASN A 301       1.526   0.218  35.834                       N  
ATOM    756 HN   ASN A 301      -0.465   0.724  32.561                       H  
ATOM    757 HA   ASN A 301       0.961  -1.811  32.481                       H  
ATOM    758 HB1  ASN A 301      -0.692  -0.438  34.698                       H  
ATOM    759 HB2  ASN A 301       0.006  -1.970  34.944                       H  
ATOM    760 1HD2 ASN A 301       2.417   0.660  36.059                       H  
ATOM    761 2HD2 ASN A 301       0.729   0.242  36.470                       H  
ATOM    762 N    PHE A 302      -2.342  -1.856  32.705                       N  
ATOM    763 CA   PHE A 302      -3.530  -2.615  32.422                       C  
ATOM    764 C    PHE A 302      -3.532  -3.233  31.007                       C  
ATOM    765 O    PHE A 302      -3.800  -4.422  30.859                       O  
ATOM    766 CB   PHE A 302      -4.734  -1.710  32.641                       C  
ATOM    767 CG   PHE A 302      -6.017  -2.244  32.129                       C  
ATOM    768 CD1  PHE A 302      -6.643  -3.293  32.770                       C  
ATOM    769 CD2  PHE A 302      -6.624  -1.679  31.026                       C  
ATOM    770 CE1  PHE A 302      -7.862  -3.789  32.312                       C  
ATOM    771 CE2  PHE A 302      -7.842  -2.189  30.548                       C  
ATOM    772 CZ   PHE A 302      -8.445  -3.256  31.200                       C  
ATOM    773 HN   PHE A 302      -2.444  -0.872  32.954                       H  
ATOM    774 HA   PHE A 302      -3.589  -3.448  33.160                       H  
ATOM    775 HB1  PHE A 302      -4.539  -0.699  32.213                       H  
ATOM    776 HB2  PHE A 302      -4.829  -1.449  33.721                       H  
ATOM    777 HD1  PHE A 302      -6.172  -3.746  33.658                       H  
ATOM    778 HD2  PHE A 302      -6.150  -0.823  30.517                       H  
ATOM    779 HE1  PHE A 302      -8.357  -4.615  32.850                       H  
ATOM    780 HE2  PHE A 302      -8.318  -1.744  29.658                       H  
ATOM    781 HZ   PHE A 302      -9.393  -3.672  30.820                       H  
ATOM    782 N    LEU A 303      -3.242  -2.430  29.985                       N  
ATOM    783 CA   LEU A 303      -3.304  -2.880  28.605                       C  
ATOM    784 C    LEU A 303      -2.226  -3.928  28.336                       C  
ATOM    785 O    LEU A 303      -2.503  -4.962  27.768                       O  
ATOM    786 CB   LEU A 303      -3.233  -1.671  27.636                       C  
ATOM    787 CG   LEU A 303      -4.434  -0.724  27.793                       C  
ATOM    788 CD1  LEU A 303      -4.100   0.638  27.235                       C  
ATOM    789 CD2  LEU A 303      -5.700  -1.266  27.147                       C  
ATOM    790 HN   LEU A 303      -2.967  -1.467  30.178                       H  
ATOM    791 HA   LEU A 303      -4.294  -3.371  28.457                       H  
ATOM    792 HB1  LEU A 303      -3.123  -2.009  26.579                       H  
ATOM    793 HB2  LEU A 303      -2.270  -1.121  27.749                       H  
ATOM    794 HG   LEU A 303      -4.633  -0.605  28.884                       H  
ATOM    795 1HD1 LEU A 303      -4.971   1.325  27.349                       H  
ATOM    796 2HD1 LEU A 303      -3.750   0.581  26.178                       H  
ATOM    797 3HD1 LEU A 303      -3.174   1.060  27.692                       H  
ATOM    798 1HD2 LEU A 303      -6.571  -0.579  27.261                       H  
ATOM    799 2HD2 LEU A 303      -5.941  -2.284  27.533                       H  
ATOM    800 3HD2 LEU A 303      -5.526  -1.516  26.074                       H  
ATOM    801 N    GLN A 304      -1.003  -3.636  28.763                       N  
ATOM    802 CA   GLN A 304       0.126  -4.510  28.608                       C  
ATOM    803 C    GLN A 304      -0.123  -5.892  29.212                       C  
ATOM    804 O    GLN A 304       0.261  -6.900  28.627                       O  
ATOM    805 CB   GLN A 304       1.371  -3.912  29.232                       C  
ATOM    806 CG   GLN A 304       2.612  -4.603  28.751                       C  
ATOM    807 CD   GLN A 304       2.986  -4.281  27.306                       C  
ATOM    808 OE1  GLN A 304       3.032  -3.117  26.941                       O  
ATOM    809 NE2  GLN A 304       3.309  -5.310  26.494                       N  
ATOM    810 HN   GLN A 304      -0.857  -2.740  29.228                       H  
ATOM    811 HA   GLN A 304       0.315  -4.639  27.517                       H  
ATOM    812 HB1  GLN A 304       1.425  -2.811  29.062                       H  
ATOM    813 HB2  GLN A 304       1.310  -3.911  30.345                       H  
ATOM    814 HG1  GLN A 304       2.526  -5.705  28.896                       H  
ATOM    815 HG2  GLN A 304       3.468  -4.388  29.433                       H  
ATOM    816 2HE2 GLN A 304       3.271  -6.283  26.799                       H  
ATOM    817 1HE2 GLN A 304       3.559  -5.095  25.529                       H  
ATOM    818 N    LEU A 305      -0.751  -5.909  30.377                       N  
ATOM    819 CA   LEU A 305      -1.109  -7.131  31.037                       C  
ATOM    820 C    LEU A 305      -1.944  -8.045  30.178                       C  
ATOM    821 O    LEU A 305      -1.643  -9.222  30.104                       O  
ATOM    822 CB   LEU A 305      -1.904  -6.800  32.298                       C  
ATOM    823 CG   LEU A 305      -2.420  -8.011  33.063                       C  
ATOM    824 CD1  LEU A 305      -1.243  -8.705  33.731                       C  
ATOM    825 CD2  LEU A 305      -3.466  -7.565  34.065                       C  
ATOM    826 HN   LEU A 305      -0.989  -5.022  30.821                       H  
ATOM    827 HA   LEU A 305      -0.176  -7.667  31.331                       H  
ATOM    828 HB1  LEU A 305      -1.305  -6.144  32.972                       H  
ATOM    829 HB2  LEU A 305      -2.745  -6.110  32.054                       H  
ATOM    830 HG   LEU A 305      -2.892  -8.718  32.341                       H  
ATOM    831 1HD1 LEU A 305      -0.473  -9.033  32.994                       H  
ATOM    832 2HD1 LEU A 305      -1.584  -9.557  34.364                       H  
ATOM    833 3HD1 LEU A 305      -0.794  -8.063  34.524                       H  
ATOM    834 1HD2 LEU A 305      -4.329  -7.056  33.575                       H  
ATOM    835 2HD2 LEU A 305      -3.017  -6.923  34.858                       H  
ATOM    836 3HD2 LEU A 305      -3.807  -8.417  34.698                       H  
ATOM    837 N    GLN A 306      -2.990  -7.490  29.546                       N  
ATOM    838 CA   GLN A 306      -3.848  -8.222  28.625                       C  
ATOM    839 C    GLN A 306      -3.052  -9.063  27.649                       C  
ATOM    840 O    GLN A 306      -3.436 -10.194  27.390                       O  
ATOM    841 CB   GLN A 306      -4.772  -7.317  27.791                       C  
ATOM    842 CG   GLN A 306      -5.570  -6.283  28.559                       C  
ATOM    843 CD   GLN A 306      -6.268  -6.868  29.764                       C  
ATOM    844 OE1  GLN A 306      -7.134  -7.697  29.617                       O  
ATOM    845 NE2  GLN A 306      -5.900  -6.420  30.962                       N  
ATOM    846 HN   GLN A 306      -3.194  -6.506  29.720                       H  
ATOM    847 HA   GLN A 306      -4.490  -8.908  29.225                       H  
ATOM    848 HB1  GLN A 306      -4.184  -6.817  26.987                       H  
ATOM    849 HB2  GLN A 306      -5.460  -7.944  27.178                       H  
ATOM    850 HG1  GLN A 306      -6.293  -5.758  27.892                       H  
ATOM    851 HG2  GLN A 306      -4.931  -5.416  28.847                       H  
ATOM    852 1HE2 GLN A 306      -6.371  -6.815  31.776                       H  
ATOM    853 2HE2 GLN A 306      -5.169  -5.720  31.086                       H  
ATOM    854 N    SER A 307      -1.978  -8.481  27.091                       N  
ATOM    855 CA   SER A 307      -1.151  -9.142  26.088                       C  
ATOM    856 C    SER A 307      -0.049 -10.009  26.697                       C  
ATOM    857 O    SER A 307       0.233 -11.072  26.207                       O  
ATOM    858 CB   SER A 307      -0.499  -8.095  25.157                       C  
ATOM    859 OG   SER A 307      -1.414  -7.696  24.157                       O  
ATOM    860 HN   SER A 307      -1.730  -7.535  27.381                       H  
ATOM    861 HA   SER A 307      -1.809  -9.797  25.470                       H  
ATOM    862 HB2  SER A 307      -0.097  -7.224  25.726                       H  
ATOM    863 HB1  SER A 307       0.459  -8.463  24.722                       H  
ATOM    864 HG   SER A 307      -1.013  -7.052  23.585                       H  
ATOM    865 N    SER A 308       0.595  -9.565  27.746                       N  
ATOM    866 CA   SER A 308       1.668 -10.376  28.315                       C  
ATOM    867 C    SER A 308       1.076 -11.686  28.863                       C  
ATOM    868 O    SER A 308       1.669 -12.724  28.754                       O  
ATOM    869 CB   SER A 308       2.450  -9.623  29.401                       C  
ATOM    870 OG   SER A 308       1.635  -9.308  30.521                       O  
ATOM    871 HN   SER A 308       0.351  -8.665  28.160                       H  
ATOM    872 HA   SER A 308       2.378 -10.634  27.495                       H  
ATOM    873 HB1  SER A 308       2.940  -8.711  28.988                       H  
ATOM    874 HB2  SER A 308       3.361 -10.188  29.709                       H  
ATOM    875 HG   SER A 308       2.119  -8.842  31.193                       H  
ATOM    876 N    ARG A 309      -0.129 -11.626  29.396                       N  
ATOM    877 CA   ARG A 309      -0.766 -12.793  30.011                       C  
ATOM    878 C    ARG A 309      -1.410 -13.748  28.974                       C  
ATOM    879 O    ARG A 309      -1.428 -14.953  29.138                       O  
ATOM    880 CB   ARG A 309      -1.806 -12.287  31.005                       C  
ATOM    881 CG   ARG A 309      -2.635 -13.346  31.678                       C  
ATOM    882 CD   ARG A 309      -3.604 -12.690  32.652                       C  
ATOM    883 NE   ARG A 309      -4.555 -11.814  31.965                       N  
ATOM    884 CZ   ARG A 309      -5.431 -11.015  32.571                       C  
ATOM    885 NH1  ARG A 309      -5.486 -10.956  33.906                       N  
ATOM    886 NH2  ARG A 309      -6.246 -10.258  31.842                       N  
ATOM    887 HN   ARG A 309      -0.633 -10.739  29.379                       H  
ATOM    888 HA   ARG A 309       0.011 -13.360  30.575                       H  
ATOM    889 HB1  ARG A 309      -2.471 -11.540  30.512                       H  
ATOM    890 HB2  ARG A 309      -1.317 -11.643  31.772                       H  
ATOM    891 HG1  ARG A 309      -3.156 -14.003  30.943                       H  
ATOM    892 HG2  ARG A 309      -2.006 -14.124  32.170                       H  
ATOM    893 HD2  ARG A 309      -3.062 -12.146  33.460                       H  
ATOM    894 HD1  ARG A 309      -4.130 -13.450  33.276                       H  
ATOM    895 HE   ARG A 309      -4.546 -11.816  30.945                       H  
ATOM    896 2HH1 ARG A 309      -6.157 -10.344  34.370                       H  
ATOM    897 1HH1 ARG A 309      -4.861 -11.537  34.465                       H  
ATOM    898 1HH2 ARG A 309      -6.204 -10.303  30.824                       H  
ATOM    899 2HH2 ARG A 309      -6.917  -9.646  32.306                       H  
ATOM    900 N    SER A 310      -1.975 -13.192  27.925                       N  
ATOM    901 CA   SER A 310      -2.597 -13.974  26.921                       C  
ATOM    902 C    SER A 310      -1.571 -14.442  25.879                       C  
ATOM    903 O    SER A 310      -1.864 -15.314  25.118                       O  
ATOM    904 CB   SER A 310      -3.609 -13.129  26.217                       C  
ATOM    905 OG   SER A 310      -2.885 -12.197  25.463                       O  
ATOM    906 HN   SER A 310      -1.965 -12.176  27.832                       H  
ATOM    907 HA   SER A 310      -3.097 -14.857  27.384                       H  
ATOM    908 HB1  SER A 310      -4.352 -12.661  26.905                       H  
ATOM    909 HB2  SER A 310      -4.336 -13.720  25.612                       H  
ATOM    910 HG   SER A 310      -3.528 -11.660  25.016                       H  
ATOM    911 N    ASN A 311      -0.368 -13.880  25.903                       N  
ATOM    912 CA   ASN A 311       0.660 -14.094  24.880                       C  
ATOM    913 C    ASN A 311       0.215 -13.730  23.469                       C  
ATOM    914 O    ASN A 311       0.667 -14.363  22.505                       O  
ATOM    915 CB   ASN A 311       1.148 -15.551  24.909                       C  
ATOM    916 CG   ASN A 311       1.576 -15.994  26.286                       C  
ATOM    917 OD1  ASN A 311       2.623 -15.575  26.779                       O  
ATOM    918 ND2  ASN A 311       0.772 -16.868  26.920                       N  
ATOM    919 HN   ASN A 311      -0.145 -13.261  26.682                       H  
ATOM    920 HA   ASN A 311       1.529 -13.444  25.136                       H  
ATOM    921 HB1  ASN A 311       1.962 -15.715  24.165                       H  
ATOM    922 HB2  ASN A 311       0.378 -16.239  24.489                       H  
ATOM    923 2HD2 ASN A 311      -0.096 -17.215  26.511                       H  
ATOM    924 1HD2 ASN A 311       1.061 -17.168  27.851                       H  
ATOM    925 N    ARG A 312      -0.671 -12.747  23.349                       N  
ATOM    926 CA   ARG A 312      -1.136 -12.253  22.079                       C  
ATOM    927 C    ARG A 312      -0.486 -10.909  21.643                       C  
ATOM    928 O    ARG A 312      -0.237 -10.013  22.428                       O  
ATOM    929 CB   ARG A 312      -2.658 -12.091  22.087                       C  
ATOM    930 CG   ARG A 312      -3.497 -13.301  22.506                       C  
ATOM    931 CD   ARG A 312      -3.295 -14.517  21.634                       C  
ATOM    932 NE   ARG A 312      -4.095 -15.721  21.990                       N  
ATOM    933 CZ   ARG A 312      -4.092 -16.845  21.263                       C  
ATOM    934 NH1  ARG A 312      -3.359 -16.886  20.142                       N  
ATOM    935 NH2  ARG A 312      -4.802 -17.928  21.652                       N  
ATOM    936 HN   ARG A 312      -1.040 -12.321  24.199                       H  
ATOM    937 HA   ARG A 312      -0.882 -13.016  21.307                       H  
ATOM    938 HB1  ARG A 312      -2.932 -11.216  22.721                       H  
ATOM    939 HB2  ARG A 312      -2.996 -11.738  21.085                       H  
ATOM    940 HG1  ARG A 312      -3.315 -13.552  23.577                       H  
ATOM    941 HG2  ARG A 312      -4.577 -13.030  22.557                       H  
ATOM    942 HD1  ARG A 312      -2.212 -14.780  21.599                       H  
ATOM    943 HD2  ARG A 312      -3.472 -14.249  20.566                       H  
ATOM    944 HE   ARG A 312      -4.674 -15.688  22.829                       H  
ATOM    945 1HH1 ARG A 312      -2.823 -16.069  19.849                       H  
ATOM    946 2HH1 ARG A 312      -3.357 -17.742  19.588                       H  
ATOM    947 1HH2 ARG A 312      -5.360 -17.897  22.505                       H  
ATOM    948 2HH2 ARG A 312      -4.800 -18.784  21.098                       H  
ATOM    949 N    PHE A 313      -0.198 -10.790  20.365                       N  
ATOM    950 CA   PHE A 313       0.246  -9.533  19.798                       C  
ATOM    951 C    PHE A 313      -0.976  -8.689  19.447                       C  
ATOM    952 O    PHE A 313      -1.889  -9.156  18.762                       O  
ATOM    953 CB   PHE A 313       1.055  -9.848  18.560                       C  
ATOM    954 CG   PHE A 313       2.285 -10.668  18.849                       C  
ATOM    955 CD1  PHE A 313       3.061 -10.416  19.987                       C  
ATOM    956 CD2  PHE A 313       2.700 -11.662  17.963                       C  
ATOM    957 CE1  PHE A 313       4.209 -11.160  20.252                       C  
ATOM    958 CE2  PHE A 313       3.845 -12.404  18.223                       C  
ATOM    959 CZ   PHE A 313       4.606 -12.156  19.363                       C  
ATOM    960 HN   PHE A 313      -0.290 -11.604  19.757                       H  
ATOM    961 HA   PHE A 313       0.881  -8.989  20.536                       H  
ATOM    962 HB1  PHE A 313       0.421 -10.342  17.787                       H  
ATOM    963 HB2  PHE A 313       1.320  -8.915  18.011                       H  
ATOM    964 HD1  PHE A 313       2.759  -9.616  20.684                       H  
ATOM    965 HD2  PHE A 313       2.115 -11.860  17.049                       H  
ATOM    966 HE1  PHE A 313       4.801 -10.961  21.161                       H  
ATOM    967 HE2  PHE A 313       4.154 -13.196  17.521                       H  
ATOM    968 HZ   PHE A 313       5.518 -12.745  19.561                       H  
ATOM    969 N    THR A 314      -0.985  -7.451  19.929                       N  
ATOM    970 CA   THR A 314      -2.161  -6.605  19.953                       C  
ATOM    971 C    THR A 314      -1.828  -5.173  19.521                       C  
ATOM    972 O    THR A 314      -0.888  -4.570  20.042                       O  
ATOM    973 CB   THR A 314      -2.698  -6.563  21.405                       C  
ATOM    974 OG1  THR A 314      -2.841  -7.921  21.877                       O  
ATOM    975 CG2  THR A 314      -3.978  -5.788  21.499                       C  
ATOM    976 HN   THR A 314      -0.114  -7.075  20.304                       H  
ATOM    977 HA   THR A 314      -2.941  -7.028  19.277                       H  
ATOM    978 HB   THR A 314      -1.937  -6.054  22.041                       H  
ATOM    979 HG1  THR A 314      -2.030  -8.412  21.817                       H  
ATOM    980 1HG2 THR A 314      -3.868  -4.740  21.135                       H  
ATOM    981 2HG2 THR A 314      -4.387  -5.812  22.536                       H  
ATOM    982 3HG2 THR A 314      -4.806  -6.313  20.968                       H  
ATOM    983 N    TRP A 315      -2.579  -4.633  18.568                       N  
ATOM    984 CA   TRP A 315      -2.288  -3.299  18.009                       C  
ATOM    985 C    TRP A 315      -2.745  -2.269  19.012                       C  
ATOM    986 O    TRP A 315      -3.764  -2.498  19.708                       O  
ATOM    987 CB   TRP A 315      -3.116  -3.013  16.731                       C  
ATOM    988 CG   TRP A 315      -2.692  -3.754  15.469                       C  
ATOM    989 CD1  TRP A 315      -3.455  -4.586  14.679                       C  
ATOM    990 CD2  TRP A 315      -1.418  -3.699  14.876                       C  
ATOM    991 NE1  TRP A 315      -2.686  -5.086  13.625                       N  
ATOM    992 CE2  TRP A 315      -1.444  -4.523  13.718                       C  
ATOM    993 CE3  TRP A 315      -0.220  -3.072  15.233                       C  
ATOM    994 CZ2  TRP A 315      -0.328  -4.691  12.914                       C  
ATOM    995 CZ3  TRP A 315       0.885  -3.235  14.425                       C  
ATOM    996 CH2  TRP A 315       0.821  -4.033  13.282                       C  
ATOM    997 HN   TRP A 315      -3.380  -5.155  18.212                       H  
ATOM    998 HA   TRP A 315      -1.198  -3.189  17.803                       H  
ATOM    999 HB1  TRP A 315      -4.196  -3.202  16.933                       H  
ATOM   1000 HB2  TRP A 315      -3.136  -1.916  16.534                       H  
ATOM   1001 HD1  TRP A 315      -4.518  -4.823  14.853                       H  
ATOM   1002 HE1  TRP A 315      -2.995  -5.750  12.915                       H  
ATOM   1003 HE3  TRP A 315      -0.160  -2.457  16.147                       H  
ATOM   1004 HZ2  TRP A 315      -0.361  -5.328  12.014                       H  
ATOM   1005 HZ3  TRP A 315       1.830  -2.729  14.685                       H  
ATOM   1006 HH2  TRP A 315       1.721  -4.139  12.654                       H  
ATOM   1007 N    MET A 316      -2.049  -1.140  19.053                       N  
ATOM   1008 CA   MET A 316      -2.558   0.042  19.757                       C  
ATOM   1009 C    MET A 316      -2.605   1.164  18.727                       C  
ATOM   1010 O    MET A 316      -2.121   1.018  17.608                       O  
ATOM   1011 CB   MET A 316      -1.704   0.450  20.992                       C  
ATOM   1012 CG   MET A 316      -0.407   1.127  20.639                       C  
ATOM   1013 SD   MET A 316       0.870   1.244  21.912                       S  
ATOM   1014 CE   MET A 316       1.314  -0.464  22.188                       C  
ATOM   1015 HN   MET A 316      -1.143  -1.093  18.586                       H  
ATOM   1016 HA   MET A 316      -3.598  -0.169  20.099                       H  
ATOM   1017 HB1  MET A 316      -1.520  -0.431  21.650                       H  
ATOM   1018 HB2  MET A 316      -2.300   1.084  21.689                       H  
ATOM   1019 HG2  MET A 316      -0.624   2.148  20.246                       H  
ATOM   1020 HG1  MET A 316       0.024   0.638  19.735                       H  
ATOM   1021 HE1  MET A 316       2.102  -0.392  22.974                       H  
ATOM   1022 HE3  MET A 316       0.459  -1.132  22.445                       H  
ATOM   1023 HE2  MET A 316       1.619  -1.020  21.271                       H  
ATOM   1024 N    GLY A 317      -3.188   2.288  19.127                       N  
ATOM   1025 CA   GLY A 317      -3.419   3.401  18.240                       C  
ATOM   1026 C    GLY A 317      -2.229   4.319  18.097                       C  
ATOM   1027 O    GLY A 317      -2.335   5.530  18.280                       O  
ATOM   1028 HN   GLY A 317      -3.484   2.367  20.100                       H  
ATOM   1029 HA1  GLY A 317      -3.763   3.044  17.241                       H  
ATOM   1030 HA2  GLY A 317      -4.323   3.974  18.554                       H  
ATOM   1031 N    LEU A 318      -1.102   3.757  17.734                       N  
ATOM   1032 CA   LEU A 318       0.108   4.531  17.696                       C  
ATOM   1033 C    LEU A 318       0.849   4.172  16.418                       C  
ATOM   1034 O    LEU A 318       0.954   2.993  16.082                       O  
ATOM   1035 CB   LEU A 318       0.914   4.229  18.954                       C  
ATOM   1036 CG   LEU A 318       2.276   4.933  19.048                       C  
ATOM   1037 CD1  LEU A 318       2.071   6.418  19.283                       C  
ATOM   1038 CD2  LEU A 318       3.159   4.317  20.122                       C  
ATOM   1039 HN   LEU A 318      -1.084   2.770  17.478                       H  
ATOM   1040 HA   LEU A 318      -0.151   5.615  17.678                       H  
ATOM   1041 HB1  LEU A 318       1.044   3.128  19.070                       H  
ATOM   1042 HB2  LEU A 318       0.305   4.452  19.861                       H  
ATOM   1043 HG   LEU A 318       2.793   4.810  18.068                       H  
ATOM   1044 1HD1 LEU A 318       3.060   6.929  19.351                       H  
ATOM   1045 2HD1 LEU A 318       1.433   6.617  20.176                       H  
ATOM   1046 3HD1 LEU A 318       1.413   6.878  18.509                       H  
ATOM   1047 1HD2 LEU A 318       4.148   4.828  20.190                       H  
ATOM   1048 2HD2 LEU A 318       3.280   3.219  19.967                       H  
ATOM   1049 3HD2 LEU A 318       2.643   4.299  21.110                       H  
ATOM   1050 N    SER A 319       1.370   5.174  15.716                       N  
ATOM   1051 CA   SER A 319       2.043   4.969  14.424                       C  
ATOM   1052 C    SER A 319       3.004   6.071  14.049                       C  
ATOM   1053 O    SER A 319       3.025   7.154  14.651                       O  
ATOM   1054 CB   SER A 319       1.029   4.795  13.240                       C  
ATOM   1055 OG   SER A 319       0.691   6.045  12.696                       O  
ATOM   1056 HN   SER A 319       1.300   6.121  16.088                       H  
ATOM   1057 HA   SER A 319       2.631   4.025  14.501                       H  
ATOM   1058 HB1  SER A 319       1.415   4.095  12.463                       H  
ATOM   1059 HB2  SER A 319       0.126   4.219  13.549                       H  
ATOM   1060 HG   SER A 319       0.077   5.940  11.979                       H  
ATOM   1061 N    ASP A 320       3.833   5.756  13.054                       N  
ATOM   1062 CA   ASP A 320       4.796   6.708  12.509                       C  
ATOM   1063 C    ASP A 320       4.749   6.591  11.007                       C  
ATOM   1064 O    ASP A 320       5.724   6.874  10.295                       O  
ATOM   1065 CB   ASP A 320       6.234   6.549  13.135                       C  
ATOM   1066 CG   ASP A 320       7.091   5.435  12.472                       C  
ATOM   1067 OD1  ASP A 320       6.508   4.586  11.783                       O  
ATOM   1068 OD2  ASP A 320       8.353   5.383  12.634                       O  
ATOM   1069 HN   ASP A 320       3.793   4.816  12.659                       H  
ATOM   1070 HA   ASP A 320       4.434   7.729  12.771                       H  
ATOM   1071 HB1  ASP A 320       6.166   6.388  14.236                       H  
ATOM   1072 HB2  ASP A 320       6.778   7.522  13.120                       H  
ATOM   1073 HG   ASP A 320       7.230   6.075  11.570                       H  
ATOM   1074 N    LEU A 321       3.562   6.189  10.545                       N  
ATOM   1075 CA   LEU A 321       3.226   6.139   9.150                       C  
ATOM   1076 C    LEU A 321       3.397   7.524   8.510                       C  
ATOM   1077 O    LEU A 321       3.895   7.641   7.384                       O  
ATOM   1078 CB   LEU A 321       1.762   5.752   8.983                       C  
ATOM   1079 CG   LEU A 321       1.383   4.287   8.963                       C  
ATOM   1080 CD1  LEU A 321      -0.124   4.159   9.058                       C  
ATOM   1081 CD2  LEU A 321       1.911   3.632   7.711                       C  
ATOM   1082 HN   LEU A 321       2.855   5.901  11.221                       H  
ATOM   1083 HA   LEU A 321       3.876   5.398   8.629                       H  
ATOM   1084 HB1  LEU A 321       1.164   6.265   9.772                       H  
ATOM   1085 HB2  LEU A 321       1.367   6.236   8.059                       H  
ATOM   1086 HG   LEU A 321       1.841   3.787   9.848                       H  
ATOM   1087 1HD1 LEU A 321      -0.403   3.080   9.043                       H  
ATOM   1088 2HD1 LEU A 321      -0.649   4.742   8.266                       H  
ATOM   1089 3HD1 LEU A 321      -0.538   4.691   9.946                       H  
ATOM   1090 1HD2 LEU A 321       1.632   2.553   7.696                       H  
ATOM   1091 2HD2 LEU A 321       3.010   3.780   7.594                       H  
ATOM   1092 3HD2 LEU A 321       1.576   4.162   6.789                       H  
ATOM   1093 N    ASN A 322       2.934   8.567   9.181                       N  
ATOM   1094 CA   ASN A 322       2.939   9.886   8.564                       C  
ATOM   1095 C    ASN A 322       4.375  10.357   8.374                       C  
ATOM   1096 O    ASN A 322       4.754  10.781   7.310                       O  
ATOM   1097 CB   ASN A 322       2.154  10.910   9.392                       C  
ATOM   1098 CG   ASN A 322       1.991  12.238   8.671                       C  
ATOM   1099 OD1  ASN A 322       2.233  13.314   9.243                       O  
ATOM   1100 ND2  ASN A 322       1.564  12.176   7.410                       N  
ATOM   1101 HN   ASN A 322       2.575   8.447  10.128                       H  
ATOM   1102 HA   ASN A 322       2.460   9.806   7.560                       H  
ATOM   1103 HB1  ASN A 322       2.616  11.053  10.397                       H  
ATOM   1104 HB2  ASN A 322       1.166  10.500   9.706                       H  
ATOM   1105 1HD2 ASN A 322       1.365  11.293   6.940                       H  
ATOM   1106 2HD2 ASN A 322       1.455  13.067   6.926                       H  
ATOM   1107 N    GLN A 323       5.176  10.259   9.419                       N  
ATOM   1108 CA   GLN A 323       6.550  10.726   9.338                       C  
ATOM   1109 C    GLN A 323       7.416   9.787  10.140                       C  
ATOM   1110 O    GLN A 323       7.265   9.656  11.384                       O  
ATOM   1111 CB   GLN A 323       6.679  12.174   9.851                       C  
ATOM   1112 CG   GLN A 323       8.112  12.726   9.957                       C  
ATOM   1113 CD   GLN A 323       8.947  12.659   8.656                       C  
ATOM   1114 OE1  GLN A 323       8.503  13.075   7.563                       O  
ATOM   1115 NE2  GLN A 323      10.180  12.141   8.782                       N  
ATOM   1116 HN   GLN A 323       4.829   9.853  10.288                       H  
ATOM   1117 HA   GLN A 323       6.877  10.693   8.273                       H  
ATOM   1118 HB1  GLN A 323       6.056  12.855   9.225                       H  
ATOM   1119 HB2  GLN A 323       6.161  12.275  10.833                       H  
ATOM   1120 HG1  GLN A 323       8.657  12.219  10.787                       H  
ATOM   1121 HG2  GLN A 323       8.091  13.771  10.345                       H  
ATOM   1122 1HE2 GLN A 323      10.730  12.097   7.924                       H  
ATOM   1123 2HE2 GLN A 323      10.542  11.802   9.673                       H  
ATOM   1124 N    GLU A 324       8.318   9.131   9.420                       N  
ATOM   1125 CA   GLU A 324       9.173   8.095  10.000                       C  
ATOM   1126 C    GLU A 324       9.929   8.624  11.205                       C  
ATOM   1127 O    GLU A 324      10.573   9.641  11.138                       O  
ATOM   1128 CB   GLU A 324      10.139   7.538   8.940                       C  
ATOM   1129 CG   GLU A 324      11.029   6.402   9.458                       C  
ATOM   1130 CD   GLU A 324      10.261   5.235  10.074                       C  
ATOM   1131 OE1  GLU A 324       9.183   4.863   9.542                       O  
ATOM   1132 OE2  GLU A 324      10.763   4.661  11.067                       O  
ATOM   1133 HN   GLU A 324       8.418   9.357   8.430                       H  
ATOM   1134 HA   GLU A 324       8.519   7.260  10.343                       H  
ATOM   1135 HB2  GLU A 324       9.582   7.218   8.028                       H  
ATOM   1136 HB1  GLU A 324      10.758   8.356   8.502                       H  
ATOM   1137 HG1  GLU A 324      11.784   6.796  10.178                       H  
ATOM   1138 HG2  GLU A 324      11.708   6.039   8.651                       H  
ATOM   1139 HD   GLU A 324       9.706   5.935  10.742                       H  
ATOM   1140 N    GLY A 325       9.826   7.948  12.331                       N  
ATOM   1141 CA   GLY A 325      10.486   8.431  13.524                       C  
ATOM   1142 C    GLY A 325       9.618   9.314  14.398                       C  
ATOM   1143 O    GLY A 325       9.947   9.558  15.562                       O  
ATOM   1144 HN   GLY A 325       9.282   7.086  12.361                       H  
ATOM   1145 HA1  GLY A 325      10.897   7.579  14.115                       H  
ATOM   1146 HA2  GLY A 325      11.435   8.954  13.261                       H  
ATOM   1147 N    THR A 326       8.504   9.791  13.877                       N  
ATOM   1148 CA   THR A 326       7.627  10.575  14.701                       C  
ATOM   1149 C    THR A 326       6.427   9.740  15.062                       C  
ATOM   1150 O    THR A 326       5.517   9.532  14.243                       O  
ATOM   1151 CB   THR A 326       7.132  11.866  13.997                       C  
ATOM   1152 OG1  THR A 326       8.252  12.687  13.651                       O  
ATOM   1153 CG2  THR A 326       6.205  12.643  14.924                       C  
ATOM   1154 HN   THR A 326       8.269   9.606  12.902                       H  
ATOM   1155 HA   THR A 326       8.165  10.857  15.636                       H  
ATOM   1156 HB   THR A 326       6.578  11.590  13.070                       H  
ATOM   1157 HG1  THR A 326       8.830  12.203  13.073                       H  
ATOM   1158 1HG2 THR A 326       5.332  12.003  15.194                       H  
ATOM   1159 2HG2 THR A 326       5.893  13.621  14.488                       H  
ATOM   1160 3HG2 THR A 326       6.737  13.033  15.823                       H  
ATOM   1161 N    TRP A 327       6.405   9.307  16.310                       N  
ATOM   1162 CA   TRP A 327       5.323   8.466  16.798                       C  
ATOM   1163 C    TRP A 327       4.175   9.313  17.297                       C  
ATOM   1164 O    TRP A 327       4.314  10.148  18.158                       O  
ATOM   1165 CB   TRP A 327       5.831   7.489  17.831                       C  
ATOM   1166 CG   TRP A 327       6.648   6.488  17.138                       C  
ATOM   1167 CD1  TRP A 327       7.966   6.588  16.830                       C  
ATOM   1168 CD2  TRP A 327       6.192   5.263  16.577                       C  
ATOM   1169 NE1  TRP A 327       8.371   5.475  16.129                       N  
ATOM   1170 CE2  TRP A 327       7.288   4.660  15.943                       C  
ATOM   1171 CE3  TRP A 327       4.965   4.610  16.548                       C  
ATOM   1172 CZ2  TRP A 327       7.183   3.447  15.311                       C  
ATOM   1173 CZ3  TRP A 327       4.868   3.418  15.917                       C  
ATOM   1174 CH2  TRP A 327       5.957   2.832  15.340                       C  
ATOM   1175 HN   TRP A 327       7.161   9.567  16.943                       H  
ATOM   1176 HA   TRP A 327       4.947   7.871  15.933                       H  
ATOM   1177 HB1  TRP A 327       5.012   7.035  18.437                       H  
ATOM   1178 HB2  TRP A 327       6.375   7.987  18.667                       H  
ATOM   1179 HD1  TRP A 327       8.617   7.436  17.101                       H  
ATOM   1180 HE1  TRP A 327       9.319   5.289  15.803                       H  
ATOM   1181 HE3  TRP A 327       4.082   5.058  17.033                       H  
ATOM   1182 HZ2  TRP A 327       8.046   2.986  14.802                       H  
ATOM   1183 HZ3  TRP A 327       3.890   2.910  15.868                       H  
ATOM   1184 HH2  TRP A 327       5.848   1.834  14.883                       H  
ATOM   1185 N    GLN A 328       3.021   9.050  16.729                       N  
ATOM   1186 CA   GLN A 328       1.872   9.885  16.937                       C  
ATOM   1187 C    GLN A 328       0.685   8.968  17.233                       C  
ATOM   1188 O    GLN A 328       0.487   8.012  16.529                       O  
ATOM   1189 CB   GLN A 328       1.665  10.675  15.662                       C  
ATOM   1190 CG   GLN A 328       0.661  11.796  15.798                       C  
ATOM   1191 CD   GLN A 328       0.570  12.638  14.546                       C  
ATOM   1192 OE1  GLN A 328       1.425  12.544  13.657                       O  
ATOM   1193 NE2  GLN A 328      -0.468  13.459  14.467                       N  
ATOM   1194 HN   GLN A 328       2.939   8.232  16.125                       H  
ATOM   1195 HA   GLN A 328       2.048  10.576  17.794                       H  
ATOM   1196 HB1  GLN A 328       2.637  11.062  15.277                       H  
ATOM   1197 HB2  GLN A 328       1.387   9.998  14.821                       H  
ATOM   1198 HG1  GLN A 328      -0.340  11.406  16.095                       H  
ATOM   1199 HG2  GLN A 328       0.879  12.426  16.692                       H  
ATOM   1200 1HE2 GLN A 328      -0.529  14.027  13.622                       H  
ATOM   1201 2HE2 GLN A 328      -1.173  13.537  15.200                       H  
ATOM   1202 N    TRP A 329      -0.055   9.233  18.302                       N  
ATOM   1203 CA   TRP A 329      -1.311   8.502  18.598                       C  
ATOM   1204 C    TRP A 329      -2.369   8.884  17.540                       C  
ATOM   1205 O    TRP A 329      -2.288   9.946  16.956                       O  
ATOM   1206 CB   TRP A 329      -1.837   8.848  19.992                       C  
ATOM   1207 CG   TRP A 329      -0.900   8.490  21.057                       C  
ATOM   1208 CD1  TRP A 329      -0.069   9.324  21.707                       C  
ATOM   1209 CD2  TRP A 329      -0.684   7.187  21.619                       C  
ATOM   1210 NE1  TRP A 329       0.678   8.635  22.614                       N  
ATOM   1211 CE2  TRP A 329       0.306   7.321  22.598                       C  
ATOM   1212 CE3  TRP A 329      -1.238   5.931  21.391                       C  
ATOM   1213 CZ2  TRP A 329       0.771   6.245  23.354                       C  
ATOM   1214 CZ3  TRP A 329      -0.772   4.854  22.137                       C  
ATOM   1215 CH2  TRP A 329       0.226   5.022  23.104                       C  
ATOM   1216 HN   TRP A 329       0.251   9.965  18.943                       H  
ATOM   1217 HA   TRP A 329      -1.118   7.405  18.542                       H  
ATOM   1218 HB1  TRP A 329      -2.836   8.386  20.168                       H  
ATOM   1219 HB2  TRP A 329      -2.121   9.924  20.056                       H  
ATOM   1220 HD1  TRP A 329      -0.002  10.411  21.531                       H  
ATOM   1221 HE1  TRP A 329       1.401   9.037  23.211                       H  
ATOM   1222 HE3  TRP A 329      -2.029   5.793  20.635                       H  
ATOM   1223 HZ2  TRP A 329       1.549   6.379  24.124                       H  
ATOM   1224 HZ3  TRP A 329      -1.196   3.851  21.964                       H  
ATOM   1225 HH2  TRP A 329       0.578   4.146  23.675                       H  
ATOM   1226 N    VAL A 330      -3.338   8.013  17.291                       N  
ATOM   1227 CA   VAL A 330      -4.370   8.307  16.341                       C  
ATOM   1228 C    VAL A 330      -5.276   9.491  16.709                       C  
ATOM   1229 O    VAL A 330      -6.087   9.899  15.875                       O  
ATOM   1230 CB   VAL A 330      -5.293   7.097  16.069                       C  
ATOM   1231 CG1  VAL A 330      -4.513   5.913  15.532                       C  
ATOM   1232 CG2  VAL A 330      -6.096   6.714  17.316                       C  
ATOM   1233 HN   VAL A 330      -3.349   7.120  17.783                       H  
ATOM   1234 HA   VAL A 330      -3.869   8.562  15.378                       H  
ATOM   1235 HB   VAL A 330      -6.022   7.402  15.282                       H  
ATOM   1236 1HG1 VAL A 330      -5.179   5.040  15.336                       H  
ATOM   1237 2HG1 VAL A 330      -3.670   5.639  16.208                       H  
ATOM   1238 3HG1 VAL A 330      -3.925   6.189  14.626                       H  
ATOM   1239 1HG2 VAL A 330      -6.762   5.841  17.120                       H  
ATOM   1240 2HG2 VAL A 330      -6.669   7.583  17.716                       H  
ATOM   1241 3HG2 VAL A 330      -5.429   6.531  18.191                       H  
ATOM   1242 N    ASP A 331      -5.182  10.022  17.927                       N  
ATOM   1243 CA   ASP A 331      -5.928  11.222  18.265                       C  
ATOM   1244 C    ASP A 331      -5.135  12.476  17.964                       C  
ATOM   1245 O    ASP A 331      -5.525  13.571  18.379                       O  
ATOM   1246 CB   ASP A 331      -6.430  11.215  19.732                       C  
ATOM   1247 CG   ASP A 331      -5.325  11.368  20.744                       C  
ATOM   1248 OD1  ASP A 331      -4.133  11.447  20.370                       O  
ATOM   1249 OD2  ASP A 331      -5.649  11.423  21.944                       O  
ATOM   1250 HN   ASP A 331      -4.583   9.584  18.626                       H  
ATOM   1251 HA   ASP A 331      -6.831  11.241  17.611                       H  
ATOM   1252 HB1  ASP A 331      -7.032  10.300  19.939                       H  
ATOM   1253 HB2  ASP A 331      -7.216  11.991  19.884                       H  
ATOM   1254 N    GLY A 332      -4.031  12.334  17.239                       N  
ATOM   1255 CA   GLY A 332      -3.224  13.474  16.848                       C  
ATOM   1256 C    GLY A 332      -2.090  13.804  17.800                       C  
ATOM   1257 O    GLY A 332      -1.154  14.491  17.434                       O  
ATOM   1258 HN   GLY A 332      -3.743  11.399  16.950                       H  
ATOM   1259 HA1  GLY A 332      -2.832  13.334  15.813                       H  
ATOM   1260 HA2  GLY A 332      -3.870  14.369  16.690                       H  
ATOM   1261 N    SER A 333      -2.161  13.339  19.034                       N  
ATOM   1262 CA   SER A 333      -1.175  13.734  20.019                       C  
ATOM   1263 C    SER A 333       0.130  12.941  19.821                       C  
ATOM   1264 O    SER A 333       0.119  11.805  19.354                       O  
ATOM   1265 CB   SER A 333      -1.740  13.536  21.430                       C  
ATOM   1266 OG   SER A 333      -1.780  12.164  21.758                       O  
ATOM   1267 HN   SER A 333      -2.912  12.700  19.294                       H  
ATOM   1268 HA   SER A 333      -0.952  14.817  19.878                       H  
ATOM   1269 HB1  SER A 333      -1.177  14.128  22.189                       H  
ATOM   1270 HB2  SER A 333      -2.737  14.020  21.549                       H  
ATOM   1271 HG   SER A 333      -2.130  12.041  22.633                       H  
ATOM   1272 N    PRO A 334       1.264  13.562  20.145                       N  
ATOM   1273 CA   PRO A 334       2.561  12.923  20.027                       C  
ATOM   1274 C    PRO A 334       2.924  12.046  21.216                       C  
ATOM   1275 O    PRO A 334       2.411  12.215  22.321                       O  
ATOM   1276 CB   PRO A 334       3.524  14.103  19.938                       C  
ATOM   1277 CG   PRO A 334       2.827  15.214  20.656                       C  
ATOM   1278 CD   PRO A 334       1.377  15.014  20.390                       C  
ATOM   1279 HA   PRO A 334       2.605  12.325  19.087                       H  
ATOM   1280 HB1  PRO A 334       4.547  13.884  20.324                       H  
ATOM   1281 HB2  PRO A 334       3.834  14.359  18.898                       H  
ATOM   1282 HG1  PRO A 334       3.079  15.274  21.740                       H  
ATOM   1283 HG2  PRO A 334       3.197  16.228  20.378                       H  
ATOM   1284 HD1  PRO A 334       0.966  15.652  19.573                       H  
ATOM   1285 HD2  PRO A 334       0.704  15.400  21.191                       H  
ATOM   1286 N    LEU A 335       3.801  11.091  20.971                       N  
ATOM   1287 CA   LEU A 335       4.258  10.225  22.029                       C  
ATOM   1288 C    LEU A 335       5.108  11.011  23.002                       C  
ATOM   1289 O    LEU A 335       6.194  11.465  22.650                       O  
ATOM   1290 CB   LEU A 335       5.072   9.070  21.467                       C  
ATOM   1291 CG   LEU A 335       5.508   8.008  22.455                       C  
ATOM   1292 CD1  LEU A 335       4.326   7.367  23.160                       C  
ATOM   1293 CD2  LEU A 335       6.310   6.963  21.687                       C  
ATOM   1294 HN   LEU A 335       4.159  10.964  20.024                       H  
ATOM   1295 HA   LEU A 335       3.373   9.815  22.570                       H  
ATOM   1296 HB1  LEU A 335       5.962   9.467  20.925                       H  
ATOM   1297 HB2  LEU A 335       4.517   8.594  20.625                       H  
ATOM   1298 HG   LEU A 335       6.170   8.478  23.219                       H  
ATOM   1299 1HD1 LEU A 335       4.647   6.585  23.887                       H  
ATOM   1300 2HD1 LEU A 335       3.590   6.960  22.428                       H  
ATOM   1301 3HD1 LEU A 335       3.682   8.135  23.649                       H  
ATOM   1302 1HD2 LEU A 335       6.631   6.181  22.414                       H  
ATOM   1303 2HD2 LEU A 335       7.163   7.402  21.118                       H  
ATOM   1304 3HD2 LEU A 335       5.754   6.543  20.817                       H  
ATOM   1305 N    LEU A 336       4.631  11.126  24.238                       N  
ATOM   1306 CA   LEU A 336       5.374  11.835  25.268                       C  
ATOM   1307 C    LEU A 336       6.664  11.118  25.619                       C  
ATOM   1308 O    LEU A 336       6.688   9.883  25.650                       O  
ATOM   1309 CB   LEU A 336       4.530  11.978  26.539                       C  
ATOM   1310 CG   LEU A 336       3.207  12.728  26.427                       C  
ATOM   1311 CD1  LEU A 336       2.496  12.758  27.774                       C  
ATOM   1312 CD2  LEU A 336       3.428  14.148  25.930                       C  
ATOM   1313 HN   LEU A 336       3.729  10.710  24.468                       H  
ATOM   1314 HA   LEU A 336       5.624  12.854  24.890                       H  
ATOM   1315 HB1  LEU A 336       5.149  12.442  27.342                       H  
ATOM   1316 HB2  LEU A 336       4.345  10.968  26.974                       H  
ATOM   1317 HG   LEU A 336       2.557  12.193  25.695                       H  
ATOM   1318 1HD1 LEU A 336       2.334  11.717  28.138                       H  
ATOM   1319 2HD1 LEU A 336       1.546  13.341  27.734                       H  
ATOM   1320 3HD1 LEU A 336       3.038  13.384  28.521                       H  
ATOM   1321 1HD2 LEU A 336       3.948  14.126  24.944                       H  
ATOM   1322 2HD2 LEU A 336       3.970  14.774  26.677                       H  
ATOM   1323 3HD2 LEU A 336       2.478  14.731  25.890                       H  
ATOM   1324 N    PRO A 337       7.740  11.883  25.912                       N  
ATOM   1325 CA   PRO A 337       8.995  11.308  26.395                       C  
ATOM   1326 C    PRO A 337       8.862  10.352  27.571                       C  
ATOM   1327 O    PRO A 337       9.522   9.335  27.599                       O  
ATOM   1328 CB   PRO A 337       9.781  12.529  26.827                       C  
ATOM   1329 CG   PRO A 337       9.305  13.601  25.912                       C  
ATOM   1330 CD   PRO A 337       7.838  13.349  25.779                       C  
ATOM   1331 HA   PRO A 337       9.523  10.799  25.555                       H  
ATOM   1332 HB1  PRO A 337      10.887  12.386  26.831                       H  
ATOM   1333 HB2  PRO A 337       9.689  12.775  27.911                       H  
ATOM   1334 HG1  PRO A 337       9.562  14.633  26.246                       H  
ATOM   1335 HG2  PRO A 337       9.850  13.647  24.940                       H  
ATOM   1336 HD2  PRO A 337       7.377  13.764  24.853                       H  
ATOM   1337 HD1  PRO A 337       7.201  13.924  26.490                       H  
ATOM   1338 N    SER A 338       8.010  10.654  28.542                       N  
ATOM   1339 CA   SER A 338       7.845   9.740  29.660                       C  
ATOM   1340 C    SER A 338       7.353   8.339  29.267                       C  
ATOM   1341 O    SER A 338       7.443   7.414  30.093                       O  
ATOM   1342 CB   SER A 338       6.866  10.314  30.663                       C  
ATOM   1343 OG   SER A 338       5.595  10.410  30.052                       O  
ATOM   1344 HN   SER A 338       7.475  11.521  28.504                       H  
ATOM   1345 HA   SER A 338       8.833   9.630  30.165                       H  
ATOM   1346 HB1  SER A 338       6.839   9.732  31.614                       H  
ATOM   1347 HB2  SER A 338       7.210  11.286  31.087                       H  
ATOM   1348 HG   SER A 338       4.981  10.770  30.681                       H  
ATOM   1349 N    PHE A 339       6.817   8.184  28.050                       N  
ATOM   1350 CA   PHE A 339       6.286   6.887  27.595                       C  
ATOM   1351 C    PHE A 339       7.264   6.029  26.795                       C  
ATOM   1352 O    PHE A 339       7.052   4.811  26.638                       O  
ATOM   1353 CB   PHE A 339       5.018   7.070  26.778                       C  
ATOM   1354 CG   PHE A 339       3.804   7.309  27.604                       C  
ATOM   1355 CD1  PHE A 339       3.598   8.543  28.208                       C  
ATOM   1356 CD2  PHE A 339       2.854   6.319  27.775                       C  
ATOM   1357 CE1  PHE A 339       2.471   8.788  28.984                       C  
ATOM   1358 CE2  PHE A 339       1.720   6.551  28.540                       C  
ATOM   1359 CZ   PHE A 339       1.528   7.786  29.156                       C  
ATOM   1360 HN   PHE A 339       6.775   8.986  27.421                       H  
ATOM   1361 HA   PHE A 339       6.009   6.307  28.506                       H  
ATOM   1362 HB1  PHE A 339       5.148   7.883  26.026                       H  
ATOM   1363 HB2  PHE A 339       4.863   6.204  26.092                       H  
ATOM   1364 HD1  PHE A 339       4.343   9.344  28.069                       H  
ATOM   1365 HD2  PHE A 339       2.999   5.335  27.298                       H  
ATOM   1366 HE1  PHE A 339       2.328   9.773  29.460                       H  
ATOM   1367 HE2  PHE A 339       0.967   5.754  28.661                       H  
ATOM   1368 HZ   PHE A 339       0.633   7.965  29.775                       H  
ATOM   1369 N    LYS A 340       8.344   6.639  26.316                       N  
ATOM   1370 CA   LYS A 340       9.313   5.926  25.494                       C  
ATOM   1371 C    LYS A 340       9.956   4.757  26.258                       C  
ATOM   1372 O    LYS A 340      10.468   3.819  25.671                       O  
ATOM   1373 CB   LYS A 340      10.356   6.900  24.942                       C  
ATOM   1374 CG   LYS A 340       9.788   7.876  23.901                       C  
ATOM   1375 CD   LYS A 340      10.778   9.002  23.572                       C  
ATOM   1376 CE   LYS A 340      10.500   9.710  22.229                       C  
ATOM   1377 NZ   LYS A 340       9.309  10.600  22.275                       N  
ATOM   1378 HN   LYS A 340       8.497   7.625  26.528                       H  
ATOM   1379 HA   LYS A 340       8.763   5.496  24.625                       H  
ATOM   1380 HB1  LYS A 340      11.233   6.349  24.530                       H  
ATOM   1381 HB2  LYS A 340      10.858   7.453  25.770                       H  
ATOM   1382 HG1  LYS A 340       9.462   7.341  22.979                       H  
ATOM   1383 HG2  LYS A 340       8.802   8.285  24.224                       H  
ATOM   1384 HD1  LYS A 340      10.819   9.743  24.404                       H  
ATOM   1385 HD2  LYS A 340      11.826   8.624  23.605                       H  
ATOM   1386 HE1  LYS A 340      11.400  10.268  21.880                       H  
ATOM   1387 HE2  LYS A 340      10.411   8.970  21.400                       H  
ATOM   1388 HZ1  LYS A 340       9.125  11.068  21.387                       H  
ATOM   1389 HZ2  LYS A 340       9.390  11.277  23.033                       H  
ATOM   1390 HZ3  LYS A 340       8.486  10.090  22.594                       H  
ATOM   1391 N    GLN A 341       9.883   4.798  27.575                       N  
ATOM   1392 CA   GLN A 341      10.377   3.711  28.394                       C  
ATOM   1393 C    GLN A 341       9.669   2.377  28.093                       C  
ATOM   1394 O    GLN A 341      10.255   1.297  28.267                       O  
ATOM   1395 CB   GLN A 341      10.250   4.078  29.884                       C  
ATOM   1396 CG   GLN A 341       8.826   4.266  30.371                       C  
ATOM   1397 CD   GLN A 341       8.727   4.544  31.868                       C  
ATOM   1398 OE1  GLN A 341       8.506   5.679  32.294                       O  
ATOM   1399 NE2  GLN A 341       8.844   3.498  32.664                       N  
ATOM   1400 HN   GLN A 341       9.469   5.614  28.026                       H  
ATOM   1401 HA   GLN A 341      11.461   3.580  28.167                       H  
ATOM   1402 HB1  GLN A 341      10.778   3.325  30.514                       H  
ATOM   1403 HB2  GLN A 341      10.860   4.983  30.113                       H  
ATOM   1404 HG1  GLN A 341       8.311   5.064  29.786                       H  
ATOM   1405 HG2  GLN A 341       8.194   3.392  30.089                       H  
ATOM   1406 1HE2 GLN A 341       9.027   2.559  32.311                       H  
ATOM   1407 2HE2 GLN A 341       8.778   3.684  33.665                       H  
ATOM   1408 N    TYR A 342       8.415   2.447  27.646                       N  
ATOM   1409 CA   TYR A 342       7.655   1.225  27.390                       C  
ATOM   1410 C    TYR A 342       8.035   0.457  26.131                       C  
ATOM   1411 O    TYR A 342       7.667  -0.698  25.985                       O  
ATOM   1412 CB   TYR A 342       6.188   1.523  27.364                       C  
ATOM   1413 CG   TYR A 342       5.709   2.140  28.645                       C  
ATOM   1414 CD1  TYR A 342       5.901   1.488  29.876                       C  
ATOM   1415 CD2  TYR A 342       5.062   3.386  28.629                       C  
ATOM   1416 CE1  TYR A 342       5.440   2.053  31.044                       C  
ATOM   1417 CE2  TYR A 342       4.603   3.946  29.781                       C  
ATOM   1418 CZ   TYR A 342       4.795   3.289  30.985                       C  
ATOM   1419 OH   TYR A 342       4.309   3.890  32.118                       O  
ATOM   1420 HN   TYR A 342       7.984   3.357  27.482                       H  
ATOM   1421 HA   TYR A 342       7.834   0.543  28.254                       H  
ATOM   1422 HB2  TYR A 342       5.597   0.612  27.110                       H  
ATOM   1423 HB1  TYR A 342       5.922   2.158  26.487                       H  
ATOM   1424 HD1  TYR A 342       6.424   0.518  29.906                       H  
ATOM   1425 HD2  TYR A 342       4.924   3.917  27.672                       H  
ATOM   1426 HE1  TYR A 342       5.578   1.538  32.009                       H  
ATOM   1427 HE2  TYR A 342       4.081   4.917  29.756                       H  
ATOM   1428 HH   TYR A 342       4.441   3.439  32.944                       H  
ATOM   1429 N    TRP A 343       8.784   1.065  25.229                       N  
ATOM   1430 CA   TRP A 343       9.329   0.309  24.122                       C  
ATOM   1431 C    TRP A 343      10.101  -0.909  24.661                       C  
ATOM   1432 O    TRP A 343      10.809  -0.813  25.667                       O  
ATOM   1433 CB   TRP A 343      10.247   1.179  23.251                       C  
ATOM   1434 CG   TRP A 343       9.575   2.240  22.417                       C  
ATOM   1435 CD1  TRP A 343       9.753   3.594  22.542                       C  
ATOM   1436 CD2  TRP A 343       8.643   2.059  21.302                       C  
ATOM   1437 NE1  TRP A 343       8.963   4.263  21.636                       N  
ATOM   1438 CE2  TRP A 343       8.290   3.354  20.846                       C  
ATOM   1439 CE3  TRP A 343       8.069   0.939  20.667                       C  
ATOM   1440 CZ2  TRP A 343       7.412   3.563  19.743                       C  
ATOM   1441 CZ3  TRP A 343       7.176   1.138  19.596                       C  
ATOM   1442 CH2  TRP A 343       6.854   2.452  19.141                       C  
ATOM   1443 HN   TRP A 343       8.977   2.063  25.312                       H  
ATOM   1444 HA   TRP A 343       8.485  -0.057  23.492                       H  
ATOM   1445 HB1  TRP A 343      11.036   1.645  23.886                       H  
ATOM   1446 HB2  TRP A 343      10.872   0.527  22.597                       H  
ATOM   1447 HD1  TRP A 343      10.432   4.077  23.265                       H  
ATOM   1448 HE1  TRP A 343       8.886   5.277  21.560                       H  
ATOM   1449 HE3  TRP A 343       8.316  -0.081  21.005                       H  
ATOM   1450 HZ2  TRP A 343       7.185   4.580  19.381                       H  
ATOM   1451 HZ3  TRP A 343       6.718   0.265  19.101                       H  
ATOM   1452 HH2  TRP A 343       6.152   2.582  18.300                       H  
ATOM   1453 N    ASN A 344       9.979  -2.057  24.009                       N  
ATOM   1454 CA   ASN A 344      10.904  -3.152  24.300                       C  
ATOM   1455 C    ASN A 344      12.314  -2.685  23.983                       C  
ATOM   1456 O    ASN A 344      12.517  -1.730  23.220                       O  
ATOM   1457 CB   ASN A 344      10.601  -4.411  23.486                       C  
ATOM   1458 CG   ASN A 344       9.295  -5.080  23.898                       C  
ATOM   1459 OD1  ASN A 344       8.873  -4.988  25.044                       O  
ATOM   1460 ND2  ASN A 344       8.663  -5.766  22.965                       N  
ATOM   1461 HN   ASN A 344       9.246  -2.176  23.310                       H  
ATOM   1462 HA   ASN A 344      10.841  -3.400  25.385                       H  
ATOM   1463 HB1  ASN A 344      10.610  -4.192  22.393                       H  
ATOM   1464 HB2  ASN A 344      11.451  -5.131  23.533                       H  
ATOM   1465 1HD2 ASN A 344       9.014  -5.843  22.011                       H  
ATOM   1466 2HD2 ASN A 344       7.789  -6.214  23.241                       H  
ATOM   1467 N    ARG A 345      13.284  -3.374  24.569                       N  
ATOM   1468 CA   ARG A 345      14.702  -3.054  24.356                       C  
ATOM   1469 C    ARG A 345      15.038  -3.128  22.863                       C  
ATOM   1470 O    ARG A 345      14.618  -4.042  22.172                       O  
ATOM   1471 CB   ARG A 345      15.594  -3.982  25.204                       C  
ATOM   1472 CG   ARG A 345      16.983  -3.434  25.516                       C  
ATOM   1473 CD   ARG A 345      17.820  -4.391  26.378                       C  
ATOM   1474 NE   ARG A 345      18.360  -5.531  25.617                       N  
ATOM   1475 CZ   ARG A 345      17.785  -6.736  25.504                       C  
ATOM   1476 NH1  ARG A 345      16.628  -7.022  26.108                       N  
ATOM   1477 NH2  ARG A 345      18.380  -7.674  24.771                       N  
ATOM   1478 HN   ARG A 345      13.038  -4.149  25.185                       H  
ATOM   1479 HA   ARG A 345      14.874  -2.006  24.696                       H  
ATOM   1480 HB1  ARG A 345      15.070  -4.262  26.148                       H  
ATOM   1481 HB2  ARG A 345      15.675  -4.984  24.721                       H  
ATOM   1482 HG1  ARG A 345      17.525  -3.162  24.580                       H  
ATOM   1483 HG2  ARG A 345      16.918  -2.425  25.987                       H  
ATOM   1484 HD2  ARG A 345      17.238  -4.743  27.261                       H  
ATOM   1485 HD1  ARG A 345      18.636  -3.842  26.904                       H  
ATOM   1486 HE   ARG A 345      19.248  -5.391  25.135                       H  
ATOM   1487 1HH1 ARG A 345      16.172  -6.303  26.670                       H  
ATOM   1488 2HH1 ARG A 345      16.190  -7.939  26.022                       H  
ATOM   1489 2HH2 ARG A 345      17.942  -8.591  24.685                       H  
ATOM   1490 1HH2 ARG A 345      19.263  -7.456  24.310                       H  
ATOM   1491 N    GLY A 346      15.754  -2.133  22.358                       N  
ATOM   1492 CA   GLY A 346      16.084  -2.052  20.914                       C  
ATOM   1493 C    GLY A 346      14.973  -1.509  20.017                       C  
ATOM   1494 O    GLY A 346      15.172  -1.368  18.807                       O  
ATOM   1495 HN   GLY A 346      16.089  -1.399  22.983                       H  
ATOM   1496 HA1  GLY A 346      16.423  -3.047  20.543                       H  
ATOM   1497 HA2  GLY A 346      17.017  -1.459  20.768                       H  
ATOM   1498 N    GLU A 347      13.797  -1.232  20.584                       N  
ATOM   1499 CA   GLU A 347      12.683  -0.771  19.779                       C  
ATOM   1500 C    GLU A 347      12.436   0.725  20.052                       C  
ATOM   1501 O    GLU A 347      12.773   1.191  21.137                       O  
ATOM   1502 CB   GLU A 347      11.428  -1.610  20.067                       C  
ATOM   1503 CG   GLU A 347      11.633  -3.101  19.932                       C  
ATOM   1504 CD   GLU A 347      11.861  -3.597  18.506                       C  
ATOM   1505 OE1  GLU A 347      11.695  -2.806  17.514                       O  
ATOM   1506 OE2  GLU A 347      12.160  -4.842  18.377                       O  
ATOM   1507 HN   GLU A 347      13.681  -1.345  21.591                       H  
ATOM   1508 HA   GLU A 347      12.950  -0.894  18.704                       H  
ATOM   1509 HB1  GLU A 347      10.579  -1.274  19.427                       H  
ATOM   1510 HB2  GLU A 347      11.017  -1.363  21.073                       H  
ATOM   1511 HG1  GLU A 347      12.466  -3.436  20.593                       H  
ATOM   1512 HG2  GLU A 347      10.782  -3.650  20.398                       H  
ATOM   1513 N    PRO A 348      11.857   1.466  19.095                       N  
ATOM   1514 CA   PRO A 348      11.393   0.931  17.805                       C  
ATOM   1515 C    PRO A 348      12.518   0.993  16.823                       C  
ATOM   1516 O    PRO A 348      13.273   1.921  16.874                       O  
ATOM   1517 CB   PRO A 348      10.358   1.953  17.366                       C  
ATOM   1518 CG   PRO A 348      10.843   3.276  17.960                       C  
ATOM   1519 CD   PRO A 348      11.721   2.947  19.141                       C  
ATOM   1520 HA   PRO A 348      10.966  -0.095  17.898                       H  
ATOM   1521 HB1  PRO A 348      10.191   1.985  16.264                       H  
ATOM   1522 HB2  PRO A 348       9.312   1.687  17.644                       H  
ATOM   1523 HG1  PRO A 348      11.348   3.930  17.211                       H  
ATOM   1524 HG2  PRO A 348      10.008   3.969  18.218                       H  
ATOM   1525 HD1  PRO A 348      11.345   3.341  20.114                       H  
ATOM   1526 HD2  PRO A 348      12.692   3.495  19.155                       H  
ATOM   1527 N    ASN A 349      12.611   0.033  15.927                       N  
ATOM   1528 CA   ASN A 349      13.804  -0.108  15.112                       C  
ATOM   1529 C    ASN A 349      13.495  -0.048  13.620                       C  
ATOM   1530 O    ASN A 349      14.398  -0.093  12.823                       O  
ATOM   1531 CB   ASN A 349      14.512  -1.433  15.477                       C  
ATOM   1532 CG   ASN A 349      13.635  -2.672  15.226                       C  
ATOM   1533 OD1  ASN A 349      12.491  -2.577  14.790                       O  
ATOM   1534 ND2  ASN A 349      14.195  -3.828  15.468                       N  
ATOM   1535 HN   ASN A 349      11.836  -0.619  15.804                       H  
ATOM   1536 HA   ASN A 349      14.494   0.733  15.358                       H  
ATOM   1537 HB2  ASN A 349      14.879  -1.412  16.530                       H  
ATOM   1538 HB1  ASN A 349      15.488  -1.522  14.946                       H  
ATOM   1539 2HD2 ASN A 349      13.614  -4.649  15.302                       H  
ATOM   1540 1HD2 ASN A 349      15.145  -3.907  15.830                       H  
ATOM   1541 N    ASN A 350      12.211   0.031  13.262                       N  
ATOM   1542 CA   ASN A 350      11.762   0.224  11.891                       C  
ATOM   1543 C    ASN A 350      12.264  -0.837  10.931                       C  
ATOM   1544 O    ASN A 350      12.297  -0.605   9.717                       O  
ATOM   1545 CB   ASN A 350      12.141   1.615  11.359                       C  
ATOM   1546 CG   ASN A 350      11.373   1.976  10.100                       C  
ATOM   1547 OD1  ASN A 350      10.168   1.739   9.985                       O  
ATOM   1548 ND2  ASN A 350      12.068   2.544   9.137                       N  
ATOM   1549 HN   ASN A 350      11.503  -0.049  13.992                       H  
ATOM   1550 HA   ASN A 350      10.649   0.164  11.896                       H  
ATOM   1551 HB2  ASN A 350      12.016   2.395  12.145                       H  
ATOM   1552 HB1  ASN A 350      13.241   1.700  11.199                       H  
ATOM   1553 1HD2 ASN A 350      11.552   2.787   8.291                       H  
ATOM   1554 2HD2 ASN A 350      13.064   2.740   9.232                       H  
ATOM   1555 N    VAL A 351      12.599  -2.026  11.449                       N  
ATOM   1556 CA   VAL A 351      13.209  -3.051  10.575                       C  
ATOM   1557 C    VAL A 351      12.215  -3.606   9.549                       C  
ATOM   1558 O    VAL A 351      11.150  -4.151   9.892                       O  
ATOM   1559 CB   VAL A 351      13.899  -4.157  11.378                       C  
ATOM   1560 CG1  VAL A 351      12.877  -5.049  12.113                       C  
ATOM   1561 CG2  VAL A 351      14.805  -4.962  10.452                       C  
ATOM   1562 HN   VAL A 351      12.435  -2.222  12.436                       H  
ATOM   1563 HA   VAL A 351      14.009  -2.536   9.994                       H  
ATOM   1564 HB   VAL A 351      14.543  -3.670  12.147                       H  
ATOM   1565 1HG1 VAL A 351      12.215  -4.461  12.790                       H  
ATOM   1566 2HG1 VAL A 351      13.385  -5.875  12.663                       H  
ATOM   1567 3HG1 VAL A 351      12.280  -5.657  11.393                       H  
ATOM   1568 1HG2 VAL A 351      15.544  -4.317   9.921                       H  
ATOM   1569 2HG2 VAL A 351      14.208  -5.570   9.732                       H  
ATOM   1570 3HG2 VAL A 351      15.313  -5.788  11.002                       H  
ATOM   1571 N    GLY A 352      12.557  -3.452   8.276                       N  
ATOM   1572 CA   GLY A 352      11.652  -3.841   7.205                       C  
ATOM   1573 C    GLY A 352      10.492  -2.876   6.993                       C  
ATOM   1574 O    GLY A 352       9.484  -3.234   6.342                       O  
ATOM   1575 HN   GLY A 352      13.468  -3.055   8.045                       H  
ATOM   1576 HA1  GLY A 352      12.214  -3.993   6.254                       H  
ATOM   1577 HA2  GLY A 352      11.274  -4.877   7.369                       H  
ATOM   1578 N    GLU A 353      10.647  -1.656   7.532                       N  
ATOM   1579 CA   GLU A 353       9.580  -0.658   7.602                       C  
ATOM   1580 C    GLU A 353       8.417  -1.097   8.471                       C  
ATOM   1581 O    GLU A 353       7.511  -1.757   7.979                       O  
ATOM   1582 CB   GLU A 353       9.118  -0.263   6.206                       C  
ATOM   1583 CG   GLU A 353      10.337   0.195   5.423                       C  
ATOM   1584 CD   GLU A 353      10.025   1.181   4.340                       C  
ATOM   1585 OE1  GLU A 353       8.914   1.117   3.772                       O  
ATOM   1586 OE2  GLU A 353      10.899   2.031   4.073                       O  
ATOM   1587 HN   GLU A 353      11.560  -1.411   7.914                       H  
ATOM   1588 HA   GLU A 353      10.015   0.254   8.073                       H  
ATOM   1589 HB1  GLU A 353       8.303   0.497   6.220                       H  
ATOM   1590 HB2  GLU A 353       8.554  -1.076   5.691                       H  
ATOM   1591 HG1  GLU A 353      10.890  -0.681   5.009                       H  
ATOM   1592 HG2  GLU A 353      11.116   0.600   6.110                       H  
ATOM   1593 N    GLU A 354       8.461  -0.669   9.741                       N  
ATOM   1594 CA   GLU A 354       7.472  -1.005  10.780                       C  
ATOM   1595 C    GLU A 354       6.989   0.335  11.292                       C  
ATOM   1596 O    GLU A 354       7.713   1.034  11.975                       O  
ATOM   1597 CB   GLU A 354       8.117  -1.806  11.924                       C  
ATOM   1598 CG   GLU A 354       8.748  -3.099  11.445                       C  
ATOM   1599 CD   GLU A 354       9.469  -3.861  12.506                       C  
ATOM   1600 OE1  GLU A 354      10.312  -3.258  13.249                       O  
ATOM   1601 OE2  GLU A 354       9.216  -5.107  12.569                       O  
ATOM   1602 HN   GLU A 354       9.238  -0.065  10.008                       H  
ATOM   1603 HA   GLU A 354       6.625  -1.578  10.337                       H  
ATOM   1604 HB1  GLU A 354       7.384  -1.997  12.743                       H  
ATOM   1605 HB2  GLU A 354       8.854  -1.184  12.484                       H  
ATOM   1606 HG1  GLU A 354       7.985  -3.745  10.952                       H  
ATOM   1607 HG2  GLU A 354       9.422  -2.905  10.578                       H  
ATOM   1608 N    ASP A 355       5.775   0.692  10.922                       N  
ATOM   1609 CA   ASP A 355       5.188   1.956  11.305                       C  
ATOM   1610 C    ASP A 355       3.974   1.849  12.244                       C  
ATOM   1611 O    ASP A 355       3.262   2.838  12.460                       O  
ATOM   1612 CB   ASP A 355       4.792   2.712  10.057                       C  
ATOM   1613 CG   ASP A 355       5.993   3.000   9.157                       C  
ATOM   1614 OD1  ASP A 355       7.176   2.906   9.634                       O  
ATOM   1615 OD2  ASP A 355       5.726   3.331   8.036                       O  
ATOM   1616 HN   ASP A 355       5.230   0.052  10.344                       H  
ATOM   1617 HA   ASP A 355       5.972   2.551  11.829                       H  
ATOM   1618 HB1  ASP A 355       3.987   2.179   9.499                       H  
ATOM   1619 HB2  ASP A 355       4.241   3.648  10.309                       H  
ATOM   1620 HG   ASP A 355       6.025   1.931   8.843                       H  
ATOM   1621 N    CYX A 356       3.745   0.666  12.795                       N  
ATOM   1622 CA   CYX A 356       2.600   0.485  13.698                       C  
ATOM   1623 C    CYX A 356       3.013  -0.172  14.993                       C  
ATOM   1624 O    CYX A 356       3.848  -1.067  15.011                       O  
ATOM   1625 CB   CYX A 356       1.526  -0.325  12.994                       C  
ATOM   1626 SG   CYX A 356       0.699   0.563  11.673                       S  
ATOM   1627 HN   CYX A 356       4.364  -0.119  12.592                       H  
ATOM   1628 HA   CYX A 356       2.180   1.490  13.935                       H  
ATOM   1629 HB1  CYX A 356       1.943  -1.288  12.618                       H  
ATOM   1630 HB2  CYX A 356       0.784  -0.716  13.729                       H  
ATOM   1631 N    ALA A 357       2.438   0.302  16.089                       N  
ATOM   1632 CA   ALA A 357       2.860  -0.116  17.410                       C  
ATOM   1633 C    ALA A 357       1.934  -1.191  17.956                       C  
ATOM   1634 O    ALA A 357       0.730  -1.130  17.768                       O  
ATOM   1635 CB   ALA A 357       2.931   1.064  18.365                       C  
ATOM   1636 HN   ALA A 357       1.679   0.978  16.000                       H  
ATOM   1637 HA   ALA A 357       3.882  -0.552  17.324                       H  
ATOM   1638 HB1  ALA A 357       3.256   0.742  19.382                       H  
ATOM   1639 HB2  ALA A 357       1.966   1.621  18.401                       H  
ATOM   1640 HB3  ALA A 357       3.582   1.876  17.965                       H  
ATOM   1641 N    GLU A 358       2.524  -2.171  18.627                       N  
ATOM   1642 CA   GLU A 358       1.809  -3.308  19.157                       C  
ATOM   1643 C    GLU A 358       2.280  -3.597  20.569                       C  
ATOM   1644 O    GLU A 358       3.425  -3.331  20.943                       O  
ATOM   1645 CB   GLU A 358       2.050  -4.553  18.283                       C  
ATOM   1646 CG   GLU A 358       3.508  -5.020  18.351                       C  
ATOM   1647 CD   GLU A 358       3.797  -6.437  17.877                       C  
ATOM   1648 OE1  GLU A 358       5.002  -6.722  17.694                       O  
ATOM   1649 OE2  GLU A 358       2.880  -7.274  17.725                       O  
ATOM   1650 HN   GLU A 358       3.532  -2.119  18.776                       H  
ATOM   1651 HA   GLU A 358       0.718  -3.079  19.175                       H  
ATOM   1652 HB1  GLU A 358       1.728  -4.379  17.230                       H  
ATOM   1653 HB2  GLU A 358       1.347  -5.377  18.546                       H  
ATOM   1654 HG1  GLU A 358       3.895  -4.887  19.388                       H  
ATOM   1655 HG2  GLU A 358       4.156  -4.302  17.797                       H  
ATOM   1656 N    PHE A 359       1.409  -4.202  21.358                       N  
ATOM   1657 CA   PHE A 359       1.824  -4.795  22.587                       C  
ATOM   1658 C    PHE A 359       2.467  -6.124  22.267                       C  
ATOM   1659 O    PHE A 359       1.846  -6.983  21.625                       O  
ATOM   1660 CB   PHE A 359       0.609  -5.040  23.479                       C  
ATOM   1661 CG   PHE A 359      -0.107  -3.791  23.879                       C  
ATOM   1662 CD1  PHE A 359       0.362  -3.005  24.895                       C  
ATOM   1663 CD2  PHE A 359      -1.220  -3.373  23.190                       C  
ATOM   1664 CE1  PHE A 359      -0.295  -1.841  25.269                       C  
ATOM   1665 CE2  PHE A 359      -1.874  -2.220  23.563                       C  
ATOM   1666 CZ   PHE A 359      -1.409  -1.454  24.607                       C  
ATOM   1667 HN   PHE A 359       0.427  -4.245  21.084                       H  
ATOM   1668 HA   PHE A 359       2.554  -4.131  23.106                       H  
ATOM   1669 HB1  PHE A 359       0.895  -5.634  24.378                       H  
ATOM   1670 HB2  PHE A 359      -0.094  -5.758  22.996                       H  
ATOM   1671 HD1  PHE A 359       1.281  -3.302  25.428                       H  
ATOM   1672 HD2  PHE A 359      -1.591  -3.963  22.335                       H  
ATOM   1673 HE1  PHE A 359       0.091  -1.233  26.104                       H  
ATOM   1674 HE2  PHE A 359      -2.781  -1.907  23.019                       H  
ATOM   1675 HZ   PHE A 359      -1.940  -0.533  24.901                       H  
ATOM   1676 N    SER A 360       3.685  -6.318  22.777                       N  
ATOM   1677 CA   SER A 360       4.429  -7.502  22.508                       C  
ATOM   1678 C    SER A 360       5.364  -7.910  23.628                       C  
ATOM   1679 O    SER A 360       6.431  -7.315  23.793                       O  
ATOM   1680 CB   SER A 360       5.248  -7.250  21.283                       C  
ATOM   1681 OG   SER A 360       5.962  -8.419  20.978                       O  
ATOM   1682 HN   SER A 360       4.093  -5.600  23.375                       H  
ATOM   1683 HA   SER A 360       3.720  -8.338  22.305                       H  
ATOM   1684 HB1  SER A 360       4.635  -6.886  20.425                       H  
ATOM   1685 HB2  SER A 360       5.910  -6.359  21.386                       H  
ATOM   1686 HG   SER A 360       6.482  -8.259  20.200                       H  
ATOM   1687 N    GLY A 361       4.991  -8.972  24.349                       N  
ATOM   1688 CA   GLY A 361       5.689  -9.364  25.562                       C  
ATOM   1689 C    GLY A 361       5.371  -8.395  26.698                       C  
ATOM   1690 O    GLY A 361       4.215  -8.177  27.045                       O  
ATOM   1691 HN   GLY A 361       4.192  -9.524  24.038                       H  
ATOM   1692 HA1  GLY A 361       6.787  -9.462  25.395                       H  
ATOM   1693 HA2  GLY A 361       5.469 -10.420  25.844                       H  
ATOM   1694 N    ASN A 362       6.411  -7.830  27.292                       N  
ATOM   1695 CA   ASN A 362       6.261  -6.886  28.397                       C  
ATOM   1696 C    ASN A 362       6.253  -5.413  27.982                       C  
ATOM   1697 O    ASN A 362       6.003  -4.545  28.798                       O  
ATOM   1698 CB   ASN A 362       7.400  -7.110  29.387                       C  
ATOM   1699 CG   ASN A 362       7.355  -8.498  30.007                       C  
ATOM   1700 OD1  ASN A 362       6.278  -9.069  30.273                       O  
ATOM   1701 ND2  ASN A 362       8.531  -9.061  30.222                       N  
ATOM   1702 HN   ASN A 362       7.350  -8.062  26.967                       H  
ATOM   1703 HA   ASN A 362       5.299  -7.107  28.916                       H  
ATOM   1704 HB1  ASN A 362       7.415  -6.318  30.171                       H  
ATOM   1705 HB2  ASN A 362       8.390  -6.910  28.915                       H  
ATOM   1706 1HD2 ASN A 362       8.501  -9.992  30.638                       H  
ATOM   1707 2HD2 ASN A 362       9.411  -8.594  30.005                       H  
ATOM   1708 N    GLY A 363       6.553  -5.139  26.725                       N  
ATOM   1709 CA   GLY A 363       6.527  -3.754  26.208                       C  
ATOM   1710 C    GLY A 363       5.913  -3.609  24.814                       C  
ATOM   1711 O    GLY A 363       5.101  -4.440  24.366                       O  
ATOM   1712 HN   GLY A 363       6.809  -5.901  26.096                       H  
ATOM   1713 HA1  GLY A 363       7.551  -3.312  26.229                       H  
ATOM   1714 HA2  GLY A 363       6.012  -3.079  26.931                       H  
ATOM   1715 N    TRP A 364       6.323  -2.532  24.138                       N  
ATOM   1716 CA   TRP A 364       5.824  -2.183  22.844                       C  
ATOM   1717 C    TRP A 364       6.875  -2.509  21.811                       C  
ATOM   1718 O    TRP A 364       8.074  -2.461  22.075                       O  
ATOM   1719 CB   TRP A 364       5.510  -0.695  22.736                       C  
ATOM   1720 CG   TRP A 364       4.627  -0.131  23.737                       C  
ATOM   1721 CD1  TRP A 364       3.886  -0.788  24.684                       C  
ATOM   1722 CD2  TRP A 364       4.342   1.242  23.882                       C  
ATOM   1723 NE1  TRP A 364       3.198   0.128  25.456                       N  
ATOM   1724 CE2  TRP A 364       3.464   1.382  24.982                       C  
ATOM   1725 CE3  TRP A 364       4.799   2.394  23.233                       C  
ATOM   1726 CZ2  TRP A 364       2.979   2.631  25.405                       C  
ATOM   1727 CZ3  TRP A 364       4.320   3.637  23.668                       C  
ATOM   1728 CH2  TRP A 364       3.403   3.734  24.739                       C  
ATOM   1729 HN   TRP A 364       7.026  -1.929  24.566                       H  
ATOM   1730 HA   TRP A 364       4.901  -2.772  22.632                       H  
ATOM   1731 HB1  TRP A 364       5.108  -0.474  21.720                       H  
ATOM   1732 HB2  TRP A 364       6.462  -0.116  22.713                       H  
ATOM   1733 HD1  TRP A 364       3.845  -1.883  24.811                       H  
ATOM   1734 HE1  TRP A 364       2.593  -0.094  26.247                       H  
ATOM   1735 HE3  TRP A 364       5.518   2.326  22.400                       H  
ATOM   1736 HZ2  TRP A 364       2.276   2.712  26.251                       H  
ATOM   1737 HZ3  TRP A 364       4.665   4.556  23.165                       H  
ATOM   1738 HH2  TRP A 364       3.025   4.726  25.039                       H  
ATOM   1739 N    ASN A 365       6.403  -2.819  20.621                       N  
ATOM   1740 CA   ASN A 365       7.284  -3.037  19.484                       C  
ATOM   1741 C    ASN A 365       6.687  -2.353  18.258                       C  
ATOM   1742 O    ASN A 365       5.487  -2.239  18.141                       O  
ATOM   1743 CB   ASN A 365       7.446  -4.538  19.210                       C  
ATOM   1744 CG   ASN A 365       8.230  -4.801  17.915                       C  
ATOM   1745 OD1  ASN A 365       9.296  -4.191  17.688                       O  
ATOM   1746 ND2  ASN A 365       7.694  -5.671  17.049                       N  
ATOM   1747 HN   ASN A 365       5.395  -2.908  20.494                       H  
ATOM   1748 HA   ASN A 365       8.283  -2.593  19.703                       H  
ATOM   1749 HB1  ASN A 365       7.910  -5.061  20.078                       H  
ATOM   1750 HB2  ASN A 365       6.459  -5.057  19.200                       H  
ATOM   1751 1HD2 ASN A 365       6.823  -6.169  17.234                       H  
ATOM   1752 2HD2 ASN A 365       8.214  -5.846  16.189                       H  
ATOM   1753 N    ASP A 366       7.521  -1.898  17.342                       N  
ATOM   1754 CA   ASP A 366       7.017  -1.488  16.043                       C  
ATOM   1755 C    ASP A 366       7.025  -2.669  15.076                       C  
ATOM   1756 O    ASP A 366       8.004  -3.384  14.990                       O  
ATOM   1757 CB   ASP A 366       7.753  -0.272  15.492                       C  
ATOM   1758 CG   ASP A 366       9.221  -0.481  15.281                       C  
ATOM   1759 OD1  ASP A 366       9.813  -1.344  15.948                       O  
ATOM   1760 OD2  ASP A 366       9.784   0.275  14.457                       O  
ATOM   1761 HN   ASP A 366       8.518  -1.834  17.546                       H  
ATOM   1762 HA   ASP A 366       5.952  -1.189  16.185                       H  
ATOM   1763 HB1  ASP A 366       7.576   0.617  16.141                       H  
ATOM   1764 HB2  ASP A 366       7.271   0.081  14.550                       H  
ATOM   1765 N    ASP A 367       5.905  -2.914  14.403                       N  
ATOM   1766 CA   ASP A 367       5.806  -4.019  13.469                       C  
ATOM   1767 C    ASP A 367       5.167  -3.480  12.241                       C  
ATOM   1768 O    ASP A 367       4.806  -2.304  12.196                       O  
ATOM   1769 CB   ASP A 367       4.984  -5.187  14.024                       C  
ATOM   1770 CG   ASP A 367       5.426  -6.565  13.470                       C  
ATOM   1771 OD1  ASP A 367       6.045  -6.661  12.378                       O  
ATOM   1772 OD2  ASP A 367       5.142  -7.576  14.144                       O  
ATOM   1773 HN   ASP A 367       5.096  -2.310  14.547                       H  
ATOM   1774 HA   ASP A 367       6.831  -4.380  13.219                       H  
ATOM   1775 HB1  ASP A 367       3.895  -5.022  13.852                       H  
ATOM   1776 HB2  ASP A 367       4.997  -5.186  15.139                       H  
ATOM   1777 N    LYS A 368       5.056  -4.354  11.243                       N  
ATOM   1778 CA   LYS A 368       4.512  -4.022   9.938                       C  
ATOM   1779 C    LYS A 368       2.984  -3.990   9.990                       C  
ATOM   1780 O    LYS A 368       2.351  -4.912  10.480                       O  
ATOM   1781 CB   LYS A 368       4.948  -5.041   8.883                       C  
ATOM   1782 CG   LYS A 368       6.381  -5.526   9.008                       C  
ATOM   1783 CD   LYS A 368       6.834  -6.158   7.712                       C  
ATOM   1784 CE   LYS A 368       8.260  -6.667   7.854                       C  
ATOM   1785 NZ   LYS A 368       8.315  -7.960   8.603                       N  
ATOM   1786 HN   LYS A 368       5.371  -5.311  11.404                       H  
ATOM   1787 HA   LYS A 368       4.883  -3.014   9.639                       H  
ATOM   1788 HB1  LYS A 368       4.248  -5.909   8.875                       H  
ATOM   1789 HB2  LYS A 368       4.768  -4.636   7.860                       H  
ATOM   1790 HG1  LYS A 368       6.513  -6.214   9.875                       H  
ATOM   1791 HG2  LYS A 368       7.069  -4.712   9.337                       H  
ATOM   1792 HD1  LYS A 368       6.136  -6.958   7.370                       H  
ATOM   1793 HD2  LYS A 368       6.722  -5.464   6.847                       H  
ATOM   1794 HE1  LYS A 368       8.921  -5.899   8.320                       H  
ATOM   1795 HE2  LYS A 368       8.762  -6.751   6.862                       H  
ATOM   1796 HZ2  LYS A 368       7.710  -8.662   8.177                       H  
ATOM   1797 HZ3  LYS A 368       7.856  -7.884   9.510                       H  
ATOM   1798 HZ1  LYS A 368       9.271  -8.301   8.698                       H  
ATOM   1799 N    CYX A 369       2.442  -2.937   9.403                       N  
ATOM   1800 CA   CYX A 369       1.066  -2.528   9.582                       C  
ATOM   1801 C    CYX A 369       0.103  -3.426   8.899                       C  
ATOM   1802 O    CYX A 369      -1.068  -3.422   9.266                       O  
ATOM   1803 CB   CYX A 369       0.847  -1.096   9.059                       C  
ATOM   1804 SG   CYX A 369       1.787   0.196   9.916                       S  
ATOM   1805 HN   CYX A 369       3.031  -2.378   8.785                       H  
ATOM   1806 HA   CYX A 369       0.839  -2.539  10.673                       H  
ATOM   1807 HB1  CYX A 369       1.050  -1.054   7.963                       H  
ATOM   1808 HB2  CYX A 369      -0.240  -0.848   9.068                       H  
ATOM   1809 N    ASN A 370       0.565  -4.165   7.882                       N  
ATOM   1810 CA   ASN A 370      -0.302  -5.047   7.130                       C  
ATOM   1811 C    ASN A 370      -0.407  -6.450   7.697                       C  
ATOM   1812 O    ASN A 370      -1.135  -7.250   7.161                       O  
ATOM   1813 CB   ASN A 370       0.136  -5.129   5.668                       C  
ATOM   1814 CG   ASN A 370       1.412  -5.909   5.468                       C  
ATOM   1815 OD1  ASN A 370       2.407  -5.703   6.163                       O  
ATOM   1816 ND2  ASN A 370       1.403  -6.790   4.466                       N  
ATOM   1817 HN   ASN A 370       1.552  -4.105   7.631                       H  
ATOM   1818 HA   ASN A 370      -1.325  -4.603   7.147                       H  
ATOM   1819 HB1  ASN A 370      -0.683  -5.540   5.032                       H  
ATOM   1820 HB2  ASN A 370       0.221  -4.110   5.223                       H  
ATOM   1821 1HD2 ASN A 370       0.579  -6.961   3.890                       H  
ATOM   1822 2HD2 ASN A 370       2.266  -7.317   4.331                       H  
ATOM   1823 N    LEU A 371       0.322  -6.750   8.764                       N  
ATOM   1824 CA   LEU A 371       0.133  -8.021   9.488                       C  
ATOM   1825 C    LEU A 371      -1.114  -7.978  10.323                       C  
ATOM   1826 O    LEU A 371      -1.583  -6.919  10.706                       O  
ATOM   1827 CB   LEU A 371       1.314  -8.369  10.406                       C  
ATOM   1828 CG   LEU A 371       2.658  -8.479   9.709                       C  
ATOM   1829 CD1  LEU A 371       3.802  -8.734  10.678                       C  
ATOM   1830 CD2  LEU A 371       2.558  -9.578   8.671                       C  
ATOM   1831 HN   LEU A 371       1.027  -6.089   9.090                       H  
ATOM   1832 HA   LEU A 371       0.022  -8.838   8.737                       H  
ATOM   1833 HB1  LEU A 371       1.375  -7.640  11.247                       H  
ATOM   1834 HB2  LEU A 371       1.097  -9.304  10.974                       H  
ATOM   1835 HG   LEU A 371       2.856  -7.517   9.181                       H  
ATOM   1836 1HD1 LEU A 371       3.876  -7.925  11.442                       H  
ATOM   1837 3HD1 LEU A 371       3.718  -9.739  11.154                       H  
ATOM   1838 2HD1 LEU A 371       4.768  -8.878  10.141                       H  
ATOM   1839 1HD2 LEU A 371       1.719  -9.391   7.961                       H  
ATOM   1840 2HD2 LEU A 371       2.474 -10.583   9.147                       H  
ATOM   1841 3HD2 LEU A 371       3.524  -9.722   8.134                       H  
ATOM   1842 N    ALA A 372      -1.597  -9.172  10.634                       N  
ATOM   1843 CA   ALA A 372      -2.853  -9.402  11.310                       C  
ATOM   1844 C    ALA A 372      -2.555  -9.603  12.796                       C  
ATOM   1845 O    ALA A 372      -1.763 -10.458  13.164                       O  
ATOM   1846 CB   ALA A 372      -3.551 -10.626  10.705                       C  
ATOM   1847 HN   ALA A 372      -1.042  -9.988  10.377                       H  
ATOM   1848 HA   ALA A 372      -3.507  -8.507  11.184                       H  
ATOM   1849 HB1  ALA A 372      -3.768 -10.479   9.621                       H  
ATOM   1850 HB2  ALA A 372      -4.473 -10.892  11.273                       H  
ATOM   1851 HB3  ALA A 372      -2.965 -11.558  10.881                       H  
ATOM   1852 N    LYS A 373      -3.148  -8.760  13.639                       N  
ATOM   1853 CA   LYS A 373      -2.979  -8.856  15.078                       C  
ATOM   1854 C    LYS A 373      -4.290  -8.651  15.776                       C  
ATOM   1855 O    LYS A 373      -5.214  -8.104  15.196                       O  
ATOM   1856 CB   LYS A 373      -2.014  -7.763  15.560                       C  
ATOM   1857 CG   LYS A 373      -0.517  -8.045  15.308                       C  
ATOM   1858 CD   LYS A 373       0.364  -6.855  15.648                       C  
ATOM   1859 CE   LYS A 373       1.661  -6.801  14.864                       C  
ATOM   1860 NZ   LYS A 373       2.577  -7.888  15.260                       N  
ATOM   1861 HN   LYS A 373      -3.741  -8.021  13.261                       H  
ATOM   1862 HA   LYS A 373      -2.569  -9.859  15.340                       H  
ATOM   1863 HB1  LYS A 373      -2.187  -7.550  16.641                       H  
ATOM   1864 HB2  LYS A 373      -2.298  -6.780  15.118                       H  
ATOM   1865 HG1  LYS A 373      -0.184  -8.959  15.852                       H  
ATOM   1866 HG2  LYS A 373      -0.344  -8.386  14.261                       H  
ATOM   1867 HD1  LYS A 373       0.568  -6.820  16.744                       H  
ATOM   1868 HD2  LYS A 373      -0.204  -5.902  15.531                       H  
ATOM   1869 HE1  LYS A 373       1.474  -6.805  13.765                       H  
ATOM   1870 HE2  LYS A 373       2.150  -5.803  14.952                       H  
ATOM   1871 HZ1  LYS A 373       3.449  -7.852  14.733                       H  
ATOM   1872 HZ2  LYS A 373       2.130  -8.801  15.179                       H  
ATOM   1873 HZ3  LYS A 373       2.748  -7.884  16.266                       H  
ATOM   1874 N    PHE A 374      -4.360  -9.021  17.055                       N  
ATOM   1875 CA   PHE A 374      -5.517  -8.638  17.872                       C  
ATOM   1876 C    PHE A 374      -5.482  -7.137  18.087                       C  
ATOM   1877 O    PHE A 374      -4.463  -6.490  17.819                       O  
ATOM   1878 CB   PHE A 374      -5.527  -9.370  19.192                       C  
ATOM   1879 CG   PHE A 374      -5.618 -10.850  19.047                       C  
ATOM   1880 CD1  PHE A 374      -6.845 -11.471  18.979                       C  
ATOM   1881 CD2  PHE A 374      -4.473 -11.623  18.947                       C  
ATOM   1882 CE1  PHE A 374      -6.940 -12.842  18.797                       C  
ATOM   1883 CE2  PHE A 374      -4.553 -12.987  18.801                       C  
ATOM   1884 CZ   PHE A 374      -5.790 -13.607  18.708                       C  
ATOM   1885 HN   PHE A 374      -3.607  -9.572  17.467                       H  
ATOM   1886 HA   PHE A 374      -6.448  -8.896  17.315                       H  
ATOM   1887 HB1  PHE A 374      -6.341  -8.986  19.851                       H  
ATOM   1888 HB2  PHE A 374      -4.642  -9.087  19.808                       H  
ATOM   1889 HD1  PHE A 374      -7.765 -10.869  19.071                       H  
ATOM   1890 HD2  PHE A 374      -3.484 -11.137  18.985                       H  
ATOM   1891 HE1  PHE A 374      -7.930 -13.322  18.723                       H  
ATOM   1892 HE2  PHE A 374      -3.631 -13.590  18.758                       H  
ATOM   1893 HZ   PHE A 374      -5.857 -14.699  18.565                       H  
ATOM   1894 N    TRP A 375      -6.581  -6.571  18.563                       N  
ATOM   1895 CA   TRP A 375      -6.657  -5.119  18.775                       C  
ATOM   1896 C    TRP A 375      -7.570  -4.752  19.952                       C  
ATOM   1897 O    TRP A 375      -8.383  -5.556  20.445                       O  
ATOM   1898 CB   TRP A 375      -7.072  -4.363  17.490                       C  
ATOM   1899 CG   TRP A 375      -8.558  -4.455  17.223                       C  
ATOM   1900 CD1  TRP A 375      -9.555  -3.606  17.702                       C  
ATOM   1901 CD2  TRP A 375      -9.218  -5.463  16.494                       C  
ATOM   1902 NE1  TRP A 375     -10.781  -4.036  17.285                       N  
ATOM   1903 CE2  TRP A 375     -10.608  -5.185  16.552                       C  
ATOM   1904 CE3  TRP A 375      -8.780  -6.549  15.758                       C  
ATOM   1905 CZ2  TRP A 375     -11.544  -5.984  15.925                       C  
ATOM   1906 CZ3  TRP A 375      -9.701  -7.351  15.169                       C  
ATOM   1907 CH2  TRP A 375     -11.064  -7.074  15.247                       C  
ATOM   1908 HN   TRP A 375      -7.388  -7.153  18.786                       H  
ATOM   1909 HA   TRP A 375      -5.630  -4.774  19.039                       H  
ATOM   1910 HB1  TRP A 375      -6.734  -3.301  17.521                       H  
ATOM   1911 HB2  TRP A 375      -6.483  -4.712  16.610                       H  
ATOM   1912 HD1  TRP A 375      -9.378  -2.715  18.328                       H  
ATOM   1913 HE1  TRP A 375     -11.673  -3.582  17.483                       H  
ATOM   1914 HE3  TRP A 375      -7.702  -6.759  15.652                       H  
ATOM   1915 HZ2  TRP A 375     -12.622  -5.756  15.968                       H  
ATOM   1916 HZ3  TRP A 375      -9.363  -8.243  14.615                       H  
ATOM   1917 HH2  TRP A 375     -11.778  -7.752  14.749                       H  
ATOM   1918 N    ILE A 376      -7.405  -3.530  20.417                       N  
ATOM   1919 CA   ILE A 376      -8.195  -3.019  21.546                       C  
ATOM   1920 C    ILE A 376      -8.756  -1.646  21.205                       C  
ATOM   1921 O    ILE A 376      -8.048  -0.742  20.786                       O  
ATOM   1922 CB   ILE A 376      -7.369  -2.939  22.826                       C  
ATOM   1923 CG1  ILE A 376      -6.988  -4.359  23.269                       C  
ATOM   1924 CG2  ILE A 376      -8.149  -2.219  23.922                       C  
ATOM   1925 CD1  ILE A 376      -5.871  -4.420  24.281                       C  
ATOM   1926 HN   ILE A 376      -6.711  -2.923  19.982                       H  
ATOM   1927 HA   ILE A 376      -9.049  -3.714  21.721                       H  
ATOM   1928 HB   ILE A 376      -6.436  -2.367  22.615                       H  
ATOM   1929 1HG1 ILE A 376      -7.885  -4.901  23.648                       H  
ATOM   1930 2HG1 ILE A 376      -6.744  -4.990  22.383                       H  
ATOM   1931 1HG2 ILE A 376      -7.545  -2.161  24.858                       H  
ATOM   1932 2HG2 ILE A 376      -9.144  -2.689  24.100                       H  
ATOM   1933 3HG2 ILE A 376      -8.497  -1.213  23.590                       H  
ATOM   1934 1HD1 ILE A 376      -5.594  -5.451  24.603                       H  
ATOM   1935 2HD1 ILE A 376      -6.115  -3.789  25.167                       H  
ATOM   1936 3HD1 ILE A 376      -4.974  -3.878  23.902                       H  
ATOM   1937 N    CYX A 377     -10.052  -1.523  21.331                       N  
ATOM   1938 CA   CYX A 377     -10.686  -0.228  21.176                       C  
ATOM   1939 C    CYX A 377     -10.943   0.378  22.544                       C  
ATOM   1940 O    CYX A 377     -11.166  -0.341  23.540                       O  
ATOM   1941 CB   CYX A 377     -12.036  -0.364  20.451                       C  
ATOM   1942 SG   CYX A 377     -11.977  -1.263  18.909                       S  
ATOM   1943 HN   CYX A 377     -10.621  -2.344  21.540                       H  
ATOM   1944 HA   CYX A 377     -10.017   0.445  20.591                       H  
ATOM   1945 HB1  CYX A 377     -12.795  -0.816  21.132                       H  
ATOM   1946 HB2  CYX A 377     -12.491   0.642  20.293                       H  
ATOM   1947 N    LYS A 378     -10.971   1.709  22.559                       N  
ATOM   1948 CA   LYS A 378     -11.220   2.475  23.754                       C  
ATOM   1949 C    LYS A 378     -12.276   3.549  23.479                       C  
ATOM   1950 O    LYS A 378     -12.225   4.206  22.438                       O  
ATOM   1951 CB   LYS A 378      -9.915   3.131  24.227                       C  
ATOM   1952 CG   LYS A 378     -10.039   3.972  25.496                       C  
ATOM   1953 CD   LYS A 378      -8.894   4.964  25.576                       C  
ATOM   1954 CE   LYS A 378      -8.831   5.744  26.839                       C  
ATOM   1955 NZ   LYS A 378      -7.439   6.268  27.094                       N  
ATOM   1956 HN   LYS A 378     -10.809   2.209  21.685                       H  
ATOM   1957 HA   LYS A 378     -11.594   1.793  24.552                       H  
ATOM   1958 HB1  LYS A 378      -9.120   2.360  24.352                       H  
ATOM   1959 HB2  LYS A 378      -9.469   3.738  23.405                       H  
ATOM   1960 HG1  LYS A 378     -11.032   4.474  25.569                       H  
ATOM   1961 HG2  LYS A 378     -10.108   3.339  26.411                       H  
ATOM   1962 HD1  LYS A 378      -8.917   5.652  24.699                       H  
ATOM   1963 HD2  LYS A 378      -7.923   4.448  25.392                       H  
ATOM   1964 HE1  LYS A 378      -9.209   5.151  27.704                       H  
ATOM   1965 HE2  LYS A 378      -9.585   6.565  26.850                       H  
ATOM   1966 HZ1  LYS A 378      -7.396   6.803  27.961                       H  
ATOM   1967 HZ2  LYS A 378      -7.093   6.810  26.302                       H  
ATOM   1968 HZ3  LYS A 378      -6.749   5.517  27.084                       H  
ATOM   1969 N    LYS A 379     -13.211   3.723  24.417                       N  
ATOM   1970 CA   LYS A 379     -14.072   4.920  24.459                       C  
ATOM   1971 C    LYS A 379     -14.538   5.228  25.883                       C  
ATOM   1972 O    LYS A 379     -14.463   4.362  26.738                       O  
ATOM   1973 CB   LYS A 379     -15.308   4.757  23.559                       C  
ATOM   1974 CG   LYS A 379     -16.099   3.502  23.783                       C  
ATOM   1975 CD   LYS A 379     -17.520   3.691  23.321                       C  
ATOM   1976 CE   LYS A 379     -18.283   2.400  23.430                       C  
ATOM   1977 NZ   LYS A 379     -19.211   2.316  22.267                       N  
ATOM   1978 HN   LYS A 379     -13.334   3.003  25.129                       H  
ATOM   1979 HA   LYS A 379     -13.481   5.790  24.088                       H  
ATOM   1980 HB1  LYS A 379     -15.970   5.650  23.651                       H  
ATOM   1981 HB2  LYS A 379     -15.015   4.840  22.486                       H  
ATOM   1982 HG1  LYS A 379     -16.048   3.162  24.844                       H  
ATOM   1983 HG2  LYS A 379     -15.620   2.617  23.303                       H  
ATOM   1984 HD2  LYS A 379     -18.027   4.520  23.867                       H  
ATOM   1985 HD1  LYS A 379     -17.569   4.116  22.291                       H  
ATOM   1986 HE1  LYS A 379     -18.806   2.289  24.409                       H  
ATOM   1987 HE2  LYS A 379     -17.616   1.510  23.516                       H  
ATOM   1988 HZ1  LYS A 379     -19.729   1.440  22.341                       H  
ATOM   1989 HZ3  LYS A 379     -19.821   3.130  22.189                       H  
ATOM   1990 HZ2  LYS A 379     -18.733   2.418  21.372                       H  
ATOM   1991 N    SER A 380     -15.064   6.442  26.105                       N  
ATOM   1992 CA   SER A 380     -15.494   6.896  27.448                       C  
ATOM   1993 C    SER A 380     -16.603   6.057  28.024                       C  
ATOM   1994 O    SER A 380     -17.476   5.624  27.302                       O  
ATOM   1995 CB   SER A 380     -15.987   8.331  27.417                       C  
ATOM   1996 OG   SER A 380     -14.852   9.152  27.381                       O  
ATOM   1997 HN   SER A 380     -15.172   7.079  25.316                       H  
ATOM   1998 HA   SER A 380     -14.618   6.840  28.135                       H  
ATOM   1999 HB1  SER A 380     -16.678   8.575  28.257                       H  
ATOM   2000 HB2  SER A 380     -16.700   8.532  26.584                       H  
ATOM   2001 HG   SER A 380     -15.161  10.050  27.362                       H  
ATOM   2002 N    ALA A 381     -16.552   5.808  29.316                       N  
ATOM   2003 CA   ALA A 381     -17.699   5.228  29.986                       C  
ATOM   2004 C    ALA A 381     -18.837   6.223  29.858                       C  
ATOM   2005 O    ALA A 381     -18.622   7.400  29.569                       O  
ATOM   2006 CB   ALA A 381     -17.383   4.936  31.436                       C  
ATOM   2007 HN   ALA A 381     -15.707   6.023  29.845                       H  
ATOM   2008 HA   ALA A 381     -17.982   4.279  29.474                       H  
ATOM   2009 HB1  ALA A 381     -16.547   4.205  31.530                       H  
ATOM   2010 HB2  ALA A 381     -18.288   4.596  31.991                       H  
ATOM   2011 HB3  ALA A 381     -17.174   5.872  32.005                       H  
ATOM   2012 N    ALA A 382     -20.058   5.746  29.983                       N  
ATOM   2013 CA   ALA A 382     -21.218   6.639  30.059                       C  
ATOM   2014 C    ALA A 382     -21.327   7.062  31.513                       C  
ATOM   2015 O    ALA A 382     -20.787   6.385  32.394                       O  
ATOM   2016 CB   ALA A 382     -22.484   5.932  29.596                       C  
ATOM   2017 HN   ALA A 382     -20.199   4.737  30.028                       H  
ATOM   2018 HA   ALA A 382     -21.039   7.537  29.423                       H  
ATOM   2019 HB1  ALA A 382     -22.404   5.621  28.528                       H  
ATOM   2020 HB2  ALA A 382     -23.391   6.556  29.775                       H  
ATOM   2021 HB3  ALA A 382     -22.737   5.070  30.256                       H  
ATOM   2022 N    SER A 383     -21.983   8.185  31.778                       N  
ATOM   2023 CA   SER A 383     -22.168   8.589  33.183                       C  
ATOM   2024 C    SER A 383     -23.357   7.879  33.837                       C  
ATOM   2025 O    SER A 383     -24.414   7.713  33.205                       O  
ATOM   2026 CB   SER A 383     -22.270  10.100  33.334                       C  
ATOM   2027 OG   SER A 383     -21.002  10.598  33.735                       O  
ATOM   2028 HN   SER A 383     -22.353   8.759  31.021                       H  
ATOM   2029 HA   SER A 383     -21.254   8.268  33.736                       H  
ATOM   2030 HB1  SER A 383     -23.089  10.407  34.026                       H  
ATOM   2031 HB2  SER A 383     -22.654  10.598  32.413                       H  
ATOM   2032 HG   SER A 383     -21.066  11.541  33.829                       H  
ATOM   2033 N    CYX A 384     -23.142   7.431  35.077                       N  
ATOM   2034 CA   CYX A 384     -24.177   6.763  35.881                       C  
ATOM   2035 C    CYX A 384     -24.277   7.407  37.279                       C  
ATOM   2036 O    CYX A 384     -25.375   7.653  37.800                       O  
ATOM   2037 CB   CYX A 384     -23.888   5.258  36.020                       C  
ATOM   2038 SG   CYX A 384     -24.109   4.188  34.561                       S  
ATOM   2039 HN   CYX A 384     -22.216   7.558  35.486                       H  
ATOM   2040 HA   CYX A 384     -25.158   6.887  35.365                       H  
ATOM   2041 HC   CYX A 384     -23.352   7.654  37.827                       H  
ATOM   2042 HB1  CYX A 384     -22.853   5.123  36.413                       H  
ATOM   2043 HB2  CYX A 384     -24.494   4.850  36.863                       H  
ATOM   2044 CAP  EZ8 A1001       5.931 -12.359   9.737                       C  
ATOM   2045 CAL  EZ8 A1001       4.751 -12.310  10.474                       C  
ATOM   2046 CBM  EZ8 A1001       4.721 -11.853  11.769                       C  
ATOM   2047 CAV  EZ8 A1001       3.490 -11.815  12.417                       C  
ATOM   2048 OAE  EZ8 A1001       3.584 -12.372  13.719                       O  
ATOM   2049 CAM  EZ8 A1001       5.917 -11.407  12.334                       C  
ATOM   2050 CAQ  EZ8 A1001       7.116 -11.454  11.600                       C  
ATOM   2051 CBO  EZ8 A1001       7.135 -11.911  10.278                       C  
ATOM   2052 CAZ  EZ8 A1001       8.285 -11.966   9.507                       C  
ATOM   2053 NBF  EZ8 A1001       9.368 -11.189  10.170                       N  
ATOM   2054 CBK  EZ8 A1001      10.481 -10.664   9.573                       C  
ATOM   2055 OAC  EZ8 A1001      10.727 -10.766   8.359                       O  
ATOM   2056 CBW  EZ8 A1001      11.451  -9.915  10.523                       C  
ATOM   2057 CBB  EZ8 A1001      11.784 -10.766  11.663                       C  
ATOM   2058 CBV  EZ8 A1001      12.758  -9.435   9.840                       C  
ATOM   2059 CBJ  EZ8 A1001      12.408  -8.479   8.701                       C  
ATOM   2060 OAB  EZ8 A1001      11.927  -7.387   8.983                       O  
ATOM   2061 NBE  EZ8 A1001      12.729  -8.810   7.417                       N  
ATOM   2062 CAY  EZ8 A1001      12.348  -7.902   6.290                       C  
ATOM   2063 CBN  EZ8 A1001      11.121  -8.202   5.646                       C  
ATOM   2064 CAN  EZ8 A1001      10.602  -9.496   5.605                       C  
ATOM   2065 CAJ  EZ8 A1001       9.374  -9.776   4.994                       C  
ATOM   2066 CBL  EZ8 A1001       8.637  -8.761   4.405                       C  
ATOM   2067 CAU  EZ8 A1001       7.390  -9.058   3.827                       C  
ATOM   2068 OAD  EZ8 A1001       7.501  -8.983   2.421                       O  
ATOM   2069 CAK  EZ8 A1001       9.146  -7.446   4.448                       C  
ATOM   2070 CAO  EZ8 A1001      10.371  -7.177   5.056                       C  
ATOM   2071 CBA  EZ8 A1001      13.545  -8.621  10.761                       C  
ATOM   2072 CBT  EZ8 A1001      13.901  -9.381  11.982                       C  
ATOM   2073 OBG  EZ8 A1001      14.899 -10.447  11.717                       O  
ATOM   2074 CAX  EZ8 A1001      14.536 -11.163  10.549                       C  
ATOM   2075 CAT  EZ8 A1001      15.553 -12.294  10.363                       C  
ATOM   2076 CL1  EZ8 A1001      17.243 -11.740  10.730                      Cl  
ATOM   2077 CBU  EZ8 A1001      12.606  -9.959  12.656                       C  
ATOM   2078 HAP  EZ8 A1001       5.913 -12.749   8.730                       H  
ATOM   2079 HAL  EZ8 A1001       3.832 -12.641  10.014                       H  
ATOM   2080 HAV  EZ8 A1001       2.584 -11.415  11.986                       H  
ATOM   2081 HAM  EZ8 A1001       5.922 -11.023  13.343                       H  
ATOM   2082 HAQ  EZ8 A1001       8.036 -11.132  12.065                       H  
ATOM   2083 HAZ  EZ8 A1001       8.382 -12.491   8.568                       H  
ATOM   2084 HBF  EZ8 A1001       9.270 -11.034  11.164                       H  
ATOM   2085 HBW  EZ8 A1001      10.932  -9.036  10.905                       H  
ATOM   2086 2HBB EZ8 A1001      12.363 -11.624  11.322                       H  
ATOM   2087 3HBB EZ8 A1001      10.868 -11.110  12.142                       H  
ATOM   2088 HBV  EZ8 A1001      13.339 -10.281   9.474                       H  
ATOM   2089 HBE  EZ8 A1001      13.225  -9.669   7.227                       H  
ATOM   2090 HAY  EZ8 A1001      12.968  -7.072   5.987                       H  
ATOM   2091 HAN  EZ8 A1001      11.161 -10.302   6.056                       H  
ATOM   2092 HAJ  EZ8 A1001       8.999 -10.789   4.982                       H  
ATOM   2093 HAU  EZ8 A1001       6.490  -9.303   4.372                       H  
ATOM   2094 HAK  EZ8 A1001       8.580  -6.640   4.006                       H  
ATOM   2095 HAO  EZ8 A1001      10.747  -6.164   5.071                       H  
ATOM   2096 2HBA EZ8 A1001      14.461  -8.304  10.261                       H  
ATOM   2097 3HBA EZ8 A1001      12.968  -7.741  11.043                       H  
ATOM   2098 HBT  EZ8 A1001      14.350  -8.679  12.685                       H  
ATOM   2099 2HAX EZ8 A1001      13.534 -11.579  10.665                       H  
ATOM   2100 3HAX EZ8 A1001      14.561 -10.498   9.686                       H  
ATOM   2101 2HAT EZ8 A1001      15.511 -12.641   9.331                       H  
ATOM   2102 3HAT EZ8 A1001      15.296 -13.118  11.027                       H  
ATOM   2103 HBU  EZ8 A1001      12.894 -10.603  13.488                       H  
ATOM   2104 HAD  EZ8 A1001       6.652  -9.184   2.022                       H  
ATOM   2105 HAE  EZ8 A1001       2.711 -12.637  14.018                       H  
ATOM   2106 1HAV EZ8 A1001       3.701 -10.959  12.767                       H  
ATOM   2107 1HAZ EZ8 A1001       8.561 -12.746   9.972                       H  
ATOM   2108 1HAY EZ8 A1001      11.890  -7.337   6.901                       H  
ATOM   2109 1HAU EZ8 A1001       7.157  -8.138   3.857                       H  
ATOM   2110 N2   EZ8 A1001       9.220  -8.559  15.604                       N  
ATOM   2111 CAR  EZ8 A1001       8.129  -9.240  15.316                       C  
ATOM   2112 NBD  EZ8 A1001       9.284  -8.435  16.922                       N  
ATOM   2113 NBC  EZ8 A1001       8.242  -9.042  17.460                       N  
ATOM   2114 CBP  EZ8 A1001       7.520  -9.536  16.454                       C  
ATOM   2115 CAS  EZ8 A1001       6.223 -10.341  16.495                       C  
ATOM   2116 NAA  EZ8 A1001       5.090  -9.434  16.660                       N  
ATOM   2117 HAR  EZ8 A1001       7.791  -9.509  14.326                       H  
ATOM   2118 2HAS EZ8 A1001       6.255 -11.038  17.332                       H  
ATOM   2119 3HAS EZ8 A1001       6.111 -10.897  15.565                       H  
ATOM   2120 1HAA EZ8 A1001       4.233  -9.968  16.687                       H  
ATOM   2121 2HAA EZ8 A1001       5.060  -8.789  15.884                       H  
ATOM   2122 3HAA EZ8 A1001       5.194  -8.919  17.522                       H  
ATOM   2123 C4   EZ8 A1001      11.482  -6.710  15.963                       C  
ATOM   2124 C5   EZ8 A1001      12.563  -7.787  15.836                       C  
ATOM   2125 C6   EZ8 A1001      13.220  -7.891  17.157                       C  
ATOM   2126 C3   EZ8 A1001      10.588  -6.752  14.722                       C  
ATOM   2127 O1   EZ8 A1001      11.837  -8.873  13.152                       O  
ATOM   2128 C1   EZ8 A1001      11.133  -9.132  14.421                       C  
ATOM   2129 O5   EZ8 A1001      11.972  -9.064  15.583                       O  
ATOM   2130 O6   EZ8 A1001      14.442  -8.516  16.853                       O  
ATOM   2131 O4   EZ8 A1001      12.071  -5.425  16.084                       O  
ATOM   2132 O3   EZ8 A1001       9.595  -5.818  14.915                       O  
ATOM   2133 C2   EZ8 A1001      10.007  -8.157  14.524                       C  
ATOM   2134 H4   EZ8 A1001      10.863  -6.916  16.867                       H  
ATOM   2135 H5   EZ8 A1001      13.300  -7.523  15.042                       H  
ATOM   2136 H61  EZ8 A1001      12.615  -8.407  17.939                       H  
ATOM   2137 H62  EZ8 A1001      13.315  -6.926  17.707                       H  
ATOM   2138 H3   EZ8 A1001      11.189  -6.472  13.825                       H  
ATOM   2139 H1   EZ8 A1001      10.697 -10.157  14.370                       H  
ATOM   2140 H6   EZ8 A1001      14.864  -8.583  17.701                       H  
ATOM   2141 H4   EZ8 A1001      12.626  -5.399  16.855                       H  
ATOM   2142 H3   EZ8 A1001       9.955  -4.947  15.038                       H  
ATOM   2143 H2   EZ8 A1001       9.402  -8.184  13.588                       H  
ATOM   2144 CA    CA A1002      10.340  -3.466  15.648                      Ca  
ATOM   2145 CA    CA A1003       8.614   3.298  11.247                      Ca  
ATOM   2146 CA    CA A1004       6.761   4.592   6.547                      Ca  
ATOM   2147 CL    CL A1005     -13.513  -9.680  17.781                      Cl  
ATOM   2148 CL    CL A1006      -7.495  -8.001  34.168                      Cl  
ATOM   2149 CL    CL A1007     -11.156   0.395  37.832                      Cl  
ATOM   2150 O    HOH A1102       7.228   5.898   8.319                       O  
ATOM   2151 HO   HOH A1102       7.673   6.440   7.679                       H  
ATOM   2152 O    HOH A1108       9.516  -6.808  10.586                       O  
ATOM   2153 O    HOH A1113       7.461 -18.432   8.614                       O  
ATOM   2154 O    HOH A1118       8.376   3.298   7.319                       O  
ATOM   2155 HO   HOH A1118       8.821   3.840   6.679                       H  
ATOM   2156 O    HOH A1129       9.617   2.743  12.981                       O  
ATOM   2157 O    HOH A1161      14.526  -1.070   7.149                       O  
TER    2158      HOH A1161                                                      
CONECT    1    2    7    8    9                                                 
CONECT    2    1    3    5   10                                                 
CONECT    3    2    4   13                                                      
CONECT    4    3                                                                
CONECT    5    2    6   11   12                                                 
CONECT    6    5 2038                                                           
CONECT    7    1                                                                
CONECT    8    1                                                                
CONECT    9    1                                                                
CONECT   10    2                                                                
CONECT   11    5                                                                
CONECT   12    5                                                                
CONECT   13    3   14   23                                                      
CONECT   14   13   15   17   24                                                 
CONECT   15   14   16   31                                                      
CONECT   16   15                                                                
CONECT   17   14   18   25   26                                                 
CONECT   18   17   19   20                                                      
CONECT   19   18   21   27                                                      
CONECT   20   18   22   28                                                      
CONECT   21   19   22   29                                                      
CONECT   22   20   21   30                                                      
CONECT   23   13                                                                
CONECT   24   14                                                                
CONECT   25   17                                                                
CONECT   26   17                                                                
CONECT   27   19                                                                
CONECT   28   20                                                                
CONECT   29   21                                                                
CONECT   30   22                                                                
CONECT   31   15   32   37                                                      
CONECT   32   31   33   35   38                                                 
CONECT   33   32   34   45                                                      
CONECT   34   33                                                                
CONECT   35   32   36   39   40                                                 
CONECT   36   35   37   41   42                                                 
CONECT   37   31   36   43   44                                                 
CONECT   38   32                                                                
CONECT   39   35                                                                
CONECT   40   35                                                                
CONECT   41   36                                                                
CONECT   42   36                                                                
CONECT   43   37                                                                
CONECT   44   37                                                                
CONECT   45   33   46   51                                                      
CONECT   46   45   47   49   52                                                 
CONECT   47   46   48   55                                                      
CONECT   48   47                                                                
CONECT   49   46   50   53   54                                                 
CONECT   50   49  229                                                           
CONECT   51   45                                                                
CONECT   52   46                                                                
CONECT   53   49                                                                
CONECT   54   49                                                                
CONECT   55   47   56   61                                                      
CONECT   56   55   57   59   62                                                 
CONECT   57   56   58   69                                                      
CONECT   58   57                                                                
CONECT   59   56   60   63   64                                                 
CONECT   60   59   61   65   66                                                 
CONECT   61   55   60   67   68                                                 
CONECT   62   56                                                                
CONECT   63   59                                                                
CONECT   64   59                                                                
CONECT   65   60                                                                
CONECT   66   60                                                                
CONECT   67   61                                                                
CONECT   68   61                                                                
CONECT   69   57   70   83                                                      
CONECT   70   69   71   73   84                                                 
CONECT   71   70   72   93                                                      
CONECT   72   71                                                                
CONECT   73   70   74   85   86                                                 
CONECT   74   73   75   76                                                      
CONECT   75   74   77   87                                                      
CONECT   76   74   78   79                                                      
CONECT   77   75   78   88                                                      
CONECT   78   76   77   80                                                      
CONECT   79   76   81   89                                                      
CONECT   80   78   82   90                                                      
CONECT   81   79   82   91                                                      
CONECT   82   80   81   92                                                      
CONECT   83   69                                                                
CONECT   84   70                                                                
CONECT   85   73                                                                
CONECT   86   73                                                                
CONECT   87   75                                                                
CONECT   88   77                                                                
CONECT   89   79                                                                
CONECT   90   80                                                                
CONECT   91   81                                                                
CONECT   92   82                                                                
CONECT   93   71   94  102                                                      
CONECT   94   93   95   97  103                                                 
CONECT   95   94  108   96                                                      
CONECT   96   95                                                                
CONECT   97   94   98  104  105                                                 
CONECT   98   97   99  106  107                                                 
CONECT   99   98  100  101                                                      
CONECT  100   99                                                                
CONECT  101   99                                                                
CONECT  102   93                                                                
CONECT  103   94                                                                
CONECT  104   97                                                                
CONECT  105   97                                                                
CONECT  106   98                                                                
CONECT  107   98                                                                
CONECT  108   95  109  122                                                      
CONECT  109  108  110  112  123                                                 
CONECT  110  109  111  132                                                      
CONECT  111  110                                                                
CONECT  112  109  113  124  125                                                 
CONECT  113  112  114  115                                                      
CONECT  114  113  116  126                                                      
CONECT  115  113  117  118                                                      
CONECT  116  114  117  127                                                      
CONECT  117  115  116  119                                                      
CONECT  118  115  120  128                                                      
CONECT  119  117  121  129                                                      
CONECT  120  118  121  130                                                      
CONECT  121  119  120  131                                                      
CONECT  122  108                                                                
CONECT  123  109                                                                
CONECT  124  112                                                                
CONECT  125  112                                                                
CONECT  126  114                                                                
CONECT  127  116                                                                
CONECT  128  118                                                                
CONECT  129  119                                                                
CONECT  130  120                                                                
CONECT  131  121                                                                
CONECT  132  110  133  139                                                      
CONECT  133  132  134  136  140                                                 
CONECT  134  133  146  135                                                      
CONECT  135  134                                                                
CONECT  136  133  137  138  141                                                 
CONECT  137  136  142                                                           
CONECT  138  136  143  144  145                                                 
CONECT  139  132                                                                
CONECT  140  133                                                                
CONECT  141  136                                                                
CONECT  142  137                                                                
CONECT  143  138                                                                
CONECT  144  138                                                                
CONECT  145  138                                                                
CONECT  146  134  147  157                                                      
CONECT  147  146  150  148  158                                                 
CONECT  148  147  149  166                                                      
CONECT  149  148                                                                
CONECT  150  147  151  159  160                                                 
CONECT  151  150  152  153                                                      
CONECT  152  151  154  161                                                      
CONECT  153  151  155  162                                                      
CONECT  154  152  156  163                                                      
CONECT  155  153  156  164                                                      
CONECT  156  154  155  165                                                      
CONECT  157  146                                                                
CONECT  158  147                                                                
CONECT  159  150                                                                
CONECT  160  150                                                                
CONECT  161  152                                                                
CONECT  162  153                                                                
CONECT  163  154                                                                
CONECT  164  155                                                                
CONECT  165  156                                                                
CONECT  166  148  167  177                                                      
CONECT  167  166  168  170  178                                                 
CONECT  168  167  169  186                                                      
CONECT  169  168                                                                
CONECT  170  167  171  179  180                                                 
CONECT  171  170  173  172                                                      
CONECT  172  171  174  181                                                      
CONECT  173  171  175  182                                                      
CONECT  174  172  176  183                                                      
CONECT  175  173  176  184                                                      
CONECT  176  174  175  185                                                      
CONECT  177  166                                                                
CONECT  178  167                                                                
CONECT  179  170                                                                
CONECT  180  170                                                                
CONECT  181  172                                                                
CONECT  182  173                                                                
CONECT  183  174                                                                
CONECT  184  175                                                                
CONECT  185  176                                                                
CONECT  186  168  187  195                                                      
CONECT  187  186  188  190  196                                                 
CONECT  188  187  189  203                                                      
CONECT  189  188                                                                
CONECT  190  187  191  197  198                                                 
CONECT  191  190  192  199  200                                                 
CONECT  192  191  193  194                                                      
CONECT  193  192                                                                
CONECT  194  192  201  202                                                      
CONECT  195  186                                                                
CONECT  196  187                                                                
CONECT  197  190                                                                
CONECT  198  190                                                                
CONECT  199  191                                                                
CONECT  200  191                                                                
CONECT  201  194                                                                
CONECT  202  194                                                                
CONECT  203  188  204  207                                                      
CONECT  204  203  205  208  209                                                 
CONECT  205  204  210  206                                                      
CONECT  206  205                                                                
CONECT  207  203                                                                
CONECT  208  204                                                                
CONECT  209  204                                                                
CONECT  210  205  211  218                                                      
CONECT  211  210  212  214  219                                                 
CONECT  212  211  213  224                                                      
CONECT  213  212                                                                
CONECT  214  211  215  220  221                                                 
CONECT  215  214  216  217                                                      
CONECT  216  215                                                                
CONECT  217  215  222  223                                                      
CONECT  218  210                                                                
CONECT  219  211                                                                
CONECT  220  214                                                                
CONECT  221  214                                                                
CONECT  222  217                                                                
CONECT  223  217                                                                
CONECT  224  212  225  230                                                      
CONECT  225  224  228  226  231                                                 
CONECT  226  225  227  234                                                      
CONECT  227  226                                                                
CONECT  228  225  229  232  233                                                 
CONECT  229   50  228                                                           
CONECT  230  224                                                                
CONECT  231  225                                                                
CONECT  232  228                                                                
CONECT  233  228                                                                
CONECT  234  226  235  246                                                      
CONECT  235  234  236  238  247                                                 
CONECT  236  235  237  255                                                      
CONECT  237  236                                                                
CONECT  238  235  239  248  249                                                 
CONECT  239  238  240  241                                                      
CONECT  240  239  242  250                                                      
CONECT  241  239  243  251                                                      
CONECT  242  240  244  252                                                      
CONECT  243  241  244  253                                                      
CONECT  244  242  243  245                                                      
CONECT  245  244  254                                                           
CONECT  246  234                                                                
CONECT  247  235                                                                
CONECT  248  238                                                                
CONECT  249  238                                                                
CONECT  250  240                                                                
CONECT  251  241                                                                
CONECT  252  242                                                                
CONECT  253  243                                                                
CONECT  254  245                                                                
CONECT  255  236  256  266                                                      
CONECT  256  255  257  259  267                                                 
CONECT  257  256  258  275                                                      
CONECT  258  257                                                                
CONECT  259  256  260  268  269                                                 
CONECT  260  259  261  262                                                      
CONECT  261  260  263  270                                                      
CONECT  262  260  264  271                                                      
CONECT  263  261  265  272                                                      
CONECT  264  262  265  273                                                      
CONECT  265  263  264  274                                                      
CONECT  266  255                                                                
CONECT  267  256                                                                
CONECT  268  259                                                                
CONECT  269  259                                                                
CONECT  270  261                                                                
CONECT  271  262                                                                
CONECT  272  263                                                                
CONECT  273  264                                                                
CONECT  274  265                                                                
CONECT  275  257  276  283                                                      
CONECT  276  275  277  279  284                                                 
CONECT  277  276  278  292                                                      
CONECT  278  277                                                                
CONECT  279  276  280  285  286                                                 
CONECT  280  279  281  287  288                                                 
CONECT  281  280  282                                                           
CONECT  282  281  289  290  291                                                 
CONECT  283  275                                                                
CONECT  284  276                                                                
CONECT  285  279                                                                
CONECT  286  279                                                                
CONECT  287  280                                                                
CONECT  288  280                                                                
CONECT  289  282                                                                
CONECT  290  282                                                                
CONECT  291  282                                                                
CONECT  292  277  293  298                                                      
CONECT  293  292  294  296  299                                                 
CONECT  294  293  295  303                                                      
CONECT  295  294                                                                
CONECT  296  293  297  300  301                                                 
CONECT  297  296  302                                                           
CONECT  298  292                                                                
CONECT  299  293                                                                
CONECT  300  296                                                                
CONECT  301  296                                                                
CONECT  302  297                                                                
CONECT  303  294  304  311                                                      
CONECT  304  303  305  307  312                                                 
CONECT  305  304  306  317                                                      
CONECT  306  305                                                                
CONECT  307  304  308  313  314                                                 
CONECT  308  307  309  310                                                      
CONECT  309  308                                                                
CONECT  310  308  315  316                                                      
CONECT  311  303                                                                
CONECT  312  304                                                                
CONECT  313  307                                                                
CONECT  314  307                                                                
CONECT  315  310                                                                
CONECT  316  310                                                                
CONECT  317  305  318  323                                                      
CONECT  318  317  319  321  324                                                 
CONECT  319  318  320  328                                                      
CONECT  320  319                                                                
CONECT  321  318  322  325  326                                                 
CONECT  322  321  327                                                           
CONECT  323  317                                                                
CONECT  324  318                                                                
CONECT  325  321                                                                
CONECT  326  321                                                                
CONECT  327  322                                                                
CONECT  328  319  329  337                                                      
CONECT  329  328  330  332  338                                                 
CONECT  330  329  331  345                                                      
CONECT  331  330                                                                
CONECT  332  329  333  339  340                                                 
CONECT  333  332  334  341  342                                                 
CONECT  334  333  335  336                                                      
CONECT  335  334                                                                
CONECT  336  334  343  344                                                      
CONECT  337  328                                                                
CONECT  338  329                                                                
CONECT  339  332                                                                
CONECT  340  332                                                                
CONECT  341  333                                                                
CONECT  342  333                                                                
CONECT  343  336                                                                
CONECT  344  336                                                                
CONECT  345  330  346  356                                                      
CONECT  346  345  347  349  357                                                 
CONECT  347  346  348  369                                                      
CONECT  348  347                                                                
CONECT  349  346  350  358  359                                                 
CONECT  350  349  351  360  361                                                 
CONECT  351  350  352  362  363                                                 
CONECT  352  351  353  364                                                      
CONECT  353  352  354  355                                                      
CONECT  354  353  365  366                                                      
CONECT  355  353  367  368                                                      
CONECT  356  345                                                                
CONECT  357  346                                                                
CONECT  358  349                                                                
CONECT  359  349                                                                
CONECT  360  350                                                                
CONECT  361  350                                                                
CONECT  362  351                                                                
CONECT  363  351                                                                
CONECT  364  352                                                                
CONECT  365  354                                                                
CONECT  366  354                                                                
CONECT  367  355                                                                
CONECT  368  355                                                                
CONECT  369  347  370  377                                                      
CONECT  370  369  371  373  378                                                 
CONECT  371  370  372  383                                                      
CONECT  372  371                                                                
CONECT  373  370  374  379  380                                                 
CONECT  374  373  375  376                                                      
CONECT  375  374                                                                
CONECT  376  374  381  382                                                      
CONECT  377  369                                                                
CONECT  378  370                                                                
CONECT  379  373                                                                
CONECT  380  373                                                                
CONECT  381  376                                                                
CONECT  382  376                                                                
CONECT  383  371  384  397                                                      
CONECT  384  383  385  387  398                                                 
CONECT  385  384  386  407                                                      
CONECT  386  385                                                                
CONECT  387  384  388  399  400                                                 
CONECT  388  387  389  390                                                      
CONECT  389  388  391  401                                                      
CONECT  390  388  392  393                                                      
CONECT  391  389  392  402                                                      
CONECT  392  390  391  394                                                      
CONECT  393  390  395  403                                                      
CONECT  394  392  396  404                                                      
CONECT  395  393  396  405                                                      
CONECT  396  394  395  406                                                      
CONECT  397  383                                                                
CONECT  398  384                                                                
CONECT  399  387                                                                
CONECT  400  387                                                                
CONECT  401  389                                                                
CONECT  402  391                                                                
CONECT  403  393                                                                
CONECT  404  394                                                                
CONECT  405  395                                                                
CONECT  406  396                                                                
CONECT  407  385  408  417                                                      
CONECT  408  407  409  411  418                                                 
CONECT  409  408  410  425                                                      
CONECT  410  409                                                                
CONECT  411  408  412  419  420                                                 
CONECT  412  411  413  414                                                      
CONECT  413  412  415  421                                                      
CONECT  414  412  416  422                                                      
CONECT  415  413  416  423                                                      
CONECT  416  414  415  424                                                      
CONECT  417  407                                                                
CONECT  418  408                                                                
CONECT  419  411                                                                
CONECT  420  411                                                                
CONECT  421  413                                                                
CONECT  422  414                                                                
CONECT  423  415                                                                
CONECT  424  416                                                                
CONECT  425  409  426  433                                                      
CONECT  426  425  427  429  434                                                 
CONECT  427  426  428  437                                                      
CONECT  428  427                                                                
CONECT  429  426  430  435  436                                                 
CONECT  430  429  431  432                                                      
CONECT  431  430                                                                
CONECT  432  430                                                                
CONECT  433  425                                                                
CONECT  434  426                                                                
CONECT  435  429                                                                
CONECT  436  429                                                                
CONECT  437  427  438  443                                                      
CONECT  438  437  439  441  444                                                 
CONECT  439  438  440  448                                                      
CONECT  440  439                                                                
CONECT  441  438  442  445  446                                                 
CONECT  442  441  447                                                           
CONECT  443  437                                                                
CONECT  444  438                                                                
CONECT  445  441                                                                
CONECT  446  441                                                                
CONECT  447  442                                                                
CONECT  448  439  449  456                                                      
CONECT  449  448  450  452  457                                                 
CONECT  450  449  467  451                                                      
CONECT  451  450                                                                
CONECT  452  449  453  454  458                                                 
CONECT  453  452  455  459  460                                                 
CONECT  454  452  461  462  463                                                 
CONECT  455  453  464  465  466                                                 
CONECT  456  448                                                                
CONECT  457  449                                                                
CONECT  458  452                                                                
CONECT  459  453                                                                
CONECT  460  453                                                                
CONECT  461  454                                                                
CONECT  462  454                                                                
CONECT  463  454                                                                
CONECT  464  455                                                                
CONECT  465  455                                                                
CONECT  466  455                                                                
CONECT  467  450  468  474                                                      
CONECT  468  467  469  471  475                                                 
CONECT  469  468  470  481                                                      
CONECT  470  469                                                                
CONECT  471  468  472  473  476                                                 
CONECT  472  471  477                                                           
CONECT  473  471  478  479  480                                                 
CONECT  474  467                                                                
CONECT  475  468                                                                
CONECT  476  471                                                                
CONECT  477  472                                                                
CONECT  478  473                                                                
CONECT  479  473                                                                
CONECT  480  473                                                                
CONECT  481  469  482  486                                                      
CONECT  482  481  483  485  487                                                 
CONECT  483  482  484  491                                                      
CONECT  484  483                                                                
CONECT  485  482  488  489  490                                                 
CONECT  486  481                                                                
CONECT  487  482                                                                
CONECT  488  485                                                                
CONECT  489  485                                                                
CONECT  490  485                                                                
CONECT  491  483  492  497                                                      
CONECT  492  491  495  493  498                                                 
CONECT  493  492  494  501                                                      
CONECT  494  493                                                                
CONECT  495  492  496  499  500                                                 
CONECT  496  495 1942                                                           
CONECT  497  491                                                                
CONECT  498  492                                                                
CONECT  499  495                                                                
CONECT  500  495                                                                
CONECT  501  493  502  510                                                      
CONECT  502  501  503  505  511                                                 
CONECT  503  502  504  523                                                      
CONECT  504  503                                                                
CONECT  505  502  506  512  513                                                 
CONECT  506  505  507  514  515                                                 
CONECT  507  506  508  516  517                                                 
CONECT  508  507  509  518  519                                                 
CONECT  509  508  520  521  522                                                 
CONECT  510  501                                                                
CONECT  511  502                                                                
CONECT  512  505                                                                
CONECT  513  505                                                                
CONECT  514  506                                                                
CONECT  515  506                                                                
CONECT  516  507                                                                
CONECT  517  507                                                                
CONECT  518  508                                                                
CONECT  519  508                                                                
CONECT  520  509                                                                
CONECT  521  509                                                                
CONECT  522  509                                                                
CONECT  523  503  524  532                                                      
CONECT  524  523  525  527  533                                                 
CONECT  525  524  538  526                                                      
CONECT  526  525                                                                
CONECT  527  524  528  534  535                                                 
CONECT  528  527  529  536  537                                                 
CONECT  529  528  531  530                                                      
CONECT  530  529                                                                
CONECT  531  529                                                                
CONECT  532  523                                                                
CONECT  533  524                                                                
CONECT  534  527                                                                
CONECT  535  527                                                                
CONECT  536  528                                                                
CONECT  537  528                                                                
CONECT  538  525  539  545                                                      
CONECT  539  538  540  542  546                                                 
CONECT  540  539  541  554                                                      
CONECT  541  540                                                                
CONECT  542  539  543  544  547                                                 
CONECT  543  542  548  549  550                                                 
CONECT  544  542  551  552  553                                                 
CONECT  545  538                                                                
CONECT  546  539                                                                
CONECT  547  542                                                                
CONECT  548  543                                                                
CONECT  549  543                                                                
CONECT  550  543                                                                
CONECT  551  544                                                                
CONECT  552  544                                                                
CONECT  553  544                                                                
CONECT  554  540  555  558                                                      
CONECT  555  554  556  559  560                                                 
CONECT  556  555  561  557                                                      
CONECT  557  556                                                                
CONECT  558  554                                                                
CONECT  559  555                                                                
CONECT  560  555                                                                
CONECT  561  556  562  566                                                      
CONECT  562  561  565  563  567                                                 
CONECT  563  562  571  564                                                      
CONECT  564  563                                                                
CONECT  565  562  568  569  570                                                 
CONECT  566  561                                                                
CONECT  567  562                                                                
CONECT  568  565                                                                
CONECT  569  565                                                                
CONECT  570  565                                                                
CONECT  571  563  572  580                                                      
CONECT  572  571  573  575  581                                                 
CONECT  573  572  574  588                                                      
CONECT  574  573                                                                
CONECT  575  572  576  582  583                                                 
CONECT  576  575  577  584  585                                                 
CONECT  577  576  578  579                                                      
CONECT  578  577                                                                
CONECT  579  577  586  587                                                      
CONECT  580  571                                                                
CONECT  581  572                                                                
CONECT  582  575                                                                
CONECT  583  575                                                                
CONECT  584  576                                                                
CONECT  585  576                                                                
CONECT  586  579                                                                
CONECT  587  579                                                                
CONECT  588  573  589  596                                                      
CONECT  589  588  590  592  597                                                 
CONECT  590  589  591  607                                                      
CONECT  591  590                                                                
CONECT  592  589  593  598  599                                                 
CONECT  593  592  594  595  600                                                 
CONECT  594  593  601  602  603                                                 
CONECT  595  593  604  605  606                                                 
CONECT  596  588                                                                
CONECT  597  589                                                                
CONECT  598  592                                                                
CONECT  599  592                                                                
CONECT  600  593                                                                
CONECT  601  594                                                                
CONECT  602  594                                                                
CONECT  603  594                                                                
CONECT  604  595                                                                
CONECT  605  595                                                                
CONECT  606  595                                                                
CONECT  607  590  608  614                                                      
CONECT  608  607  609  611  615                                                 
CONECT  609  608  610  623                                                      
CONECT  610  609                                                                
CONECT  611  608  612  613  616                                                 
CONECT  612  611  617  618  619                                                 
CONECT  613  611  620  621  622                                                 
CONECT  614  607                                                                
CONECT  615  608                                                                
CONECT  616  611                                                                
CONECT  617  612                                                                
CONECT  618  612                                                                
CONECT  619  612                                                                
CONECT  620  613                                                                
CONECT  621  613                                                                
CONECT  622  613                                                                
CONECT  623  609  624  630                                                      
CONECT  624  623  625  627  631                                                 
CONECT  625  624  626  639                                                      
CONECT  626  625                                                                
CONECT  627  624  628  629  632                                                 
CONECT  628  627  633  634  635                                                 
CONECT  629  627  636  637  638                                                 
CONECT  630  623                                                                
CONECT  631  624                                                                
CONECT  632  627                                                                
CONECT  633  628                                                                
CONECT  634  628                                                                
CONECT  635  628                                                                
CONECT  636  629                                                                
CONECT  637  629                                                                
CONECT  638  629                                                                
CONECT  639  625  640  647                                                      
CONECT  640  639  641  643  648                                                 
CONECT  641  640  642  658                                                      
CONECT  642  641                                                                
CONECT  643  640  644  645  649                                                 
CONECT  644  643  646  650  651                                                 
CONECT  645  643  652  653  654                                                 
CONECT  646  644  655  656  657                                                 
CONECT  647  639                                                                
CONECT  648  640                                                                
CONECT  649  643                                                                
CONECT  650  644                                                                
CONECT  651  644                                                                
CONECT  652  645                                                                
CONECT  653  645                                                                
CONECT  654  645                                                                
CONECT  655  646                                                                
CONECT  656  646                                                                
CONECT  657  646                                                                
CONECT  658  641  659  667                                                      
CONECT  659  658  660  662  668                                                 
CONECT  660  659  661  680                                                      
CONECT  661  660                                                                
CONECT  662  659  663  669  670                                                 
CONECT  663  662  664  671  672                                                 
CONECT  664  663  665  673  674                                                 
CONECT  665  664  666  675  676                                                 
CONECT  666  665  677  678  679                                                 
CONECT  667  658                                                                
CONECT  668  659                                                                
CONECT  669  662                                                                
CONECT  670  662                                                                
CONECT  671  663                                                                
CONECT  672  663                                                                
CONECT  673  664                                                                
CONECT  674  664                                                                
CONECT  675  665                                                                
CONECT  676  665                                                                
CONECT  677  666                                                                
CONECT  678  666                                                                
CONECT  679  666                                                                
CONECT  680  660  681  686                                                      
CONECT  681  680  682  684  687                                                 
CONECT  682  681  683  691                                                      
CONECT  683  682                                                                
CONECT  684  681  685  688  689                                                 
CONECT  685  684  690                                                           
CONECT  686  680                                                                
CONECT  687  681                                                                
CONECT  688  684                                                                
CONECT  689  684                                                                
CONECT  690  685                                                                
CONECT  691  682  692  696                                                      
CONECT  692  691  693  695  697                                                 
CONECT  693  692  694  701                                                      
CONECT  694  693                                                                
CONECT  695  692  698  699  700                                                 
CONECT  696  691                                                                
CONECT  697  692                                                                
CONECT  698  695                                                                
CONECT  699  695                                                                
CONECT  700  695                                                                
CONECT  701  693  702  710                                                      
CONECT  702  701  703  705  711                                                 
CONECT  703  702  704  716                                                      
CONECT  704  703                                                                
CONECT  705  702  706  712  713                                                 
CONECT  706  705  707  714  715                                                 
CONECT  707  706  708  709                                                      
CONECT  708  707                                                                
CONECT  709  707                                                                
CONECT  710  701                                                                
CONECT  711  702                                                                
CONECT  712  705                                                                
CONECT  713  705                                                                
CONECT  714  706                                                                
CONECT  715  706                                                                
CONECT  716  703  717  725                                                      
CONECT  717  716  718  720  726                                                 
CONECT  718  717  719  731                                                      
CONECT  719  718                                                                
CONECT  720  717  721  727  728                                                 
CONECT  721  720  722  729  730                                                 
CONECT  722  721  723  724                                                      
CONECT  723  722                                                                
CONECT  724  722                                                                
CONECT  725  716                                                                
CONECT  726  717                                                                
CONECT  727  720                                                                
CONECT  728  720                                                                
CONECT  729  721                                                                
CONECT  730  721                                                                
CONECT  731  718  732  740                                                      
CONECT  732  731  733  735  741                                                 
CONECT  733  732  734  748                                                      
CONECT  734  733                                                                
CONECT  735  732  736  742  743                                                 
CONECT  736  735  737  744  745                                                 
CONECT  737  736  738  739                                                      
CONECT  738  737                                                                
CONECT  739  737  746  747                                                      
CONECT  740  731                                                                
CONECT  741  732                                                                
CONECT  742  735                                                                
CONECT  743  735                                                                
CONECT  744  736                                                                
CONECT  745  736                                                                
CONECT  746  739                                                                
CONECT  747  739                                                                
CONECT  748  733  749  756                                                      
CONECT  749  748  750  752  757                                                 
CONECT  750  749  751  762                                                      
CONECT  751  750                                                                
CONECT  752  749  753  758  759                                                 
CONECT  753  752  754  755                                                      
CONECT  754  753                                                                
CONECT  755  753  760  761                                                      
CONECT  756  748                                                                
CONECT  757  749                                                                
CONECT  758  752                                                                
CONECT  759  752                                                                
CONECT  760  755                                                                
CONECT  761  755                                                                
CONECT  762  750  763  773                                                      
CONECT  763  762  764  766  774                                                 
CONECT  764  763  765  782                                                      
CONECT  765  764                                                                
CONECT  766  763  767  775  776                                                 
CONECT  767  766  768  769                                                      
CONECT  768  767  770  777                                                      
CONECT  769  767  771  778                                                      
CONECT  770  768  772  779                                                      
CONECT  771  769  772  780                                                      
CONECT  772  770  771  781                                                      
CONECT  773  762                                                                
CONECT  774  763                                                                
CONECT  775  766                                                                
CONECT  776  766                                                                
CONECT  777  768                                                                
CONECT  778  769                                                                
CONECT  779  770                                                                
CONECT  780  771                                                                
CONECT  781  772                                                                
CONECT  782  764  783  790                                                      
CONECT  783  782  784  786  791                                                 
CONECT  784  783  785  801                                                      
CONECT  785  784                                                                
CONECT  786  783  787  792  793                                                 
CONECT  787  786  789  788  794                                                 
CONECT  788  787  795  796  797                                                 
CONECT  789  787  798  799  800                                                 
CONECT  790  782                                                                
CONECT  791  783                                                                
CONECT  792  786                                                                
CONECT  793  786                                                                
CONECT  794  787                                                                
CONECT  795  788                                                                
CONECT  796  788                                                                
CONECT  797  788                                                                
CONECT  798  789                                                                
CONECT  799  789                                                                
CONECT  800  789                                                                
CONECT  801  784  802  810                                                      
CONECT  802  801  803  805  811                                                 
CONECT  803  802  804  818                                                      
CONECT  804  803                                                                
CONECT  805  802  806  812  813                                                 
CONECT  806  805  807  814  815                                                 
CONECT  807  806  808  809                                                      
CONECT  808  807                                                                
CONECT  809  807  816  817                                                      
CONECT  810  801                                                                
CONECT  811  802                                                                
CONECT  812  805                                                                
CONECT  813  805                                                                
CONECT  814  806                                                                
CONECT  815  806                                                                
CONECT  816  809                                                                
CONECT  817  809                                                                
CONECT  818  803  819  826                                                      
CONECT  819  818  820  822  827                                                 
CONECT  820  819  821  837                                                      
CONECT  821  820                                                                
CONECT  822  819  823  828  829                                                 
CONECT  823  822  824  825  830                                                 
CONECT  824  823  831  832  833                                                 
CONECT  825  823  834  835  836                                                 
CONECT  826  818                                                                
CONECT  827  819                                                                
CONECT  828  822                                                                
CONECT  829  822                                                                
CONECT  830  823                                                                
CONECT  831  824                                                                
CONECT  832  824                                                                
CONECT  833  824                                                                
CONECT  834  825                                                                
CONECT  835  825                                                                
CONECT  836  825                                                                
CONECT  837  820  838  846                                                      
CONECT  838  837  841  839  847                                                 
CONECT  839  838  840  854                                                      
CONECT  840  839                                                                
CONECT  841  838  842  848  849                                                 
CONECT  842  841  843  850  851                                                 
CONECT  843  842  844  845                                                      
CONECT  844  843                                                                
CONECT  845  843  852  853                                                      
CONECT  846  837                                                                
CONECT  847  838                                                                
CONECT  848  841                                                                
CONECT  849  841                                                                
CONECT  850  842                                                                
CONECT  851  842                                                                
CONECT  852  845                                                                
CONECT  853  845                                                                
CONECT  854  839  855  860                                                      
CONECT  855  854  858  856  861                                                 
CONECT  856  855  865  857                                                      
CONECT  857  856                                                                
CONECT  858  855  859  862  863                                                 
CONECT  859  858  864                                                           
CONECT  860  854                                                                
CONECT  861  855                                                                
CONECT  862  858                                                                
CONECT  863  858                                                                
CONECT  864  859                                                                
CONECT  865  856  866  871                                                      
CONECT  866  865  867  869  872                                                 
CONECT  867  866  868  876                                                      
CONECT  868  867                                                                
CONECT  869  866  870  873  874                                                 
CONECT  870  869  875                                                           
CONECT  871  865                                                                
CONECT  872  866                                                                
CONECT  873  869                                                                
CONECT  874  869                                                                
CONECT  875  870                                                                
CONECT  876  867  877  887                                                      
CONECT  877  876  878  880  888                                                 
CONECT  878  877  900  879                                                      
CONECT  879  878                                                                
CONECT  880  877  881  889  890                                                 
CONECT  881  880  882  891  892                                                 
CONECT  882  881  883  893  894                                                 
CONECT  883  882  884  895                                                      
CONECT  884  883  885  886                                                      
CONECT  885  884  896  897                                                      
CONECT  886  884  898  899                                                      
CONECT  887  876                                                                
CONECT  888  877                                                                
CONECT  889  880                                                                
CONECT  890  880                                                                
CONECT  891  881                                                                
CONECT  892  881                                                                
CONECT  893  882                                                                
CONECT  894  882                                                                
CONECT  895  883                                                                
CONECT  896  885                                                                
CONECT  897  885                                                                
CONECT  898  886                                                                
CONECT  899  886                                                                
CONECT  900  878  901  906                                                      
CONECT  901  900  902  904  907                                                 
CONECT  902  901  903  911                                                      
CONECT  903  902                                                                
CONECT  904  901  905  908  909                                                 
CONECT  905  904  910                                                           
CONECT  906  900                                                                
CONECT  907  901                                                                
CONECT  908  904                                                                
CONECT  909  904                                                                
CONECT  910  905                                                                
CONECT  911  902  912  919                                                      
CONECT  912  911  913  915  920                                                 
CONECT  913  912  914  925                                                      
CONECT  914  913                                                                
CONECT  915  912  916  921  922                                                 
CONECT  916  915  917  918                                                      
CONECT  917  916                                                                
CONECT  918  916  923  924                                                      
CONECT  919  911                                                                
CONECT  920  912                                                                
CONECT  921  915                                                                
CONECT  922  915                                                                
CONECT  923  918                                                                
CONECT  924  918                                                                
CONECT  925  913  926  936                                                      
CONECT  926  925  927  929  937                                                 
CONECT  927  926  928  949                                                      
CONECT  928  927                                                                
CONECT  929  926  930  938  939                                                 
CONECT  930  929  931  940  941                                                 
CONECT  931  930  932  942  943                                                 
CONECT  932  931  933  944                                                      
CONECT  933  932  934  935                                                      
CONECT  934  933  945  946                                                      
CONECT  935  933  947  948                                                      
CONECT  936  925                                                                
CONECT  937  926                                                                
CONECT  938  929                                                                
CONECT  939  929                                                                
CONECT  940  930                                                                
CONECT  941  930                                                                
CONECT  942  931                                                                
CONECT  943  931                                                                
CONECT  944  932                                                                
CONECT  945  934                                                                
CONECT  946  934                                                                
CONECT  947  935                                                                
CONECT  948  935                                                                
CONECT  949  927  950  960                                                      
CONECT  950  949  951  953  961                                                 
CONECT  951  950  952  969                                                      
CONECT  952  951                                                                
CONECT  953  950  954  962  963                                                 
CONECT  954  953  955  956                                                      
CONECT  955  954  957  964                                                      
CONECT  956  954  958  965                                                      
CONECT  957  955  959  966                                                      
CONECT  958  956  959  967                                                      
CONECT  959  957  958  968                                                      
CONECT  960  949                                                                
CONECT  961  950                                                                
CONECT  962  953                                                                
CONECT  963  953                                                                
CONECT  964  955                                                                
CONECT  965  956                                                                
CONECT  966  957                                                                
CONECT  967  958                                                                
CONECT  968  959                                                                
CONECT  969  951  970  976                                                      
CONECT  970  969  971  973  977                                                 
CONECT  971  970  972  983                                                      
CONECT  972  971                                                                
CONECT  973  970  975  974  978                                                 
CONECT  974  973  979                                                           
CONECT  975  973  980  981  982                                                 
CONECT  976  969                                                                
CONECT  977  970                                                                
CONECT  978  973                                                                
CONECT  979  974                                                                
CONECT  980  975                                                                
CONECT  981  975                                                                
CONECT  982  975                                                                
CONECT  983  971  984  997                                                      
CONECT  984  983  985  987  998                                                 
CONECT  985  984  986 1007                                                      
CONECT  986  985                                                                
CONECT  987  984  988  999 1000                                                 
CONECT  988  987  989  990                                                      
CONECT  989  988  991 1001                                                      
CONECT  990  988  992  993                                                      
CONECT  991  989  992 1002                                                      
CONECT  992  990  991  994                                                      
CONECT  993  990  995 1003                                                      
CONECT  994  992  996 1004                                                      
CONECT  995  993  996 1005                                                      
CONECT  996  994  995 1006                                                      
CONECT  997  983                                                                
CONECT  998  984                                                                
CONECT  999  987                                                                
CONECT 1000  987                                                                
CONECT 1001  989                                                                
CONECT 1002  991                                                                
CONECT 1003  993                                                                
CONECT 1004  994                                                                
CONECT 1005  995                                                                
CONECT 1006  996                                                                
CONECT 1007  985 1008 1015                                                      
CONECT 1008 1007 1011 1009 1016                                                 
CONECT 1009 1008 1024 1010                                                      
CONECT 1010 1009                                                                
CONECT 1011 1008 1012 1017 1018                                                 
CONECT 1012 1011 1013 1019 1020                                                 
CONECT 1013 1012 1014                                                           
CONECT 1014 1013 1021 1022 1023                                                 
CONECT 1015 1007                                                                
CONECT 1016 1008                                                                
CONECT 1017 1011                                                                
CONECT 1018 1011                                                                
CONECT 1019 1012                                                                
CONECT 1020 1012                                                                
CONECT 1021 1014                                                                
CONECT 1022 1014                                                                
CONECT 1023 1014                                                                
CONECT 1024 1009 1025 1028                                                      
CONECT 1025 1024 1026 1029 1030                                                 
CONECT 1026 1025 1027 1031                                                      
CONECT 1027 1026                                                                
CONECT 1028 1024                                                                
CONECT 1029 1025                                                                
CONECT 1030 1025                                                                
CONECT 1031 1026 1032 1039                                                      
CONECT 1032 1031 1033 1035 1040                                                 
CONECT 1033 1032 1034 1050                                                      
CONECT 1034 1033                                                                
CONECT 1035 1032 1036 1041 1042                                                 
CONECT 1036 1035 1037 1038 1043                                                 
CONECT 1037 1036 1044 1045 1046                                                 
CONECT 1038 1036 1047 1048 1049                                                 
CONECT 1039 1031                                                                
CONECT 1040 1032                                                                
CONECT 1041 1035                                                                
CONECT 1042 1035                                                                
CONECT 1043 1036                                                                
CONECT 1044 1037                                                                
CONECT 1045 1037                                                                
CONECT 1046 1037                                                                
CONECT 1047 1038                                                                
CONECT 1048 1038                                                                
CONECT 1049 1038                                                                
CONECT 1050 1033 1051 1056                                                      
CONECT 1051 1050 1052 1054 1057                                                 
CONECT 1052 1051 1053 1061                                                      
CONECT 1053 1052                                                                
CONECT 1054 1051 1055 1058 1059                                                 
CONECT 1055 1054 1060                                                           
CONECT 1056 1050                                                                
CONECT 1057 1051                                                                
CONECT 1058 1054                                                                
CONECT 1059 1054                                                                
CONECT 1060 1055                                                                
CONECT 1061 1052 1062 1069                                                      
CONECT 1062 1061 1063 1065 1070                                                 
CONECT 1063 1062 1064 1074                                                      
CONECT 1064 1063                                                                
CONECT 1065 1062 1066 1071 1072                                                 
CONECT 1066 1065 1067 1068 1073                                                 
CONECT 1067 1066                                                                
CONECT 1068 1066                                                                
CONECT 1069 1061                                                                
CONECT 1070 1062                                                                
CONECT 1071 1065                                                                
CONECT 1072 1065                                                                
CONECT 1073 1066                                                                
CONECT 1074 1063 1075 1082                                                      
CONECT 1075 1074 1076 1078 1083                                                 
CONECT 1076 1075 1077 1093                                                      
CONECT 1077 1076                                                                
CONECT 1078 1075 1079 1084 1085                                                 
CONECT 1079 1078 1080 1081 1086                                                 
CONECT 1080 1079 1087 1088 1089                                                 
CONECT 1081 1079 1090 1091 1092                                                 
CONECT 1082 1074                                                                
CONECT 1083 1075                                                                
CONECT 1084 1078                                                                
CONECT 1085 1078                                                                
CONECT 1086 1079                                                                
CONECT 1087 1080                                                                
CONECT 1088 1080                                                                
CONECT 1089 1080                                                                
CONECT 1090 1081                                                                
CONECT 1091 1081                                                                
CONECT 1092 1081                                                                
CONECT 1093 1076 1094 1101                                                      
CONECT 1094 1093 1095 1097 1102                                                 
CONECT 1095 1094 1096 1107                                                      
CONECT 1096 1095                                                                
CONECT 1097 1094 1098 1103 1104                                                 
CONECT 1098 1097 1099 1100                                                      
CONECT 1099 1098                                                                
CONECT 1100 1098 1105 1106                                                      
CONECT 1101 1093                                                                
CONECT 1102 1094                                                                
CONECT 1103 1097                                                                
CONECT 1104 1097                                                                
CONECT 1105 1100                                                                
CONECT 1106 1100                                                                
CONECT 1107 1095 1108 1116                                                      
CONECT 1108 1107 1109 1111 1117                                                 
CONECT 1109 1108 1110 1124                                                      
CONECT 1110 1109                                                                
CONECT 1111 1108 1112 1118 1119                                                 
CONECT 1112 1111 1113 1120 1121                                                 
CONECT 1113 1112 1114 1115                                                      
CONECT 1114 1113                                                                
CONECT 1115 1113 1122 1123                                                      
CONECT 1116 1107                                                                
CONECT 1117 1108                                                                
CONECT 1118 1111                                                                
CONECT 1119 1111                                                                
CONECT 1120 1112                                                                
CONECT 1121 1112                                                                
CONECT 1122 1115                                                                
CONECT 1123 1115                                                                
CONECT 1124 1109 1125 1133                                                      
CONECT 1125 1124 1126 1128 1134                                                 
CONECT 1126 1125 1140 1127                                                      
CONECT 1127 1126                                                                
CONECT 1128 1125 1129 1135 1136                                                 
CONECT 1129 1128 1130 1137 1138                                                 
CONECT 1130 1129 1131 1132 1139                                                 
CONECT 1131 1130                                                                
CONECT 1132 1130                                                                
CONECT 1133 1124                                                                
CONECT 1134 1125                                                                
CONECT 1135 1128                                                                
CONECT 1136 1128                                                                
CONECT 1137 1129                                                                
CONECT 1138 1129                                                                
CONECT 1139 1130                                                                
CONECT 1140 1126 1141 1144                                                      
CONECT 1141 1140 1142 1145 1146                                                 
CONECT 1142 1141 1147 1143                                                      
CONECT 1143 1142                                                                
CONECT 1144 1140                                                                
CONECT 1145 1141                                                                
CONECT 1146 1141                                                                
CONECT 1147 1142 1148 1154                                                      
CONECT 1148 1147 1149 1151 1155                                                 
CONECT 1149 1148 1150 1161                                                      
CONECT 1150 1149                                                                
CONECT 1151 1148 1153 1152 1156                                                 
CONECT 1152 1151 1157                                                           
CONECT 1153 1151 1158 1159 1160                                                 
CONECT 1154 1147                                                                
CONECT 1155 1148                                                                
CONECT 1156 1151                                                                
CONECT 1157 1152                                                                
CONECT 1158 1153                                                                
CONECT 1159 1153                                                                
CONECT 1160 1153                                                                
CONECT 1161 1149 1162 1175                                                      
CONECT 1162 1161 1163 1165 1176                                                 
CONECT 1163 1162 1164 1185                                                      
CONECT 1164 1163                                                                
CONECT 1165 1162 1166 1177 1178                                                 
CONECT 1166 1165 1167 1168                                                      
CONECT 1167 1166 1169 1179                                                      
CONECT 1168 1166 1170 1171                                                      
CONECT 1169 1167 1170 1180                                                      
CONECT 1170 1168 1169 1172                                                      
CONECT 1171 1168 1173 1181                                                      
CONECT 1172 1170 1174 1182                                                      
CONECT 1173 1171 1174 1183                                                      
CONECT 1174 1172 1173 1184                                                      
CONECT 1175 1161                                                                
CONECT 1176 1162                                                                
CONECT 1177 1165                                                                
CONECT 1178 1165                                                                
CONECT 1179 1167                                                                
CONECT 1180 1169                                                                
CONECT 1181 1171                                                                
CONECT 1182 1172                                                                
CONECT 1183 1173                                                                
CONECT 1184 1174                                                                
CONECT 1185 1163 1186 1194                                                      
CONECT 1186 1185 1187 1189 1195                                                 
CONECT 1187 1186 1188 1202                                                      
CONECT 1188 1187                                                                
CONECT 1189 1186 1190 1196 1197                                                 
CONECT 1190 1189 1191 1198 1199                                                 
CONECT 1191 1190 1192 1193                                                      
CONECT 1192 1191                                                                
CONECT 1193 1191 1200 1201                                                      
CONECT 1194 1185                                                                
CONECT 1195 1186                                                                
CONECT 1196 1189                                                                
CONECT 1197 1189                                                                
CONECT 1198 1190                                                                
CONECT 1199 1190                                                                
CONECT 1200 1193                                                                
CONECT 1201 1193                                                                
CONECT 1202 1187 1203 1216                                                      
CONECT 1203 1202 1204 1206 1217                                                 
CONECT 1204 1203 1205 1226                                                      
CONECT 1205 1204                                                                
CONECT 1206 1203 1207 1218 1219                                                 
CONECT 1207 1206 1209 1208                                                      
CONECT 1208 1207 1210 1220                                                      
CONECT 1209 1207 1211 1212                                                      
CONECT 1210 1208 1211 1221                                                      
CONECT 1211 1209 1210 1213                                                      
CONECT 1212 1209 1214 1222                                                      
CONECT 1213 1211 1215 1223                                                      
CONECT 1214 1212 1215 1224                                                      
CONECT 1215 1213 1214 1225                                                      
CONECT 1216 1202                                                                
CONECT 1217 1203                                                                
CONECT 1218 1206                                                                
CONECT 1219 1206                                                                
CONECT 1220 1208                                                                
CONECT 1221 1210                                                                
CONECT 1222 1212                                                                
CONECT 1223 1213                                                                
CONECT 1224 1214                                                                
CONECT 1225 1215                                                                
CONECT 1226 1204 1227 1233                                                      
CONECT 1227 1226 1228 1230 1234                                                 
CONECT 1228 1227 1229 1242                                                      
CONECT 1229 1228                                                                
CONECT 1230 1227 1231 1232 1235                                                 
CONECT 1231 1230 1236 1237 1238                                                 
CONECT 1232 1230 1239 1240 1241                                                 
CONECT 1233 1226                                                                
CONECT 1234 1227                                                                
CONECT 1235 1230                                                                
CONECT 1236 1231                                                                
CONECT 1237 1231                                                                
CONECT 1238 1231                                                                
CONECT 1239 1232                                                                
CONECT 1240 1232                                                                
CONECT 1241 1232                                                                
CONECT 1242 1228 1243 1250                                                      
CONECT 1243 1242 1244 1246 1251                                                 
CONECT 1244 1243 1245 1254                                                      
CONECT 1245 1244                                                                
CONECT 1246 1243 1247 1252 1253                                                 
CONECT 1247 1246 1248 1249                                                      
CONECT 1248 1247                                                                
CONECT 1249 1247                                                                
CONECT 1250 1242                                                                
CONECT 1251 1243                                                                
CONECT 1252 1246                                                                
CONECT 1253 1246                                                                
CONECT 1254 1244 1255 1258                                                      
CONECT 1255 1254 1256 1259 1260                                                 
CONECT 1256 1255 1257 1261                                                      
CONECT 1257 1256                                                                
CONECT 1258 1254                                                                
CONECT 1259 1255                                                                
CONECT 1260 1255                                                                
CONECT 1261 1256 1262 1267                                                      
CONECT 1262 1261 1263 1265 1268                                                 
CONECT 1263 1262 1264 1272                                                      
CONECT 1264 1263                                                                
CONECT 1265 1262 1266 1269 1270                                                 
CONECT 1266 1265 1271                                                           
CONECT 1267 1261                                                                
CONECT 1268 1262                                                                
CONECT 1269 1265                                                                
CONECT 1270 1265                                                                
CONECT 1271 1266                                                                
CONECT 1272 1263 1273 1278                                                      
CONECT 1273 1272 1274 1276 1279                                                 
CONECT 1274 1273 1286 1275                                                      
CONECT 1275 1274                                                                
CONECT 1276 1273 1277 1280 1281                                                 
CONECT 1277 1276 1278 1282 1283                                                 
CONECT 1278 1272 1277 1284 1285                                                 
CONECT 1279 1273                                                                
CONECT 1280 1276                                                                
CONECT 1281 1276                                                                
CONECT 1282 1277                                                                
CONECT 1283 1277                                                                
CONECT 1284 1278                                                                
CONECT 1285 1278                                                                
CONECT 1286 1274 1287 1294                                                      
CONECT 1287 1286 1290 1288 1295                                                 
CONECT 1288 1287 1289 1305                                                      
CONECT 1289 1288                                                                
CONECT 1290 1287 1291 1296 1297                                                 
CONECT 1291 1290 1292 1293 1298                                                 
CONECT 1292 1291 1299 1300 1301                                                 
CONECT 1293 1291 1302 1303 1304                                                 
CONECT 1294 1286                                                                
CONECT 1295 1287                                                                
CONECT 1296 1290                                                                
CONECT 1297 1290                                                                
CONECT 1298 1291                                                                
CONECT 1299 1292                                                                
CONECT 1300 1292                                                                
CONECT 1301 1292                                                                
CONECT 1302 1293                                                                
CONECT 1303 1293                                                                
CONECT 1304 1293                                                                
CONECT 1305 1288 1306 1313                                                      
CONECT 1306 1305 1307 1309 1314                                                 
CONECT 1307 1306 1308 1324                                                      
CONECT 1308 1307                                                                
CONECT 1309 1306 1310 1315 1316                                                 
CONECT 1310 1309 1311 1312 1317                                                 
CONECT 1311 1310 1318 1319 1320                                                 
CONECT 1312 1310 1321 1322 1323                                                 
CONECT 1313 1305                                                                
CONECT 1314 1306                                                                
CONECT 1315 1309                                                                
CONECT 1316 1309                                                                
CONECT 1317 1310                                                                
CONECT 1318 1311                                                                
CONECT 1319 1311                                                                
CONECT 1320 1311                                                                
CONECT 1321 1312                                                                
CONECT 1322 1312                                                                
CONECT 1323 1312                                                                
CONECT 1324 1307 1325 1330                                                      
CONECT 1325 1324 1326 1328 1331                                                 
CONECT 1326 1325 1327 1338                                                      
CONECT 1327 1326                                                                
CONECT 1328 1325 1329 1332 1333                                                 
CONECT 1329 1328 1330 1334 1335                                                 
CONECT 1330 1324 1329 1336 1337                                                 
CONECT 1331 1325                                                                
CONECT 1332 1328                                                                
CONECT 1333 1328                                                                
CONECT 1334 1329                                                                
CONECT 1335 1329                                                                
CONECT 1336 1330                                                                
CONECT 1337 1330                                                                
CONECT 1338 1326 1339 1344                                                      
CONECT 1339 1338 1340 1342 1345                                                 
CONECT 1340 1339 1341 1349                                                      
CONECT 1341 1340                                                                
CONECT 1342 1339 1343 1346 1347                                                 
CONECT 1343 1342 1348                                                           
CONECT 1344 1338                                                                
CONECT 1345 1339                                                                
CONECT 1346 1342                                                                
CONECT 1347 1342                                                                
CONECT 1348 1343                                                                
CONECT 1349 1340 1350 1360                                                      
CONECT 1350 1349 1351 1353 1361                                                 
CONECT 1351 1350 1352 1369                                                      
CONECT 1352 1351                                                                
CONECT 1353 1350 1354 1362 1363                                                 
CONECT 1354 1353 1355 1356                                                      
CONECT 1355 1354 1357 1364                                                      
CONECT 1356 1354 1358 1365                                                      
CONECT 1357 1355 1359 1366                                                      
CONECT 1358 1356 1359 1367                                                      
CONECT 1359 1357 1358 1368                                                      
CONECT 1360 1349                                                                
CONECT 1361 1350                                                                
CONECT 1362 1353                                                                
CONECT 1363 1353                                                                
CONECT 1364 1355                                                                
CONECT 1365 1356                                                                
CONECT 1366 1357                                                                
CONECT 1367 1358                                                                
CONECT 1368 1359                                                                
CONECT 1369 1351 1370 1378                                                      
CONECT 1370 1369 1371 1373 1379                                                 
CONECT 1371 1370 1372 1391                                                      
CONECT 1372 1371                                                                
CONECT 1373 1370 1374 1380 1381                                                 
CONECT 1374 1373 1375 1382 1383                                                 
CONECT 1375 1374 1376 1384 1385                                                 
CONECT 1376 1375 1377 1386 1387                                                 
CONECT 1377 1376 1388 1389 1390                                                 
CONECT 1378 1369                                                                
CONECT 1379 1370                                                                
CONECT 1380 1373                                                                
CONECT 1381 1373                                                                
CONECT 1382 1374                                                                
CONECT 1383 1374                                                                
CONECT 1384 1375                                                                
CONECT 1385 1375                                                                
CONECT 1386 1376                                                                
CONECT 1387 1376                                                                
CONECT 1388 1377                                                                
CONECT 1389 1377                                                                
CONECT 1390 1377                                                                
CONECT 1391 1371 1392 1400                                                      
CONECT 1392 1391 1393 1395 1401                                                 
CONECT 1393 1392 1394 1408                                                      
CONECT 1394 1393                                                                
CONECT 1395 1392 1396 1402 1403                                                 
CONECT 1396 1395 1397 1404 1405                                                 
CONECT 1397 1396 1398 1399                                                      
CONECT 1398 1397                                                                
CONECT 1399 1397 1406 1407                                                      
CONECT 1400 1391                                                                
CONECT 1401 1392                                                                
CONECT 1402 1395                                                                
CONECT 1403 1395                                                                
CONECT 1404 1396                                                                
CONECT 1405 1396                                                                
CONECT 1406 1399                                                                
CONECT 1407 1399                                                                
CONECT 1408 1393 1409 1420                                                      
CONECT 1409 1408 1410 1412 1421                                                 
CONECT 1410 1409 1411 1429                                                      
CONECT 1411 1410                                                                
CONECT 1412 1409 1413 1422 1423                                                 
CONECT 1413 1412 1414 1415                                                      
CONECT 1414 1413 1416 1424                                                      
CONECT 1415 1413 1417 1425                                                      
CONECT 1416 1414 1418 1426                                                      
CONECT 1417 1415 1418 1427                                                      
CONECT 1418 1416 1417 1419                                                      
CONECT 1419 1418 1428                                                           
CONECT 1420 1408                                                                
CONECT 1421 1409                                                                
CONECT 1422 1412                                                                
CONECT 1423 1412                                                                
CONECT 1424 1414                                                                
CONECT 1425 1415                                                                
CONECT 1426 1416                                                                
CONECT 1427 1417                                                                
CONECT 1428 1419                                                                
CONECT 1429 1410 1430 1443                                                      
CONECT 1430 1429 1431 1433 1444                                                 
CONECT 1431 1430 1432 1453                                                      
CONECT 1432 1431                                                                
CONECT 1433 1430 1434 1445 1446                                                 
CONECT 1434 1433 1436 1435                                                      
CONECT 1435 1434 1437 1447                                                      
CONECT 1436 1434 1438 1439                                                      
CONECT 1437 1435 1438 1448                                                      
CONECT 1438 1436 1437 1440                                                      
CONECT 1439 1436 1441 1449                                                      
CONECT 1440 1438 1442 1450                                                      
CONECT 1441 1439 1442 1451                                                      
CONECT 1442 1440 1441 1452                                                      
CONECT 1443 1429                                                                
CONECT 1444 1430                                                                
CONECT 1445 1433                                                                
CONECT 1446 1433                                                                
CONECT 1447 1435                                                                
CONECT 1448 1437                                                                
CONECT 1449 1439                                                                
CONECT 1450 1440                                                                
CONECT 1451 1441                                                                
CONECT 1452 1442                                                                
CONECT 1453 1431 1454 1461                                                      
CONECT 1454 1453 1455 1457 1462                                                 
CONECT 1455 1454 1456 1467                                                      
CONECT 1456 1455                                                                
CONECT 1457 1454 1458 1463 1464                                                 
CONECT 1458 1457 1459 1460                                                      
CONECT 1459 1458                                                                
CONECT 1460 1458 1465 1466                                                      
CONECT 1461 1453                                                                
CONECT 1462 1454                                                                
CONECT 1463 1457                                                                
CONECT 1464 1457                                                                
CONECT 1465 1460                                                                
CONECT 1466 1460                                                                
CONECT 1467 1455 1468 1478                                                      
CONECT 1468 1467 1469 1471 1479                                                 
CONECT 1469 1468 1470 1491                                                      
CONECT 1470 1469                                                                
CONECT 1471 1468 1472 1480 1481                                                 
CONECT 1472 1471 1473 1482 1483                                                 
CONECT 1473 1472 1474 1484 1485                                                 
CONECT 1474 1473 1475 1486                                                      
CONECT 1475 1474 1476 1477                                                      
CONECT 1476 1475 1487 1488                                                      
CONECT 1477 1475 1489 1490                                                      
CONECT 1478 1467                                                                
CONECT 1479 1468                                                                
CONECT 1480 1471                                                                
CONECT 1481 1471                                                                
CONECT 1482 1472                                                                
CONECT 1483 1472                                                                
CONECT 1484 1473                                                                
CONECT 1485 1473                                                                
CONECT 1486 1474                                                                
CONECT 1487 1476                                                                
CONECT 1488 1476                                                                
CONECT 1489 1477                                                                
CONECT 1490 1477                                                                
CONECT 1491 1469 1492 1495                                                      
CONECT 1492 1491 1493 1496 1497                                                 
CONECT 1493 1492 1494 1498                                                      
CONECT 1494 1493                                                                
CONECT 1495 1491                                                                
CONECT 1496 1492                                                                
CONECT 1497 1492                                                                
CONECT 1498 1493 1499 1507                                                      
CONECT 1499 1498 1500 1502 1508                                                 
CONECT 1500 1499 1501 1513                                                      
CONECT 1501 1500                                                                
CONECT 1502 1499 1503 1509 1510                                                 
CONECT 1503 1502 1504 1511 1512                                                 
CONECT 1504 1503 1505 1506                                                      
CONECT 1505 1504                                                                
CONECT 1506 1504                                                                
CONECT 1507 1498                                                                
CONECT 1508 1499                                                                
CONECT 1509 1502                                                                
CONECT 1510 1502                                                                
CONECT 1511 1503                                                                
CONECT 1512 1503                                                                
CONECT 1513 1500 1514 1519                                                      
CONECT 1514 1513 1517 1515 1520                                                 
CONECT 1515 1514 1516 1527                                                      
CONECT 1516 1515                                                                
CONECT 1517 1514 1518 1521 1522                                                 
CONECT 1518 1517 1519 1523 1524                                                 
CONECT 1519 1513 1518 1525 1526                                                 
CONECT 1520 1514                                                                
CONECT 1521 1517                                                                
CONECT 1522 1517                                                                
CONECT 1523 1518                                                                
CONECT 1524 1518                                                                
CONECT 1525 1519                                                                
CONECT 1526 1519                                                                
CONECT 1527 1515 1528 1535                                                      
CONECT 1528 1527 1529 1531 1536                                                 
CONECT 1529 1528 1541 1530                                                      
CONECT 1530 1529                                                                
CONECT 1531 1528 1532 1537 1538                                                 
CONECT 1532 1531 1533 1534                                                      
CONECT 1533 1532                                                                
CONECT 1534 1532 1539 1540                                                      
CONECT 1535 1527                                                                
CONECT 1536 1528                                                                
CONECT 1537 1531                                                                
CONECT 1538 1531                                                                
CONECT 1539 1534                                                                
CONECT 1540 1534                                                                
CONECT 1541 1529 1542 1549                                                      
CONECT 1542 1541 1543 1545 1550                                                 
CONECT 1543 1542 1544 1555                                                      
CONECT 1544 1543                                                                
CONECT 1545 1542 1546 1551 1552                                                 
CONECT 1546 1545 1547 1548                                                      
CONECT 1547 1546                                                                
CONECT 1548 1546 1553 1554                                                      
CONECT 1549 1541                                                                
CONECT 1550 1542                                                                
CONECT 1551 1545                                                                
CONECT 1552 1545                                                                
CONECT 1553 1548                                                                
CONECT 1554 1548                                                                
CONECT 1555 1543 1556 1562                                                      
CONECT 1556 1555 1557 1559 1563                                                 
CONECT 1557 1556 1558 1571                                                      
CONECT 1558 1557                                                                
CONECT 1559 1556 1560 1561 1564                                                 
CONECT 1560 1559 1565 1566 1567                                                 
CONECT 1561 1559 1568 1569 1570                                                 
CONECT 1562 1555                                                                
CONECT 1563 1556                                                                
CONECT 1564 1559                                                                
CONECT 1565 1560                                                                
CONECT 1566 1560                                                                
CONECT 1567 1560                                                                
CONECT 1568 1561                                                                
CONECT 1569 1561                                                                
CONECT 1570 1561                                                                
CONECT 1571 1557 1572 1575                                                      
CONECT 1572 1571 1573 1576 1577                                                 
CONECT 1573 1572 1574 1578                                                      
CONECT 1574 1573                                                                
CONECT 1575 1571                                                                
CONECT 1576 1572                                                                
CONECT 1577 1572                                                                
CONECT 1578 1573 1579 1587                                                      
CONECT 1579 1578 1580 1582 1588                                                 
CONECT 1580 1579 1581 1593                                                      
CONECT 1581 1580                                                                
CONECT 1582 1579 1583 1589 1590                                                 
CONECT 1583 1582 1584 1591 1592                                                 
CONECT 1584 1583 1585 1586                                                      
CONECT 1585 1584                                                                
CONECT 1586 1584                                                                
CONECT 1587 1578                                                                
CONECT 1588 1579                                                                
CONECT 1589 1582                                                                
CONECT 1590 1582                                                                
CONECT 1591 1583                                                                
CONECT 1592 1583                                                                
CONECT 1593 1580 1594 1602                                                      
CONECT 1594 1593 1595 1597 1603                                                 
CONECT 1595 1594 1596 1608                                                      
CONECT 1596 1595                                                                
CONECT 1597 1594 1598 1604 1605                                                 
CONECT 1598 1597 1599 1606 1607                                                 
CONECT 1599 1598 1600 1601                                                      
CONECT 1600 1599                                                                
CONECT 1601 1599                                                                
CONECT 1602 1593                                                                
CONECT 1603 1594                                                                
CONECT 1604 1597                                                                
CONECT 1605 1597                                                                
CONECT 1606 1598                                                                
CONECT 1607 1598                                                                
CONECT 1608 1595 1609 1616                                                      
CONECT 1609 1608 1610 1612 1617                                                 
CONECT 1610 1609 1611 1621                                                      
CONECT 1611 1610                                                                
CONECT 1612 1609 1613 1618 1619                                                 
CONECT 1613 1612 1614 1615 1620                                                 
CONECT 1614 1613                                                                
CONECT 1615 1613                                                                
CONECT 1616 1608                                                                
CONECT 1617 1609                                                                
CONECT 1618 1612                                                                
CONECT 1619 1612                                                                
CONECT 1620 1613                                                                
CONECT 1621 1610 1622 1627                                                      
CONECT 1622 1621 1623 1625 1628                                                 
CONECT 1623 1622 1624 1631                                                      
CONECT 1624 1623                                                                
CONECT 1625 1622 1626 1629 1630                                                 
CONECT 1626 1625 1804                                                           
CONECT 1627 1621                                                                
CONECT 1628 1622                                                                
CONECT 1629 1625                                                                
CONECT 1630 1625                                                                
CONECT 1631 1623 1632 1636                                                      
CONECT 1632 1631 1633 1635 1637                                                 
CONECT 1633 1632 1634 1641                                                      
CONECT 1634 1633                                                                
CONECT 1635 1632 1638 1639 1640                                                 
CONECT 1636 1631                                                                
CONECT 1637 1632                                                                
CONECT 1638 1635                                                                
CONECT 1639 1635                                                                
CONECT 1640 1635                                                                
CONECT 1641 1633 1642 1650                                                      
CONECT 1642 1641 1645 1643 1651                                                 
CONECT 1643 1642 1656 1644                                                      
CONECT 1644 1643                                                                
CONECT 1645 1642 1646 1652 1653                                                 
CONECT 1646 1645 1647 1654 1655                                                 
CONECT 1647 1646 1649 1648                                                      
CONECT 1648 1647                                                                
CONECT 1649 1647                                                                
CONECT 1650 1641                                                                
CONECT 1651 1642                                                                
CONECT 1652 1645                                                                
CONECT 1653 1645                                                                
CONECT 1654 1646                                                                
CONECT 1655 1646                                                                
CONECT 1656 1643 1657 1667                                                      
CONECT 1657 1656 1660 1658 1668                                                 
CONECT 1658 1657 1659 1676                                                      
CONECT 1659 1658                                                                
CONECT 1660 1657 1661 1669 1670                                                 
CONECT 1661 1660 1662 1663                                                      
CONECT 1662 1661 1664 1671                                                      
CONECT 1663 1661 1665 1672                                                      
CONECT 1664 1662 1666 1673                                                      
CONECT 1665 1663 1666 1674                                                      
CONECT 1666 1664 1665 1675                                                      
CONECT 1667 1656                                                                
CONECT 1668 1657                                                                
CONECT 1669 1660                                                                
CONECT 1670 1660                                                                
CONECT 1671 1662                                                                
CONECT 1672 1663                                                                
CONECT 1673 1664                                                                
CONECT 1674 1665                                                                
CONECT 1675 1666                                                                
CONECT 1676 1658 1677 1682                                                      
CONECT 1677 1676 1680 1678 1683                                                 
CONECT 1678 1677 1679 1687                                                      
CONECT 1679 1678                                                                
CONECT 1680 1677 1681 1684 1685                                                 
CONECT 1681 1680 1686                                                           
CONECT 1682 1676                                                                
CONECT 1683 1677                                                                
CONECT 1684 1680                                                                
CONECT 1685 1680                                                                
CONECT 1686 1681                                                                
CONECT 1687 1678 1688 1691                                                      
CONECT 1688 1687 1689 1692 1693                                                 
CONECT 1689 1688 1690 1694                                                      
CONECT 1690 1689                                                                
CONECT 1691 1687                                                                
CONECT 1692 1688                                                                
CONECT 1693 1688                                                                
CONECT 1694 1689 1695 1702                                                      
CONECT 1695 1694 1696 1698 1703                                                 
CONECT 1696 1695 1697 1708                                                      
CONECT 1697 1696                                                                
CONECT 1698 1695 1699 1704 1705                                                 
CONECT 1699 1698 1700 1701                                                      
CONECT 1700 1699                                                                
CONECT 1701 1699 1706 1707                                                      
CONECT 1702 1694                                                                
CONECT 1703 1695                                                                
CONECT 1704 1698                                                                
CONECT 1705 1698                                                                
CONECT 1706 1701                                                                
CONECT 1707 1701                                                                
CONECT 1708 1696 1709 1712                                                      
CONECT 1709 1708 1710 1713 1714                                                 
CONECT 1710 1709 1715 1711                                                      
CONECT 1711 1710                                                                
CONECT 1712 1708                                                                
CONECT 1713 1709                                                                
CONECT 1714 1709                                                                
CONECT 1715 1710 1716 1729                                                      
CONECT 1716 1715 1717 1719 1730                                                 
CONECT 1717 1716 1718 1739                                                      
CONECT 1718 1717                                                                
CONECT 1719 1716 1720 1731 1732                                                 
CONECT 1720 1719 1721 1722                                                      
CONECT 1721 1720 1723 1733                                                      
CONECT 1722 1720 1724 1725                                                      
CONECT 1723 1721 1724 1734                                                      
CONECT 1724 1722 1723 1726                                                      
CONECT 1725 1722 1727 1735                                                      
CONECT 1726 1724 1728 1736                                                      
CONECT 1727 1725 1728 1737                                                      
CONECT 1728 1726 1727 1738                                                      
CONECT 1729 1715                                                                
CONECT 1730 1716                                                                
CONECT 1731 1719                                                                
CONECT 1732 1719                                                                
CONECT 1733 1721                                                                
CONECT 1734 1723                                                                
CONECT 1735 1725                                                                
CONECT 1736 1726                                                                
CONECT 1737 1727                                                                
CONECT 1738 1728                                                                
CONECT 1739 1717 1740 1747                                                      
CONECT 1740 1739 1741 1743 1748                                                 
CONECT 1741 1740 1742 1753                                                      
CONECT 1742 1741                                                                
CONECT 1743 1740 1744 1749 1750                                                 
CONECT 1744 1743 1745 1746                                                      
CONECT 1745 1744                                                                
CONECT 1746 1744 1751 1752                                                      
CONECT 1747 1739                                                                
CONECT 1748 1740                                                                
CONECT 1749 1743                                                                
CONECT 1750 1743                                                                
CONECT 1751 1746                                                                
CONECT 1752 1746                                                                
CONECT 1753 1741 1754 1761                                                      
CONECT 1754 1753 1755 1757 1762                                                 
CONECT 1755 1754 1756 1765                                                      
CONECT 1756 1755                                                                
CONECT 1757 1754 1758 1763 1764                                                 
CONECT 1758 1757 1759 1760                                                      
CONECT 1759 1758                                                                
CONECT 1760 1758                                                                
CONECT 1761 1753                                                                
CONECT 1762 1754                                                                
CONECT 1763 1757                                                                
CONECT 1764 1757                                                                
CONECT 1765 1755 1766 1773                                                      
CONECT 1766 1765 1767 1769 1774                                                 
CONECT 1767 1766 1768 1777                                                      
CONECT 1768 1767                                                                
CONECT 1769 1766 1770 1775 1776                                                 
CONECT 1770 1769 1771 1772                                                      
CONECT 1771 1770                                                                
CONECT 1772 1770                                                                
CONECT 1773 1765                                                                
CONECT 1774 1766                                                                
CONECT 1775 1769                                                                
CONECT 1776 1769                                                                
CONECT 1777 1767 1778 1786                                                      
CONECT 1778 1777 1779 1781 1787                                                 
CONECT 1779 1778 1780 1799                                                      
CONECT 1780 1779                                                                
CONECT 1781 1778 1782 1788 1789                                                 
CONECT 1782 1781 1783 1790 1791                                                 
CONECT 1783 1782 1784 1792 1793                                                 
CONECT 1784 1783 1785 1794 1795                                                 
CONECT 1785 1784 1796 1797 1798                                                 
CONECT 1786 1777                                                                
CONECT 1787 1778                                                                
CONECT 1788 1781                                                                
CONECT 1789 1781                                                                
CONECT 1790 1782                                                                
CONECT 1791 1782                                                                
CONECT 1792 1783                                                                
CONECT 1793 1783                                                                
CONECT 1794 1784                                                                
CONECT 1795 1784                                                                
CONECT 1796 1785                                                                
CONECT 1797 1785                                                                
CONECT 1798 1785                                                                
CONECT 1799 1779 1800 1805                                                      
CONECT 1800 1799 1801 1803 1806                                                 
CONECT 1801 1800 1802 1809                                                      
CONECT 1802 1801                                                                
CONECT 1803 1800 1804 1807 1808                                                 
CONECT 1804 1626 1803                                                           
CONECT 1805 1799                                                                
CONECT 1806 1800                                                                
CONECT 1807 1803                                                                
CONECT 1808 1803                                                                
CONECT 1809 1801 1810 1817                                                      
CONECT 1810 1809 1811 1813 1818                                                 
CONECT 1811 1810 1812 1823                                                      
CONECT 1812 1811                                                                
CONECT 1813 1810 1814 1819 1820                                                 
CONECT 1814 1813 1815 1816                                                      
CONECT 1815 1814                                                                
CONECT 1816 1814 1821 1822                                                      
CONECT 1817 1809                                                                
CONECT 1818 1810                                                                
CONECT 1819 1813                                                                
CONECT 1820 1813                                                                
CONECT 1821 1816                                                                
CONECT 1822 1816                                                                
CONECT 1823 1811 1824 1831                                                      
CONECT 1824 1823 1825 1827 1832                                                 
CONECT 1825 1824 1826 1842                                                      
CONECT 1826 1825                                                                
CONECT 1827 1824 1828 1833 1834                                                 
CONECT 1828 1827 1829 1830 1835                                                 
CONECT 1829 1828 1836 1837 1838                                                 
CONECT 1830 1828 1839 1840 1841                                                 
CONECT 1831 1823                                                                
CONECT 1832 1824                                                                
CONECT 1833 1827                                                                
CONECT 1834 1827                                                                
CONECT 1835 1828                                                                
CONECT 1836 1829                                                                
CONECT 1837 1829                                                                
CONECT 1838 1829                                                                
CONECT 1839 1830                                                                
CONECT 1840 1830                                                                
CONECT 1841 1830                                                                
CONECT 1842 1825 1843 1847                                                      
CONECT 1843 1842 1844 1846 1848                                                 
CONECT 1844 1843 1845 1852                                                      
CONECT 1845 1844                                                                
CONECT 1846 1843 1849 1850 1851                                                 
CONECT 1847 1842                                                                
CONECT 1848 1843                                                                
CONECT 1849 1846                                                                
CONECT 1850 1846                                                                
CONECT 1851 1846                                                                
CONECT 1852 1844 1853 1861                                                      
CONECT 1853 1852 1854 1856 1862                                                 
CONECT 1854 1853 1855 1874                                                      
CONECT 1855 1854                                                                
CONECT 1856 1853 1857 1863 1864                                                 
CONECT 1857 1856 1858 1865 1866                                                 
CONECT 1858 1857 1859 1867 1868                                                 
CONECT 1859 1858 1860 1869 1870                                                 
CONECT 1860 1859 1871 1872 1873                                                 
CONECT 1861 1852                                                                
CONECT 1862 1853                                                                
CONECT 1863 1856                                                                
CONECT 1864 1856                                                                
CONECT 1865 1857                                                                
CONECT 1866 1857                                                                
CONECT 1867 1858                                                                
CONECT 1868 1858                                                                
CONECT 1869 1859                                                                
CONECT 1870 1859                                                                
CONECT 1871 1860                                                                
CONECT 1872 1860                                                                
CONECT 1873 1860                                                                
CONECT 1874 1854 1875 1885                                                      
CONECT 1875 1874 1876 1878 1886                                                 
CONECT 1876 1875 1877 1894                                                      
CONECT 1877 1876                                                                
CONECT 1878 1875 1879 1887 1888                                                 
CONECT 1879 1878 1880 1881                                                      
CONECT 1880 1879 1882 1889                                                      
CONECT 1881 1879 1883 1890                                                      
CONECT 1882 1880 1884 1891                                                      
CONECT 1883 1881 1884 1892                                                      
CONECT 1884 1882 1883 1893                                                      
CONECT 1885 1874                                                                
CONECT 1886 1875                                                                
CONECT 1887 1878                                                                
CONECT 1888 1878                                                                
CONECT 1889 1880                                                                
CONECT 1890 1881                                                                
CONECT 1891 1882                                                                
CONECT 1892 1883                                                                
CONECT 1893 1884                                                                
CONECT 1894 1876 1895 1908                                                      
CONECT 1895 1894 1896 1898 1909                                                 
CONECT 1896 1895 1897 1918                                                      
CONECT 1897 1896                                                                
CONECT 1898 1895 1899 1910 1911                                                 
CONECT 1899 1898 1900 1901                                                      
CONECT 1900 1899 1902 1912                                                      
CONECT 1901 1899 1903 1904                                                      
CONECT 1902 1900 1903 1913                                                      
CONECT 1903 1901 1902 1905                                                      
CONECT 1904 1901 1906 1914                                                      
CONECT 1905 1903 1907 1915                                                      
CONECT 1906 1904 1907 1916                                                      
CONECT 1907 1905 1906 1917                                                      
CONECT 1908 1894                                                                
CONECT 1909 1895                                                                
CONECT 1910 1898                                                                
CONECT 1911 1898                                                                
CONECT 1912 1900                                                                
CONECT 1913 1902                                                                
CONECT 1914 1904                                                                
CONECT 1915 1905                                                                
CONECT 1916 1906                                                                
CONECT 1917 1907                                                                
CONECT 1918 1896 1919 1926                                                      
CONECT 1919 1918 1920 1922 1927                                                 
CONECT 1920 1919 1921 1937                                                      
CONECT 1921 1920                                                                
CONECT 1922 1919 1923 1924 1928                                                 
CONECT 1923 1922 1925 1929 1930                                                 
CONECT 1924 1922 1931 1932 1933                                                 
CONECT 1925 1923 1934 1935 1936                                                 
CONECT 1926 1918                                                                
CONECT 1927 1919                                                                
CONECT 1928 1922                                                                
CONECT 1929 1923                                                                
CONECT 1930 1923                                                                
CONECT 1931 1924                                                                
CONECT 1932 1924                                                                
CONECT 1933 1924                                                                
CONECT 1934 1925                                                                
CONECT 1935 1925                                                                
CONECT 1936 1925                                                                
CONECT 1937 1920 1938 1943                                                      
CONECT 1938 1937 1939 1941 1944                                                 
CONECT 1939 1938 1940 1947                                                      
CONECT 1940 1939                                                                
CONECT 1941 1938 1942 1945 1946                                                 
CONECT 1942  496 1941                                                           
CONECT 1943 1937                                                                
CONECT 1944 1938                                                                
CONECT 1945 1941                                                                
CONECT 1946 1941                                                                
CONECT 1947 1939 1948 1956                                                      
CONECT 1948 1947 1949 1951 1957                                                 
CONECT 1949 1948 1950 1969                                                      
CONECT 1950 1949                                                                
CONECT 1951 1948 1952 1958 1959                                                 
CONECT 1952 1951 1953 1960 1961                                                 
CONECT 1953 1952 1954 1962 1963                                                 
CONECT 1954 1953 1955 1964 1965                                                 
CONECT 1955 1954 1966 1967 1968                                                 
CONECT 1956 1947                                                                
CONECT 1957 1948                                                                
CONECT 1958 1951                                                                
CONECT 1959 1951                                                                
CONECT 1960 1952                                                                
CONECT 1961 1952                                                                
CONECT 1962 1953                                                                
CONECT 1963 1953                                                                
CONECT 1964 1954                                                                
CONECT 1965 1954                                                                
CONECT 1966 1955                                                                
CONECT 1967 1955                                                                
CONECT 1968 1955                                                                
CONECT 1969 1949 1970 1978                                                      
CONECT 1970 1969 1971 1973 1979                                                 
CONECT 1971 1970 1972 1991                                                      
CONECT 1972 1971                                                                
CONECT 1973 1970 1974 1980 1981                                                 
CONECT 1974 1973 1975 1982 1983                                                 
CONECT 1975 1974 1976 1984 1985                                                 
CONECT 1976 1975 1977 1986 1987                                                 
CONECT 1977 1976 1988 1989 1990                                                 
CONECT 1978 1969                                                                
CONECT 1979 1970                                                                
CONECT 1980 1973                                                                
CONECT 1981 1973                                                                
CONECT 1982 1974                                                                
CONECT 1983 1974                                                                
CONECT 1984 1975                                                                
CONECT 1985 1975                                                                
CONECT 1986 1976                                                                
CONECT 1987 1976                                                                
CONECT 1988 1977                                                                
CONECT 1989 1977                                                                
CONECT 1990 1977                                                                
CONECT 1991 1971 1992 1997                                                      
CONECT 1992 1991 1993 1995 1998                                                 
CONECT 1993 1992 1994 2002                                                      
CONECT 1994 1993                                                                
CONECT 1995 1992 1996 1999 2000                                                 
CONECT 1996 1995 2001                                                           
CONECT 1997 1991                                                                
CONECT 1998 1992                                                                
CONECT 1999 1995                                                                
CONECT 2000 1995                                                                
CONECT 2001 1996                                                                
CONECT 2002 1993 2003 2007                                                      
CONECT 2003 2002 2004 2006 2008                                                 
CONECT 2004 2003 2005 2012                                                      
CONECT 2005 2004                                                                
CONECT 2006 2003 2009 2010 2011                                                 
CONECT 2007 2002                                                                
CONECT 2008 2003                                                                
CONECT 2009 2006                                                                
CONECT 2010 2006                                                                
CONECT 2011 2006                                                                
CONECT 2012 2004 2013 2017                                                      
CONECT 2013 2012 2014 2016 2018                                                 
CONECT 2014 2013 2015 2022                                                      
CONECT 2015 2014                                                                
CONECT 2016 2013 2019 2020 2021                                                 
CONECT 2017 2012                                                                
CONECT 2018 2013                                                                
CONECT 2019 2016                                                                
CONECT 2020 2016                                                                
CONECT 2021 2016                                                                
CONECT 2022 2014 2023 2028                                                      
CONECT 2023 2022 2024 2026 2029                                                 
CONECT 2024 2023 2025 2033                                                      
CONECT 2025 2024                                                                
CONECT 2026 2023 2027 2030 2031                                                 
CONECT 2027 2026 2032                                                           
CONECT 2028 2022                                                                
CONECT 2029 2023                                                                
CONECT 2030 2026                                                                
CONECT 2031 2026                                                                
CONECT 2032 2027                                                                
CONECT 2033 2024 2034 2039                                                      
CONECT 2034 2033 2035 2037 2040                                                 
CONECT 2035 2034 2036 2041                                                      
CONECT 2036 2035                                                                
CONECT 2037 2034 2038 2042 2043                                                 
CONECT 2038    6 2037                                                           
CONECT 2039 2033                                                                
CONECT 2040 2034                                                                
CONECT 2041 2035                                                                
CONECT 2042 2037                                                                
CONECT 2043 2037                                                                
CONECT 2044 2045 2051 2078                                                      
CONECT 2045 2044 2046 2079                                                      
CONECT 2046 2045 2047 2049                                                      
CONECT 2047 2046 2048 2080 2106                                                 
CONECT 2048 2047 2105                                                           
CONECT 2049 2046 2050 2081                                                      
CONECT 2050 2049 2051 2082                                                      
CONECT 2051 2044 2050 2052                                                      
CONECT 2052 2051 2053 2083 2107                                                 
CONECT 2053 2052 2054 2084                                                      
CONECT 2054 2053 2055 2056                                                      
CONECT 2055 2054                                                                
CONECT 2056 2054 2057 2058 2085                                                 
CONECT 2057 2056 2077 2086 2087                                                 
CONECT 2058 2056 2059 2071 2088                                                 
CONECT 2059 2058 2060 2061                                                      
CONECT 2060 2059                                                                
CONECT 2061 2059 2062 2089                                                      
CONECT 2062 2061 2063 2090 2108                                                 
CONECT 2063 2062 2064 2070                                                      
CONECT 2064 2063 2065 2091                                                      
CONECT 2065 2064 2066 2092                                                      
CONECT 2066 2065 2067 2069                                                      
CONECT 2067 2066 2068 2093 2109                                                 
CONECT 2068 2067 2104                                                           
CONECT 2069 2066 2070 2094                                                      
CONECT 2070 2063 2069 2095                                                      
CONECT 2071 2058 2072 2096 2097                                                 
CONECT 2072 2071 2073 2077 2098                                                 
CONECT 2073 2072 2074                                                           
CONECT 2074 2073 2075 2099 2100                                                 
CONECT 2075 2074 2076 2101 2102                                                 
CONECT 2076 2075                                                                
CONECT 2077 2057 2072 2103 2127                                                 
CONECT 2078 2044                                                                
CONECT 2079 2045                                                                
CONECT 2080 2047                                                                
CONECT 2081 2049                                                                
CONECT 2082 2050                                                                
CONECT 2083 2052                                                                
CONECT 2084 2053                                                                
CONECT 2085 2056                                                                
CONECT 2086 2057                                                                
CONECT 2087 2057                                                                
CONECT 2088 2058                                                                
CONECT 2089 2061                                                                
CONECT 2090 2062                                                                
CONECT 2091 2064                                                                
CONECT 2092 2065                                                                
CONECT 2093 2067                                                                
CONECT 2094 2069                                                                
CONECT 2095 2070                                                                
CONECT 2096 2071                                                                
CONECT 2097 2071                                                                
CONECT 2098 2072                                                                
CONECT 2099 2074                                                                
CONECT 2100 2074                                                                
CONECT 2101 2075                                                                
CONECT 2102 2075                                                                
CONECT 2103 2077                                                                
CONECT 2104 2068                                                                
CONECT 2105 2048                                                                
CONECT 2106 2047                                                                
CONECT 2107 2052                                                                
CONECT 2108 2062                                                                
CONECT 2109 2067                                                                
CONECT 2110 2111 2112 2133                                                      
CONECT 2111 2110 2114 2117                                                      
CONECT 2112 2110 2113                                                           
CONECT 2113 2112 2114                                                           
CONECT 2114 2111 2113 2115                                                      
CONECT 2115 2114 2116 2118 2119                                                 
CONECT 2116 2115 2120 2121 2122                                                 
CONECT 2117 2111                                                                
CONECT 2118 2115                                                                
CONECT 2119 2115                                                                
CONECT 2120 2116                                                                
CONECT 2121 2116                                                                
CONECT 2122 2116                                                                
CONECT 2123 2124 2126 2131 2134                                                 
CONECT 2124 2123 2125 2129 2135                                                 
CONECT 2125 2124 2130 2136 2137                                                 
CONECT 2126 2123 2132 2133 2138                                                 
CONECT 2127 2128 2077                                                           
CONECT 2128 2127 2129 2133 2139                                                 
CONECT 2129 2124 2128                                                           
CONECT 2130 2125 2140                                                           
CONECT 2131 2123 2141                                                           
CONECT 2132 2126 2142                                                           
CONECT 2133 2126 2128 2143 2110                                                 
CONECT 2134 2123                                                                
CONECT 2135 2124                                                                
CONECT 2136 2125                                                                
CONECT 2137 2125                                                                
CONECT 2138 2126                                                                
CONECT 2139 2128                                                                
CONECT 2140 2130                                                                
CONECT 2141 2131                                                                
CONECT 2142 2132                                                                
CONECT 2143 2133                                                                
CONECT 2144                                                                     
CONECT 2145                                                                     
CONECT 2146                                                                     
CONECT 2147                                                                     
CONECT 2148                                                                     
CONECT 2149                                                                     
CONECT 2150 2151                                                                
CONECT 2151 2150                                                                
CONECT 2152                                                                     
CONECT 2153                                                                     
CONECT 2154 2155                                                                
CONECT 2155 2154                                                                
CONECT 2156                                                                     
CONECT 2157                                                                     
END                                                                             
