# Supplementary material for: Computational Pipeline for Accelerating the Design of Glycomimetics
Source: J Chem Inf Model. 2025 Nov 27;65(24):13374–85. doi: 10.1021/acs.jcim.5c02282 (PMC12728930; doi:10.1021/acs.jcim.5c02282)
Supplement: Supplementary file 2 [file ci5c02282_si_002.zip › gm_supp/Test/DC-SIGN/6ghv/output/O1_R_C2_R_pdb2glycam.log]

OLDNAME   RENAMED   IFGLYCAM  G_TYPE    G_CHARGE  
C4        C4        YES       Cg        0.3260    
C5        C5        YES       Cg        0.2760    
C6        C6        YES       Cg        0.2660    
C3        C3        YES       Cg        0.2520    
O1        O1        YES       Oh        -0.6390   
C1        C1        YES       Cg        0.4330    
O5        O5        YES       Os        -0.5070   
O6        O6        YES       Oh        -0.6880   
O4        O4        YES       Oh        -0.7330   
O3        O3        YES       Oh        -0.6960   
C2        C2        YES       Cg        0.2450    
H4        H4        YES       H1        0.0000    
H5        H5        YES       H1        0.0000    
H61       H61       YES       H1        0.0000    
H62       H62       YES       H1        0.0000    
H3        H3        YES       H1        0.0000    
H1        H1        YES       H2        0.0000    
H6        H6        YES       Ho        0.4220    
H4        H4        YES       Ho        0.4380    
H3        H3        YES       Ho        0.4310    
H2        H2        YES       H1        0.0000    
CAP       CAP       NO        NONE      0.0000    
CAL       CAL       NO        NONE      0.0000    
CBM       CBM       NO        NONE      0.0000    
CAV       CAV       NO        NONE      0.0000    
OAE       OAE       NO        NONE      0.0000    
CAM       CAM       NO        NONE      0.0000    
CAQ       CAQ       NO        NONE      0.0000    
CBO       CBO       NO        NONE      0.0000    
CAZ       CAZ       NO        NONE      0.0000    
NBF       NBF       NO        NONE      0.0000    
CBK       CBK       NO        NONE      0.0000    
OAC       OAC       NO        NONE      0.0000    
CBW       CBW       NO        NONE      0.0000    
CBB       CBB       NO        NONE      0.0000    
CBV       CBV       NO        NONE      0.0000    
CBJ       CBJ       NO        NONE      0.0000    
OAB       OAB       NO        NONE      0.0000    
NBE       NBE       NO        NONE      0.0000    
CAY       CAY       NO        NONE      0.0000    
CBN       CBN       NO        NONE      0.0000    
CAN       CAN       NO        NONE      0.0000    
CAJ       CAJ       NO        NONE      0.0000    
CBL       CBL       NO        NONE      0.0000    
CAU       CAU       NO        NONE      0.0000    
OAD       OAD       NO        NONE      0.0000    
CAK       CAK       NO        NONE      0.0000    
CAO       CAO       NO        NONE      0.0000    
CBA       CBA       NO        NONE      0.0000    
CBT       CBT       NO        NONE      0.0000    
OBG       OBG       NO        NONE      0.0000    
CAX       CAX       NO        NONE      0.0000    
CAT       CAT       NO        NONE      0.0000    
CL1       CL1       NO        NONE      0.0000    
CBU       CBU       NO        NONE      0.0000    
HAP       HAP       NO        NONE      0.0000    
HAL       HAL       NO        NONE      0.0000    
HAV       HAV       NO        NONE      0.0000    
HAM       HAM       NO        NONE      0.0000    
HAQ       HAQ       NO        NONE      0.0000    
HAZ       HAZ       NO        NONE      0.0000    
HBF       HBF       NO        NONE      0.0000    
HBW       HBW       NO        NONE      0.0000    
2HBB      2HBB      NO        NONE      0.0000    
3HBB      3HBB      NO        NONE      0.0000    
HBV       HBV       NO        NONE      0.0000    
HBE       HBE       NO        NONE      0.0000    
HAY       HAY       NO        NONE      0.0000    
HAN       HAN       NO        NONE      0.0000    
HAJ       HAJ       NO        NONE      0.0000    
HAU       HAU       NO        NONE      0.0000    
HAK       HAK       NO        NONE      0.0000    
HAO       HAO       NO        NONE      0.0000    
2HBA      2HBA      NO        NONE      0.0000    
3HBA      3HBA      NO        NONE      0.0000    
HBT       HBT       NO        NONE      0.0000    
2HAX      2HAX      NO        NONE      0.0000    
3HAX      3HAX      NO        NONE      0.0000    
2HAT      2HAT      NO        NONE      0.0000    
3HAT      3HAT      NO        NONE      0.0000    
HBU       HBU       NO        NONE      0.0000    
HAD       HAD       NO        NONE      0.0000    
HAE       HAE       NO        NONE      0.0000    
1HAV      1HAV      NO        NONE      0.0000    
1HAZ      1HAZ      NO        NONE      0.0000    
1HAY      1HAY      NO        NONE      0.0000    
1HAU      1HAU      NO        NONE      0.0000    
N2        N2        NO        NONE      0.0000    
CAR       CAR       NO        NONE      0.0000    
NBD       NBD       NO        NONE      0.0000    
NBC       NBC       NO        NONE      0.0000    
CBP       CBP       NO        NONE      0.0000    
CAS       CAS       NO        NONE      0.0000    
NAA       NAA       NO        NONE      0.0000    
HAR       HAR       NO        NONE      0.0000    
2HAS      2HAS      NO        NONE      0.0000    
3HAS      3HAS      NO        NONE      0.0000    
1HAA      1HAA      NO        NONE      0.0000    
2HAA      2HAA      NO        NONE      0.0000    
3HAA      3HAA      NO        NONE      0.0000    
