# Supplementary material for: Computational Pipeline for Accelerating the Design of Glycomimetics
Source: J Chem Inf Model. 2025 Nov 27;65(24):13374–85. doi: 10.1021/acs.jcim.5c02282 (PMC12728930; doi:10.1021/acs.jcim.5c02282)
Supplement: Supplementary file 2 [file ci5c02282_si_002.zip › gm_supp/Test/DC-SIGN/6ghv/output/O1_R_C2_R_ligand.pdb]

TITLE     Generated by GMML                                                     
ATOM      1 C4   EZ8 A1001      11.482  -6.710  15.963                       C  
ATOM      2 C5   EZ8 A1001      12.563  -7.787  15.836                       C  
ATOM      3 C6   EZ8 A1001      13.220  -7.891  17.157                       C  
ATOM      4 C3   EZ8 A1001      10.588  -6.752  14.722                       C  
ATOM      5 O1   EZ8 A1001      11.837  -8.873  13.152                       O  
ATOM      6 C1   EZ8 A1001      11.133  -9.132  14.421                       C  
ATOM      7 O5   EZ8 A1001      11.972  -9.064  15.583                       O  
ATOM      8 O6   EZ8 A1001      14.442  -8.516  16.853                       O  
ATOM      9 O4   EZ8 A1001      12.071  -5.425  16.084                       O  
ATOM     10 O3   EZ8 A1001       9.595  -5.818  14.915                       O  
ATOM     11 C2   EZ8 A1001      10.007  -8.157  14.524                       C  
ATOM     12 H4   EZ8 A1001      10.863  -6.916  16.867                       H  
ATOM     13 H5   EZ8 A1001      13.300  -7.523  15.042                       H  
ATOM     14 H61  EZ8 A1001      12.615  -8.407  17.939                       H  
ATOM     15 H62  EZ8 A1001      13.315  -6.926  17.707                       H  
ATOM     16 H3   EZ8 A1001      11.189  -6.472  13.825                       H  
ATOM     17 H1   EZ8 A1001      10.697 -10.157  14.370                       H  
ATOM     18 H6   EZ8 A1001      14.864  -8.583  17.701                       H  
ATOM     19 H4   EZ8 A1001      12.626  -5.399  16.855                       H  
ATOM     20 H3   EZ8 A1001       9.955  -4.947  15.038                       H  
ATOM     21 H2   EZ8 A1001       9.402  -8.184  13.588                       H  
ATOM     22 CAP  EZ8 A1001       5.931 -12.359   9.737                       C  
ATOM     23 CAL  EZ8 A1001       4.751 -12.310  10.474                       C  
ATOM     24 CBM  EZ8 A1001       4.721 -11.853  11.769                       C  
ATOM     25 CAV  EZ8 A1001       3.490 -11.815  12.417                       C  
ATOM     26 OAE  EZ8 A1001       3.584 -12.372  13.719                       O  
ATOM     27 CAM  EZ8 A1001       5.917 -11.407  12.334                       C  
ATOM     28 CAQ  EZ8 A1001       7.116 -11.454  11.600                       C  
ATOM     29 CBO  EZ8 A1001       7.135 -11.911  10.278                       C  
ATOM     30 CAZ  EZ8 A1001       8.285 -11.966   9.507                       C  
ATOM     31 NBF  EZ8 A1001       9.368 -11.189  10.170                       N  
ATOM     32 CBK  EZ8 A1001      10.481 -10.664   9.573                       C  
ATOM     33 OAC  EZ8 A1001      10.727 -10.766   8.359                       O  
ATOM     34 CBW  EZ8 A1001      11.451  -9.915  10.523                       C  
ATOM     35 CBB  EZ8 A1001      11.784 -10.766  11.663                       C  
ATOM     36 CBV  EZ8 A1001      12.758  -9.435   9.840                       C  
ATOM     37 CBJ  EZ8 A1001      12.408  -8.479   8.701                       C  
ATOM     38 OAB  EZ8 A1001      11.927  -7.387   8.983                       O  
ATOM     39 NBE  EZ8 A1001      12.729  -8.810   7.417                       N  
ATOM     40 CAY  EZ8 A1001      12.348  -7.902   6.290                       C  
ATOM     41 CBN  EZ8 A1001      11.121  -8.202   5.646                       C  
ATOM     42 CAN  EZ8 A1001      10.602  -9.496   5.605                       C  
ATOM     43 CAJ  EZ8 A1001       9.374  -9.776   4.994                       C  
ATOM     44 CBL  EZ8 A1001       8.637  -8.761   4.405                       C  
ATOM     45 CAU  EZ8 A1001       7.390  -9.058   3.827                       C  
ATOM     46 OAD  EZ8 A1001       7.501  -8.983   2.421                       O  
ATOM     47 CAK  EZ8 A1001       9.146  -7.446   4.448                       C  
ATOM     48 CAO  EZ8 A1001      10.371  -7.177   5.056                       C  
ATOM     49 CBA  EZ8 A1001      13.545  -8.621  10.761                       C  
ATOM     50 CBT  EZ8 A1001      13.901  -9.381  11.982                       C  
ATOM     51 OBG  EZ8 A1001      14.899 -10.447  11.717                       O  
ATOM     52 CAX  EZ8 A1001      14.536 -11.163  10.549                       C  
ATOM     53 CAT  EZ8 A1001      15.553 -12.294  10.363                       C  
ATOM     54 CL1  EZ8 A1001      17.243 -11.740  10.730                      Cl  
ATOM     55 CBU  EZ8 A1001      12.606  -9.959  12.656                       C  
ATOM     56 HAP  EZ8 A1001       5.913 -12.749   8.730                       H  
ATOM     57 HAL  EZ8 A1001       3.832 -12.641  10.014                       H  
ATOM     58 HAV  EZ8 A1001       2.584 -11.415  11.986                       H  
ATOM     59 HAM  EZ8 A1001       5.922 -11.023  13.343                       H  
ATOM     60 HAQ  EZ8 A1001       8.036 -11.132  12.065                       H  
ATOM     61 HAZ  EZ8 A1001       8.382 -12.491   8.568                       H  
ATOM     62 HBF  EZ8 A1001       9.270 -11.034  11.164                       H  
ATOM     63 HBW  EZ8 A1001      10.932  -9.036  10.905                       H  
ATOM     64 2HBB EZ8 A1001      12.363 -11.624  11.322                       H  
ATOM     65 3HBB EZ8 A1001      10.868 -11.110  12.142                       H  
ATOM     66 HBV  EZ8 A1001      13.339 -10.281   9.474                       H  
ATOM     67 HBE  EZ8 A1001      13.225  -9.669   7.227                       H  
ATOM     68 HAY  EZ8 A1001      12.968  -7.072   5.987                       H  
ATOM     69 HAN  EZ8 A1001      11.161 -10.302   6.056                       H  
ATOM     70 HAJ  EZ8 A1001       8.999 -10.789   4.982                       H  
ATOM     71 HAU  EZ8 A1001       6.490  -9.303   4.372                       H  
ATOM     72 HAK  EZ8 A1001       8.580  -6.640   4.006                       H  
ATOM     73 HAO  EZ8 A1001      10.747  -6.164   5.071                       H  
ATOM     74 2HBA EZ8 A1001      14.461  -8.304  10.261                       H  
ATOM     75 3HBA EZ8 A1001      12.968  -7.741  11.043                       H  
ATOM     76 HBT  EZ8 A1001      14.350  -8.679  12.685                       H  
ATOM     77 2HAX EZ8 A1001      13.534 -11.579  10.665                       H  
ATOM     78 3HAX EZ8 A1001      14.561 -10.498   9.686                       H  
ATOM     79 2HAT EZ8 A1001      15.511 -12.641   9.331                       H  
ATOM     80 3HAT EZ8 A1001      15.296 -13.118  11.027                       H  
ATOM     81 HBU  EZ8 A1001      12.894 -10.603  13.488                       H  
ATOM     82 HAD  EZ8 A1001       6.652  -9.184   2.022                       H  
ATOM     83 HAE  EZ8 A1001       2.711 -12.637  14.018                       H  
ATOM     84 1HAV EZ8 A1001       3.701 -10.959  12.767                       H  
ATOM     85 1HAZ EZ8 A1001       8.561 -12.746   9.972                       H  
ATOM     86 1HAY EZ8 A1001      11.890  -7.337   6.901                       H  
ATOM     87 1HAU EZ8 A1001       7.157  -8.138   3.857                       H  
ATOM     88 N2   EZ8 A1001       9.220  -8.559  15.604                       N  
ATOM     89 CAR  EZ8 A1001       8.129  -9.240  15.316                       C  
ATOM     90 NBD  EZ8 A1001       9.284  -8.435  16.922                       N  
ATOM     91 NBC  EZ8 A1001       8.242  -9.042  17.460                       N  
ATOM     92 CBP  EZ8 A1001       7.520  -9.536  16.454                       C  
ATOM     93 CAS  EZ8 A1001       6.223 -10.341  16.495                       C  
ATOM     94 NAA  EZ8 A1001       5.090  -9.434  16.660                       N  
ATOM     95 HAR  EZ8 A1001       7.791  -9.509  14.326                       H  
ATOM     96 2HAS EZ8 A1001       6.255 -11.038  17.332                       H  
ATOM     97 3HAS EZ8 A1001       6.111 -10.897  15.565                       H  
ATOM     98 1HAA EZ8 A1001       4.233  -9.968  16.687                       H  
ATOM     99 2HAA EZ8 A1001       5.060  -8.789  15.884                       H  
ATOM    100 3HAA EZ8 A1001       5.194  -8.919  17.522                       H  
TER     101      EZ8 A1001                                                      
CONECT    1    2    4    9   12                                                 
CONECT    2    1    3    7   13                                                 
CONECT    3    2    8   14   15                                                 
CONECT    4    1   10   11   16                                                 
CONECT    5    6   55                                                           
CONECT    6    5    7   11   17                                                 
CONECT    7    2    6                                                           
CONECT    8    3   18                                                           
CONECT    9    1   19                                                           
CONECT   10    4   20                                                           
CONECT   11    4    6   21   88                                                 
CONECT   12    1                                                                
CONECT   13    2                                                                
CONECT   14    3                                                                
CONECT   15    3                                                                
CONECT   16    4                                                                
CONECT   17    6                                                                
CONECT   18    8                                                                
CONECT   19    9                                                                
CONECT   20   10                                                                
CONECT   21   11                                                                
CONECT   22   23   29   56                                                      
CONECT   23   22   24   57                                                      
CONECT   24   23   25   27                                                      
CONECT   25   24   26   58   84                                                 
CONECT   26   25   83                                                           
CONECT   27   24   28   59                                                      
CONECT   28   27   29   60                                                      
CONECT   29   22   28   30                                                      
CONECT   30   29   31   61   85                                                 
CONECT   31   30   32   62                                                      
CONECT   32   31   33   34                                                      
CONECT   33   32                                                                
CONECT   34   32   35   36   63                                                 
CONECT   35   34   55   64   65                                                 
CONECT   36   34   37   49   66                                                 
CONECT   37   36   38   39                                                      
CONECT   38   37                                                                
CONECT   39   37   40   67                                                      
CONECT   40   39   41   68   86                                                 
CONECT   41   40   42   48                                                      
CONECT   42   41   43   69                                                      
CONECT   43   42   44   70                                                      
CONECT   44   43   45   47                                                      
CONECT   45   44   46   71   87                                                 
CONECT   46   45   82                                                           
CONECT   47   44   48   72                                                      
CONECT   48   41   47   73                                                      
CONECT   49   36   50   74   75                                                 
CONECT   50   49   51   55   76                                                 
CONECT   51   50   52                                                           
CONECT   52   51   53   77   78                                                 
CONECT   53   52   54   79   80                                                 
CONECT   54   53                                                                
CONECT   55   35   50   81    5                                                 
CONECT   56   22                                                                
CONECT   57   23                                                                
CONECT   58   25                                                                
CONECT   59   27                                                                
CONECT   60   28                                                                
CONECT   61   30                                                                
CONECT   62   31                                                                
CONECT   63   34                                                                
CONECT   64   35                                                                
CONECT   65   35                                                                
CONECT   66   36                                                                
CONECT   67   39                                                                
CONECT   68   40                                                                
CONECT   69   42                                                                
CONECT   70   43                                                                
CONECT   71   45                                                                
CONECT   72   47                                                                
CONECT   73   48                                                                
CONECT   74   49                                                                
CONECT   75   49                                                                
CONECT   76   50                                                                
CONECT   77   52                                                                
CONECT   78   52                                                                
CONECT   79   53                                                                
CONECT   80   53                                                                
CONECT   81   55                                                                
CONECT   82   46                                                                
CONECT   83   26                                                                
CONECT   84   25                                                                
CONECT   85   30                                                                
CONECT   86   40                                                                
CONECT   87   45                                                                
CONECT   88   89   90   11                                                      
CONECT   89   88   92   95                                                      
CONECT   90   88   91                                                           
CONECT   91   90   92                                                           
CONECT   92   89   91   93                                                      
CONECT   93   92   94   96   97                                                 
CONECT   94   93   98   99  100                                                 
CONECT   95   89                                                                
CONECT   96   93                                                                
CONECT   97   93                                                                
CONECT   98   94                                                                
CONECT   99   94                                                                
CONECT  100   94                                                                
END                                                                             
