# Supplementary material for: Computational Pipeline for Accelerating the Design of Glycomimetics
Source: J Chem Inf Model. 2025 Nov 27;65(24):13374–85. doi: 10.1021/acs.jcim.5c02282 (PMC12728930; doi:10.1021/acs.jcim.5c02282)
Supplement: Supplementary file 2 [file ci5c02282_si_002.zip › gm_supp/Test/DC-SIGN/6ghv/output/natural_ligand.pdb]

TITLE     Generated by GMML                                                     
ATOM      1 C4   EZ8 A1001      11.482  -6.710  15.963                       C  
ATOM      2 H4   EZ8 A1001      10.863  -6.916  16.867                       H  
ATOM      3 C5   EZ8 A1001      12.563  -7.787  15.836                       C  
ATOM      4 H5   EZ8 A1001      13.300  -7.523  15.042                       H  
ATOM      5 C6   EZ8 A1001      13.220  -7.891  17.157                       C  
ATOM      6 H61  EZ8 A1001      12.615  -8.407  17.939                       H  
ATOM      7 H62  EZ8 A1001      13.315  -6.926  17.707                       H  
ATOM      8 O2   EZ8 A1001       9.219  -8.559  15.604                       O  
ATOM      9 C3   EZ8 A1001      10.588  -6.752  14.722                       C  
ATOM     10 H3   EZ8 A1001      11.189  -6.472  13.825                       H  
ATOM     11 HO1  EZ8 A1001      12.309  -9.500  12.875                       H  
ATOM     12 O1   EZ8 A1001      11.837  -8.873  13.152                       O  
ATOM     13 C1   EZ8 A1001      11.133  -9.132  14.421                       C  
ATOM     14 H1   EZ8 A1001      10.697 -10.157  14.370                       H  
ATOM     15 O5   EZ8 A1001      11.972  -9.064  15.583                       O  
ATOM     16 O6   EZ8 A1001      14.442  -8.516  16.853                       O  
ATOM     17 H6   EZ8 A1001      14.864  -8.583  17.701                       H  
ATOM     18 O4   EZ8 A1001      12.071  -5.425  16.084                       O  
ATOM     19 H4   EZ8 A1001      12.626  -5.399  16.855                       H  
ATOM     20 O3   EZ8 A1001       9.595  -5.818  14.915                       O  
ATOM     21 H3   EZ8 A1001       9.955  -4.947  15.038                       H  
ATOM     22 C2   EZ8 A1001      10.007  -8.157  14.524                       C  
ATOM     23 H2   EZ8 A1001       9.402  -8.184  13.588                       H  
ATOM     24 HO2  EZ8 A1001       9.321  -8.612  16.428                       H  
TER      25      EZ8 A1001                                                      
CONECT    1    2    3    9   18                                                 
CONECT    2    1                                                                
CONECT    3    1    4    5   15                                                 
CONECT    4    3                                                                
CONECT    5    3    6    7   16                                                 
CONECT    6    5                                                                
CONECT    7    5                                                                
CONECT    8   22   24                                                           
CONECT    9    1   20   10   22                                                 
CONECT   10    9                                                                
CONECT   11   12                                                                
CONECT   12   11   13                                                           
CONECT   13   12   14   15   22                                                 
CONECT   14   13                                                                
CONECT   15    3   13                                                           
CONECT   16    5   17                                                           
CONECT   17   16                                                                
CONECT   18    1   19                                                           
CONECT   19   18                                                                
CONECT   20    9   21                                                           
CONECT   21   20                                                                
CONECT   22    8    9   13   23                                                 
CONECT   23   22                                                                
CONECT   24    8                                                                
END                                                                             
