# Supplementary material for: Computational Pipeline for Accelerating the Design of Glycomimetics
Source: J Chem Inf Model. 2025 Nov 27;65(24):13374–85. doi: 10.1021/acs.jcim.5c02282 (PMC12728930; doi:10.1021/acs.jcim.5c02282)
Supplement: Supplementary file 2 [file ci5c02282_si_002.zip › gm_supp/Test/DC-SIGN/9emq/9emq_chainA.pdbqt]

ATOM      1  N   CYS A 253     -12.596  39.440  -7.431  1.00 30.59    -0.066 N 
ATOM      2  HN1 CYS A 253     -12.356  38.523  -7.809  1.00  0.00     0.275 HD
ATOM      3  HN2 CYS A 253     -11.983  40.171  -7.793  1.00  0.00     0.275 HD
ATOM      4  HN3 CYS A 253     -13.481  39.783  -7.804  1.00  0.00     0.275 HD
ATOM      5  CA  CYS A 253     -12.599  39.410  -5.972  1.00 33.16     0.184 C 
ATOM      6  C   CYS A 253     -13.588  38.362  -5.465  1.00 31.49     0.249 C 
ATOM      7  O   CYS A 253     -14.720  38.277  -5.938  1.00 34.16    -0.271 OA
ATOM      8  CB  CYS A 253     -12.959  40.786  -5.405  1.00 38.69     0.021 C 
ATOM      9  SG  CYS A 253     -12.802  40.958  -3.596  1.00 42.52    -0.095 SA
ATOM     10  HA  CYS A 253     -11.712  39.180  -5.654  1.00 39.80     0.100 H 
ATOM     11  HB2 CYS A 253     -12.374  41.445  -5.810  1.00 46.43     0.054 H 
ATOM     12  HB3 CYS A 253     -13.882  40.977  -5.633  1.00 46.43     0.054 H 
ATOM     13  N   HIS A 254     -13.159  37.562  -4.498  1.00 28.79    -0.346 N 
ATOM     14  CA  HIS A 254     -14.040  36.622  -3.828  1.00 26.27     0.094 C 
ATOM     15  C   HIS A 254     -13.734  36.688  -2.327  1.00 23.06     0.243 C 
ATOM     16  O   HIS A 254     -12.591  36.950  -1.946  1.00 24.05    -0.271 OA
ATOM     17  CB  HIS A 254     -13.887  35.186  -4.363  1.00 25.74     0.002 C 
ATOM     18  CG  HIS A 254     -12.478  34.710  -4.468  1.00 24.89     0.028 A 
ATOM     19  ND1 HIS A 254     -11.945  33.781  -3.602  1.00 25.76    -0.354 N 
ATOM     20  CD2 HIS A 254     -11.504  34.992  -5.365  1.00 26.13    -0.000 A 
ATOM     21  CE1 HIS A 254     -10.689  33.546  -3.932  1.00 26.20     0.040 A 
ATOM     22  NE2 HIS A 254     -10.400  34.262  -5.005  1.00 26.68    -0.360 N 
ATOM     23  HE2 HIS A 254      -9.501  34.270  -5.487  1.00  0.00     0.166 HD
ATOM     24  H   HIS A 254     -12.348  37.548  -4.212  1.00 34.56     0.163 HD
ATOM     25  HA  HIS A 254     -14.969  36.865  -3.967  1.00 31.53     0.088 H 
ATOM     26  HB2 HIS A 254     -14.356  34.582  -3.766  1.00 30.90     0.046 H 
ATOM     27  HB3 HIS A 254     -14.277  35.144  -5.250  1.00 30.90     0.046 H 
ATOM     28  HD1 HIS A 254     -12.365  33.411  -2.948  1.00 30.93     0.166 HD
ATOM     29  HD2 HIS A 254     -11.572  35.571  -6.089  1.00 31.36     0.114 H 
ATOM     30  HE1 HIS A 254     -10.107  32.974  -3.486  1.00 31.44     0.140 H 
ATOM     31  N   PRO A 255     -14.743  36.455  -1.485  1.00 18.60    -0.337 N 
ATOM     32  CA  PRO A 255     -14.543  36.726  -0.044  1.00 18.34     0.091 C 
ATOM     33  C   PRO A 255     -13.614  35.762   0.648  1.00 17.95     0.241 C 
ATOM     34  O   PRO A 255     -12.938  36.173   1.600  1.00 18.68    -0.271 OA
ATOM     35  CB  PRO A 255     -15.958  36.622   0.542  1.00 17.90    -0.036 C 
ATOM     36  CG  PRO A 255     -16.703  35.707  -0.427  1.00 17.67    -0.048 C 
ATOM     37  CD  PRO A 255     -16.115  36.010  -1.790  1.00 17.55    -0.001 C 
ATOM     38  HA  PRO A 255     -14.204  37.629   0.058  1.00 22.02     0.087 H 
ATOM     39  HB2 PRO A 255     -15.922  36.235   1.431  1.00 21.49     0.036 H 
ATOM     40  HB3 PRO A 255     -16.368  37.500   0.579  1.00 21.49     0.036 H 
ATOM     41  HG2 PRO A 255     -16.556  34.780  -0.184  1.00 21.21     0.035 H 
ATOM     42  HG3 PRO A 255     -17.652  35.909  -0.407  1.00 21.21     0.035 H 
ATOM     43  HD2 PRO A 255     -16.103  35.213  -2.343  1.00 21.07     0.064 H 
ATOM     44  HD3 PRO A 255     -16.615  36.713  -2.232  1.00 21.07     0.064 H 
ATOM     45  N   CYS A 256     -13.571  34.502   0.222  1.00 16.21    -0.345 N 
ATOM     46  CA  CYS A 256     -12.813  33.475   0.916  1.00 16.46     0.098 C 
ATOM     47  C   CYS A 256     -11.844  32.753  -0.005  1.00 17.36     0.244 C 
ATOM     48  O   CYS A 256     -12.056  32.672  -1.222  1.00 17.82    -0.271 OA
ATOM     49  CB  CYS A 256     -13.763  32.444   1.546  1.00 16.03     0.013 C 
ATOM     50  SG  CYS A 256     -14.872  33.112   2.832  1.00 20.74    -0.095 SA
ATOM     51  H   CYS A 256     -13.981  34.219  -0.478  1.00 19.47     0.163 HD
ATOM     52  HA  CYS A 256     -12.281  33.902   1.605  1.00 19.76     0.088 H 
ATOM     53  HB2 CYS A 256     -14.320  32.069   0.846  1.00 19.24     0.053 H 
ATOM     54  HB3 CYS A 256     -13.230  31.744   1.955  1.00 19.24     0.053 H 
ATOM     55  N   PRO A 257     -10.769  32.198   0.554  1.00 16.84    -0.337 N 
ATOM     56  CA  PRO A 257      -9.880  31.351  -0.256  1.00 17.08     0.091 C 
ATOM     57  C   PRO A 257     -10.661  30.185  -0.836  1.00 16.57     0.241 C 
ATOM     58  O   PRO A 257     -11.671  29.767  -0.276  1.00 14.54    -0.271 OA
ATOM     59  CB  PRO A 257      -8.825  30.861   0.748  1.00 18.80    -0.036 C 
ATOM     60  CG  PRO A 257      -8.898  31.825   1.912  1.00 18.61    -0.048 C 
ATOM     61  CD  PRO A 257     -10.372  32.246   1.971  1.00 16.51    -0.001 C 
ATOM     62  HA  PRO A 257      -9.445  31.862  -0.957  1.00 20.51     0.087 H 
ATOM     63  HB2 PRO A 257      -9.037  29.958   1.033  1.00 22.56     0.036 H 
ATOM     64  HB3 PRO A 257      -7.947  30.881   0.338  1.00 22.56     0.036 H 
ATOM     65  HG2 PRO A 257      -8.631  31.378   2.731  1.00 22.33     0.035 H 
ATOM     66  HG3 PRO A 257      -8.324  32.589   1.748  1.00 22.33     0.035 H 
ATOM     67  HD2 PRO A 257     -10.892  31.622   2.500  1.00 19.82     0.064 H 
ATOM     68  HD3 PRO A 257     -10.464  33.143   2.329  1.00 19.82     0.064 H 
ATOM     69  N   TRP A 258     -10.189  29.661  -1.971  1.00 16.73    -0.346 N 
ATOM     70  CA  TRP A 258     -10.755  28.425  -2.498  1.00 17.25     0.093 C 
ATOM     71  C   TRP A 258     -10.806  27.350  -1.421  1.00 15.85     0.241 C 
ATOM     72  O   TRP A 258      -9.853  27.161  -0.660  1.00 15.61    -0.271 OA
ATOM     73  CB  TRP A 258      -9.933  27.927  -3.676  1.00 18.47    -0.012 C 
ATOM     74  CG  TRP A 258     -10.261  28.610  -4.971  1.00 18.39    -0.028 A 
ATOM     75  CD1 TRP A 258      -9.841  29.844  -5.381  1.00 20.43    -0.015 A 
ATOM     76  CD2 TRP A 258     -11.069  28.090  -6.031  1.00 17.66    -0.002 A 
ATOM     77  NE1 TRP A 258     -10.326  30.118  -6.635  1.00 20.90    -0.365 N 
ATOM     78  CE2 TRP A 258     -11.091  29.060  -7.053  1.00 19.24     0.042 A 
ATOM     79  CE3 TRP A 258     -11.778  26.897  -6.216  1.00 18.20    -0.070 A 
ATOM     80  CZ2 TRP A 258     -11.776  28.870  -8.246  1.00 19.07    -0.056 A 
ATOM     81  CZ3 TRP A 258     -12.475  26.719  -7.397  1.00 18.15    -0.082 A 
ATOM     82  CH2 TRP A 258     -12.467  27.700  -8.397  1.00 19.11    -0.081 A 
ATOM     83  H   TRP A 258      -9.554  29.997  -2.444  1.00 20.08     0.163 HD
ATOM     84  HA  TRP A 258     -11.659  28.601  -2.803  1.00 20.71     0.088 H 
ATOM     85  HB2 TRP A 258      -8.993  28.082  -3.489  1.00 22.18     0.044 H 
ATOM     86  HB3 TRP A 258     -10.096  26.978  -3.791  1.00 22.18     0.044 H 
ATOM     87  HD1 TRP A 258      -9.303  30.416  -4.882  1.00 24.52     0.112 H 
ATOM     88  HE1 TRP A 258     -10.175  30.836  -7.084  1.00 25.08     0.165 HD
ATOM     89  HE3 TRP A 258     -11.779  26.238  -5.560  1.00 21.84     0.084 H 
ATOM     90  HZ2 TRP A 258     -11.764  29.514  -8.917  1.00 22.89     0.086 H 
ATOM     91  HZ3 TRP A 258     -12.958  25.935  -7.529  1.00 21.78     0.083 H 
ATOM     92  HH2 TRP A 258     -12.943  27.552  -9.182  1.00 22.94     0.083 H 
ATOM     93  N   GLU A 259     -11.928  26.637  -1.373  1.00 19.18    -0.346 N 
ATOM     94  CA  GLU A 259     -12.181  25.504  -0.496  1.00 21.21     0.090 C 
ATOM     95  C   GLU A 259     -12.640  25.959   0.887  1.00 19.43     0.241 C 
ATOM     96  O   GLU A 259     -12.982  25.105   1.701  1.00 20.12    -0.271 OA
ATOM     97  CB  GLU A 259     -10.959  24.581  -0.363  1.00 25.73    -0.029 C 
ATOM     98  CG  GLU A 259     -10.552  23.944  -1.674  1.00 31.50     0.018 C 
ATOM     99  CD  GLU A 259      -9.247  23.164  -1.578  1.00 37.50     0.172 C 
ATOM    100  OE1 GLU A 259      -8.587  22.983  -2.622  1.00 40.15    -0.648 OA
ATOM    101  OE2 GLU A 259      -8.875  22.732  -0.463  1.00 40.20    -0.648 OA
ATOM    102  H   GLU A 259     -12.598  26.799  -1.884  1.00 23.02     0.163 HD
ATOM    103  HA  GLU A 259     -12.900  24.971  -0.870  1.00 25.46     0.087 H 
ATOM    104  HB2 GLU A 259     -10.207  25.100  -0.037  1.00 30.89     0.037 H 
ATOM    105  HB3 GLU A 259     -11.169  23.870   0.262  1.00 30.89     0.037 H 
ATOM    106  HG2 GLU A 259     -11.247  23.328  -1.955  1.00 37.81     0.049 H 
ATOM    107  HG3 GLU A 259     -10.436  24.639  -2.340  1.00 37.81     0.049 H 
ATOM    108  N   TRP A 260     -12.679  27.259   1.173  1.00 14.24    -0.346 N 
ATOM    109  CA  TRP A 260     -13.220  27.776   2.423  1.00 14.61     0.093 C 
ATOM    110  C   TRP A 260     -14.682  28.181   2.259  1.00 15.08     0.241 C 
ATOM    111  O   TRP A 260     -15.100  28.661   1.204  1.00 17.56    -0.271 OA
ATOM    112  CB  TRP A 260     -12.418  28.984   2.899  1.00 13.41    -0.012 C 
ATOM    113  CG  TRP A 260     -11.009  28.649   3.319  1.00 14.18    -0.028 A 
ATOM    114  CD1 TRP A 260     -10.045  28.063   2.562  1.00 15.54    -0.015 A 
ATOM    115  CD2 TRP A 260     -10.422  28.886   4.600  1.00 13.67    -0.002 A 
ATOM    116  NE1 TRP A 260      -8.884  27.918   3.291  1.00 15.95    -0.365 N 
ATOM    117  CE2 TRP A 260      -9.089  28.427   4.546  1.00 15.76     0.042 A 
ATOM    118  CE3 TRP A 260     -10.891  29.446   5.787  1.00 13.30    -0.070 A 
ATOM    119  CZ2 TRP A 260      -8.224  28.522   5.635  1.00 15.29    -0.056 A 
ATOM    120  CZ3 TRP A 260     -10.032  29.530   6.869  1.00 13.76    -0.082 A 
ATOM    121  CH2 TRP A 260      -8.719  29.067   6.787  1.00 14.69    -0.081 A 
ATOM    122  H   TRP A 260     -12.389  27.872   0.644  1.00 17.10     0.163 HD
ATOM    123  HA  TRP A 260     -13.170  27.079   3.096  1.00 17.54     0.088 H 
ATOM    124  HB2 TRP A 260     -12.367  29.629   2.177  1.00 16.11     0.044 H 
ATOM    125  HB3 TRP A 260     -12.869  29.376   3.663  1.00 16.11     0.044 H 
ATOM    126  HD1 TRP A 260     -10.153  27.797   1.677  1.00 18.65     0.112 H 
ATOM    127  HE1 TRP A 260      -8.153  27.567   3.006  1.00 19.14     0.165 HD
ATOM    128  HE3 TRP A 260     -11.766  29.757   5.851  1.00 15.92     0.084 H 
ATOM    129  HZ2 TRP A 260      -7.344  28.225   5.580  1.00 18.36     0.086 H 
ATOM    130  HZ3 TRP A 260     -10.336  29.903   7.665  1.00 16.48     0.083 H 
ATOM    131  HH2 TRP A 260      -8.167  29.131   7.533  1.00 17.59     0.083 H 
ATOM    132  N   THR A 261     -15.445  28.027   3.332  1.00 17.26    -0.344 N 
ATOM    133  CA  THR A 261     -16.886  28.245   3.303  1.00 18.13     0.113 C 
ATOM    134  C   THR A 261     -17.221  29.601   3.907  1.00 15.65     0.243 C 
ATOM    135  O   THR A 261     -16.808  29.901   5.032  1.00 13.98    -0.271 OA
ATOM    136  CB  THR A 261     -17.602  27.137   4.069  1.00 17.66     0.060 C 
ATOM    137  OG1 THR A 261     -17.176  25.868   3.559  1.00 20.28    -0.393 OA
ATOM    138  CG2 THR A 261     -19.112  27.265   3.927  1.00 18.00    -0.050 C 
ATOM    139  H   THR A 261     -15.146  27.793   4.104  1.00 20.72     0.163 HD
ATOM    140  HA  THR A 261     -17.195  28.244   2.383  1.00 21.76     0.091 H 
ATOM    141  HB  THR A 261     -17.388  27.200   5.013  1.00 21.20     0.086 H 
ATOM    142  HG1 THR A 261     -17.494  25.248   4.029  1.00 24.35     0.210 HD
ATOM    143 1HG2 THR A 261     -19.525  26.388   3.968  1.00 21.61     0.031 H 
ATOM    144 2HG2 THR A 261     -19.467  27.814   4.644  1.00 21.61     0.031 H 
ATOM    145 3HG2 THR A 261     -19.332  27.677   3.077  1.00 21.61     0.031 H 
ATOM    146  N   PHE A 262     -17.954  30.418   3.154  1.00 14.44    -0.346 N 
ATOM    147  CA  PHE A 262     -18.373  31.726   3.644  1.00 13.53     0.093 C 
ATOM    148  C   PHE A 262     -19.604  31.593   4.532  1.00 14.66     0.241 C 
ATOM    149  O   PHE A 262     -20.580  30.947   4.148  1.00 14.79    -0.271 OA
ATOM    150  CB  PHE A 262     -18.698  32.658   2.479  1.00 17.25    -0.014 C 
ATOM    151  CG  PHE A 262     -19.170  34.024   2.910  1.00 19.37    -0.056 A 
ATOM    152  CD1 PHE A 262     -20.514  34.261   3.175  1.00 21.87    -0.077 A 
ATOM    153  CD2 PHE A 262     -18.272  35.073   3.052  1.00 18.12    -0.077 A 
ATOM    154  CE1 PHE A 262     -20.948  35.518   3.566  1.00 20.66    -0.082 A 
ATOM    155  CE2 PHE A 262     -18.707  36.322   3.439  1.00 18.39    -0.082 A 
ATOM    156  CZ  PHE A 262     -20.041  36.544   3.700  1.00 18.95    -0.083 A 
ATOM    157  H   PHE A 262     -18.220  30.238   2.356  1.00 17.33     0.163 HD
ATOM    158  HA  PHE A 262     -17.648  32.108   4.163  1.00 16.25     0.088 H 
ATOM    159  HB2 PHE A 262     -17.899  32.776   1.942  1.00 20.71     0.043 H 
ATOM    160  HB3 PHE A 262     -19.401  32.256   1.945  1.00 20.71     0.043 H 
ATOM    161  HD1 PHE A 262     -21.129  33.569   3.089  1.00 26.25     0.084 H 
ATOM    162  HD2 PHE A 262     -17.368  34.932   2.883  1.00 21.75     0.084 H 
ATOM    163  HE1 PHE A 262     -21.849  35.668   3.738  1.00 24.79     0.083 H 
ATOM    164  HE2 PHE A 262     -18.097  37.019   3.525  1.00 22.08     0.083 H 
ATOM    165  HZ  PHE A 262     -20.329  37.387   3.966  1.00 22.75     0.083 H 
ATOM    166  N   PHE A 263     -19.567  32.223   5.708  1.00 18.33    -0.346 N 
ATOM    167  CA  PHE A 263     -20.742  32.281   6.578  1.00 16.93     0.093 C 
ATOM    168  C   PHE A 263     -20.668  33.558   7.400  1.00 15.03     0.241 C 
ATOM    169  O   PHE A 263     -19.734  33.742   8.187  1.00 15.02    -0.271 OA
ATOM    170  CB  PHE A 263     -20.842  31.050   7.486  1.00 17.07    -0.014 C 
ATOM    171  CG  PHE A 263     -21.876  31.181   8.578  1.00 17.02    -0.056 A 
ATOM    172  CD1 PHE A 263     -23.213  30.959   8.309  1.00 20.24    -0.077 A 
ATOM    173  CD2 PHE A 263     -21.507  31.535   9.869  1.00 16.19    -0.077 A 
ATOM    174  CE1 PHE A 263     -24.163  31.074   9.308  1.00 20.55    -0.082 A 
ATOM    175  CE2 PHE A 263     -22.451  31.659  10.869  1.00 16.27    -0.082 A 
ATOM    176  CZ  PHE A 263     -23.772  31.434  10.596  1.00 18.38    -0.083 A 
ATOM    177  H   PHE A 263     -18.874  32.624   6.023  1.00 22.01     0.163 HD
ATOM    178  HA  PHE A 263     -21.542  32.310   6.030  1.00 20.32     0.088 H 
ATOM    179  HB2 PHE A 263     -21.080  30.281   6.945  1.00 20.50     0.043 H 
ATOM    180  HB3 PHE A 263     -19.982  30.904   7.910  1.00 20.50     0.043 H 
ATOM    181  HD1 PHE A 263     -23.478  30.730   7.448  1.00 24.29     0.084 H 
ATOM    182  HD2 PHE A 263     -20.611  31.692  10.062  1.00 19.44     0.084 H 
ATOM    183  HE1 PHE A 263     -25.059  30.912   9.121  1.00 24.67     0.083 H 
ATOM    184  HE2 PHE A 263     -22.188  31.894  11.730  1.00 19.53     0.083 H 
ATOM    185  HZ  PHE A 263     -24.408  31.521  11.268  1.00 22.06     0.083 H 
ATOM    186  N   GLN A 264     -21.628  34.454   7.177  1.00 14.82    -0.346 N 
ATOM    187  CA  GLN A 264     -21.787  35.675   7.970  1.00 15.97     0.090 C 
ATOM    188  C   GLN A 264     -20.472  36.437   8.122  1.00 15.34     0.240 C 
ATOM    189  O   GLN A 264     -20.047  36.807   9.221  1.00 14.48    -0.271 OA
ATOM    190  CB  GLN A 264     -22.390  35.358   9.339  1.00 20.80    -0.030 C 
ATOM    191  CG  GLN A 264     -23.813  34.790   9.264  1.00 26.19     0.011 C 
ATOM    192  CD  GLN A 264     -24.476  34.659  10.622  1.00 30.63     0.215 C 
ATOM    193  OE1 GLN A 264     -23.864  34.919  11.662  1.00 31.72    -0.274 OA
ATOM    194  NE2 GLN A 264     -25.737  34.248  10.618  1.00 33.69    -0.370 N 
ATOM    195  H   GLN A 264     -22.216  34.375   6.554  1.00 17.80     0.163 HD
ATOM    196  HA  GLN A 264     -22.397  36.257   7.491  1.00 19.17     0.087 H 
ATOM    197  HB2 GLN A 264     -21.831  34.701   9.783  1.00 24.97     0.037 H 
ATOM    198  HB3 GLN A 264     -22.423  36.174   9.863  1.00 24.97     0.037 H 
ATOM    199  HG2 GLN A 264     -24.359  35.379   8.721  1.00 31.43     0.047 H 
ATOM    200  HG3 GLN A 264     -23.778  33.907   8.863  1.00 31.43     0.047 H 
ATOM    201 1HE2 GLN A 264     -26.130  34.073   9.873  1.00 40.43     0.159 HD
ATOM    202 2HE2 GLN A 264     -26.162  34.156  11.360  1.00 40.43     0.159 HD
ATOM    203  N   GLY A 265     -19.842  36.714   6.990  1.00 14.48    -0.351 N 
ATOM    204  CA  GLY A 265     -18.672  37.565   6.980  1.00 16.55     0.069 C 
ATOM    205  C   GLY A 265     -17.365  36.908   7.370  1.00 15.37     0.236 C 
ATOM    206  O   GLY A 265     -16.345  37.601   7.451  1.00 15.31    -0.272 OA
ATOM    207  H   GLY A 265     -20.076  36.419   6.217  1.00 17.38     0.163 HD
ATOM    208  HA2 GLY A 265     -18.562  37.922   6.085  1.00 19.87     0.078 H 
ATOM    209  HA3 GLY A 265     -18.823  38.299   7.596  1.00 19.87     0.078 H 
ATOM    210  N   ASN A 266     -17.356  35.612   7.641  1.00 14.77    -0.346 N 
ATOM    211  CA  ASN A 266     -16.135  34.898   7.967  1.00 14.43     0.097 C 
ATOM    212  C   ASN A 266     -16.000  33.714   7.027  1.00 13.49     0.241 C 
ATOM    213  O   ASN A 266     -16.953  33.332   6.343  1.00 12.47    -0.271 OA
ATOM    214  CB  ASN A 266     -16.123  34.431   9.425  1.00 15.00     0.036 C 
ATOM    215  CG  ASN A 266     -15.955  35.580  10.391  1.00 16.71     0.217 C 
ATOM    216  OD1 ASN A 266     -14.874  36.172  10.474  1.00 18.43    -0.274 OA
ATOM    217  ND2 ASN A 266     -17.031  35.932  11.102  1.00 15.64    -0.370 N 
ATOM    218  H   ASN A 266     -18.060  35.118   7.643  1.00 17.73     0.163 HD
ATOM    219  HA  ASN A 266     -15.367  35.478   7.843  1.00 17.32     0.088 H 
ATOM    220  HB2 ASN A 266     -16.964  33.990   9.625  1.00 18.01     0.051 H 
ATOM    221  HB3 ASN A 266     -15.385  33.816   9.557  1.00 18.01     0.051 H 
ATOM    222 1HD2 ASN A 266     -16.981  36.581  11.664  1.00 18.77     0.159 HD
ATOM    223 2HD2 ASN A 266     -17.773  35.510  10.997  1.00 18.77     0.159 HD
ATOM    224  N   CYS A 267     -14.790  33.145   7.002  1.00 13.80    -0.345 N 
ATOM    225  CA  CYS A 267     -14.424  32.013   6.160  1.00 14.35     0.098 C 
ATOM    226  C   CYS A 267     -14.011  30.851   7.046  1.00 13.00     0.242 C 
ATOM    227  O   CYS A 267     -13.273  31.034   8.021  1.00 12.39    -0.271 OA
ATOM    228  CB  CYS A 267     -13.271  32.373   5.224  1.00 16.50     0.013 C 
ATOM    229  SG  CYS A 267     -13.573  33.856   4.258  1.00 17.85    -0.095 SA
ATOM    230  H   CYS A 267     -14.137  33.417   7.491  1.00 16.57     0.163 HD
ATOM    231  HA  CYS A 267     -15.185  31.746   5.620  1.00 17.23     0.088 H 
ATOM    232  HB2 CYS A 267     -12.471  32.519   5.753  1.00 19.81     0.053 H 
ATOM    233  HB3 CYS A 267     -13.129  31.639   4.605  1.00 19.81     0.053 H 
ATOM    234  N   TYR A 268     -14.496  29.658   6.712  1.00 13.79    -0.346 N 
ATOM    235  CA  TYR A 268     -14.282  28.473   7.526  1.00 12.03     0.093 C 
ATOM    236  C   TYR A 268     -13.713  27.331   6.696  1.00 14.86     0.241 C 
ATOM    237  O   TYR A 268     -14.077  27.127   5.535  1.00 16.87    -0.271 OA
ATOM    238  CB  TYR A 268     -15.597  28.010   8.192  1.00 12.02    -0.014 C 
ATOM    239  CG  TYR A 268     -16.222  29.046   9.106  1.00 11.77    -0.056 A 
ATOM    240  CD1 TYR A 268     -16.982  30.095   8.591  1.00 11.85    -0.074 A 
ATOM    241  CD2 TYR A 268     -16.047  28.971  10.480  1.00 11.57    -0.074 A 
ATOM    242  CE1 TYR A 268     -17.555  31.034   9.414  1.00 11.81    -0.051 A 
ATOM    243  CE2 TYR A 268     -16.639  29.887  11.320  1.00 11.69    -0.051 A 
ATOM    244  CZ  TYR A 268     -17.372  30.934  10.778  1.00 12.56     0.065 A 
ATOM    245  OH  TYR A 268     -17.925  31.872  11.609  1.00 12.78    -0.361 OA
ATOM    246  H   TYR A 268     -14.962  29.512   6.003  1.00 16.55     0.163 HD
ATOM    247  HA  TYR A 268     -13.630  28.686   8.212  1.00 14.40     0.088 H 
ATOM    248  HB2 TYR A 268     -16.241  27.802   7.497  1.00 14.43     0.043 H 
ATOM    249  HB3 TYR A 268     -15.415  27.219   8.723  1.00 14.43     0.043 H 
ATOM    250  HD1 TYR A 268     -17.104  30.161   7.671  1.00 14.22     0.084 H 
ATOM    251  HD2 TYR A 268     -15.523  28.293  10.838  1.00 13.85     0.084 H 
ATOM    252  HE1 TYR A 268     -18.059  31.729   9.056  1.00 14.13     0.087 H 
ATOM    253  HE2 TYR A 268     -16.548  29.806  12.242  1.00 13.99     0.087 H 
ATOM    254  HH  TYR A 268     -17.673  31.740  12.399  1.00 15.34     0.217 HD
ATOM    255  N   PHE A 269     -12.856  26.542   7.330  1.00 14.57    -0.346 N 
ATOM    256  CA  PHE A 269     -12.211  25.416   6.666  1.00 15.21     0.093 C 
ATOM    257  C   PHE A 269     -12.249  24.224   7.607  1.00 14.06     0.241 C 
ATOM    258  O   PHE A 269     -11.788  24.321   8.744  1.00 13.40    -0.271 OA
ATOM    259  CB  PHE A 269     -10.771  25.791   6.284  1.00 17.93    -0.014 C 
ATOM    260  CG  PHE A 269      -9.980  24.659   5.701  1.00 20.62    -0.056 A 
ATOM    261  CD1 PHE A 269     -10.061  24.363   4.354  1.00 23.16    -0.077 A 
ATOM    262  CD2 PHE A 269      -9.164  23.885   6.500  1.00 22.01    -0.077 A 
ATOM    263  CE1 PHE A 269      -9.355  23.308   3.818  1.00 24.81    -0.082 A 
ATOM    264  CE2 PHE A 269      -8.452  22.831   5.960  1.00 24.50    -0.082 A 
ATOM    265  CZ  PHE A 269      -8.546  22.554   4.617  1.00 24.16    -0.083 A 
ATOM    266  H   PHE A 269     -12.629  26.640   8.154  1.00 17.49     0.163 HD
ATOM    267  HA  PHE A 269     -12.689  25.167   5.860  1.00 18.26     0.088 H 
ATOM    268  HB2 PHE A 269     -10.799  26.502   5.624  1.00 21.53     0.043 H 
ATOM    269  HB3 PHE A 269     -10.307  26.096   7.080  1.00 21.53     0.043 H 
ATOM    270  HD1 PHE A 269     -10.600  24.882   3.801  1.00 27.80     0.084 H 
ATOM    271  HD2 PHE A 269      -9.092  24.075   7.407  1.00 26.42     0.084 H 
ATOM    272  HE1 PHE A 269      -9.429  23.110   2.913  1.00 29.78     0.083 H 
ATOM    273  HE2 PHE A 269      -7.910  22.309   6.506  1.00 29.41     0.083 H 
ATOM    274  HZ  PHE A 269      -8.057  21.852   4.252  1.00 29.00     0.083 H 
ATOM    275  N   MET A 270     -12.838  23.118   7.161  1.00 15.91    -0.346 N 
ATOM    276  CA  MET A 270     -12.767  21.868   7.902  1.00 17.99     0.090 C 
ATOM    277  C   MET A 270     -11.641  21.019   7.321  1.00 17.37     0.241 C 
ATOM    278  O   MET A 270     -11.539  20.862   6.096  1.00 18.58    -0.271 OA
ATOM    279  CB  MET A 270     -14.090  21.106   7.862  1.00 21.63    -0.030 C 
ATOM    280  CG  MET A 270     -14.010  19.803   8.655  1.00 25.79    -0.021 C 
ATOM    281  SD  MET A 270     -15.572  18.927   8.765  1.00 35.31    -0.173 SA
ATOM    282  CE  MET A 270     -16.111  19.365  10.400  1.00 33.29    -0.035 C 
ATOM    283  H   MET A 270     -13.286  23.071   6.429  1.00 19.10     0.163 HD
ATOM    284  HA  MET A 270     -12.584  22.062   8.835  1.00 21.60     0.087 H 
ATOM    285  HB2 MET A 270     -14.788  21.656   8.248  1.00 25.97     0.037 H 
ATOM    286  HB3 MET A 270     -14.308  20.891   6.942  1.00 25.97     0.037 H 
ATOM    287  HG2 MET A 270     -13.370  19.214   8.225  1.00 30.96     0.049 H 
ATOM    288  HG3 MET A 270     -13.719  20.004   9.558  1.00 30.96     0.049 H 
ATOM    289  HE1 MET A 270     -16.901  18.847  10.621  1.00 39.96     0.041 H 
ATOM    290  HE2 MET A 270     -15.400  19.170  11.030  1.00 39.96     0.041 H 
ATOM    291  HE3 MET A 270     -16.321  20.312  10.420  1.00 39.96     0.041 H 
ATOM    292  N   SER A 271     -10.789  20.494   8.195  1.00 15.21    -0.344 N 
ATOM    293  CA  SER A 271      -9.616  19.764   7.738  1.00 16.37     0.109 C 
ATOM    294  C   SER A 271     -10.018  18.417   7.141  1.00 18.76     0.243 C 
ATOM    295  O   SER A 271     -11.103  17.893   7.392  1.00 19.07    -0.271 OA
ATOM    296  CB  SER A 271      -8.640  19.525   8.889  1.00 15.43     0.044 C 
ATOM    297  OG  SER A 271      -9.225  18.644   9.833  1.00 15.20    -0.398 OA
ATOM    298  H   SER A 271     -10.867  20.545   9.050  1.00 18.27     0.163 HD
ATOM    299  HA  SER A 271      -9.167  20.290   7.058  1.00 19.66     0.090 H 
ATOM    300  HB2 SER A 271      -7.826  19.129   8.542  1.00 18.52     0.077 H 
ATOM    301  HB3 SER A 271      -8.440  20.371   9.320  1.00 18.52     0.077 H 
ATOM    302  HG  SER A 271      -8.677  18.475  10.446  1.00 18.25     0.209 HD
ATOM    303  N   ASN A 272      -9.111  17.855   6.345  1.00 25.22    -0.345 N 
ATOM    304  CA  ASN A 272      -9.239  16.500   5.823  1.00 31.37     0.097 C 
ATOM    305  C   ASN A 272      -8.207  15.559   6.434  1.00 30.76     0.241 C 
ATOM    306  O   ASN A 272      -8.060  14.424   5.967  1.00 32.15    -0.271 OA
ATOM    307  CB  ASN A 272      -9.117  16.514   4.298  1.00 38.46     0.036 C 
ATOM    308  CG  ASN A 272     -10.356  17.079   3.624  1.00 42.63     0.217 C 
ATOM    309  OD1 ASN A 272     -10.305  18.125   2.975  1.00 43.62    -0.274 OA
ATOM    310  ND2 ASN A 272     -11.483  16.391   3.786  1.00 44.25    -0.370 N 
ATOM    311  H   ASN A 272      -8.393  18.252   6.088  1.00 30.28     0.163 HD
ATOM    312  HA  ASN A 272     -10.119  16.155   6.041  1.00 37.65     0.088 H 
ATOM    313  HB2 ASN A 272      -8.359  17.064   4.045  1.00 46.16     0.051 H 
ATOM    314  HB3 ASN A 272      -8.989  15.606   3.981  1.00 46.16     0.051 H 
ATOM    315 1HD2 ASN A 272     -11.482  15.669   4.252  1.00 53.11     0.159 HD
ATOM    316 2HD2 ASN A 272     -12.212  16.669   3.425  1.00 53.11     0.159 HD
ATOM    317  N   SER A 273      -7.493  16.012   7.462  1.00 26.97    -0.344 N 
ATOM    318  CA  SER A 273      -6.557  15.208   8.230  1.00 24.97     0.109 C 
ATOM    319  C   SER A 273      -6.817  15.464   9.711  1.00 20.47     0.243 C 
ATOM    320  O   SER A 273      -7.578  16.363  10.087  1.00 18.18    -0.271 OA
ATOM    321  CB  SER A 273      -5.101  15.542   7.875  1.00 25.56     0.044 C 
ATOM    322  OG  SER A 273      -4.723  16.750   8.503  1.00 27.27    -0.398 OA
ATOM    323  H   SER A 273      -7.539  16.824   7.744  1.00 32.37     0.163 HD
ATOM    324  HA  SER A 273      -6.695  14.266   8.042  1.00 29.97     0.090 H 
ATOM    325  HB2 SER A 273      -4.524  14.826   8.184  1.00 30.68     0.077 H 
ATOM    326  HB3 SER A 273      -5.021  15.641   6.914  1.00 30.68     0.077 H 
ATOM    327  HG  SER A 273      -3.927  16.937   8.311  1.00 32.73     0.209 HD
ATOM    328  N   GLN A 274      -6.164  14.674  10.561  1.00 17.61    -0.346 N 
ATOM    329  CA  GLN A 274      -6.383  14.737  11.999  1.00 15.92     0.090 C 
ATOM    330  C   GLN A 274      -5.097  15.094  12.724  1.00 17.55     0.241 C 
ATOM    331  O   GLN A 274      -4.028  14.568  12.411  1.00 18.53    -0.271 OA
ATOM    332  CB  GLN A 274      -6.924  13.399  12.536  1.00 18.24    -0.030 C 
ATOM    333  CG  GLN A 274      -8.230  12.993  11.915  1.00 21.58     0.011 C 
ATOM    334  CD  GLN A 274      -8.656  11.619  12.322  1.00 25.92     0.215 C 
ATOM    335  OE1 GLN A 274      -9.504  11.451  13.195  1.00 29.35    -0.274 OA
ATOM    336  NE2 GLN A 274      -8.051  10.617  11.710  1.00 28.12    -0.370 N 
ATOM    337  H   GLN A 274      -5.582  14.088  10.320  1.00 21.13     0.163 HD
ATOM    338  HA  GLN A 274      -7.031  15.435  12.185  1.00 19.11     0.087 H 
ATOM    339  HB2 GLN A 274      -6.276  12.702  12.350  1.00 21.90     0.037 H 
ATOM    340  HB3 GLN A 274      -7.060  13.478  13.493  1.00 21.90     0.037 H 
ATOM    341  HG2 GLN A 274      -8.920  13.616  12.193  1.00 25.90     0.047 H 
ATOM    342  HG3 GLN A 274      -8.140  13.006  10.950  1.00 25.90     0.047 H 
ATOM    343 1HE2 GLN A 274      -7.450  10.776  11.116  1.00 33.75     0.159 HD
ATOM    344 2HE2 GLN A 274      -8.258   9.806  11.906  1.00 33.75     0.159 HD
ATOM    345  N   ARG A 275      -5.216  15.991  13.700  1.00 19.17    -0.346 N 
ATOM    346  CA  ARG A 275      -4.098  16.393  14.531  1.00 17.66     0.089 C 
ATOM    347  C   ARG A 275      -4.566  16.567  15.968  1.00 17.52     0.241 C 
ATOM    348  O   ARG A 275      -5.763  16.740  16.236  1.00 16.12    -0.271 OA
ATOM    349  CB  ARG A 275      -3.496  17.716  14.056  1.00 21.27    -0.036 C 
ATOM    350  CG  ARG A 275      -2.852  17.717  12.702  1.00 23.86    -0.048 C 
ATOM    351  CD  ARG A 275      -2.451  19.159  12.363  1.00 25.66     0.009 C 
ATOM    352  NE  ARG A 275      -1.803  19.269  11.071  1.00 29.30    -0.227 N 
ATOM    353  CZ  ARG A 275      -0.808  20.108  10.826  1.00 31.03     0.665 C 
ATOM    354  NH1 ARG A 275      -0.336  20.888  11.797  1.00 30.60    -0.235 N 
ATOM    355  NH2 ARG A 275      -0.266  20.144   9.622  1.00 32.58    -0.235 N 
ATOM    356  H   ARG A 275      -5.953  16.387  13.899  1.00 23.02     0.163 HD
ATOM    357  HA  ARG A 275      -3.423  15.697  14.499  1.00 21.20     0.087 H 
ATOM    358  HB2 ARG A 275      -4.205  18.377  14.033  1.00 25.53     0.036 H 
ATOM    359  HB3 ARG A 275      -2.815  17.981  14.694  1.00 25.53     0.036 H 
ATOM    360  HG2 ARG A 275      -2.059  17.158  12.709  1.00 28.64     0.035 H 
ATOM    361  HG3 ARG A 275      -3.478  17.395  12.035  1.00 28.64     0.035 H 
ATOM    362  HD2 ARG A 275      -3.246  19.714  12.349  1.00 30.80     0.064 H 
ATOM    363  HD3 ARG A 275      -1.833  19.482  13.037  1.00 30.80     0.064 H 
ATOM    364  HE  ARG A 275      -2.079  18.764  10.432  1.00 35.17     0.177 HD
ATOM    365 HH11 ARG A 275      -0.677  20.847  12.585  1.00 36.73     0.174 HD
ATOM    366 HH12 ARG A 275       0.310  21.432  11.636  1.00 36.73     0.174 HD
ATOM    367 HH21 ARG A 275      -0.559  19.624   9.002  1.00 39.11     0.174 HD
ATOM    368 HH22 ARG A 275       0.380  20.687   9.457  1.00 39.11     0.174 HD
ATOM    369  N   ASN A 276      -3.604  16.616  16.892  1.00 17.64    -0.346 N 
ATOM    370  CA  ASN A 276      -3.960  16.937  18.270  1.00 17.41     0.097 C 
ATOM    371  C   ASN A 276      -4.297  18.427  18.391  1.00 15.73     0.241 C 
ATOM    372  O   ASN A 276      -4.138  19.205  17.455  1.00 17.60    -0.271 OA
ATOM    373  CB  ASN A 276      -2.855  16.524  19.250  1.00 18.64     0.036 C 
ATOM    374  CG  ASN A 276      -1.557  17.279  19.061  1.00 20.38     0.217 C 
ATOM    375  OD1 ASN A 276      -1.533  18.430  18.639  1.00 20.25    -0.274 OA
ATOM    376  ND2 ASN A 276      -0.455  16.623  19.414  1.00 21.05    -0.370 N 
ATOM    377  H   ASN A 276      -2.768  16.471  16.751  1.00 21.18     0.163 HD
ATOM    378  HA  ASN A 276      -4.749  16.431  18.522  1.00 20.90     0.088 H 
ATOM    379  HB2 ASN A 276      -3.163  16.688  20.155  1.00 22.37     0.051 H 
ATOM    380  HB3 ASN A 276      -2.668  15.580  19.129  1.00 22.37     0.051 H 
ATOM    381 1HD2 ASN A 276       0.314  16.998  19.331  1.00 25.26     0.159 HD
ATOM    382 2HD2 ASN A 276      -0.512  15.823  19.725  1.00 25.26     0.159 HD
ATOM    383  N   TRP A 277      -4.810  18.816  19.557  1.00 15.82    -0.346 N 
ATOM    384  CA  TRP A 277      -5.359  20.161  19.709  1.00 16.00     0.093 C 
ATOM    385  C   TRP A 277      -4.292  21.232  19.514  1.00 18.09     0.241 C 
ATOM    386  O   TRP A 277      -4.513  22.229  18.819  1.00 16.76    -0.271 OA
ATOM    387  CB  TRP A 277      -5.988  20.280  21.088  1.00 14.65    -0.012 C 
ATOM    388  CG  TRP A 277      -6.808  21.523  21.296  1.00 15.66    -0.028 A 
ATOM    389  CD1 TRP A 277      -8.082  21.746  20.861  1.00 16.25    -0.015 A 
ATOM    390  CD2 TRP A 277      -6.426  22.694  22.030  1.00 16.11    -0.002 A 
ATOM    391  NE1 TRP A 277      -8.515  22.986  21.273  1.00 15.44    -0.365 N 
ATOM    392  CE2 TRP A 277      -7.511  23.592  21.981  1.00 15.51     0.042 A 
ATOM    393  CE3 TRP A 277      -5.264  23.080  22.699  1.00 17.12    -0.070 A 
ATOM    394  CZ2 TRP A 277      -7.469  24.839  22.592  1.00 16.61    -0.056 A 
ATOM    395  CZ3 TRP A 277      -5.233  24.296  23.313  1.00 17.18    -0.082 A 
ATOM    396  CH2 TRP A 277      -6.320  25.173  23.247  1.00 17.56    -0.081 A 
ATOM    397  H   TRP A 277      -4.853  18.331  20.266  1.00 18.99     0.163 HD
ATOM    398  HA  TRP A 277      -6.041  20.306  19.035  1.00 19.21     0.088 H 
ATOM    399  HB2 TRP A 277      -6.572  19.518  21.227  1.00 17.58     0.044 H 
ATOM    400  HB3 TRP A 277      -5.281  20.282  21.751  1.00 17.58     0.044 H 
ATOM    401  HD1 TRP A 277      -8.586  21.148  20.358  1.00 19.51     0.112 H 
ATOM    402  HE1 TRP A 277      -9.289  23.325  21.113  1.00 18.54     0.165 HD
ATOM    403  HE3 TRP A 277      -4.524  22.517  22.726  1.00 20.56     0.084 H 
ATOM    404  HZ2 TRP A 277      -8.193  25.422  22.556  1.00 19.93     0.086 H 
ATOM    405  HZ3 TRP A 277      -4.473  24.548  23.787  1.00 20.62     0.083 H 
ATOM    406  HH2 TRP A 277      -6.258  26.004  23.660  1.00 21.08     0.083 H 
ATOM    407  N   HIS A 278      -3.122  21.043  20.106  1.00 19.54    -0.346 N 
ATOM    408  CA  HIS A 278      -2.091  22.067  19.982  1.00 20.05     0.094 C 
ATOM    409  C   HIS A 278      -1.570  22.176  18.552  1.00 20.31     0.241 C 
ATOM    410  O   HIS A 278      -1.278  23.281  18.074  1.00 19.32    -0.271 OA
ATOM    411  CB  HIS A 278      -0.957  21.764  20.950  1.00 23.70     0.002 C 
ATOM    412  CG  HIS A 278      -1.295  22.064  22.375  1.00 25.48     0.028 A 
ATOM    413  ND1 HIS A 278      -1.809  21.118  23.233  1.00 25.89    -0.354 N 
ATOM    414  CD2 HIS A 278      -1.212  23.214  23.087  1.00 26.61    -0.000 A 
ATOM    415  CE1 HIS A 278      -2.016  21.665  24.418  1.00 25.87     0.040 A 
ATOM    416  NE2 HIS A 278      -1.663  22.937  24.355  1.00 26.85    -0.360 N 
ATOM    417  HE2 HIS A 278      -1.717  23.605  25.124  1.00  0.00     0.166 HD
ATOM    418  H   HIS A 278      -2.902  20.355  20.573  1.00 23.46     0.163 HD
ATOM    419  HA  HIS A 278      -2.473  22.927  20.216  1.00 24.07     0.088 H 
ATOM    420  HB2 HIS A 278      -0.736  20.822  20.888  1.00 28.44     0.046 H 
ATOM    421  HB3 HIS A 278      -0.187  22.302  20.707  1.00 28.44     0.046 H 
ATOM    422  HD1 HIS A 278      -1.970  20.298  23.030  1.00 31.08     0.166 HD
ATOM    423  HD2 HIS A 278      -0.908  24.036  22.776  1.00 31.94     0.114 H 
ATOM    424  HE1 HIS A 278      -2.353  21.230  25.167  1.00 31.05     0.140 H 
ATOM    425  N   ASP A 279      -1.428  21.047  17.857  1.00 18.01    -0.345 N 
ATOM    426  CA  ASP A 279      -1.007  21.096  16.461  1.00 17.82     0.098 C 
ATOM    427  C   ASP A 279      -2.104  21.651  15.561  1.00 16.96     0.241 C 
ATOM    428  O   ASP A 279      -1.812  22.184  14.486  1.00 17.94    -0.271 OA
ATOM    429  CB  ASP A 279      -0.582  19.701  16.001  1.00 19.70     0.043 C 
ATOM    430  CG  ASP A 279       0.729  19.244  16.644  1.00 23.36     0.175 C 
ATOM    431  OD1 ASP A 279       1.516  20.116  17.080  1.00 24.24    -0.648 OA
ATOM    432  OD2 ASP A 279       0.988  18.017  16.684  1.00 24.83    -0.648 OA
ATOM    433  H   ASP A 279      -1.567  20.256  18.163  1.00 21.62     0.163 HD
ATOM    434  HA  ASP A 279      -0.240  21.684  16.381  1.00 21.39     0.088 H 
ATOM    435  HB2 ASP A 279      -1.272  19.064  16.242  1.00 23.65     0.052 H 
ATOM    436  HB3 ASP A 279      -0.458  19.709  15.039  1.00 23.65     0.052 H 
ATOM    437  N   SER A 280      -3.367  21.515  15.961  1.00 17.11    -0.344 N 
ATOM    438  CA  SER A 280      -4.449  22.138  15.210  1.00 14.74     0.109 C 
ATOM    439  C   SER A 280      -4.392  23.655  15.332  1.00 13.87     0.243 C 
ATOM    440  O   SER A 280      -4.684  24.371  14.368  1.00 13.96    -0.271 OA
ATOM    441  CB  SER A 280      -5.800  21.612  15.702  1.00 15.81     0.044 C 
ATOM    442  OG  SER A 280      -5.945  20.218  15.451  1.00 16.61    -0.398 OA
ATOM    443  H   SER A 280      -3.621  21.075  16.655  1.00 20.54     0.163 HD
ATOM    444  HA  SER A 280      -4.359  21.903  14.274  1.00 17.69     0.090 H 
ATOM    445  HB2 SER A 280      -5.866  21.765  16.658  1.00 18.98     0.077 H 
ATOM    446  HB3 SER A 280      -6.508  22.087  15.240  1.00 18.98     0.077 H 
ATOM    447  HG  SER A 280      -5.345  19.790  15.855  1.00 19.94     0.209 HD
ATOM    448  N   ILE A 281      -4.052  24.167  16.518  1.00 14.18    -0.346 N 
ATOM    449  CA  ILE A 281      -3.838  25.605  16.670  1.00 14.37     0.092 C 
ATOM    450  C   ILE A 281      -2.792  26.086  15.669  1.00 15.40     0.241 C 
ATOM    451  O   ILE A 281      -2.980  27.093  14.974  1.00 14.76    -0.271 OA
ATOM    452  CB  ILE A 281      -3.420  25.943  18.114  1.00 15.62    -0.030 C 
ATOM    453  CG1 ILE A 281      -4.599  25.813  19.076  1.00 19.38    -0.063 C 
ATOM    454  CG2 ILE A 281      -2.848  27.355  18.167  1.00 15.34    -0.071 C 
ATOM    455  CD1 ILE A 281      -4.179  25.833  20.541  1.00 22.56    -0.076 C 
ATOM    456  H   ILE A 281      -3.939  23.711  17.238  1.00 16.97     0.163 HD
ATOM    457  HA  ILE A 281      -4.675  26.059  16.486  1.00 17.20     0.088 H 
ATOM    458  HB  ILE A 281      -2.740  25.309  18.389  1.00 18.75     0.043 H 
ATOM    459 2HG1 ILE A 281      -5.209  26.553  18.929  1.00 23.26     0.033 H 
ATOM    460 3HG1 ILE A 281      -5.052  24.972  18.906  1.00 23.26     0.033 H 
ATOM    461 1HG2 ILE A 281      -2.900  27.683  19.079  1.00 18.37     0.028 H 
ATOM    462 2HG2 ILE A 281      -1.923  27.332  17.876  1.00 18.37     0.028 H 
ATOM    463 3HG2 ILE A 281      -3.365  27.928  17.580  1.00 18.37     0.028 H 
ATOM    464 1HD1 ILE A 281      -4.866  26.278  21.060  1.00 27.08     0.027 H 
ATOM    465 2HD1 ILE A 281      -4.068  24.921  20.850  1.00 27.08     0.027 H 
ATOM    466 3HD1 ILE A 281      -3.340  26.314  20.622  1.00 27.08     0.027 H 
ATOM    467  N   THR A 282      -1.663  25.378  15.601  1.00 17.12    -0.344 N 
ATOM    468  CA  THR A 282      -0.579  25.751  14.700  1.00 18.34     0.113 C 
ATOM    469  C   THR A 282      -1.009  25.654  13.244  1.00 18.56     0.243 C 
ATOM    470  O   THR A 282      -0.647  26.506  12.419  1.00 17.97    -0.271 OA
ATOM    471  CB  THR A 282       0.620  24.849  14.985  1.00 20.89     0.060 C 
ATOM    472  OG1 THR A 282       0.912  24.917  16.391  1.00 23.64    -0.393 OA
ATOM    473  CG2 THR A 282       1.804  25.283  14.183  1.00 23.65    -0.050 C 
ATOM    474  H   THR A 282      -1.498  24.675  16.067  1.00 20.56     0.163 HD
ATOM    475  HA  THR A 282      -0.321  26.673  14.856  1.00 22.01     0.091 H 
ATOM    476  HB  THR A 282       0.427  23.932  14.737  1.00 25.08     0.086 H 
ATOM    477  HG1 THR A 282       1.545  24.398  16.578  1.00 28.37     0.210 HD
ATOM    478 1HG2 THR A 282       2.593  24.792  14.463  1.00 28.39     0.031 H 
ATOM    479 2HG2 THR A 282       1.646  25.114  13.241  1.00 28.39     0.031 H 
ATOM    480 3HG2 THR A 282       1.962  26.232  14.310  1.00 28.39     0.031 H 
ATOM    481  N   ALA A 283      -1.759  24.606  12.898  1.00 15.09    -0.346 N 
ATOM    482  CA  ALA A 283      -2.241  24.463  11.528  1.00 17.35     0.086 C 
ATOM    483  C   ALA A 283      -3.039  25.688  11.072  1.00 17.38     0.240 C 
ATOM    484  O   ALA A 283      -2.912  26.127   9.923  1.00 17.40    -0.271 OA
ATOM    485  CB  ALA A 283      -3.105  23.208  11.395  1.00 18.00    -0.049 C 
ATOM    486  H   ALA A 283      -2.000  23.974  13.429  1.00 18.07     0.163 HD
ATOM    487  HA  ALA A 283      -1.467  24.371  10.951  1.00 20.83     0.086 H 
ATOM    488  HB1 ALA A 283      -3.425  23.140  10.482  1.00 21.61     0.030 H 
ATOM    489  HB2 ALA A 283      -2.569  22.430  11.617  1.00 21.61     0.030 H 
ATOM    490  HB3 ALA A 283      -3.857  23.276  12.004  1.00 21.61     0.030 H 
ATOM    491  N   CYS A 284      -3.895  26.231  11.935  1.00 15.51    -0.345 N 
ATOM    492  CA  CYS A 284      -4.701  27.380  11.521  1.00 15.86     0.098 C 
ATOM    493  C   CYS A 284      -3.845  28.633  11.389  1.00 14.99     0.241 C 
ATOM    494  O   CYS A 284      -4.016  29.417  10.444  1.00 14.69    -0.271 OA
ATOM    495  CB  CYS A 284      -5.855  27.591  12.509  1.00 16.97     0.013 C 
ATOM    496  SG  CYS A 284      -7.068  26.212  12.530  1.00 15.04    -0.095 SA
ATOM    497  H   CYS A 284      -4.026  25.965  12.742  1.00 18.62     0.163 HD
ATOM    498  HA  CYS A 284      -5.092  27.200  10.652  1.00 19.04     0.088 H 
ATOM    499  HB2 CYS A 284      -5.489  27.678  13.403  1.00 20.37     0.053 H 
ATOM    500  HB3 CYS A 284      -6.330  28.401  12.266  1.00 20.37     0.053 H 
ATOM    501  N   LYS A 285      -2.880  28.812  12.291  1.00 15.01    -0.346 N 
ATOM    502  CA  LYS A 285      -2.030  29.990  12.208  1.00 15.87     0.089 C 
ATOM    503  C   LYS A 285      -1.248  30.021  10.905  1.00 17.68     0.241 C 
ATOM    504  O   LYS A 285      -0.950  31.106  10.390  1.00 19.49    -0.271 OA
ATOM    505  CB  LYS A 285      -1.069  30.033  13.391  1.00 18.42    -0.038 C 
ATOM    506  CG  LYS A 285      -1.731  30.370  14.715  1.00 21.46    -0.061 C 
ATOM    507  CD  LYS A 285      -0.717  30.335  15.862  1.00 26.41    -0.043 C 
ATOM    508  CE  LYS A 285      -1.361  30.766  17.180  1.00 31.12     0.080 C 
ATOM    509  NZ  LYS A 285      -0.409  30.555  18.338  1.00 33.66    -0.079 N 
ATOM    510  H   LYS A 285      -2.701  28.281  12.943  1.00 17.97     0.163 HD
ATOM    511  HA  LYS A 285      -2.592  30.779  12.247  1.00 19.05     0.087 H 
ATOM    512  HB2 LYS A 285      -0.651  29.163  13.484  1.00 22.11     0.036 H 
ATOM    513  HB3 LYS A 285      -0.394  30.708  13.219  1.00 22.11     0.036 H 
ATOM    514  HG2 LYS A 285      -2.110  31.262  14.668  1.00 25.76     0.033 H 
ATOM    515  HG3 LYS A 285      -2.428  29.722  14.901  1.00 25.76     0.033 H 
ATOM    516  HD2 LYS A 285      -0.379  29.431  15.967  1.00 31.71     0.035 H 
ATOM    517  HD3 LYS A 285       0.014  30.941  15.666  1.00 31.71     0.035 H 
ATOM    518  HE2 LYS A 285      -1.589  31.708  17.136  1.00 37.35     0.075 H 
ATOM    519  HE3 LYS A 285      -2.160  30.238  17.337  1.00 37.35     0.075 H 
ATOM    520  HZ1 LYS A 285      -0.793  30.812  19.098  1.00 40.39     0.274 HD
ATOM    521  HZ2 LYS A 285      -0.192  29.694  18.400  1.00 40.39     0.274 HD
ATOM    522  HZ3 LYS A 285       0.333  31.031  18.213  1.00 40.39     0.274 HD
ATOM    523  N   GLU A 286      -0.862  28.849  10.390  1.00 17.03    -0.346 N 
ATOM    524  CA  GLU A 286      -0.056  28.771   9.178  1.00 19.71     0.090 C 
ATOM    525  C   GLU A 286      -0.823  29.239   7.949  1.00 20.22     0.241 C 
ATOM    526  O   GLU A 286      -0.201  29.626   6.952  1.00 19.83    -0.271 OA
ATOM    527  CB  GLU A 286       0.440  27.339   8.978  1.00 18.82    -0.029 C 
ATOM    528  CG  GLU A 286       1.473  26.903  10.004  1.00 19.48     0.018 C 
ATOM    529  CD  GLU A 286       1.760  25.401   9.968  1.00 22.78     0.172 C 
ATOM    530  OE1 GLU A 286       2.682  24.954  10.696  1.00 21.40    -0.648 OA
ATOM    531  OE2 GLU A 286       1.043  24.668   9.239  1.00 23.30    -0.648 OA
ATOM    532  H   GLU A 286      -1.055  28.081  10.727  1.00 20.44     0.163 HD
ATOM    533  HA  GLU A 286       0.720  29.345   9.276  1.00 23.66     0.087 H 
ATOM    534  HB2 GLU A 286      -0.316  26.735   9.043  1.00 22.59     0.037 H 
ATOM    535  HB3 GLU A 286       0.847  27.269   8.100  1.00 22.59     0.037 H 
ATOM    536  HG2 GLU A 286       2.305  27.371   9.831  1.00 23.38     0.049 H 
ATOM    537  HG3 GLU A 286       1.147  27.124  10.891  1.00 23.38     0.049 H 
ATOM    538  N   VAL A 287      -2.148  29.242   7.998  1.00 21.46    -0.346 N 
ATOM    539  CA  VAL A 287      -2.935  29.715   6.867  1.00 22.08     0.092 C 
ATOM    540  C   VAL A 287      -3.617  31.037   7.195  1.00 23.53     0.241 C 
ATOM    541  O   VAL A 287      -4.654  31.369   6.609  1.00 25.46    -0.271 OA
ATOM    542  CB  VAL A 287      -3.960  28.669   6.399  1.00 21.88    -0.033 C 
ATOM    543  CG1 VAL A 287      -3.259  27.425   5.844  1.00 21.57    -0.071 C 
ATOM    544  CG2 VAL A 287      -4.903  28.286   7.520  1.00 21.80    -0.071 C 
ATOM    545  H   VAL A 287      -2.611  28.976   8.672  1.00 25.76     0.163 HD
ATOM    546  HA  VAL A 287      -2.322  29.867   6.131  1.00 26.50     0.088 H 
ATOM    547  HB  VAL A 287      -4.487  29.065   5.687  1.00 26.27     0.042 H 
ATOM    548 1HG1 VAL A 287      -3.930  26.793   5.541  1.00 25.89     0.028 H 
ATOM    549 2HG1 VAL A 287      -2.692  27.686   5.101  1.00 25.89     0.028 H 
ATOM    550 3HG1 VAL A 287      -2.721  27.026   6.546  1.00 25.89     0.028 H 
ATOM    551 1HG2 VAL A 287      -5.540  27.634   7.188  1.00 26.16     0.028 H 
ATOM    552 2HG2 VAL A 287      -4.389  27.904   8.249  1.00 26.16     0.028 H 
ATOM    553 3HG2 VAL A 287      -5.371  29.079   7.825  1.00 26.16     0.028 H 
ATOM    554  N   GLY A 288      -3.057  31.783   8.140  1.00 20.56    -0.351 N 
ATOM    555  CA  GLY A 288      -3.625  33.062   8.523  1.00 22.12     0.069 C 
ATOM    556  C   GLY A 288      -5.000  32.969   9.145  1.00 21.83     0.236 C 
ATOM    557  O   GLY A 288      -5.859  33.819   8.868  1.00 22.92    -0.272 OA
ATOM    558  H   GLY A 288      -2.347  31.569   8.575  1.00 24.68     0.163 HD
ATOM    559  HA2 GLY A 288      -3.035  33.487   9.166  1.00 26.55     0.078 H 
ATOM    560  HA3 GLY A 288      -3.690  33.624   7.735  1.00 26.55     0.078 H 
ATOM    561  N   ALA A 289      -5.226  31.977  10.002  1.00 14.95    -0.347 N 
ATOM    562  CA  ALA A 289      -6.535  31.776  10.598  1.00 14.28     0.086 C 
ATOM    563  C   ALA A 289      -6.354  31.391  12.061  1.00 15.60     0.240 C 
ATOM    564  O   ALA A 289      -5.244  31.416  12.600  1.00 14.55    -0.271 OA
ATOM    565  CB  ALA A 289      -7.318  30.705   9.832  1.00 13.71    -0.049 C 
ATOM    566  H   ALA A 289      -4.631  31.408  10.251  1.00 17.95     0.163 HD
ATOM    567  HA  ALA A 289      -7.015  32.618  10.555  1.00 17.14     0.086 H 
ATOM    568  HB1 ALA A 289      -8.210  30.637  10.207  1.00 16.41     0.030 H 
ATOM    569  HB2 ALA A 289      -7.370  30.960   8.898  1.00 16.41     0.030 H 
ATOM    570  HB3 ALA A 289      -6.858  29.855   9.918  1.00 16.41     0.030 H 
ATOM    571  N   GLN A 290      -7.458  30.984  12.688  1.00 15.39    -0.346 N 
ATOM    572  CA  GLN A 290      -7.492  30.664  14.107  1.00 15.83     0.090 C 
ATOM    573  C   GLN A 290      -8.402  29.466  14.320  1.00 14.64     0.241 C 
ATOM    574  O   GLN A 290      -9.503  29.423  13.761  1.00 13.94    -0.271 OA
ATOM    575  CB  GLN A 290      -7.997  31.869  14.907  1.00 18.63    -0.030 C 
ATOM    576  CG  GLN A 290      -8.014  31.700  16.397  1.00 19.68     0.011 C 
ATOM    577  CD  GLN A 290      -8.372  33.014  17.100  1.00 21.26     0.215 C 
ATOM    578  OE1 GLN A 290      -9.514  33.496  17.029  1.00 21.55    -0.274 OA
ATOM    579  NE2 GLN A 290      -7.396  33.600  17.769  1.00 20.91    -0.370 N 
ATOM    580  H   GLN A 290      -8.218  30.885  12.299  1.00 18.48     0.163 HD
ATOM    581  HA  GLN A 290      -6.606  30.426  14.422  1.00 19.01     0.087 H 
ATOM    582  HB2 GLN A 290      -7.424  32.627  14.711  1.00 22.36     0.037 H 
ATOM    583  HB3 GLN A 290      -8.906  32.060  14.629  1.00 22.36     0.037 H 
ATOM    584  HG2 GLN A 290      -8.677  31.034  16.638  1.00 23.62     0.047 H 
ATOM    585  HG3 GLN A 290      -7.137  31.420  16.700  1.00 23.62     0.047 H 
ATOM    586 1HE2 GLN A 290      -6.615  33.241  17.791  1.00 25.10     0.159 HD
ATOM    587 2HE2 GLN A 290      -7.541  34.340  18.182  1.00 25.10     0.159 HD
ATOM    588  N   LEU A 291      -7.950  28.507  15.130  1.00 13.98    -0.346 N 
ATOM    589  CA  LEU A 291      -8.801  27.391  15.531  1.00 13.70     0.089 C 
ATOM    590  C   LEU A 291     -10.107  27.939  16.088  1.00 13.48     0.241 C 
ATOM    591  O   LEU A 291     -10.105  28.800  16.972  1.00 12.30    -0.271 OA
ATOM    592  CB  LEU A 291      -8.091  26.527  16.572  1.00 15.26    -0.035 C 
ATOM    593  CG  LEU A 291      -8.780  25.198  16.910  1.00 15.35    -0.059 C 
ATOM    594  CD1 LEU A 291      -8.989  24.333  15.697  1.00 14.27    -0.073 C 
ATOM    595  CD2 LEU A 291      -7.921  24.456  17.956  1.00 15.47    -0.073 C 
ATOM    596  H   LEU A 291      -7.156  28.480  15.460  1.00 16.78     0.163 HD
ATOM    597  HA  LEU A 291      -8.990  26.821  14.769  1.00 16.45     0.087 H 
ATOM    598  HB2 LEU A 291      -7.205  26.317  16.240  1.00 18.32     0.037 H 
ATOM    599  HB3 LEU A 291      -8.025  27.036  17.395  1.00 18.32     0.037 H 
ATOM    600  HG  LEU A 291      -9.664  25.382  17.266  1.00 18.43     0.038 H 
ATOM    601 1HD1 LEU A 291      -9.276  23.452  15.984  1.00 17.13     0.028 H 
ATOM    602 2HD1 LEU A 291      -9.669  24.736  15.135  1.00 17.13     0.028 H 
ATOM    603 3HD1 LEU A 291      -8.153  24.267  15.210  1.00 17.13     0.028 H 
ATOM    604 1HD2 LEU A 291      -8.354  23.619  18.184  1.00 18.57     0.028 H 
ATOM    605 2HD2 LEU A 291      -7.044  24.282  17.578  1.00 18.57     0.028 H 
ATOM    606 3HD2 LEU A 291      -7.836  25.012  18.746  1.00 18.57     0.028 H 
ATOM    607  N   VAL A 292     -11.227  27.440  15.560  1.00 13.54    -0.346 N 
ATOM    608  CA  VAL A 292     -12.436  28.258  15.516  1.00 11.87     0.092 C 
ATOM    609  C   VAL A 292     -12.858  28.691  16.912  1.00 13.23     0.241 C 
ATOM    610  O   VAL A 292     -12.995  27.870  17.826  1.00 14.00    -0.271 OA
ATOM    611  CB  VAL A 292     -13.569  27.510  14.799  1.00 12.76    -0.033 C 
ATOM    612  CG1 VAL A 292     -13.908  26.184  15.497  1.00 12.73    -0.071 C 
ATOM    613  CG2 VAL A 292     -14.798  28.397  14.705  1.00 13.78    -0.071 C 
ATOM    614  H   VAL A 292     -11.312  26.651  15.230  1.00 16.26     0.163 HD
ATOM    615  HA  VAL A 292     -12.225  29.062  15.015  1.00 14.26     0.088 H 
ATOM    616  HB  VAL A 292     -13.270  27.291  13.902  1.00 15.32     0.042 H 
ATOM    617 1HG1 VAL A 292     -14.583  25.718  14.979  1.00 15.28     0.028 H 
ATOM    618 2HG1 VAL A 292     -13.105  25.643  15.556  1.00 15.28     0.028 H 
ATOM    619 3HG1 VAL A 292     -14.246  26.373  16.387  1.00 15.28     0.028 H 
ATOM    620 1HG2 VAL A 292     -15.399  28.034  14.034  1.00 16.55     0.028 H 
ATOM    621 2HG2 VAL A 292     -15.240  28.416  15.568  1.00 16.55     0.028 H 
ATOM    622 3HG2 VAL A 292     -14.524  29.292  14.453  1.00 16.55     0.028 H 
ATOM    623  N   VAL A 293     -13.066  30.001  17.065  1.00 13.08    -0.346 N 
ATOM    624  CA  VAL A 293     -13.629  30.637  18.249  1.00 14.33     0.092 C 
ATOM    625  C   VAL A 293     -15.050  31.057  17.898  1.00 14.84     0.241 C 
ATOM    626  O   VAL A 293     -15.253  31.862  16.979  1.00 15.47    -0.271 OA
ATOM    627  CB  VAL A 293     -12.789  31.851  18.675  1.00 15.36    -0.033 C 
ATOM    628  CG1 VAL A 293     -13.501  32.638  19.783  1.00 16.81    -0.071 C 
ATOM    629  CG2 VAL A 293     -11.399  31.399  19.137  1.00 13.87    -0.071 C 
ATOM    630  H   VAL A 293     -12.875  30.573  16.452  1.00 15.71     0.163 HD
ATOM    631  HA  VAL A 293     -13.658  30.007  18.985  1.00 17.20     0.088 H 
ATOM    632  HB  VAL A 293     -12.679  32.442  17.913  1.00 18.44     0.042 H 
ATOM    633 1HG1 VAL A 293     -12.874  33.262  20.180  1.00 20.18     0.028 H 
ATOM    634 2HG1 VAL A 293     -14.248  33.122  19.396  1.00 20.18     0.028 H 
ATOM    635 3HG1 VAL A 293     -13.822  32.017  20.455  1.00 20.18     0.028 H 
ATOM    636 1HG2 VAL A 293     -10.885  32.178  19.402  1.00 16.65     0.028 H 
ATOM    637 2HG2 VAL A 293     -11.498  30.796  19.891  1.00 16.65     0.028 H 
ATOM    638 3HG2 VAL A 293     -10.956  30.943  18.405  1.00 16.65     0.028 H 
ATOM    639  N   ILE A 294     -16.028  30.521  18.626  1.00 13.92    -0.346 N 
ATOM    640  CA  ILE A 294     -17.442  30.748  18.334  1.00 13.17     0.092 C 
ATOM    641  C   ILE A 294     -17.928  31.975  19.081  1.00 15.31     0.241 C 
ATOM    642  O   ILE A 294     -17.736  32.101  20.301  1.00 17.01    -0.271 OA
ATOM    643  CB  ILE A 294     -18.289  29.523  18.713  1.00 12.51    -0.030 C 
ATOM    644  CG1 ILE A 294     -17.699  28.273  18.080  1.00 11.73    -0.063 C 
ATOM    645  CG2 ILE A 294     -19.712  29.723  18.259  1.00 13.36    -0.071 C 
ATOM    646  CD1 ILE A 294     -18.352  26.950  18.529  1.00 12.15    -0.076 C 
ATOM    647  H   ILE A 294     -15.894  30.013  19.307  1.00 16.72     0.163 HD
ATOM    648  HA  ILE A 294     -17.532  30.913  17.383  1.00 15.81     0.088 H 
ATOM    649  HB  ILE A 294     -18.282  29.418  19.677  1.00 15.02     0.043 H 
ATOM    650 2HG1 ILE A 294     -17.802  28.337  17.118  1.00 14.09     0.033 H 
ATOM    651 3HG1 ILE A 294     -16.758  28.226  18.311  1.00 14.09     0.033 H 
ATOM    652 1HG2 ILE A 294     -20.204  28.897  18.388  1.00 16.04     0.028 H 
ATOM    653 2HG2 ILE A 294     -20.114  30.433  18.784  1.00 16.04     0.028 H 
ATOM    654 3HG2 ILE A 294     -19.713  29.965  17.320  1.00 16.04     0.028 H 
ATOM    655 1HD1 ILE A 294     -17.823  26.208  18.196  1.00 14.59     0.027 H 
ATOM    656 2HD1 ILE A 294     -18.382  26.926  19.498  1.00 14.59     0.027 H 
ATOM    657 3HD1 ILE A 294     -19.251  26.904  18.168  1.00 14.59     0.027 H 
ATOM    658  N   LYS A 295     -18.607  32.863  18.360  1.00 16.70    -0.346 N 
ATOM    659  CA  LYS A 295     -19.026  34.134  18.916  1.00 17.42     0.089 C 
ATOM    660  C   LYS A 295     -20.535  34.279  19.003  1.00 18.66     0.241 C 
ATOM    661  O   LYS A 295     -21.009  35.221  19.648  1.00 18.67    -0.271 OA
ATOM    662  CB  LYS A 295     -18.470  35.302  18.081  1.00 18.80    -0.038 C 
ATOM    663  CG  LYS A 295     -16.961  35.472  18.114  1.00 21.82    -0.061 C 
ATOM    664  CD  LYS A 295     -16.444  35.784  19.496  1.00 22.99    -0.043 C 
ATOM    665  CE  LYS A 295     -14.953  36.200  19.454  1.00 24.28     0.080 C 
ATOM    666  NZ  LYS A 295     -14.344  36.139  20.821  1.00 24.53    -0.079 N 
ATOM    667  H   LYS A 295     -18.838  32.745  17.540  1.00 20.05     0.163 HD
ATOM    668  HA  LYS A 295     -18.659  34.209  19.811  1.00 20.91     0.087 H 
ATOM    669  HB2 LYS A 295     -18.724  35.163  17.155  1.00 22.56     0.036 H 
ATOM    670  HB3 LYS A 295     -18.860  36.126  18.412  1.00 22.56     0.036 H 
ATOM    671  HG2 LYS A 295     -16.543  34.649  17.816  1.00 26.19     0.033 H 
ATOM    672  HG3 LYS A 295     -16.711  36.203  17.527  1.00 26.19     0.033 H 
ATOM    673  HD2 LYS A 295     -16.956  36.517  19.874  1.00 27.59     0.035 H 
ATOM    674  HD3 LYS A 295     -16.527  34.997  20.056  1.00 27.59     0.035 H 
ATOM    675  HE2 LYS A 295     -14.464  35.597  18.873  1.00 29.14     0.075 H 
ATOM    676  HE3 LYS A 295     -14.879  37.110  19.125  1.00 29.14     0.075 H 
ATOM    677  HZ1 LYS A 295     -14.781  36.684  21.373  1.00 29.45     0.274 HD
ATOM    678  HZ2 LYS A 295     -14.390  35.309  21.138  1.00 29.45     0.274 HD
ATOM    679  HZ3 LYS A 295     -13.490  36.388  20.785  1.00 29.45     0.274 HD
ATOM    680  N   SER A 296     -21.299  33.401  18.354  1.00 15.72    -0.344 N 
ATOM    681  CA  SER A 296     -22.749  33.524  18.363  1.00 14.54     0.109 C 
ATOM    682  C   SER A 296     -23.407  32.155  18.291  1.00 13.24     0.243 C 
ATOM    683  O   SER A 296     -22.792  31.165  17.886  1.00 14.57    -0.271 OA
ATOM    684  CB  SER A 296     -23.250  34.377  17.195  1.00 14.80     0.044 C 
ATOM    685  OG  SER A 296     -23.086  33.707  15.955  1.00 15.41    -0.398 OA
ATOM    686  H   SER A 296     -21.001  32.731  17.905  1.00 18.87     0.163 HD
ATOM    687  HA  SER A 296     -23.001  33.936  19.204  1.00 17.46     0.090 H 
ATOM    688  HB2 SER A 296     -24.193  34.566  17.326  1.00 17.76     0.077 H 
ATOM    689  HB3 SER A 296     -22.746  35.206  17.172  1.00 17.76     0.077 H 
ATOM    690  HG  SER A 296     -23.424  34.162  15.335  1.00 18.50     0.209 HD
ATOM    691  N   ALA A 297     -24.687  32.127  18.677  1.00 16.12    -0.346 N 
ATOM    692  CA  ALA A 297     -25.471  30.899  18.613  1.00 15.57     0.086 C 
ATOM    693  C   ALA A 297     -25.627  30.410  17.178  1.00 16.09     0.240 C 
ATOM    694  O   ALA A 297     -25.511  29.211  16.911  1.00 15.33    -0.271 OA
ATOM    695  CB  ALA A 297     -26.839  31.125  19.252  1.00 16.74    -0.049 C 
ATOM    696  H   ALA A 297     -25.123  32.803  18.980  1.00 19.35     0.163 HD
ATOM    697  HA  ALA A 297     -25.010  30.207  19.113  1.00 18.70     0.086 H 
ATOM    698  HB1 ALA A 297     -27.358  30.308  19.185  1.00 20.09     0.030 H 
ATOM    699  HB2 ALA A 297     -26.716  31.363  20.185  1.00 20.09     0.030 H 
ATOM    700  HB3 ALA A 297     -27.292  31.844  18.784  1.00 20.09     0.030 H 
ATOM    701  N   GLU A 298     -25.907  31.319  16.240  1.00 14.14    -0.346 N 
ATOM    702  CA  GLU A 298     -26.038  30.918  14.843  1.00 14.55     0.090 C 
ATOM    703  C   GLU A 298     -24.752  30.298  14.315  1.00 13.49     0.241 C 
ATOM    704  O   GLU A 298     -24.786  29.316  13.567  1.00 13.96    -0.271 OA
ATOM    705  CB  GLU A 298     -26.433  32.120  13.994  1.00 21.38    -0.029 C 
ATOM    706  CG  GLU A 298     -27.858  32.602  14.236  1.00 30.68     0.018 C 
ATOM    707  CD  GLU A 298     -28.101  33.969  13.638  1.00 39.50     0.172 C 
ATOM    708  OE1 GLU A 298     -27.889  34.978  14.346  1.00 39.56    -0.648 OA
ATOM    709  OE2 GLU A 298     -28.486  34.026  12.454  1.00 46.70    -0.648 OA
ATOM    710  H   GLU A 298     -26.024  32.159  16.384  1.00 16.93     0.163 HD
ATOM    711  HA  GLU A 298     -26.740  30.251  14.777  1.00 17.47     0.087 H 
ATOM    712  HB2 GLU A 298     -25.833  32.855  14.196  1.00 25.67     0.037 H 
ATOM    713  HB3 GLU A 298     -26.357  31.878  13.057  1.00 25.67     0.037 H 
ATOM    714  HG2 GLU A 298     -28.480  31.978  13.829  1.00 36.83     0.049 H 
ATOM    715  HG3 GLU A 298     -28.019  32.655  15.191  1.00 36.83     0.049 H 
ATOM    716  N   GLU A 299     -23.604  30.871  14.677  1.00 12.85    -0.346 N 
ATOM    717  CA  GLU A 299     -22.330  30.275  14.297  1.00 12.89     0.090 C 
ATOM    718  C   GLU A 299     -22.175  28.872  14.885  1.00 11.63     0.241 C 
ATOM    719  O   GLU A 299     -21.779  27.940  14.177  1.00 11.49    -0.271 OA
ATOM    720  CB  GLU A 299     -21.195  31.195  14.736  1.00 13.49    -0.029 C 
ATOM    721  CG  GLU A 299     -19.834  30.772  14.274  1.00 14.10     0.018 C 
ATOM    722  CD  GLU A 299     -18.738  31.753  14.685  1.00 15.00     0.172 C 
ATOM    723  OE1 GLU A 299     -17.645  31.677  14.087  1.00 17.15    -0.648 OA
ATOM    724  OE2 GLU A 299     -18.977  32.601  15.574  1.00 15.00    -0.648 OA
ATOM    725  H   GLU A 299     -23.536  31.595  15.136  1.00 15.39     0.163 HD
ATOM    726  HA  GLU A 299     -22.286  30.184  13.332  1.00 15.47     0.087 H 
ATOM    727  HB2 GLU A 299     -21.362  32.082  14.381  1.00 16.20     0.037 H 
ATOM    728  HB3 GLU A 299     -21.179  31.223  15.705  1.00 16.20     0.037 H 
ATOM    729  HG2 GLU A 299     -19.623  29.908  14.661  1.00 16.93     0.049 H 
ATOM    730  HG3 GLU A 299     -19.834  30.711  13.306  1.00 16.93     0.049 H 
ATOM    731  N   GLN A 300     -22.519  28.689  16.162  1.00 12.03    -0.346 N 
ATOM    732  CA  GLN A 300     -22.480  27.351  16.752  1.00 13.85     0.090 C 
ATOM    733  C   GLN A 300     -23.354  26.375  15.969  1.00 12.21     0.241 C 
ATOM    734  O   GLN A 300     -22.951  25.238  15.700  1.00 11.75    -0.271 OA
ATOM    735  CB  GLN A 300     -22.905  27.423  18.223  1.00 13.65    -0.030 C 
ATOM    736  CG  GLN A 300     -23.582  26.188  18.766  1.00 13.10     0.011 C 
ATOM    737  CD  GLN A 300     -22.681  24.949  18.760  1.00 13.60     0.215 C 
ATOM    738  OE1 GLN A 300     -21.455  25.038  18.689  1.00 12.07    -0.274 OA
ATOM    739  NE2 GLN A 300     -23.299  23.787  18.846  1.00 15.40    -0.370 N 
ATOM    740  H   GLN A 300     -22.775  29.310  16.699  1.00 14.44     0.163 HD
ATOM    741  HA  GLN A 300     -21.570  27.016  16.721  1.00 16.63     0.087 H 
ATOM    742  HB2 GLN A 300     -22.114  27.579  18.762  1.00 16.39     0.037 H 
ATOM    743  HB3 GLN A 300     -23.527  28.161  18.325  1.00 16.39     0.037 H 
ATOM    744  HG2 GLN A 300     -23.851  26.356  19.682  1.00 15.73     0.047 H 
ATOM    745  HG3 GLN A 300     -24.360  25.992  18.221  1.00 15.73     0.047 H 
ATOM    746 1HE2 GLN A 300     -24.157  23.760  18.900  1.00 18.49     0.159 HD
ATOM    747 2HE2 GLN A 300     -22.844  23.057  18.847  1.00 18.49     0.159 HD
ATOM    748  N   ASN A 301     -24.567  26.789  15.608  1.00 12.44    -0.346 N 
ATOM    749  CA  ASN A 301     -25.450  25.860  14.910  1.00 13.20     0.097 C 
ATOM    750  C   ASN A 301     -24.869  25.480  13.550  1.00 13.06     0.241 C 
ATOM    751  O   ASN A 301     -24.965  24.322  13.123  1.00 13.30    -0.271 OA
ATOM    752  CB  ASN A 301     -26.833  26.475  14.713  1.00 14.56     0.036 C 
ATOM    753  CG  ASN A 301     -27.525  26.821  16.016  1.00 17.57     0.217 C 
ATOM    754  OD1 ASN A 301     -27.218  26.268  17.064  1.00 17.56    -0.274 OA
ATOM    755  ND2 ASN A 301     -28.478  27.742  15.949  1.00 19.13    -0.370 N 
ATOM    756  H   ASN A 301     -24.893  27.572  15.748  1.00 14.89     0.163 HD
ATOM    757  HA  ASN A 301     -25.546  25.064  15.455  1.00 15.80     0.088 H 
ATOM    758  HB2 ASN A 301     -26.743  27.292  14.198  1.00 17.43     0.051 H 
ATOM    759  HB3 ASN A 301     -27.393  25.843  14.237  1.00 17.43     0.051 H 
ATOM    760 1HD2 ASN A 301     -28.902  27.975  16.660  1.00 22.96     0.159 HD
ATOM    761 2HD2 ASN A 301     -28.672  28.106  15.194  1.00 22.96     0.159 HD
ATOM    762  N   PHE A 302     -24.279  26.460  12.864  1.00 12.93    -0.346 N 
ATOM    763  CA  PHE A 302     -23.691  26.252  11.540  1.00 13.18     0.093 C 
ATOM    764  C   PHE A 302     -22.541  25.260  11.628  1.00 12.87     0.241 C 
ATOM    765  O   PHE A 302     -22.449  24.310  10.832  1.00 13.59    -0.271 OA
ATOM    766  CB  PHE A 302     -23.266  27.636  10.998  1.00 14.53    -0.014 C 
ATOM    767  CG  PHE A 302     -22.225  27.607   9.922  1.00 15.51    -0.056 A 
ATOM    768  CD1 PHE A 302     -22.574  27.312   8.625  1.00 15.07    -0.077 A 
ATOM    769  CD2 PHE A 302     -20.905  27.930  10.204  1.00 16.22    -0.077 A 
ATOM    770  CE1 PHE A 302     -21.632  27.280   7.628  1.00 17.80    -0.082 A 
ATOM    771  CE2 PHE A 302     -19.945  27.907   9.201  1.00 16.04    -0.082 A 
ATOM    772  CZ  PHE A 302     -20.310  27.584   7.914  1.00 17.96    -0.083 A 
ATOM    773  H   PHE A 302     -24.203  27.269  13.145  1.00 15.48     0.163 HD
ATOM    774  HA  PHE A 302     -24.327  25.873  10.913  1.00 15.78     0.088 H 
ATOM    775  HB2 PHE A 302     -24.050  28.075  10.631  1.00 17.45     0.043 H 
ATOM    776  HB3 PHE A 302     -22.908  28.157  11.734  1.00 17.45     0.043 H 
ATOM    777  HD1 PHE A 302     -23.463  27.132   8.421  1.00 18.04     0.084 H 
ATOM    778  HD2 PHE A 302     -20.662  28.164  11.070  1.00 19.47     0.084 H 
ATOM    779  HE1 PHE A 302     -21.880  27.054   6.761  1.00 21.37     0.083 H 
ATOM    780  HE2 PHE A 302     -19.059  28.109   9.398  1.00 19.25     0.083 H 
ATOM    781  HZ  PHE A 302     -19.671  27.571   7.238  1.00 21.55     0.083 H 
ATOM    782  N   LEU A 303     -21.677  25.432  12.623  1.00 12.02    -0.346 N 
ATOM    783  CA  LEU A 303     -20.537  24.539  12.775  1.00 11.30     0.089 C 
ATOM    784  C   LEU A 303     -20.973  23.149  13.222  1.00 11.93     0.241 C 
ATOM    785  O   LEU A 303     -20.455  22.139  12.721  1.00 11.47    -0.271 OA
ATOM    786  CB  LEU A 303     -19.548  25.140  13.767  1.00 11.54    -0.035 C 
ATOM    787  CG  LEU A 303     -18.904  26.455  13.324  1.00 11.32    -0.059 C 
ATOM    788  CD1 LEU A 303     -18.331  27.164  14.539  1.00 11.63    -0.073 C 
ATOM    789  CD2 LEU A 303     -17.853  26.187  12.282  1.00 12.88    -0.073 C 
ATOM    790  H   LEU A 303     -21.727  26.050  13.219  1.00 14.43     0.163 HD
ATOM    791  HA  LEU A 303     -20.091  24.445  11.918  1.00 13.52     0.087 H 
ATOM    792  HB2 LEU A 303     -20.015  25.311  14.600  1.00 13.85     0.037 H 
ATOM    793  HB3 LEU A 303     -18.833  24.500  13.913  1.00 13.85     0.037 H 
ATOM    794  HG  LEU A 303     -19.562  27.041  12.920  1.00 13.54     0.038 H 
ATOM    795 1HD1 LEU A 303     -17.883  27.974  14.250  1.00 13.97     0.028 H 
ATOM    796 2HD1 LEU A 303     -19.055  27.385  15.146  1.00 13.97     0.028 H 
ATOM    797 3HD1 LEU A 303     -17.699  26.575  14.980  1.00 13.97     0.028 H 
ATOM    798 1HD2 LEU A 303     -17.419  27.023  12.049  1.00 15.46     0.028 H 
ATOM    799 2HD2 LEU A 303     -17.201  25.566  12.643  1.00 15.46     0.028 H 
ATOM    800 3HD2 LEU A 303     -18.276  25.803  11.498  1.00 15.46     0.028 H 
ATOM    801  N   GLN A 304     -21.920  23.073  14.168  1.00 14.57    -0.346 N 
ATOM    802  CA  GLN A 304     -22.348  21.779  14.694  1.00 14.95     0.090 C 
ATOM    803  C   GLN A 304     -23.036  20.960  13.615  1.00 15.59     0.241 C 
ATOM    804  O   GLN A 304     -22.860  19.738  13.535  1.00 15.58    -0.271 OA
ATOM    805  CB  GLN A 304     -23.283  21.974  15.889  1.00 15.64    -0.030 C 
ATOM    806  CG  GLN A 304     -23.569  20.709  16.664  1.00 17.08     0.011 C 
ATOM    807  CD  GLN A 304     -22.432  20.342  17.582  1.00 15.23     0.215 C 
ATOM    808  OE1 GLN A 304     -22.004  21.169  18.387  1.00 13.55    -0.274 OA
ATOM    809  NE2 GLN A 304     -21.969  19.085  17.512  1.00 16.04    -0.370 N 
ATOM    810  H   GLN A 304     -22.323  23.748  14.518  1.00 17.50     0.163 HD
ATOM    811  HA  GLN A 304     -21.568  21.292  15.002  1.00 17.95     0.087 H 
ATOM    812  HB2 GLN A 304     -22.876  22.609  16.500  1.00 18.78     0.037 H 
ATOM    813  HB3 GLN A 304     -24.130  22.320  15.567  1.00 18.78     0.037 H 
ATOM    814  HG2 GLN A 304     -24.365  20.838  17.203  1.00 20.50     0.047 H 
ATOM    815  HG3 GLN A 304     -23.705  19.977  16.042  1.00 20.50     0.047 H 
ATOM    816 1HE2 GLN A 304     -22.321  18.527  16.960  1.00 19.25     0.159 HD
ATOM    817 2HE2 GLN A 304     -21.321  18.837  18.019  1.00 19.25     0.159 HD
ATOM    818  N   LEU A 305     -23.827  21.614  12.772  1.00 15.19    -0.346 N 
ATOM    819  CA  LEU A 305     -24.485  20.908  11.684  1.00 18.08     0.089 C 
ATOM    820  C   LEU A 305     -23.477  20.209  10.782  1.00 15.97     0.241 C 
ATOM    821  O   LEU A 305     -23.712  19.078  10.346  1.00 16.47    -0.271 OA
ATOM    822  CB  LEU A 305     -25.324  21.882  10.865  1.00 24.65    -0.035 C 
ATOM    823  CG  LEU A 305     -26.769  22.114  11.288  1.00 32.28    -0.059 C 
ATOM    824  CD1 LEU A 305     -27.261  23.491  10.829  1.00 32.95    -0.073 C 
ATOM    825  CD2 LEU A 305     -27.655  21.010  10.712  1.00 35.87    -0.073 C 
ATOM    826  H   LEU A 305     -23.998  22.457  12.806  1.00 18.24     0.163 HD
ATOM    827  HA  LEU A 305     -25.072  20.236  12.065  1.00 21.71     0.087 H 
ATOM    828  HB2 LEU A 305     -24.883  22.746  10.892  1.00 29.59     0.037 H 
ATOM    829  HB3 LEU A 305     -25.350  21.552   9.953  1.00 29.59     0.037 H 
ATOM    830  HG  LEU A 305     -26.826  22.092  12.256  1.00 38.74     0.038 H 
ATOM    831 1HD1 LEU A 305     -28.188  23.600  11.093  1.00 39.55     0.028 H 
ATOM    832 2HD1 LEU A 305     -26.716  24.177  11.246  1.00 39.55     0.028 H 
ATOM    833 3HD1 LEU A 305     -27.184  23.549   9.864  1.00 39.55     0.028 H 
ATOM    834 1HD2 LEU A 305     -28.572  21.166  10.986  1.00 43.05     0.028 H 
ATOM    835 2HD2 LEU A 305     -27.591  21.026   9.744  1.00 43.05     0.028 H 
ATOM    836 3HD2 LEU A 305     -27.350  20.153  11.049  1.00 43.05     0.028 H 
ATOM    837  N   GLN A 306     -22.354  20.873  10.485  1.00 14.75    -0.346 N 
ATOM    838  CA  GLN A 306     -21.355  20.302   9.584  1.00 15.29     0.098 C 
ATOM    839  C   GLN A 306     -20.608  19.151  10.247  1.00 14.10     0.340 C 
ATOM    840  O   GLN A 306     -20.326  18.129   9.608  1.00 14.25    -0.263 OA
ATOM    841  CB  GLN A 306     -20.376  21.388   9.139  1.00 16.62    -0.030 C 
ATOM    842  CG  GLN A 306     -19.218  20.857   8.309  1.00 19.13     0.011 C 
ATOM    843  CD  GLN A 306     -19.632  20.267   6.970  1.00 22.39     0.215 C 
ATOM    844  OE1 GLN A 306     -20.807  20.296   6.568  1.00 21.67    -0.274 OA
ATOM    845  NE2 GLN A 306     -18.648  19.719   6.265  1.00 24.71    -0.370 N 
ATOM    846  H   GLN A 306     -22.148  21.651  10.789  1.00 17.71     0.163 HD
ATOM    847  HA  GLN A 306     -21.803  19.955   8.796  1.00 18.36     0.087 H 
ATOM    848  HB2 GLN A 306     -20.854  22.038   8.601  1.00 19.95     0.037 H 
ATOM    849  HB3 GLN A 306     -20.005  21.816   9.926  1.00 19.95     0.037 H 
ATOM    850  HG2 GLN A 306     -18.603  21.586   8.131  1.00 22.97     0.047 H 
ATOM    851  HG3 GLN A 306     -18.770  20.159   8.811  1.00 22.97     0.047 H 
ATOM    852 1HE2 GLN A 306     -17.846  19.717   6.575  1.00 29.66     0.159 HD
ATOM    853 2HE2 GLN A 306     -18.813  19.367   5.498  1.00 29.66     0.159 HD
ATOM    854  N   SER A 307     -20.241  19.311  11.518  1.00 12.55     0.023 N 
ATOM    855  CA  SER A 307     -19.621  18.211  12.240  0.48 16.34     0.210 C 
ATOM    857  C   SER A 307     -20.575  17.031  12.344  1.00 15.52     0.209 C 
ATOM    858  O   SER A 307     -20.177  15.876  12.150  1.00 16.57    -0.279 OA
ATOM    859  CB  SER A 307     -19.190  18.681  13.628  0.48 20.72     0.053 C 
ATOM    861  OG  SER A 307     -18.257  19.740  13.536  0.48 25.19    -0.398 OA
ATOM    863  H   SER A 307     -20.339  20.033  11.976  1.00 15.06     0.292 HD
ATOM    864  HA  SER A 307     -18.827  17.919  11.765  1.00 19.61     0.187 H 
ATOM    865  HB2 SER A 307     -19.971  18.990  14.113  0.48 24.88     0.077 H 
ATOM    867  HB3 SER A 307     -18.779  17.939  14.099  0.48 24.88     0.077 H 
ATOM    869  HG  SER A 307     -18.589  20.378  13.102  0.48 30.23     0.209 HD
ATOM    871  N   SER A 308     -21.850  17.309  12.620  1.00 17.75    -0.349 N 
ATOM    872  CA  SER A 308     -22.850  16.252  12.727  1.00 20.58     0.109 C 
ATOM    873  C   SER A 308     -23.039  15.539  11.394  1.00 21.70     0.243 C 
ATOM    874  O   SER A 308     -22.976  14.302  11.323  1.00 23.94    -0.271 OA
ATOM    875  CB  SER A 308     -24.169  16.849  13.222  1.00 22.76     0.044 C 
ATOM    876  OG  SER A 308     -25.177  15.866  13.227  1.00 29.62    -0.398 OA
ATOM    877  H   SER A 308     -22.162  18.099  12.750  1.00 21.30     0.163 HD
ATOM    878  HA  SER A 308     -22.552  15.593  13.374  1.00 24.71     0.090 H 
ATOM    879  HB2 SER A 308     -24.048  17.185  14.123  1.00 27.32     0.077 H 
ATOM    880  HB3 SER A 308     -24.432  17.571  12.630  1.00 27.32     0.077 H 
ATOM    881  HG  SER A 308     -25.904  16.202  13.483  1.00 35.55     0.209 HD
ATOM    882  N   ARG A 309     -23.267  16.299  10.324  1.00 20.22    -0.346 N 
ATOM    883  CA  ARG A 309     -23.479  15.712   9.007  1.00 21.36     0.089 C 
ATOM    884  C   ARG A 309     -22.275  14.892   8.559  1.00 20.46     0.241 C 
ATOM    885  O   ARG A 309     -22.422  13.770   8.070  1.00 22.11    -0.271 OA
ATOM    886  CB  ARG A 309     -23.754  16.804   7.978  1.00 24.20    -0.036 C 
ATOM    887  CG  ARG A 309     -25.096  17.490   8.090  1.00 30.97    -0.048 C 
ATOM    888  CD  ARG A 309     -25.213  18.578   6.991  1.00 35.88     0.009 C 
ATOM    889  NE  ARG A 309     -26.589  19.019   6.789  1.00 42.03    -0.227 N 
ATOM    890  CZ  ARG A 309     -26.983  20.285   6.857  1.00 46.02     0.665 C 
ATOM    891  NH1 ARG A 309     -26.099  21.244   7.111  1.00 44.87    -0.235 N 
ATOM    892  NH2 ARG A 309     -28.259  20.593   6.659  1.00 50.40    -0.235 N 
ATOM    893  H   ARG A 309     -23.305  17.159  10.334  1.00 24.27     0.163 HD
ATOM    894  HA  ARG A 309     -24.251  15.128   9.064  1.00 25.64     0.087 H 
ATOM    895  HB2 ARG A 309     -23.072  17.488   8.071  1.00 29.05     0.036 H 
ATOM    896  HB3 ARG A 309     -23.707  16.407   7.094  1.00 29.05     0.036 H 
ATOM    897  HG2 ARG A 309     -25.808  16.842   7.967  1.00 37.17     0.035 H 
ATOM    898  HG3 ARG A 309     -25.178  17.912   8.959  1.00 37.17     0.035 H 
ATOM    899  HD2 ARG A 309     -24.684  19.349   7.250  1.00 43.07     0.064 H 
ATOM    900  HD3 ARG A 309     -24.886  18.218   6.152  1.00 43.07     0.064 H 
ATOM    901  HE  ARG A 309     -27.183  18.422   6.616  1.00 50.44     0.177 HD
ATOM    902 HH11 ARG A 309     -25.271  21.044   7.232  1.00 53.85     0.174 HD
ATOM    903 HH12 ARG A 309     -26.354  22.064   7.155  1.00 53.85     0.174 HD
ATOM    904 HH21 ARG A 309     -28.829  19.972   6.488  1.00 60.49     0.174 HD
ATOM    905 HH22 ARG A 309     -28.515  21.412   6.703  1.00 60.49     0.174 HD
ATOM    906  N   SER A 310     -21.076  15.465   8.670  1.00 17.52    -0.344 N 
ATOM    907  CA  SER A 310     -19.869  14.775   8.226  1.00 16.97     0.109 C 
ATOM    908  C   SER A 310     -19.488  13.600   9.121  1.00 15.90     0.243 C 
ATOM    909  O   SER A 310     -18.654  12.783   8.716  1.00 16.49    -0.271 OA
ATOM    910  CB  SER A 310     -18.708  15.772   8.156  1.00 17.13     0.044 C 
ATOM    911  OG  SER A 310     -18.344  16.203   9.451  1.00 20.82    -0.398 OA
ATOM    912  H   SER A 310     -20.936  16.248   8.997  1.00 21.03     0.163 HD
ATOM    913  HA  SER A 310     -20.022  14.422   7.336  1.00 20.37     0.090 H 
ATOM    914  HB2 SER A 310     -17.945  15.341   7.739  1.00 20.56     0.077 H 
ATOM    915  HB3 SER A 310     -18.982  16.541   7.632  1.00 20.56     0.077 H 
ATOM    916  HG  SER A 310     -19.011  16.528   9.843  1.00 24.99     0.209 HD
ATOM    917  N   ASN A 311     -20.081  13.483  10.308  1.00 15.87    -0.345 N 
ATOM    918  CA  ASN A 311     -19.721  12.441  11.265  1.00 15.84     0.097 C 
ATOM    919  C   ASN A 311     -18.226  12.512  11.571  1.00 15.80     0.241 C 
ATOM    920  O   ASN A 311     -17.510  11.509  11.566  1.00 16.00    -0.271 OA
ATOM    921  CB  ASN A 311     -20.128  11.057  10.750  1.00 16.58     0.036 C 
ATOM    922  CG  ASN A 311     -20.317  10.049  11.868  1.00 17.55     0.217 C 
ATOM    923  OD1 ASN A 311     -20.025  10.318  13.030  1.00 16.42    -0.274 OA
ATOM    924  ND2 ASN A 311     -20.780   8.871  11.514  1.00 18.34    -0.370 N 
ATOM    925  H   ASN A 311     -20.706  14.005  10.585  1.00 19.01     0.163 HD
ATOM    926  HA  ASN A 311     -20.201  12.586  12.095  1.00 18.97     0.088 H 
ATOM    927  HB2 ASN A 311     -20.968  11.132  10.269  1.00 19.86     0.051 H 
ATOM    928  HB3 ASN A 311     -19.436  10.723  10.158  1.00 19.86     0.051 H 
ATOM    929 1HD2 ASN A 311     -20.906   8.262  12.107  1.00 22.01     0.159 HD
ATOM    930 2HD2 ASN A 311     -20.957   8.710  10.688  1.00 22.01     0.159 HD
ATOM    931  N   ARG A 312     -17.755  13.729  11.844  1.00 16.92    -0.346 N 
ATOM    932  CA  ARG A 312     -16.354  13.974  12.161  1.00 17.30     0.089 C 
ATOM    933  C   ARG A 312     -16.224  14.615  13.535  1.00 15.64     0.241 C 
ATOM    934  O   ARG A 312     -16.753  15.708  13.767  1.00 17.93    -0.271 OA
ATOM    935  CB  ARG A 312     -15.704  14.867  11.107  1.00 20.19    -0.036 C 
ATOM    936  CG  ARG A 312     -15.562  14.193   9.747  1.00 24.83    -0.048 C 
ATOM    937  CD  ARG A 312     -14.695  15.025   8.830  1.00 28.48     0.009 C 
ATOM    938  NE  ARG A 312     -14.433  14.336   7.573  1.00 33.42    -0.227 N 
ATOM    939  CZ  ARG A 312     -13.698  14.842   6.589  1.00 37.14     0.665 C 
ATOM    940  NH1 ARG A 312     -13.160  16.043   6.722  1.00 37.22    -0.235 N 
ATOM    941  NH2 ARG A 312     -13.495  14.150   5.476  1.00 39.00    -0.235 N 
ATOM    942  H   ARG A 312     -18.241  14.439  11.850  1.00 20.32     0.163 HD
ATOM    943  HA  ARG A 312     -15.896  13.120  12.191  1.00 20.77     0.087 H 
ATOM    944  HB2 ARG A 312     -16.248  15.661  10.990  1.00 24.24     0.036 H 
ATOM    945  HB3 ARG A 312     -14.816  15.115  11.410  1.00 24.24     0.036 H 
ATOM    946  HG2 ARG A 312     -15.148  13.323   9.858  1.00 29.80     0.035 H 
ATOM    947  HG3 ARG A 312     -16.437  14.095   9.340  1.00 29.80     0.035 H 
ATOM    948  HD2 ARG A 312     -15.146  15.860   8.632  1.00 34.18     0.064 H 
ATOM    949  HD3 ARG A 312     -13.846  15.201   9.264  1.00 34.18     0.064 H 
ATOM    950  HE  ARG A 312     -14.774  13.554   7.461  1.00 40.11     0.177 HD
ATOM    951 HH11 ARG A 312     -13.286  16.493   7.444  1.00 44.68     0.174 HD
ATOM    952 HH12 ARG A 312     -12.684  16.373   6.087  1.00 44.68     0.174 HD
ATOM    953 HH21 ARG A 312     -13.840  13.368   5.388  1.00 46.81     0.174 HD
ATOM    954 HH22 ARG A 312     -13.018  14.484   4.843  1.00 46.81     0.174 HD
ATOM    955  N   PHE A 313     -15.509  13.941  14.434  1.00 14.46    -0.346 N 
ATOM    956  CA  PHE A 313     -15.136  14.532  15.714  1.00 14.16     0.093 C 
ATOM    957  C   PHE A 313     -14.060  15.577  15.471  1.00 13.85     0.241 C 
ATOM    958  O   PHE A 313     -12.996  15.254  14.933  1.00 14.14    -0.271 OA
ATOM    959  CB  PHE A 313     -14.653  13.446  16.667  1.00 16.07    -0.014 C 
ATOM    960  CG  PHE A 313     -15.687  12.409  16.930  1.00 16.54    -0.056 A 
ATOM    961  CD1 PHE A 313     -16.882  12.752  17.531  1.00 17.99    -0.077 A 
ATOM    962  CD2 PHE A 313     -15.476  11.096  16.574  1.00 18.20    -0.077 A 
ATOM    963  CE1 PHE A 313     -17.855  11.787  17.765  1.00 19.95    -0.082 A 
ATOM    964  CE2 PHE A 313     -16.445  10.131  16.813  1.00 19.46    -0.082 A 
ATOM    965  CZ  PHE A 313     -17.628  10.482  17.403  1.00 19.92    -0.083 A 
ATOM    966  H   PHE A 313     -15.226  13.135  14.326  1.00 17.31     0.163 HD
ATOM    967  HA  PHE A 313     -15.900  14.963  16.127  1.00 16.95     0.088 H 
ATOM    968  HB2 PHE A 313     -13.880  13.007  16.280  1.00 19.29     0.043 H 
ATOM    969  HB3 PHE A 313     -14.414  13.853  17.514  1.00 19.29     0.043 H 
ATOM    970  HD1 PHE A 313     -17.038  13.634  17.781  1.00 21.59     0.084 H 
ATOM    971  HD2 PHE A 313     -14.675  10.852  16.169  1.00 21.85     0.084 H 
ATOM    972  HE1 PHE A 313     -18.659  12.025  18.166  1.00 23.95     0.083 H 
ATOM    973  HE2 PHE A 313     -16.290   9.246  16.572  1.00 23.36     0.083 H 
ATOM    974  HZ  PHE A 313     -18.278   9.836  17.560  1.00 23.91     0.083 H 
ATOM    975  N   THR A 314     -14.347  16.826  15.859  1.00 13.44    -0.344 N 
ATOM    976  CA  THR A 314     -13.617  17.997  15.384  1.00 14.31     0.113 C 
ATOM    977  C   THR A 314     -13.279  18.957  16.518  1.00 13.49     0.243 C 
ATOM    978  O   THR A 314     -14.159  19.380  17.272  1.00 13.68    -0.271 OA
ATOM    979  CB  THR A 314     -14.464  18.725  14.322  1.00 14.65     0.060 C 
ATOM    980  OG1 THR A 314     -14.806  17.822  13.260  1.00 16.36    -0.393 OA
ATOM    981  CG2 THR A 314     -13.743  19.915  13.757  1.00 14.86    -0.050 C 
ATOM    982  H   THR A 314     -14.977  17.020  16.411  1.00 16.13     0.163 HD
ATOM    983  HA  THR A 314     -12.768  17.709  15.016  1.00 17.18     0.091 H 
ATOM    984  HB  THR A 314     -15.276  19.047  14.744  1.00 17.58     0.086 H 
ATOM    985  HG1 THR A 314     -15.279  17.195  13.558  1.00 19.64     0.210 HD
ATOM    986 1HG2 THR A 314     -14.196  20.228  12.959  1.00 17.84     0.031 H 
ATOM    987 2HG2 THR A 314     -13.724  20.631  14.410  1.00 17.84     0.031 H 
ATOM    988 3HG2 THR A 314     -12.832  19.673  13.528  1.00 17.84     0.031 H 
ATOM    989  N   TRP A 315     -12.013  19.360  16.587  1.00 13.01    -0.346 N 
ATOM    990  CA  TRP A 315     -11.587  20.326  17.585  1.00 13.08     0.093 C 
ATOM    991  C   TRP A 315     -12.160  21.721  17.329  1.00 12.70     0.241 C 
ATOM    992  O   TRP A 315     -12.234  22.186  16.190  1.00 13.14    -0.271 OA
ATOM    993  CB  TRP A 315     -10.068  20.465  17.587  1.00 14.70    -0.012 C 
ATOM    994  CG  TRP A 315      -9.261  19.313  18.126  1.00 14.71    -0.028 A 
ATOM    995  CD1 TRP A 315      -8.226  18.682  17.503  1.00 15.62    -0.015 A 
ATOM    996  CD2 TRP A 315      -9.401  18.684  19.406  1.00 14.73    -0.002 A 
ATOM    997  NE1 TRP A 315      -7.718  17.690  18.312  1.00 15.57    -0.365 N 
ATOM    998  CE2 TRP A 315      -8.421  17.667  19.483  1.00 15.55     0.042 A 
ATOM    999  CE3 TRP A 315     -10.263  18.867  20.481  1.00 15.08    -0.070 A 
ATOM   1000  CZ2 TRP A 315      -8.272  16.852  20.601  1.00 15.00    -0.056 A 
ATOM   1001  CZ3 TRP A 315     -10.127  18.053  21.580  1.00 16.07    -0.082 A 
ATOM   1002  CH2 TRP A 315      -9.121  17.063  21.641  1.00 16.74    -0.081 A 
ATOM   1003  H   TRP A 315     -11.384  19.090  16.067  1.00 15.57     0.163 HD
ATOM   1004  HA  TRP A 315     -11.902  20.003  18.444  1.00 15.70     0.088 H 
ATOM   1005  HB2 TRP A 315      -9.781  20.602  16.671  1.00 17.65     0.044 H 
ATOM   1006  HB3 TRP A 315      -9.842  21.240  18.125  1.00 17.65     0.044 H 
ATOM   1007  HD1 TRP A 315      -7.909  18.891  16.654  1.00 18.75     0.112 H 
ATOM   1008  HE1 TRP A 315      -7.064  17.169  18.112  1.00 18.69     0.165 HD
ATOM   1009  HE3 TRP A 315     -10.918  19.527  20.457  1.00 18.10     0.084 H 
ATOM   1010  HZ2 TRP A 315      -7.618  16.191  20.635  1.00 18.01     0.086 H 
ATOM   1011  HZ3 TRP A 315     -10.710  18.156  22.298  1.00 19.29     0.083 H 
ATOM   1012  HH2 TRP A 315      -9.038  16.544  22.409  1.00 20.09     0.083 H 
ATOM   1013  N   MET A 316     -12.440  22.431  18.417  1.00 13.34    -0.346 N 
ATOM   1014  CA  MET A 316     -12.659  23.871  18.400  1.00 12.72     0.090 C 
ATOM   1015  C   MET A 316     -11.608  24.539  19.288  1.00 12.89     0.240 C 
ATOM   1016  O   MET A 316     -10.861  23.884  20.018  1.00 14.90    -0.271 OA
ATOM   1017  CB  MET A 316     -14.074  24.223  18.872  1.00 12.90    -0.030 C 
ATOM   1018  CG  MET A 316     -14.258  24.107  20.355  1.00 13.82    -0.021 C 
ATOM   1019  SD  MET A 316     -15.996  24.328  20.777  1.00 15.69    -0.173 SA
ATOM   1020  CE  MET A 316     -16.694  22.692  20.481  1.00 13.64    -0.035 C 
ATOM   1021  H   MET A 316     -12.510  22.086  19.201  1.00 16.02     0.163 HD
ATOM   1022  HA  MET A 316     -12.570  24.204  17.494  1.00 15.23     0.087 H 
ATOM   1023  HB2 MET A 316     -14.269  25.139  18.620  1.00 15.44     0.037 H 
ATOM   1024  HB3 MET A 316     -14.704  23.621  18.446  1.00 15.44     0.037 H 
ATOM   1025  HG2 MET A 316     -13.975  23.228  20.652  1.00 16.59     0.049 H 
ATOM   1026  HG3 MET A 316     -13.739  24.792  20.804  1.00 16.59     0.049 H 
ATOM   1027  HE1 MET A 316     -17.651  22.776  20.349  1.00 16.33     0.041 H 
ATOM   1028  HE2 MET A 316     -16.283  22.312  19.688  1.00 16.33     0.041 H 
ATOM   1029  HE3 MET A 316     -16.514  22.128  21.249  1.00 16.33     0.041 H 
ATOM   1030  N   GLY A 317     -11.566  25.862  19.243  1.00 13.80    -0.351 N 
ATOM   1031  CA  GLY A 317     -10.547  26.608  19.957  1.00 14.44     0.069 C 
ATOM   1032  C   GLY A 317     -10.909  26.937  21.390  1.00 14.26     0.236 C 
ATOM   1033  O   GLY A 317     -10.938  28.112  21.773  1.00 14.91    -0.272 OA
ATOM   1034  H   GLY A 317     -12.120  26.353  18.803  1.00 16.57     0.163 HD
ATOM   1035  HA2 GLY A 317      -9.728  26.089  19.969  1.00 17.33     0.078 H 
ATOM   1036  HA3 GLY A 317     -10.384  27.443  19.492  1.00 17.33     0.078 H 
ATOM   1037  N   LEU A 318     -11.181  25.907  22.190  1.00 13.71    -0.346 N 
ATOM   1038  CA  LEU A 318     -11.664  26.078  23.553  1.00 15.34     0.089 C 
ATOM   1039  C   LEU A 318     -10.995  25.064  24.458  1.00 17.25     0.241 C 
ATOM   1040  O   LEU A 318     -10.915  23.880  24.108  1.00 16.28    -0.271 OA
ATOM   1041  CB  LEU A 318     -13.181  25.894  23.616  1.00 15.53    -0.035 C 
ATOM   1042  CG  LEU A 318     -13.878  26.251  24.917  1.00 16.47    -0.059 C 
ATOM   1043  CD1 LEU A 318     -13.984  27.752  25.123  1.00 17.40    -0.073 C 
ATOM   1044  CD2 LEU A 318     -15.305  25.627  24.895  1.00 17.28    -0.073 C 
ATOM   1045  H   LEU A 318     -11.090  25.084  21.957  1.00 16.46     0.163 HD
ATOM   1046  HA  LEU A 318     -11.435  26.966  23.867  1.00 18.42     0.087 H 
ATOM   1047  HB2 LEU A 318     -13.575  26.448  22.925  1.00 18.65     0.037 H 
ATOM   1048  HB3 LEU A 318     -13.373  24.959  23.442  1.00 18.65     0.037 H 
ATOM   1049  HG  LEU A 318     -13.358  25.901  25.658  1.00 19.77     0.038 H 
ATOM   1050 1HD1 LEU A 318     -14.053  27.937  26.072  1.00 20.89     0.028 H 
ATOM   1051 2HD1 LEU A 318     -13.190  28.177  24.760  1.00 20.89     0.028 H 
ATOM   1052 3HD1 LEU A 318     -14.773  28.079  24.664  1.00 20.89     0.028 H 
ATOM   1053 1HD2 LEU A 318     -15.772  25.880  25.707  1.00 20.75     0.028 H 
ATOM   1054 2HD2 LEU A 318     -15.783  25.961  24.120  1.00 20.75     0.028 H 
ATOM   1055 3HD2 LEU A 318     -15.227  24.662  24.845  1.00 20.75     0.028 H 
ATOM   1056  N   SER A 319     -10.539  25.523  25.626  1.00 18.21    -0.344 N 
ATOM   1057  CA  SER A 319      -9.824  24.668  26.558  1.00 19.26     0.109 C 
ATOM   1058  C   SER A 319     -10.070  25.153  27.977  1.00 19.88     0.243 C 
ATOM   1059  O   SER A 319     -10.427  26.314  28.206  1.00 19.52    -0.271 OA
ATOM   1060  CB  SER A 319      -8.310  24.647  26.287  1.00 20.65     0.044 C 
ATOM   1061  OG  SER A 319      -7.684  25.832  26.747  1.00 23.46    -0.398 OA
ATOM   1062  H   SER A 319     -10.634  26.333  25.898  1.00 21.86     0.163 HD
ATOM   1063  HA  SER A 319     -10.170  23.766  26.466  1.00 23.12     0.090 H 
ATOM   1064  HB2 SER A 319      -7.920  23.887  26.747  1.00 24.79     0.077 H 
ATOM   1065  HB3 SER A 319      -8.165  24.566  25.331  1.00 24.79     0.077 H 
ATOM   1066  HG  SER A 319      -8.045  26.504  26.394  1.00 28.16     0.209 HD
ATOM   1067  N   ASP A 320      -9.859  24.246  28.931  1.00 19.02    -0.346 N 
ATOM   1068  CA  ASP A 320      -9.760  24.580  30.348  1.00 20.53     0.094 C 
ATOM   1069  C   ASP A 320      -8.368  24.199  30.847  1.00 20.44     0.241 C 
ATOM   1070  O   ASP A 320      -8.178  23.784  31.992  1.00 21.81    -0.271 OA
ATOM   1071  CB  ASP A 320     -10.874  23.922  31.177  1.00 22.53     0.013 C 
ATOM   1072  CG  ASP A 320     -10.717  22.403  31.325  1.00 23.07     0.198 A 
ATOM   1073  HG  ASP A 320     -11.546  22.243  30.597  1.00  0.00     0.138 H 
ATOM   1074  OD1 ASP A 320      -9.935  21.799  30.574  1.00 23.76    -0.202 OA
ATOM   1075  OD2 ASP A 320     -11.377  21.798  32.216  1.00 22.85    -0.202 OA
ATOM   1076  H   ASP A 320      -9.768  23.405  28.772  1.00 22.83     0.163 HD
ATOM   1077  HA  ASP A 320      -9.884  25.535  30.465  1.00 24.64     0.087 H 
ATOM   1078  HB2 ASP A 320     -10.870  24.308  32.067  1.00 27.04     0.044 H 
ATOM   1079  HB3 ASP A 320     -11.726  24.091  30.746  1.00 27.04     0.044 H 
ATOM   1080  N   LEU A 321      -7.370  24.363  29.976  1.00 23.81    -0.346 N 
ATOM   1081  CA  LEU A 321      -5.997  24.023  30.339  1.00 24.53     0.089 C 
ATOM   1082  C   LEU A 321      -5.470  24.932  31.439  1.00 28.18     0.241 C 
ATOM   1083  O   LEU A 321      -4.761  24.481  32.347  1.00 30.33    -0.271 OA
ATOM   1084  CB  LEU A 321      -5.092  24.114  29.109  1.00 22.40    -0.035 C 
ATOM   1085  CG  LEU A 321      -5.237  23.002  28.068  1.00 21.33    -0.059 C 
ATOM   1086  CD1 LEU A 321      -4.715  23.428  26.707  1.00 22.02    -0.073 C 
ATOM   1087  CD2 LEU A 321      -4.466  21.782  28.579  1.00 22.66    -0.073 C 
ATOM   1088  H   LEU A 321      -7.459  24.667  29.176  1.00 28.58     0.163 HD
ATOM   1089  HA  LEU A 321      -5.984  23.110  30.666  1.00 29.44     0.087 H 
ATOM   1090  HB2 LEU A 321      -5.282  24.952  28.659  1.00 26.88     0.037 H 
ATOM   1091  HB3 LEU A 321      -4.171  24.101  29.413  1.00 26.88     0.037 H 
ATOM   1092  HG  LEU A 321      -6.175  22.787  27.944  1.00 25.60     0.038 H 
ATOM   1093 1HD1 LEU A 321      -4.828  22.694  26.082  1.00 26.43     0.028 H 
ATOM   1094 2HD1 LEU A 321      -5.215  24.201  26.403  1.00 26.43     0.028 H 
ATOM   1095 3HD1 LEU A 321      -3.774  23.652  26.785  1.00 26.43     0.028 H 
ATOM   1096 1HD2 LEU A 321      -4.540  21.067  27.928  1.00 27.20     0.028 H 
ATOM   1097 2HD2 LEU A 321      -3.535  22.024  28.700  1.00 27.20     0.028 H 
ATOM   1098 3HD2 LEU A 321      -4.847  21.499  29.425  1.00 27.20     0.028 H 
ATOM   1099  N   ASN A 322      -5.796  26.223  31.375  1.00 26.63    -0.346 N 
ATOM   1100  CA  ASN A 322      -5.254  27.172  32.344  1.00 30.05     0.097 C 
ATOM   1101  C   ASN A 322      -5.865  26.972  33.729  1.00 30.00     0.241 C 
ATOM   1102  O   ASN A 322      -5.176  27.116  34.747  1.00 29.39    -0.271 OA
ATOM   1103  CB  ASN A 322      -5.489  28.599  31.843  1.00 35.74     0.036 C 
ATOM   1104  CG  ASN A 322      -4.931  29.644  32.774  1.00 43.69     0.217 C 
ATOM   1105  OD1 ASN A 322      -5.674  30.373  33.437  1.00 48.00    -0.274 OA
ATOM   1106  ND2 ASN A 322      -3.610  29.724  32.834  1.00 46.04    -0.370 N 
ATOM   1107  H   ASN A 322      -6.321  26.572  30.790  1.00 31.97     0.163 HD
ATOM   1108  HA  ASN A 322      -4.298  27.030  32.426  1.00 36.06     0.088 H 
ATOM   1109  HB2 ASN A 322      -5.060  28.706  30.980  1.00 42.89     0.051 H 
ATOM   1110  HB3 ASN A 322      -6.444  28.751  31.760  1.00 42.89     0.051 H 
ATOM   1111 1HD2 ASN A 322      -3.126  29.198  32.357  1.00 55.25     0.159 HD
ATOM   1112 2HD2 ASN A 322      -3.238  30.303  33.349  1.00 55.25     0.159 HD
ATOM   1113  N   GLN A 323      -7.150  26.640  33.793  1.00 29.66    -0.346 N 
ATOM   1114  CA  GLN A 323      -7.836  26.515  35.075  1.00 29.78     0.090 C 
ATOM   1115  C   GLN A 323      -8.955  25.498  34.898  1.00 26.20     0.241 C 
ATOM   1116  O   GLN A 323      -9.973  25.809  34.281  1.00 26.12    -0.271 OA
ATOM   1117  CB  GLN A 323      -8.384  27.863  35.539  1.00 33.56    -0.030 C 
ATOM   1118  CG  GLN A 323      -9.104  27.817  36.877  1.00 41.05     0.011 C 
ATOM   1119  CD  GLN A 323      -8.930  29.096  37.667  1.00 49.28     0.215 C 
ATOM   1120  OE1 GLN A 323      -9.729  30.029  37.559  1.00 51.96    -0.274 OA
ATOM   1121  NE2 GLN A 323      -7.877  29.146  38.472  1.00 52.01    -0.370 N 
ATOM   1122  H   GLN A 323      -7.646  26.481  33.109  1.00 35.60     0.163 HD
ATOM   1123  HA  GLN A 323      -7.220  26.188  35.749  1.00 35.74     0.087 H 
ATOM   1124  HB2 GLN A 323      -7.644  28.485  35.624  1.00 40.28     0.037 H 
ATOM   1125  HB3 GLN A 323      -9.014  28.186  34.877  1.00 40.28     0.037 H 
ATOM   1126  HG2 GLN A 323     -10.052  27.685  36.723  1.00 49.27     0.047 H 
ATOM   1127  HG3 GLN A 323      -8.748  27.086  37.405  1.00 49.27     0.047 H 
ATOM   1128 1HE2 GLN A 323      -7.341  28.475  38.522  1.00 62.42     0.159 HD
ATOM   1129 2HE2 GLN A 323      -7.730  29.849  38.945  1.00 62.42     0.159 HD
ATOM   1130  N   GLU A 324      -8.752  24.294  35.428  1.00 24.69    -0.346 N 
ATOM   1131  CA  GLU A 324      -9.729  23.218  35.300  1.00 23.77     0.089 C 
ATOM   1132  C   GLU A 324     -11.135  23.695  35.645  1.00 24.00     0.240 C 
ATOM   1133  O   GLU A 324     -11.381  24.236  36.726  1.00 25.39    -0.271 OA
ATOM   1134  CB  GLU A 324      -9.324  22.052  36.211  1.00 24.39    -0.032 C 
ATOM   1135  CG  GLU A 324     -10.303  20.884  36.187  1.00 24.20    -0.013 C 
ATOM   1136  CD  GLU A 324     -10.441  20.253  34.796  1.00 23.33     0.117 C 
ATOM   1137  OE1 GLU A 324      -9.430  20.167  34.058  1.00 22.78     0.000 OA
ATOM   1138  OE2 GLU A 324     -11.564  19.824  34.453  1.00 23.16    -0.194 OA
ATOM   1139  H   GLU A 324      -8.049  24.071  35.871  1.00 29.58     0.163 HD
ATOM   1140  HA  GLU A 324      -9.743  22.909  34.381  1.00 28.48     0.087 H 
ATOM   1141  HB2 GLU A 324      -8.459  21.719  35.925  1.00 29.23     0.037 H 
ATOM   1142  HB3 GLU A 324      -9.271  22.374  37.125  1.00 29.23     0.037 H 
ATOM   1143  HG2 GLU A 324      -9.992  20.198  36.798  1.00 29.05     0.043 H 
ATOM   1144  HG3 GLU A 324     -11.179  21.199  36.461  1.00 29.05     0.043 H 
ATOM   1145  N   GLY A 325     -12.068  23.463  34.722  1.00 27.57    -0.351 N 
ATOM   1146  CA  GLY A 325     -13.449  23.832  34.908  1.00 27.29     0.069 C 
ATOM   1147  C   GLY A 325     -13.812  25.195  34.364  1.00 27.94     0.236 C 
ATOM   1148  O   GLY A 325     -15.003  25.478  34.193  1.00 27.71    -0.272 OA
ATOM   1149  H   GLY A 325     -11.910  23.085  33.966  1.00 33.09     0.163 HD
ATOM   1150  HA2 GLY A 325     -14.010  23.176  34.464  1.00 32.75     0.078 H 
ATOM   1151  HA3 GLY A 325     -13.648  23.827  35.857  1.00 32.75     0.078 H 
ATOM   1152  N   THR A 326     -12.821  26.045  34.084  1.00 27.77    -0.344 N 
ATOM   1153  CA  THR A 326     -13.041  27.365  33.497  1.00 27.82     0.113 C 
ATOM   1154  C   THR A 326     -12.618  27.331  32.032  1.00 25.60     0.243 C 
ATOM   1155  O   THR A 326     -11.428  27.196  31.721  1.00 25.62    -0.271 OA
ATOM   1156  CB  THR A 326     -12.274  28.442  34.259  1.00 31.18     0.060 C 
ATOM   1157  OG1 THR A 326     -12.791  28.534  35.591  1.00 33.14    -0.393 OA
ATOM   1158  CG2 THR A 326     -12.406  29.780  33.549  1.00 31.69    -0.050 C 
ATOM   1159  H   THR A 326     -11.992  25.871  34.231  1.00 33.33     0.163 HD
ATOM   1160  HA  THR A 326     -13.988  27.571  33.538  1.00 33.40     0.091 H 
ATOM   1161  HB  THR A 326     -11.331  28.219  34.302  1.00 37.42     0.086 H 
ATOM   1162  HG1 THR A 326     -12.360  29.107  36.027  1.00 39.78     0.210 HD
ATOM   1163 1HG2 THR A 326     -12.186  30.502  34.159  1.00 38.03     0.031 H 
ATOM   1164 2HG2 THR A 326     -11.802  29.813  32.790  1.00 38.03     0.031 H 
ATOM   1165 3HG2 THR A 326     -13.315  29.900  33.234  1.00 38.03     0.031 H 
ATOM   1166  N   TRP A 327     -13.587  27.472  31.133  1.00 23.79    -0.346 N 
ATOM   1167  CA  TRP A 327     -13.332  27.310  29.707  1.00 21.28     0.093 C 
ATOM   1168  C   TRP A 327     -13.047  28.661  29.069  1.00 20.92     0.241 C 
ATOM   1169  O   TRP A 327     -13.771  29.636  29.299  1.00 20.67    -0.271 OA
ATOM   1170  CB  TRP A 327     -14.511  26.606  29.031  1.00 21.03    -0.012 C 
ATOM   1171  CG  TRP A 327     -14.623  25.203  29.538  1.00 20.41    -0.028 A 
ATOM   1172  CD1 TRP A 327     -15.323  24.776  30.625  1.00 21.85    -0.015 A 
ATOM   1173  CD2 TRP A 327     -13.972  24.048  28.995  1.00 18.52    -0.002 A 
ATOM   1174  NE1 TRP A 327     -15.159  23.417  30.786  1.00 22.92    -0.365 N 
ATOM   1175  CE2 TRP A 327     -14.333  22.948  29.796  1.00 20.29     0.042 A 
ATOM   1176  CE3 TRP A 327     -13.126  23.840  27.898  1.00 19.04    -0.070 A 
ATOM   1177  CZ2 TRP A 327     -13.866  21.650  29.547  1.00 21.11    -0.056 A 
ATOM   1178  CZ3 TRP A 327     -12.666  22.542  27.640  1.00 20.32    -0.082 A 
ATOM   1179  CH2 TRP A 327     -13.035  21.466  28.471  1.00 20.38    -0.081 A 
ATOM   1180  H   TRP A 327     -14.403  27.662  31.326  1.00 28.56     0.163 HD
ATOM   1181  HA  TRP A 327     -12.545  26.759  29.575  1.00 25.54     0.088 H 
ATOM   1182  HB2 TRP A 327     -15.333  27.078  29.234  1.00 25.25     0.044 H 
ATOM   1183  HB3 TRP A 327     -14.370  26.581  28.072  1.00 25.25     0.044 H 
ATOM   1184  HD1 TRP A 327     -15.836  25.320  31.176  1.00 26.23     0.112 H 
ATOM   1185  HE1 TRP A 327     -15.517  22.941  31.406  1.00 27.51     0.165 HD
ATOM   1186  HE3 TRP A 327     -12.875  24.549  27.351  1.00 22.86     0.084 H 
ATOM   1187  HZ2 TRP A 327     -14.112  20.937  30.092  1.00 25.34     0.086 H 
ATOM   1188  HZ3 TRP A 327     -12.110  22.389  26.911  1.00 24.39     0.083 H 
ATOM   1189  HH2 TRP A 327     -12.708  20.615  28.287  1.00 24.46     0.083 H 
ATOM   1190  N   GLN A 328     -11.971  28.716  28.290  1.00 22.01    -0.346 N 
ATOM   1191  CA  GLN A 328     -11.519  29.939  27.644  1.00 22.74     0.090 C 
ATOM   1192  C   GLN A 328     -11.234  29.664  26.175  1.00 20.07     0.241 C 
ATOM   1193  O   GLN A 328     -10.647  28.633  25.830  1.00 20.07    -0.271 OA
ATOM   1194  CB  GLN A 328     -10.256  30.498  28.323  1.00 27.88    -0.030 C 
ATOM   1195  CG  GLN A 328     -10.467  30.874  29.771  1.00 35.94     0.011 C 
ATOM   1196  CD  GLN A 328      -9.599  32.036  30.201  1.00 41.45     0.215 C 
ATOM   1197  OE1 GLN A 328     -10.005  32.852  31.036  1.00 43.48    -0.274 OA
ATOM   1198  NE2 GLN A 328      -8.393  32.122  29.633  1.00 41.82    -0.370 N 
ATOM   1199  H   GLN A 328     -11.475  28.035  28.117  1.00 26.43     0.163 HD
ATOM   1200  HA  GLN A 328     -12.218  30.609  27.699  1.00 27.30     0.087 H 
ATOM   1201  HB2 GLN A 328      -9.558  29.825  28.289  1.00 33.47     0.037 H 
ATOM   1202  HB3 GLN A 328      -9.971  31.294  27.847  1.00 33.47     0.037 H 
ATOM   1203  HG2 GLN A 328     -11.394  31.128  29.901  1.00 43.13     0.047 H 
ATOM   1204  HG3 GLN A 328     -10.249  30.113  30.331  1.00 43.13     0.047 H 
ATOM   1205 1HE2 GLN A 328      -8.147  31.535  29.055  1.00 50.19     0.159 HD
ATOM   1206 2HE2 GLN A 328      -7.863  32.765  29.845  1.00 50.19     0.159 HD
ATOM   1207  N   TRP A 329     -11.650  30.591  25.315  1.00 19.28    -0.346 N 
ATOM   1208  CA  TRP A 329     -11.337  30.507  23.898  1.00 18.18     0.093 C 
ATOM   1209  C   TRP A 329      -9.880  30.891  23.675  1.00 19.92     0.241 C 
ATOM   1210  O   TRP A 329      -9.268  31.582  24.491  1.00 21.47    -0.271 OA
ATOM   1211  CB  TRP A 329     -12.258  31.418  23.091  1.00 17.71    -0.012 C 
ATOM   1212  CG  TRP A 329     -13.713  31.030  23.232  1.00 17.73    -0.028 A 
ATOM   1213  CD1 TRP A 329     -14.646  31.597  24.064  1.00 19.31    -0.015 A 
ATOM   1214  CD2 TRP A 329     -14.395  29.984  22.524  1.00 17.34    -0.002 A 
ATOM   1215  NE1 TRP A 329     -15.864  30.957  23.915  1.00 18.10    -0.365 N 
ATOM   1216  CE2 TRP A 329     -15.733  29.968  22.976  1.00 17.76     0.042 A 
ATOM   1217  CE3 TRP A 329     -14.000  29.045  21.569  1.00 15.66    -0.070 A 
ATOM   1218  CZ2 TRP A 329     -16.684  29.050  22.483  1.00 16.10    -0.056 A 
ATOM   1219  CZ3 TRP A 329     -14.962  28.141  21.072  1.00 14.85    -0.082 A 
ATOM   1220  CH2 TRP A 329     -16.273  28.148  21.543  1.00 14.97    -0.081 A 
ATOM   1221  H   TRP A 329     -12.117  31.281  25.530  1.00 23.14     0.163 HD
ATOM   1222  HA  TRP A 329     -11.470  29.601  23.578  1.00 21.83     0.088 H 
ATOM   1223  HB2 TRP A 329     -12.156  32.330  23.403  1.00 21.25     0.044 H 
ATOM   1224  HB3 TRP A 329     -12.020  31.360  22.152  1.00 21.25     0.044 H 
ATOM   1225  HD1 TRP A 329     -14.484  32.307  24.642  1.00 23.18     0.112 H 
ATOM   1226  HE1 TRP A 329     -16.585  31.149  24.343  1.00 21.72     0.165 HD
ATOM   1227  HE3 TRP A 329     -13.121  29.017  21.266  1.00 18.81     0.084 H 
ATOM   1228  HZ2 TRP A 329     -17.563  29.058  22.788  1.00 19.33     0.086 H 
ATOM   1229  HZ3 TRP A 329     -14.716  27.528  20.417  1.00 17.83     0.083 H 
ATOM   1230  HH2 TRP A 329     -16.880  27.527  21.210  1.00 17.97     0.083 H 
ATOM   1231  N   VAL A 330      -9.324  30.438  22.546  1.00 18.93    -0.346 N 
ATOM   1232  CA  VAL A 330      -7.903  30.653  22.302  1.00 19.49     0.092 C 
ATOM   1233  C   VAL A 330      -7.579  32.122  22.071  1.00 22.20     0.241 C 
ATOM   1234  O   VAL A 330      -6.407  32.507  22.154  1.00 24.29    -0.271 OA
ATOM   1235  CB  VAL A 330      -7.397  29.812  21.113  1.00 17.61    -0.033 C 
ATOM   1236  CG1 VAL A 330      -7.431  28.341  21.462  1.00 15.95    -0.071 C 
ATOM   1237  CG2 VAL A 330      -8.218  30.100  19.884  1.00 17.66    -0.071 C 
ATOM   1238  H   VAL A 330      -9.738  30.014  21.923  1.00 22.72     0.163 HD
ATOM   1239  HA  VAL A 330      -7.434  30.357  23.098  1.00 23.39     0.088 H 
ATOM   1240  HB  VAL A 330      -6.477  30.050  20.917  1.00 21.14     0.042 H 
ATOM   1241 1HG1 VAL A 330      -7.103  27.829  20.706  1.00 19.15     0.028 H 
ATOM   1242 2HG1 VAL A 330      -6.866  28.187  22.236  1.00 19.15     0.028 H 
ATOM   1243 3HG1 VAL A 330      -8.344  28.084  21.664  1.00 19.15     0.028 H 
ATOM   1244 1HG2 VAL A 330      -7.835  29.626  19.129  1.00 21.20     0.028 H 
ATOM   1245 2HG2 VAL A 330      -9.128  29.801  20.034  1.00 21.20     0.028 H 
ATOM   1246 3HG2 VAL A 330      -8.208  31.055  19.714  1.00 21.20     0.028 H 
ATOM   1247  N   ASP A 331      -8.572  32.962  21.775  1.00 23.11    -0.345 N 
ATOM   1248  CA  ASP A 331      -8.351  34.404  21.717  1.00 24.51     0.098 C 
ATOM   1249  C   ASP A 331      -8.450  35.066  23.090  1.00 24.92     0.241 C 
ATOM   1250  O   ASP A 331      -8.414  36.298  23.183  1.00 26.08    -0.271 OA
ATOM   1251  CB  ASP A 331      -9.341  35.063  20.749  1.00 24.29     0.043 C 
ATOM   1252  CG  ASP A 331     -10.780  35.034  21.249  1.00 22.97     0.175 C 
ATOM   1253  OD1 ASP A 331     -11.063  34.401  22.290  1.00 22.70    -0.648 OA
ATOM   1254  OD2 ASP A 331     -11.632  35.678  20.591  1.00 22.44    -0.648 OA
ATOM   1255  H   ASP A 331      -9.378  32.718  21.605  1.00 27.74     0.163 HD
ATOM   1256  HA  ASP A 331      -7.459  34.562  21.371  1.00 29.41     0.088 H 
ATOM   1257  HB2 ASP A 331      -9.087  35.991  20.623  1.00 29.16     0.052 H 
ATOM   1258  HB3 ASP A 331      -9.311  34.593  19.901  1.00 29.16     0.052 H 
ATOM   1259  N   GLY A 332      -8.557  34.276  24.154  1.00 28.36    -0.351 N 
ATOM   1260  CA  GLY A 332      -8.632  34.796  25.501  1.00 30.51     0.069 C 
ATOM   1261  C   GLY A 332     -10.034  35.026  26.035  1.00 30.53     0.236 C 
ATOM   1262  O   GLY A 332     -10.196  35.185  27.253  1.00 32.41    -0.272 OA
ATOM   1263  H   GLY A 332      -8.589  33.418  24.113  1.00 34.04     0.163 HD
ATOM   1264  HA2 GLY A 332      -8.190  34.171  26.097  1.00 36.62     0.078 H 
ATOM   1265  HA3 GLY A 332      -8.164  35.645  25.530  1.00 36.62     0.078 H 
ATOM   1266  N   SER A 333     -11.043  35.074  25.164  1.00 23.29    -0.344 N 
ATOM   1267  CA  SER A 333     -12.399  35.362  25.604  1.00 22.41     0.109 C 
ATOM   1268  C   SER A 333     -12.935  34.216  26.462  1.00 22.12     0.245 C 
ATOM   1269  O   SER A 333     -12.610  33.048  26.230  1.00 22.17    -0.271 OA
ATOM   1270  CB  SER A 333     -13.318  35.586  24.404  1.00 24.28     0.044 C 
ATOM   1271  OG  SER A 333     -13.379  34.441  23.574  1.00 26.08    -0.398 OA
ATOM   1272  H   SER A 333     -10.968  34.944  24.318  1.00 27.96     0.163 HD
ATOM   1273  HA  SER A 333     -12.399  36.170  26.140  1.00 26.89     0.090 H 
ATOM   1274  HB2 SER A 333     -14.210  35.786  24.726  1.00 29.14     0.077 H 
ATOM   1275  HB3 SER A 333     -12.977  36.331  23.884  1.00 29.14     0.077 H 
ATOM   1276  HG  SER A 333     -13.894  34.583  22.926  1.00 31.30     0.209 HD
ATOM   1277  N   PRO A 334     -13.762  34.523  27.461  1.00 23.40    -0.337 N 
ATOM   1278  CA  PRO A 334     -14.314  33.462  28.309  1.00 23.19     0.091 C 
ATOM   1279  C   PRO A 334     -15.519  32.808  27.659  1.00 22.12     0.241 C 
ATOM   1280  O   PRO A 334     -16.223  33.422  26.854  1.00 21.68    -0.271 OA
ATOM   1281  CB  PRO A 334     -14.719  34.206  29.587  1.00 24.98    -0.036 C 
ATOM   1282  CG  PRO A 334     -15.138  35.565  29.076  1.00 24.78    -0.048 C 
ATOM   1283  CD  PRO A 334     -14.224  35.864  27.873  1.00 24.41    -0.001 C 
ATOM   1284  HA  PRO A 334     -13.643  32.793  28.520  1.00 27.84     0.087 H 
ATOM   1285  HB2 PRO A 334     -15.455  33.750  30.025  1.00 29.98     0.036 H 
ATOM   1286  HB3 PRO A 334     -13.964  34.274  30.192  1.00 29.98     0.036 H 
ATOM   1287  HG2 PRO A 334     -16.069  35.538  28.802  1.00 29.74     0.035 H 
ATOM   1288  HG3 PRO A 334     -15.017  36.228  29.773  1.00 29.74     0.035 H 
ATOM   1289  HD2 PRO A 334     -14.721  36.293  27.159  1.00 29.30     0.064 H 
ATOM   1290  HD3 PRO A 334     -13.475  36.422  28.137  1.00 29.30     0.064 H 
ATOM   1291  N   LEU A 335     -15.726  31.531  27.990  1.00 21.24    -0.346 N 
ATOM   1292  CA  LEU A 335     -16.960  30.850  27.619  1.00 19.73     0.089 C 
ATOM   1293  C   LEU A 335     -18.112  31.503  28.373  1.00 18.83     0.241 C 
ATOM   1294  O   LEU A 335     -18.112  31.534  29.605  1.00 20.95    -0.271 OA
ATOM   1295  CB  LEU A 335     -16.874  29.356  27.944  1.00 19.54    -0.035 C 
ATOM   1296  CG  LEU A 335     -18.106  28.563  27.507  1.00 19.04    -0.059 C 
ATOM   1297  CD1 LEU A 335     -18.222  28.609  25.968  1.00 18.66    -0.073 C 
ATOM   1298  CD2 LEU A 335     -18.059  27.145  28.003  1.00 19.51    -0.073 C 
ATOM   1299  H   LEU A 335     -15.169  31.042  28.427  1.00 25.49     0.163 HD
ATOM   1300  HA  LEU A 335     -17.109  30.928  26.664  1.00 23.68     0.087 H 
ATOM   1301  HB2 LEU A 335     -16.103  28.981  27.490  1.00 23.46     0.037 H 
ATOM   1302  HB3 LEU A 335     -16.777  29.251  28.904  1.00 23.46     0.037 H 
ATOM   1303  HG  LEU A 335     -18.899  28.964  27.896  1.00 22.85     0.038 H 
ATOM   1304 1HD1 LEU A 335     -18.866  27.943  25.679  1.00 22.40     0.028 H 
ATOM   1305 2HD1 LEU A 335     -18.519  29.493  25.700  1.00 22.40     0.028 H 
ATOM   1306 3HD1 LEU A 335     -17.354  28.420  25.580  1.00 22.40     0.028 H 
ATOM   1307 1HD2 LEU A 335     -18.862  26.683  27.715  1.00 23.42     0.028 H 
ATOM   1308 2HD2 LEU A 335     -17.275  26.708  27.636  1.00 23.42     0.028 H 
ATOM   1309 3HD2 LEU A 335     -18.010  27.151  28.972  1.00 23.42     0.028 H 
ATOM   1310  N   LEU A 336     -19.063  32.030  27.664  1.00 20.05    -0.346 N 
ATOM   1311  CA  LEU A 336     -20.191  32.691  28.310  1.00 22.27     0.090 C 
ATOM   1312  C   LEU A 336     -21.268  31.696  28.752  1.00 22.12     0.243 C 
ATOM   1313  O   LEU A 336     -21.413  30.614  28.164  1.00 20.47    -0.271 OA
ATOM   1314  CB  LEU A 336     -20.810  33.711  27.364  1.00 22.32    -0.035 C 
ATOM   1315  CG  LEU A 336     -19.892  34.867  26.963  1.00 24.82    -0.059 C 
ATOM   1316  CD1 LEU A 336     -20.466  35.659  25.793  1.00 23.36    -0.073 C 
ATOM   1317  CD2 LEU A 336     -19.626  35.791  28.134  1.00 27.93    -0.073 C 
ATOM   1318  H   LEU A 336     -19.094  32.029  26.804  1.00 24.07     0.163 HD
ATOM   1319  HA  LEU A 336     -19.873  33.144  29.106  1.00 26.73     0.087 H 
ATOM   1320  HB2 LEU A 336     -21.073  33.252  26.550  1.00 26.80     0.037 H 
ATOM   1321  HB3 LEU A 336     -21.590  34.094  27.795  1.00 26.80     0.037 H 
ATOM   1322  HG  LEU A 336     -19.047  34.484  26.680  1.00 29.80     0.038 H 
ATOM   1323 1HD1 LEU A 336     -19.857  36.381  25.572  1.00 28.05     0.028 H 
ATOM   1324 2HD1 LEU A 336     -20.568  35.067  25.031  1.00 28.05     0.028 H 
ATOM   1325 3HD1 LEU A 336     -21.328  36.020  26.049  1.00 28.05     0.028 H 
ATOM   1326 1HD2 LEU A 336     -19.098  36.545  27.828  1.00 33.52     0.028 H 
ATOM   1327 2HD2 LEU A 336     -20.473  36.102  28.490  1.00 33.52     0.028 H 
ATOM   1328 3HD2 LEU A 336     -19.140  35.303  28.817  1.00 33.52     0.028 H 
ATOM   1329  N   PRO A 337     -22.049  32.059  29.780  1.00 21.89    -0.337 N 
ATOM   1330  CA  PRO A 337     -23.065  31.122  30.289  1.00 22.34     0.091 C 
ATOM   1331  C   PRO A 337     -24.105  30.751  29.256  1.00 21.31     0.241 C 
ATOM   1332  O   PRO A 337     -24.678  29.660  29.336  1.00 21.05    -0.271 OA
ATOM   1333  CB  PRO A 337     -23.709  31.870  31.465  1.00 23.73    -0.036 C 
ATOM   1334  CG  PRO A 337     -22.822  33.039  31.746  1.00 24.95    -0.048 C 
ATOM   1335  CD  PRO A 337     -22.079  33.354  30.484  1.00 24.09    -0.001 C 
ATOM   1336  HA  PRO A 337     -22.624  30.325  30.622  1.00 26.82     0.087 H 
ATOM   1337  HB2 PRO A 337     -24.598  32.166  31.215  1.00 28.48     0.036 H 
ATOM   1338  HB3 PRO A 337     -23.759  31.284  32.236  1.00 28.48     0.036 H 
ATOM   1339  HG2 PRO A 337     -23.366  33.796  32.016  1.00 29.95     0.035 H 
ATOM   1340  HG3 PRO A 337     -22.201  32.807  32.455  1.00 29.95     0.035 H 
ATOM   1341  HD2 PRO A 337     -22.551  34.022  29.962  1.00 28.91     0.064 H 
ATOM   1342  HD3 PRO A 337     -21.180  33.662  30.680  1.00 28.91     0.064 H 
ATOM   1343  N   SER A 338     -24.362  31.625  28.280  1.00 21.65    -0.344 N 
ATOM   1344  CA  SER A 338     -25.302  31.325  27.202  1.00 20.97     0.109 C 
ATOM   1345  C   SER A 338     -24.841  30.185  26.296  1.00 19.34     0.243 C 
ATOM   1346  O   SER A 338     -25.602  29.769  25.408  1.00 19.96    -0.271 OA
ATOM   1347  CB  SER A 338     -25.514  32.588  26.374  1.00 22.98     0.044 C 
ATOM   1348  OG  SER A 338     -24.257  33.147  26.018  1.00 25.36    -0.398 OA
ATOM   1349  H   SER A 338     -24.003  32.404  28.219  1.00 25.99     0.163 HD
ATOM   1350  HA  SER A 338     -26.149  31.051  27.589  1.00 25.17     0.090 H 
ATOM   1351  HB2 SER A 338     -26.004  32.364  25.568  1.00 27.58     0.077 H 
ATOM   1352  HB3 SER A 338     -26.015  33.234  26.898  1.00 27.58     0.077 H 
ATOM   1353  HG  SER A 338     -24.370  33.836  25.551  1.00 30.44     0.209 HD
ATOM   1354  N   PHE A 339     -23.623  29.675  26.487  1.00 17.60    -0.346 N 
ATOM   1355  CA  PHE A 339     -23.103  28.579  25.681  1.00 16.69     0.093 C 
ATOM   1356  C   PHE A 339     -23.039  27.255  26.432  1.00 15.98     0.241 C 
ATOM   1357  O   PHE A 339     -22.724  26.228  25.821  1.00 15.67    -0.271 OA
ATOM   1358  CB  PHE A 339     -21.698  28.916  25.136  1.00 16.66    -0.014 C 
ATOM   1359  CG  PHE A 339     -21.703  29.906  24.007  1.00 19.00    -0.056 A 
ATOM   1360  CD1 PHE A 339     -21.928  31.254  24.251  1.00 21.50    -0.077 A 
ATOM   1361  CD2 PHE A 339     -21.478  29.490  22.708  1.00 20.53    -0.077 A 
ATOM   1362  CE1 PHE A 339     -21.945  32.173  23.208  1.00 20.80    -0.082 A 
ATOM   1363  CE2 PHE A 339     -21.486  30.389  21.665  1.00 20.73    -0.082 A 
ATOM   1364  CZ  PHE A 339     -21.723  31.738  21.910  1.00 20.10    -0.083 A 
ATOM   1365  H   PHE A 339     -23.074  29.953  27.087  1.00 21.12     0.163 HD
ATOM   1366  HA  PHE A 339     -23.690  28.462  24.918  1.00 20.04     0.088 H 
ATOM   1367  HB2 PHE A 339     -21.167  29.291  25.856  1.00 20.00     0.043 H 
ATOM   1368  HB3 PHE A 339     -21.287  28.100  24.811  1.00 20.00     0.043 H 
ATOM   1369  HD1 PHE A 339     -22.068  31.547  25.122  1.00 25.80     0.084 H 
ATOM   1370  HD2 PHE A 339     -21.319  28.590  22.536  1.00 24.64     0.084 H 
ATOM   1371  HE1 PHE A 339     -22.105  33.073  23.379  1.00 24.97     0.083 H 
ATOM   1372  HE2 PHE A 339     -21.332  30.095  20.796  1.00 24.88     0.083 H 
ATOM   1373  HZ  PHE A 339     -21.733  32.345  21.206  1.00 24.13     0.083 H 
ATOM   1374  N   LYS A 340     -23.359  27.238  27.726  1.00 15.87    -0.346 N 
ATOM   1375  CA  LYS A 340     -23.301  25.996  28.478  1.00 16.81     0.089 C 
ATOM   1376  C   LYS A 340     -24.265  24.956  27.946  1.00 16.95     0.241 C 
ATOM   1377  O   LYS A 340     -24.023  23.759  28.131  1.00 16.01    -0.271 OA
ATOM   1378  CB  LYS A 340     -23.594  26.269  29.947  1.00 20.99    -0.038 C 
ATOM   1379  CG  LYS A 340     -22.643  27.232  30.597  1.00 27.39    -0.061 C 
ATOM   1380  CD  LYS A 340     -23.205  27.703  31.936  1.00 33.05    -0.043 C 
ATOM   1381  CE  LYS A 340     -22.145  27.694  33.021  1.00 41.71     0.080 C 
ATOM   1382  NZ  LYS A 340     -22.743  27.242  34.337  1.00 48.97    -0.079 N 
ATOM   1383  H   LYS A 340     -23.610  27.922  28.183  1.00 19.05     0.163 HD
ATOM   1384  HA  LYS A 340     -22.404  25.632  28.409  1.00 20.18     0.087 H 
ATOM   1385  HB2 LYS A 340     -24.486  26.642  30.020  1.00 25.19     0.036 H 
ATOM   1386  HB3 LYS A 340     -23.543  25.432  30.434  1.00 25.19     0.036 H 
ATOM   1387  HG2 LYS A 340     -21.792  26.794  30.754  1.00 32.88     0.033 H 
ATOM   1388  HG3 LYS A 340     -22.518  28.005  30.024  1.00 32.88     0.033 H 
ATOM   1389  HD2 LYS A 340     -23.537  28.610  31.844  1.00 39.67     0.035 H 
ATOM   1390  HD3 LYS A 340     -23.924  27.112  32.208  1.00 39.67     0.035 H 
ATOM   1391  HE2 LYS A 340     -21.435  27.080  32.777  1.00 50.06     0.075 H 
ATOM   1392  HE3 LYS A 340     -21.787  28.588  33.134  1.00 50.06     0.075 H 
ATOM   1393  HZ1 LYS A 340     -22.116  27.230  34.968  1.00 58.77     0.274 HD
ATOM   1394  HZ2 LYS A 340     -23.391  27.801  34.585  1.00 58.77     0.274 HD
ATOM   1395  HZ3 LYS A 340     -23.084  26.425  34.252  1.00 58.77     0.274 HD
ATOM   1396  N   GLN A 341     -25.332  25.387  27.269  1.00 17.48    -0.346 N 
ATOM   1397  CA  GLN A 341     -26.322  24.474  26.718  1.00 18.24     0.090 C 
ATOM   1398  C   GLN A 341     -25.756  23.516  25.680  1.00 16.41     0.241 C 
ATOM   1399  O   GLN A 341     -26.369  22.474  25.430  1.00 17.07    -0.271 OA
ATOM   1400  CB  GLN A 341     -27.452  25.280  26.073  1.00 19.25    -0.030 C 
ATOM   1401  CG  GLN A 341     -26.976  26.230  24.967  1.00 17.99     0.011 C 
ATOM   1402  CD  GLN A 341     -28.103  27.036  24.359  1.00 18.59     0.215 C 
ATOM   1403  OE1 GLN A 341     -29.093  26.488  23.854  1.00 16.39    -0.274 OA
ATOM   1404  NE2 GLN A 341     -27.964  28.356  24.420  1.00 18.10    -0.370 N 
ATOM   1405  H   GLN A 341     -25.506  26.215  27.113  1.00 20.99     0.163 HD
ATOM   1406  HA  GLN A 341     -26.672  23.942  27.449  1.00 21.89     0.087 H 
ATOM   1407  HB2 GLN A 341     -28.090  24.664  25.680  1.00 23.10     0.037 H 
ATOM   1408  HB3 GLN A 341     -27.885  25.814  26.757  1.00 23.10     0.037 H 
ATOM   1409  HG2 GLN A 341     -26.331  26.851  25.340  1.00 21.60     0.047 H 
ATOM   1410  HG3 GLN A 341     -26.565  25.709  24.259  1.00 21.60     0.047 H 
ATOM   1411 1HE2 GLN A 341     -27.266  28.699  24.788  1.00 21.73     0.159 HD
ATOM   1412 2HE2 GLN A 341     -28.572  28.868  24.091  1.00 21.73     0.159 HD
ATOM   1413  N   TYR A 342     -24.641  23.860  25.033  1.00 14.17    -0.346 N 
ATOM   1414  CA  TYR A 342     -24.135  23.056  23.927  1.00 14.89     0.093 C 
ATOM   1415  C   TYR A 342     -23.347  21.834  24.377  1.00 14.62     0.241 C 
ATOM   1416  O   TYR A 342     -23.191  20.904  23.584  1.00 14.68    -0.271 OA
ATOM   1417  CB  TYR A 342     -23.289  23.932  22.999  1.00 15.79    -0.014 C 
ATOM   1418  CG  TYR A 342     -24.081  25.113  22.481  1.00 13.97    -0.056 A 
ATOM   1419  CD1 TYR A 342     -25.279  24.930  21.798  1.00 14.20    -0.074 A 
ATOM   1420  CD2 TYR A 342     -23.656  26.406  22.710  1.00 15.24    -0.074 A 
ATOM   1421  CE1 TYR A 342     -26.039  26.025  21.360  1.00 15.06    -0.051 A 
ATOM   1422  CE2 TYR A 342     -24.378  27.489  22.257  1.00 16.89    -0.051 A 
ATOM   1423  CZ  TYR A 342     -25.575  27.294  21.587  1.00 16.78     0.065 A 
ATOM   1424  OH  TYR A 342     -26.308  28.363  21.131  1.00 16.08    -0.361 OA
ATOM   1425  H   TYR A 342     -24.162  24.551  25.215  1.00 17.01     0.163 HD
ATOM   1426  HA  TYR A 342     -24.887  22.722  23.414  1.00 17.88     0.088 H 
ATOM   1427  HB2 TYR A 342     -22.521  24.269  23.487  1.00 18.96     0.043 H 
ATOM   1428  HB3 TYR A 342     -22.995  23.405  22.240  1.00 18.96     0.043 H 
ATOM   1429  HD1 TYR A 342     -25.582  24.067  21.629  1.00 17.05     0.084 H 
ATOM   1430  HD2 TYR A 342     -22.866  26.549  23.178  1.00 18.29     0.084 H 
ATOM   1431  HE1 TYR A 342     -26.848  25.890  20.921  1.00 18.08     0.087 H 
ATOM   1432  HE2 TYR A 342     -24.062  28.351  22.402  1.00 20.28     0.087 H 
ATOM   1433  HH  TYR A 342     -25.931  29.083  21.344  1.00 19.31     0.217 HD
ATOM   1434  N   TRP A 343     -22.895  21.781  25.625  1.00 12.86    -0.346 N 
ATOM   1435  CA  TRP A 343     -22.272  20.563  26.125  1.00 12.88     0.093 C 
ATOM   1436  C   TRP A 343     -23.227  19.378  26.003  1.00 13.12     0.241 C 
ATOM   1437  O   TRP A 343     -24.408  19.464  26.356  1.00 14.26    -0.271 OA
ATOM   1438  CB  TRP A 343     -21.866  20.734  27.588  1.00 13.87    -0.012 C 
ATOM   1439  CG  TRP A 343     -20.753  21.710  27.870  1.00 14.19    -0.028 A 
ATOM   1440  CD1 TRP A 343     -20.855  22.881  28.546  1.00 14.42    -0.015 A 
ATOM   1441  CD2 TRP A 343     -19.368  21.583  27.494  1.00 14.91    -0.002 A 
ATOM   1442  NE1 TRP A 343     -19.613  23.485  28.650  1.00 15.88    -0.365 N 
ATOM   1443  CE2 TRP A 343     -18.693  22.719  27.984  1.00 15.00     0.042 A 
ATOM   1444  CE3 TRP A 343     -18.642  20.625  26.779  1.00 13.85    -0.070 A 
ATOM   1445  CZ2 TRP A 343     -17.326  22.920  27.783  1.00 15.44    -0.056 A 
ATOM   1446  CZ3 TRP A 343     -17.279  20.824  26.585  1.00 13.75    -0.082 A 
ATOM   1447  CH2 TRP A 343     -16.640  21.964  27.078  1.00 15.07    -0.081 A 
ATOM   1448  H   TRP A 343     -22.936  22.425  26.194  1.00 15.44     0.163 HD
ATOM   1449  HA  TRP A 343     -21.478  20.381  25.600  1.00 15.42     0.088 H 
ATOM   1450  HB2 TRP A 343     -22.643  21.040  28.082  1.00 16.65     0.044 H 
ATOM   1451  HB3 TRP A 343     -21.579  19.871  27.924  1.00 16.65     0.044 H 
ATOM   1452  HD1 TRP A 343     -21.646  23.228  28.891  1.00 17.31     0.112 H 
ATOM   1453  HE1 TRP A 343     -19.447  24.220  29.064  1.00 19.07     0.165 HD
ATOM   1454  HE3 TRP A 343     -19.062  19.868  26.439  1.00 16.63     0.084 H 
ATOM   1455  HZ2 TRP A 343     -16.896  23.674  28.115  1.00 18.54     0.086 H 
ATOM   1456  HZ3 TRP A 343     -16.785  20.189  26.119  1.00 16.51     0.083 H 
ATOM   1457  HH2 TRP A 343     -15.730  22.077  26.924  1.00 18.09     0.083 H 
ATOM   1458  N   ASN A 344     -22.701  18.245  25.551  1.00 13.75    -0.346 N 
ATOM   1459  CA  ASN A 344     -23.511  17.036  25.522  1.00 14.96     0.097 C 
ATOM   1460  C   ASN A 344     -23.929  16.643  26.939  1.00 15.52     0.241 C 
ATOM   1461  O   ASN A 344     -23.346  17.081  27.933  1.00 16.10    -0.271 OA
ATOM   1462  CB  ASN A 344     -22.745  15.887  24.869  1.00 14.89     0.036 C 
ATOM   1463  CG  ASN A 344     -22.606  16.044  23.358  1.00 16.44     0.217 C 
ATOM   1464  OD1 ASN A 344     -23.442  16.661  22.692  1.00 15.68    -0.274 OA
ATOM   1465  ND2 ASN A 344     -21.554  15.452  22.809  1.00 15.43    -0.370 N 
ATOM   1466  H   ASN A 344     -21.897  18.151  25.262  1.00 16.51     0.163 HD
ATOM   1467  HA  ASN A 344     -24.311  17.199  24.998  1.00 17.96     0.088 H 
ATOM   1468  HB2 ASN A 344     -21.853  15.847  25.249  1.00 17.87     0.051 H 
ATOM   1469  HB3 ASN A 344     -23.216  15.056  25.041  1.00 17.87     0.051 H 
ATOM   1470 1HD2 ASN A 344     -21.424  15.506  21.961  1.00 18.52     0.159 HD
ATOM   1471 2HD2 ASN A 344     -21.002  15.013  23.302  1.00 18.52     0.159 HD
ATOM   1472  N   ARG A 345     -24.947  15.787  27.025  1.00 16.05    -0.346 N 
ATOM   1473  CA  ARG A 345     -25.381  15.267  28.316  1.00 18.23     0.089 C 
ATOM   1474  C   ARG A 345     -24.217  14.611  29.047  1.00 18.19     0.240 C 
ATOM   1475  O   ARG A 345     -23.479  13.798  28.479  1.00 17.12    -0.271 OA
ATOM   1476  CB  ARG A 345     -26.528  14.275  28.118  1.00 22.65    -0.036 C 
ATOM   1477  CG  ARG A 345     -26.890  13.467  29.345  1.00 27.91    -0.048 C 
ATOM   1478  CD  ARG A 345     -28.171  12.683  29.091  1.00 30.88     0.009 C 
ATOM   1479  NE  ARG A 345     -28.279  11.517  29.964  1.00 33.87    -0.227 N 
ATOM   1480  CZ  ARG A 345     -29.414  10.874  30.208  1.00 36.78     0.665 C 
ATOM   1481  NH1 ARG A 345     -30.533  11.304  29.638  1.00 34.96    -0.235 N 
ATOM   1482  NH2 ARG A 345     -29.434   9.814  31.026  1.00 38.28    -0.235 N 
ATOM   1483  H   ARG A 345     -25.399  15.492  26.355  1.00 19.27     0.163 HD
ATOM   1484  HA  ARG A 345     -25.706  15.996  28.868  1.00 21.89     0.087 H 
ATOM   1485  HB2 ARG A 345     -27.319  14.769  27.851  1.00 27.19     0.036 H 
ATOM   1486  HB3 ARG A 345     -26.277  13.650  27.421  1.00 27.19     0.036 H 
ATOM   1487  HG2 ARG A 345     -26.177  12.841  29.547  1.00 33.50     0.035 H 
ATOM   1488  HG3 ARG A 345     -27.033  14.061  30.098  1.00 33.50     0.035 H 
ATOM   1489  HD2 ARG A 345     -28.935  13.257  29.256  1.00 37.06     0.064 H 
ATOM   1490  HD3 ARG A 345     -28.180  12.375  28.171  1.00 37.06     0.064 H 
ATOM   1491  HE  ARG A 345     -27.562  11.229  30.344  1.00 40.65     0.177 HD
ATOM   1492 HH11 ARG A 345     -30.514  11.990  29.119  1.00 41.96     0.174 HD
ATOM   1493 HH12 ARG A 345     -31.276  10.898  29.787  1.00 41.96     0.174 HD
ATOM   1494 HH21 ARG A 345     -28.707   9.545  31.398  1.00 45.94     0.174 HD
ATOM   1495 HH22 ARG A 345     -30.173   9.403  31.179  1.00 45.94     0.174 HD
ATOM   1496  N   GLY A 346     -24.045  14.989  30.313  1.00 19.65    -0.351 N 
ATOM   1497  CA  GLY A 346     -22.966  14.483  31.131  1.00 20.54     0.069 C 
ATOM   1498  C   GLY A 346     -21.637  15.190  30.976  1.00 19.17     0.236 C 
ATOM   1499  O   GLY A 346     -20.684  14.837  31.681  1.00 20.91    -0.272 OA
ATOM   1500  H   GLY A 346     -24.554  15.549  30.721  1.00 23.59     0.163 HD
ATOM   1501  HA2 GLY A 346     -23.228  14.554  32.063  1.00 24.66     0.078 H 
ATOM   1502  HA3 GLY A 346     -22.827  13.548  30.913  1.00 24.66     0.078 H 
ATOM   1503  N   GLU A 347     -21.541  16.173  30.101  1.00 18.18    -0.346 N 
ATOM   1504  CA  GLU A 347     -20.311  16.887  29.818  1.00 16.17     0.090 C 
ATOM   1505  C   GLU A 347     -20.367  18.293  30.396  1.00 16.36     0.243 C 
ATOM   1506  O   GLU A 347     -21.455  18.860  30.574  1.00 16.55    -0.271 OA
ATOM   1507  CB  GLU A 347     -20.071  16.984  28.305  1.00 16.50    -0.029 C 
ATOM   1508  CG  GLU A 347     -20.190  15.646  27.554  1.00 18.19     0.021 C 
ATOM   1509  CD  GLU A 347     -19.174  14.600  28.001  1.00 19.73     0.289 C 
ATOM   1510  OE1 GLU A 347     -18.212  14.971  28.702  1.00 18.53    -0.150 OA
ATOM   1511  OE2 GLU A 347     -19.335  13.407  27.647  1.00 20.10    -0.263 OA
ATOM   1512  H   GLU A 347     -22.208  16.456  29.638  1.00 21.82     0.163 HD
ATOM   1513  HA  GLU A 347     -19.566  16.409  30.216  1.00 19.41     0.087 H 
ATOM   1514  HB2 GLU A 347     -20.725  17.591  27.926  1.00 19.81     0.037 H 
ATOM   1515  HB3 GLU A 347     -19.176  17.325  28.155  1.00 19.81     0.037 H 
ATOM   1516  HG2 GLU A 347     -21.076  15.281  27.703  1.00 21.84     0.048 H 
ATOM   1517  HG3 GLU A 347     -20.052  15.806  26.607  1.00 21.84     0.048 H 
ATOM   1518  N   PRO A 348     -19.205  18.902  30.681  1.00 17.19    -0.337 N 
ATOM   1519  CA  PRO A 348     -17.870  18.277  30.618  1.00 18.73     0.091 C 
ATOM   1520  C   PRO A 348     -17.604  17.451  31.869  1.00 20.32     0.241 C 
ATOM   1521  O   PRO A 348     -17.967  17.886  32.950  1.00 22.69    -0.271 OA
ATOM   1522  CB  PRO A 348     -16.918  19.471  30.516  1.00 19.36    -0.036 C 
ATOM   1523  CG  PRO A 348     -17.645  20.569  31.197  1.00 20.37    -0.048 C 
ATOM   1524  CD  PRO A 348     -19.124  20.338  31.004  1.00 18.92    -0.001 C 
ATOM   1525  HA  PRO A 348     -17.756  17.731  29.824  1.00 22.48     0.087 H 
ATOM   1526  HB2 PRO A 348     -16.082  19.272  30.967  1.00 23.24     0.036 H 
ATOM   1527  HB3 PRO A 348     -16.750  19.686  29.585  1.00 23.24     0.036 H 
ATOM   1528  HG2 PRO A 348     -17.425  20.560  32.141  1.00 24.45     0.035 H 
ATOM   1529  HG3 PRO A 348     -17.384  21.416  30.803  1.00 24.45     0.035 H 
ATOM   1530  HD2 PRO A 348     -19.614  20.537  31.818  1.00 22.72     0.064 H 
ATOM   1531  HD3 PRO A 348     -19.465  20.876  30.273  1.00 22.72     0.064 H 
ATOM   1532  N   ASN A 349     -16.995  16.275  31.716  1.00 20.84    -0.346 N 
ATOM   1533  CA  ASN A 349     -16.770  15.373  32.833  1.00 20.98     0.096 C 
ATOM   1534  C   ASN A 349     -15.304  15.121  33.158  1.00 21.49     0.241 C 
ATOM   1535  O   ASN A 349     -15.024  14.475  34.173  1.00 24.22    -0.271 OA
ATOM   1536  CB  ASN A 349     -17.467  14.028  32.573  1.00 21.20     0.024 C 
ATOM   1537  CG  ASN A 349     -17.051  13.389  31.261  1.00 20.25     0.151 C 
ATOM   1538  OD1 ASN A 349     -16.173  13.886  30.549  1.00 18.16    -0.178 OA
ATOM   1539  ND2 ASN A 349     -17.667  12.264  30.950  1.00 20.59    -0.381 N 
ATOM   1540  H   ASN A 349     -16.700  15.979  30.964  1.00 25.02     0.163 HD
ATOM   1541  HA  ASN A 349     -17.167  15.768  33.625  1.00 25.18     0.088 H 
ATOM   1542  HB2 ASN A 349     -17.243  13.413  33.289  1.00 25.45     0.049 H 
ATOM   1543  HB3 ASN A 349     -18.426  14.170  32.545  1.00 25.45     0.049 H 
ATOM   1544 1HD2 ASN A 349     -17.473  11.855  30.218  1.00 24.72     0.158 HD
ATOM   1545 2HD2 ASN A 349     -18.262  11.939  31.479  1.00 24.72     0.158 HD
ATOM   1546  N   ASN A 350     -14.370  15.617  32.343  1.00 19.57    -0.346 N 
ATOM   1547  CA  ASN A 350     -12.933  15.562  32.638  1.00 23.60     0.096 C 
ATOM   1548  C   ASN A 350     -12.459  14.151  32.989  1.00 26.23     0.241 C 
ATOM   1549  O   ASN A 350     -11.607  13.958  33.858  1.00 28.00    -0.271 OA
ATOM   1550  CB  ASN A 350     -12.581  16.536  33.769  1.00 26.03     0.024 C 
ATOM   1551  CG  ASN A 350     -11.103  16.903  33.792  1.00 26.88     0.151 C 
ATOM   1552  OD1 ASN A 350     -10.520  17.222  32.758  1.00 24.70    -0.178 OA
ATOM   1553  ND2 ASN A 350     -10.492  16.857  34.975  1.00 29.31    -0.381 N 
ATOM   1554  H   ASN A 350     -14.547  16.000  31.594  1.00 23.49     0.163 HD
ATOM   1555  HA  ASN A 350     -12.461  15.822  31.831  1.00 28.32     0.088 H 
ATOM   1556  HB2 ASN A 350     -13.091  17.353  33.652  1.00 31.24     0.049 H 
ATOM   1557  HB3 ASN A 350     -12.802  16.126  34.620  1.00 31.24     0.049 H 
ATOM   1558 1HD2 ASN A 350      -9.658  17.055  35.036  1.00 35.18     0.158 HD
ATOM   1559 2HD2 ASN A 350     -10.932  16.628  35.678  1.00 35.18     0.158 HD
ATOM   1560  N   VAL A 351     -13.002  13.146  32.314  1.00 29.52    -0.346 N 
ATOM   1561  CA  VAL A 351     -12.659  11.771  32.655  1.00 32.94     0.092 C 
ATOM   1562  C   VAL A 351     -11.265  11.463  32.117  1.00 34.70     0.241 C 
ATOM   1563  O   VAL A 351     -11.023  11.522  30.908  1.00 35.46    -0.271 OA
ATOM   1564  CB  VAL A 351     -13.705  10.781  32.123  1.00 33.18    -0.033 C 
ATOM   1565  CG1 VAL A 351     -13.763  10.788  30.636  1.00 34.13    -0.071 C 
ATOM   1566  CG2 VAL A 351     -13.389   9.390  32.665  1.00 35.59    -0.071 C 
ATOM   1567  H   VAL A 351     -13.561  13.233  31.666  1.00 35.43     0.163 HD
ATOM   1568  HA  VAL A 351     -12.634  11.682  33.621  1.00 39.53     0.088 H 
ATOM   1569  HB  VAL A 351     -14.587  11.047  32.428  1.00 39.82     0.042 H 
ATOM   1570 1HG1 VAL A 351     -14.521  10.257  30.347  1.00 40.97     0.028 H 
ATOM   1571 2HG1 VAL A 351     -13.863  11.702  30.328  1.00 40.97     0.028 H 
ATOM   1572 3HG1 VAL A 351     -12.941  10.409  30.287  1.00 40.97     0.028 H 
ATOM   1573 1HG2 VAL A 351     -14.130   8.797  32.463  1.00 42.72     0.028 H 
ATOM   1574 2HG2 VAL A 351     -12.579   9.063  32.242  1.00 42.72     0.028 H 
ATOM   1575 3HG2 VAL A 351     -13.262   9.446  33.625  1.00 42.72     0.028 H 
ATOM   1576  N   GLY A 352     -10.344  11.135  33.016  1.00 41.64    -0.351 N 
ATOM   1577  CA  GLY A 352      -8.969  10.904  32.600  1.00 44.34     0.069 C 
ATOM   1578  C   GLY A 352      -8.295  12.157  32.095  1.00 44.48     0.236 C 
ATOM   1579  O   GLY A 352      -7.490  12.091  31.155  1.00 46.93    -0.272 OA
ATOM   1580  H   GLY A 352     -10.486  11.041  33.859  1.00 49.97     0.163 HD
ATOM   1581  HA2 GLY A 352      -8.460  10.566  33.353  1.00 53.21     0.078 H 
ATOM   1582  HA3 GLY A 352      -8.958  10.244  31.889  1.00 53.21     0.078 H 
ATOM   1583  N   GLU A 353      -8.644  13.313  32.674  1.00 34.46    -0.346 N 
ATOM   1584  CA  GLU A 353      -8.086  14.612  32.317  1.00 32.56     0.090 C 
ATOM   1585  C   GLU A 353      -8.364  14.975  30.865  1.00 27.14     0.241 C 
ATOM   1586  O   GLU A 353      -7.565  14.673  29.970  1.00 26.54    -0.271 OA
ATOM   1587  CB  GLU A 353      -6.583  14.641  32.587  1.00 38.11    -0.029 C 
ATOM   1588  CG  GLU A 353      -6.076  16.021  32.945  1.00 43.20     0.021 C 
ATOM   1589  CD  GLU A 353      -6.779  16.587  34.173  1.00 48.65     0.289 C 
ATOM   1590  OE1 GLU A 353      -6.832  15.877  35.203  1.00 50.34    -0.263 OA
ATOM   1591  OE2 GLU A 353      -7.293  17.725  34.099  1.00 49.39    -0.150 OA
ATOM   1592  H   GLU A 353      -9.227  13.369  33.303  1.00 41.36     0.163 HD
ATOM   1593  HA  GLU A 353      -8.514  15.284  32.870  1.00 39.08     0.087 H 
ATOM   1594  HB2 GLU A 353      -6.384  14.047  33.327  1.00 45.74     0.037 H 
ATOM   1595  HB3 GLU A 353      -6.114  14.347  31.790  1.00 45.74     0.037 H 
ATOM   1596  HG2 GLU A 353      -5.126  15.972  33.135  1.00 51.84     0.048 H 
ATOM   1597  HG3 GLU A 353      -6.235  16.622  32.201  1.00 51.84     0.048 H 
ATOM   1598  N   GLU A 354      -9.470  15.683  30.644  1.00 25.90    -0.347 N 
ATOM   1599  CA  GLU A 354      -9.886  16.140  29.323  1.00 22.26     0.077 C 
ATOM   1600  C   GLU A 354      -9.988  17.656  29.364  1.00 20.83     0.175 C 
ATOM   1601  O   GLU A 354     -10.850  18.207  30.060  1.00 21.03    -0.175 OA
ATOM   1602  CB  GLU A 354     -11.223  15.521  28.910  1.00 19.82    -0.030 C 
ATOM   1603  CG  GLU A 354     -11.257  14.014  29.120  1.00 21.05     0.021 C 
ATOM   1604  CD  GLU A 354     -12.563  13.394  28.724  1.00 19.64     0.289 C 
ATOM   1605  OE1 GLU A 354     -13.603  13.886  29.210  1.00 21.49    -0.150 OA
ATOM   1606  OE2 GLU A 354     -12.547  12.429  27.920  1.00 20.79    -0.263 OA
ATOM   1607  H   GLU A 354     -10.012  15.918  31.269  1.00 31.09     0.163 HD
ATOM   1608  HA  GLU A 354      -9.223  15.883  28.663  1.00 26.72     0.085 H 
ATOM   1609  HB2 GLU A 354     -11.932  15.916  29.441  1.00 23.79     0.037 H 
ATOM   1610  HB3 GLU A 354     -11.376  15.697  27.968  1.00 23.79     0.037 H 
ATOM   1611  HG2 GLU A 354     -10.559  13.606  28.586  1.00 25.27     0.048 H 
ATOM   1612  HG3 GLU A 354     -11.110  13.824  30.060  1.00 25.27     0.048 H 
ATOM   1613  N   ASP A 355      -9.118  18.333  28.619  1.00 20.82    -0.357 N 
ATOM   1614  CA  ASP A 355      -9.008  19.780  28.748  1.00 20.82     0.094 C 
ATOM   1615  C   ASP A 355      -9.232  20.553  27.450  1.00 19.42     0.241 C 
ATOM   1616  O   ASP A 355      -9.025  21.774  27.436  1.00 18.84    -0.271 OA
ATOM   1617  CB  ASP A 355      -7.637  20.154  29.331  1.00 21.68     0.012 C 
ATOM   1618  CG  ASP A 355      -7.465  19.723  30.789  1.00 24.39     0.119 C 
ATOM   1619  OD1 ASP A 355      -8.467  19.474  31.497  1.00 23.22     0.000 OA
ATOM   1620  OD2 ASP A 355      -6.304  19.651  31.237  1.00 27.65    -0.194 OA
ATOM   1621  H   ASP A 355      -8.588  17.980  28.041  1.00 24.99     0.162 HD
ATOM   1622  HA  ASP A 355      -9.705  20.067  29.359  1.00 24.99     0.088 H 
ATOM   1623  HB2 ASP A 355      -6.944  19.721  28.808  1.00 26.02     0.047 H 
ATOM   1624  HB3 ASP A 355      -7.530  21.118  29.290  1.00 26.02     0.047 H 
ATOM   1625  N   CYS A 356      -9.647  19.891  26.372  1.00 18.32    -0.345 N 
ATOM   1626  CA  CYS A 356      -9.890  20.530  25.087  1.00 17.39     0.098 C 
ATOM   1627  C   CYS A 356     -11.263  20.134  24.567  1.00 15.46     0.241 C 
ATOM   1628  O   CYS A 356     -11.689  18.991  24.729  1.00 17.24    -0.271 OA
ATOM   1629  CB  CYS A 356      -8.820  20.128  24.092  1.00 18.45     0.013 C 
ATOM   1630  SG  CYS A 356      -7.174  20.751  24.555  1.00 21.89    -0.095 SA
ATOM   1631  H   CYS A 356      -9.798  19.045  26.365  1.00 21.99     0.163 HD
ATOM   1632  HA  CYS A 356      -9.882  21.495  25.186  1.00 20.88     0.088 H 
ATOM   1633  HB2 CYS A 356      -8.775  19.160  24.049  1.00 22.15     0.053 H 
ATOM   1634  HB3 CYS A 356      -9.046  20.489  23.221  1.00 22.15     0.053 H 
ATOM   1635  N   ALA A 357     -11.951  21.077  23.935  1.00 16.05    -0.346 N 
ATOM   1636  CA  ALA A 357     -13.326  20.860  23.506  1.00 16.18     0.086 C 
ATOM   1637  C   ALA A 357     -13.425  20.457  22.039  1.00 16.44     0.240 C 
ATOM   1638  O   ALA A 357     -12.715  20.989  21.178  1.00 13.82    -0.271 OA
ATOM   1639  CB  ALA A 357     -14.160  22.119  23.737  1.00 16.13    -0.049 C 
ATOM   1640  H   ALA A 357     -11.639  21.855  23.742  1.00 19.27     0.163 HD
ATOM   1641  HA  ALA A 357     -13.685  20.123  24.025  1.00 19.43     0.086 H 
ATOM   1642  HB1 ALA A 357     -15.083  21.934  23.503  1.00 19.36     0.030 H 
ATOM   1643  HB2 ALA A 357     -14.101  22.370  24.672  1.00 19.36     0.030 H 
ATOM   1644  HB3 ALA A 357     -13.814  22.833  23.180  1.00 19.36     0.030 H 
ATOM   1645  N   GLU A 358     -14.361  19.549  21.756  1.00 16.01    -0.346 N 
ATOM   1646  CA  GLU A 358     -14.598  19.060  20.406  1.00 14.31     0.090 C 
ATOM   1647  C   GLU A 358     -16.087  19.105  20.086  1.00 14.17     0.241 C 
ATOM   1648  O   GLU A 358     -16.921  19.013  20.987  1.00 14.09    -0.271 OA
ATOM   1649  CB  GLU A 358     -14.120  17.618  20.234  1.00 13.69    -0.029 C 
ATOM   1650  CG  GLU A 358     -14.907  16.630  21.081  1.00 14.71     0.018 C 
ATOM   1651  CD  GLU A 358     -14.593  15.169  20.813  1.00 16.49     0.172 C 
ATOM   1652  OE1 GLU A 358     -14.862  14.330  21.711  1.00 16.70    -0.648 OA
ATOM   1653  OE2 GLU A 358     -14.110  14.844  19.708  1.00 17.17    -0.648 OA
ATOM   1654  H   GLU A 358     -14.878  19.197  22.346  1.00 19.23     0.163 HD
ATOM   1655  HA  GLU A 358     -14.122  19.634  19.785  1.00 17.18     0.087 H 
ATOM   1656  HB2 GLU A 358     -14.219  17.362  19.304  1.00 16.44     0.037 H 
ATOM   1657  HB3 GLU A 358     -13.188  17.562  20.496  1.00 16.44     0.037 H 
ATOM   1658  HG2 GLU A 358     -14.713  16.803  22.015  1.00 17.66     0.049 H 
ATOM   1659  HG3 GLU A 358     -15.852  16.761  20.908  1.00 17.66     0.049 H 
ATOM   1660  N   PHE A 359     -16.411  19.221  18.795  1.00 12.09    -0.346 N 
ATOM   1661  CA  PHE A 359     -17.756  18.917  18.319  1.00 12.56     0.093 C 
ATOM   1662  C   PHE A 359     -17.910  17.402  18.282  1.00 11.94     0.241 C 
ATOM   1663  O   PHE A 359     -17.106  16.716  17.649  1.00 12.41    -0.271 OA
ATOM   1664  CB  PHE A 359     -18.002  19.492  16.922  1.00 13.00    -0.014 C 
ATOM   1665  CG  PHE A 359     -17.850  20.980  16.842  1.00 13.81    -0.056 A 
ATOM   1666  CD1 PHE A 359     -18.901  21.815  17.169  1.00 13.14    -0.077 A 
ATOM   1667  CD2 PHE A 359     -16.658  21.543  16.432  1.00 12.53    -0.077 A 
ATOM   1668  CE1 PHE A 359     -18.765  23.181  17.094  1.00 13.94    -0.082 A 
ATOM   1669  CE2 PHE A 359     -16.521  22.910  16.358  1.00 13.55    -0.082 A 
ATOM   1670  CZ  PHE A 359     -17.582  23.729  16.696  1.00 13.75    -0.083 A 
ATOM   1671  H   PHE A 359     -15.869  19.475  18.178  1.00 14.52     0.163 HD
ATOM   1672  HA  PHE A 359     -18.412  19.315  18.912  1.00 15.08     0.088 H 
ATOM   1673  HB2 PHE A 359     -17.365  19.096  16.306  1.00 15.61     0.043 H 
ATOM   1674  HB3 PHE A 359     -18.907  19.272  16.650  1.00 15.61     0.043 H 
ATOM   1675  HD1 PHE A 359     -19.711  21.448  17.443  1.00 15.78     0.084 H 
ATOM   1676  HD2 PHE A 359     -15.943  20.995  16.205  1.00 15.04     0.084 H 
ATOM   1677  HE1 PHE A 359     -19.481  23.732  17.317  1.00 16.74     0.083 H 
ATOM   1678  HE2 PHE A 359     -15.715  23.283  16.081  1.00 16.27     0.083 H 
ATOM   1679  HZ  PHE A 359     -17.489  24.654  16.651  1.00 16.51     0.083 H 
ATOM   1680  N   SER A 360     -18.935  16.882  18.957  1.00 14.37    -0.344 N 
ATOM   1681  CA  SER A 360     -19.150  15.436  19.065  1.00 16.30     0.109 C 
ATOM   1682  C   SER A 360     -20.647  15.161  19.029  1.00 16.31     0.242 C 
ATOM   1683  O   SER A 360     -21.357  15.448  19.997  1.00 15.49    -0.271 OA
ATOM   1684  CB  SER A 360     -18.530  14.873  20.349  1.00 18.85     0.044 C 
ATOM   1685  OG  SER A 360     -18.817  13.489  20.522  1.00 20.41    -0.398 OA
ATOM   1686  H   SER A 360     -19.527  17.353  19.367  1.00 17.25     0.163 HD
ATOM   1687  HA  SER A 360     -18.740  15.000  18.301  1.00 19.56     0.090 H 
ATOM   1688  HB2 SER A 360     -17.568  14.987  20.306  1.00 22.62     0.077 H 
ATOM   1689  HB3 SER A 360     -18.889  15.361  21.107  1.00 22.62     0.077 H 
ATOM   1690  HG  SER A 360     -18.384  13.034  19.964  1.00 24.50     0.209 HD
ATOM   1691  N   GLY A 361     -21.120  14.579  17.934  1.00 16.77    -0.350 N 
ATOM   1692  CA  GLY A 361     -22.541  14.323  17.791  1.00 18.26     0.069 C 
ATOM   1693  C   GLY A 361     -23.317  15.614  17.697  1.00 19.33     0.236 C 
ATOM   1694  O   GLY A 361     -23.048  16.434  16.819  1.00 21.76    -0.272 OA
ATOM   1695  H   GLY A 361     -20.641  14.326  17.266  1.00 20.13     0.163 HD
ATOM   1696  HA2 GLY A 361     -22.699  13.805  16.986  1.00 21.91     0.078 H 
ATOM   1697  HA3 GLY A 361     -22.861  13.822  18.557  1.00 21.91     0.078 H 
ATOM   1698  N   ASN A 362     -24.275  15.806  18.597  1.00 18.07    -0.346 N 
ATOM   1699  CA  ASN A 362     -25.156  16.961  18.531  1.00 20.41     0.097 C 
ATOM   1700  C   ASN A 362     -24.643  18.147  19.331  1.00 16.22     0.241 C 
ATOM   1701  O   ASN A 362     -25.295  19.200  19.323  1.00 15.44    -0.271 OA
ATOM   1702  CB  ASN A 362     -26.551  16.590  19.047  1.00 25.77     0.036 C 
ATOM   1703  CG  ASN A 362     -27.224  15.541  18.201  1.00 33.16     0.217 C 
ATOM   1704  OD1 ASN A 362     -27.113  15.548  16.975  1.00 35.70    -0.274 OA
ATOM   1705  ND2 ASN A 362     -27.931  14.632  18.849  1.00 36.56    -0.370 N 
ATOM   1706  H   ASN A 362     -24.434  15.277  19.257  1.00 21.70     0.163 HD
ATOM   1707  HA  ASN A 362     -25.231  17.229  17.602  1.00 24.50     0.088 H 
ATOM   1708  HB2 ASN A 362     -26.473  16.243  19.949  1.00 30.93     0.051 H 
ATOM   1709  HB3 ASN A 362     -27.110  17.382  19.044  1.00 30.93     0.051 H 
ATOM   1710 1HD2 ASN A 362     -27.987  14.661  19.706  1.00 43.88     0.159 HD
ATOM   1711 2HD2 ASN A 362     -28.335  14.011  18.412  1.00 43.88     0.159 HD
ATOM   1712  N   GLY A 363     -23.539  17.994  20.053  1.00 12.45    -0.351 N 
ATOM   1713  CA  GLY A 363     -23.052  19.031  20.947  1.00 12.69     0.069 C 
ATOM   1714  C   GLY A 363     -21.569  18.944  21.137  1.00 12.74     0.236 C 
ATOM   1715  O   GLY A 363     -20.846  18.476  20.247  1.00 12.35    -0.272 OA
ATOM   1716  H   GLY A 363     -23.050  17.287  20.040  1.00 14.95     0.163 HD
ATOM   1717  HA2 GLY A 363     -23.265  19.903  20.579  1.00 15.23     0.078 H 
ATOM   1718  HA3 GLY A 363     -23.481  18.941  21.813  1.00 15.23     0.078 H 
ATOM   1719  N   TRP A 364     -21.110  19.387  22.303  1.00 12.29    -0.346 N 
ATOM   1720  CA  TRP A 364     -19.696  19.474  22.628  1.00 12.48     0.093 C 
ATOM   1721  C   TRP A 364     -19.291  18.430  23.660  1.00 13.22     0.241 C 
ATOM   1722  O   TRP A 364     -20.072  18.068  24.549  1.00 12.51    -0.271 OA
ATOM   1723  CB  TRP A 364     -19.333  20.837  23.223  1.00 13.40    -0.012 C 
ATOM   1724  CG  TRP A 364     -19.657  22.052  22.417  1.00 13.65    -0.028 A 
ATOM   1725  CD1 TRP A 364     -20.154  22.107  21.135  1.00 13.47    -0.015 A 
ATOM   1726  CD2 TRP A 364     -19.521  23.412  22.853  1.00 13.72    -0.002 A 
ATOM   1727  NE1 TRP A 364     -20.318  23.420  20.757  1.00 14.36    -0.365 N 
ATOM   1728  CE2 TRP A 364     -19.932  24.235  21.789  1.00 13.48     0.042 A 
ATOM   1729  CE3 TRP A 364     -19.104  24.013  24.048  1.00 15.97    -0.070 A 
ATOM   1730  CZ2 TRP A 364     -19.943  25.625  21.887  1.00 14.99    -0.056 A 
ATOM   1731  CZ3 TRP A 364     -19.096  25.399  24.127  1.00 15.87    -0.082 A 
ATOM   1732  CH2 TRP A 364     -19.519  26.182  23.060  1.00 15.95    -0.081 A 
ATOM   1733  H   TRP A 364     -21.621  19.653  22.942  1.00 14.75     0.163 HD
ATOM   1734  HA  TRP A 364     -19.208  19.323  21.804  1.00 14.98     0.088 H 
ATOM   1735  HB2 TRP A 364     -19.804  20.928  24.067  1.00 16.09     0.044 H 
ATOM   1736  HB3 TRP A 364     -18.375  20.849  23.375  1.00 16.09     0.044 H 
ATOM   1737  HD1 TRP A 364     -20.349  21.369  20.604  1.00 16.17     0.112 H 
ATOM   1738  HE1 TRP A 364     -20.614  23.687  19.995  1.00 17.24     0.165 HD
ATOM   1739  HE3 TRP A 364     -18.838  23.494  24.772  1.00 19.17     0.084 H 
ATOM   1740  HZ2 TRP A 364     -20.229  26.154  21.178  1.00 18.00     0.086 H 
ATOM   1741  HZ3 TRP A 364     -18.802  25.811  24.908  1.00 19.05     0.083 H 
ATOM   1742  HH2 TRP A 364     -19.513  27.108  23.147  1.00 19.14     0.083 H 
ATOM   1743  N   ASN A 365     -18.025  18.017  23.582  1.00 12.43    -0.346 N 
ATOM   1744  CA  ASN A 365     -17.417  17.124  24.555  1.00 14.44     0.096 C 
ATOM   1745  C   ASN A 365     -16.028  17.647  24.909  1.00 14.48     0.241 C 
ATOM   1746  O   ASN A 365     -15.351  18.222  24.064  1.00 13.96    -0.271 OA
ATOM   1747  CB  ASN A 365     -17.279  15.702  24.008  1.00 14.63     0.024 C 
ATOM   1748  CG  ASN A 365     -16.527  14.793  24.950  1.00 13.98     0.151 C 
ATOM   1749  OD1 ASN A 365     -16.832  14.722  26.141  1.00 14.19    -0.178 OA
ATOM   1750  ND2 ASN A 365     -15.523  14.101  24.424  1.00 14.93    -0.381 N 
ATOM   1751  H   ASN A 365     -17.486  18.252  22.954  1.00 14.92     0.163 HD
ATOM   1752  HA  ASN A 365     -17.966  17.103  25.354  1.00 17.33     0.088 H 
ATOM   1753  HB2 ASN A 365     -18.163  15.328  23.870  1.00 17.57     0.049 H 
ATOM   1754  HB3 ASN A 365     -16.796  15.731  23.167  1.00 17.57     0.049 H 
ATOM   1755 1HD2 ASN A 365     -15.062  13.569  24.918  1.00 17.92     0.158 HD
ATOM   1756 2HD2 ASN A 365     -15.333  14.185  23.589  1.00 17.92     0.158 HD
ATOM   1757  N   ASP A 366     -15.611  17.447  26.158  1.00 13.66    -0.347 N 
ATOM   1758  CA  ASP A 366     -14.215  17.668  26.532  1.00 14.36     0.085 C 
ATOM   1759  C   ASP A 366     -13.461  16.355  26.349  1.00 15.96     0.175 C 
ATOM   1760  O   ASP A 366     -13.935  15.308  26.786  1.00 15.42    -0.175 OA
ATOM   1761  CB  ASP A 366     -14.093  18.175  27.973  1.00 16.62     0.044 C 
ATOM   1762  CG  ASP A 366     -14.704  17.253  29.001  1.00 16.83     0.292 C 
ATOM   1763  OD1 ASP A 366     -15.656  16.498  28.715  1.00 17.30    -0.150 OA
ATOM   1764  OD2 ASP A 366     -14.212  17.323  30.143  1.00 18.32    -0.263 OA
ATOM   1765  H   ASP A 366     -16.116  17.185  26.803  1.00 16.36     0.163 HD
ATOM   1766  HA  ASP A 366     -13.820  18.347  25.964  1.00 17.24     0.086 H 
ATOM   1767  HB2 ASP A 366     -13.152  18.276  28.189  1.00 19.95     0.051 H 
ATOM   1768  HB3 ASP A 366     -14.542  19.032  28.041  1.00 19.95     0.051 H 
ATOM   1769  N   ASP A 367     -12.302  16.404  25.689  1.00 19.87    -0.356 N 
ATOM   1770  CA  ASP A 367     -11.542  15.192  25.391  1.00 19.14     0.097 C 
ATOM   1771  C   ASP A 367     -10.066  15.476  25.618  1.00 18.87     0.241 C 
ATOM   1772  O   ASP A 367      -9.666  16.618  25.841  1.00 19.58    -0.271 OA
ATOM   1773  CB  ASP A 367     -11.781  14.712  23.953  1.00 20.27     0.043 C 
ATOM   1774  CG  ASP A 367     -11.711  13.196  23.810  1.00 20.98     0.175 C 
ATOM   1775  OD1 ASP A 367     -11.121  12.512  24.681  1.00 21.94    -0.648 OA
ATOM   1776  OD2 ASP A 367     -12.239  12.677  22.803  1.00 20.47    -0.648 OA
ATOM   1777  H   ASP A 367     -11.937  17.128  25.404  1.00 23.86     0.162 HD
ATOM   1778  HA  ASP A 367     -11.818  14.484  25.994  1.00 22.97     0.088 H 
ATOM   1779  HB2 ASP A 367     -12.663  14.998  23.667  1.00 24.33     0.052 H 
ATOM   1780  HB3 ASP A 367     -11.104  15.098  23.375  1.00 24.33     0.052 H 
ATOM   1781  N   LYS A 368      -9.263  14.416  25.569  1.00 22.82    -0.346 N 
ATOM   1782  CA  LYS A 368      -7.826  14.531  25.769  1.00 23.40     0.089 C 
ATOM   1783  C   LYS A 368      -7.199  15.339  24.647  1.00 21.96     0.241 C 
ATOM   1784  O   LYS A 368      -7.398  15.033  23.469  1.00 20.91    -0.271 OA
ATOM   1785  CB  LYS A 368      -7.203  13.136  25.814  1.00 26.23    -0.038 C 
ATOM   1786  CG  LYS A 368      -7.227  12.467  27.177  1.00 34.64    -0.061 C 
ATOM   1787  CD  LYS A 368      -8.630  12.175  27.672  1.00 42.42    -0.043 C 
ATOM   1788  CE  LYS A 368      -9.239  10.930  27.019  1.00 46.76     0.080 C 
ATOM   1789  NZ  LYS A 368     -10.433  10.444  27.803  1.00 47.93    -0.079 N 
ATOM   1790  H   LYS A 368      -9.529  13.612  25.419  1.00 27.34     0.163 HD
ATOM   1791  HA  LYS A 368      -7.649  14.981  26.609  1.00 28.05     0.087 H 
ATOM   1792  HB2 LYS A 368      -7.688  12.562  25.200  1.00 31.48     0.036 H 
ATOM   1793  HB3 LYS A 368      -6.275  13.205  25.540  1.00 31.48     0.036 H 
ATOM   1794  HG2 LYS A 368      -6.748  11.625  27.124  1.00 41.57     0.033 H 
ATOM   1795  HG3 LYS A 368      -6.799  13.052  27.822  1.00 41.57     0.033 H 
ATOM   1796  HD2 LYS A 368      -8.604  12.028  28.630  1.00 50.92     0.035 H 
ATOM   1797  HD3 LYS A 368      -9.202  12.931  27.467  1.00 50.92     0.035 H 
ATOM   1798  HE2 LYS A 368      -9.529  11.146  26.119  1.00 56.12     0.075 H 
ATOM   1799  HE3 LYS A 368      -8.578  10.221  26.995  1.00 56.12     0.075 H 
ATOM   1800  HZ1 LYS A 368     -10.190  10.240  28.634  1.00 57.52     0.274 HD
ATOM   1801  HZ2 LYS A 368     -11.057  11.078  27.832  1.00 57.52     0.274 HD
ATOM   1802  HZ3 LYS A 368     -10.776   9.719  27.417  1.00 57.52     0.274 HD
ATOM   1803  N   CYS A 369      -6.407  16.350  25.018  1.00 24.11    -0.345 N 
ATOM   1804  CA  CYS A 369      -5.827  17.252  24.028  1.00 24.28     0.098 C 
ATOM   1805  C   CYS A 369      -4.827  16.553  23.119  1.00 22.66     0.242 C 
ATOM   1806  O   CYS A 369      -4.617  17.001  21.987  1.00 21.35    -0.271 OA
ATOM   1807  CB  CYS A 369      -5.163  18.434  24.731  1.00 28.17     0.013 C 
ATOM   1808  SG  CYS A 369      -6.325  19.364  25.795  1.00 34.03    -0.095 SA
ATOM   1809  H   CYS A 369      -6.192  16.534  25.830  1.00 28.94     0.163 HD
ATOM   1810  HA  CYS A 369      -6.543  17.589  23.466  1.00 29.14     0.088 H 
ATOM   1811  HB2 CYS A 369      -4.441  18.104  25.290  1.00 33.82     0.053 H 
ATOM   1812  HB3 CYS A 369      -4.812  19.044  24.063  1.00 33.82     0.053 H 
ATOM   1813  N   ASN A 370      -4.233  15.449  23.572  1.00 23.27    -0.346 N 
ATOM   1814  CA  ASN A 370      -3.258  14.724  22.767  1.00 26.67     0.097 C 
ATOM   1815  C   ASN A 370      -3.889  13.897  21.660  1.00 25.58     0.241 C 
ATOM   1816  O   ASN A 370      -3.154  13.390  20.806  1.00 26.16    -0.271 OA
ATOM   1817  CB  ASN A 370      -2.437  13.806  23.667  1.00 32.73     0.036 C 
ATOM   1818  CG  ASN A 370      -3.314  12.956  24.576  1.00 37.81     0.217 C 
ATOM   1819  OD1 ASN A 370      -3.784  11.898  24.181  1.00 38.12    -0.274 OA
ATOM   1820  ND2 ASN A 370      -3.557  13.436  25.790  1.00 43.14    -0.370 N 
ATOM   1821  H   ASN A 370      -4.378  15.100  24.344  1.00 27.93     0.163 HD
ATOM   1822  HA  ASN A 370      -2.666  15.370  22.351  1.00 32.01     0.088 H 
ATOM   1823  HB2 ASN A 370      -1.907  13.211  23.115  1.00 39.28     0.051 H 
ATOM   1824  HB3 ASN A 370      -1.856  14.346  24.226  1.00 39.28     0.051 H 
ATOM   1825 1HD2 ASN A 370      -3.225  14.193  26.028  1.00 51.78     0.159 HD
ATOM   1826 2HD2 ASN A 370      -4.048  12.990  26.338  1.00 51.78     0.159 HD
ATOM   1827  N   LEU A 371      -5.211  13.746  21.652  1.00 25.23    -0.346 N 
ATOM   1828  CA  LEU A 371      -5.866  12.929  20.642  1.00 23.91     0.089 C 
ATOM   1829  C   LEU A 371      -5.905  13.632  19.291  1.00 22.39     0.241 C 
ATOM   1830  O   LEU A 371      -6.132  14.842  19.205  1.00 20.93    -0.271 OA
ATOM   1831  CB  LEU A 371      -7.288  12.601  21.081  1.00 25.46    -0.035 C 
ATOM   1832  CG  LEU A 371      -7.434  11.566  22.192  1.00 29.83    -0.059 C 
ATOM   1833  CD1 LEU A 371      -8.880  11.510  22.667  1.00 29.82    -0.073 C 
ATOM   1834  CD2 LEU A 371      -6.971  10.205  21.689  1.00 30.55    -0.073 C 
ATOM   1835  H   LEU A 371      -5.748  14.105  22.219  1.00 30.29     0.163 HD
ATOM   1836  HA  LEU A 371      -5.364  12.106  20.536  1.00 28.70     0.087 H 
ATOM   1837  HB2 LEU A 371      -7.701  13.420  21.397  1.00 30.56     0.037 H 
ATOM   1838  HB3 LEU A 371      -7.770  12.262  20.310  1.00 30.56     0.037 H 
ATOM   1839  HG  LEU A 371      -6.883  11.814  22.950  1.00 35.80     0.038 H 
ATOM   1840 1HD1 LEU A 371      -8.955  10.848  23.373  1.00 35.79     0.028 H 
ATOM   1841 2HD1 LEU A 371      -9.136  12.383  23.004  1.00 35.79     0.028 H 
ATOM   1842 3HD1 LEU A 371      -9.449  11.263  21.921  1.00 35.79     0.028 H 
ATOM   1843 1HD2 LEU A 371      -7.306   9.518  22.287  1.00 36.67     0.028 H 
ATOM   1844 2HD2 LEU A 371      -7.319  10.064  20.795  1.00 36.67     0.028 H 
ATOM   1845 3HD2 LEU A 371      -6.002  10.187  21.674  1.00 36.67     0.028 H 
ATOM   1846  N   ALA A 372      -5.744  12.852  18.224  1.00 21.58    -0.346 N 
ATOM   1847  CA  ALA A 372      -5.824  13.396  16.874  1.00 20.06     0.086 C 
ATOM   1848  C   ALA A 372      -7.278  13.464  16.420  1.00 19.07     0.240 C 
ATOM   1849  O   ALA A 372      -7.984  12.450  16.417  1.00 18.30    -0.271 OA
ATOM   1850  CB  ALA A 372      -4.999  12.547  15.911  1.00 20.94    -0.049 C 
ATOM   1851  H   ALA A 372      -5.589  12.006  18.258  1.00 25.90     0.163 HD
ATOM   1852  HA  ALA A 372      -5.465  14.297  16.875  1.00 24.08     0.086 H 
ATOM   1853  HB1 ALA A 372      -5.067  12.925  15.020  1.00 25.14     0.030 H 
ATOM   1854  HB2 ALA A 372      -4.074  12.549  16.202  1.00 25.14     0.030 H 
ATOM   1855  HB3 ALA A 372      -5.345  11.641  15.914  1.00 25.14     0.030 H 
ATOM   1856  N   LYS A 373      -7.722  14.664  16.041  1.00 16.71    -0.346 N 
ATOM   1857  CA  LYS A 373      -9.069  14.888  15.537  1.00 15.92     0.089 C 
ATOM   1858  C   LYS A 373      -9.006  15.825  14.335  1.00 15.32     0.241 C 
ATOM   1859  O   LYS A 373      -7.991  16.474  14.083  1.00 16.38    -0.271 OA
ATOM   1860  CB  LYS A 373      -9.977  15.508  16.605  1.00 15.59    -0.038 C 
ATOM   1861  CG  LYS A 373     -10.134  14.676  17.878  1.00 17.64    -0.061 C 
ATOM   1862  CD  LYS A 373     -11.032  15.396  18.871  1.00 17.52    -0.043 C 
ATOM   1863  CE  LYS A 373     -11.108  14.679  20.207  1.00 18.79     0.080 C 
ATOM   1864  NZ  LYS A 373     -11.897  13.405  20.115  1.00 19.70    -0.079 N 
ATOM   1865  H   LYS A 373      -7.245  15.379  16.069  1.00 20.01     0.163 HD
ATOM   1866  HA  LYS A 373      -9.437  14.035  15.258  1.00 19.06     0.087 H 
ATOM   1867  HB2 LYS A 373      -9.606  16.367  16.862  1.00 18.67     0.036 H 
ATOM   1868  HB3 LYS A 373     -10.861  15.629  16.224  1.00 18.67     0.036 H 
ATOM   1869  HG2 LYS A 373     -10.536  13.820  17.660  1.00 21.18     0.033 H 
ATOM   1870  HG3 LYS A 373      -9.265  14.540  18.288  1.00 21.18     0.033 H 
ATOM   1871  HD2 LYS A 373     -10.683  16.287  19.027  1.00 21.04     0.035 H 
ATOM   1872  HD3 LYS A 373     -11.929  15.450  18.506  1.00 21.04     0.035 H 
ATOM   1873  HE2 LYS A 373     -10.211  14.460  20.503  1.00 22.55     0.075 H 
ATOM   1874  HE3 LYS A 373     -11.540  15.257  20.855  1.00 22.55     0.075 H 
ATOM   1875  HZ1 LYS A 373     -12.723  13.578  19.835  1.00 23.65     0.274 HD
ATOM   1876  HZ2 LYS A 373     -11.508  12.847  19.540  1.00 23.65     0.274 HD
ATOM   1877  HZ3 LYS A 373     -11.938  13.015  20.913  1.00 23.65     0.274 HD
ATOM   1878  N   PHE A 374     -10.110  15.911  13.598  1.00 16.14    -0.346 N 
ATOM   1879  CA  PHE A 374     -10.244  16.977  12.618  1.00 15.32     0.093 C 
ATOM   1880  C   PHE A 374     -10.297  18.310  13.352  1.00 14.50     0.241 C 
ATOM   1881  O   PHE A 374     -10.463  18.359  14.573  1.00 15.08    -0.271 OA
ATOM   1882  CB  PHE A 374     -11.486  16.751  11.756  1.00 15.36    -0.014 C 
ATOM   1883  CG  PHE A 374     -11.449  15.456  11.006  1.00 15.48    -0.056 A 
ATOM   1884  CD1 PHE A 374     -10.774  15.365   9.801  1.00 16.95    -0.077 A 
ATOM   1885  CD2 PHE A 374     -12.070  14.327  11.509  1.00 15.78    -0.077 A 
ATOM   1886  CE1 PHE A 374     -10.722  14.169   9.109  1.00 17.91    -0.082 A 
ATOM   1887  CE2 PHE A 374     -12.020  13.127  10.824  1.00 17.00    -0.082 A 
ATOM   1888  CZ  PHE A 374     -11.352  13.049   9.623  1.00 17.41    -0.083 A 
ATOM   1889  H   PHE A 374     -10.781  15.375  13.646  1.00 19.38     0.163 HD
ATOM   1890  HA  PHE A 374      -9.486  16.993  12.012  1.00 18.39     0.088 H 
ATOM   1891  HB2 PHE A 374     -12.269  16.744  12.328  1.00 18.44     0.043 H 
ATOM   1892  HB3 PHE A 374     -11.555  17.470  11.108  1.00 18.44     0.043 H 
ATOM   1893  HD1 PHE A 374     -10.351  16.116   9.452  1.00 20.35     0.084 H 
ATOM   1894  HD2 PHE A 374     -12.527  14.375  12.318  1.00 18.94     0.084 H 
ATOM   1895  HE1 PHE A 374     -10.265  14.117   8.301  1.00 21.50     0.083 H 
ATOM   1896  HE2 PHE A 374     -12.436  12.373  11.174  1.00 20.40     0.083 H 
ATOM   1897  HZ  PHE A 374     -11.324  12.244   9.157  1.00 20.90     0.083 H 
ATOM   1898  N   TRP A 375     -10.128  19.399  12.604  1.00 16.07    -0.346 N 
ATOM   1899  CA  TRP A 375     -10.234  20.742  13.166  1.00 16.10     0.093 C 
ATOM   1900  C   TRP A 375     -10.868  21.688  12.152  1.00 14.80     0.241 C 
ATOM   1901  O   TRP A 375     -10.943  21.392  10.961  1.00 15.56    -0.271 OA
ATOM   1902  CB  TRP A 375      -8.862  21.269  13.597  1.00 16.74    -0.012 C 
ATOM   1903  CG  TRP A 375      -7.948  21.604  12.449  1.00 17.25    -0.028 A 
ATOM   1904  CD1 TRP A 375      -7.812  22.812  11.834  1.00 18.02    -0.015 A 
ATOM   1905  CD2 TRP A 375      -7.041  20.714  11.787  1.00 19.12    -0.002 A 
ATOM   1906  NE1 TRP A 375      -6.868  22.732  10.831  1.00 19.14    -0.365 N 
ATOM   1907  CE2 TRP A 375      -6.390  21.450  10.777  1.00 20.18     0.042 A 
ATOM   1908  CE3 TRP A 375      -6.728  19.363  11.941  1.00 18.88    -0.070 A 
ATOM   1909  CZ2 TRP A 375      -5.446  20.878   9.929  1.00 19.71    -0.056 A 
ATOM   1910  CZ3 TRP A 375      -5.787  18.800  11.099  1.00 20.62    -0.082 A 
ATOM   1911  CH2 TRP A 375      -5.160  19.555  10.107  1.00 21.46    -0.081 A 
ATOM   1912  H   TRP A 375      -9.950  19.385  11.763  1.00 19.30     0.163 HD
ATOM   1913  HA  TRP A 375     -10.818  20.716  13.940  1.00 19.32     0.088 H 
ATOM   1914  HB2 TRP A 375      -8.988  22.076  14.119  1.00 20.09     0.044 H 
ATOM   1915  HB3 TRP A 375      -8.423  20.591  14.135  1.00 20.09     0.044 H 
ATOM   1916  HD1 TRP A 375      -8.287  23.579  12.058  1.00 21.63     0.112 H 
ATOM   1917  HE1 TRP A 375      -6.621  23.381  10.323  1.00 22.98     0.165 HD
ATOM   1918  HE3 TRP A 375      -7.145  18.851  12.597  1.00 22.67     0.084 H 
ATOM   1919  HZ2 TRP A 375      -5.026  21.377   9.266  1.00 23.66     0.086 H 
ATOM   1920  HZ3 TRP A 375      -5.567  17.902  11.196  1.00 24.75     0.083 H 
ATOM   1921  HH2 TRP A 375      -4.533  19.147   9.555  1.00 25.76     0.083 H 
ATOM   1922  N   ILE A 376     -11.358  22.823  12.649  1.00 13.34    -0.346 N 
ATOM   1923  CA  ILE A 376     -11.945  23.871  11.819  1.00 11.62     0.092 C 
ATOM   1924  C   ILE A 376     -11.191  25.159  12.091  1.00 12.71     0.241 C 
ATOM   1925  O   ILE A 376     -10.990  25.529  13.253  1.00 12.48    -0.271 OA
ATOM   1926  CB  ILE A 376     -13.448  24.051  12.101  1.00 11.51    -0.030 C 
ATOM   1927  CG1 ILE A 376     -14.223  22.836  11.582  1.00 13.33    -0.063 C 
ATOM   1928  CG2 ILE A 376     -13.972  25.332  11.482  1.00 11.13    -0.071 C 
ATOM   1929  CD1 ILE A 376     -15.700  22.825  11.989  1.00 13.48    -0.076 C 
ATOM   1930  H   ILE A 376     -11.361  23.011  13.488  1.00 16.02     0.163 HD
ATOM   1931  HA  ILE A 376     -11.838  23.637  10.883  1.00 13.95     0.088 H 
ATOM   1932  HB  ILE A 376     -13.574  24.117  13.061  1.00 13.82     0.043 H 
ATOM   1933 2HG1 ILE A 376     -14.184  22.831  10.613  1.00 16.01     0.033 H 
ATOM   1934 3HG1 ILE A 376     -13.813  22.030  11.935  1.00 16.01     0.033 H 
ATOM   1935 1HG2 ILE A 376     -14.940  25.290  11.440  1.00 13.36     0.028 H 
ATOM   1936 2HG2 ILE A 376     -13.696  26.083  12.030  1.00 13.36     0.028 H 
ATOM   1937 3HG2 ILE A 376     -13.606  25.422  10.588  1.00 13.36     0.028 H 
ATOM   1938 1HD1 ILE A 376     -16.040  21.919  11.923  1.00 16.18     0.027 H 
ATOM   1939 2HD1 ILE A 376     -15.778  23.141  12.903  1.00 16.18     0.027 H 
ATOM   1940 3HD1 ILE A 376     -16.196  23.409  11.394  1.00 16.18     0.027 H 
ATOM   1941  N   CYS A 377     -10.774  25.836  11.025  1.00 12.44    -0.345 N 
ATOM   1942  CA  CYS A 377     -10.155  27.147  11.111  1.00 13.34     0.098 C 
ATOM   1943  C   CYS A 377     -11.154  28.215  10.682  1.00 13.08     0.241 C 
ATOM   1944  O   CYS A 377     -12.031  27.976   9.846  1.00 12.30    -0.271 OA
ATOM   1945  CB  CYS A 377      -8.917  27.251  10.219  1.00 15.30     0.013 C 
ATOM   1946  SG  CYS A 377      -7.561  26.083  10.524  1.00 19.83    -0.095 SA
ATOM   1947  H   CYS A 377     -10.843  25.543  10.219  1.00 14.93     0.163 HD
ATOM   1948  HA  CYS A 377      -9.881  27.301  12.029  1.00 16.01     0.088 H 
ATOM   1949  HB2 CYS A 377      -9.200  27.117   9.301  1.00 18.37     0.053 H 
ATOM   1950  HB3 CYS A 377      -8.548  28.142  10.326  1.00 18.37     0.053 H 
ATOM   1951  N   LYS A 378     -10.975  29.412  11.228  1.00 12.28    -0.346 N 
ATOM   1952  CA  LYS A 378     -11.834  30.546  10.930  1.00 11.52     0.089 C 
ATOM   1953  C   LYS A 378     -10.970  31.775  10.691  1.00 12.60     0.241 C 
ATOM   1954  O   LYS A 378      -9.986  32.005  11.402  1.00 13.39    -0.271 OA
ATOM   1955  CB  LYS A 378     -12.828  30.800  12.074  1.00 11.59    -0.038 C 
ATOM   1956  CG  LYS A 378     -13.621  32.082  11.964  1.00 13.67    -0.061 C 
ATOM   1957  CD  LYS A 378     -14.413  32.312  13.273  1.00 14.59    -0.043 C 
ATOM   1958  CE  LYS A 378     -15.148  33.621  13.259  1.00 17.17     0.080 C 
ATOM   1959  NZ  LYS A 378     -15.876  33.838  14.541  1.00 18.54    -0.079 N 
ATOM   1960  H   LYS A 378     -10.347  29.594  11.787  1.00 14.75     0.163 HD
ATOM   1961  HA  LYS A 378     -12.343  30.376  10.122  1.00 13.79     0.087 H 
ATOM   1962  HB2 LYS A 378     -13.463  30.067  12.097  1.00 13.91     0.036 H 
ATOM   1963  HB3 LYS A 378     -12.333  30.837  12.908  1.00 13.91     0.036 H 
ATOM   1964  HG2 LYS A 378     -13.020  32.831  11.826  1.00 16.41     0.033 H 
ATOM   1965  HG3 LYS A 378     -14.248  32.019  11.226  1.00 16.41     0.033 H 
ATOM   1966  HD2 LYS A 378     -15.062  31.600  13.383  1.00 17.52     0.035 H 
ATOM   1967  HD3 LYS A 378     -13.797  32.318  14.022  1.00 17.52     0.035 H 
ATOM   1968  HE2 LYS A 378     -14.515  34.346  13.139  1.00 20.61     0.075 H 
ATOM   1969  HE3 LYS A 378     -15.794  33.621  12.535  1.00 20.61     0.075 H 
ATOM   1970  HZ1 LYS A 378     -16.464  33.183  14.671  1.00 22.26     0.274 HD
ATOM   1971  HZ2 LYS A 378     -15.300  33.849  15.220  1.00 22.26     0.274 HD
ATOM   1972  HZ3 LYS A 378     -16.309  34.615  14.517  1.00 22.26     0.274 HD
ATOM   1973  N   LYS A 379     -11.323  32.538   9.658  1.00 13.23    -0.346 N 
ATOM   1974  CA  LYS A 379     -10.729  33.851   9.437  1.00 13.94     0.089 C 
ATOM   1975  C   LYS A 379     -11.740  34.746   8.734  1.00 15.53     0.241 C 
ATOM   1976  O   LYS A 379     -12.707  34.270   8.142  1.00 14.68    -0.271 OA
ATOM   1977  CB  LYS A 379      -9.448  33.772   8.619  1.00 16.62    -0.038 C 
ATOM   1978  CG  LYS A 379      -9.620  33.324   7.197  1.00 21.16    -0.061 C 
ATOM   1979  CD  LYS A 379      -8.254  33.536   6.485  1.00 28.78    -0.043 C 
ATOM   1980  CE  LYS A 379      -8.050  32.636   5.326  1.00 32.27     0.080 C 
ATOM   1981  NZ  LYS A 379      -6.646  32.843   4.773  1.00 36.02    -0.079 N 
ATOM   1982  H   LYS A 379     -11.908  32.315   9.068  1.00 15.88     0.163 HD
ATOM   1983  HA  LYS A 379     -10.515  34.241  10.299  1.00 16.69     0.087 H 
ATOM   1984  HB2 LYS A 379      -9.045  34.654   8.597  1.00 19.95     0.036 H 
ATOM   1985  HB3 LYS A 379      -8.849  33.143   9.050  1.00 19.95     0.036 H 
ATOM   1986  HG2 LYS A 379      -9.859  32.385   7.166  1.00 25.40     0.033 H 
ATOM   1987  HG3 LYS A 379     -10.300  33.855   6.755  1.00 25.40     0.033 H 
ATOM   1988  HD2 LYS A 379      -8.206  34.450   6.163  1.00 34.54     0.035 H 
ATOM   1989  HD3 LYS A 379      -7.540  33.369   7.120  1.00 34.54     0.035 H 
ATOM   1990  HE2 LYS A 379      -8.144  31.712   5.605  1.00 38.74     0.075 H 
ATOM   1991  HE3 LYS A 379      -8.695  32.841   4.631  1.00 38.74     0.075 H 
ATOM   1992  HZ1 LYS A 379      -6.543  33.689   4.515  1.00 43.23     0.274 HD
ATOM   1993  HZ2 LYS A 379      -6.042  32.657   5.400  1.00 43.23     0.274 HD
ATOM   1994  HZ3 LYS A 379      -6.512  32.309   4.074  1.00 43.23     0.274 HD
ATOM   1995  N   SER A 380     -11.515  36.052   8.801  1.00 16.60    -0.344 N 
ATOM   1996  CA  SER A 380     -12.518  36.966   8.281  1.00 17.10     0.109 C 
ATOM   1997  C   SER A 380     -12.482  36.961   6.761  1.00 17.05     0.243 C 
ATOM   1998  O   SER A 380     -11.455  36.668   6.142  1.00 17.90    -0.271 OA
ATOM   1999  CB  SER A 380     -12.302  38.373   8.826  1.00 18.41     0.044 C 
ATOM   2000  OG  SER A 380     -11.086  38.900   8.394  1.00 21.48    -0.398 OA
ATOM   2001  H   SER A 380     -10.812  36.420   9.133  1.00 19.93     0.163 HD
ATOM   2002  HA  SER A 380     -13.403  36.686   8.562  1.00 20.53     0.090 H 
ATOM   2003  HB2 SER A 380     -13.021  38.944   8.515  1.00 22.11     0.077 H 
ATOM   2004  HB3 SER A 380     -12.301  38.337   9.796  1.00 22.11     0.077 H 
ATOM   2005  HG  SER A 380     -10.716  39.321   9.020  1.00 25.78     0.209 HD
ATOM   2006  N   ALA A 381     -13.621  37.288   6.161  1.00 17.47    -0.346 N 
ATOM   2007  CA  ALA A 381     -13.731  37.350   4.713  1.00 18.33     0.086 C 
ATOM   2008  C   ALA A 381     -13.228  38.682   4.165  1.00 20.83     0.240 C 
ATOM   2009  O   ALA A 381     -13.209  39.711   4.844  1.00 23.04    -0.271 OA
ATOM   2010  CB  ALA A 381     -15.183  37.138   4.284  1.00 18.42    -0.049 C 
ATOM   2011  H   ALA A 381     -14.350  37.480   6.574  1.00 20.97     0.163 HD
ATOM   2012  HA  ALA A 381     -13.181  36.648   4.332  1.00 22.01     0.086 H 
ATOM   2013  HB1 ALA A 381     -15.242  37.220   3.319  1.00 22.11     0.030 H 
ATOM   2014  HB2 ALA A 381     -15.467  36.252   4.558  1.00 22.11     0.030 H 
ATOM   2015  HB3 ALA A 381     -15.739  37.810   4.707  1.00 22.11     0.030 H 
ATOM   2016  N   ALA A 382     -12.821  38.654   2.905  1.00 20.24    -0.346 N 
ATOM   2017  CA  ALA A 382     -12.493  39.876   2.195  1.00 23.94     0.086 C 
ATOM   2018  C   ALA A 382     -13.769  40.573   1.730  1.00 27.62     0.240 C 
ATOM   2019  O   ALA A 382     -14.784  39.932   1.450  1.00 27.30    -0.271 OA
ATOM   2020  CB  ALA A 382     -11.588  39.562   1.005  1.00 25.50    -0.049 C 
ATOM   2021  H   ALA A 382     -12.725  37.937   2.438  1.00 24.24     0.163 HD
ATOM   2022  HA  ALA A 382     -12.016  40.488   2.778  1.00 28.74     0.086 H 
ATOM   2023  HB1 ALA A 382     -11.379  40.387   0.540  1.00 30.61     0.030 H 
ATOM   2024  HB2 ALA A 382     -10.772  39.149   1.329  1.00 30.61     0.030 H 
ATOM   2025  HB3 ALA A 382     -12.051  38.954   0.408  1.00 30.61     0.030 H 
ATOM   2026  N   SER A 383     -13.715  41.900   1.661  1.00 35.93    -0.344 N 
ATOM   2027  CA  SER A 383     -14.848  42.693   1.197  1.00 42.08     0.109 C 
ATOM   2028  C   SER A 383     -14.743  42.894  -0.310  1.00 47.91     0.243 C 
ATOM   2029  O   SER A 383     -13.763  43.468  -0.795  1.00 51.94    -0.271 OA
ATOM   2030  CB  SER A 383     -14.889  44.042   1.915  1.00 44.22     0.044 C 
ATOM   2031  OG  SER A 383     -14.848  43.860   3.321  1.00 45.68    -0.398 OA
ATOM   2032  H   SER A 383     -13.026  42.366   1.879  1.00 43.13     0.163 HD
ATOM   2033  HA  SER A 383     -15.672  42.218   1.388  1.00 50.50     0.090 H 
ATOM   2034  HB2 SER A 383     -14.122  44.569   1.641  1.00 53.08     0.077 H 
ATOM   2035  HB3 SER A 383     -15.709  44.502   1.678  1.00 53.08     0.077 H 
ATOM   2036  HG  SER A 383     -14.873  44.606   3.708  1.00 54.83     0.209 HD
ATOM   2037  N   CYS A 384     -15.745  42.426  -1.045  1.00 49.33    -0.348 N 
ATOM   2038  CA  CYS A 384     -15.817  42.671  -2.480  1.00 51.93     0.071 C 
ATOM   2039  C   CYS A 384     -17.109  43.439  -2.799  1.00 55.05     0.110 C 
ATOM   2040  HC  CYS A 384     -17.990  43.302  -2.149  1.00  0.00     0.146 H 
ATOM   2041  O   CYS A 384     -17.187  44.206  -3.765  1.00 58.06    -0.305 OA
ATOM   2042  CB  CYS A 384     -15.775  41.361  -3.261  1.00 49.32     0.011 C 
ATOM   2043  SG  CYS A 384     -14.500  40.161  -2.788  1.00 45.70    -0.095 SA
ATOM   2044  H   CYS A 384     -16.398  41.961  -0.735  1.00 59.21     0.163 HD
ATOM   2045  HA  CYS A 384     -15.053  43.197  -2.765  1.00 62.33     0.084 H 
ATOM   2046  HB2 CYS A 384     -16.632  40.920  -3.152  1.00 59.19     0.053 H 
ATOM   2047  HB3 CYS A 384     -15.628  41.574  -4.196  1.00 59.19     0.053 H 
ATOM   2048 CA   CA  A 501     -10.750  19.663  32.069  1.00 21.61     0.000 Ca
ATOM   2049 CA   CA  A 502     -15.715  14.316  28.242  1.00 15.33     0.000 Ca
ATOM   2050 CA   CA  A 503      -7.139  19.772  33.638  1.00 38.29     0.000 Ca
ATOM   2051  C4  LIG A 504     -15.341  11.057  26.873  1.00 22.25    -0.014 C 
ATOM   2052  C5  LIG A 504     -15.007  10.210  25.678  1.00 23.27     0.066 C 
ATOM   2053  C6  LIG A 504     -13.529   9.746  25.714  1.00 28.14     0.041 C 
ATOM   2054  O2  LIG A 504     -17.609   9.379  28.033  1.00 20.84    -0.390 OA
ATOM   2055  C3  LIG A 504     -16.835  11.408  26.816  1.00 18.31    -0.012 C 
ATOM   2056  C1  LIG A 504     -17.179   9.306  25.569  1.00 17.71     0.153 C 
ATOM   2057  C2  LIG A 504     -17.658  10.114  26.727  1.00 17.65     0.087 C 
ATOM   2058  HO1 LIG A 504     -17.416   9.674  23.677  1.00 21.99     0.212 HD
ATOM   2059  HO2 LIG A 504     -18.244   9.531  28.549  1.00 21.92     0.210 HD
ATOM   2060  O1  LIG A 504     -17.475  10.107  24.386  1.00 19.43    -0.369 OA
ATOM   2061  O3  LIG A 504     -17.178  12.190  27.931  1.00 14.12     0.000 OA
ATOM   2062  O4  LIG A 504     -14.641  12.314  26.824  1.00 24.35     0.000 OA
ATOM   2063  O5  LIG A 504     -15.797   9.017  25.676  1.00 20.66    -0.351 OA
ATOM   2064  O6  LIG A 504     -13.271   9.044  26.925  1.00 33.94    -0.398 OA
ATOM   2065  H41 LIG A 504     -15.067  10.500  27.769  1.00 26.71     0.045 H 
ATOM   2066  H5  LIG A 504     -15.201  10.823  24.798  1.00 27.93     0.087 H 
ATOM   2067  H61 LIG A 504     -12.875  10.616  25.654  1.00 33.77     0.077 H 
ATOM   2068  H62 LIG A 504     -13.336   9.088  24.867  1.00 33.77     0.077 H 
ATOM   2069  H31 LIG A 504     -17.057  12.000  25.927  1.00 21.98     0.045 H 
ATOM   2070  H1  LIG A 504     -17.674   8.335  25.525  1.00 21.26     0.132 H 
ATOM   2071  H2  LIG A 504     -18.704  10.347  26.529  1.00 21.19     0.091 H 
ATOM   2072  H32 LIG A 504     -16.620  11.917  28.715  1.00 16.95     0.000 HD
ATOM   2073  H42 LIG A 504     -13.665  12.148  26.681  1.00 29.23     0.000 HD
ATOM   2074  H63 LIG A 504     -13.289   9.685  27.693  1.00 40.73     0.209 HD
TER    2075      LIG A 504 
