# Supplementary material for: Computational Pipeline for Accelerating the Design of Glycomimetics
Source: J Chem Inf Model. 2025 Nov 27;65(24):13374–85. doi: 10.1021/acs.jcim.5c02282 (PMC12728930; doi:10.1021/acs.jcim.5c02282)
Supplement: Supplementary file 2 [file ci5c02282_si_002.zip › gm_supp/Test/DC-SIGN/9emq/moieties/C2_R.pdbqt]

MODEL 0
REMARK FAKE_HEAD_ATOM=C1_C2
REMARK REAL_HEAD_ATOM=N2_CAM
REMARK DUMMY_ATOM=C1_H11_H12_H13_C2_H21_H22
ATOM      1  N2  LIG A 504     -17.609   9.379  28.033  1.00 20.84    -0.287 N 
ATOM      2  C1  LIG A 504     -17.179   9.306  25.569  1.00 17.71    -0.059 C 
ATOM      3  H11 LIG A 504     -17.215   9.853  24.598  1.00  0.00     0.029 H 
ATOM      4  H12 LIG A 504     -17.739   8.344  25.501  1.00  0.00     0.029 H 
ATOM      5  H13 LIG A 504     -16.154   8.911  25.761  1.00  0.00     0.029 H 
ATOM      6  C2  LIG A 504     -17.658  10.114  26.727  1.00 17.65     0.012 C 
ATOM      7  H21 LIG A 504     -18.683  10.509  26.535  1.00  0.00     0.066 H 
ATOM      8  H22 LIG A 504     -17.098  11.076  26.795  1.00  0.00     0.066 H 
ATOM      9  CAM LIG A 504     -16.751   8.529  28.609  1.00 21.53     0.026 A 
ATOM     10  CAN LIG A 504     -17.315   8.280  29.782  1.00 23.62     0.076 A 
ATOM     11  CAQ LIG A 504     -16.880   7.491  30.759  1.00 31.78    -0.007 A 
ATOM     12  CAR LIG A 504     -17.267   7.779  32.059  1.00 34.93    -0.071 A 
ATOM     13  CAS LIG A 504     -16.838   6.987  33.118  1.00 35.04    -0.082 A 
ATOM     14  CAT LIG A 504     -16.022   5.897  32.871  1.00 35.02    -0.083 A 
ATOM     15  CAU LIG A 504     -15.629   5.604  31.570  1.00 36.85    -0.082 A 
ATOM     16  CAV LIG A 504     -16.060   6.400  30.509  1.00 36.34    -0.071 A 
ATOM     17  NAO LIG A 504     -18.431   8.980  29.863  1.00 22.85    -0.284 N 
ATOM     19  NAP LIG A 504     -18.560   9.607  28.806  1.00 21.92    -0.240 N 
ATOM     21  HAM LIG A 504     -15.816   8.137  28.209  1.00 25.84     0.117 H 
ATOM     22  HAR LIG A 504     -17.915   8.634  32.253  1.00 41.92     0.084 H 
ATOM     23  HAS LIG A 504     -17.143   7.224  34.137  1.00 42.06     0.083 H 
ATOM     24  HAT LIG A 504     -15.687   5.269  33.696  1.00 42.03     0.083 H 
ATOM     25  HAU LIG A 504     -14.981   4.749  31.379  1.00 44.23     0.083 H 
ATOM     26  HAV LIG A 504     -15.756   6.166  29.489  1.00 43.62     0.084 H 
TER      27      LIG A 504 
ENDMDL
