# Supplementary material for: Computational Pipeline for Accelerating the Design of Glycomimetics
Source: J Chem Inf Model. 2025 Nov 27;65(24):13374–85. doi: 10.1021/acs.jcim.5c02282 (PMC12728930; doi:10.1021/acs.jcim.5c02282)
Supplement: Supplementary file 2 [file ci5c02282_si_002.zip › gm_supp/Test/DC-SIGN/9emq/moieties/O1_R.pdbqt]

MODEL 0
REMARK FAKE_HEAD_ATOM=C1_O1
REMARK REAL_HEAD_ATOM=CAW_CAX
REMARK DUMMY_ATOM=C1_H11_H12_H13_O1
REMARK TORSION=HBH_CAW_CAX_CAY
ATOM      1  C1  LIG A 504     -17.179   9.306  25.569  1.00 17.71     0.004 C 
ATOM      2  H11 LIG A 504     -17.258   9.885  26.518  1.00  0.00     0.066 H 
ATOM      3  H12 LIG A 504     -16.179   8.821  25.481  1.00  0.00     0.066 H 
ATOM      4  H13 LIG A 504     -17.821   8.395  25.604  1.00  0.00     0.066 H 
ATOM      5  CAW LIG A 504     -17.372   9.352  23.149  1.00 21.99     0.024 C 
ATOM      6  CAX LIG A 504     -16.129   9.756  22.367  1.00 26.73    -0.010 C 
ATOM      7  CAY LIG A 504     -16.090  11.275  22.191  1.00 30.89     0.087 C 
ATOM      8  CBA LIG A 504     -14.784  11.066  20.155  1.00 34.36     0.082 C 
ATOM      9  CBB LIG A 504     -14.859   9.533  20.256  1.00 32.33    -0.042 C 
ATOM     10  CBC LIG A 504     -16.126   9.127  20.978  1.00 27.86    -0.057 C 
ATOM     11  NAZ LIG A 504     -14.857  11.683  21.492  1.00 33.91    -0.075 N 
ATOM     12  O1  LIG A 504     -17.475  10.107  24.386  1.00 19.43    -0.396 OA
ATOM     13  HAW LIG A 504     -17.315   8.289  23.385  1.00 26.40     0.074 H 
ATOM     14  HBH LIG A 504     -18.255   9.542  22.540  1.00 26.40     0.074 H 
ATOM     15  HAX LIG A 504     -15.263   9.410  22.930  1.00 32.08     0.045 H 
ATOM     16  HAY LIG A 504     -16.954  11.591  21.607  1.00 37.08     0.076 H 
ATOM     17  HBG LIG A 504     -16.120  11.750  23.172  1.00 37.08     0.076 H 
ATOM     18  HBA LIG A 504     -15.617  11.425  19.551  1.00 41.24     0.075 H 
ATOM     19  HBF LIG A 504     -13.843  11.348  19.682  1.00 41.24     0.075 H 
ATOM     20  HBE LIG A 504     -13.994   9.164  20.808  1.00 38.81     0.035 H 
ATOM     21  HBB LIG A 504     -14.861   9.104  19.254  1.00 38.81     0.035 H 
ATOM     22  HBC LIG A 504     -16.163   8.042  21.069  1.00 33.44     0.033 H 
ATOM     23  HBD LIG A 504     -16.993   9.476  20.417  1.00 33.44     0.033 H 
ATOM     24  HAZ LIG A 504     -14.064  11.394  22.030  1.00 40.70     0.277 HD
ATOM     25 2HAZ LIG A 504     -14.849  12.678  21.395  1.00 40.70     0.277 HD
TER      26      LIG A 504 
ENDMDL
