# Supplementary material for: Computational Pipeline for Accelerating the Design of Glycomimetics
Source: J Chem Inf Model. 2025 Nov 27;65(24):13374–85. doi: 10.1021/acs.jcim.5c02282 (PMC12728930; doi:10.1021/acs.jcim.5c02282)
Supplement: Supplementary file 2 [file ci5c02282_si_002.zip › gm_supp/Test/DC-SIGN/9emq/output/natural_ligand.pdb]

TITLE     Generated by GMML                                                     
ATOM      1 C4   LIG A 504     -15.341  11.057  26.873                       C  
ATOM      2 C5   LIG A 504     -15.007  10.210  25.678                       C  
ATOM      3 C6   LIG A 504     -13.529   9.746  25.714                       C  
ATOM      4 O2   LIG A 504     -17.609   9.379  28.033                       O  
ATOM      5 C3   LIG A 504     -16.835  11.408  26.816                       C  
ATOM      6 C1   LIG A 504     -17.179   9.306  25.569                       C  
ATOM      7 C2   LIG A 504     -17.658  10.114  26.727                       C  
ATOM      8 HO1  LIG A 504     -17.416   9.674  23.677                       H  
ATOM      9 HO2  LIG A 504     -18.244   9.531  28.549                       H  
ATOM     10 O1   LIG A 504     -17.475  10.107  24.386                       O  
ATOM     11 O3   LIG A 504     -17.178  12.190  27.931                       O  
ATOM     12 O4   LIG A 504     -14.641  12.314  26.824                       O  
ATOM     13 O5   LIG A 504     -15.797   9.017  25.676                       O  
ATOM     14 O6   LIG A 504     -13.271   9.044  26.925                       O  
ATOM     15 H41  LIG A 504     -15.067  10.500  27.769                       H  
ATOM     16 H5   LIG A 504     -15.201  10.823  24.798                       H  
ATOM     17 H61  LIG A 504     -12.875  10.616  25.654                       H  
ATOM     18 H62  LIG A 504     -13.336   9.088  24.867                       H  
ATOM     19 H31  LIG A 504     -17.057  12.000  25.927                       H  
ATOM     20 H1   LIG A 504     -17.674   8.335  25.525                       H  
ATOM     21 H2   LIG A 504     -18.704  10.347  26.529                       H  
ATOM     22 H32  LIG A 504     -16.620  11.917  28.715                       H  
ATOM     23 H42  LIG A 504     -13.665  12.148  26.681                       H  
ATOM     24 H63  LIG A 504     -13.289   9.685  27.693                       H  
TER      25      LIG A 504                                                      
CONECT    1   12    2    5   15                                                 
CONECT    2    1   13   16    3                                                 
CONECT    3    2   17   14   18                                                 
CONECT    4    7    9                                                           
CONECT    5    1    7   11   19                                                 
CONECT    6    7   10   13   20                                                 
CONECT    7    4    5    6   21                                                 
CONECT    8   10                                                                
CONECT    9    4                                                                
CONECT   10    6    8                                                           
CONECT   11    5   22                                                           
CONECT   12    1   23                                                           
CONECT   13    2    6                                                           
CONECT   14    3   24                                                           
CONECT   15    1                                                                
CONECT   16    2                                                                
CONECT   17    3                                                                
CONECT   18    3                                                                
CONECT   19    5                                                                
CONECT   20    6                                                                
CONECT   21    7                                                                
CONECT   22   11                                                                
CONECT   23   12                                                                
CONECT   24   14                                                                
END                                                                             
