# Supplementary material for: Computational Pipeline for Accelerating the Design of Glycomimetics
Source: J Chem Inf Model. 2025 Nov 27;65(24):13374–85. doi: 10.1021/acs.jcim.5c02282 (PMC12728930; doi:10.1021/acs.jcim.5c02282)
Supplement: Supplementary file 2 [file ci5c02282_si_002.zip › gm_supp/Test/DC-SIGN/9emq/output/natural_pdb2glycam.log]

OLDNAME   RENAMED   IFGLYCAM  G_TYPE    G_CHARGE  
C4        C4        YES       Cg        0.3260    
C5        C5        YES       Cg        0.2760    
C6        C6        YES       Cg        0.2660    
O2        O2        YES       Oh        -0.7170   
C3        C3        YES       Cg        0.2520    
C1        C1        YES       Cg        0.4330    
C2        C2        YES       Cg        0.2450    
HO1       HO1       YES       Ho        0.4450    
HO2       HO2       YES       Ho        0.4460    
O1        O1        YES       Oh        -0.6390   
O3        O3        YES       Oh        -0.6960   
O4        O4        YES       Oh        -0.7330   
O5        O5        YES       Os        -0.5070   
O6        O6        YES       Oh        -0.6880   
H41       H41       YES       H1        0.0000    
H5        H5        YES       H1        0.0000    
H61       H61       YES       H1        0.0000    
H62       H62       YES       H1        0.0000    
H31       H31       YES       H1        0.0000    
H1        H1        YES       H2        0.0000    
H2        H2        YES       H1        0.0000    
H32       H32       YES       Ho        0.4310    
H42       H42       YES       Ho        0.4380    
H63       H63       YES       Ho        0.4220    
