# Supplementary material for: Computational Pipeline for Accelerating the Design of Glycomimetics
Source: J Chem Inf Model. 2025 Nov 27;65(24):13374–85. doi: 10.1021/acs.jcim.5c02282 (PMC12728930; doi:10.1021/acs.jcim.5c02282)
Supplement: Supplementary file 2 [file ci5c02282_si_002.zip › gm_supp/Test/DC-SIGN/9emq/output/natural_receptor.pdb]

TITLE     Generated by GMML                                                     
ATOM      1 N    CYX A 253     -12.596  39.440  -7.431                       N  
ATOM      2 CA   CYX A 253     -12.599  39.410  -5.972                       C  
ATOM      3 C    CYX A 253     -13.588  38.362  -5.465                       C  
ATOM      4 O    CYX A 253     -14.720  38.277  -5.938                       O  
ATOM      5 CB   CYX A 253     -12.959  40.786  -5.405                       C  
ATOM      6 SG   CYX A 253     -12.802  40.958  -3.596                       S  
ATOM      7 N    HIS A 254     -13.159  37.562  -4.498                       N  
ATOM      8 CA   HIS A 254     -14.040  36.622  -3.828                       C  
ATOM      9 C    HIS A 254     -13.734  36.688  -2.327                       C  
ATOM     10 O    HIS A 254     -12.591  36.950  -1.946                       O  
ATOM     11 CB   HIS A 254     -13.887  35.186  -4.363                       C  
ATOM     12 CG   HIS A 254     -12.478  34.710  -4.468                       C  
ATOM     13 ND1  HIS A 254     -11.945  33.781  -3.602                       N  
ATOM     14 CD2  HIS A 254     -11.504  34.992  -5.365                       C  
ATOM     15 CE1  HIS A 254     -10.689  33.546  -3.932                       C  
ATOM     16 NE2  HIS A 254     -10.400  34.262  -5.005                       N  
ATOM     17 N    PRO A 255     -14.743  36.455  -1.485                       N  
ATOM     18 CA   PRO A 255     -14.543  36.726  -0.044                       C  
ATOM     19 C    PRO A 255     -13.614  35.762   0.648                       C  
ATOM     20 O    PRO A 255     -12.938  36.173   1.600                       O  
ATOM     21 CB   PRO A 255     -15.958  36.622   0.542                       C  
ATOM     22 CG   PRO A 255     -16.703  35.707  -0.427                       C  
ATOM     23 CD   PRO A 255     -16.115  36.010  -1.790                       C  
ATOM     24 N    CYX A 256     -13.571  34.502   0.222                       N  
ATOM     25 CA   CYX A 256     -12.813  33.475   0.916                       C  
ATOM     26 C    CYX A 256     -11.844  32.753  -0.005                       C  
ATOM     27 O    CYX A 256     -12.056  32.672  -1.222                       O  
ATOM     28 CB   CYX A 256     -13.763  32.444   1.546                       C  
ATOM     29 SG   CYX A 256     -14.872  33.112   2.832                       S  
ATOM     30 N    PRO A 257     -10.769  32.198   0.554                       N  
ATOM     31 CA   PRO A 257      -9.880  31.351  -0.256                       C  
ATOM     32 C    PRO A 257     -10.661  30.185  -0.836                       C  
ATOM     33 O    PRO A 257     -11.671  29.767  -0.276                       O  
ATOM     34 CB   PRO A 257      -8.825  30.861   0.748                       C  
ATOM     35 CG   PRO A 257      -8.898  31.825   1.912                       C  
ATOM     36 CD   PRO A 257     -10.372  32.246   1.971                       C  
ATOM     37 N    TRP A 258     -10.189  29.661  -1.971                       N  
ATOM     38 CA   TRP A 258     -10.755  28.425  -2.498                       C  
ATOM     39 C    TRP A 258     -10.806  27.350  -1.421                       C  
ATOM     40 O    TRP A 258      -9.853  27.161  -0.660                       O  
ATOM     41 CB   TRP A 258      -9.933  27.927  -3.676                       C  
ATOM     42 CG   TRP A 258     -10.261  28.610  -4.971                       C  
ATOM     43 CD1  TRP A 258      -9.841  29.844  -5.381                       C  
ATOM     44 CD2  TRP A 258     -11.069  28.090  -6.031                       C  
ATOM     45 NE1  TRP A 258     -10.326  30.118  -6.635                       N  
ATOM     46 CE2  TRP A 258     -11.091  29.060  -7.053                       C  
ATOM     47 CE3  TRP A 258     -11.778  26.897  -6.216                       C  
ATOM     48 CZ2  TRP A 258     -11.776  28.870  -8.246                       C  
ATOM     49 CZ3  TRP A 258     -12.475  26.719  -7.397                       C  
ATOM     50 CH2  TRP A 258     -12.467  27.700  -8.397                       C  
ATOM     51 N    GLU A 259     -11.928  26.637  -1.373                       N  
ATOM     52 CA   GLU A 259     -12.181  25.504  -0.496                       C  
ATOM     53 C    GLU A 259     -12.640  25.959   0.887                       C  
ATOM     54 O    GLU A 259     -12.982  25.105   1.701                       O  
ATOM     55 CB   GLU A 259     -10.959  24.581  -0.363                       C  
ATOM     56 CG   GLU A 259     -10.552  23.944  -1.674                       C  
ATOM     57 CD   GLU A 259      -9.247  23.164  -1.578                       C  
ATOM     58 OE1  GLU A 259      -8.587  22.983  -2.622                       O  
ATOM     59 OE2  GLU A 259      -8.875  22.732  -0.463                       O  
ATOM     60 N    TRP A 260     -12.679  27.259   1.173                       N  
ATOM     61 CA   TRP A 260     -13.220  27.776   2.423                       C  
ATOM     62 C    TRP A 260     -14.682  28.181   2.259                       C  
ATOM     63 O    TRP A 260     -15.100  28.661   1.204                       O  
ATOM     64 CB   TRP A 260     -12.418  28.984   2.899                       C  
ATOM     65 CG   TRP A 260     -11.009  28.649   3.319                       C  
ATOM     66 CD1  TRP A 260     -10.045  28.063   2.562                       C  
ATOM     67 CD2  TRP A 260     -10.422  28.886   4.600                       C  
ATOM     68 NE1  TRP A 260      -8.884  27.918   3.291                       N  
ATOM     69 CE2  TRP A 260      -9.089  28.427   4.546                       C  
ATOM     70 CE3  TRP A 260     -10.891  29.446   5.787                       C  
ATOM     71 CZ2  TRP A 260      -8.224  28.522   5.635                       C  
ATOM     72 CZ3  TRP A 260     -10.032  29.530   6.869                       C  
ATOM     73 CH2  TRP A 260      -8.719  29.067   6.787                       C  
ATOM     74 N    THR A 261     -15.445  28.027   3.332                       N  
ATOM     75 CA   THR A 261     -16.886  28.245   3.303                       C  
ATOM     76 C    THR A 261     -17.221  29.601   3.907                       C  
ATOM     77 O    THR A 261     -16.808  29.901   5.032                       O  
ATOM     78 CB   THR A 261     -17.602  27.137   4.069                       C  
ATOM     79 OG1  THR A 261     -17.176  25.868   3.559                       O  
ATOM     80 CG2  THR A 261     -19.112  27.265   3.927                       C  
ATOM     81 N    PHE A 262     -17.954  30.418   3.154                       N  
ATOM     82 CA   PHE A 262     -18.373  31.726   3.644                       C  
ATOM     83 C    PHE A 262     -19.604  31.593   4.532                       C  
ATOM     84 O    PHE A 262     -20.580  30.947   4.148                       O  
ATOM     85 CB   PHE A 262     -18.698  32.658   2.479                       C  
ATOM     86 CG   PHE A 262     -19.170  34.024   2.910                       C  
ATOM     87 CD1  PHE A 262     -20.514  34.261   3.175                       C  
ATOM     88 CD2  PHE A 262     -18.272  35.073   3.052                       C  
ATOM     89 CE1  PHE A 262     -20.948  35.518   3.566                       C  
ATOM     90 CE2  PHE A 262     -18.707  36.322   3.439                       C  
ATOM     91 CZ   PHE A 262     -20.041  36.544   3.700                       C  
ATOM     92 N    PHE A 263     -19.567  32.223   5.708                       N  
ATOM     93 CA   PHE A 263     -20.742  32.281   6.578                       C  
ATOM     94 C    PHE A 263     -20.668  33.558   7.400                       C  
ATOM     95 O    PHE A 263     -19.734  33.742   8.187                       O  
ATOM     96 CB   PHE A 263     -20.842  31.050   7.486                       C  
ATOM     97 CG   PHE A 263     -21.876  31.181   8.578                       C  
ATOM     98 CD1  PHE A 263     -23.213  30.959   8.309                       C  
ATOM     99 CD2  PHE A 263     -21.507  31.535   9.869                       C  
ATOM    100 CE1  PHE A 263     -24.163  31.074   9.308                       C  
ATOM    101 CE2  PHE A 263     -22.451  31.659  10.869                       C  
ATOM    102 CZ   PHE A 263     -23.772  31.434  10.596                       C  
ATOM    103 N    GLN A 264     -21.628  34.454   7.177                       N  
ATOM    104 CA   GLN A 264     -21.787  35.675   7.970                       C  
ATOM    105 C    GLN A 264     -20.472  36.437   8.122                       C  
ATOM    106 O    GLN A 264     -20.047  36.807   9.221                       O  
ATOM    107 CB   GLN A 264     -22.390  35.358   9.339                       C  
ATOM    108 CG   GLN A 264     -23.813  34.790   9.264                       C  
ATOM    109 CD   GLN A 264     -24.476  34.659  10.622                       C  
ATOM    110 OE1  GLN A 264     -23.864  34.919  11.662                       O  
ATOM    111 NE2  GLN A 264     -25.737  34.248  10.618                       N  
ATOM    112 N    GLY A 265     -19.842  36.714   6.990                       N  
ATOM    113 CA   GLY A 265     -18.672  37.565   6.980                       C  
ATOM    114 C    GLY A 265     -17.365  36.908   7.370                       C  
ATOM    115 O    GLY A 265     -16.345  37.601   7.451                       O  
ATOM    116 N    ASN A 266     -17.356  35.612   7.641                       N  
ATOM    117 CA   ASN A 266     -16.135  34.898   7.967                       C  
ATOM    118 C    ASN A 266     -16.000  33.714   7.027                       C  
ATOM    119 O    ASN A 266     -16.953  33.332   6.343                       O  
ATOM    120 CB   ASN A 266     -16.123  34.431   9.425                       C  
ATOM    121 CG   ASN A 266     -15.955  35.580  10.391                       C  
ATOM    122 OD1  ASN A 266     -14.874  36.172  10.474                       O  
ATOM    123 ND2  ASN A 266     -17.031  35.932  11.102                       N  
ATOM    124 N    CYX A 267     -14.790  33.145   7.002                       N  
ATOM    125 CA   CYX A 267     -14.424  32.013   6.160                       C  
ATOM    126 C    CYX A 267     -14.011  30.851   7.046                       C  
ATOM    127 O    CYX A 267     -13.273  31.034   8.021                       O  
ATOM    128 CB   CYX A 267     -13.271  32.373   5.224                       C  
ATOM    129 SG   CYX A 267     -13.573  33.856   4.258                       S  
ATOM    130 N    TYR A 268     -14.496  29.658   6.712                       N  
ATOM    131 CA   TYR A 268     -14.282  28.473   7.526                       C  
ATOM    132 C    TYR A 268     -13.713  27.331   6.696                       C  
ATOM    133 O    TYR A 268     -14.077  27.127   5.535                       O  
ATOM    134 CB   TYR A 268     -15.597  28.010   8.192                       C  
ATOM    135 CG   TYR A 268     -16.222  29.046   9.106                       C  
ATOM    136 CD1  TYR A 268     -16.982  30.095   8.591                       C  
ATOM    137 CD2  TYR A 268     -16.047  28.971  10.480                       C  
ATOM    138 CE1  TYR A 268     -17.555  31.034   9.414                       C  
ATOM    139 CE2  TYR A 268     -16.639  29.887  11.320                       C  
ATOM    140 CZ   TYR A 268     -17.372  30.934  10.778                       C  
ATOM    141 OH   TYR A 268     -17.925  31.872  11.609                       O  
ATOM    142 N    PHE A 269     -12.856  26.542   7.330                       N  
ATOM    143 CA   PHE A 269     -12.211  25.416   6.666                       C  
ATOM    144 C    PHE A 269     -12.249  24.224   7.607                       C  
ATOM    145 O    PHE A 269     -11.788  24.321   8.744                       O  
ATOM    146 CB   PHE A 269     -10.771  25.791   6.284                       C  
ATOM    147 CG   PHE A 269      -9.980  24.659   5.701                       C  
ATOM    148 CD1  PHE A 269     -10.061  24.363   4.354                       C  
ATOM    149 CD2  PHE A 269      -9.164  23.885   6.500                       C  
ATOM    150 CE1  PHE A 269      -9.355  23.308   3.818                       C  
ATOM    151 CE2  PHE A 269      -8.452  22.831   5.960                       C  
ATOM    152 CZ   PHE A 269      -8.546  22.554   4.617                       C  
ATOM    153 N    MET A 270     -12.838  23.118   7.161                       N  
ATOM    154 CA   MET A 270     -12.767  21.868   7.902                       C  
ATOM    155 C    MET A 270     -11.641  21.019   7.321                       C  
ATOM    156 O    MET A 270     -11.539  20.862   6.096                       O  
ATOM    157 CB   MET A 270     -14.090  21.106   7.862                       C  
ATOM    158 CG   MET A 270     -14.010  19.803   8.655                       C  
ATOM    159 SD   MET A 270     -15.572  18.927   8.765                       S  
ATOM    160 CE   MET A 270     -16.111  19.365  10.400                       C  
ATOM    161 N    SER A 271     -10.789  20.494   8.195                       N  
ATOM    162 CA   SER A 271      -9.616  19.764   7.738                       C  
ATOM    163 C    SER A 271     -10.018  18.417   7.141                       C  
ATOM    164 O    SER A 271     -11.103  17.893   7.392                       O  
ATOM    165 CB   SER A 271      -8.640  19.525   8.889                       C  
ATOM    166 OG   SER A 271      -9.225  18.644   9.833                       O  
ATOM    167 N    ASN A 272      -9.111  17.855   6.345                       N  
ATOM    168 CA   ASN A 272      -9.239  16.500   5.823                       C  
ATOM    169 C    ASN A 272      -8.207  15.559   6.434                       C  
ATOM    170 O    ASN A 272      -8.060  14.424   5.967                       O  
ATOM    171 CB   ASN A 272      -9.117  16.514   4.298                       C  
ATOM    172 CG   ASN A 272     -10.356  17.079   3.624                       C  
ATOM    173 OD1  ASN A 272     -10.305  18.125   2.975                       O  
ATOM    174 ND2  ASN A 272     -11.483  16.391   3.786                       N  
ATOM    175 N    SER A 273      -7.493  16.012   7.462                       N  
ATOM    176 CA   SER A 273      -6.557  15.208   8.230                       C  
ATOM    177 C    SER A 273      -6.817  15.464   9.711                       C  
ATOM    178 O    SER A 273      -7.578  16.363  10.087                       O  
ATOM    179 CB   SER A 273      -5.101  15.542   7.875                       C  
ATOM    180 OG   SER A 273      -4.723  16.750   8.503                       O  
ATOM    181 N    GLN A 274      -6.164  14.674  10.561                       N  
ATOM    182 CA   GLN A 274      -6.383  14.737  11.999                       C  
ATOM    183 C    GLN A 274      -5.097  15.094  12.724                       C  
ATOM    184 O    GLN A 274      -4.028  14.568  12.411                       O  
ATOM    185 CB   GLN A 274      -6.924  13.399  12.536                       C  
ATOM    186 CG   GLN A 274      -8.230  12.993  11.915                       C  
ATOM    187 CD   GLN A 274      -8.656  11.619  12.322                       C  
ATOM    188 OE1  GLN A 274      -9.504  11.451  13.195                       O  
ATOM    189 NE2  GLN A 274      -8.051  10.617  11.710                       N  
ATOM    190 N    ARG A 275      -5.216  15.991  13.700                       N  
ATOM    191 CA   ARG A 275      -4.098  16.393  14.531                       C  
ATOM    192 C    ARG A 275      -4.566  16.567  15.968                       C  
ATOM    193 O    ARG A 275      -5.763  16.740  16.236                       O  
ATOM    194 CB   ARG A 275      -3.496  17.716  14.056                       C  
ATOM    195 CG   ARG A 275      -2.852  17.717  12.702                       C  
ATOM    196 CD   ARG A 275      -2.451  19.159  12.363                       C  
ATOM    197 NE   ARG A 275      -1.803  19.269  11.071                       N  
ATOM    198 CZ   ARG A 275      -0.808  20.108  10.826                       C  
ATOM    199 NH1  ARG A 275      -0.336  20.888  11.797                       N  
ATOM    200 NH2  ARG A 275      -0.266  20.144   9.622                       N  
ATOM    201 N    ASN A 276      -3.604  16.616  16.892                       N  
ATOM    202 CA   ASN A 276      -3.960  16.937  18.270                       C  
ATOM    203 C    ASN A 276      -4.297  18.427  18.391                       C  
ATOM    204 O    ASN A 276      -4.138  19.205  17.455                       O  
ATOM    205 CB   ASN A 276      -2.855  16.524  19.250                       C  
ATOM    206 CG   ASN A 276      -1.557  17.279  19.061                       C  
ATOM    207 OD1  ASN A 276      -1.533  18.430  18.639                       O  
ATOM    208 ND2  ASN A 276      -0.455  16.623  19.414                       N  
ATOM    209 N    TRP A 277      -4.810  18.816  19.557                       N  
ATOM    210 CA   TRP A 277      -5.359  20.161  19.709                       C  
ATOM    211 C    TRP A 277      -4.292  21.232  19.514                       C  
ATOM    212 O    TRP A 277      -4.513  22.229  18.819                       O  
ATOM    213 CB   TRP A 277      -5.988  20.280  21.088                       C  
ATOM    214 CG   TRP A 277      -6.808  21.523  21.296                       C  
ATOM    215 CD1  TRP A 277      -8.082  21.746  20.861                       C  
ATOM    216 CD2  TRP A 277      -6.426  22.694  22.030                       C  
ATOM    217 NE1  TRP A 277      -8.515  22.986  21.273                       N  
ATOM    218 CE2  TRP A 277      -7.511  23.592  21.981                       C  
ATOM    219 CE3  TRP A 277      -5.264  23.080  22.699                       C  
ATOM    220 CZ2  TRP A 277      -7.469  24.839  22.592                       C  
ATOM    221 CZ3  TRP A 277      -5.233  24.296  23.313                       C  
ATOM    222 CH2  TRP A 277      -6.320  25.173  23.247                       C  
ATOM    223 N    HIS A 278      -3.122  21.043  20.106                       N  
ATOM    224 CA   HIS A 278      -2.091  22.067  19.982                       C  
ATOM    225 C    HIS A 278      -1.570  22.176  18.552                       C  
ATOM    226 O    HIS A 278      -1.278  23.281  18.074                       O  
ATOM    227 CB   HIS A 278      -0.957  21.764  20.950                       C  
ATOM    228 CG   HIS A 278      -1.295  22.064  22.375                       C  
ATOM    229 ND1  HIS A 278      -1.809  21.118  23.233                       N  
ATOM    230 CD2  HIS A 278      -1.212  23.214  23.087                       C  
ATOM    231 CE1  HIS A 278      -2.016  21.665  24.418                       C  
ATOM    232 NE2  HIS A 278      -1.663  22.937  24.355                       N  
ATOM    233 N    ASP A 279      -1.428  21.047  17.857                       N  
ATOM    234 CA   ASP A 279      -1.007  21.096  16.461                       C  
ATOM    235 C    ASP A 279      -2.104  21.651  15.561                       C  
ATOM    236 O    ASP A 279      -1.812  22.184  14.486                       O  
ATOM    237 CB   ASP A 279      -0.582  19.701  16.001                       C  
ATOM    238 CG   ASP A 279       0.729  19.244  16.644                       C  
ATOM    239 OD1  ASP A 279       1.516  20.116  17.080                       O  
ATOM    240 OD2  ASP A 279       0.988  18.017  16.684                       O  
ATOM    241 N    SER A 280      -3.367  21.515  15.961                       N  
ATOM    242 CA   SER A 280      -4.449  22.138  15.210                       C  
ATOM    243 C    SER A 280      -4.392  23.655  15.332                       C  
ATOM    244 O    SER A 280      -4.684  24.371  14.368                       O  
ATOM    245 CB   SER A 280      -5.800  21.612  15.702                       C  
ATOM    246 OG   SER A 280      -5.945  20.218  15.451                       O  
ATOM    247 N    ILE A 281      -4.052  24.167  16.518                       N  
ATOM    248 CA   ILE A 281      -3.838  25.605  16.670                       C  
ATOM    249 C    ILE A 281      -2.792  26.086  15.669                       C  
ATOM    250 O    ILE A 281      -2.980  27.093  14.974                       O  
ATOM    251 CB   ILE A 281      -3.420  25.943  18.114                       C  
ATOM    252 CG1  ILE A 281      -4.599  25.813  19.076                       C  
ATOM    253 CG2  ILE A 281      -2.848  27.355  18.167                       C  
ATOM    254 CD1  ILE A 281      -4.179  25.833  20.541                       C  
ATOM    255 N    THR A 282      -1.663  25.378  15.601                       N  
ATOM    256 CA   THR A 282      -0.579  25.751  14.700                       C  
ATOM    257 C    THR A 282      -1.009  25.654  13.244                       C  
ATOM    258 O    THR A 282      -0.647  26.506  12.419                       O  
ATOM    259 CB   THR A 282       0.620  24.849  14.985                       C  
ATOM    260 OG1  THR A 282       0.912  24.917  16.391                       O  
ATOM    261 CG2  THR A 282       1.804  25.283  14.183                       C  
ATOM    262 N    ALA A 283      -1.759  24.606  12.898                       N  
ATOM    263 CA   ALA A 283      -2.241  24.463  11.528                       C  
ATOM    264 C    ALA A 283      -3.039  25.688  11.072                       C  
ATOM    265 O    ALA A 283      -2.912  26.127   9.923                       O  
ATOM    266 CB   ALA A 283      -3.105  23.208  11.395                       C  
ATOM    267 N    CYX A 284      -3.895  26.231  11.935                       N  
ATOM    268 CA   CYX A 284      -4.701  27.380  11.521                       C  
ATOM    269 C    CYX A 284      -3.845  28.633  11.389                       C  
ATOM    270 O    CYX A 284      -4.016  29.417  10.444                       O  
ATOM    271 CB   CYX A 284      -5.855  27.591  12.509                       C  
ATOM    272 SG   CYX A 284      -7.068  26.212  12.530                       S  
ATOM    273 N    LYS A 285      -2.880  28.812  12.291                       N  
ATOM    274 CA   LYS A 285      -2.030  29.990  12.208                       C  
ATOM    275 C    LYS A 285      -1.248  30.021  10.905                       C  
ATOM    276 O    LYS A 285      -0.950  31.106  10.390                       O  
ATOM    277 CB   LYS A 285      -1.069  30.033  13.391                       C  
ATOM    278 CG   LYS A 285      -1.731  30.370  14.715                       C  
ATOM    279 CD   LYS A 285      -0.717  30.335  15.862                       C  
ATOM    280 CE   LYS A 285      -1.361  30.766  17.180                       C  
ATOM    281 NZ   LYS A 285      -0.409  30.555  18.338                       N  
ATOM    282 N    GLU A 286      -0.862  28.849  10.390                       N  
ATOM    283 CA   GLU A 286      -0.056  28.771   9.178                       C  
ATOM    284 C    GLU A 286      -0.823  29.239   7.949                       C  
ATOM    285 O    GLU A 286      -0.201  29.626   6.952                       O  
ATOM    286 CB   GLU A 286       0.440  27.339   8.978                       C  
ATOM    287 CG   GLU A 286       1.473  26.903  10.004                       C  
ATOM    288 CD   GLU A 286       1.760  25.401   9.968                       C  
ATOM    289 OE1  GLU A 286       2.682  24.954  10.696                       O  
ATOM    290 OE2  GLU A 286       1.043  24.668   9.239                       O  
ATOM    291 N    VAL A 287      -2.148  29.242   7.998                       N  
ATOM    292 CA   VAL A 287      -2.935  29.715   6.867                       C  
ATOM    293 C    VAL A 287      -3.617  31.037   7.195                       C  
ATOM    294 O    VAL A 287      -4.654  31.369   6.609                       O  
ATOM    295 CB   VAL A 287      -3.960  28.669   6.399                       C  
ATOM    296 CG1  VAL A 287      -3.259  27.425   5.844                       C  
ATOM    297 CG2  VAL A 287      -4.903  28.286   7.520                       C  
ATOM    298 N    GLY A 288      -3.057  31.783   8.140                       N  
ATOM    299 CA   GLY A 288      -3.625  33.062   8.523                       C  
ATOM    300 C    GLY A 288      -5.000  32.969   9.145                       C  
ATOM    301 O    GLY A 288      -5.859  33.819   8.868                       O  
ATOM    302 N    ALA A 289      -5.226  31.977  10.002                       N  
ATOM    303 CA   ALA A 289      -6.535  31.776  10.598                       C  
ATOM    304 C    ALA A 289      -6.354  31.391  12.061                       C  
ATOM    305 O    ALA A 289      -5.244  31.416  12.600                       O  
ATOM    306 CB   ALA A 289      -7.318  30.705   9.832                       C  
ATOM    307 N    GLN A 290      -7.458  30.984  12.688                       N  
ATOM    308 CA   GLN A 290      -7.492  30.664  14.107                       C  
ATOM    309 C    GLN A 290      -8.402  29.466  14.320                       C  
ATOM    310 O    GLN A 290      -9.503  29.423  13.761                       O  
ATOM    311 CB   GLN A 290      -7.997  31.869  14.907                       C  
ATOM    312 CG   GLN A 290      -8.014  31.700  16.397                       C  
ATOM    313 CD   GLN A 290      -8.372  33.014  17.100                       C  
ATOM    314 OE1  GLN A 290      -9.514  33.496  17.029                       O  
ATOM    315 NE2  GLN A 290      -7.396  33.600  17.769                       N  
ATOM    316 N    LEU A 291      -7.950  28.507  15.130                       N  
ATOM    317 CA   LEU A 291      -8.801  27.391  15.531                       C  
ATOM    318 C    LEU A 291     -10.107  27.939  16.088                       C  
ATOM    319 O    LEU A 291     -10.105  28.800  16.972                       O  
ATOM    320 CB   LEU A 291      -8.091  26.527  16.572                       C  
ATOM    321 CG   LEU A 291      -8.780  25.198  16.910                       C  
ATOM    322 CD1  LEU A 291      -8.989  24.333  15.697                       C  
ATOM    323 CD2  LEU A 291      -7.921  24.456  17.956                       C  
ATOM    324 N    VAL A 292     -11.227  27.440  15.560                       N  
ATOM    325 CA   VAL A 292     -12.436  28.258  15.516                       C  
ATOM    326 C    VAL A 292     -12.858  28.691  16.912                       C  
ATOM    327 O    VAL A 292     -12.995  27.870  17.826                       O  
ATOM    328 CB   VAL A 292     -13.569  27.510  14.799                       C  
ATOM    329 CG1  VAL A 292     -13.908  26.184  15.497                       C  
ATOM    330 CG2  VAL A 292     -14.798  28.397  14.705                       C  
ATOM    331 N    VAL A 293     -13.066  30.001  17.065                       N  
ATOM    332 CA   VAL A 293     -13.629  30.637  18.249                       C  
ATOM    333 C    VAL A 293     -15.050  31.057  17.898                       C  
ATOM    334 O    VAL A 293     -15.253  31.862  16.979                       O  
ATOM    335 CB   VAL A 293     -12.789  31.851  18.675                       C  
ATOM    336 CG1  VAL A 293     -13.501  32.638  19.783                       C  
ATOM    337 CG2  VAL A 293     -11.399  31.399  19.137                       C  
ATOM    338 N    ILE A 294     -16.028  30.521  18.626                       N  
ATOM    339 CA   ILE A 294     -17.442  30.748  18.334                       C  
ATOM    340 C    ILE A 294     -17.928  31.975  19.081                       C  
ATOM    341 O    ILE A 294     -17.736  32.101  20.301                       O  
ATOM    342 CB   ILE A 294     -18.289  29.523  18.713                       C  
ATOM    343 CG1  ILE A 294     -17.699  28.273  18.080                       C  
ATOM    344 CG2  ILE A 294     -19.712  29.723  18.259                       C  
ATOM    345 CD1  ILE A 294     -18.352  26.950  18.529                       C  
ATOM    346 N    LYS A 295     -18.607  32.863  18.360                       N  
ATOM    347 CA   LYS A 295     -19.026  34.134  18.916                       C  
ATOM    348 C    LYS A 295     -20.535  34.279  19.003                       C  
ATOM    349 O    LYS A 295     -21.009  35.221  19.648                       O  
ATOM    350 CB   LYS A 295     -18.470  35.302  18.081                       C  
ATOM    351 CG   LYS A 295     -16.961  35.472  18.114                       C  
ATOM    352 CD   LYS A 295     -16.444  35.784  19.496                       C  
ATOM    353 CE   LYS A 295     -14.953  36.200  19.454                       C  
ATOM    354 NZ   LYS A 295     -14.344  36.139  20.821                       N  
ATOM    355 N    SER A 296     -21.299  33.401  18.354                       N  
ATOM    356 CA   SER A 296     -22.749  33.524  18.363                       C  
ATOM    357 C    SER A 296     -23.407  32.155  18.291                       C  
ATOM    358 O    SER A 296     -22.792  31.165  17.886                       O  
ATOM    359 CB   SER A 296     -23.250  34.377  17.195                       C  
ATOM    360 OG   SER A 296     -23.086  33.707  15.955                       O  
ATOM    361 N    ALA A 297     -24.687  32.127  18.677                       N  
ATOM    362 CA   ALA A 297     -25.471  30.899  18.613                       C  
ATOM    363 C    ALA A 297     -25.627  30.410  17.178                       C  
ATOM    364 O    ALA A 297     -25.511  29.211  16.911                       O  
ATOM    365 CB   ALA A 297     -26.839  31.125  19.252                       C  
ATOM    366 N    GLU A 298     -25.907  31.319  16.240                       N  
ATOM    367 CA   GLU A 298     -26.038  30.918  14.843                       C  
ATOM    368 C    GLU A 298     -24.752  30.298  14.315                       C  
ATOM    369 O    GLU A 298     -24.786  29.316  13.567                       O  
ATOM    370 CB   GLU A 298     -26.433  32.120  13.994                       C  
ATOM    371 CG   GLU A 298     -27.858  32.602  14.236                       C  
ATOM    372 CD   GLU A 298     -28.101  33.969  13.638                       C  
ATOM    373 OE1  GLU A 298     -27.889  34.978  14.346                       O  
ATOM    374 OE2  GLU A 298     -28.486  34.026  12.454                       O  
ATOM    375 N    GLU A 299     -23.604  30.871  14.677                       N  
ATOM    376 CA   GLU A 299     -22.330  30.275  14.297                       C  
ATOM    377 C    GLU A 299     -22.175  28.872  14.885                       C  
ATOM    378 O    GLU A 299     -21.779  27.940  14.177                       O  
ATOM    379 CB   GLU A 299     -21.195  31.195  14.736                       C  
ATOM    380 CG   GLU A 299     -19.834  30.772  14.274                       C  
ATOM    381 CD   GLU A 299     -18.738  31.753  14.685                       C  
ATOM    382 OE1  GLU A 299     -17.645  31.677  14.087                       O  
ATOM    383 OE2  GLU A 299     -18.977  32.601  15.574                       O  
ATOM    384 N    GLN A 300     -22.519  28.689  16.162                       N  
ATOM    385 CA   GLN A 300     -22.480  27.351  16.752                       C  
ATOM    386 C    GLN A 300     -23.354  26.375  15.969                       C  
ATOM    387 O    GLN A 300     -22.951  25.238  15.700                       O  
ATOM    388 CB   GLN A 300     -22.905  27.423  18.223                       C  
ATOM    389 CG   GLN A 300     -23.582  26.188  18.766                       C  
ATOM    390 CD   GLN A 300     -22.681  24.949  18.760                       C  
ATOM    391 OE1  GLN A 300     -21.455  25.038  18.689                       O  
ATOM    392 NE2  GLN A 300     -23.299  23.787  18.846                       N  
ATOM    393 N    ASN A 301     -24.567  26.789  15.608                       N  
ATOM    394 CA   ASN A 301     -25.450  25.860  14.910                       C  
ATOM    395 C    ASN A 301     -24.869  25.480  13.550                       C  
ATOM    396 O    ASN A 301     -24.965  24.322  13.123                       O  
ATOM    397 CB   ASN A 301     -26.833  26.475  14.713                       C  
ATOM    398 CG   ASN A 301     -27.525  26.821  16.016                       C  
ATOM    399 OD1  ASN A 301     -27.218  26.268  17.064                       O  
ATOM    400 ND2  ASN A 301     -28.478  27.742  15.949                       N  
ATOM    401 N    PHE A 302     -24.279  26.460  12.864                       N  
ATOM    402 CA   PHE A 302     -23.691  26.252  11.540                       C  
ATOM    403 C    PHE A 302     -22.541  25.260  11.628                       C  
ATOM    404 O    PHE A 302     -22.449  24.310  10.832                       O  
ATOM    405 CB   PHE A 302     -23.266  27.636  10.998                       C  
ATOM    406 CG   PHE A 302     -22.225  27.607   9.922                       C  
ATOM    407 CD1  PHE A 302     -22.574  27.312   8.625                       C  
ATOM    408 CD2  PHE A 302     -20.905  27.930  10.204                       C  
ATOM    409 CE1  PHE A 302     -21.632  27.280   7.628                       C  
ATOM    410 CE2  PHE A 302     -19.945  27.907   9.201                       C  
ATOM    411 CZ   PHE A 302     -20.310  27.584   7.914                       C  
ATOM    412 N    LEU A 303     -21.677  25.432  12.623                       N  
ATOM    413 CA   LEU A 303     -20.537  24.539  12.775                       C  
ATOM    414 C    LEU A 303     -20.973  23.149  13.222                       C  
ATOM    415 O    LEU A 303     -20.455  22.139  12.721                       O  
ATOM    416 CB   LEU A 303     -19.548  25.140  13.767                       C  
ATOM    417 CG   LEU A 303     -18.904  26.455  13.324                       C  
ATOM    418 CD1  LEU A 303     -18.331  27.164  14.539                       C  
ATOM    419 CD2  LEU A 303     -17.853  26.187  12.282                       C  
ATOM    420 N    GLN A 304     -21.920  23.073  14.168                       N  
ATOM    421 CA   GLN A 304     -22.348  21.779  14.694                       C  
ATOM    422 C    GLN A 304     -23.036  20.960  13.615                       C  
ATOM    423 O    GLN A 304     -22.860  19.738  13.535                       O  
ATOM    424 CB   GLN A 304     -23.283  21.974  15.889                       C  
ATOM    425 CG   GLN A 304     -23.569  20.709  16.664                       C  
ATOM    426 CD   GLN A 304     -22.432  20.342  17.582                       C  
ATOM    427 OE1  GLN A 304     -22.004  21.169  18.387                       O  
ATOM    428 NE2  GLN A 304     -21.969  19.085  17.512                       N  
ATOM    429 N    LEU A 305     -23.827  21.614  12.772                       N  
ATOM    430 CA   LEU A 305     -24.485  20.908  11.684                       C  
ATOM    431 C    LEU A 305     -23.477  20.209  10.782                       C  
ATOM    432 O    LEU A 305     -23.712  19.078  10.346                       O  
ATOM    433 CB   LEU A 305     -25.324  21.882  10.865                       C  
ATOM    434 CG   LEU A 305     -26.769  22.114  11.288                       C  
ATOM    435 CD1  LEU A 305     -27.261  23.491  10.829                       C  
ATOM    436 CD2  LEU A 305     -27.655  21.010  10.712                       C  
ATOM    437 N    GLN A 306     -22.354  20.873  10.485                       N  
ATOM    438 CA   GLN A 306     -21.355  20.302   9.584                       C  
ATOM    439 C    GLN A 306     -20.608  19.151  10.247                       C  
ATOM    440 O    GLN A 306     -20.326  18.129   9.608                       O  
ATOM    441 CB   GLN A 306     -20.376  21.388   9.139                       C  
ATOM    442 CG   GLN A 306     -19.218  20.857   8.309                       C  
ATOM    443 CD   GLN A 306     -19.632  20.267   6.970                       C  
ATOM    444 OE1  GLN A 306     -20.807  20.296   6.568                       O  
ATOM    445 NE2  GLN A 306     -18.648  19.719   6.265                       N  
ATOM    446 N    SER A 307     -20.241  19.311  11.518                       N  
ATOM    447 CA   SER A 307     -19.621  18.211  12.240                       C  
ATOM    448 C    SER A 307     -20.575  17.031  12.344                       C  
ATOM    449 O    SER A 307     -20.177  15.876  12.150                       O  
ATOM    450 CB   SER A 307     -19.190  18.681  13.628                       C  
ATOM    451 OG   SER A 307     -18.257  19.740  13.536                       O  
ATOM    452 N    SER A 308     -21.850  17.309  12.620                       N  
ATOM    453 CA   SER A 308     -22.850  16.252  12.727                       C  
ATOM    454 C    SER A 308     -23.039  15.539  11.394                       C  
ATOM    455 O    SER A 308     -22.976  14.302  11.323                       O  
ATOM    456 CB   SER A 308     -24.169  16.849  13.222                       C  
ATOM    457 OG   SER A 308     -25.177  15.866  13.227                       O  
ATOM    458 N    ARG A 309     -23.267  16.299  10.324                       N  
ATOM    459 CA   ARG A 309     -23.479  15.712   9.007                       C  
ATOM    460 C    ARG A 309     -22.275  14.892   8.559                       C  
ATOM    461 O    ARG A 309     -22.422  13.770   8.070                       O  
ATOM    462 CB   ARG A 309     -23.754  16.804   7.978                       C  
ATOM    463 CG   ARG A 309     -25.096  17.490   8.090                       C  
ATOM    464 CD   ARG A 309     -25.213  18.578   6.991                       C  
ATOM    465 NE   ARG A 309     -26.589  19.019   6.789                       N  
ATOM    466 CZ   ARG A 309     -26.983  20.285   6.857                       C  
ATOM    467 NH1  ARG A 309     -26.099  21.244   7.111                       N  
ATOM    468 NH2  ARG A 309     -28.259  20.593   6.659                       N  
ATOM    469 N    SER A 310     -21.076  15.465   8.670                       N  
ATOM    470 CA   SER A 310     -19.869  14.775   8.226                       C  
ATOM    471 C    SER A 310     -19.488  13.600   9.121                       C  
ATOM    472 O    SER A 310     -18.654  12.783   8.716                       O  
ATOM    473 CB   SER A 310     -18.708  15.772   8.156                       C  
ATOM    474 OG   SER A 310     -18.344  16.203   9.451                       O  
ATOM    475 N    ASN A 311     -20.081  13.483  10.308                       N  
ATOM    476 CA   ASN A 311     -19.721  12.441  11.265                       C  
ATOM    477 C    ASN A 311     -18.226  12.512  11.571                       C  
ATOM    478 O    ASN A 311     -17.510  11.509  11.566                       O  
ATOM    479 CB   ASN A 311     -20.128  11.057  10.750                       C  
ATOM    480 CG   ASN A 311     -20.317  10.049  11.868                       C  
ATOM    481 OD1  ASN A 311     -20.025  10.318  13.030                       O  
ATOM    482 ND2  ASN A 311     -20.780   8.871  11.514                       N  
ATOM    483 N    ARG A 312     -17.755  13.729  11.844                       N  
ATOM    484 CA   ARG A 312     -16.354  13.974  12.161                       C  
ATOM    485 C    ARG A 312     -16.224  14.615  13.535                       C  
ATOM    486 O    ARG A 312     -16.753  15.708  13.767                       O  
ATOM    487 CB   ARG A 312     -15.704  14.867  11.107                       C  
ATOM    488 CG   ARG A 312     -15.562  14.193   9.747                       C  
ATOM    489 CD   ARG A 312     -14.695  15.025   8.830                       C  
ATOM    490 NE   ARG A 312     -14.433  14.336   7.573                       N  
ATOM    491 CZ   ARG A 312     -13.698  14.842   6.589                       C  
ATOM    492 NH1  ARG A 312     -13.160  16.043   6.722                       N  
ATOM    493 NH2  ARG A 312     -13.495  14.150   5.476                       N  
ATOM    494 N    PHE A 313     -15.509  13.941  14.434                       N  
ATOM    495 CA   PHE A 313     -15.136  14.532  15.714                       C  
ATOM    496 C    PHE A 313     -14.060  15.577  15.471                       C  
ATOM    497 O    PHE A 313     -12.996  15.254  14.933                       O  
ATOM    498 CB   PHE A 313     -14.653  13.446  16.667                       C  
ATOM    499 CG   PHE A 313     -15.687  12.409  16.930                       C  
ATOM    500 CD1  PHE A 313     -16.882  12.752  17.531                       C  
ATOM    501 CD2  PHE A 313     -15.476  11.096  16.574                       C  
ATOM    502 CE1  PHE A 313     -17.855  11.787  17.765                       C  
ATOM    503 CE2  PHE A 313     -16.445  10.131  16.813                       C  
ATOM    504 CZ   PHE A 313     -17.628  10.482  17.403                       C  
ATOM    505 N    THR A 314     -14.347  16.826  15.859                       N  
ATOM    506 CA   THR A 314     -13.617  17.997  15.384                       C  
ATOM    507 C    THR A 314     -13.279  18.957  16.518                       C  
ATOM    508 O    THR A 314     -14.159  19.380  17.272                       O  
ATOM    509 CB   THR A 314     -14.464  18.725  14.322                       C  
ATOM    510 OG1  THR A 314     -14.806  17.822  13.260                       O  
ATOM    511 CG2  THR A 314     -13.743  19.915  13.757                       C  
ATOM    512 N    TRP A 315     -12.013  19.360  16.587                       N  
ATOM    513 CA   TRP A 315     -11.587  20.326  17.585                       C  
ATOM    514 C    TRP A 315     -12.160  21.721  17.329                       C  
ATOM    515 O    TRP A 315     -12.234  22.186  16.190                       O  
ATOM    516 CB   TRP A 315     -10.068  20.465  17.587                       C  
ATOM    517 CG   TRP A 315      -9.261  19.313  18.126                       C  
ATOM    518 CD1  TRP A 315      -8.226  18.682  17.503                       C  
ATOM    519 CD2  TRP A 315      -9.401  18.684  19.406                       C  
ATOM    520 NE1  TRP A 315      -7.718  17.690  18.312                       N  
ATOM    521 CE2  TRP A 315      -8.421  17.667  19.483                       C  
ATOM    522 CE3  TRP A 315     -10.263  18.867  20.481                       C  
ATOM    523 CZ2  TRP A 315      -8.272  16.852  20.601                       C  
ATOM    524 CZ3  TRP A 315     -10.127  18.053  21.580                       C  
ATOM    525 CH2  TRP A 315      -9.121  17.063  21.641                       C  
ATOM    526 N    MET A 316     -12.440  22.431  18.417                       N  
ATOM    527 CA   MET A 316     -12.659  23.871  18.400                       C  
ATOM    528 C    MET A 316     -11.608  24.539  19.288                       C  
ATOM    529 O    MET A 316     -10.861  23.884  20.018                       O  
ATOM    530 CB   MET A 316     -14.074  24.223  18.872                       C  
ATOM    531 CG   MET A 316     -14.258  24.107  20.355                       C  
ATOM    532 SD   MET A 316     -15.996  24.328  20.777                       S  
ATOM    533 CE   MET A 316     -16.694  22.692  20.481                       C  
ATOM    534 N    GLY A 317     -11.566  25.862  19.243                       N  
ATOM    535 CA   GLY A 317     -10.547  26.608  19.957                       C  
ATOM    536 C    GLY A 317     -10.909  26.937  21.390                       C  
ATOM    537 O    GLY A 317     -10.938  28.112  21.773                       O  
ATOM    538 N    LEU A 318     -11.181  25.907  22.190                       N  
ATOM    539 CA   LEU A 318     -11.664  26.078  23.553                       C  
ATOM    540 C    LEU A 318     -10.995  25.064  24.458                       C  
ATOM    541 O    LEU A 318     -10.915  23.880  24.108                       O  
ATOM    542 CB   LEU A 318     -13.181  25.894  23.616                       C  
ATOM    543 CG   LEU A 318     -13.878  26.251  24.917                       C  
ATOM    544 CD1  LEU A 318     -13.984  27.752  25.123                       C  
ATOM    545 CD2  LEU A 318     -15.305  25.627  24.895                       C  
ATOM    546 N    SER A 319     -10.539  25.523  25.626                       N  
ATOM    547 CA   SER A 319      -9.824  24.668  26.558                       C  
ATOM    548 C    SER A 319     -10.070  25.153  27.977                       C  
ATOM    549 O    SER A 319     -10.427  26.314  28.206                       O  
ATOM    550 CB   SER A 319      -8.310  24.647  26.287                       C  
ATOM    551 OG   SER A 319      -7.684  25.832  26.747                       O  
ATOM    552 N    ASP A 320      -9.859  24.246  28.931                       N  
ATOM    553 CA   ASP A 320      -9.760  24.580  30.348                       C  
ATOM    554 C    ASP A 320      -8.368  24.199  30.847                       C  
ATOM    555 O    ASP A 320      -8.178  23.784  31.992                       O  
ATOM    556 CB   ASP A 320     -10.874  23.922  31.177                       C  
ATOM    557 CG   ASP A 320     -10.717  22.403  31.325                       C  
ATOM    558 OD1  ASP A 320      -9.935  21.799  30.574                       O  
ATOM    559 OD2  ASP A 320     -11.377  21.798  32.216                       O  
ATOM    560 N    LEU A 321      -7.370  24.363  29.976                       N  
ATOM    561 CA   LEU A 321      -5.997  24.023  30.339                       C  
ATOM    562 C    LEU A 321      -5.470  24.932  31.439                       C  
ATOM    563 O    LEU A 321      -4.761  24.481  32.347                       O  
ATOM    564 CB   LEU A 321      -5.092  24.114  29.109                       C  
ATOM    565 CG   LEU A 321      -5.237  23.002  28.068                       C  
ATOM    566 CD1  LEU A 321      -4.715  23.428  26.707                       C  
ATOM    567 CD2  LEU A 321      -4.466  21.782  28.579                       C  
ATOM    568 N    ASN A 322      -5.796  26.223  31.375                       N  
ATOM    569 CA   ASN A 322      -5.254  27.172  32.344                       C  
ATOM    570 C    ASN A 322      -5.865  26.972  33.729                       C  
ATOM    571 O    ASN A 322      -5.176  27.116  34.747                       O  
ATOM    572 CB   ASN A 322      -5.489  28.599  31.843                       C  
ATOM    573 CG   ASN A 322      -4.931  29.644  32.774                       C  
ATOM    574 OD1  ASN A 322      -5.674  30.373  33.437                       O  
ATOM    575 ND2  ASN A 322      -3.610  29.724  32.834                       N  
ATOM    576 N    GLN A 323      -7.150  26.640  33.793                       N  
ATOM    577 CA   GLN A 323      -7.836  26.515  35.075                       C  
ATOM    578 C    GLN A 323      -8.955  25.498  34.898                       C  
ATOM    579 O    GLN A 323      -9.973  25.809  34.281                       O  
ATOM    580 CB   GLN A 323      -8.384  27.863  35.539                       C  
ATOM    581 CG   GLN A 323      -9.104  27.817  36.877                       C  
ATOM    582 CD   GLN A 323      -8.930  29.096  37.667                       C  
ATOM    583 OE1  GLN A 323      -9.729  30.029  37.559                       O  
ATOM    584 NE2  GLN A 323      -7.877  29.146  38.472                       N  
ATOM    585 N    GLU A 324      -8.752  24.294  35.428                       N  
ATOM    586 CA   GLU A 324      -9.729  23.218  35.300                       C  
ATOM    587 C    GLU A 324     -11.135  23.695  35.645                       C  
ATOM    588 O    GLU A 324     -11.381  24.236  36.726                       O  
ATOM    589 CB   GLU A 324      -9.324  22.052  36.211                       C  
ATOM    590 CG   GLU A 324     -10.303  20.884  36.187                       C  
ATOM    591 CD   GLU A 324     -10.441  20.253  34.796                       C  
ATOM    592 OE1  GLU A 324      -9.430  20.167  34.058                       O  
ATOM    593 OE2  GLU A 324     -11.564  19.824  34.453                       O  
ATOM    594 N    GLY A 325     -12.068  23.463  34.722                       N  
ATOM    595 CA   GLY A 325     -13.449  23.832  34.908                       C  
ATOM    596 C    GLY A 325     -13.812  25.195  34.364                       C  
ATOM    597 O    GLY A 325     -15.003  25.478  34.193                       O  
ATOM    598 N    THR A 326     -12.821  26.045  34.084                       N  
ATOM    599 CA   THR A 326     -13.041  27.365  33.497                       C  
ATOM    600 C    THR A 326     -12.618  27.331  32.032                       C  
ATOM    601 O    THR A 326     -11.428  27.196  31.721                       O  
ATOM    602 CB   THR A 326     -12.274  28.442  34.259                       C  
ATOM    603 OG1  THR A 326     -12.791  28.534  35.591                       O  
ATOM    604 CG2  THR A 326     -12.406  29.780  33.549                       C  
ATOM    605 N    TRP A 327     -13.587  27.472  31.133                       N  
ATOM    606 CA   TRP A 327     -13.332  27.310  29.707                       C  
ATOM    607 C    TRP A 327     -13.047  28.661  29.069                       C  
ATOM    608 O    TRP A 327     -13.771  29.636  29.299                       O  
ATOM    609 CB   TRP A 327     -14.511  26.606  29.031                       C  
ATOM    610 CG   TRP A 327     -14.623  25.203  29.538                       C  
ATOM    611 CD1  TRP A 327     -15.323  24.776  30.625                       C  
ATOM    612 CD2  TRP A 327     -13.972  24.048  28.995                       C  
ATOM    613 NE1  TRP A 327     -15.159  23.417  30.786                       N  
ATOM    614 CE2  TRP A 327     -14.333  22.948  29.796                       C  
ATOM    615 CE3  TRP A 327     -13.126  23.840  27.898                       C  
ATOM    616 CZ2  TRP A 327     -13.866  21.650  29.547                       C  
ATOM    617 CZ3  TRP A 327     -12.666  22.542  27.640                       C  
ATOM    618 CH2  TRP A 327     -13.035  21.466  28.471                       C  
ATOM    619 N    GLN A 328     -11.971  28.716  28.290                       N  
ATOM    620 CA   GLN A 328     -11.519  29.939  27.644                       C  
ATOM    621 C    GLN A 328     -11.234  29.664  26.175                       C  
ATOM    622 O    GLN A 328     -10.647  28.633  25.830                       O  
ATOM    623 CB   GLN A 328     -10.256  30.498  28.323                       C  
ATOM    624 CG   GLN A 328     -10.467  30.874  29.771                       C  
ATOM    625 CD   GLN A 328      -9.599  32.036  30.201                       C  
ATOM    626 OE1  GLN A 328     -10.005  32.852  31.036                       O  
ATOM    627 NE2  GLN A 328      -8.393  32.122  29.633                       N  
ATOM    628 N    TRP A 329     -11.650  30.591  25.315                       N  
ATOM    629 CA   TRP A 329     -11.337  30.507  23.898                       C  
ATOM    630 C    TRP A 329      -9.880  30.891  23.675                       C  
ATOM    631 O    TRP A 329      -9.268  31.582  24.491                       O  
ATOM    632 CB   TRP A 329     -12.258  31.418  23.091                       C  
ATOM    633 CG   TRP A 329     -13.713  31.030  23.232                       C  
ATOM    634 CD1  TRP A 329     -14.646  31.597  24.064                       C  
ATOM    635 CD2  TRP A 329     -14.395  29.984  22.524                       C  
ATOM    636 NE1  TRP A 329     -15.864  30.957  23.915                       N  
ATOM    637 CE2  TRP A 329     -15.733  29.968  22.976                       C  
ATOM    638 CE3  TRP A 329     -14.000  29.045  21.569                       C  
ATOM    639 CZ2  TRP A 329     -16.684  29.050  22.483                       C  
ATOM    640 CZ3  TRP A 329     -14.962  28.141  21.072                       C  
ATOM    641 CH2  TRP A 329     -16.273  28.148  21.543                       C  
ATOM    642 N    VAL A 330      -9.324  30.438  22.546                       N  
ATOM    643 CA   VAL A 330      -7.903  30.653  22.302                       C  
ATOM    644 C    VAL A 330      -7.579  32.122  22.071                       C  
ATOM    645 O    VAL A 330      -6.407  32.507  22.154                       O  
ATOM    646 CB   VAL A 330      -7.397  29.812  21.113                       C  
ATOM    647 CG1  VAL A 330      -7.431  28.341  21.462                       C  
ATOM    648 CG2  VAL A 330      -8.218  30.100  19.884                       C  
ATOM    649 N    ASP A 331      -8.572  32.962  21.775                       N  
ATOM    650 CA   ASP A 331      -8.351  34.404  21.717                       C  
ATOM    651 C    ASP A 331      -8.450  35.066  23.090                       C  
ATOM    652 O    ASP A 331      -8.414  36.298  23.183                       O  
ATOM    653 CB   ASP A 331      -9.341  35.063  20.749                       C  
ATOM    654 CG   ASP A 331     -10.780  35.034  21.249                       C  
ATOM    655 OD1  ASP A 331     -11.063  34.401  22.290                       O  
ATOM    656 OD2  ASP A 331     -11.632  35.678  20.591                       O  
ATOM    657 N    GLY A 332      -8.557  34.276  24.154                       N  
ATOM    658 CA   GLY A 332      -8.632  34.796  25.501                       C  
ATOM    659 C    GLY A 332     -10.034  35.026  26.035                       C  
ATOM    660 O    GLY A 332     -10.196  35.185  27.253                       O  
ATOM    661 N    SER A 333     -11.043  35.074  25.164                       N  
ATOM    662 CA   SER A 333     -12.399  35.362  25.604                       C  
ATOM    663 C    SER A 333     -12.935  34.216  26.462                       C  
ATOM    664 O    SER A 333     -12.610  33.048  26.230                       O  
ATOM    665 CB   SER A 333     -13.318  35.586  24.404                       C  
ATOM    666 OG   SER A 333     -13.379  34.441  23.574                       O  
ATOM    667 N    PRO A 334     -13.762  34.523  27.461                       N  
ATOM    668 CA   PRO A 334     -14.314  33.462  28.309                       C  
ATOM    669 C    PRO A 334     -15.519  32.808  27.659                       C  
ATOM    670 O    PRO A 334     -16.223  33.422  26.854                       O  
ATOM    671 CB   PRO A 334     -14.719  34.206  29.587                       C  
ATOM    672 CG   PRO A 334     -15.138  35.565  29.076                       C  
ATOM    673 CD   PRO A 334     -14.224  35.864  27.873                       C  
ATOM    674 N    LEU A 335     -15.726  31.531  27.990                       N  
ATOM    675 CA   LEU A 335     -16.960  30.850  27.619                       C  
ATOM    676 C    LEU A 335     -18.112  31.503  28.373                       C  
ATOM    677 O    LEU A 335     -18.112  31.534  29.605                       O  
ATOM    678 CB   LEU A 335     -16.874  29.356  27.944                       C  
ATOM    679 CG   LEU A 335     -18.106  28.563  27.507                       C  
ATOM    680 CD1  LEU A 335     -18.222  28.609  25.968                       C  
ATOM    681 CD2  LEU A 335     -18.059  27.145  28.003                       C  
ATOM    682 N    LEU A 336     -19.063  32.030  27.664                       N  
ATOM    683 CA   LEU A 336     -20.191  32.691  28.310                       C  
ATOM    684 C    LEU A 336     -21.268  31.696  28.752                       C  
ATOM    685 O    LEU A 336     -21.413  30.614  28.164                       O  
ATOM    686 CB   LEU A 336     -20.810  33.711  27.364                       C  
ATOM    687 CG   LEU A 336     -19.892  34.867  26.963                       C  
ATOM    688 CD1  LEU A 336     -20.466  35.659  25.793                       C  
ATOM    689 CD2  LEU A 336     -19.626  35.791  28.134                       C  
ATOM    690 N    PRO A 337     -22.049  32.059  29.780                       N  
ATOM    691 CA   PRO A 337     -23.065  31.122  30.289                       C  
ATOM    692 C    PRO A 337     -24.105  30.751  29.256                       C  
ATOM    693 O    PRO A 337     -24.678  29.660  29.336                       O  
ATOM    694 CB   PRO A 337     -23.709  31.870  31.465                       C  
ATOM    695 CG   PRO A 337     -22.822  33.039  31.746                       C  
ATOM    696 CD   PRO A 337     -22.079  33.354  30.484                       C  
ATOM    697 N    SER A 338     -24.362  31.625  28.280                       N  
ATOM    698 CA   SER A 338     -25.302  31.325  27.202                       C  
ATOM    699 C    SER A 338     -24.841  30.185  26.296                       C  
ATOM    700 O    SER A 338     -25.602  29.769  25.408                       O  
ATOM    701 CB   SER A 338     -25.514  32.588  26.374                       C  
ATOM    702 OG   SER A 338     -24.257  33.147  26.018                       O  
ATOM    703 N    PHE A 339     -23.623  29.675  26.487                       N  
ATOM    704 CA   PHE A 339     -23.103  28.579  25.681                       C  
ATOM    705 C    PHE A 339     -23.039  27.255  26.432                       C  
ATOM    706 O    PHE A 339     -22.724  26.228  25.821                       O  
ATOM    707 CB   PHE A 339     -21.698  28.916  25.136                       C  
ATOM    708 CG   PHE A 339     -21.703  29.906  24.007                       C  
ATOM    709 CD1  PHE A 339     -21.928  31.254  24.251                       C  
ATOM    710 CD2  PHE A 339     -21.478  29.490  22.708                       C  
ATOM    711 CE1  PHE A 339     -21.945  32.173  23.208                       C  
ATOM    712 CE2  PHE A 339     -21.486  30.389  21.665                       C  
ATOM    713 CZ   PHE A 339     -21.723  31.738  21.910                       C  
ATOM    714 N    LYS A 340     -23.359  27.238  27.726                       N  
ATOM    715 CA   LYS A 340     -23.301  25.996  28.478                       C  
ATOM    716 C    LYS A 340     -24.265  24.956  27.946                       C  
ATOM    717 O    LYS A 340     -24.023  23.759  28.131                       O  
ATOM    718 CB   LYS A 340     -23.594  26.269  29.947                       C  
ATOM    719 CG   LYS A 340     -22.643  27.232  30.597                       C  
ATOM    720 CD   LYS A 340     -23.205  27.703  31.936                       C  
ATOM    721 CE   LYS A 340     -22.145  27.694  33.021                       C  
ATOM    722 NZ   LYS A 340     -22.743  27.242  34.337                       N  
ATOM    723 N    GLN A 341     -25.332  25.387  27.269                       N  
ATOM    724 CA   GLN A 341     -26.322  24.474  26.718                       C  
ATOM    725 C    GLN A 341     -25.756  23.516  25.680                       C  
ATOM    726 O    GLN A 341     -26.369  22.474  25.430                       O  
ATOM    727 CB   GLN A 341     -27.452  25.280  26.073                       C  
ATOM    728 CG   GLN A 341     -26.976  26.230  24.967                       C  
ATOM    729 CD   GLN A 341     -28.103  27.036  24.359                       C  
ATOM    730 OE1  GLN A 341     -29.093  26.488  23.854                       O  
ATOM    731 NE2  GLN A 341     -27.964  28.356  24.420                       N  
ATOM    732 N    TYR A 342     -24.641  23.860  25.033                       N  
ATOM    733 CA   TYR A 342     -24.135  23.056  23.927                       C  
ATOM    734 C    TYR A 342     -23.347  21.834  24.377                       C  
ATOM    735 O    TYR A 342     -23.191  20.904  23.584                       O  
ATOM    736 CB   TYR A 342     -23.289  23.932  22.999                       C  
ATOM    737 CG   TYR A 342     -24.081  25.113  22.481                       C  
ATOM    738 CD1  TYR A 342     -25.279  24.930  21.798                       C  
ATOM    739 CD2  TYR A 342     -23.656  26.406  22.710                       C  
ATOM    740 CE1  TYR A 342     -26.039  26.025  21.360                       C  
ATOM    741 CE2  TYR A 342     -24.378  27.489  22.257                       C  
ATOM    742 CZ   TYR A 342     -25.575  27.294  21.587                       C  
ATOM    743 OH   TYR A 342     -26.308  28.363  21.131                       O  
ATOM    744 N    TRP A 343     -22.895  21.781  25.625                       N  
ATOM    745 CA   TRP A 343     -22.272  20.563  26.125                       C  
ATOM    746 C    TRP A 343     -23.227  19.378  26.003                       C  
ATOM    747 O    TRP A 343     -24.408  19.464  26.356                       O  
ATOM    748 CB   TRP A 343     -21.866  20.734  27.588                       C  
ATOM    749 CG   TRP A 343     -20.753  21.710  27.870                       C  
ATOM    750 CD1  TRP A 343     -20.855  22.881  28.546                       C  
ATOM    751 CD2  TRP A 343     -19.368  21.583  27.494                       C  
ATOM    752 NE1  TRP A 343     -19.613  23.485  28.650                       N  
ATOM    753 CE2  TRP A 343     -18.693  22.719  27.984                       C  
ATOM    754 CE3  TRP A 343     -18.642  20.625  26.779                       C  
ATOM    755 CZ2  TRP A 343     -17.326  22.920  27.783                       C  
ATOM    756 CZ3  TRP A 343     -17.279  20.824  26.585                       C  
ATOM    757 CH2  TRP A 343     -16.640  21.964  27.078                       C  
ATOM    758 N    ASN A 344     -22.701  18.245  25.551                       N  
ATOM    759 CA   ASN A 344     -23.511  17.036  25.522                       C  
ATOM    760 C    ASN A 344     -23.929  16.643  26.939                       C  
ATOM    761 O    ASN A 344     -23.346  17.081  27.933                       O  
ATOM    762 CB   ASN A 344     -22.745  15.887  24.869                       C  
ATOM    763 CG   ASN A 344     -22.606  16.044  23.358                       C  
ATOM    764 OD1  ASN A 344     -23.442  16.661  22.692                       O  
ATOM    765 ND2  ASN A 344     -21.554  15.452  22.809                       N  
ATOM    766 N    ARG A 345     -24.947  15.787  27.025                       N  
ATOM    767 CA   ARG A 345     -25.381  15.267  28.316                       C  
ATOM    768 C    ARG A 345     -24.217  14.611  29.047                       C  
ATOM    769 O    ARG A 345     -23.479  13.798  28.479                       O  
ATOM    770 CB   ARG A 345     -26.528  14.275  28.118                       C  
ATOM    771 CG   ARG A 345     -26.890  13.467  29.345                       C  
ATOM    772 CD   ARG A 345     -28.171  12.683  29.091                       C  
ATOM    773 NE   ARG A 345     -28.279  11.517  29.964                       N  
ATOM    774 CZ   ARG A 345     -29.414  10.874  30.208                       C  
ATOM    775 NH1  ARG A 345     -30.533  11.304  29.638                       N  
ATOM    776 NH2  ARG A 345     -29.434   9.814  31.026                       N  
ATOM    777 N    GLY A 346     -24.045  14.989  30.313                       N  
ATOM    778 CA   GLY A 346     -22.966  14.483  31.131                       C  
ATOM    779 C    GLY A 346     -21.637  15.190  30.976                       C  
ATOM    780 O    GLY A 346     -20.684  14.837  31.681                       O  
ATOM    781 N    GLU A 347     -21.541  16.173  30.101                       N  
ATOM    782 CA   GLU A 347     -20.311  16.887  29.818                       C  
ATOM    783 C    GLU A 347     -20.367  18.293  30.396                       C  
ATOM    784 O    GLU A 347     -21.455  18.860  30.574                       O  
ATOM    785 CB   GLU A 347     -20.071  16.984  28.305                       C  
ATOM    786 CG   GLU A 347     -20.190  15.646  27.554                       C  
ATOM    787 CD   GLU A 347     -19.174  14.600  28.001                       C  
ATOM    788 OE1  GLU A 347     -18.212  14.971  28.702                       O  
ATOM    789 OE2  GLU A 347     -19.335  13.407  27.647                       O  
ATOM    790 N    PRO A 348     -19.205  18.902  30.681                       N  
ATOM    791 CA   PRO A 348     -17.870  18.277  30.618                       C  
ATOM    792 C    PRO A 348     -17.604  17.451  31.869                       C  
ATOM    793 O    PRO A 348     -17.967  17.886  32.950                       O  
ATOM    794 CB   PRO A 348     -16.918  19.471  30.516                       C  
ATOM    795 CG   PRO A 348     -17.645  20.569  31.197                       C  
ATOM    796 CD   PRO A 348     -19.124  20.338  31.004                       C  
ATOM    797 N    ASN A 349     -16.995  16.275  31.716                       N  
ATOM    798 CA   ASN A 349     -16.770  15.373  32.833                       C  
ATOM    799 C    ASN A 349     -15.304  15.121  33.158                       C  
ATOM    800 O    ASN A 349     -15.024  14.475  34.173                       O  
ATOM    801 CB   ASN A 349     -17.467  14.028  32.573                       C  
ATOM    802 CG   ASN A 349     -17.051  13.389  31.261                       C  
ATOM    803 OD1  ASN A 349     -16.173  13.886  30.549                       O  
ATOM    804 ND2  ASN A 349     -17.667  12.264  30.950                       N  
ATOM    805 N    ASN A 350     -14.370  15.617  32.343                       N  
ATOM    806 CA   ASN A 350     -12.933  15.562  32.638                       C  
ATOM    807 C    ASN A 350     -12.459  14.151  32.989                       C  
ATOM    808 O    ASN A 350     -11.607  13.958  33.858                       O  
ATOM    809 CB   ASN A 350     -12.581  16.536  33.769                       C  
ATOM    810 CG   ASN A 350     -11.103  16.903  33.792                       C  
ATOM    811 OD1  ASN A 350     -10.520  17.222  32.758                       O  
ATOM    812 ND2  ASN A 350     -10.492  16.857  34.975                       N  
ATOM    813 N    VAL A 351     -13.002  13.146  32.314                       N  
ATOM    814 CA   VAL A 351     -12.659  11.771  32.655                       C  
ATOM    815 C    VAL A 351     -11.265  11.463  32.117                       C  
ATOM    816 O    VAL A 351     -11.023  11.522  30.908                       O  
ATOM    817 CB   VAL A 351     -13.705  10.781  32.123                       C  
ATOM    818 CG1  VAL A 351     -13.763  10.788  30.636                       C  
ATOM    819 CG2  VAL A 351     -13.389   9.390  32.665                       C  
ATOM    820 N    GLY A 352     -10.344  11.135  33.016                       N  
ATOM    821 CA   GLY A 352      -8.969  10.904  32.600                       C  
ATOM    822 C    GLY A 352      -8.295  12.157  32.095                       C  
ATOM    823 O    GLY A 352      -7.490  12.091  31.155                       O  
ATOM    824 N    GLU A 353      -8.644  13.313  32.674                       N  
ATOM    825 CA   GLU A 353      -8.086  14.612  32.317                       C  
ATOM    826 C    GLU A 353      -8.364  14.975  30.865                       C  
ATOM    827 O    GLU A 353      -7.565  14.673  29.970                       O  
ATOM    828 CB   GLU A 353      -6.583  14.641  32.587                       C  
ATOM    829 CG   GLU A 353      -6.076  16.021  32.945                       C  
ATOM    830 CD   GLU A 353      -6.779  16.587  34.173                       C  
ATOM    831 OE1  GLU A 353      -6.832  15.877  35.203                       O  
ATOM    832 OE2  GLU A 353      -7.293  17.725  34.099                       O  
ATOM    833 N    GLU A 354      -9.470  15.683  30.644                       N  
ATOM    834 CA   GLU A 354      -9.886  16.140  29.323                       C  
ATOM    835 C    GLU A 354      -9.988  17.656  29.364                       C  
ATOM    836 O    GLU A 354     -10.850  18.207  30.060                       O  
ATOM    837 CB   GLU A 354     -11.223  15.521  28.910                       C  
ATOM    838 CG   GLU A 354     -11.257  14.014  29.120                       C  
ATOM    839 CD   GLU A 354     -12.563  13.394  28.724                       C  
ATOM    840 OE1  GLU A 354     -13.603  13.886  29.210                       O  
ATOM    841 OE2  GLU A 354     -12.547  12.429  27.920                       O  
ATOM    842 N    ASP A 355      -9.118  18.333  28.619                       N  
ATOM    843 CA   ASP A 355      -9.008  19.780  28.748                       C  
ATOM    844 C    ASP A 355      -9.232  20.553  27.450                       C  
ATOM    845 O    ASP A 355      -9.025  21.774  27.436                       O  
ATOM    846 CB   ASP A 355      -7.637  20.154  29.331                       C  
ATOM    847 CG   ASP A 355      -7.465  19.723  30.789                       C  
ATOM    848 OD1  ASP A 355      -8.467  19.474  31.497                       O  
ATOM    849 OD2  ASP A 355      -6.304  19.651  31.237                       O  
ATOM    850 N    CYX A 356      -9.647  19.891  26.372                       N  
ATOM    851 CA   CYX A 356      -9.890  20.530  25.087                       C  
ATOM    852 C    CYX A 356     -11.263  20.134  24.567                       C  
ATOM    853 O    CYX A 356     -11.689  18.991  24.729                       O  
ATOM    854 CB   CYX A 356      -8.820  20.128  24.092                       C  
ATOM    855 SG   CYX A 356      -7.174  20.751  24.555                       S  
ATOM    856 N    ALA A 357     -11.951  21.077  23.935                       N  
ATOM    857 CA   ALA A 357     -13.326  20.860  23.506                       C  
ATOM    858 C    ALA A 357     -13.425  20.457  22.039                       C  
ATOM    859 O    ALA A 357     -12.715  20.989  21.178                       O  
ATOM    860 CB   ALA A 357     -14.160  22.119  23.737                       C  
ATOM    861 N    GLU A 358     -14.361  19.549  21.756                       N  
ATOM    862 CA   GLU A 358     -14.598  19.060  20.406                       C  
ATOM    863 C    GLU A 358     -16.087  19.105  20.086                       C  
ATOM    864 O    GLU A 358     -16.921  19.013  20.987                       O  
ATOM    865 CB   GLU A 358     -14.120  17.618  20.234                       C  
ATOM    866 CG   GLU A 358     -14.907  16.630  21.081                       C  
ATOM    867 CD   GLU A 358     -14.593  15.169  20.813                       C  
ATOM    868 OE1  GLU A 358     -14.862  14.330  21.711                       O  
ATOM    869 OE2  GLU A 358     -14.110  14.844  19.708                       O  
ATOM    870 N    PHE A 359     -16.411  19.221  18.795                       N  
ATOM    871 CA   PHE A 359     -17.756  18.917  18.319                       C  
ATOM    872 C    PHE A 359     -17.910  17.402  18.282                       C  
ATOM    873 O    PHE A 359     -17.106  16.716  17.649                       O  
ATOM    874 CB   PHE A 359     -18.002  19.492  16.922                       C  
ATOM    875 CG   PHE A 359     -17.850  20.980  16.842                       C  
ATOM    876 CD1  PHE A 359     -18.901  21.815  17.169                       C  
ATOM    877 CD2  PHE A 359     -16.658  21.543  16.432                       C  
ATOM    878 CE1  PHE A 359     -18.765  23.181  17.094                       C  
ATOM    879 CE2  PHE A 359     -16.521  22.910  16.358                       C  
ATOM    880 CZ   PHE A 359     -17.582  23.729  16.696                       C  
ATOM    881 N    SER A 360     -18.935  16.882  18.957                       N  
ATOM    882 CA   SER A 360     -19.150  15.436  19.065                       C  
ATOM    883 C    SER A 360     -20.647  15.161  19.029                       C  
ATOM    884 O    SER A 360     -21.357  15.448  19.997                       O  
ATOM    885 CB   SER A 360     -18.530  14.873  20.349                       C  
ATOM    886 OG   SER A 360     -18.817  13.489  20.522                       O  
ATOM    887 N    GLY A 361     -21.120  14.579  17.934                       N  
ATOM    888 CA   GLY A 361     -22.541  14.323  17.791                       C  
ATOM    889 C    GLY A 361     -23.317  15.614  17.697                       C  
ATOM    890 O    GLY A 361     -23.048  16.434  16.819                       O  
ATOM    891 N    ASN A 362     -24.275  15.806  18.597                       N  
ATOM    892 CA   ASN A 362     -25.156  16.961  18.531                       C  
ATOM    893 C    ASN A 362     -24.643  18.147  19.331                       C  
ATOM    894 O    ASN A 362     -25.295  19.200  19.323                       O  
ATOM    895 CB   ASN A 362     -26.551  16.590  19.047                       C  
ATOM    896 CG   ASN A 362     -27.224  15.541  18.201                       C  
ATOM    897 OD1  ASN A 362     -27.113  15.548  16.975                       O  
ATOM    898 ND2  ASN A 362     -27.931  14.632  18.849                       N  
ATOM    899 N    GLY A 363     -23.539  17.994  20.053                       N  
ATOM    900 CA   GLY A 363     -23.052  19.031  20.947                       C  
ATOM    901 C    GLY A 363     -21.569  18.944  21.137                       C  
ATOM    902 O    GLY A 363     -20.846  18.476  20.247                       O  
ATOM    903 N    TRP A 364     -21.110  19.387  22.303                       N  
ATOM    904 CA   TRP A 364     -19.696  19.474  22.628                       C  
ATOM    905 C    TRP A 364     -19.291  18.430  23.660                       C  
ATOM    906 O    TRP A 364     -20.072  18.068  24.549                       O  
ATOM    907 CB   TRP A 364     -19.333  20.837  23.223                       C  
ATOM    908 CG   TRP A 364     -19.657  22.052  22.417                       C  
ATOM    909 CD1  TRP A 364     -20.154  22.107  21.135                       C  
ATOM    910 CD2  TRP A 364     -19.521  23.412  22.853                       C  
ATOM    911 NE1  TRP A 364     -20.318  23.420  20.757                       N  
ATOM    912 CE2  TRP A 364     -19.932  24.235  21.789                       C  
ATOM    913 CE3  TRP A 364     -19.104  24.013  24.048                       C  
ATOM    914 CZ2  TRP A 364     -19.943  25.625  21.887                       C  
ATOM    915 CZ3  TRP A 364     -19.096  25.399  24.127                       C  
ATOM    916 CH2  TRP A 364     -19.519  26.182  23.060                       C  
ATOM    917 N    ASN A 365     -18.025  18.017  23.582                       N  
ATOM    918 CA   ASN A 365     -17.417  17.124  24.555                       C  
ATOM    919 C    ASN A 365     -16.028  17.647  24.909                       C  
ATOM    920 O    ASN A 365     -15.351  18.222  24.064                       O  
ATOM    921 CB   ASN A 365     -17.279  15.702  24.008                       C  
ATOM    922 CG   ASN A 365     -16.527  14.793  24.950                       C  
ATOM    923 OD1  ASN A 365     -16.832  14.722  26.141                       O  
ATOM    924 ND2  ASN A 365     -15.523  14.101  24.424                       N  
ATOM    925 N    ASP A 366     -15.611  17.447  26.158                       N  
ATOM    926 CA   ASP A 366     -14.215  17.668  26.532                       C  
ATOM    927 C    ASP A 366     -13.461  16.355  26.349                       C  
ATOM    928 O    ASP A 366     -13.935  15.308  26.786                       O  
ATOM    929 CB   ASP A 366     -14.093  18.175  27.973                       C  
ATOM    930 CG   ASP A 366     -14.704  17.253  29.001                       C  
ATOM    931 OD1  ASP A 366     -15.656  16.498  28.715                       O  
ATOM    932 OD2  ASP A 366     -14.212  17.323  30.143                       O  
ATOM    933 N    ASP A 367     -12.302  16.404  25.689                       N  
ATOM    934 CA   ASP A 367     -11.542  15.192  25.391                       C  
ATOM    935 C    ASP A 367     -10.066  15.476  25.618                       C  
ATOM    936 O    ASP A 367      -9.666  16.618  25.841                       O  
ATOM    937 CB   ASP A 367     -11.781  14.712  23.953                       C  
ATOM    938 CG   ASP A 367     -11.711  13.196  23.810                       C  
ATOM    939 OD1  ASP A 367     -11.121  12.512  24.681                       O  
ATOM    940 OD2  ASP A 367     -12.239  12.677  22.803                       O  
ATOM    941 N    LYS A 368      -9.263  14.416  25.569                       N  
ATOM    942 CA   LYS A 368      -7.826  14.531  25.769                       C  
ATOM    943 C    LYS A 368      -7.199  15.339  24.647                       C  
ATOM    944 O    LYS A 368      -7.398  15.033  23.469                       O  
ATOM    945 CB   LYS A 368      -7.203  13.136  25.814                       C  
ATOM    946 CG   LYS A 368      -7.227  12.467  27.177                       C  
ATOM    947 CD   LYS A 368      -8.630  12.175  27.672                       C  
ATOM    948 CE   LYS A 368      -9.239  10.930  27.019                       C  
ATOM    949 NZ   LYS A 368     -10.433  10.444  27.803                       N  
ATOM    950 N    CYX A 369      -6.407  16.350  25.018                       N  
ATOM    951 CA   CYX A 369      -5.827  17.252  24.028                       C  
ATOM    952 C    CYX A 369      -4.827  16.553  23.119                       C  
ATOM    953 O    CYX A 369      -4.617  17.001  21.987                       O  
ATOM    954 CB   CYX A 369      -5.163  18.434  24.731                       C  
ATOM    955 SG   CYX A 369      -6.325  19.364  25.795                       S  
ATOM    956 N    ASN A 370      -4.233  15.449  23.572                       N  
ATOM    957 CA   ASN A 370      -3.258  14.724  22.767                       C  
ATOM    958 C    ASN A 370      -3.889  13.897  21.660                       C  
ATOM    959 O    ASN A 370      -3.154  13.390  20.806                       O  
ATOM    960 CB   ASN A 370      -2.437  13.806  23.667                       C  
ATOM    961 CG   ASN A 370      -3.314  12.956  24.576                       C  
ATOM    962 OD1  ASN A 370      -3.784  11.898  24.181                       O  
ATOM    963 ND2  ASN A 370      -3.557  13.436  25.790                       N  
ATOM    964 N    LEU A 371      -5.211  13.746  21.652                       N  
ATOM    965 CA   LEU A 371      -5.866  12.929  20.642                       C  
ATOM    966 C    LEU A 371      -5.905  13.632  19.291                       C  
ATOM    967 O    LEU A 371      -6.132  14.842  19.205                       O  
ATOM    968 CB   LEU A 371      -7.288  12.601  21.081                       C  
ATOM    969 CG   LEU A 371      -7.434  11.566  22.192                       C  
ATOM    970 CD1  LEU A 371      -8.880  11.510  22.667                       C  
ATOM    971 CD2  LEU A 371      -6.971  10.205  21.689                       C  
ATOM    972 N    ALA A 372      -5.744  12.852  18.224                       N  
ATOM    973 CA   ALA A 372      -5.824  13.396  16.874                       C  
ATOM    974 C    ALA A 372      -7.278  13.464  16.420                       C  
ATOM    975 O    ALA A 372      -7.984  12.450  16.417                       O  
ATOM    976 CB   ALA A 372      -4.999  12.547  15.911                       C  
ATOM    977 N    LYS A 373      -7.722  14.664  16.041                       N  
ATOM    978 CA   LYS A 373      -9.069  14.888  15.537                       C  
ATOM    979 C    LYS A 373      -9.006  15.825  14.335                       C  
ATOM    980 O    LYS A 373      -7.991  16.474  14.083                       O  
ATOM    981 CB   LYS A 373      -9.977  15.508  16.605                       C  
ATOM    982 CG   LYS A 373     -10.134  14.676  17.878                       C  
ATOM    983 CD   LYS A 373     -11.032  15.396  18.871                       C  
ATOM    984 CE   LYS A 373     -11.108  14.679  20.207                       C  
ATOM    985 NZ   LYS A 373     -11.897  13.405  20.115                       N  
ATOM    986 N    PHE A 374     -10.110  15.911  13.598                       N  
ATOM    987 CA   PHE A 374     -10.244  16.977  12.618                       C  
ATOM    988 C    PHE A 374     -10.297  18.310  13.352                       C  
ATOM    989 O    PHE A 374     -10.463  18.359  14.573                       O  
ATOM    990 CB   PHE A 374     -11.486  16.751  11.756                       C  
ATOM    991 CG   PHE A 374     -11.449  15.456  11.006                       C  
ATOM    992 CD1  PHE A 374     -10.774  15.365   9.801                       C  
ATOM    993 CD2  PHE A 374     -12.070  14.327  11.509                       C  
ATOM    994 CE1  PHE A 374     -10.722  14.169   9.109                       C  
ATOM    995 CE2  PHE A 374     -12.020  13.127  10.824                       C  
ATOM    996 CZ   PHE A 374     -11.352  13.049   9.623                       C  
ATOM    997 N    TRP A 375     -10.128  19.399  12.604                       N  
ATOM    998 CA   TRP A 375     -10.234  20.742  13.166                       C  
ATOM    999 C    TRP A 375     -10.868  21.688  12.152                       C  
ATOM   1000 O    TRP A 375     -10.943  21.392  10.961                       O  
ATOM   1001 CB   TRP A 375      -8.862  21.269  13.597                       C  
ATOM   1002 CG   TRP A 375      -7.948  21.604  12.449                       C  
ATOM   1003 CD1  TRP A 375      -7.812  22.812  11.834                       C  
ATOM   1004 CD2  TRP A 375      -7.041  20.714  11.787                       C  
ATOM   1005 NE1  TRP A 375      -6.868  22.732  10.831                       N  
ATOM   1006 CE2  TRP A 375      -6.390  21.450  10.777                       C  
ATOM   1007 CE3  TRP A 375      -6.728  19.363  11.941                       C  
ATOM   1008 CZ2  TRP A 375      -5.446  20.878   9.929                       C  
ATOM   1009 CZ3  TRP A 375      -5.787  18.800  11.099                       C  
ATOM   1010 CH2  TRP A 375      -5.160  19.555  10.107                       C  
ATOM   1011 N    ILE A 376     -11.358  22.823  12.649                       N  
ATOM   1012 CA   ILE A 376     -11.945  23.871  11.819                       C  
ATOM   1013 C    ILE A 376     -11.191  25.159  12.091                       C  
ATOM   1014 O    ILE A 376     -10.990  25.529  13.253                       O  
ATOM   1015 CB   ILE A 376     -13.448  24.051  12.101                       C  
ATOM   1016 CG1  ILE A 376     -14.223  22.836  11.582                       C  
ATOM   1017 CG2  ILE A 376     -13.972  25.332  11.482                       C  
ATOM   1018 CD1  ILE A 376     -15.700  22.825  11.989                       C  
ATOM   1019 N    CYX A 377     -10.774  25.836  11.025                       N  
ATOM   1020 CA   CYX A 377     -10.155  27.147  11.111                       C  
ATOM   1021 C    CYX A 377     -11.154  28.215  10.682                       C  
ATOM   1022 O    CYX A 377     -12.031  27.976   9.846                       O  
ATOM   1023 CB   CYX A 377      -8.917  27.251  10.219                       C  
ATOM   1024 SG   CYX A 377      -7.561  26.083  10.524                       S  
ATOM   1025 N    LYS A 378     -10.975  29.412  11.228                       N  
ATOM   1026 CA   LYS A 378     -11.834  30.546  10.930                       C  
ATOM   1027 C    LYS A 378     -10.970  31.775  10.691                       C  
ATOM   1028 O    LYS A 378      -9.986  32.005  11.402                       O  
ATOM   1029 CB   LYS A 378     -12.828  30.800  12.074                       C  
ATOM   1030 CG   LYS A 378     -13.621  32.082  11.964                       C  
ATOM   1031 CD   LYS A 378     -14.413  32.312  13.273                       C  
ATOM   1032 CE   LYS A 378     -15.148  33.621  13.259                       C  
ATOM   1033 NZ   LYS A 378     -15.876  33.838  14.541                       N  
ATOM   1034 N    LYS A 379     -11.323  32.538   9.658                       N  
ATOM   1035 CA   LYS A 379     -10.729  33.851   9.437                       C  
ATOM   1036 C    LYS A 379     -11.740  34.746   8.734                       C  
ATOM   1037 O    LYS A 379     -12.707  34.270   8.142                       O  
ATOM   1038 CB   LYS A 379      -9.448  33.772   8.619                       C  
ATOM   1039 CG   LYS A 379      -9.620  33.324   7.197                       C  
ATOM   1040 CD   LYS A 379      -8.254  33.536   6.485                       C  
ATOM   1041 CE   LYS A 379      -8.050  32.636   5.326                       C  
ATOM   1042 NZ   LYS A 379      -6.646  32.843   4.773                       N  
ATOM   1043 N    SER A 380     -11.515  36.052   8.801                       N  
ATOM   1044 CA   SER A 380     -12.518  36.966   8.281                       C  
ATOM   1045 C    SER A 380     -12.482  36.961   6.761                       C  
ATOM   1046 O    SER A 380     -11.455  36.668   6.142                       O  
ATOM   1047 CB   SER A 380     -12.302  38.373   8.826                       C  
ATOM   1048 OG   SER A 380     -11.086  38.900   8.394                       O  
ATOM   1049 N    ALA A 381     -13.621  37.288   6.161                       N  
ATOM   1050 CA   ALA A 381     -13.731  37.350   4.713                       C  
ATOM   1051 C    ALA A 381     -13.228  38.682   4.165                       C  
ATOM   1052 O    ALA A 381     -13.209  39.711   4.844                       O  
ATOM   1053 CB   ALA A 381     -15.183  37.138   4.284                       C  
ATOM   1054 N    ALA A 382     -12.821  38.654   2.905                       N  
ATOM   1055 CA   ALA A 382     -12.493  39.876   2.195                       C  
ATOM   1056 C    ALA A 382     -13.769  40.573   1.730                       C  
ATOM   1057 O    ALA A 382     -14.784  39.932   1.450                       O  
ATOM   1058 CB   ALA A 382     -11.588  39.562   1.005                       C  
ATOM   1059 N    SER A 383     -13.715  41.900   1.661                       N  
ATOM   1060 CA   SER A 383     -14.848  42.693   1.197                       C  
ATOM   1061 C    SER A 383     -14.743  42.894  -0.310                       C  
ATOM   1062 O    SER A 383     -13.763  43.468  -0.795                       O  
ATOM   1063 CB   SER A 383     -14.889  44.042   1.915                       C  
ATOM   1064 OG   SER A 383     -14.848  43.860   3.321                       O  
ATOM   1065 N    CYX A 384     -15.745  42.426  -1.045                       N  
ATOM   1066 CA   CYX A 384     -15.817  42.671  -2.480                       C  
ATOM   1067 C    CYX A 384     -17.109  43.439  -2.799                       C  
ATOM   1068 O    CYX A 384     -17.187  44.206  -3.765                       O  
ATOM   1069 CB   CYX A 384     -15.775  41.361  -3.261                       C  
ATOM   1070 SG   CYX A 384     -14.500  40.161  -2.788                       S  
ATOM   1071 CA    CA A 501     -10.750  19.663  32.069                      Ca  
ATOM   1072 CA    CA A 502     -15.715  14.316  28.242                      Ca  
ATOM   1073 CA    CA A 503      -7.139  19.772  33.638                      Ca  
TER    1074       CA A 503                                                      
CONECT    1    2                                                                
CONECT    2    1    3    5                                                      
CONECT    3    2    4    7                                                      
CONECT    4    3                                                                
CONECT    5    2    6                                                           
CONECT    6    5 1070                                                           
CONECT    7    3    8                                                           
CONECT    8    7    9   11                                                      
CONECT    9    8   10   17                                                      
CONECT   10    9                                                                
CONECT   11    8   12                                                           
CONECT   12   11   13   14                                                      
CONECT   13   12   15                                                           
CONECT   14   12   16                                                           
CONECT   15   13   16                                                           
CONECT   16   14   15                                                           
CONECT   17    9   18   23                                                      
CONECT   18   17   19   21                                                      
CONECT   19   18   20   24                                                      
CONECT   20   19                                                                
CONECT   21   18   22                                                           
CONECT   22   21   23                                                           
CONECT   23   17   22                                                           
CONECT   24   19   25                                                           
CONECT   25   24   26   28                                                      
CONECT   26   25   27   30                                                      
CONECT   27   26                                                                
CONECT   28   25   29                                                           
CONECT   29   28  129                                                           
CONECT   30   26   31   36                                                      
CONECT   31   30   32   34                                                      
CONECT   32   31   33   37                                                      
CONECT   33   32                                                                
CONECT   34   31   35                                                           
CONECT   35   34   36                                                           
CONECT   36   30   35                                                           
CONECT   37   32   38                                                           
CONECT   38   37   39   41                                                      
CONECT   39   38   40   51                                                      
CONECT   40   39                                                                
CONECT   41   38   42                                                           
CONECT   42   41   43   44                                                      
CONECT   43   42   45                                                           
CONECT   44   42   46   47                                                      
CONECT   45   43   46                                                           
CONECT   46   44   45   48                                                      
CONECT   47   44   49                                                           
CONECT   48   46   50                                                           
CONECT   49   47   50                                                           
CONECT   50   48   49                                                           
CONECT   51   39   52                                                           
CONECT   52   51   53   55                                                      
CONECT   53   52   60   54                                                      
CONECT   54   53                                                                
CONECT   55   52   56                                                           
CONECT   56   55   57                                                           
CONECT   57   56   58   59                                                      
CONECT   58   57                                                                
CONECT   59   57                                                                
CONECT   60   53   61                                                           
CONECT   61   60   64   62                                                      
CONECT   62   61   63   74                                                      
CONECT   63   62                                                                
CONECT   64   61   65                                                           
CONECT   65   64   66   67                                                      
CONECT   66   65   68                                                           
CONECT   67   65   69   70                                                      
CONECT   68   66   69                                                           
CONECT   69   67   68   71                                                      
CONECT   70   67   72                                                           
CONECT   71   69   73                                                           
CONECT   72   70   73                                                           
CONECT   73   71   72                                                           
CONECT   74   62   75                                                           
CONECT   75   74   76   78                                                      
CONECT   76   75   81   77                                                      
CONECT   77   76                                                                
CONECT   78   75   79   80                                                      
CONECT   79   78                                                                
CONECT   80   78                                                                
CONECT   81   76   82                                                           
CONECT   82   81   85   83                                                      
CONECT   83   82   84   92                                                      
CONECT   84   83                                                                
CONECT   85   82   86                                                           
CONECT   86   85   87   88                                                      
CONECT   87   86   89                                                           
CONECT   88   86   90                                                           
CONECT   89   87   91                                                           
CONECT   90   88   91                                                           
CONECT   91   89   90                                                           
CONECT   92   83   93                                                           
CONECT   93   92   94   96                                                      
CONECT   94   93   95  103                                                      
CONECT   95   94                                                                
CONECT   96   93   97                                                           
CONECT   97   96   98   99                                                      
CONECT   98   97  100                                                           
CONECT   99   97  101                                                           
CONECT  100   98  102                                                           
CONECT  101   99  102                                                           
CONECT  102  100  101                                                           
CONECT  103   94  104                                                           
CONECT  104  103  105  107                                                      
CONECT  105  104  106  112                                                      
CONECT  106  105                                                                
CONECT  107  104  108                                                           
CONECT  108  107  109                                                           
CONECT  109  108  110  111                                                      
CONECT  110  109                                                                
CONECT  111  109                                                                
CONECT  112  105  113                                                           
CONECT  113  112  114                                                           
CONECT  114  113  116  115                                                      
CONECT  115  114                                                                
CONECT  116  114  117                                                           
CONECT  117  116  118  120                                                      
CONECT  118  117  119  124                                                      
CONECT  119  118                                                                
CONECT  120  117  121                                                           
CONECT  121  120  122  123                                                      
CONECT  122  121                                                                
CONECT  123  121                                                                
CONECT  124  118  125                                                           
CONECT  125  124  128  126                                                      
CONECT  126  125  127  130                                                      
CONECT  127  126                                                                
CONECT  128  125  129                                                           
CONECT  129   29  128                                                           
CONECT  130  126  131                                                           
CONECT  131  130  132  134                                                      
CONECT  132  131  133  142                                                      
CONECT  133  132                                                                
CONECT  134  131  135                                                           
CONECT  135  134  136  137                                                      
CONECT  136  135  138                                                           
CONECT  137  135  139                                                           
CONECT  138  136  140                                                           
CONECT  139  137  140                                                           
CONECT  140  138  139  141                                                      
CONECT  141  140                                                                
CONECT  142  132  143                                                           
CONECT  143  142  144  146                                                      
CONECT  144  143  145  153                                                      
CONECT  145  144                                                                
CONECT  146  143  147                                                           
CONECT  147  146  148  149                                                      
CONECT  148  147  150                                                           
CONECT  149  147  151                                                           
CONECT  150  148  152                                                           
CONECT  151  149  152                                                           
CONECT  152  150  151                                                           
CONECT  153  144  154                                                           
CONECT  154  153  155  157                                                      
CONECT  155  154  156  161                                                      
CONECT  156  155                                                                
CONECT  157  154  158                                                           
CONECT  158  157  159                                                           
CONECT  159  158  160                                                           
CONECT  160  159                                                                
CONECT  161  155  162                                                           
CONECT  162  161  163  165                                                      
CONECT  163  162  164  167                                                      
CONECT  164  163                                                                
CONECT  165  162  166                                                           
CONECT  166  165                                                                
CONECT  167  163  168                                                           
CONECT  168  167  169  171                                                      
CONECT  169  168  170  175                                                      
CONECT  170  169                                                                
CONECT  171  168  172                                                           
CONECT  172  171  173  174                                                      
CONECT  173  172                                                                
CONECT  174  172                                                                
CONECT  175  169  176                                                           
CONECT  176  175  179  177                                                      
CONECT  177  176  178  181                                                      
CONECT  178  177                                                                
CONECT  179  176  180                                                           
CONECT  180  179                                                                
CONECT  181  177  182                                                           
CONECT  182  181  183  185                                                      
CONECT  183  182  184  190                                                      
CONECT  184  183                                                                
CONECT  185  182  186                                                           
CONECT  186  185  187                                                           
CONECT  187  186  188  189                                                      
CONECT  188  187                                                                
CONECT  189  187                                                                
CONECT  190  183  191                                                           
CONECT  191  190  192  194                                                      
CONECT  192  191  193  201                                                      
CONECT  193  192                                                                
CONECT  194  191  195                                                           
CONECT  195  194  196                                                           
CONECT  196  195  197                                                           
CONECT  197  196  198                                                           
CONECT  198  197  199  200                                                      
CONECT  199  198                                                                
CONECT  200  198                                                                
CONECT  201  192  202                                                           
CONECT  202  201  203  205                                                      
CONECT  203  202  204  209                                                      
CONECT  204  203                                                                
CONECT  205  202  206                                                           
CONECT  206  205  207  208                                                      
CONECT  207  206                                                                
CONECT  208  206                                                                
CONECT  209  203  210                                                           
CONECT  210  209  211  213                                                      
CONECT  211  210  212  223                                                      
CONECT  212  211                                                                
CONECT  213  210  214                                                           
CONECT  214  213  215  216                                                      
CONECT  215  214  217                                                           
CONECT  216  214  218  219                                                      
CONECT  217  215  218                                                           
CONECT  218  216  217  220                                                      
CONECT  219  216  221                                                           
CONECT  220  218  222                                                           
CONECT  221  219  222                                                           
CONECT  222  220  221                                                           
CONECT  223  211  224                                                           
CONECT  224  223  225  227                                                      
CONECT  225  224  226  233                                                      
CONECT  226  225                                                                
CONECT  227  224  228                                                           
CONECT  228  227  229  230                                                      
CONECT  229  228  231                                                           
CONECT  230  228  232                                                           
CONECT  231  229  232                                                           
CONECT  232  230  231                                                           
CONECT  233  225  234                                                           
CONECT  234  233  235  237                                                      
CONECT  235  234  236  241                                                      
CONECT  236  235                                                                
CONECT  237  234  238                                                           
CONECT  238  237  239  240                                                      
CONECT  239  238                                                                
CONECT  240  238                                                                
CONECT  241  235  242                                                           
CONECT  242  241  243  245                                                      
CONECT  243  242  244  247                                                      
CONECT  244  243                                                                
CONECT  245  242  246                                                           
CONECT  246  245                                                                
CONECT  247  243  248                                                           
CONECT  248  247  249  251                                                      
CONECT  249  248  250  255                                                      
CONECT  250  249                                                                
CONECT  251  248  252  253                                                      
CONECT  252  251  254                                                           
CONECT  253  251                                                                
CONECT  254  252                                                                
CONECT  255  249  256                                                           
CONECT  256  255  257  259                                                      
CONECT  257  256  258  262                                                      
CONECT  258  257                                                                
CONECT  259  256  260  261                                                      
CONECT  260  259                                                                
CONECT  261  259                                                                
CONECT  262  257  263                                                           
CONECT  263  262  264  266                                                      
CONECT  264  263  265  267                                                      
CONECT  265  264                                                                
CONECT  266  263                                                                
CONECT  267  264  268                                                           
CONECT  268  267  269  271                                                      
CONECT  269  268  270  273                                                      
CONECT  270  269                                                                
CONECT  271  268  272                                                           
CONECT  272  271 1024                                                           
CONECT  273  269  274                                                           
CONECT  274  273  275  277                                                      
CONECT  275  274  282  276                                                      
CONECT  276  275                                                                
CONECT  277  274  278                                                           
CONECT  278  277  279                                                           
CONECT  279  278  280                                                           
CONECT  280  279  281                                                           
CONECT  281  280                                                                
CONECT  282  275  283                                                           
CONECT  283  282  284  286                                                      
CONECT  284  283  285  291                                                      
CONECT  285  284                                                                
CONECT  286  283  287                                                           
CONECT  287  286  288                                                           
CONECT  288  287  289  290                                                      
CONECT  289  288                                                                
CONECT  290  288                                                                
CONECT  291  284  292                                                           
CONECT  292  291  293  295                                                      
CONECT  293  292  294  298                                                      
CONECT  294  293                                                                
CONECT  295  292  296  297                                                      
CONECT  296  295                                                                
CONECT  297  295                                                                
CONECT  298  293  299                                                           
CONECT  299  298  300                                                           
CONECT  300  299  301  302                                                      
CONECT  301  300                                                                
CONECT  302  300  303                                                           
CONECT  303  302  306  304                                                      
CONECT  304  303  305  307                                                      
CONECT  305  304                                                                
CONECT  306  303                                                                
CONECT  307  304  308                                                           
CONECT  308  307  309  311                                                      
CONECT  309  308  310  316                                                      
CONECT  310  309                                                                
CONECT  311  308  312                                                           
CONECT  312  311  313                                                           
CONECT  313  312  314  315                                                      
CONECT  314  313                                                                
CONECT  315  313                                                                
CONECT  316  309  317                                                           
CONECT  317  316  318  320                                                      
CONECT  318  317  324  319                                                      
CONECT  319  318                                                                
CONECT  320  317  321                                                           
CONECT  321  320  322  323                                                      
CONECT  322  321                                                                
CONECT  323  321                                                                
CONECT  324  318  325                                                           
CONECT  325  324  326  328                                                      
CONECT  326  325  327  331                                                      
CONECT  327  326                                                                
CONECT  328  325  329  330                                                      
CONECT  329  328                                                                
CONECT  330  328                                                                
CONECT  331  326  332                                                           
CONECT  332  331  333  335                                                      
CONECT  333  332  334  338                                                      
CONECT  334  333                                                                
CONECT  335  332  336  337                                                      
CONECT  336  335                                                                
CONECT  337  335                                                                
CONECT  338  333  339                                                           
CONECT  339  338  340  342                                                      
CONECT  340  339  341  346                                                      
CONECT  341  340                                                                
CONECT  342  339  343  344                                                      
CONECT  343  342  345                                                           
CONECT  344  342                                                                
CONECT  345  343                                                                
CONECT  346  340  347                                                           
CONECT  347  346  348  350                                                      
CONECT  348  347  349  355                                                      
CONECT  349  348                                                                
CONECT  350  347  351                                                           
CONECT  351  350  352                                                           
CONECT  352  351  353                                                           
CONECT  353  352  354                                                           
CONECT  354  353                                                                
CONECT  355  348  356                                                           
CONECT  356  355  357  359                                                      
CONECT  357  356  358  361                                                      
CONECT  358  357                                                                
CONECT  359  356  360                                                           
CONECT  360  359                                                                
CONECT  361  357  362                                                           
CONECT  362  361  363  365                                                      
CONECT  363  362  364  366                                                      
CONECT  364  363                                                                
CONECT  365  362                                                                
CONECT  366  363  367                                                           
CONECT  367  366  368  370                                                      
CONECT  368  367  369  375                                                      
CONECT  369  368                                                                
CONECT  370  367  371                                                           
CONECT  371  370  372                                                           
CONECT  372  371  373  374                                                      
CONECT  373  372                                                                
CONECT  374  372                                                                
CONECT  375  368  376                                                           
CONECT  376  375  377  379                                                      
CONECT  377  376  378  384                                                      
CONECT  378  377                                                                
CONECT  379  376  380                                                           
CONECT  380  379  381                                                           
CONECT  381  380  382  383                                                      
CONECT  382  381                                                                
CONECT  383  381                                                                
CONECT  384  377  385                                                           
CONECT  385  384  386  388                                                      
CONECT  386  385  387  393                                                      
CONECT  387  386                                                                
CONECT  388  385  389                                                           
CONECT  389  388  390                                                           
CONECT  390  389  391  392                                                      
CONECT  391  390                                                                
CONECT  392  390                                                                
CONECT  393  386  394                                                           
CONECT  394  393  395  397                                                      
CONECT  395  394  396  401                                                      
CONECT  396  395                                                                
CONECT  397  394  398                                                           
CONECT  398  397  399  400                                                      
CONECT  399  398                                                                
CONECT  400  398                                                                
CONECT  401  395  402                                                           
CONECT  402  401  403  405                                                      
CONECT  403  402  404  412                                                      
CONECT  404  403                                                                
CONECT  405  402  406                                                           
CONECT  406  405  407  408                                                      
CONECT  407  406  409                                                           
CONECT  408  406  410                                                           
CONECT  409  407  411                                                           
CONECT  410  408  411                                                           
CONECT  411  409  410                                                           
CONECT  412  403  413                                                           
CONECT  413  412  414  416                                                      
CONECT  414  413  415  420                                                      
CONECT  415  414                                                                
CONECT  416  413  417                                                           
CONECT  417  416  419  418                                                      
CONECT  418  417                                                                
CONECT  419  417                                                                
CONECT  420  414  421                                                           
CONECT  421  420  422  424                                                      
CONECT  422  421  423  429                                                      
CONECT  423  422                                                                
CONECT  424  421  425                                                           
CONECT  425  424  426                                                           
CONECT  426  425  427  428                                                      
CONECT  427  426                                                                
CONECT  428  426                                                                
CONECT  429  422  430                                                           
CONECT  430  429  431  433                                                      
CONECT  431  430  432  437                                                      
CONECT  432  431                                                                
CONECT  433  430  434                                                           
CONECT  434  433  435  436                                                      
CONECT  435  434                                                                
CONECT  436  434                                                                
CONECT  437  431  438                                                           
CONECT  438  437  441  439                                                      
CONECT  439  438  440  446                                                      
CONECT  440  439                                                                
CONECT  441  438  442                                                           
CONECT  442  441  443                                                           
CONECT  443  442  444  445                                                      
CONECT  444  443                                                                
CONECT  445  443                                                                
CONECT  446  439  447                                                           
CONECT  447  446  448  450                                                      
CONECT  448  447  452  449                                                      
CONECT  449  448                                                                
CONECT  450  447  451                                                           
CONECT  451  450                                                                
CONECT  452  448  453                                                           
CONECT  453  452  456  454                                                      
CONECT  454  453  458  455                                                      
CONECT  455  454                                                                
CONECT  456  453  457                                                           
CONECT  457  456                                                                
CONECT  458  454  459                                                           
CONECT  459  458  462  460                                                      
CONECT  460  459  469  461                                                      
CONECT  461  460                                                                
CONECT  462  459  463                                                           
CONECT  463  462  464                                                           
CONECT  464  463  465                                                           
CONECT  465  464  466                                                           
CONECT  466  465  467  468                                                      
CONECT  467  466                                                                
CONECT  468  466                                                                
CONECT  469  460  470                                                           
CONECT  470  469  473  471                                                      
CONECT  471  470  472  475                                                      
CONECT  472  471                                                                
CONECT  473  470  474                                                           
CONECT  474  473                                                                
CONECT  475  471  476                                                           
CONECT  476  475  477  479                                                      
CONECT  477  476  478  483                                                      
CONECT  478  477                                                                
CONECT  479  476  480                                                           
CONECT  480  479  481  482                                                      
CONECT  481  480                                                                
CONECT  482  480                                                                
CONECT  483  477  484                                                           
CONECT  484  483  485  487                                                      
CONECT  485  484  486  494                                                      
CONECT  486  485                                                                
CONECT  487  484  488                                                           
CONECT  488  487  489                                                           
CONECT  489  488  490                                                           
CONECT  490  489  491                                                           
CONECT  491  490  492  493                                                      
CONECT  492  491                                                                
CONECT  493  491                                                                
CONECT  494  485  495                                                           
CONECT  495  494  496  498                                                      
CONECT  496  495  497  505                                                      
CONECT  497  496                                                                
CONECT  498  495  499                                                           
CONECT  499  498  500  501                                                      
CONECT  500  499  502                                                           
CONECT  501  499  503                                                           
CONECT  502  500  504                                                           
CONECT  503  501  504                                                           
CONECT  504  502  503                                                           
CONECT  505  496  506                                                           
CONECT  506  505  507  509                                                      
CONECT  507  506  508  512                                                      
CONECT  508  507                                                                
CONECT  509  506  510  511                                                      
CONECT  510  509                                                                
CONECT  511  509                                                                
CONECT  512  507  513                                                           
CONECT  513  512  514  516                                                      
CONECT  514  513  515  526                                                      
CONECT  515  514                                                                
CONECT  516  513  517                                                           
CONECT  517  516  518  519                                                      
CONECT  518  517  520                                                           
CONECT  519  517  521  522                                                      
CONECT  520  518  521                                                           
CONECT  521  519  520  523                                                      
CONECT  522  519  524                                                           
CONECT  523  521  525                                                           
CONECT  524  522  525                                                           
CONECT  525  523  524                                                           
CONECT  526  514  527                                                           
CONECT  527  526  528  530                                                      
CONECT  528  527  529  534                                                      
CONECT  529  528                                                                
CONECT  530  527  531                                                           
CONECT  531  530  532                                                           
CONECT  532  531  533                                                           
CONECT  533  532                                                                
CONECT  534  528  535                                                           
CONECT  535  534  536                                                           
CONECT  536  535  537  538                                                      
CONECT  537  536                                                                
CONECT  538  536  539                                                           
CONECT  539  538  540  542                                                      
CONECT  540  539  541  546                                                      
CONECT  541  540                                                                
CONECT  542  539  543                                                           
CONECT  543  542  544  545                                                      
CONECT  544  543                                                                
CONECT  545  543                                                                
CONECT  546  540  547                                                           
CONECT  547  546  548  550                                                      
CONECT  548  547  549  552                                                      
CONECT  549  548                                                                
CONECT  550  547  551                                                           
CONECT  551  550                                                                
CONECT  552  548  553                                                           
CONECT  553  552  554  556                                                      
CONECT  554  553  555  560                                                      
CONECT  555  554                                                                
CONECT  556  553  557                                                           
CONECT  557  556  558  559                                                      
CONECT  558  557                                                                
CONECT  559  557                                                                
CONECT  560  554  561                                                           
CONECT  561  560  562  564                                                      
CONECT  562  561  563  568                                                      
CONECT  563  562                                                                
CONECT  564  561  565                                                           
CONECT  565  564  566  567                                                      
CONECT  566  565                                                                
CONECT  567  565                                                                
CONECT  568  562  569                                                           
CONECT  569  568  570  572                                                      
CONECT  570  569  571  576                                                      
CONECT  571  570                                                                
CONECT  572  569  573                                                           
CONECT  573  572  574  575                                                      
CONECT  574  573                                                                
CONECT  575  573                                                                
CONECT  576  570  577                                                           
CONECT  577  576  578  580                                                      
CONECT  578  577  579  585                                                      
CONECT  579  578                                                                
CONECT  580  577  581                                                           
CONECT  581  580  582                                                           
CONECT  582  581  583  584                                                      
CONECT  583  582                                                                
CONECT  584  582                                                                
CONECT  585  578  586                                                           
CONECT  586  585  587  589                                                      
CONECT  587  586  594  588                                                      
CONECT  588  587                                                                
CONECT  589  586  590                                                           
CONECT  590  589  591                                                           
CONECT  591  590  592  593                                                      
CONECT  592  591                                                                
CONECT  593  591                                                                
CONECT  594  587  595                                                           
CONECT  595  594  596                                                           
CONECT  596  595  598  597                                                      
CONECT  597  596                                                                
CONECT  598  596  599                                                           
CONECT  599  598  600  602                                                      
CONECT  600  599  601  605                                                      
CONECT  601  600                                                                
CONECT  602  599  604  603                                                      
CONECT  603  602                                                                
CONECT  604  602                                                                
CONECT  605  600  606                                                           
CONECT  606  605  607  609                                                      
CONECT  607  606  608  619                                                      
CONECT  608  607                                                                
CONECT  609  606  610                                                           
CONECT  610  609  611  612                                                      
CONECT  611  610  613                                                           
CONECT  612  610  614  615                                                      
CONECT  613  611  614                                                           
CONECT  614  612  613  616                                                      
CONECT  615  612  617                                                           
CONECT  616  614  618                                                           
CONECT  617  615  618                                                           
CONECT  618  616  617                                                           
CONECT  619  607  620                                                           
CONECT  620  619  621  623                                                      
CONECT  621  620  622  628                                                      
CONECT  622  621                                                                
CONECT  623  620  624                                                           
CONECT  624  623  625                                                           
CONECT  625  624  626  627                                                      
CONECT  626  625                                                                
CONECT  627  625                                                                
CONECT  628  621  629                                                           
CONECT  629  628  630  632                                                      
CONECT  630  629  631  642                                                      
CONECT  631  630                                                                
CONECT  632  629  633                                                           
CONECT  633  632  634  635                                                      
CONECT  634  633  636                                                           
CONECT  635  633  637  638                                                      
CONECT  636  634  637                                                           
CONECT  637  635  636  639                                                      
CONECT  638  635  640                                                           
CONECT  639  637  641                                                           
CONECT  640  638  641                                                           
CONECT  641  639  640                                                           
CONECT  642  630  643                                                           
CONECT  643  642  644  646                                                      
CONECT  644  643  645  649                                                      
CONECT  645  644                                                                
CONECT  646  643  647  648                                                      
CONECT  647  646                                                                
CONECT  648  646                                                                
CONECT  649  644  650                                                           
CONECT  650  649  651  653                                                      
CONECT  651  650  652  657                                                      
CONECT  652  651                                                                
CONECT  653  650  654                                                           
CONECT  654  653  655  656                                                      
CONECT  655  654                                                                
CONECT  656  654                                                                
CONECT  657  651  658                                                           
CONECT  658  657  659                                                           
CONECT  659  658  660  661                                                      
CONECT  660  659                                                                
CONECT  661  659  662                                                           
CONECT  662  661  663  665                                                      
CONECT  663  662  664  667                                                      
CONECT  664  663                                                                
CONECT  665  662  666                                                           
CONECT  666  665                                                                
CONECT  667  663  668  673                                                      
CONECT  668  667  669  671                                                      
CONECT  669  668  674  670                                                      
CONECT  670  669                                                                
CONECT  671  668  672                                                           
CONECT  672  671  673                                                           
CONECT  673  667  672                                                           
CONECT  674  669  675                                                           
CONECT  675  674  678  676                                                      
CONECT  676  675  677  682                                                      
CONECT  677  676                                                                
CONECT  678  675  679                                                           
CONECT  679  678  680  681                                                      
CONECT  680  679                                                                
CONECT  681  679                                                                
CONECT  682  676  683                                                           
CONECT  683  682  684  686                                                      
CONECT  684  683  685  690                                                      
CONECT  685  684                                                                
CONECT  686  683  687                                                           
CONECT  687  686  688  689                                                      
CONECT  688  687                                                                
CONECT  689  687                                                                
CONECT  690  684  691  696                                                      
CONECT  691  690  692  694                                                      
CONECT  692  691  693  697                                                      
CONECT  693  692                                                                
CONECT  694  691  695                                                           
CONECT  695  694  696                                                           
CONECT  696  690  695                                                           
CONECT  697  692  698                                                           
CONECT  698  697  699  701                                                      
CONECT  699  698  700  703                                                      
CONECT  700  699                                                                
CONECT  701  698  702                                                           
CONECT  702  701                                                                
CONECT  703  699  704                                                           
CONECT  704  703  705  707                                                      
CONECT  705  704  706  714                                                      
CONECT  706  705                                                                
CONECT  707  704  708                                                           
CONECT  708  707  710  709                                                      
CONECT  709  708  711                                                           
CONECT  710  708  712                                                           
CONECT  711  709  713                                                           
CONECT  712  710  713                                                           
CONECT  713  711  712                                                           
CONECT  714  705  715                                                           
CONECT  715  714  716  718                                                      
CONECT  716  715  717  723                                                      
CONECT  717  716                                                                
CONECT  718  715  719                                                           
CONECT  719  718  720                                                           
CONECT  720  719  721                                                           
CONECT  721  720  722                                                           
CONECT  722  721                                                                
CONECT  723  716  724                                                           
CONECT  724  723  725  727                                                      
CONECT  725  724  726  732                                                      
CONECT  726  725                                                                
CONECT  727  724  728                                                           
CONECT  728  727  729                                                           
CONECT  729  728  730  731                                                      
CONECT  730  729                                                                
CONECT  731  729                                                                
CONECT  732  725  733                                                           
CONECT  733  732  734  736                                                      
CONECT  734  733  735  744                                                      
CONECT  735  734                                                                
CONECT  736  733  737                                                           
CONECT  737  736  738  739                                                      
CONECT  738  737  740                                                           
CONECT  739  737  741                                                           
CONECT  740  738  742                                                           
CONECT  741  739  742                                                           
CONECT  742  740  741  743                                                      
CONECT  743  742                                                                
CONECT  744  734  745                                                           
CONECT  745  744  746  748                                                      
CONECT  746  745  747  758                                                      
CONECT  747  746                                                                
CONECT  748  745  749                                                           
CONECT  749  748  751  750                                                      
CONECT  750  749  752                                                           
CONECT  751  749  753  754                                                      
CONECT  752  750  753                                                           
CONECT  753  751  752  755                                                      
CONECT  754  751  756                                                           
CONECT  755  753  757                                                           
CONECT  756  754  757                                                           
CONECT  757  755  756                                                           
CONECT  758  746  759                                                           
CONECT  759  758  760  762                                                      
CONECT  760  759  761  766                                                      
CONECT  761  760                                                                
CONECT  762  759  763                                                           
CONECT  763  762  764  765                                                      
CONECT  764  763                                                                
CONECT  765  763                                                                
CONECT  766  760  767                                                           
CONECT  767  766  768  770                                                      
CONECT  768  767  769  777                                                      
CONECT  769  768                                                                
CONECT  770  767  771                                                           
CONECT  771  770  772                                                           
CONECT  772  771  773                                                           
CONECT  773  772  774                                                           
CONECT  774  773  775  776                                                      
CONECT  775  774                                                                
CONECT  776  774                                                                
CONECT  777  768  778                                                           
CONECT  778  777  779                                                           
CONECT  779  778  780  781                                                      
CONECT  780  779                                                                
CONECT  781  779  782                                                           
CONECT  782  781  783  785                                                      
CONECT  783  782  784  790                                                      
CONECT  784  783                                                                
CONECT  785  782  786                                                           
CONECT  786  785  787                                                           
CONECT  787  786  788  789                                                      
CONECT  788  787                                                                
CONECT  789  787                                                                
CONECT  790  783  791  796                                                      
CONECT  791  790  794  792                                                      
CONECT  792  791  793  797                                                      
CONECT  793  792                                                                
CONECT  794  791  795                                                           
CONECT  795  794  796                                                           
CONECT  796  790  795                                                           
CONECT  797  792  798                                                           
CONECT  798  797  799  801                                                      
CONECT  799  798  800  805                                                      
CONECT  800  799                                                                
CONECT  801  798  802                                                           
CONECT  802  801  803  804                                                      
CONECT  803  802                                                                
CONECT  804  802                                                                
CONECT  805  799  806                                                           
CONECT  806  805  809  807                                                      
CONECT  807  806  808  813                                                      
CONECT  808  807                                                                
CONECT  809  806  810                                                           
CONECT  810  809  811  812                                                      
CONECT  811  810                                                                
CONECT  812  810                                                                
CONECT  813  807  814                                                           
CONECT  814  813  817  815                                                      
CONECT  815  814  816  820                                                      
CONECT  816  815                                                                
CONECT  817  814  818  819                                                      
CONECT  818  817                                                                
CONECT  819  817                                                                
CONECT  820  815  821                                                           
CONECT  821  820  822                                                           
CONECT  822  821  823  824                                                      
CONECT  823  822                                                                
CONECT  824  822  825                                                           
CONECT  825  824  826  828                                                      
CONECT  826  825  827  833                                                      
CONECT  827  826                                                                
CONECT  828  825  829                                                           
CONECT  829  828  830                                                           
CONECT  830  829  831  832                                                      
CONECT  831  830                                                                
CONECT  832  830                                                                
CONECT  833  826  834                                                           
CONECT  834  833  835  837                                                      
CONECT  835  834  836  842                                                      
CONECT  836  835                                                                
CONECT  837  834  838                                                           
CONECT  838  837  839                                                           
CONECT  839  838  840  841                                                      
CONECT  840  839                                                                
CONECT  841  839                                                                
CONECT  842  835  843                                                           
CONECT  843  842  844  846                                                      
CONECT  844  843  845  850                                                      
CONECT  845  844                                                                
CONECT  846  843  847                                                           
CONECT  847  846  848  849                                                      
CONECT  848  847                                                                
CONECT  849  847                                                                
CONECT  850  844  851                                                           
CONECT  851  850  852  854                                                      
CONECT  852  851  853  856                                                      
CONECT  853  852                                                                
CONECT  854  851  855                                                           
CONECT  855  854  955                                                           
CONECT  856  852  857                                                           
CONECT  857  856  858  860                                                      
CONECT  858  857  859  861                                                      
CONECT  859  858                                                                
CONECT  860  857                                                                
CONECT  861  858  862                                                           
CONECT  862  861  863  865                                                      
CONECT  863  862  870  864                                                      
CONECT  864  863                                                                
CONECT  865  862  866                                                           
CONECT  866  865  867                                                           
CONECT  867  866  868  869                                                      
CONECT  868  867                                                                
CONECT  869  867                                                                
CONECT  870  863  871                                                           
CONECT  871  870  872  874                                                      
CONECT  872  871  873  881                                                      
CONECT  873  872                                                                
CONECT  874  871  875                                                           
CONECT  875  874  876  877                                                      
CONECT  876  875  878                                                           
CONECT  877  875  879                                                           
CONECT  878  876  880                                                           
CONECT  879  877  880                                                           
CONECT  880  878  879                                                           
CONECT  881  872  882                                                           
CONECT  882  881  883  885                                                      
CONECT  883  882  884  887                                                      
CONECT  884  883                                                                
CONECT  885  882  886                                                           
CONECT  886  885                                                                
CONECT  887  883  888                                                           
CONECT  888  887  889                                                           
CONECT  889  888  890  891                                                      
CONECT  890  889                                                                
CONECT  891  889  892                                                           
CONECT  892  891  893  895                                                      
CONECT  893  892  894  899                                                      
CONECT  894  893                                                                
CONECT  895  892  896                                                           
CONECT  896  895  897  898                                                      
CONECT  897  896                                                                
CONECT  898  896                                                                
CONECT  899  893  900                                                           
CONECT  900  899  901                                                           
CONECT  901  900  902  903                                                      
CONECT  902  901                                                                
CONECT  903  901  904                                                           
CONECT  904  903  905  907                                                      
CONECT  905  904  917  906                                                      
CONECT  906  905                                                                
CONECT  907  904  908                                                           
CONECT  908  907  910  909                                                      
CONECT  909  908  911                                                           
CONECT  910  908  912  913                                                      
CONECT  911  909  912                                                           
CONECT  912  910  911  914                                                      
CONECT  913  910  915                                                           
CONECT  914  912  916                                                           
CONECT  915  913  916                                                           
CONECT  916  914  915                                                           
CONECT  917  905  918                                                           
CONECT  918  917  919  921                                                      
CONECT  919  918  920  925                                                      
CONECT  920  919                                                                
CONECT  921  918  922                                                           
CONECT  922  921  923  924                                                      
CONECT  923  922                                                                
CONECT  924  922                                                                
CONECT  925  919  926                                                           
CONECT  926  925  927  929                                                      
CONECT  927  926  928  933                                                      
CONECT  928  927                                                                
CONECT  929  926  930                                                           
CONECT  930  929  931  932                                                      
CONECT  931  930                                                                
CONECT  932  930                                                                
CONECT  933  927  934                                                           
CONECT  934  933  935  937                                                      
CONECT  935  934  936  941                                                      
CONECT  936  935                                                                
CONECT  937  934  938                                                           
CONECT  938  937  940  939                                                      
CONECT  939  938                                                                
CONECT  940  938                                                                
CONECT  941  935  942                                                           
CONECT  942  941  943  945                                                      
CONECT  943  942  944  950                                                      
CONECT  944  943                                                                
CONECT  945  942  946                                                           
CONECT  946  945  947                                                           
CONECT  947  946  948                                                           
CONECT  948  947  949                                                           
CONECT  949  948                                                                
CONECT  950  943  951                                                           
CONECT  951  950  952  954                                                      
CONECT  952  951  953  956                                                      
CONECT  953  952                                                                
CONECT  954  951  955                                                           
CONECT  955  855  954                                                           
CONECT  956  952  957                                                           
CONECT  957  956  958  960                                                      
CONECT  958  957  959  964                                                      
CONECT  959  958                                                                
CONECT  960  957  961                                                           
CONECT  961  960  962  963                                                      
CONECT  962  961                                                                
CONECT  963  961                                                                
CONECT  964  958  965                                                           
CONECT  965  964  966  968                                                      
CONECT  966  965  967  972                                                      
CONECT  967  966                                                                
CONECT  968  965  969                                                           
CONECT  969  968  970  971                                                      
CONECT  970  969                                                                
CONECT  971  969                                                                
CONECT  972  966  973                                                           
CONECT  973  972  974  976                                                      
CONECT  974  973  975  977                                                      
CONECT  975  974                                                                
CONECT  976  973                                                                
CONECT  977  974  978                                                           
CONECT  978  977  979  981                                                      
CONECT  979  978  980  986                                                      
CONECT  980  979                                                                
CONECT  981  978  982                                                           
CONECT  982  981  983                                                           
CONECT  983  982  984                                                           
CONECT  984  983  985                                                           
CONECT  985  984                                                                
CONECT  986  979  987                                                           
CONECT  987  986  988  990                                                      
CONECT  988  987  997  989                                                      
CONECT  989  988                                                                
CONECT  990  987  991                                                           
CONECT  991  990  992  993                                                      
CONECT  992  991  994                                                           
CONECT  993  991  995                                                           
CONECT  994  992  996                                                           
CONECT  995  993  996                                                           
CONECT  996  994  995                                                           
CONECT  997  988  998                                                           
CONECT  998  997  999 1001                                                      
CONECT  999  998 1000 1011                                                      
CONECT 1000  999                                                                
CONECT 1001  998 1002                                                           
CONECT 1002 1001 1003 1004                                                      
CONECT 1003 1002 1005                                                           
CONECT 1004 1002 1006 1007                                                      
CONECT 1005 1003 1006                                                           
CONECT 1006 1004 1005 1008                                                      
CONECT 1007 1004 1009                                                           
CONECT 1008 1006 1010                                                           
CONECT 1009 1007 1010                                                           
CONECT 1010 1008 1009                                                           
CONECT 1011  999 1012                                                           
CONECT 1012 1011 1013 1015                                                      
CONECT 1013 1012 1014 1019                                                      
CONECT 1014 1013                                                                
CONECT 1015 1012 1016 1017                                                      
CONECT 1016 1015 1018                                                           
CONECT 1017 1015                                                                
CONECT 1018 1016                                                                
CONECT 1019 1013 1020                                                           
CONECT 1020 1019 1021 1023                                                      
CONECT 1021 1020 1022 1025                                                      
CONECT 1022 1021                                                                
CONECT 1023 1020 1024                                                           
CONECT 1024  272 1023                                                           
CONECT 1025 1021 1026                                                           
CONECT 1026 1025 1027 1029                                                      
CONECT 1027 1026 1028 1034                                                      
CONECT 1028 1027                                                                
CONECT 1029 1026 1030                                                           
CONECT 1030 1029 1031                                                           
CONECT 1031 1030 1032                                                           
CONECT 1032 1031 1033                                                           
CONECT 1033 1032                                                                
CONECT 1034 1027 1035                                                           
CONECT 1035 1034 1036 1038                                                      
CONECT 1036 1035 1037 1043                                                      
CONECT 1037 1036                                                                
CONECT 1038 1035 1039                                                           
CONECT 1039 1038 1040                                                           
CONECT 1040 1039 1041                                                           
CONECT 1041 1040 1042                                                           
CONECT 1042 1041                                                                
CONECT 1043 1036 1044                                                           
CONECT 1044 1043 1045 1047                                                      
CONECT 1045 1044 1046 1049                                                      
CONECT 1046 1045                                                                
CONECT 1047 1044 1048                                                           
CONECT 1048 1047                                                                
CONECT 1049 1045 1050                                                           
CONECT 1050 1049 1051 1053                                                      
CONECT 1051 1050 1052 1054                                                      
CONECT 1052 1051                                                                
CONECT 1053 1050                                                                
CONECT 1054 1051 1055                                                           
CONECT 1055 1054 1056 1058                                                      
CONECT 1056 1055 1057 1059                                                      
CONECT 1057 1056                                                                
CONECT 1058 1055                                                                
CONECT 1059 1056 1060                                                           
CONECT 1060 1059 1061 1063                                                      
CONECT 1061 1060 1062 1065                                                      
CONECT 1062 1061                                                                
CONECT 1063 1060 1064                                                           
CONECT 1064 1063                                                                
CONECT 1065 1061 1066                                                           
CONECT 1066 1065 1067 1069                                                      
CONECT 1067 1066 1068                                                           
CONECT 1068 1067                                                                
CONECT 1069 1066 1070                                                           
CONECT 1070    6 1069                                                           
CONECT 1071                                                                     
CONECT 1072                                                                     
CONECT 1073                                                                     
END                                                                             
