# Supplementary material for: Computational Pipeline for Accelerating the Design of Glycomimetics
Source: J Chem Inf Model. 2025 Nov 27;65(24):13374–85. doi: 10.1021/acs.jcim.5c02282 (PMC12728930; doi:10.1021/acs.jcim.5c02282)
Supplement: Supplementary file 2 [file ci5c02282_si_002.zip › gm_supp/Test/DC-SIGN/9emq/output/complex0-O1-O1_R.pdb]

TITLE     Generated by GMML                                                     
ATOM      1 N    CYX A 253     -12.596  39.440  -7.431                       N  
ATOM      2 CA   CYX A 253     -12.599  39.410  -5.972                       C  
ATOM      3 C    CYX A 253     -13.588  38.362  -5.465                       C  
ATOM      4 O    CYX A 253     -14.720  38.277  -5.938                       O  
ATOM      5 CB   CYX A 253     -12.959  40.786  -5.405                       C  
ATOM      6 SG   CYX A 253     -12.802  40.958  -3.596                       S  
ATOM      7 HN1  CYX A 253     -12.356  38.523  -7.809                       H  
ATOM      8 HN2  CYX A 253     -11.983  40.171  -7.793                       H  
ATOM      9 HN3  CYX A 253     -13.481  39.783  -7.804                       H  
ATOM     10 HA   CYX A 253     -11.712  39.180  -5.654                       H  
ATOM     11 HB2  CYX A 253     -12.374  41.445  -5.810                       H  
ATOM     12 HB3  CYX A 253     -13.882  40.977  -5.633                       H  
ATOM     13 N    HIS A 254     -13.159  37.562  -4.498                       N  
ATOM     14 CA   HIS A 254     -14.040  36.622  -3.828                       C  
ATOM     15 C    HIS A 254     -13.734  36.688  -2.327                       C  
ATOM     16 O    HIS A 254     -12.591  36.950  -1.946                       O  
ATOM     17 CB   HIS A 254     -13.887  35.186  -4.363                       C  
ATOM     18 CG   HIS A 254     -12.478  34.710  -4.468                       C  
ATOM     19 ND1  HIS A 254     -11.945  33.781  -3.602                       N  
ATOM     20 CD2  HIS A 254     -11.504  34.992  -5.365                       C  
ATOM     21 CE1  HIS A 254     -10.689  33.546  -3.932                       C  
ATOM     22 NE2  HIS A 254     -10.400  34.262  -5.005                       N  
ATOM     23 H    HIS A 254     -12.348  37.548  -4.212                       H  
ATOM     24 HA   HIS A 254     -14.969  36.865  -3.967                       H  
ATOM     25 HB2  HIS A 254     -14.356  34.582  -3.766                       H  
ATOM     26 HB3  HIS A 254     -14.277  35.144  -5.250                       H  
ATOM     27 HD1  HIS A 254     -12.365  33.411  -2.948                       H  
ATOM     28 HD2  HIS A 254     -11.572  35.571  -6.089                       H  
ATOM     29 HE1  HIS A 254     -10.107  32.974  -3.486                       H  
ATOM     30 HE2  HIS A 254      -9.501  34.270  -5.487                       H  
ATOM     31 N    PRO A 255     -14.743  36.455  -1.485                       N  
ATOM     32 CA   PRO A 255     -14.543  36.726  -0.044                       C  
ATOM     33 C    PRO A 255     -13.614  35.762   0.648                       C  
ATOM     34 O    PRO A 255     -12.938  36.173   1.600                       O  
ATOM     35 CB   PRO A 255     -15.958  36.622   0.542                       C  
ATOM     36 CG   PRO A 255     -16.703  35.707  -0.427                       C  
ATOM     37 CD   PRO A 255     -16.115  36.010  -1.790                       C  
ATOM     38 HA   PRO A 255     -14.204  37.629   0.058                       H  
ATOM     39 HB2  PRO A 255     -15.922  36.235   1.431                       H  
ATOM     40 HB3  PRO A 255     -16.368  37.500   0.579                       H  
ATOM     41 HG2  PRO A 255     -16.556  34.780  -0.184                       H  
ATOM     42 HG3  PRO A 255     -17.652  35.909  -0.407                       H  
ATOM     43 HD2  PRO A 255     -16.103  35.213  -2.343                       H  
ATOM     44 HD3  PRO A 255     -16.615  36.713  -2.232                       H  
ATOM     45 N    CYX A 256     -13.571  34.502   0.222                       N  
ATOM     46 CA   CYX A 256     -12.813  33.475   0.916                       C  
ATOM     47 C    CYX A 256     -11.844  32.753  -0.005                       C  
ATOM     48 O    CYX A 256     -12.056  32.672  -1.222                       O  
ATOM     49 CB   CYX A 256     -13.763  32.444   1.546                       C  
ATOM     50 SG   CYX A 256     -14.872  33.112   2.832                       S  
ATOM     51 H    CYX A 256     -13.981  34.219  -0.478                       H  
ATOM     52 HA   CYX A 256     -12.281  33.902   1.605                       H  
ATOM     53 HB2  CYX A 256     -14.320  32.069   0.846                       H  
ATOM     54 HB3  CYX A 256     -13.230  31.744   1.955                       H  
ATOM     55 N    PRO A 257     -10.769  32.198   0.554                       N  
ATOM     56 CA   PRO A 257      -9.880  31.351  -0.256                       C  
ATOM     57 C    PRO A 257     -10.661  30.185  -0.836                       C  
ATOM     58 O    PRO A 257     -11.671  29.767  -0.276                       O  
ATOM     59 CB   PRO A 257      -8.825  30.861   0.748                       C  
ATOM     60 CG   PRO A 257      -8.898  31.825   1.912                       C  
ATOM     61 CD   PRO A 257     -10.372  32.246   1.971                       C  
ATOM     62 HA   PRO A 257      -9.445  31.862  -0.957                       H  
ATOM     63 HB2  PRO A 257      -9.037  29.958   1.033                       H  
ATOM     64 HB3  PRO A 257      -7.947  30.881   0.338                       H  
ATOM     65 HG2  PRO A 257      -8.631  31.378   2.731                       H  
ATOM     66 HG3  PRO A 257      -8.324  32.589   1.748                       H  
ATOM     67 HD2  PRO A 257     -10.892  31.622   2.500                       H  
ATOM     68 HD3  PRO A 257     -10.464  33.143   2.329                       H  
ATOM     69 N    TRP A 258     -10.189  29.661  -1.971                       N  
ATOM     70 CA   TRP A 258     -10.755  28.425  -2.498                       C  
ATOM     71 C    TRP A 258     -10.806  27.350  -1.421                       C  
ATOM     72 O    TRP A 258      -9.853  27.161  -0.660                       O  
ATOM     73 CB   TRP A 258      -9.933  27.927  -3.676                       C  
ATOM     74 CG   TRP A 258     -10.261  28.610  -4.971                       C  
ATOM     75 CD1  TRP A 258      -9.841  29.844  -5.381                       C  
ATOM     76 CD2  TRP A 258     -11.069  28.090  -6.031                       C  
ATOM     77 NE1  TRP A 258     -10.326  30.118  -6.635                       N  
ATOM     78 CE2  TRP A 258     -11.091  29.060  -7.053                       C  
ATOM     79 CE3  TRP A 258     -11.778  26.897  -6.216                       C  
ATOM     80 CZ2  TRP A 258     -11.776  28.870  -8.246                       C  
ATOM     81 CZ3  TRP A 258     -12.475  26.719  -7.397                       C  
ATOM     82 CH2  TRP A 258     -12.467  27.700  -8.397                       C  
ATOM     83 H    TRP A 258      -9.554  29.997  -2.444                       H  
ATOM     84 HA   TRP A 258     -11.659  28.601  -2.803                       H  
ATOM     85 HB2  TRP A 258      -8.993  28.082  -3.489                       H  
ATOM     86 HB3  TRP A 258     -10.096  26.978  -3.791                       H  
ATOM     87 HD1  TRP A 258      -9.303  30.416  -4.882                       H  
ATOM     88 HE1  TRP A 258     -10.175  30.836  -7.084                       H  
ATOM     89 HE3  TRP A 258     -11.779  26.238  -5.560                       H  
ATOM     90 HZ2  TRP A 258     -11.764  29.514  -8.917                       H  
ATOM     91 HZ3  TRP A 258     -12.958  25.935  -7.529                       H  
ATOM     92 HH2  TRP A 258     -12.943  27.552  -9.182                       H  
ATOM     93 N    GLU A 259     -11.928  26.637  -1.373                       N  
ATOM     94 CA   GLU A 259     -12.181  25.504  -0.496                       C  
ATOM     95 C    GLU A 259     -12.640  25.959   0.887                       C  
ATOM     96 O    GLU A 259     -12.982  25.105   1.701                       O  
ATOM     97 CB   GLU A 259     -10.959  24.581  -0.363                       C  
ATOM     98 CG   GLU A 259     -10.552  23.944  -1.674                       C  
ATOM     99 CD   GLU A 259      -9.247  23.164  -1.578                       C  
ATOM    100 OE1  GLU A 259      -8.587  22.983  -2.622                       O  
ATOM    101 OE2  GLU A 259      -8.875  22.732  -0.463                       O  
ATOM    102 H    GLU A 259     -12.598  26.799  -1.884                       H  
ATOM    103 HA   GLU A 259     -12.900  24.971  -0.870                       H  
ATOM    104 HB2  GLU A 259     -10.207  25.100  -0.037                       H  
ATOM    105 HB3  GLU A 259     -11.169  23.870   0.262                       H  
ATOM    106 HG2  GLU A 259     -11.247  23.328  -1.955                       H  
ATOM    107 HG3  GLU A 259     -10.436  24.639  -2.340                       H  
ATOM    108 N    TRP A 260     -12.679  27.259   1.173                       N  
ATOM    109 CA   TRP A 260     -13.220  27.776   2.423                       C  
ATOM    110 C    TRP A 260     -14.682  28.181   2.259                       C  
ATOM    111 O    TRP A 260     -15.100  28.661   1.204                       O  
ATOM    112 CB   TRP A 260     -12.418  28.984   2.899                       C  
ATOM    113 CG   TRP A 260     -11.009  28.649   3.319                       C  
ATOM    114 CD1  TRP A 260     -10.045  28.063   2.562                       C  
ATOM    115 CD2  TRP A 260     -10.422  28.886   4.600                       C  
ATOM    116 NE1  TRP A 260      -8.884  27.918   3.291                       N  
ATOM    117 CE2  TRP A 260      -9.089  28.427   4.546                       C  
ATOM    118 CE3  TRP A 260     -10.891  29.446   5.787                       C  
ATOM    119 CZ2  TRP A 260      -8.224  28.522   5.635                       C  
ATOM    120 CZ3  TRP A 260     -10.032  29.530   6.869                       C  
ATOM    121 CH2  TRP A 260      -8.719  29.067   6.787                       C  
ATOM    122 H    TRP A 260     -12.389  27.872   0.644                       H  
ATOM    123 HA   TRP A 260     -13.170  27.079   3.096                       H  
ATOM    124 HB2  TRP A 260     -12.367  29.629   2.177                       H  
ATOM    125 HB3  TRP A 260     -12.869  29.376   3.663                       H  
ATOM    126 HD1  TRP A 260     -10.153  27.797   1.677                       H  
ATOM    127 HE1  TRP A 260      -8.153  27.567   3.006                       H  
ATOM    128 HE3  TRP A 260     -11.766  29.757   5.851                       H  
ATOM    129 HZ2  TRP A 260      -7.344  28.225   5.580                       H  
ATOM    130 HZ3  TRP A 260     -10.336  29.903   7.665                       H  
ATOM    131 HH2  TRP A 260      -8.167  29.131   7.533                       H  
ATOM    132 N    THR A 261     -15.445  28.027   3.332                       N  
ATOM    133 CA   THR A 261     -16.886  28.245   3.303                       C  
ATOM    134 C    THR A 261     -17.221  29.601   3.907                       C  
ATOM    135 O    THR A 261     -16.808  29.901   5.032                       O  
ATOM    136 CB   THR A 261     -17.602  27.137   4.069                       C  
ATOM    137 OG1  THR A 261     -17.176  25.868   3.559                       O  
ATOM    138 CG2  THR A 261     -19.112  27.265   3.927                       C  
ATOM    139 H    THR A 261     -15.146  27.793   4.104                       H  
ATOM    140 HA   THR A 261     -17.195  28.244   2.383                       H  
ATOM    141 HB   THR A 261     -17.388  27.200   5.013                       H  
ATOM    142 HG1  THR A 261     -17.494  25.248   4.029                       H  
ATOM    143 1HG2 THR A 261     -19.525  26.388   3.968                       H  
ATOM    144 2HG2 THR A 261     -19.467  27.814   4.644                       H  
ATOM    145 3HG2 THR A 261     -19.332  27.677   3.077                       H  
ATOM    146 N    PHE A 262     -17.954  30.418   3.154                       N  
ATOM    147 CA   PHE A 262     -18.373  31.726   3.644                       C  
ATOM    148 C    PHE A 262     -19.604  31.593   4.532                       C  
ATOM    149 O    PHE A 262     -20.580  30.947   4.148                       O  
ATOM    150 CB   PHE A 262     -18.698  32.658   2.479                       C  
ATOM    151 CG   PHE A 262     -19.170  34.024   2.910                       C  
ATOM    152 CD1  PHE A 262     -20.514  34.261   3.175                       C  
ATOM    153 CD2  PHE A 262     -18.272  35.073   3.052                       C  
ATOM    154 CE1  PHE A 262     -20.948  35.518   3.566                       C  
ATOM    155 CE2  PHE A 262     -18.707  36.322   3.439                       C  
ATOM    156 CZ   PHE A 262     -20.041  36.544   3.700                       C  
ATOM    157 H    PHE A 262     -18.220  30.238   2.356                       H  
ATOM    158 HA   PHE A 262     -17.648  32.108   4.163                       H  
ATOM    159 HB2  PHE A 262     -17.899  32.776   1.942                       H  
ATOM    160 HB3  PHE A 262     -19.401  32.256   1.945                       H  
ATOM    161 HD1  PHE A 262     -21.129  33.569   3.089                       H  
ATOM    162 HD2  PHE A 262     -17.368  34.932   2.883                       H  
ATOM    163 HE1  PHE A 262     -21.849  35.668   3.738                       H  
ATOM    164 HE2  PHE A 262     -18.097  37.019   3.525                       H  
ATOM    165 HZ   PHE A 262     -20.329  37.387   3.966                       H  
ATOM    166 N    PHE A 263     -19.567  32.223   5.708                       N  
ATOM    167 CA   PHE A 263     -20.742  32.281   6.578                       C  
ATOM    168 C    PHE A 263     -20.668  33.558   7.400                       C  
ATOM    169 O    PHE A 263     -19.734  33.742   8.187                       O  
ATOM    170 CB   PHE A 263     -20.842  31.050   7.486                       C  
ATOM    171 CG   PHE A 263     -21.876  31.181   8.578                       C  
ATOM    172 CD1  PHE A 263     -23.213  30.959   8.309                       C  
ATOM    173 CD2  PHE A 263     -21.507  31.535   9.869                       C  
ATOM    174 CE1  PHE A 263     -24.163  31.074   9.308                       C  
ATOM    175 CE2  PHE A 263     -22.451  31.659  10.869                       C  
ATOM    176 CZ   PHE A 263     -23.772  31.434  10.596                       C  
ATOM    177 H    PHE A 263     -18.874  32.624   6.023                       H  
ATOM    178 HA   PHE A 263     -21.542  32.310   6.030                       H  
ATOM    179 HB2  PHE A 263     -21.080  30.281   6.945                       H  
ATOM    180 HB3  PHE A 263     -19.982  30.904   7.910                       H  
ATOM    181 HD1  PHE A 263     -23.478  30.730   7.448                       H  
ATOM    182 HD2  PHE A 263     -20.611  31.692  10.062                       H  
ATOM    183 HE1  PHE A 263     -25.059  30.912   9.121                       H  
ATOM    184 HE2  PHE A 263     -22.188  31.894  11.730                       H  
ATOM    185 HZ   PHE A 263     -24.408  31.521  11.268                       H  
ATOM    186 N    GLN A 264     -21.628  34.454   7.177                       N  
ATOM    187 CA   GLN A 264     -21.787  35.675   7.970                       C  
ATOM    188 C    GLN A 264     -20.472  36.437   8.122                       C  
ATOM    189 O    GLN A 264     -20.047  36.807   9.221                       O  
ATOM    190 CB   GLN A 264     -22.390  35.358   9.339                       C  
ATOM    191 CG   GLN A 264     -23.813  34.790   9.264                       C  
ATOM    192 CD   GLN A 264     -24.476  34.659  10.622                       C  
ATOM    193 OE1  GLN A 264     -23.864  34.919  11.662                       O  
ATOM    194 NE2  GLN A 264     -25.737  34.248  10.618                       N  
ATOM    195 H    GLN A 264     -22.216  34.375   6.554                       H  
ATOM    196 HA   GLN A 264     -22.397  36.257   7.491                       H  
ATOM    197 HB2  GLN A 264     -21.831  34.701   9.783                       H  
ATOM    198 HB3  GLN A 264     -22.423  36.174   9.863                       H  
ATOM    199 HG2  GLN A 264     -24.359  35.379   8.721                       H  
ATOM    200 HG3  GLN A 264     -23.778  33.907   8.863                       H  
ATOM    201 1HE2 GLN A 264     -26.130  34.073   9.873                       H  
ATOM    202 2HE2 GLN A 264     -26.162  34.156  11.360                       H  
ATOM    203 N    GLY A 265     -19.842  36.714   6.990                       N  
ATOM    204 CA   GLY A 265     -18.672  37.565   6.980                       C  
ATOM    205 C    GLY A 265     -17.365  36.908   7.370                       C  
ATOM    206 O    GLY A 265     -16.345  37.601   7.451                       O  
ATOM    207 H    GLY A 265     -20.076  36.419   6.217                       H  
ATOM    208 HA2  GLY A 265     -18.562  37.922   6.085                       H  
ATOM    209 HA3  GLY A 265     -18.823  38.299   7.596                       H  
ATOM    210 N    ASN A 266     -17.356  35.612   7.641                       N  
ATOM    211 CA   ASN A 266     -16.135  34.898   7.967                       C  
ATOM    212 C    ASN A 266     -16.000  33.714   7.027                       C  
ATOM    213 O    ASN A 266     -16.953  33.332   6.343                       O  
ATOM    214 CB   ASN A 266     -16.123  34.431   9.425                       C  
ATOM    215 CG   ASN A 266     -15.955  35.580  10.391                       C  
ATOM    216 OD1  ASN A 266     -14.874  36.172  10.474                       O  
ATOM    217 ND2  ASN A 266     -17.031  35.932  11.102                       N  
ATOM    218 H    ASN A 266     -18.060  35.118   7.643                       H  
ATOM    219 HA   ASN A 266     -15.367  35.478   7.843                       H  
ATOM    220 HB2  ASN A 266     -16.964  33.990   9.625                       H  
ATOM    221 HB3  ASN A 266     -15.385  33.816   9.557                       H  
ATOM    222 1HD2 ASN A 266     -16.981  36.581  11.664                       H  
ATOM    223 2HD2 ASN A 266     -17.773  35.510  10.997                       H  
ATOM    224 N    CYX A 267     -14.790  33.145   7.002                       N  
ATOM    225 CA   CYX A 267     -14.424  32.013   6.160                       C  
ATOM    226 C    CYX A 267     -14.011  30.851   7.046                       C  
ATOM    227 O    CYX A 267     -13.273  31.034   8.021                       O  
ATOM    228 CB   CYX A 267     -13.271  32.373   5.224                       C  
ATOM    229 SG   CYX A 267     -13.573  33.856   4.258                       S  
ATOM    230 H    CYX A 267     -14.137  33.417   7.491                       H  
ATOM    231 HA   CYX A 267     -15.185  31.746   5.620                       H  
ATOM    232 HB2  CYX A 267     -12.471  32.519   5.753                       H  
ATOM    233 HB3  CYX A 267     -13.129  31.639   4.605                       H  
ATOM    234 N    TYR A 268     -14.496  29.658   6.712                       N  
ATOM    235 CA   TYR A 268     -14.282  28.473   7.526                       C  
ATOM    236 C    TYR A 268     -13.713  27.331   6.696                       C  
ATOM    237 O    TYR A 268     -14.077  27.127   5.535                       O  
ATOM    238 CB   TYR A 268     -15.597  28.010   8.192                       C  
ATOM    239 CG   TYR A 268     -16.222  29.046   9.106                       C  
ATOM    240 CD1  TYR A 268     -16.982  30.095   8.591                       C  
ATOM    241 CD2  TYR A 268     -16.047  28.971  10.480                       C  
ATOM    242 CE1  TYR A 268     -17.555  31.034   9.414                       C  
ATOM    243 CE2  TYR A 268     -16.639  29.887  11.320                       C  
ATOM    244 CZ   TYR A 268     -17.372  30.934  10.778                       C  
ATOM    245 OH   TYR A 268     -17.925  31.872  11.609                       O  
ATOM    246 H    TYR A 268     -14.962  29.512   6.003                       H  
ATOM    247 HA   TYR A 268     -13.630  28.686   8.212                       H  
ATOM    248 HB2  TYR A 268     -16.241  27.802   7.497                       H  
ATOM    249 HB3  TYR A 268     -15.415  27.219   8.723                       H  
ATOM    250 HD1  TYR A 268     -17.104  30.161   7.671                       H  
ATOM    251 HD2  TYR A 268     -15.523  28.293  10.838                       H  
ATOM    252 HE1  TYR A 268     -18.059  31.729   9.056                       H  
ATOM    253 HE2  TYR A 268     -16.548  29.806  12.242                       H  
ATOM    254 HH   TYR A 268     -17.673  31.740  12.399                       H  
ATOM    255 N    PHE A 269     -12.856  26.542   7.330                       N  
ATOM    256 CA   PHE A 269     -12.211  25.416   6.666                       C  
ATOM    257 C    PHE A 269     -12.249  24.224   7.607                       C  
ATOM    258 O    PHE A 269     -11.788  24.321   8.744                       O  
ATOM    259 CB   PHE A 269     -10.771  25.791   6.284                       C  
ATOM    260 CG   PHE A 269      -9.980  24.659   5.701                       C  
ATOM    261 CD1  PHE A 269     -10.061  24.363   4.354                       C  
ATOM    262 CD2  PHE A 269      -9.164  23.885   6.500                       C  
ATOM    263 CE1  PHE A 269      -9.355  23.308   3.818                       C  
ATOM    264 CE2  PHE A 269      -8.452  22.831   5.960                       C  
ATOM    265 CZ   PHE A 269      -8.546  22.554   4.617                       C  
ATOM    266 H    PHE A 269     -12.629  26.640   8.154                       H  
ATOM    267 HA   PHE A 269     -12.689  25.167   5.860                       H  
ATOM    268 HB2  PHE A 269     -10.799  26.502   5.624                       H  
ATOM    269 HB3  PHE A 269     -10.307  26.096   7.080                       H  
ATOM    270 HD1  PHE A 269     -10.600  24.882   3.801                       H  
ATOM    271 HD2  PHE A 269      -9.092  24.075   7.407                       H  
ATOM    272 HE1  PHE A 269      -9.429  23.110   2.913                       H  
ATOM    273 HE2  PHE A 269      -7.910  22.309   6.506                       H  
ATOM    274 HZ   PHE A 269      -8.057  21.852   4.252                       H  
ATOM    275 N    MET A 270     -12.838  23.118   7.161                       N  
ATOM    276 CA   MET A 270     -12.767  21.868   7.902                       C  
ATOM    277 C    MET A 270     -11.641  21.019   7.321                       C  
ATOM    278 O    MET A 270     -11.539  20.862   6.096                       O  
ATOM    279 CB   MET A 270     -14.090  21.106   7.862                       C  
ATOM    280 CG   MET A 270     -14.010  19.803   8.655                       C  
ATOM    281 SD   MET A 270     -15.572  18.927   8.765                       S  
ATOM    282 CE   MET A 270     -16.111  19.365  10.400                       C  
ATOM    283 H    MET A 270     -13.286  23.071   6.429                       H  
ATOM    284 HA   MET A 270     -12.584  22.062   8.835                       H  
ATOM    285 HB2  MET A 270     -14.788  21.656   8.248                       H  
ATOM    286 HB3  MET A 270     -14.308  20.891   6.942                       H  
ATOM    287 HG2  MET A 270     -13.370  19.214   8.225                       H  
ATOM    288 HG3  MET A 270     -13.719  20.004   9.558                       H  
ATOM    289 HE1  MET A 270     -16.901  18.847  10.621                       H  
ATOM    290 HE2  MET A 270     -15.400  19.170  11.030                       H  
ATOM    291 HE3  MET A 270     -16.321  20.312  10.420                       H  
ATOM    292 N    SER A 271     -10.789  20.494   8.195                       N  
ATOM    293 CA   SER A 271      -9.616  19.764   7.738                       C  
ATOM    294 C    SER A 271     -10.018  18.417   7.141                       C  
ATOM    295 O    SER A 271     -11.103  17.893   7.392                       O  
ATOM    296 CB   SER A 271      -8.640  19.525   8.889                       C  
ATOM    297 OG   SER A 271      -9.225  18.644   9.833                       O  
ATOM    298 H    SER A 271     -10.867  20.545   9.050                       H  
ATOM    299 HA   SER A 271      -9.167  20.290   7.058                       H  
ATOM    300 HB2  SER A 271      -7.826  19.129   8.542                       H  
ATOM    301 HB3  SER A 271      -8.440  20.371   9.320                       H  
ATOM    302 HG   SER A 271      -8.677  18.475  10.446                       H  
ATOM    303 N    ASN A 272      -9.111  17.855   6.345                       N  
ATOM    304 CA   ASN A 272      -9.239  16.500   5.823                       C  
ATOM    305 C    ASN A 272      -8.207  15.559   6.434                       C  
ATOM    306 O    ASN A 272      -8.060  14.424   5.967                       O  
ATOM    307 CB   ASN A 272      -9.117  16.514   4.298                       C  
ATOM    308 CG   ASN A 272     -10.356  17.079   3.624                       C  
ATOM    309 OD1  ASN A 272     -10.305  18.125   2.975                       O  
ATOM    310 ND2  ASN A 272     -11.483  16.391   3.786                       N  
ATOM    311 H    ASN A 272      -8.393  18.252   6.088                       H  
ATOM    312 HA   ASN A 272     -10.119  16.155   6.041                       H  
ATOM    313 HB2  ASN A 272      -8.359  17.064   4.045                       H  
ATOM    314 HB3  ASN A 272      -8.989  15.606   3.981                       H  
ATOM    315 1HD2 ASN A 272     -11.482  15.669   4.252                       H  
ATOM    316 2HD2 ASN A 272     -12.212  16.669   3.425                       H  
ATOM    317 N    SER A 273      -7.493  16.012   7.462                       N  
ATOM    318 CA   SER A 273      -6.557  15.208   8.230                       C  
ATOM    319 C    SER A 273      -6.817  15.464   9.711                       C  
ATOM    320 O    SER A 273      -7.578  16.363  10.087                       O  
ATOM    321 CB   SER A 273      -5.101  15.542   7.875                       C  
ATOM    322 OG   SER A 273      -4.723  16.750   8.503                       O  
ATOM    323 H    SER A 273      -7.539  16.824   7.744                       H  
ATOM    324 HA   SER A 273      -6.695  14.266   8.042                       H  
ATOM    325 HB3  SER A 273      -5.021  15.641   6.914                       H  
ATOM    326 HB2  SER A 273      -4.524  14.826   8.184                       H  
ATOM    327 HG   SER A 273      -3.927  16.937   8.311                       H  
ATOM    328 N    GLN A 274      -6.164  14.674  10.561                       N  
ATOM    329 CA   GLN A 274      -6.383  14.737  11.999                       C  
ATOM    330 C    GLN A 274      -5.097  15.094  12.724                       C  
ATOM    331 O    GLN A 274      -4.028  14.568  12.411                       O  
ATOM    332 CB   GLN A 274      -6.924  13.399  12.536                       C  
ATOM    333 CG   GLN A 274      -8.230  12.993  11.915                       C  
ATOM    334 CD   GLN A 274      -8.656  11.619  12.322                       C  
ATOM    335 OE1  GLN A 274      -9.504  11.451  13.195                       O  
ATOM    336 NE2  GLN A 274      -8.051  10.617  11.710                       N  
ATOM    337 H    GLN A 274      -5.582  14.088  10.320                       H  
ATOM    338 HA   GLN A 274      -7.031  15.435  12.185                       H  
ATOM    339 HB2  GLN A 274      -6.276  12.702  12.350                       H  
ATOM    340 HB3  GLN A 274      -7.060  13.478  13.493                       H  
ATOM    341 HG2  GLN A 274      -8.920  13.616  12.193                       H  
ATOM    342 HG3  GLN A 274      -8.140  13.006  10.950                       H  
ATOM    343 1HE2 GLN A 274      -7.450  10.776  11.116                       H  
ATOM    344 2HE2 GLN A 274      -8.258   9.806  11.906                       H  
ATOM    345 N    ARG A 275      -5.216  15.991  13.700                       N  
ATOM    346 CA   ARG A 275      -4.098  16.393  14.531                       C  
ATOM    347 C    ARG A 275      -4.566  16.567  15.968                       C  
ATOM    348 O    ARG A 275      -5.763  16.740  16.236                       O  
ATOM    349 CB   ARG A 275      -3.496  17.716  14.056                       C  
ATOM    350 CG   ARG A 275      -2.852  17.717  12.702                       C  
ATOM    351 CD   ARG A 275      -2.451  19.159  12.363                       C  
ATOM    352 NE   ARG A 275      -1.803  19.269  11.071                       N  
ATOM    353 CZ   ARG A 275      -0.808  20.108  10.826                       C  
ATOM    354 NH1  ARG A 275      -0.336  20.888  11.797                       N  
ATOM    355 NH2  ARG A 275      -0.266  20.144   9.622                       N  
ATOM    356 H    ARG A 275      -5.953  16.387  13.899                       H  
ATOM    357 HA   ARG A 275      -3.423  15.697  14.499                       H  
ATOM    358 HB2  ARG A 275      -4.205  18.377  14.033                       H  
ATOM    359 HB3  ARG A 275      -2.815  17.981  14.694                       H  
ATOM    360 HG2  ARG A 275      -2.059  17.158  12.709                       H  
ATOM    361 HG3  ARG A 275      -3.478  17.395  12.035                       H  
ATOM    362 HD2  ARG A 275      -3.246  19.714  12.349                       H  
ATOM    363 HD3  ARG A 275      -1.833  19.482  13.037                       H  
ATOM    364 HE   ARG A 275      -2.079  18.764  10.432                       H  
ATOM    365 HH11 ARG A 275      -0.677  20.847  12.585                       H  
ATOM    366 HH12 ARG A 275       0.310  21.432  11.636                       H  
ATOM    367 HH21 ARG A 275      -0.559  19.624   9.002                       H  
ATOM    368 HH22 ARG A 275       0.380  20.687   9.457                       H  
ATOM    369 N    ASN A 276      -3.604  16.616  16.892                       N  
ATOM    370 CA   ASN A 276      -3.960  16.937  18.270                       C  
ATOM    371 C    ASN A 276      -4.297  18.427  18.391                       C  
ATOM    372 O    ASN A 276      -4.138  19.205  17.455                       O  
ATOM    373 CB   ASN A 276      -2.855  16.524  19.250                       C  
ATOM    374 CG   ASN A 276      -1.557  17.279  19.061                       C  
ATOM    375 OD1  ASN A 276      -1.533  18.430  18.639                       O  
ATOM    376 ND2  ASN A 276      -0.455  16.623  19.414                       N  
ATOM    377 H    ASN A 276      -2.768  16.471  16.751                       H  
ATOM    378 HA   ASN A 276      -4.749  16.431  18.522                       H  
ATOM    379 HB2  ASN A 276      -3.163  16.688  20.155                       H  
ATOM    380 HB3  ASN A 276      -2.668  15.580  19.129                       H  
ATOM    381 1HD2 ASN A 276       0.314  16.998  19.331                       H  
ATOM    382 2HD2 ASN A 276      -0.512  15.823  19.725                       H  
ATOM    383 N    TRP A 277      -4.810  18.816  19.557                       N  
ATOM    384 CA   TRP A 277      -5.359  20.161  19.709                       C  
ATOM    385 C    TRP A 277      -4.292  21.232  19.514                       C  
ATOM    386 O    TRP A 277      -4.513  22.229  18.819                       O  
ATOM    387 CB   TRP A 277      -5.988  20.280  21.088                       C  
ATOM    388 CG   TRP A 277      -6.808  21.523  21.296                       C  
ATOM    389 CD1  TRP A 277      -8.082  21.746  20.861                       C  
ATOM    390 CD2  TRP A 277      -6.426  22.694  22.030                       C  
ATOM    391 NE1  TRP A 277      -8.515  22.986  21.273                       N  
ATOM    392 CE2  TRP A 277      -7.511  23.592  21.981                       C  
ATOM    393 CE3  TRP A 277      -5.264  23.080  22.699                       C  
ATOM    394 CZ2  TRP A 277      -7.469  24.839  22.592                       C  
ATOM    395 CZ3  TRP A 277      -5.233  24.296  23.313                       C  
ATOM    396 CH2  TRP A 277      -6.320  25.173  23.247                       C  
ATOM    397 H    TRP A 277      -4.853  18.331  20.266                       H  
ATOM    398 HA   TRP A 277      -6.041  20.306  19.035                       H  
ATOM    399 HB2  TRP A 277      -6.572  19.518  21.227                       H  
ATOM    400 HB3  TRP A 277      -5.281  20.282  21.751                       H  
ATOM    401 HD1  TRP A 277      -8.586  21.148  20.358                       H  
ATOM    402 HE1  TRP A 277      -9.289  23.325  21.113                       H  
ATOM    403 HE3  TRP A 277      -4.524  22.517  22.726                       H  
ATOM    404 HZ2  TRP A 277      -8.193  25.422  22.556                       H  
ATOM    405 HZ3  TRP A 277      -4.473  24.548  23.787                       H  
ATOM    406 HH2  TRP A 277      -6.258  26.004  23.660                       H  
ATOM    407 N    HIS A 278      -3.122  21.043  20.106                       N  
ATOM    408 CA   HIS A 278      -2.091  22.067  19.982                       C  
ATOM    409 C    HIS A 278      -1.570  22.176  18.552                       C  
ATOM    410 O    HIS A 278      -1.278  23.281  18.074                       O  
ATOM    411 CB   HIS A 278      -0.957  21.764  20.950                       C  
ATOM    412 CG   HIS A 278      -1.295  22.064  22.375                       C  
ATOM    413 ND1  HIS A 278      -1.809  21.118  23.233                       N  
ATOM    414 CD2  HIS A 278      -1.212  23.214  23.087                       C  
ATOM    415 CE1  HIS A 278      -2.016  21.665  24.418                       C  
ATOM    416 NE2  HIS A 278      -1.663  22.937  24.355                       N  
ATOM    417 H    HIS A 278      -2.902  20.355  20.573                       H  
ATOM    418 HA   HIS A 278      -2.473  22.927  20.216                       H  
ATOM    419 HB2  HIS A 278      -0.736  20.822  20.888                       H  
ATOM    420 HB3  HIS A 278      -0.187  22.302  20.707                       H  
ATOM    421 HD1  HIS A 278      -1.970  20.298  23.030                       H  
ATOM    422 HD2  HIS A 278      -0.908  24.036  22.776                       H  
ATOM    423 HE1  HIS A 278      -2.353  21.230  25.167                       H  
ATOM    424 HE2  HIS A 278      -1.717  23.605  25.124                       H  
ATOM    425 N    ASP A 279      -1.428  21.047  17.857                       N  
ATOM    426 CA   ASP A 279      -1.007  21.096  16.461                       C  
ATOM    427 C    ASP A 279      -2.104  21.651  15.561                       C  
ATOM    428 O    ASP A 279      -1.812  22.184  14.486                       O  
ATOM    429 CB   ASP A 279      -0.582  19.701  16.001                       C  
ATOM    430 CG   ASP A 279       0.729  19.244  16.644                       C  
ATOM    431 OD1  ASP A 279       1.516  20.116  17.080                       O  
ATOM    432 OD2  ASP A 279       0.988  18.017  16.684                       O  
ATOM    433 H    ASP A 279      -1.567  20.256  18.163                       H  
ATOM    434 HA   ASP A 279      -0.240  21.684  16.381                       H  
ATOM    435 HB2  ASP A 279      -1.272  19.064  16.242                       H  
ATOM    436 HB3  ASP A 279      -0.458  19.709  15.039                       H  
ATOM    437 N    SER A 280      -3.367  21.515  15.961                       N  
ATOM    438 CA   SER A 280      -4.449  22.138  15.210                       C  
ATOM    439 C    SER A 280      -4.392  23.655  15.332                       C  
ATOM    440 O    SER A 280      -4.684  24.371  14.368                       O  
ATOM    441 CB   SER A 280      -5.800  21.612  15.702                       C  
ATOM    442 OG   SER A 280      -5.945  20.218  15.451                       O  
ATOM    443 H    SER A 280      -3.621  21.075  16.655                       H  
ATOM    444 HA   SER A 280      -4.359  21.903  14.274                       H  
ATOM    445 HB2  SER A 280      -5.866  21.765  16.658                       H  
ATOM    446 HB3  SER A 280      -6.508  22.087  15.240                       H  
ATOM    447 HG   SER A 280      -5.345  19.790  15.855                       H  
ATOM    448 N    ILE A 281      -4.052  24.167  16.518                       N  
ATOM    449 CA   ILE A 281      -3.838  25.605  16.670                       C  
ATOM    450 C    ILE A 281      -2.792  26.086  15.669                       C  
ATOM    451 O    ILE A 281      -2.980  27.093  14.974                       O  
ATOM    452 CB   ILE A 281      -3.420  25.943  18.114                       C  
ATOM    453 CG1  ILE A 281      -4.599  25.813  19.076                       C  
ATOM    454 CG2  ILE A 281      -2.848  27.355  18.167                       C  
ATOM    455 CD1  ILE A 281      -4.179  25.833  20.541                       C  
ATOM    456 H    ILE A 281      -3.939  23.711  17.238                       H  
ATOM    457 HA   ILE A 281      -4.675  26.059  16.486                       H  
ATOM    458 HB   ILE A 281      -2.740  25.309  18.389                       H  
ATOM    459 2HG1 ILE A 281      -5.209  26.553  18.929                       H  
ATOM    460 3HG1 ILE A 281      -5.052  24.972  18.906                       H  
ATOM    461 1HG2 ILE A 281      -2.900  27.683  19.079                       H  
ATOM    462 2HG2 ILE A 281      -1.923  27.332  17.876                       H  
ATOM    463 3HG2 ILE A 281      -3.365  27.928  17.580                       H  
ATOM    464 2HD1 ILE A 281      -4.068  24.921  20.850                       H  
ATOM    465 1HD1 ILE A 281      -4.866  26.278  21.060                       H  
ATOM    466 3HD1 ILE A 281      -3.340  26.314  20.622                       H  
ATOM    467 N    THR A 282      -1.663  25.378  15.601                       N  
ATOM    468 CA   THR A 282      -0.579  25.751  14.700                       C  
ATOM    469 C    THR A 282      -1.009  25.654  13.244                       C  
ATOM    470 O    THR A 282      -0.647  26.506  12.419                       O  
ATOM    471 CB   THR A 282       0.620  24.849  14.985                       C  
ATOM    472 OG1  THR A 282       0.912  24.917  16.391                       O  
ATOM    473 CG2  THR A 282       1.804  25.283  14.183                       C  
ATOM    474 H    THR A 282      -1.498  24.675  16.067                       H  
ATOM    475 HA   THR A 282      -0.321  26.673  14.856                       H  
ATOM    476 HB   THR A 282       0.427  23.932  14.737                       H  
ATOM    477 HG1  THR A 282       1.545  24.398  16.578                       H  
ATOM    478 1HG2 THR A 282       2.593  24.792  14.463                       H  
ATOM    479 2HG2 THR A 282       1.646  25.114  13.241                       H  
ATOM    480 3HG2 THR A 282       1.962  26.232  14.310                       H  
ATOM    481 N    ALA A 283      -1.759  24.606  12.898                       N  
ATOM    482 CA   ALA A 283      -2.241  24.463  11.528                       C  
ATOM    483 C    ALA A 283      -3.039  25.688  11.072                       C  
ATOM    484 O    ALA A 283      -2.912  26.127   9.923                       O  
ATOM    485 CB   ALA A 283      -3.105  23.208  11.395                       C  
ATOM    486 H    ALA A 283      -2.000  23.974  13.429                       H  
ATOM    487 HA   ALA A 283      -1.467  24.371  10.951                       H  
ATOM    488 HB1  ALA A 283      -3.425  23.140  10.482                       H  
ATOM    489 HB2  ALA A 283      -2.569  22.430  11.617                       H  
ATOM    490 HB3  ALA A 283      -3.857  23.276  12.004                       H  
ATOM    491 N    CYX A 284      -3.895  26.231  11.935                       N  
ATOM    492 CA   CYX A 284      -4.701  27.380  11.521                       C  
ATOM    493 C    CYX A 284      -3.845  28.633  11.389                       C  
ATOM    494 O    CYX A 284      -4.016  29.417  10.444                       O  
ATOM    495 CB   CYX A 284      -5.855  27.591  12.509                       C  
ATOM    496 SG   CYX A 284      -7.068  26.212  12.530                       S  
ATOM    497 H    CYX A 284      -4.026  25.965  12.742                       H  
ATOM    498 HA   CYX A 284      -5.092  27.200  10.652                       H  
ATOM    499 HB3  CYX A 284      -6.330  28.401  12.266                       H  
ATOM    500 HB2  CYX A 284      -5.489  27.678  13.403                       H  
ATOM    501 N    LYS A 285      -2.880  28.812  12.291                       N  
ATOM    502 CA   LYS A 285      -2.030  29.990  12.208                       C  
ATOM    503 C    LYS A 285      -1.248  30.021  10.905                       C  
ATOM    504 O    LYS A 285      -0.950  31.106  10.390                       O  
ATOM    505 CB   LYS A 285      -1.069  30.033  13.391                       C  
ATOM    506 CG   LYS A 285      -1.731  30.370  14.715                       C  
ATOM    507 CD   LYS A 285      -0.717  30.335  15.862                       C  
ATOM    508 CE   LYS A 285      -1.361  30.766  17.180                       C  
ATOM    509 NZ   LYS A 285      -0.409  30.555  18.338                       N  
ATOM    510 H    LYS A 285      -2.701  28.281  12.943                       H  
ATOM    511 HA   LYS A 285      -2.592  30.779  12.247                       H  
ATOM    512 HB2  LYS A 285      -0.651  29.163  13.484                       H  
ATOM    513 HB3  LYS A 285      -0.394  30.708  13.219                       H  
ATOM    514 HG2  LYS A 285      -2.110  31.262  14.668                       H  
ATOM    515 HG3  LYS A 285      -2.428  29.722  14.901                       H  
ATOM    516 HD2  LYS A 285      -0.379  29.431  15.967                       H  
ATOM    517 HD3  LYS A 285       0.014  30.941  15.666                       H  
ATOM    518 HE2  LYS A 285      -1.589  31.708  17.136                       H  
ATOM    519 HE3  LYS A 285      -2.160  30.238  17.337                       H  
ATOM    520 HZ1  LYS A 285      -0.793  30.812  19.098                       H  
ATOM    521 HZ2  LYS A 285      -0.192  29.694  18.400                       H  
ATOM    522 HZ3  LYS A 285       0.333  31.031  18.213                       H  
ATOM    523 N    GLU A 286      -0.862  28.849  10.390                       N  
ATOM    524 CA   GLU A 286      -0.056  28.771   9.178                       C  
ATOM    525 C    GLU A 286      -0.823  29.239   7.949                       C  
ATOM    526 O    GLU A 286      -0.201  29.626   6.952                       O  
ATOM    527 CB   GLU A 286       0.440  27.339   8.978                       C  
ATOM    528 CG   GLU A 286       1.473  26.903  10.004                       C  
ATOM    529 CD   GLU A 286       1.760  25.401   9.968                       C  
ATOM    530 OE1  GLU A 286       2.682  24.954  10.696                       O  
ATOM    531 OE2  GLU A 286       1.043  24.668   9.239                       O  
ATOM    532 H    GLU A 286      -1.055  28.081  10.727                       H  
ATOM    533 HA   GLU A 286       0.720  29.345   9.276                       H  
ATOM    534 HB2  GLU A 286      -0.316  26.735   9.043                       H  
ATOM    535 HB3  GLU A 286       0.847  27.269   8.100                       H  
ATOM    536 HG3  GLU A 286       1.147  27.124  10.891                       H  
ATOM    537 HG2  GLU A 286       2.305  27.371   9.831                       H  
ATOM    538 N    VAL A 287      -2.148  29.242   7.998                       N  
ATOM    539 CA   VAL A 287      -2.935  29.715   6.867                       C  
ATOM    540 C    VAL A 287      -3.617  31.037   7.195                       C  
ATOM    541 O    VAL A 287      -4.654  31.369   6.609                       O  
ATOM    542 CB   VAL A 287      -3.960  28.669   6.399                       C  
ATOM    543 CG1  VAL A 287      -3.259  27.425   5.844                       C  
ATOM    544 CG2  VAL A 287      -4.903  28.286   7.520                       C  
ATOM    545 H    VAL A 287      -2.611  28.976   8.672                       H  
ATOM    546 HA   VAL A 287      -2.322  29.867   6.131                       H  
ATOM    547 HB   VAL A 287      -4.487  29.065   5.687                       H  
ATOM    548 1HG1 VAL A 287      -3.930  26.793   5.541                       H  
ATOM    549 2HG1 VAL A 287      -2.692  27.686   5.101                       H  
ATOM    550 3HG1 VAL A 287      -2.721  27.026   6.546                       H  
ATOM    551 1HG2 VAL A 287      -5.540  27.634   7.188                       H  
ATOM    552 2HG2 VAL A 287      -4.389  27.904   8.249                       H  
ATOM    553 3HG2 VAL A 287      -5.371  29.079   7.825                       H  
ATOM    554 N    GLY A 288      -3.057  31.783   8.140                       N  
ATOM    555 CA   GLY A 288      -3.625  33.062   8.523                       C  
ATOM    556 C    GLY A 288      -5.000  32.969   9.145                       C  
ATOM    557 O    GLY A 288      -5.859  33.819   8.868                       O  
ATOM    558 H    GLY A 288      -2.347  31.569   8.575                       H  
ATOM    559 HA3  GLY A 288      -3.690  33.624   7.735                       H  
ATOM    560 HA2  GLY A 288      -3.035  33.487   9.166                       H  
ATOM    561 N    ALA A 289      -5.226  31.977  10.002                       N  
ATOM    562 CA   ALA A 289      -6.535  31.776  10.598                       C  
ATOM    563 C    ALA A 289      -6.354  31.391  12.061                       C  
ATOM    564 O    ALA A 289      -5.244  31.416  12.600                       O  
ATOM    565 CB   ALA A 289      -7.318  30.705   9.832                       C  
ATOM    566 H    ALA A 289      -4.631  31.408  10.251                       H  
ATOM    567 HA   ALA A 289      -7.015  32.618  10.555                       H  
ATOM    568 HB1  ALA A 289      -8.210  30.637  10.207                       H  
ATOM    569 HB2  ALA A 289      -7.370  30.960   8.898                       H  
ATOM    570 HB3  ALA A 289      -6.858  29.855   9.918                       H  
ATOM    571 N    GLN A 290      -7.458  30.984  12.688                       N  
ATOM    572 CA   GLN A 290      -7.492  30.664  14.107                       C  
ATOM    573 C    GLN A 290      -8.402  29.466  14.320                       C  
ATOM    574 O    GLN A 290      -9.503  29.423  13.761                       O  
ATOM    575 CB   GLN A 290      -7.997  31.869  14.907                       C  
ATOM    576 CG   GLN A 290      -8.014  31.700  16.397                       C  
ATOM    577 CD   GLN A 290      -8.372  33.014  17.100                       C  
ATOM    578 OE1  GLN A 290      -9.514  33.496  17.029                       O  
ATOM    579 NE2  GLN A 290      -7.396  33.600  17.769                       N  
ATOM    580 H    GLN A 290      -8.218  30.885  12.299                       H  
ATOM    581 HA   GLN A 290      -6.606  30.426  14.422                       H  
ATOM    582 HB2  GLN A 290      -7.424  32.627  14.711                       H  
ATOM    583 HB3  GLN A 290      -8.906  32.060  14.629                       H  
ATOM    584 HG2  GLN A 290      -8.677  31.034  16.638                       H  
ATOM    585 HG3  GLN A 290      -7.137  31.420  16.700                       H  
ATOM    586 1HE2 GLN A 290      -6.615  33.241  17.791                       H  
ATOM    587 2HE2 GLN A 290      -7.541  34.340  18.182                       H  
ATOM    588 N    LEU A 291      -7.950  28.507  15.130                       N  
ATOM    589 CA   LEU A 291      -8.801  27.391  15.531                       C  
ATOM    590 C    LEU A 291     -10.107  27.939  16.088                       C  
ATOM    591 O    LEU A 291     -10.105  28.800  16.972                       O  
ATOM    592 CB   LEU A 291      -8.091  26.527  16.572                       C  
ATOM    593 CG   LEU A 291      -8.780  25.198  16.910                       C  
ATOM    594 CD1  LEU A 291      -8.989  24.333  15.697                       C  
ATOM    595 CD2  LEU A 291      -7.921  24.456  17.956                       C  
ATOM    596 H    LEU A 291      -7.156  28.480  15.460                       H  
ATOM    597 HA   LEU A 291      -8.990  26.821  14.769                       H  
ATOM    598 HB2  LEU A 291      -7.205  26.317  16.240                       H  
ATOM    599 HB3  LEU A 291      -8.025  27.036  17.395                       H  
ATOM    600 HG   LEU A 291      -9.664  25.382  17.266                       H  
ATOM    601 1HD1 LEU A 291      -9.276  23.452  15.984                       H  
ATOM    602 2HD1 LEU A 291      -9.669  24.736  15.135                       H  
ATOM    603 3HD1 LEU A 291      -8.153  24.267  15.210                       H  
ATOM    604 1HD2 LEU A 291      -8.354  23.619  18.184                       H  
ATOM    605 2HD2 LEU A 291      -7.044  24.282  17.578                       H  
ATOM    606 3HD2 LEU A 291      -7.836  25.012  18.746                       H  
ATOM    607 N    VAL A 292     -11.227  27.440  15.560                       N  
ATOM    608 CA   VAL A 292     -12.436  28.258  15.516                       C  
ATOM    609 C    VAL A 292     -12.858  28.691  16.912                       C  
ATOM    610 O    VAL A 292     -12.995  27.870  17.826                       O  
ATOM    611 CB   VAL A 292     -13.569  27.510  14.799                       C  
ATOM    612 CG1  VAL A 292     -13.908  26.184  15.497                       C  
ATOM    613 CG2  VAL A 292     -14.798  28.397  14.705                       C  
ATOM    614 H    VAL A 292     -11.312  26.651  15.230                       H  
ATOM    615 HA   VAL A 292     -12.225  29.062  15.015                       H  
ATOM    616 HB   VAL A 292     -13.270  27.291  13.902                       H  
ATOM    617 1HG1 VAL A 292     -14.583  25.718  14.979                       H  
ATOM    618 2HG1 VAL A 292     -13.105  25.643  15.556                       H  
ATOM    619 3HG1 VAL A 292     -14.246  26.373  16.387                       H  
ATOM    620 1HG2 VAL A 292     -15.399  28.034  14.034                       H  
ATOM    621 2HG2 VAL A 292     -15.240  28.416  15.568                       H  
ATOM    622 3HG2 VAL A 292     -14.524  29.292  14.453                       H  
ATOM    623 N    VAL A 293     -13.066  30.001  17.065                       N  
ATOM    624 CA   VAL A 293     -13.629  30.637  18.249                       C  
ATOM    625 C    VAL A 293     -15.050  31.057  17.898                       C  
ATOM    626 O    VAL A 293     -15.253  31.862  16.979                       O  
ATOM    627 CB   VAL A 293     -12.789  31.851  18.675                       C  
ATOM    628 CG1  VAL A 293     -13.501  32.638  19.783                       C  
ATOM    629 CG2  VAL A 293     -11.399  31.399  19.137                       C  
ATOM    630 H    VAL A 293     -12.875  30.573  16.452                       H  
ATOM    631 HA   VAL A 293     -13.658  30.007  18.985                       H  
ATOM    632 HB   VAL A 293     -12.679  32.442  17.913                       H  
ATOM    633 2HG1 VAL A 293     -14.248  33.122  19.396                       H  
ATOM    634 1HG1 VAL A 293     -12.874  33.262  20.180                       H  
ATOM    635 3HG1 VAL A 293     -13.822  32.017  20.455                       H  
ATOM    636 1HG2 VAL A 293     -10.885  32.178  19.402                       H  
ATOM    637 2HG2 VAL A 293     -11.498  30.796  19.891                       H  
ATOM    638 3HG2 VAL A 293     -10.956  30.943  18.405                       H  
ATOM    639 N    ILE A 294     -16.028  30.521  18.626                       N  
ATOM    640 CA   ILE A 294     -17.442  30.748  18.334                       C  
ATOM    641 C    ILE A 294     -17.928  31.975  19.081                       C  
ATOM    642 O    ILE A 294     -17.736  32.101  20.301                       O  
ATOM    643 CB   ILE A 294     -18.289  29.523  18.713                       C  
ATOM    644 CG1  ILE A 294     -17.699  28.273  18.080                       C  
ATOM    645 CG2  ILE A 294     -19.712  29.723  18.259                       C  
ATOM    646 CD1  ILE A 294     -18.352  26.950  18.529                       C  
ATOM    647 H    ILE A 294     -15.894  30.013  19.307                       H  
ATOM    648 HA   ILE A 294     -17.532  30.913  17.383                       H  
ATOM    649 HB   ILE A 294     -18.282  29.418  19.677                       H  
ATOM    650 2HG1 ILE A 294     -17.802  28.337  17.118                       H  
ATOM    651 3HG1 ILE A 294     -16.758  28.226  18.311                       H  
ATOM    652 1HG2 ILE A 294     -20.204  28.897  18.388                       H  
ATOM    653 2HG2 ILE A 294     -20.114  30.433  18.784                       H  
ATOM    654 3HG2 ILE A 294     -19.713  29.965  17.320                       H  
ATOM    655 1HD1 ILE A 294     -17.823  26.208  18.196                       H  
ATOM    656 2HD1 ILE A 294     -18.382  26.926  19.498                       H  
ATOM    657 3HD1 ILE A 294     -19.251  26.904  18.168                       H  
ATOM    658 N    LYS A 295     -18.607  32.863  18.360                       N  
ATOM    659 CA   LYS A 295     -19.026  34.134  18.916                       C  
ATOM    660 C    LYS A 295     -20.535  34.279  19.003                       C  
ATOM    661 O    LYS A 295     -21.009  35.221  19.648                       O  
ATOM    662 CB   LYS A 295     -18.470  35.302  18.081                       C  
ATOM    663 CG   LYS A 295     -16.961  35.472  18.114                       C  
ATOM    664 CD   LYS A 295     -16.444  35.784  19.496                       C  
ATOM    665 CE   LYS A 295     -14.953  36.200  19.454                       C  
ATOM    666 NZ   LYS A 295     -14.344  36.139  20.821                       N  
ATOM    667 H    LYS A 295     -18.838  32.745  17.540                       H  
ATOM    668 HA   LYS A 295     -18.659  34.209  19.811                       H  
ATOM    669 HB2  LYS A 295     -18.724  35.163  17.155                       H  
ATOM    670 HB3  LYS A 295     -18.860  36.126  18.412                       H  
ATOM    671 HG2  LYS A 295     -16.543  34.649  17.816                       H  
ATOM    672 HG3  LYS A 295     -16.711  36.203  17.527                       H  
ATOM    673 HD2  LYS A 295     -16.956  36.517  19.874                       H  
ATOM    674 HD3  LYS A 295     -16.527  34.997  20.056                       H  
ATOM    675 HE2  LYS A 295     -14.464  35.597  18.873                       H  
ATOM    676 HE3  LYS A 295     -14.879  37.110  19.125                       H  
ATOM    677 HZ1  LYS A 295     -14.781  36.684  21.373                       H  
ATOM    678 HZ2  LYS A 295     -14.390  35.309  21.138                       H  
ATOM    679 HZ3  LYS A 295     -13.490  36.388  20.785                       H  
ATOM    680 N    SER A 296     -21.299  33.401  18.354                       N  
ATOM    681 CA   SER A 296     -22.749  33.524  18.363                       C  
ATOM    682 C    SER A 296     -23.407  32.155  18.291                       C  
ATOM    683 O    SER A 296     -22.792  31.165  17.886                       O  
ATOM    684 CB   SER A 296     -23.250  34.377  17.195                       C  
ATOM    685 OG   SER A 296     -23.086  33.707  15.955                       O  
ATOM    686 H    SER A 296     -21.001  32.731  17.905                       H  
ATOM    687 HA   SER A 296     -23.001  33.936  19.204                       H  
ATOM    688 HB2  SER A 296     -24.193  34.566  17.326                       H  
ATOM    689 HB3  SER A 296     -22.746  35.206  17.172                       H  
ATOM    690 HG   SER A 296     -23.424  34.162  15.335                       H  
ATOM    691 N    ALA A 297     -24.687  32.127  18.677                       N  
ATOM    692 CA   ALA A 297     -25.471  30.899  18.613                       C  
ATOM    693 C    ALA A 297     -25.627  30.410  17.178                       C  
ATOM    694 O    ALA A 297     -25.511  29.211  16.911                       O  
ATOM    695 CB   ALA A 297     -26.839  31.125  19.252                       C  
ATOM    696 H    ALA A 297     -25.123  32.803  18.980                       H  
ATOM    697 HA   ALA A 297     -25.010  30.207  19.113                       H  
ATOM    698 HB1  ALA A 297     -27.358  30.308  19.185                       H  
ATOM    699 HB2  ALA A 297     -26.716  31.363  20.185                       H  
ATOM    700 HB3  ALA A 297     -27.292  31.844  18.784                       H  
ATOM    701 N    GLU A 298     -25.907  31.319  16.240                       N  
ATOM    702 CA   GLU A 298     -26.038  30.918  14.843                       C  
ATOM    703 C    GLU A 298     -24.752  30.298  14.315                       C  
ATOM    704 O    GLU A 298     -24.786  29.316  13.567                       O  
ATOM    705 CB   GLU A 298     -26.433  32.120  13.994                       C  
ATOM    706 CG   GLU A 298     -27.858  32.602  14.236                       C  
ATOM    707 CD   GLU A 298     -28.101  33.969  13.638                       C  
ATOM    708 OE1  GLU A 298     -27.889  34.978  14.346                       O  
ATOM    709 OE2  GLU A 298     -28.486  34.026  12.454                       O  
ATOM    710 H    GLU A 298     -26.024  32.159  16.384                       H  
ATOM    711 HA   GLU A 298     -26.740  30.251  14.777                       H  
ATOM    712 HB2  GLU A 298     -25.833  32.855  14.196                       H  
ATOM    713 HB3  GLU A 298     -26.357  31.878  13.057                       H  
ATOM    714 HG2  GLU A 298     -28.480  31.978  13.829                       H  
ATOM    715 HG3  GLU A 298     -28.019  32.655  15.191                       H  
ATOM    716 N    GLU A 299     -23.604  30.871  14.677                       N  
ATOM    717 CA   GLU A 299     -22.330  30.275  14.297                       C  
ATOM    718 C    GLU A 299     -22.175  28.872  14.885                       C  
ATOM    719 O    GLU A 299     -21.779  27.940  14.177                       O  
ATOM    720 CB   GLU A 299     -21.195  31.195  14.736                       C  
ATOM    721 CG   GLU A 299     -19.834  30.772  14.274                       C  
ATOM    722 CD   GLU A 299     -18.738  31.753  14.685                       C  
ATOM    723 OE1  GLU A 299     -17.645  31.677  14.087                       O  
ATOM    724 OE2  GLU A 299     -18.977  32.601  15.574                       O  
ATOM    725 H    GLU A 299     -23.536  31.595  15.136                       H  
ATOM    726 HA   GLU A 299     -22.286  30.184  13.332                       H  
ATOM    727 HB2  GLU A 299     -21.362  32.082  14.381                       H  
ATOM    728 HB3  GLU A 299     -21.179  31.223  15.705                       H  
ATOM    729 HG2  GLU A 299     -19.623  29.908  14.661                       H  
ATOM    730 HG3  GLU A 299     -19.834  30.711  13.306                       H  
ATOM    731 N    GLN A 300     -22.519  28.689  16.162                       N  
ATOM    732 CA   GLN A 300     -22.480  27.351  16.752                       C  
ATOM    733 C    GLN A 300     -23.354  26.375  15.969                       C  
ATOM    734 O    GLN A 300     -22.951  25.238  15.700                       O  
ATOM    735 CB   GLN A 300     -22.905  27.423  18.223                       C  
ATOM    736 CG   GLN A 300     -23.582  26.188  18.766                       C  
ATOM    737 CD   GLN A 300     -22.681  24.949  18.760                       C  
ATOM    738 OE1  GLN A 300     -21.455  25.038  18.689                       O  
ATOM    739 NE2  GLN A 300     -23.299  23.787  18.846                       N  
ATOM    740 H    GLN A 300     -22.775  29.310  16.699                       H  
ATOM    741 HA   GLN A 300     -21.570  27.016  16.721                       H  
ATOM    742 HB2  GLN A 300     -22.114  27.579  18.762                       H  
ATOM    743 HB3  GLN A 300     -23.527  28.161  18.325                       H  
ATOM    744 HG2  GLN A 300     -23.851  26.356  19.682                       H  
ATOM    745 HG3  GLN A 300     -24.360  25.992  18.221                       H  
ATOM    746 1HE2 GLN A 300     -24.157  23.760  18.900                       H  
ATOM    747 2HE2 GLN A 300     -22.844  23.057  18.847                       H  
ATOM    748 N    ASN A 301     -24.567  26.789  15.608                       N  
ATOM    749 CA   ASN A 301     -25.450  25.860  14.910                       C  
ATOM    750 C    ASN A 301     -24.869  25.480  13.550                       C  
ATOM    751 O    ASN A 301     -24.965  24.322  13.123                       O  
ATOM    752 CB   ASN A 301     -26.833  26.475  14.713                       C  
ATOM    753 CG   ASN A 301     -27.525  26.821  16.016                       C  
ATOM    754 OD1  ASN A 301     -27.218  26.268  17.064                       O  
ATOM    755 ND2  ASN A 301     -28.478  27.742  15.949                       N  
ATOM    756 H    ASN A 301     -24.893  27.572  15.748                       H  
ATOM    757 HA   ASN A 301     -25.546  25.064  15.455                       H  
ATOM    758 HB2  ASN A 301     -26.743  27.292  14.198                       H  
ATOM    759 HB3  ASN A 301     -27.393  25.843  14.237                       H  
ATOM    760 1HD2 ASN A 301     -28.902  27.975  16.660                       H  
ATOM    761 2HD2 ASN A 301     -28.672  28.106  15.194                       H  
ATOM    762 N    PHE A 302     -24.279  26.460  12.864                       N  
ATOM    763 CA   PHE A 302     -23.691  26.252  11.540                       C  
ATOM    764 C    PHE A 302     -22.541  25.260  11.628                       C  
ATOM    765 O    PHE A 302     -22.449  24.310  10.832                       O  
ATOM    766 CB   PHE A 302     -23.266  27.636  10.998                       C  
ATOM    767 CG   PHE A 302     -22.225  27.607   9.922                       C  
ATOM    768 CD1  PHE A 302     -22.574  27.312   8.625                       C  
ATOM    769 CD2  PHE A 302     -20.905  27.930  10.204                       C  
ATOM    770 CE1  PHE A 302     -21.632  27.280   7.628                       C  
ATOM    771 CE2  PHE A 302     -19.945  27.907   9.201                       C  
ATOM    772 CZ   PHE A 302     -20.310  27.584   7.914                       C  
ATOM    773 H    PHE A 302     -24.203  27.269  13.145                       H  
ATOM    774 HA   PHE A 302     -24.327  25.873  10.913                       H  
ATOM    775 HB2  PHE A 302     -24.050  28.075  10.631                       H  
ATOM    776 HB3  PHE A 302     -22.908  28.157  11.734                       H  
ATOM    777 HD1  PHE A 302     -23.463  27.132   8.421                       H  
ATOM    778 HD2  PHE A 302     -20.662  28.164  11.070                       H  
ATOM    779 HE1  PHE A 302     -21.880  27.054   6.761                       H  
ATOM    780 HE2  PHE A 302     -19.059  28.109   9.398                       H  
ATOM    781 HZ   PHE A 302     -19.671  27.571   7.238                       H  
ATOM    782 N    LEU A 303     -21.677  25.432  12.623                       N  
ATOM    783 CA   LEU A 303     -20.537  24.539  12.775                       C  
ATOM    784 C    LEU A 303     -20.973  23.149  13.222                       C  
ATOM    785 O    LEU A 303     -20.455  22.139  12.721                       O  
ATOM    786 CB   LEU A 303     -19.548  25.140  13.767                       C  
ATOM    787 CG   LEU A 303     -18.904  26.455  13.324                       C  
ATOM    788 CD1  LEU A 303     -18.331  27.164  14.539                       C  
ATOM    789 CD2  LEU A 303     -17.853  26.187  12.282                       C  
ATOM    790 H    LEU A 303     -21.727  26.050  13.219                       H  
ATOM    791 HA   LEU A 303     -20.091  24.445  11.918                       H  
ATOM    792 HB2  LEU A 303     -20.015  25.311  14.600                       H  
ATOM    793 HB3  LEU A 303     -18.833  24.500  13.913                       H  
ATOM    794 HG   LEU A 303     -19.562  27.041  12.920                       H  
ATOM    795 1HD1 LEU A 303     -17.883  27.974  14.250                       H  
ATOM    796 2HD1 LEU A 303     -19.055  27.385  15.146                       H  
ATOM    797 3HD1 LEU A 303     -17.699  26.575  14.980                       H  
ATOM    798 1HD2 LEU A 303     -17.419  27.023  12.049                       H  
ATOM    799 2HD2 LEU A 303     -17.201  25.566  12.643                       H  
ATOM    800 3HD2 LEU A 303     -18.276  25.803  11.498                       H  
ATOM    801 N    GLN A 304     -21.920  23.073  14.168                       N  
ATOM    802 CA   GLN A 304     -22.348  21.779  14.694                       C  
ATOM    803 C    GLN A 304     -23.036  20.960  13.615                       C  
ATOM    804 O    GLN A 304     -22.860  19.738  13.535                       O  
ATOM    805 CB   GLN A 304     -23.283  21.974  15.889                       C  
ATOM    806 CG   GLN A 304     -23.569  20.709  16.664                       C  
ATOM    807 CD   GLN A 304     -22.432  20.342  17.582                       C  
ATOM    808 OE1  GLN A 304     -22.004  21.169  18.387                       O  
ATOM    809 NE2  GLN A 304     -21.969  19.085  17.512                       N  
ATOM    810 H    GLN A 304     -22.323  23.748  14.518                       H  
ATOM    811 HA   GLN A 304     -21.568  21.292  15.002                       H  
ATOM    812 HB2  GLN A 304     -22.876  22.609  16.500                       H  
ATOM    813 HB3  GLN A 304     -24.130  22.320  15.567                       H  
ATOM    814 HG2  GLN A 304     -24.365  20.838  17.203                       H  
ATOM    815 HG3  GLN A 304     -23.705  19.977  16.042                       H  
ATOM    816 1HE2 GLN A 304     -22.321  18.527  16.960                       H  
ATOM    817 2HE2 GLN A 304     -21.321  18.837  18.019                       H  
ATOM    818 N    LEU A 305     -23.827  21.614  12.772                       N  
ATOM    819 CA   LEU A 305     -24.485  20.908  11.684                       C  
ATOM    820 C    LEU A 305     -23.477  20.209  10.782                       C  
ATOM    821 O    LEU A 305     -23.712  19.078  10.346                       O  
ATOM    822 CB   LEU A 305     -25.324  21.882  10.865                       C  
ATOM    823 CG   LEU A 305     -26.769  22.114  11.288                       C  
ATOM    824 CD1  LEU A 305     -27.261  23.491  10.829                       C  
ATOM    825 CD2  LEU A 305     -27.655  21.010  10.712                       C  
ATOM    826 H    LEU A 305     -23.998  22.457  12.806                       H  
ATOM    827 HA   LEU A 305     -25.072  20.236  12.065                       H  
ATOM    828 HB2  LEU A 305     -24.883  22.746  10.892                       H  
ATOM    829 HB3  LEU A 305     -25.350  21.552   9.953                       H  
ATOM    830 HG   LEU A 305     -26.826  22.092  12.256                       H  
ATOM    831 1HD1 LEU A 305     -28.188  23.600  11.093                       H  
ATOM    832 2HD1 LEU A 305     -26.716  24.177  11.246                       H  
ATOM    833 3HD1 LEU A 305     -27.184  23.549   9.864                       H  
ATOM    834 1HD2 LEU A 305     -28.572  21.166  10.986                       H  
ATOM    835 2HD2 LEU A 305     -27.591  21.026   9.744                       H  
ATOM    836 3HD2 LEU A 305     -27.350  20.153  11.049                       H  
ATOM    837 N    GLN A 306     -22.354  20.873  10.485                       N  
ATOM    838 CA   GLN A 306     -21.355  20.302   9.584                       C  
ATOM    839 C    GLN A 306     -20.608  19.151  10.247                       C  
ATOM    840 O    GLN A 306     -20.326  18.129   9.608                       O  
ATOM    841 CB   GLN A 306     -20.376  21.388   9.139                       C  
ATOM    842 CG   GLN A 306     -19.218  20.857   8.309                       C  
ATOM    843 CD   GLN A 306     -19.632  20.267   6.970                       C  
ATOM    844 OE1  GLN A 306     -20.807  20.296   6.568                       O  
ATOM    845 NE2  GLN A 306     -18.648  19.719   6.265                       N  
ATOM    846 H    GLN A 306     -22.148  21.651  10.789                       H  
ATOM    847 HA   GLN A 306     -21.803  19.955   8.796                       H  
ATOM    848 HB2  GLN A 306     -20.854  22.038   8.601                       H  
ATOM    849 HB3  GLN A 306     -20.005  21.816   9.926                       H  
ATOM    850 HG2  GLN A 306     -18.603  21.586   8.131                       H  
ATOM    851 HG3  GLN A 306     -18.770  20.159   8.811                       H  
ATOM    852 1HE2 GLN A 306     -17.846  19.717   6.575                       H  
ATOM    853 2HE2 GLN A 306     -18.813  19.367   5.498                       H  
ATOM    854 N    SER A 307     -20.241  19.311  11.518                       N  
ATOM    855 C    SER A 307     -20.575  17.031  12.344                       C  
ATOM    856 O    SER A 307     -20.177  15.876  12.150                       O  
ATOM    857 H    SER A 307     -20.339  20.033  11.976                       H  
ATOM    858 CA  ASER A 307     -19.621  18.211  12.240                       C  
ATOM    859 CB  ASER A 307     -19.190  18.681  13.628                       C  
ATOM    860 OG  ASER A 307     -18.257  19.740  13.536                       O  
ATOM    861 HA   SER A 307     -18.827  17.919  11.765                       H  
ATOM    862 HB2 ASER A 307     -19.971  18.990  14.113                       H  
ATOM    863 HB3 ASER A 307     -18.779  17.939  14.099                       H  
ATOM    864 HB2 BSER A 307     -18.564  19.413  13.547                       H  
ATOM    865 HB3 BSER A 307     -19.959  18.938  14.144                       H  
ATOM    866 HG  ASER A 307     -18.589  20.378  13.102                       H  
ATOM    867 HB2 BSER A 307     -18.564  19.413  13.547                       H  
ATOM    868 CA  BSER A 307     -19.620  18.211  12.242                       C  
ATOM    869 CB  BSER A 307     -19.179  18.667  13.634                       C  
ATOM    870 OG  BSER A 307     -18.526  17.599  14.309                       O  
ATOM    871 HA   SER A 307     -18.827  17.919  11.765                       H  
ATOM    872 HB2 ASER A 307     -19.971  18.990  14.113                       H  
ATOM    873 HB3 ASER A 307     -18.779  17.939  14.099                       H  
ATOM    874 HB2 BSER A 307     -18.564  19.413  13.547                       H  
ATOM    875 HB3 BSER A 307     -19.959  18.938  14.144                       H  
ATOM    876 HB3 ASER A 307     -18.779  17.939  14.099                       H  
ATOM    877 HG  BSER A 307     -17.849  17.356  13.875                       H  
ATOM    878 N    SER A 308     -21.850  17.309  12.620                       N  
ATOM    879 CA   SER A 308     -22.850  16.252  12.727                       C  
ATOM    880 C    SER A 308     -23.039  15.539  11.394                       C  
ATOM    881 O    SER A 308     -22.976  14.302  11.323                       O  
ATOM    882 CB   SER A 308     -24.169  16.849  13.222                       C  
ATOM    883 OG   SER A 308     -25.177  15.866  13.227                       O  
ATOM    884 H    SER A 308     -22.162  18.099  12.750                       H  
ATOM    885 HA   SER A 308     -22.552  15.593  13.374                       H  
ATOM    886 HB2  SER A 308     -24.048  17.185  14.123                       H  
ATOM    887 HB3  SER A 308     -24.432  17.571  12.630                       H  
ATOM    888 HG   SER A 308     -25.904  16.202  13.483                       H  
ATOM    889 N    ARG A 309     -23.267  16.299  10.324                       N  
ATOM    890 CA   ARG A 309     -23.479  15.712   9.007                       C  
ATOM    891 C    ARG A 309     -22.275  14.892   8.559                       C  
ATOM    892 O    ARG A 309     -22.422  13.770   8.070                       O  
ATOM    893 CB   ARG A 309     -23.754  16.804   7.978                       C  
ATOM    894 CG   ARG A 309     -25.096  17.490   8.090                       C  
ATOM    895 CD   ARG A 309     -25.213  18.578   6.991                       C  
ATOM    896 NE   ARG A 309     -26.589  19.019   6.789                       N  
ATOM    897 CZ   ARG A 309     -26.983  20.285   6.857                       C  
ATOM    898 NH1  ARG A 309     -26.099  21.244   7.111                       N  
ATOM    899 NH2  ARG A 309     -28.259  20.593   6.659                       N  
ATOM    900 H    ARG A 309     -23.305  17.159  10.334                       H  
ATOM    901 HA   ARG A 309     -24.251  15.128   9.064                       H  
ATOM    902 HB2  ARG A 309     -23.072  17.488   8.071                       H  
ATOM    903 HB3  ARG A 309     -23.707  16.407   7.094                       H  
ATOM    904 HG2  ARG A 309     -25.808  16.842   7.967                       H  
ATOM    905 HG3  ARG A 309     -25.178  17.912   8.959                       H  
ATOM    906 HD2  ARG A 309     -24.684  19.349   7.250                       H  
ATOM    907 HD3  ARG A 309     -24.886  18.218   6.152                       H  
ATOM    908 HE   ARG A 309     -27.183  18.422   6.616                       H  
ATOM    909 HH11 ARG A 309     -25.271  21.044   7.232                       H  
ATOM    910 HH12 ARG A 309     -26.354  22.064   7.155                       H  
ATOM    911 HH21 ARG A 309     -28.829  19.972   6.488                       H  
ATOM    912 HH22 ARG A 309     -28.515  21.412   6.703                       H  
ATOM    913 N    SER A 310     -21.076  15.465   8.670                       N  
ATOM    914 CA   SER A 310     -19.869  14.775   8.226                       C  
ATOM    915 C    SER A 310     -19.488  13.600   9.121                       C  
ATOM    916 O    SER A 310     -18.654  12.783   8.716                       O  
ATOM    917 CB   SER A 310     -18.708  15.772   8.156                       C  
ATOM    918 OG   SER A 310     -18.344  16.203   9.451                       O  
ATOM    919 H    SER A 310     -20.936  16.248   8.997                       H  
ATOM    920 HA   SER A 310     -20.022  14.422   7.336                       H  
ATOM    921 HB2  SER A 310     -17.945  15.341   7.739                       H  
ATOM    922 HB3  SER A 310     -18.982  16.541   7.632                       H  
ATOM    923 HG   SER A 310     -19.011  16.528   9.843                       H  
ATOM    924 N    ASN A 311     -20.081  13.483  10.308                       N  
ATOM    925 CA   ASN A 311     -19.721  12.441  11.265                       C  
ATOM    926 C    ASN A 311     -18.226  12.512  11.571                       C  
ATOM    927 O    ASN A 311     -17.510  11.509  11.566                       O  
ATOM    928 CB   ASN A 311     -20.128  11.057  10.750                       C  
ATOM    929 CG   ASN A 311     -20.317  10.049  11.868                       C  
ATOM    930 OD1  ASN A 311     -20.025  10.318  13.030                       O  
ATOM    931 ND2  ASN A 311     -20.780   8.871  11.514                       N  
ATOM    932 H    ASN A 311     -20.706  14.005  10.585                       H  
ATOM    933 HA   ASN A 311     -20.201  12.586  12.095                       H  
ATOM    934 HB2  ASN A 311     -20.968  11.132  10.269                       H  
ATOM    935 HB3  ASN A 311     -19.436  10.723  10.158                       H  
ATOM    936 1HD2 ASN A 311     -20.906   8.262  12.107                       H  
ATOM    937 2HD2 ASN A 311     -20.957   8.710  10.688                       H  
ATOM    938 N    ARG A 312     -17.755  13.729  11.844                       N  
ATOM    939 CA   ARG A 312     -16.354  13.974  12.161                       C  
ATOM    940 C    ARG A 312     -16.224  14.615  13.535                       C  
ATOM    941 O    ARG A 312     -16.753  15.708  13.767                       O  
ATOM    942 CB   ARG A 312     -15.704  14.867  11.107                       C  
ATOM    943 CG   ARG A 312     -15.562  14.193   9.747                       C  
ATOM    944 CD   ARG A 312     -14.695  15.025   8.830                       C  
ATOM    945 NE   ARG A 312     -14.433  14.336   7.573                       N  
ATOM    946 CZ   ARG A 312     -13.698  14.842   6.589                       C  
ATOM    947 NH1  ARG A 312     -13.160  16.043   6.722                       N  
ATOM    948 NH2  ARG A 312     -13.495  14.150   5.476                       N  
ATOM    949 H    ARG A 312     -18.241  14.439  11.850                       H  
ATOM    950 HA   ARG A 312     -15.896  13.120  12.191                       H  
ATOM    951 HB2  ARG A 312     -16.248  15.661  10.990                       H  
ATOM    952 HB3  ARG A 312     -14.816  15.115  11.410                       H  
ATOM    953 HG2  ARG A 312     -15.148  13.323   9.858                       H  
ATOM    954 HG3  ARG A 312     -16.437  14.095   9.340                       H  
ATOM    955 HD2  ARG A 312     -15.146  15.860   8.632                       H  
ATOM    956 HD3  ARG A 312     -13.846  15.201   9.264                       H  
ATOM    957 HE   ARG A 312     -14.774  13.554   7.461                       H  
ATOM    958 HH11 ARG A 312     -13.286  16.493   7.444                       H  
ATOM    959 HH12 ARG A 312     -12.684  16.373   6.087                       H  
ATOM    960 HH21 ARG A 312     -13.840  13.368   5.388                       H  
ATOM    961 HH22 ARG A 312     -13.018  14.484   4.843                       H  
ATOM    962 N    PHE A 313     -15.509  13.941  14.434                       N  
ATOM    963 CA   PHE A 313     -15.136  14.532  15.714                       C  
ATOM    964 C    PHE A 313     -14.060  15.577  15.471                       C  
ATOM    965 O    PHE A 313     -12.996  15.254  14.933                       O  
ATOM    966 CB   PHE A 313     -14.653  13.446  16.667                       C  
ATOM    967 CG   PHE A 313     -15.687  12.409  16.930                       C  
ATOM    968 CD1  PHE A 313     -16.882  12.752  17.531                       C  
ATOM    969 CD2  PHE A 313     -15.476  11.096  16.574                       C  
ATOM    970 CE1  PHE A 313     -17.855  11.787  17.765                       C  
ATOM    971 CE2  PHE A 313     -16.445  10.131  16.813                       C  
ATOM    972 CZ   PHE A 313     -17.628  10.482  17.403                       C  
ATOM    973 H    PHE A 313     -15.226  13.135  14.326                       H  
ATOM    974 HA   PHE A 313     -15.900  14.963  16.127                       H  
ATOM    975 HB2  PHE A 313     -13.880  13.007  16.280                       H  
ATOM    976 HB3  PHE A 313     -14.414  13.853  17.514                       H  
ATOM    977 HD1  PHE A 313     -17.038  13.634  17.781                       H  
ATOM    978 HD2  PHE A 313     -14.675  10.852  16.169                       H  
ATOM    979 HE1  PHE A 313     -18.659  12.025  18.166                       H  
ATOM    980 HE2  PHE A 313     -16.290   9.246  16.572                       H  
ATOM    981 HZ   PHE A 313     -18.278   9.836  17.560                       H  
ATOM    982 N    THR A 314     -14.347  16.826  15.859                       N  
ATOM    983 CA   THR A 314     -13.617  17.997  15.384                       C  
ATOM    984 C    THR A 314     -13.279  18.957  16.518                       C  
ATOM    985 O    THR A 314     -14.159  19.380  17.272                       O  
ATOM    986 CB   THR A 314     -14.464  18.725  14.322                       C  
ATOM    987 OG1  THR A 314     -14.806  17.822  13.260                       O  
ATOM    988 CG2  THR A 314     -13.743  19.915  13.757                       C  
ATOM    989 H    THR A 314     -14.977  17.020  16.411                       H  
ATOM    990 HA   THR A 314     -12.768  17.709  15.016                       H  
ATOM    991 HB   THR A 314     -15.276  19.047  14.744                       H  
ATOM    992 HG1  THR A 314     -15.279  17.195  13.558                       H  
ATOM    993 1HG2 THR A 314     -14.196  20.228  12.959                       H  
ATOM    994 2HG2 THR A 314     -13.724  20.631  14.410                       H  
ATOM    995 3HG2 THR A 314     -12.832  19.673  13.528                       H  
ATOM    996 N    TRP A 315     -12.013  19.360  16.587                       N  
ATOM    997 CA   TRP A 315     -11.587  20.326  17.585                       C  
ATOM    998 C    TRP A 315     -12.160  21.721  17.329                       C  
ATOM    999 O    TRP A 315     -12.234  22.186  16.190                       O  
ATOM   1000 CB   TRP A 315     -10.068  20.465  17.587                       C  
ATOM   1001 CG   TRP A 315      -9.261  19.313  18.126                       C  
ATOM   1002 CD1  TRP A 315      -8.226  18.682  17.503                       C  
ATOM   1003 CD2  TRP A 315      -9.401  18.684  19.406                       C  
ATOM   1004 NE1  TRP A 315      -7.718  17.690  18.312                       N  
ATOM   1005 CE2  TRP A 315      -8.421  17.667  19.483                       C  
ATOM   1006 CE3  TRP A 315     -10.263  18.867  20.481                       C  
ATOM   1007 CZ2  TRP A 315      -8.272  16.852  20.601                       C  
ATOM   1008 CZ3  TRP A 315     -10.127  18.053  21.580                       C  
ATOM   1009 CH2  TRP A 315      -9.121  17.063  21.641                       C  
ATOM   1010 H    TRP A 315     -11.384  19.090  16.067                       H  
ATOM   1011 HA   TRP A 315     -11.902  20.003  18.444                       H  
ATOM   1012 HB2  TRP A 315      -9.781  20.602  16.671                       H  
ATOM   1013 HB3  TRP A 315      -9.842  21.240  18.125                       H  
ATOM   1014 HD1  TRP A 315      -7.909  18.891  16.654                       H  
ATOM   1015 HE1  TRP A 315      -7.064  17.169  18.112                       H  
ATOM   1016 HE3  TRP A 315     -10.918  19.527  20.457                       H  
ATOM   1017 HZ2  TRP A 315      -7.618  16.191  20.635                       H  
ATOM   1018 HZ3  TRP A 315     -10.710  18.156  22.298                       H  
ATOM   1019 HH2  TRP A 315      -9.038  16.544  22.409                       H  
ATOM   1020 N    MET A 316     -12.440  22.431  18.417                       N  
ATOM   1021 CA   MET A 316     -12.659  23.871  18.400                       C  
ATOM   1022 C    MET A 316     -11.608  24.539  19.288                       C  
ATOM   1023 O    MET A 316     -10.861  23.884  20.018                       O  
ATOM   1024 CB   MET A 316     -14.074  24.223  18.872                       C  
ATOM   1025 CG   MET A 316     -14.258  24.107  20.355                       C  
ATOM   1026 SD   MET A 316     -15.996  24.328  20.777                       S  
ATOM   1027 CE   MET A 316     -16.694  22.692  20.481                       C  
ATOM   1028 H    MET A 316     -12.510  22.086  19.201                       H  
ATOM   1029 HA   MET A 316     -12.570  24.204  17.494                       H  
ATOM   1030 HB2  MET A 316     -14.269  25.139  18.620                       H  
ATOM   1031 HB3  MET A 316     -14.704  23.621  18.446                       H  
ATOM   1032 HG2  MET A 316     -13.975  23.228  20.652                       H  
ATOM   1033 HG3  MET A 316     -13.739  24.792  20.804                       H  
ATOM   1034 HE1  MET A 316     -17.651  22.776  20.349                       H  
ATOM   1035 HE2  MET A 316     -16.283  22.312  19.688                       H  
ATOM   1036 HE3  MET A 316     -16.514  22.128  21.249                       H  
ATOM   1037 N    GLY A 317     -11.566  25.862  19.243                       N  
ATOM   1038 CA   GLY A 317     -10.547  26.608  19.957                       C  
ATOM   1039 C    GLY A 317     -10.909  26.937  21.390                       C  
ATOM   1040 O    GLY A 317     -10.938  28.112  21.773                       O  
ATOM   1041 H    GLY A 317     -12.120  26.353  18.803                       H  
ATOM   1042 HA2  GLY A 317      -9.728  26.089  19.969                       H  
ATOM   1043 HA3  GLY A 317     -10.384  27.443  19.492                       H  
ATOM   1044 N    LEU A 318     -11.181  25.907  22.190                       N  
ATOM   1045 CA   LEU A 318     -11.664  26.078  23.553                       C  
ATOM   1046 C    LEU A 318     -10.995  25.064  24.458                       C  
ATOM   1047 O    LEU A 318     -10.915  23.880  24.108                       O  
ATOM   1048 CB   LEU A 318     -13.181  25.894  23.616                       C  
ATOM   1049 CG   LEU A 318     -13.878  26.251  24.917                       C  
ATOM   1050 CD1  LEU A 318     -13.984  27.752  25.123                       C  
ATOM   1051 CD2  LEU A 318     -15.305  25.627  24.895                       C  
ATOM   1052 H    LEU A 318     -11.090  25.084  21.957                       H  
ATOM   1053 HA   LEU A 318     -11.435  26.966  23.867                       H  
ATOM   1054 HB2  LEU A 318     -13.575  26.448  22.925                       H  
ATOM   1055 HB3  LEU A 318     -13.373  24.959  23.442                       H  
ATOM   1056 HG   LEU A 318     -13.358  25.901  25.658                       H  
ATOM   1057 1HD1 LEU A 318     -14.053  27.937  26.072                       H  
ATOM   1058 2HD1 LEU A 318     -13.190  28.177  24.760                       H  
ATOM   1059 3HD1 LEU A 318     -14.773  28.079  24.664                       H  
ATOM   1060 1HD2 LEU A 318     -15.772  25.880  25.707                       H  
ATOM   1061 2HD2 LEU A 318     -15.783  25.961  24.120                       H  
ATOM   1062 3HD2 LEU A 318     -15.227  24.662  24.845                       H  
ATOM   1063 N    SER A 319     -10.539  25.523  25.626                       N  
ATOM   1064 CA   SER A 319      -9.824  24.668  26.558                       C  
ATOM   1065 C    SER A 319     -10.070  25.153  27.977                       C  
ATOM   1066 O    SER A 319     -10.427  26.314  28.206                       O  
ATOM   1067 CB   SER A 319      -8.310  24.647  26.287                       C  
ATOM   1068 OG   SER A 319      -7.684  25.832  26.747                       O  
ATOM   1069 H    SER A 319     -10.634  26.333  25.898                       H  
ATOM   1070 HA   SER A 319     -10.170  23.766  26.466                       H  
ATOM   1071 HB2  SER A 319      -7.920  23.887  26.747                       H  
ATOM   1072 HB3  SER A 319      -8.165  24.566  25.331                       H  
ATOM   1073 HG   SER A 319      -8.045  26.504  26.394                       H  
ATOM   1074 N    ASP A 320      -9.859  24.246  28.931                       N  
ATOM   1075 CA   ASP A 320      -9.760  24.580  30.348                       C  
ATOM   1076 C    ASP A 320      -8.368  24.199  30.847                       C  
ATOM   1077 O    ASP A 320      -8.178  23.784  31.992                       O  
ATOM   1078 CB   ASP A 320     -10.874  23.922  31.177                       C  
ATOM   1079 CG   ASP A 320     -10.717  22.403  31.325                       C  
ATOM   1080 OD1  ASP A 320      -9.935  21.799  30.574                       O  
ATOM   1081 OD2  ASP A 320     -11.377  21.798  32.216                       O  
ATOM   1082 H    ASP A 320      -9.768  23.405  28.772                       H  
ATOM   1083 HA   ASP A 320      -9.884  25.535  30.465                       H  
ATOM   1084 HB2  ASP A 320     -10.870  24.308  32.067                       H  
ATOM   1085 HB3  ASP A 320     -11.726  24.091  30.746                       H  
ATOM   1086 HG   ASP A 320     -11.546  22.243  30.597                       H  
ATOM   1087 N    LEU A 321      -7.370  24.363  29.976                       N  
ATOM   1088 CA   LEU A 321      -5.997  24.023  30.339                       C  
ATOM   1089 C    LEU A 321      -5.470  24.932  31.439                       C  
ATOM   1090 O    LEU A 321      -4.761  24.481  32.347                       O  
ATOM   1091 CB   LEU A 321      -5.092  24.114  29.109                       C  
ATOM   1092 CG   LEU A 321      -5.237  23.002  28.068                       C  
ATOM   1093 CD1  LEU A 321      -4.715  23.428  26.707                       C  
ATOM   1094 CD2  LEU A 321      -4.466  21.782  28.579                       C  
ATOM   1095 H    LEU A 321      -7.459  24.667  29.176                       H  
ATOM   1096 HA   LEU A 321      -5.984  23.110  30.666                       H  
ATOM   1097 HB2  LEU A 321      -5.282  24.952  28.659                       H  
ATOM   1098 HB3  LEU A 321      -4.171  24.101  29.413                       H  
ATOM   1099 HG   LEU A 321      -6.175  22.787  27.944                       H  
ATOM   1100 1HD1 LEU A 321      -4.828  22.694  26.082                       H  
ATOM   1101 2HD1 LEU A 321      -5.215  24.201  26.403                       H  
ATOM   1102 3HD1 LEU A 321      -3.774  23.652  26.785                       H  
ATOM   1103 1HD2 LEU A 321      -4.540  21.067  27.928                       H  
ATOM   1104 2HD2 LEU A 321      -3.535  22.024  28.700                       H  
ATOM   1105 3HD2 LEU A 321      -4.847  21.499  29.425                       H  
ATOM   1106 N    ASN A 322      -5.796  26.223  31.375                       N  
ATOM   1107 CA   ASN A 322      -5.254  27.172  32.344                       C  
ATOM   1108 C    ASN A 322      -5.865  26.972  33.729                       C  
ATOM   1109 O    ASN A 322      -5.176  27.116  34.747                       O  
ATOM   1110 CB   ASN A 322      -5.489  28.599  31.843                       C  
ATOM   1111 CG   ASN A 322      -4.931  29.644  32.774                       C  
ATOM   1112 OD1  ASN A 322      -5.674  30.373  33.437                       O  
ATOM   1113 ND2  ASN A 322      -3.610  29.724  32.834                       N  
ATOM   1114 H    ASN A 322      -6.321  26.572  30.790                       H  
ATOM   1115 HA   ASN A 322      -4.298  27.030  32.426                       H  
ATOM   1116 HB2  ASN A 322      -5.060  28.706  30.980                       H  
ATOM   1117 HB3  ASN A 322      -6.444  28.751  31.760                       H  
ATOM   1118 1HD2 ASN A 322      -3.126  29.198  32.357                       H  
ATOM   1119 2HD2 ASN A 322      -3.238  30.303  33.349                       H  
ATOM   1120 N    GLN A 323      -7.150  26.640  33.793                       N  
ATOM   1121 CA   GLN A 323      -7.836  26.515  35.075                       C  
ATOM   1122 C    GLN A 323      -8.955  25.498  34.898                       C  
ATOM   1123 O    GLN A 323      -9.973  25.809  34.281                       O  
ATOM   1124 CB   GLN A 323      -8.384  27.863  35.539                       C  
ATOM   1125 CG   GLN A 323      -9.104  27.817  36.877                       C  
ATOM   1126 CD   GLN A 323      -8.930  29.096  37.667                       C  
ATOM   1127 OE1  GLN A 323      -9.729  30.029  37.559                       O  
ATOM   1128 NE2  GLN A 323      -7.877  29.146  38.472                       N  
ATOM   1129 H    GLN A 323      -7.646  26.481  33.109                       H  
ATOM   1130 HA   GLN A 323      -7.220  26.188  35.749                       H  
ATOM   1131 HB2  GLN A 323      -7.644  28.485  35.624                       H  
ATOM   1132 HB3  GLN A 323      -9.014  28.186  34.877                       H  
ATOM   1133 HG2  GLN A 323     -10.052  27.685  36.723                       H  
ATOM   1134 HG3  GLN A 323      -8.748  27.086  37.405                       H  
ATOM   1135 1HE2 GLN A 323      -7.341  28.475  38.522                       H  
ATOM   1136 2HE2 GLN A 323      -7.730  29.849  38.945                       H  
ATOM   1137 N    GLU A 324      -8.752  24.294  35.428                       N  
ATOM   1138 CA   GLU A 324      -9.729  23.218  35.300                       C  
ATOM   1139 C    GLU A 324     -11.135  23.695  35.645                       C  
ATOM   1140 O    GLU A 324     -11.381  24.236  36.726                       O  
ATOM   1141 CB   GLU A 324      -9.324  22.052  36.211                       C  
ATOM   1142 CG   GLU A 324     -10.303  20.884  36.187                       C  
ATOM   1143 CD   GLU A 324     -10.441  20.253  34.796                       C  
ATOM   1144 OE1  GLU A 324      -9.430  20.167  34.058                       O  
ATOM   1145 OE2  GLU A 324     -11.564  19.824  34.453                       O  
ATOM   1146 H    GLU A 324      -8.049  24.071  35.871                       H  
ATOM   1147 HA   GLU A 324      -9.743  22.909  34.381                       H  
ATOM   1148 HB2  GLU A 324      -8.459  21.719  35.925                       H  
ATOM   1149 HB3  GLU A 324      -9.271  22.374  37.125                       H  
ATOM   1150 HG2  GLU A 324      -9.992  20.198  36.798                       H  
ATOM   1151 HG3  GLU A 324     -11.179  21.199  36.461                       H  
ATOM   1152 N    GLY A 325     -12.068  23.463  34.722                       N  
ATOM   1153 CA   GLY A 325     -13.449  23.832  34.908                       C  
ATOM   1154 C    GLY A 325     -13.812  25.195  34.364                       C  
ATOM   1155 O    GLY A 325     -15.003  25.478  34.193                       O  
ATOM   1156 H    GLY A 325     -11.910  23.085  33.966                       H  
ATOM   1157 HA2  GLY A 325     -14.010  23.176  34.464                       H  
ATOM   1158 HA3  GLY A 325     -13.648  23.827  35.857                       H  
ATOM   1159 N    THR A 326     -12.821  26.045  34.084                       N  
ATOM   1160 CA   THR A 326     -13.041  27.365  33.497                       C  
ATOM   1161 C    THR A 326     -12.618  27.331  32.032                       C  
ATOM   1162 O    THR A 326     -11.428  27.196  31.721                       O  
ATOM   1163 CB   THR A 326     -12.274  28.442  34.259                       C  
ATOM   1164 OG1  THR A 326     -12.791  28.534  35.591                       O  
ATOM   1165 CG2  THR A 326     -12.406  29.780  33.549                       C  
ATOM   1166 H    THR A 326     -11.992  25.871  34.231                       H  
ATOM   1167 HA   THR A 326     -13.988  27.571  33.538                       H  
ATOM   1168 HB   THR A 326     -11.331  28.219  34.302                       H  
ATOM   1169 HG1  THR A 326     -12.360  29.107  36.027                       H  
ATOM   1170 2HG2 THR A 326     -11.802  29.813  32.790                       H  
ATOM   1171 3HG2 THR A 326     -13.315  29.900  33.234                       H  
ATOM   1172 1HG2 THR A 326     -12.186  30.502  34.159                       H  
ATOM   1173 N    TRP A 327     -13.587  27.472  31.133                       N  
ATOM   1174 CA   TRP A 327     -13.332  27.310  29.707                       C  
ATOM   1175 C    TRP A 327     -13.047  28.661  29.069                       C  
ATOM   1176 O    TRP A 327     -13.771  29.636  29.299                       O  
ATOM   1177 CB   TRP A 327     -14.511  26.606  29.031                       C  
ATOM   1178 CG   TRP A 327     -14.623  25.203  29.538                       C  
ATOM   1179 CD1  TRP A 327     -15.323  24.776  30.625                       C  
ATOM   1180 CD2  TRP A 327     -13.972  24.048  28.995                       C  
ATOM   1181 NE1  TRP A 327     -15.159  23.417  30.786                       N  
ATOM   1182 CE2  TRP A 327     -14.333  22.948  29.796                       C  
ATOM   1183 CE3  TRP A 327     -13.126  23.840  27.898                       C  
ATOM   1184 CZ2  TRP A 327     -13.866  21.650  29.547                       C  
ATOM   1185 CZ3  TRP A 327     -12.666  22.542  27.640                       C  
ATOM   1186 CH2  TRP A 327     -13.035  21.466  28.471                       C  
ATOM   1187 H    TRP A 327     -14.403  27.662  31.326                       H  
ATOM   1188 HA   TRP A 327     -12.545  26.759  29.575                       H  
ATOM   1189 HB2  TRP A 327     -15.333  27.078  29.234                       H  
ATOM   1190 HB3  TRP A 327     -14.370  26.581  28.072                       H  
ATOM   1191 HD1  TRP A 327     -15.836  25.320  31.176                       H  
ATOM   1192 HE1  TRP A 327     -15.517  22.941  31.406                       H  
ATOM   1193 HE3  TRP A 327     -12.875  24.549  27.351                       H  
ATOM   1194 HZ2  TRP A 327     -14.112  20.937  30.092                       H  
ATOM   1195 HZ3  TRP A 327     -12.110  22.389  26.911                       H  
ATOM   1196 HH2  TRP A 327     -12.708  20.615  28.287                       H  
ATOM   1197 N    GLN A 328     -11.971  28.716  28.290                       N  
ATOM   1198 CA   GLN A 328     -11.519  29.939  27.644                       C  
ATOM   1199 C    GLN A 328     -11.234  29.664  26.175                       C  
ATOM   1200 O    GLN A 328     -10.647  28.633  25.830                       O  
ATOM   1201 CB   GLN A 328     -10.256  30.498  28.323                       C  
ATOM   1202 CG   GLN A 328     -10.467  30.874  29.771                       C  
ATOM   1203 CD   GLN A 328      -9.599  32.036  30.201                       C  
ATOM   1204 OE1  GLN A 328     -10.005  32.852  31.036                       O  
ATOM   1205 NE2  GLN A 328      -8.393  32.122  29.633                       N  
ATOM   1206 H    GLN A 328     -11.475  28.035  28.117                       H  
ATOM   1207 HA   GLN A 328     -12.218  30.609  27.699                       H  
ATOM   1208 HB2  GLN A 328      -9.558  29.825  28.289                       H  
ATOM   1209 HB3  GLN A 328      -9.971  31.294  27.847                       H  
ATOM   1210 HG2  GLN A 328     -11.394  31.128  29.901                       H  
ATOM   1211 HG3  GLN A 328     -10.249  30.113  30.331                       H  
ATOM   1212 1HE2 GLN A 328      -8.147  31.535  29.055                       H  
ATOM   1213 2HE2 GLN A 328      -7.863  32.765  29.845                       H  
ATOM   1214 N    TRP A 329     -11.650  30.591  25.315                       N  
ATOM   1215 CA   TRP A 329     -11.337  30.507  23.898                       C  
ATOM   1216 C    TRP A 329      -9.880  30.891  23.675                       C  
ATOM   1217 O    TRP A 329      -9.268  31.582  24.491                       O  
ATOM   1218 CB   TRP A 329     -12.258  31.418  23.091                       C  
ATOM   1219 CG   TRP A 329     -13.713  31.030  23.232                       C  
ATOM   1220 CD1  TRP A 329     -14.646  31.597  24.064                       C  
ATOM   1221 CD2  TRP A 329     -14.395  29.984  22.524                       C  
ATOM   1222 NE1  TRP A 329     -15.864  30.957  23.915                       N  
ATOM   1223 CE2  TRP A 329     -15.733  29.968  22.976                       C  
ATOM   1224 CE3  TRP A 329     -14.000  29.045  21.569                       C  
ATOM   1225 CZ2  TRP A 329     -16.684  29.050  22.483                       C  
ATOM   1226 CZ3  TRP A 329     -14.962  28.141  21.072                       C  
ATOM   1227 CH2  TRP A 329     -16.273  28.148  21.543                       C  
ATOM   1228 H    TRP A 329     -12.117  31.281  25.530                       H  
ATOM   1229 HA   TRP A 329     -11.470  29.601  23.578                       H  
ATOM   1230 HB2  TRP A 329     -12.156  32.330  23.403                       H  
ATOM   1231 HB3  TRP A 329     -12.020  31.360  22.152                       H  
ATOM   1232 HD1  TRP A 329     -14.484  32.307  24.642                       H  
ATOM   1233 HE1  TRP A 329     -16.585  31.149  24.343                       H  
ATOM   1234 HE3  TRP A 329     -13.121  29.017  21.266                       H  
ATOM   1235 HZ2  TRP A 329     -17.563  29.058  22.788                       H  
ATOM   1236 HZ3  TRP A 329     -14.716  27.528  20.417                       H  
ATOM   1237 HH2  TRP A 329     -16.880  27.527  21.210                       H  
ATOM   1238 N    VAL A 330      -9.324  30.438  22.546                       N  
ATOM   1239 CA   VAL A 330      -7.903  30.653  22.302                       C  
ATOM   1240 C    VAL A 330      -7.579  32.122  22.071                       C  
ATOM   1241 O    VAL A 330      -6.407  32.507  22.154                       O  
ATOM   1242 CB   VAL A 330      -7.397  29.812  21.113                       C  
ATOM   1243 CG1  VAL A 330      -7.431  28.341  21.462                       C  
ATOM   1244 CG2  VAL A 330      -8.218  30.100  19.884                       C  
ATOM   1245 H    VAL A 330      -9.738  30.014  21.923                       H  
ATOM   1246 HA   VAL A 330      -7.434  30.357  23.098                       H  
ATOM   1247 HB   VAL A 330      -6.477  30.050  20.917                       H  
ATOM   1248 1HG1 VAL A 330      -7.103  27.829  20.706                       H  
ATOM   1249 2HG1 VAL A 330      -6.866  28.187  22.236                       H  
ATOM   1250 3HG1 VAL A 330      -8.344  28.084  21.664                       H  
ATOM   1251 1HG2 VAL A 330      -7.835  29.626  19.129                       H  
ATOM   1252 2HG2 VAL A 330      -9.128  29.801  20.034                       H  
ATOM   1253 3HG2 VAL A 330      -8.208  31.055  19.714                       H  
ATOM   1254 N    ASP A 331      -8.572  32.962  21.775                       N  
ATOM   1255 CA   ASP A 331      -8.351  34.404  21.717                       C  
ATOM   1256 C    ASP A 331      -8.450  35.066  23.090                       C  
ATOM   1257 O    ASP A 331      -8.414  36.298  23.183                       O  
ATOM   1258 CB   ASP A 331      -9.341  35.063  20.749                       C  
ATOM   1259 CG   ASP A 331     -10.780  35.034  21.249                       C  
ATOM   1260 OD1  ASP A 331     -11.063  34.401  22.290                       O  
ATOM   1261 OD2  ASP A 331     -11.632  35.678  20.591                       O  
ATOM   1262 H    ASP A 331      -9.378  32.718  21.605                       H  
ATOM   1263 HA   ASP A 331      -7.459  34.562  21.371                       H  
ATOM   1264 HB2  ASP A 331      -9.087  35.991  20.623                       H  
ATOM   1265 HB3  ASP A 331      -9.311  34.593  19.901                       H  
ATOM   1266 N    GLY A 332      -8.557  34.276  24.154                       N  
ATOM   1267 CA   GLY A 332      -8.632  34.796  25.501                       C  
ATOM   1268 C    GLY A 332     -10.034  35.026  26.035                       C  
ATOM   1269 O    GLY A 332     -10.196  35.185  27.253                       O  
ATOM   1270 H    GLY A 332      -8.589  33.418  24.113                       H  
ATOM   1271 HA2  GLY A 332      -8.190  34.171  26.097                       H  
ATOM   1272 HA3  GLY A 332      -8.164  35.645  25.530                       H  
ATOM   1273 N    SER A 333     -11.043  35.074  25.164                       N  
ATOM   1274 CA   SER A 333     -12.399  35.362  25.604                       C  
ATOM   1275 C    SER A 333     -12.935  34.216  26.462                       C  
ATOM   1276 O    SER A 333     -12.610  33.048  26.230                       O  
ATOM   1277 CB   SER A 333     -13.318  35.586  24.404                       C  
ATOM   1278 OG   SER A 333     -13.379  34.441  23.574                       O  
ATOM   1279 H    SER A 333     -10.968  34.944  24.318                       H  
ATOM   1280 HA   SER A 333     -12.399  36.170  26.140                       H  
ATOM   1281 HB2  SER A 333     -14.210  35.786  24.726                       H  
ATOM   1282 HB3  SER A 333     -12.977  36.331  23.884                       H  
ATOM   1283 HG   SER A 333     -13.894  34.583  22.926                       H  
ATOM   1284 N    PRO A 334     -13.762  34.523  27.461                       N  
ATOM   1285 CA   PRO A 334     -14.314  33.462  28.309                       C  
ATOM   1286 C    PRO A 334     -15.519  32.808  27.659                       C  
ATOM   1287 O    PRO A 334     -16.223  33.422  26.854                       O  
ATOM   1288 CB   PRO A 334     -14.719  34.206  29.587                       C  
ATOM   1289 CG   PRO A 334     -15.138  35.565  29.076                       C  
ATOM   1290 CD   PRO A 334     -14.224  35.864  27.873                       C  
ATOM   1291 HA   PRO A 334     -13.643  32.793  28.520                       H  
ATOM   1292 HB2  PRO A 334     -15.455  33.750  30.025                       H  
ATOM   1293 HB3  PRO A 334     -13.964  34.274  30.192                       H  
ATOM   1294 HG2  PRO A 334     -16.069  35.538  28.802                       H  
ATOM   1295 HG3  PRO A 334     -15.017  36.228  29.773                       H  
ATOM   1296 HD2  PRO A 334     -14.721  36.293  27.159                       H  
ATOM   1297 HD3  PRO A 334     -13.475  36.422  28.137                       H  
ATOM   1298 N    LEU A 335     -15.726  31.531  27.990                       N  
ATOM   1299 CA   LEU A 335     -16.960  30.850  27.619                       C  
ATOM   1300 C    LEU A 335     -18.112  31.503  28.373                       C  
ATOM   1301 O    LEU A 335     -18.112  31.534  29.605                       O  
ATOM   1302 CB   LEU A 335     -16.874  29.356  27.944                       C  
ATOM   1303 CG   LEU A 335     -18.106  28.563  27.507                       C  
ATOM   1304 CD1  LEU A 335     -18.222  28.609  25.968                       C  
ATOM   1305 CD2  LEU A 335     -18.059  27.145  28.003                       C  
ATOM   1306 H    LEU A 335     -15.169  31.042  28.427                       H  
ATOM   1307 HA   LEU A 335     -17.109  30.928  26.664                       H  
ATOM   1308 HB2  LEU A 335     -16.103  28.981  27.490                       H  
ATOM   1309 HB3  LEU A 335     -16.777  29.251  28.904                       H  
ATOM   1310 HG   LEU A 335     -18.899  28.964  27.896                       H  
ATOM   1311 1HD1 LEU A 335     -18.866  27.943  25.679                       H  
ATOM   1312 3HD1 LEU A 335     -17.354  28.420  25.580                       H  
ATOM   1313 2HD1 LEU A 335     -18.519  29.493  25.700                       H  
ATOM   1314 1HD2 LEU A 335     -18.862  26.683  27.715                       H  
ATOM   1315 2HD2 LEU A 335     -17.275  26.708  27.636                       H  
ATOM   1316 3HD2 LEU A 335     -18.010  27.151  28.972                       H  
ATOM   1317 N    LEU A 336     -19.063  32.030  27.664                       N  
ATOM   1318 CA   LEU A 336     -20.191  32.691  28.310                       C  
ATOM   1319 C    LEU A 336     -21.268  31.696  28.752                       C  
ATOM   1320 O    LEU A 336     -21.413  30.614  28.164                       O  
ATOM   1321 CB   LEU A 336     -20.810  33.711  27.364                       C  
ATOM   1322 CG   LEU A 336     -19.892  34.867  26.963                       C  
ATOM   1323 CD1  LEU A 336     -20.466  35.659  25.793                       C  
ATOM   1324 CD2  LEU A 336     -19.626  35.791  28.134                       C  
ATOM   1325 H    LEU A 336     -19.094  32.029  26.804                       H  
ATOM   1326 HA   LEU A 336     -19.873  33.144  29.106                       H  
ATOM   1327 HB2  LEU A 336     -21.073  33.252  26.550                       H  
ATOM   1328 HB3  LEU A 336     -21.590  34.094  27.795                       H  
ATOM   1329 HG   LEU A 336     -19.047  34.484  26.680                       H  
ATOM   1330 1HD1 LEU A 336     -19.857  36.381  25.572                       H  
ATOM   1331 2HD1 LEU A 336     -20.568  35.067  25.031                       H  
ATOM   1332 3HD1 LEU A 336     -21.328  36.020  26.049                       H  
ATOM   1333 1HD2 LEU A 336     -19.098  36.545  27.828                       H  
ATOM   1334 2HD2 LEU A 336     -20.473  36.102  28.490                       H  
ATOM   1335 3HD2 LEU A 336     -19.140  35.303  28.817                       H  
ATOM   1336 N    PRO A 337     -22.049  32.059  29.780                       N  
ATOM   1337 CA   PRO A 337     -23.065  31.122  30.289                       C  
ATOM   1338 C    PRO A 337     -24.105  30.751  29.256                       C  
ATOM   1339 O    PRO A 337     -24.678  29.660  29.336                       O  
ATOM   1340 CB   PRO A 337     -23.709  31.870  31.465                       C  
ATOM   1341 CG   PRO A 337     -22.822  33.039  31.746                       C  
ATOM   1342 CD   PRO A 337     -22.079  33.354  30.484                       C  
ATOM   1343 HA   PRO A 337     -22.624  30.325  30.622                       H  
ATOM   1344 HB2  PRO A 337     -24.598  32.166  31.215                       H  
ATOM   1345 HB3  PRO A 337     -23.759  31.284  32.236                       H  
ATOM   1346 HG2  PRO A 337     -23.366  33.796  32.016                       H  
ATOM   1347 HG3  PRO A 337     -22.201  32.807  32.455                       H  
ATOM   1348 HD2  PRO A 337     -22.551  34.022  29.962                       H  
ATOM   1349 HD3  PRO A 337     -21.180  33.662  30.680                       H  
ATOM   1350 N    SER A 338     -24.362  31.625  28.280                       N  
ATOM   1351 CA   SER A 338     -25.302  31.325  27.202                       C  
ATOM   1352 C    SER A 338     -24.841  30.185  26.296                       C  
ATOM   1353 O    SER A 338     -25.602  29.769  25.408                       O  
ATOM   1354 CB   SER A 338     -25.514  32.588  26.374                       C  
ATOM   1355 OG   SER A 338     -24.257  33.147  26.018                       O  
ATOM   1356 H    SER A 338     -24.003  32.404  28.219                       H  
ATOM   1357 HA   SER A 338     -26.149  31.051  27.589                       H  
ATOM   1358 HB2  SER A 338     -26.004  32.364  25.568                       H  
ATOM   1359 HB3  SER A 338     -26.015  33.234  26.898                       H  
ATOM   1360 HG   SER A 338     -24.370  33.836  25.551                       H  
ATOM   1361 N    PHE A 339     -23.623  29.675  26.487                       N  
ATOM   1362 CA   PHE A 339     -23.103  28.579  25.681                       C  
ATOM   1363 C    PHE A 339     -23.039  27.255  26.432                       C  
ATOM   1364 O    PHE A 339     -22.724  26.228  25.821                       O  
ATOM   1365 CB   PHE A 339     -21.698  28.916  25.136                       C  
ATOM   1366 CG   PHE A 339     -21.703  29.906  24.007                       C  
ATOM   1367 CD1  PHE A 339     -21.928  31.254  24.251                       C  
ATOM   1368 CD2  PHE A 339     -21.478  29.490  22.708                       C  
ATOM   1369 CE1  PHE A 339     -21.945  32.173  23.208                       C  
ATOM   1370 CE2  PHE A 339     -21.486  30.389  21.665                       C  
ATOM   1371 CZ   PHE A 339     -21.723  31.738  21.910                       C  
ATOM   1372 H    PHE A 339     -23.074  29.953  27.087                       H  
ATOM   1373 HA   PHE A 339     -23.690  28.462  24.918                       H  
ATOM   1374 HB2  PHE A 339     -21.167  29.291  25.856                       H  
ATOM   1375 HB3  PHE A 339     -21.287  28.100  24.811                       H  
ATOM   1376 HD1  PHE A 339     -22.068  31.547  25.122                       H  
ATOM   1377 HD2  PHE A 339     -21.319  28.590  22.536                       H  
ATOM   1378 HE1  PHE A 339     -22.105  33.073  23.379                       H  
ATOM   1379 HE2  PHE A 339     -21.332  30.095  20.796                       H  
ATOM   1380 HZ   PHE A 339     -21.733  32.345  21.206                       H  
ATOM   1381 N    LYS A 340     -23.359  27.238  27.726                       N  
ATOM   1382 CA   LYS A 340     -23.301  25.996  28.478                       C  
ATOM   1383 C    LYS A 340     -24.265  24.956  27.946                       C  
ATOM   1384 O    LYS A 340     -24.023  23.759  28.131                       O  
ATOM   1385 CB   LYS A 340     -23.594  26.269  29.947                       C  
ATOM   1386 CG   LYS A 340     -22.643  27.232  30.597                       C  
ATOM   1387 CD   LYS A 340     -23.205  27.703  31.936                       C  
ATOM   1388 CE   LYS A 340     -22.145  27.694  33.021                       C  
ATOM   1389 NZ   LYS A 340     -22.743  27.242  34.337                       N  
ATOM   1390 H    LYS A 340     -23.610  27.922  28.183                       H  
ATOM   1391 HA   LYS A 340     -22.404  25.632  28.409                       H  
ATOM   1392 HB2  LYS A 340     -24.486  26.642  30.020                       H  
ATOM   1393 HB3  LYS A 340     -23.543  25.432  30.434                       H  
ATOM   1394 HG3  LYS A 340     -22.518  28.005  30.024                       H  
ATOM   1395 HG2  LYS A 340     -21.792  26.794  30.754                       H  
ATOM   1396 HD2  LYS A 340     -23.537  28.610  31.844                       H  
ATOM   1397 HD3  LYS A 340     -23.924  27.112  32.208                       H  
ATOM   1398 HE2  LYS A 340     -21.435  27.080  32.777                       H  
ATOM   1399 HE3  LYS A 340     -21.787  28.588  33.134                       H  
ATOM   1400 HZ1  LYS A 340     -22.116  27.230  34.968                       H  
ATOM   1401 HZ2  LYS A 340     -23.391  27.801  34.585                       H  
ATOM   1402 HZ3  LYS A 340     -23.084  26.425  34.252                       H  
ATOM   1403 N    GLN A 341     -25.332  25.387  27.269                       N  
ATOM   1404 CA   GLN A 341     -26.322  24.474  26.718                       C  
ATOM   1405 C    GLN A 341     -25.756  23.516  25.680                       C  
ATOM   1406 O    GLN A 341     -26.369  22.474  25.430                       O  
ATOM   1407 CB   GLN A 341     -27.452  25.280  26.073                       C  
ATOM   1408 CG   GLN A 341     -26.976  26.230  24.967                       C  
ATOM   1409 CD   GLN A 341     -28.103  27.036  24.359                       C  
ATOM   1410 OE1  GLN A 341     -29.093  26.488  23.854                       O  
ATOM   1411 NE2  GLN A 341     -27.964  28.356  24.420                       N  
ATOM   1412 H    GLN A 341     -25.506  26.215  27.113                       H  
ATOM   1413 HA   GLN A 341     -26.672  23.942  27.449                       H  
ATOM   1414 HB2  GLN A 341     -28.090  24.664  25.680                       H  
ATOM   1415 HB3  GLN A 341     -27.885  25.814  26.757                       H  
ATOM   1416 HG2  GLN A 341     -26.331  26.851  25.340                       H  
ATOM   1417 HG3  GLN A 341     -26.565  25.709  24.259                       H  
ATOM   1418 1HE2 GLN A 341     -27.266  28.699  24.788                       H  
ATOM   1419 2HE2 GLN A 341     -28.572  28.868  24.091                       H  
ATOM   1420 N    TYR A 342     -24.641  23.860  25.033                       N  
ATOM   1421 CA   TYR A 342     -24.135  23.056  23.927                       C  
ATOM   1422 C    TYR A 342     -23.347  21.834  24.377                       C  
ATOM   1423 O    TYR A 342     -23.191  20.904  23.584                       O  
ATOM   1424 CB   TYR A 342     -23.289  23.932  22.999                       C  
ATOM   1425 CG   TYR A 342     -24.081  25.113  22.481                       C  
ATOM   1426 CD1  TYR A 342     -25.279  24.930  21.798                       C  
ATOM   1427 CD2  TYR A 342     -23.656  26.406  22.710                       C  
ATOM   1428 CE1  TYR A 342     -26.039  26.025  21.360                       C  
ATOM   1429 CE2  TYR A 342     -24.378  27.489  22.257                       C  
ATOM   1430 CZ   TYR A 342     -25.575  27.294  21.587                       C  
ATOM   1431 OH   TYR A 342     -26.308  28.363  21.131                       O  
ATOM   1432 H    TYR A 342     -24.162  24.551  25.215                       H  
ATOM   1433 HA   TYR A 342     -24.887  22.722  23.414                       H  
ATOM   1434 HB2  TYR A 342     -22.521  24.269  23.487                       H  
ATOM   1435 HB3  TYR A 342     -22.995  23.405  22.240                       H  
ATOM   1436 HD1  TYR A 342     -25.582  24.067  21.629                       H  
ATOM   1437 HD2  TYR A 342     -22.866  26.549  23.178                       H  
ATOM   1438 HE1  TYR A 342     -26.848  25.890  20.921                       H  
ATOM   1439 HE2  TYR A 342     -24.062  28.351  22.402                       H  
ATOM   1440 HH   TYR A 342     -25.931  29.083  21.344                       H  
ATOM   1441 N    TRP A 343     -22.895  21.781  25.625                       N  
ATOM   1442 CA   TRP A 343     -22.272  20.563  26.125                       C  
ATOM   1443 C    TRP A 343     -23.227  19.378  26.003                       C  
ATOM   1444 O    TRP A 343     -24.408  19.464  26.356                       O  
ATOM   1445 CB   TRP A 343     -21.866  20.734  27.588                       C  
ATOM   1446 CG   TRP A 343     -20.753  21.710  27.870                       C  
ATOM   1447 CD1  TRP A 343     -20.855  22.881  28.546                       C  
ATOM   1448 CD2  TRP A 343     -19.368  21.583  27.494                       C  
ATOM   1449 NE1  TRP A 343     -19.613  23.485  28.650                       N  
ATOM   1450 CE2  TRP A 343     -18.693  22.719  27.984                       C  
ATOM   1451 CE3  TRP A 343     -18.642  20.625  26.779                       C  
ATOM   1452 CZ2  TRP A 343     -17.326  22.920  27.783                       C  
ATOM   1453 CZ3  TRP A 343     -17.279  20.824  26.585                       C  
ATOM   1454 CH2  TRP A 343     -16.640  21.964  27.078                       C  
ATOM   1455 H    TRP A 343     -22.936  22.425  26.194                       H  
ATOM   1456 HA   TRP A 343     -21.478  20.381  25.600                       H  
ATOM   1457 HB2  TRP A 343     -22.643  21.040  28.082                       H  
ATOM   1458 HB3  TRP A 343     -21.579  19.871  27.924                       H  
ATOM   1459 HD1  TRP A 343     -21.646  23.228  28.891                       H  
ATOM   1460 HE1  TRP A 343     -19.447  24.220  29.064                       H  
ATOM   1461 HE3  TRP A 343     -19.062  19.868  26.439                       H  
ATOM   1462 HZ2  TRP A 343     -16.896  23.674  28.115                       H  
ATOM   1463 HZ3  TRP A 343     -16.785  20.189  26.119                       H  
ATOM   1464 HH2  TRP A 343     -15.730  22.077  26.924                       H  
ATOM   1465 N    ASN A 344     -22.701  18.245  25.551                       N  
ATOM   1466 CA   ASN A 344     -23.511  17.036  25.522                       C  
ATOM   1467 C    ASN A 344     -23.929  16.643  26.939                       C  
ATOM   1468 O    ASN A 344     -23.346  17.081  27.933                       O  
ATOM   1469 CB   ASN A 344     -22.745  15.887  24.869                       C  
ATOM   1470 CG   ASN A 344     -22.606  16.044  23.358                       C  
ATOM   1471 OD1  ASN A 344     -23.442  16.661  22.692                       O  
ATOM   1472 ND2  ASN A 344     -21.554  15.452  22.809                       N  
ATOM   1473 H    ASN A 344     -21.897  18.151  25.262                       H  
ATOM   1474 HA   ASN A 344     -24.311  17.199  24.998                       H  
ATOM   1475 HB2  ASN A 344     -21.853  15.847  25.249                       H  
ATOM   1476 HB3  ASN A 344     -23.216  15.056  25.041                       H  
ATOM   1477 1HD2 ASN A 344     -21.424  15.506  21.961                       H  
ATOM   1478 2HD2 ASN A 344     -21.002  15.013  23.302                       H  
ATOM   1479 N    ARG A 345     -24.947  15.787  27.025                       N  
ATOM   1480 CA   ARG A 345     -25.381  15.267  28.316                       C  
ATOM   1481 C    ARG A 345     -24.217  14.611  29.047                       C  
ATOM   1482 O    ARG A 345     -23.479  13.798  28.479                       O  
ATOM   1483 CB   ARG A 345     -26.528  14.275  28.118                       C  
ATOM   1484 CG   ARG A 345     -26.890  13.467  29.345                       C  
ATOM   1485 CD   ARG A 345     -28.171  12.683  29.091                       C  
ATOM   1486 NE   ARG A 345     -28.279  11.517  29.964                       N  
ATOM   1487 CZ   ARG A 345     -29.414  10.874  30.208                       C  
ATOM   1488 NH1  ARG A 345     -30.533  11.304  29.638                       N  
ATOM   1489 NH2  ARG A 345     -29.434   9.814  31.026                       N  
ATOM   1490 H    ARG A 345     -25.399  15.492  26.355                       H  
ATOM   1491 HA   ARG A 345     -25.706  15.996  28.868                       H  
ATOM   1492 HB2  ARG A 345     -27.319  14.769  27.851                       H  
ATOM   1493 HB3  ARG A 345     -26.277  13.650  27.421                       H  
ATOM   1494 HG2  ARG A 345     -26.177  12.841  29.547                       H  
ATOM   1495 HG3  ARG A 345     -27.033  14.061  30.098                       H  
ATOM   1496 HD2  ARG A 345     -28.935  13.257  29.256                       H  
ATOM   1497 HD3  ARG A 345     -28.180  12.375  28.171                       H  
ATOM   1498 HE   ARG A 345     -27.562  11.229  30.344                       H  
ATOM   1499 HH11 ARG A 345     -30.514  11.990  29.119                       H  
ATOM   1500 HH12 ARG A 345     -31.276  10.898  29.787                       H  
ATOM   1501 HH21 ARG A 345     -28.707   9.545  31.398                       H  
ATOM   1502 HH22 ARG A 345     -30.173   9.403  31.179                       H  
ATOM   1503 N    GLY A 346     -24.045  14.989  30.313                       N  
ATOM   1504 CA   GLY A 346     -22.966  14.483  31.131                       C  
ATOM   1505 C    GLY A 346     -21.637  15.190  30.976                       C  
ATOM   1506 O    GLY A 346     -20.684  14.837  31.681                       O  
ATOM   1507 H    GLY A 346     -24.554  15.549  30.721                       H  
ATOM   1508 HA3  GLY A 346     -22.827  13.548  30.913                       H  
ATOM   1509 HA2  GLY A 346     -23.228  14.554  32.063                       H  
ATOM   1510 N    GLU A 347     -21.541  16.173  30.101                       N  
ATOM   1511 CA   GLU A 347     -20.311  16.887  29.818                       C  
ATOM   1512 C    GLU A 347     -20.367  18.293  30.396                       C  
ATOM   1513 O    GLU A 347     -21.455  18.860  30.574                       O  
ATOM   1514 CB   GLU A 347     -20.071  16.984  28.305                       C  
ATOM   1515 CG   GLU A 347     -20.190  15.646  27.554                       C  
ATOM   1516 CD   GLU A 347     -19.174  14.600  28.001                       C  
ATOM   1517 OE1  GLU A 347     -18.212  14.971  28.702                       O  
ATOM   1518 OE2  GLU A 347     -19.335  13.407  27.647                       O  
ATOM   1519 H    GLU A 347     -22.208  16.456  29.638                       H  
ATOM   1520 HA   GLU A 347     -19.566  16.409  30.216                       H  
ATOM   1521 HB2  GLU A 347     -20.725  17.591  27.926                       H  
ATOM   1522 HB3  GLU A 347     -19.176  17.325  28.155                       H  
ATOM   1523 HG2  GLU A 347     -21.076  15.281  27.703                       H  
ATOM   1524 HG3  GLU A 347     -20.052  15.806  26.607                       H  
ATOM   1525 N    PRO A 348     -19.205  18.902  30.681                       N  
ATOM   1526 CA   PRO A 348     -17.870  18.277  30.618                       C  
ATOM   1527 C    PRO A 348     -17.604  17.451  31.869                       C  
ATOM   1528 O    PRO A 348     -17.967  17.886  32.950                       O  
ATOM   1529 CB   PRO A 348     -16.918  19.471  30.516                       C  
ATOM   1530 CG   PRO A 348     -17.645  20.569  31.197                       C  
ATOM   1531 CD   PRO A 348     -19.124  20.338  31.004                       C  
ATOM   1532 HA   PRO A 348     -17.756  17.731  29.824                       H  
ATOM   1533 HB2  PRO A 348     -16.082  19.272  30.967                       H  
ATOM   1534 HB3  PRO A 348     -16.750  19.686  29.585                       H  
ATOM   1535 HG3  PRO A 348     -17.384  21.416  30.803                       H  
ATOM   1536 HG2  PRO A 348     -17.425  20.560  32.141                       H  
ATOM   1537 HD2  PRO A 348     -19.614  20.537  31.818                       H  
ATOM   1538 HD3  PRO A 348     -19.465  20.876  30.273                       H  
ATOM   1539 N    ASN A 349     -16.995  16.275  31.716                       N  
ATOM   1540 CA   ASN A 349     -16.770  15.373  32.833                       C  
ATOM   1541 C    ASN A 349     -15.304  15.121  33.158                       C  
ATOM   1542 O    ASN A 349     -15.024  14.475  34.173                       O  
ATOM   1543 CB   ASN A 349     -17.467  14.028  32.573                       C  
ATOM   1544 CG   ASN A 349     -17.051  13.389  31.261                       C  
ATOM   1545 OD1  ASN A 349     -16.173  13.886  30.549                       O  
ATOM   1546 ND2  ASN A 349     -17.667  12.264  30.950                       N  
ATOM   1547 H    ASN A 349     -16.700  15.979  30.964                       H  
ATOM   1548 HA   ASN A 349     -17.167  15.768  33.625                       H  
ATOM   1549 HB2  ASN A 349     -17.243  13.413  33.289                       H  
ATOM   1550 HB3  ASN A 349     -18.426  14.170  32.545                       H  
ATOM   1551 1HD2 ASN A 349     -17.473  11.855  30.218                       H  
ATOM   1552 2HD2 ASN A 349     -18.262  11.939  31.479                       H  
ATOM   1553 N    ASN A 350     -14.370  15.617  32.343                       N  
ATOM   1554 CA   ASN A 350     -12.933  15.562  32.638                       C  
ATOM   1555 C    ASN A 350     -12.459  14.151  32.989                       C  
ATOM   1556 O    ASN A 350     -11.607  13.958  33.858                       O  
ATOM   1557 CB   ASN A 350     -12.581  16.536  33.769                       C  
ATOM   1558 CG   ASN A 350     -11.103  16.903  33.792                       C  
ATOM   1559 OD1  ASN A 350     -10.520  17.222  32.758                       O  
ATOM   1560 ND2  ASN A 350     -10.492  16.857  34.975                       N  
ATOM   1561 H    ASN A 350     -14.547  16.000  31.594                       H  
ATOM   1562 HA   ASN A 350     -12.461  15.822  31.831                       H  
ATOM   1563 HB2  ASN A 350     -13.091  17.353  33.652                       H  
ATOM   1564 HB3  ASN A 350     -12.802  16.126  34.620                       H  
ATOM   1565 1HD2 ASN A 350      -9.658  17.055  35.036                       H  
ATOM   1566 2HD2 ASN A 350     -10.932  16.628  35.678                       H  
ATOM   1567 N    VAL A 351     -13.002  13.146  32.314                       N  
ATOM   1568 CA   VAL A 351     -12.659  11.771  32.655                       C  
ATOM   1569 C    VAL A 351     -11.265  11.463  32.117                       C  
ATOM   1570 O    VAL A 351     -11.023  11.522  30.908                       O  
ATOM   1571 CB   VAL A 351     -13.705  10.781  32.123                       C  
ATOM   1572 CG1  VAL A 351     -13.763  10.788  30.636                       C  
ATOM   1573 CG2  VAL A 351     -13.389   9.390  32.665                       C  
ATOM   1574 H    VAL A 351     -13.561  13.233  31.666                       H  
ATOM   1575 HA   VAL A 351     -12.634  11.682  33.621                       H  
ATOM   1576 HB   VAL A 351     -14.587  11.047  32.428                       H  
ATOM   1577 1HG1 VAL A 351     -14.521  10.257  30.347                       H  
ATOM   1578 2HG1 VAL A 351     -13.863  11.702  30.328                       H  
ATOM   1579 3HG1 VAL A 351     -12.941  10.409  30.287                       H  
ATOM   1580 1HG2 VAL A 351     -14.130   8.797  32.463                       H  
ATOM   1581 2HG2 VAL A 351     -12.579   9.063  32.242                       H  
ATOM   1582 3HG2 VAL A 351     -13.262   9.446  33.625                       H  
ATOM   1583 N    GLY A 352     -10.344  11.135  33.016                       N  
ATOM   1584 CA   GLY A 352      -8.969  10.904  32.600                       C  
ATOM   1585 C    GLY A 352      -8.295  12.157  32.095                       C  
ATOM   1586 O    GLY A 352      -7.490  12.091  31.155                       O  
ATOM   1587 H    GLY A 352     -10.486  11.041  33.859                       H  
ATOM   1588 HA2  GLY A 352      -8.460  10.566  33.353                       H  
ATOM   1589 HA3  GLY A 352      -8.958  10.244  31.889                       H  
ATOM   1590 N    GLU A 353      -8.644  13.313  32.674                       N  
ATOM   1591 CA   GLU A 353      -8.086  14.612  32.317                       C  
ATOM   1592 C    GLU A 353      -8.364  14.975  30.865                       C  
ATOM   1593 O    GLU A 353      -7.565  14.673  29.970                       O  
ATOM   1594 CB   GLU A 353      -6.583  14.641  32.587                       C  
ATOM   1595 CG   GLU A 353      -6.076  16.021  32.945                       C  
ATOM   1596 CD   GLU A 353      -6.779  16.587  34.173                       C  
ATOM   1597 OE1  GLU A 353      -6.832  15.877  35.203                       O  
ATOM   1598 OE2  GLU A 353      -7.293  17.725  34.099                       O  
ATOM   1599 H    GLU A 353      -9.227  13.369  33.303                       H  
ATOM   1600 HA   GLU A 353      -8.514  15.284  32.870                       H  
ATOM   1601 HB2  GLU A 353      -6.384  14.047  33.327                       H  
ATOM   1602 HB3  GLU A 353      -6.114  14.347  31.790                       H  
ATOM   1603 HG2  GLU A 353      -5.126  15.972  33.135                       H  
ATOM   1604 HG3  GLU A 353      -6.235  16.622  32.201                       H  
ATOM   1605 N    GLU A 354      -9.470  15.683  30.644                       N  
ATOM   1606 CA   GLU A 354      -9.886  16.140  29.323                       C  
ATOM   1607 C    GLU A 354      -9.988  17.656  29.364                       C  
ATOM   1608 O    GLU A 354     -10.850  18.207  30.060                       O  
ATOM   1609 CB   GLU A 354     -11.223  15.521  28.910                       C  
ATOM   1610 CG   GLU A 354     -11.257  14.014  29.120                       C  
ATOM   1611 CD   GLU A 354     -12.563  13.394  28.724                       C  
ATOM   1612 OE1  GLU A 354     -13.603  13.886  29.210                       O  
ATOM   1613 OE2  GLU A 354     -12.547  12.429  27.920                       O  
ATOM   1614 H    GLU A 354     -10.012  15.918  31.269                       H  
ATOM   1615 HA   GLU A 354      -9.223  15.883  28.663                       H  
ATOM   1616 HB2  GLU A 354     -11.932  15.916  29.441                       H  
ATOM   1617 HB3  GLU A 354     -11.376  15.697  27.968                       H  
ATOM   1618 HG2  GLU A 354     -10.559  13.606  28.586                       H  
ATOM   1619 HG3  GLU A 354     -11.110  13.824  30.060                       H  
ATOM   1620 N    ASP A 355      -9.118  18.333  28.619                       N  
ATOM   1621 CA   ASP A 355      -9.008  19.780  28.748                       C  
ATOM   1622 C    ASP A 355      -9.232  20.553  27.450                       C  
ATOM   1623 O    ASP A 355      -9.025  21.774  27.436                       O  
ATOM   1624 CB   ASP A 355      -7.637  20.154  29.331                       C  
ATOM   1625 CG   ASP A 355      -7.465  19.723  30.789                       C  
ATOM   1626 OD1  ASP A 355      -8.467  19.474  31.497                       O  
ATOM   1627 OD2  ASP A 355      -6.304  19.651  31.237                       O  
ATOM   1628 H    ASP A 355      -8.588  17.980  28.041                       H  
ATOM   1629 HA   ASP A 355      -9.705  20.067  29.359                       H  
ATOM   1630 HB2  ASP A 355      -6.944  19.721  28.808                       H  
ATOM   1631 HB3  ASP A 355      -7.530  21.118  29.290                       H  
ATOM   1632 N    CYX A 356      -9.647  19.891  26.372                       N  
ATOM   1633 CA   CYX A 356      -9.890  20.530  25.087                       C  
ATOM   1634 C    CYX A 356     -11.263  20.134  24.567                       C  
ATOM   1635 O    CYX A 356     -11.689  18.991  24.729                       O  
ATOM   1636 CB   CYX A 356      -8.820  20.128  24.092                       C  
ATOM   1637 SG   CYX A 356      -7.174  20.751  24.555                       S  
ATOM   1638 H    CYX A 356      -9.798  19.045  26.365                       H  
ATOM   1639 HA   CYX A 356      -9.882  21.495  25.186                       H  
ATOM   1640 HB2  CYX A 356      -8.775  19.160  24.049                       H  
ATOM   1641 HB3  CYX A 356      -9.046  20.489  23.221                       H  
ATOM   1642 N    ALA A 357     -11.951  21.077  23.935                       N  
ATOM   1643 CA   ALA A 357     -13.326  20.860  23.506                       C  
ATOM   1644 C    ALA A 357     -13.425  20.457  22.039                       C  
ATOM   1645 O    ALA A 357     -12.715  20.989  21.178                       O  
ATOM   1646 CB   ALA A 357     -14.160  22.119  23.737                       C  
ATOM   1647 H    ALA A 357     -11.639  21.855  23.742                       H  
ATOM   1648 HA   ALA A 357     -13.685  20.123  24.025                       H  
ATOM   1649 HB1  ALA A 357     -15.083  21.934  23.503                       H  
ATOM   1650 HB2  ALA A 357     -14.101  22.370  24.672                       H  
ATOM   1651 HB3  ALA A 357     -13.814  22.833  23.180                       H  
ATOM   1652 N    GLU A 358     -14.361  19.549  21.756                       N  
ATOM   1653 CA   GLU A 358     -14.598  19.060  20.406                       C  
ATOM   1654 C    GLU A 358     -16.087  19.105  20.086                       C  
ATOM   1655 O    GLU A 358     -16.921  19.013  20.987                       O  
ATOM   1656 CB   GLU A 358     -14.120  17.618  20.234                       C  
ATOM   1657 CG   GLU A 358     -14.907  16.630  21.081                       C  
ATOM   1658 CD   GLU A 358     -14.593  15.169  20.813                       C  
ATOM   1659 OE1  GLU A 358     -14.862  14.330  21.711                       O  
ATOM   1660 OE2  GLU A 358     -14.110  14.844  19.708                       O  
ATOM   1661 H    GLU A 358     -14.878  19.197  22.346                       H  
ATOM   1662 HA   GLU A 358     -14.122  19.634  19.785                       H  
ATOM   1663 HB2  GLU A 358     -14.219  17.362  19.304                       H  
ATOM   1664 HB3  GLU A 358     -13.188  17.562  20.496                       H  
ATOM   1665 HG2  GLU A 358     -14.713  16.803  22.015                       H  
ATOM   1666 HG3  GLU A 358     -15.852  16.761  20.908                       H  
ATOM   1667 N    PHE A 359     -16.411  19.221  18.795                       N  
ATOM   1668 CA   PHE A 359     -17.756  18.917  18.319                       C  
ATOM   1669 C    PHE A 359     -17.910  17.402  18.282                       C  
ATOM   1670 O    PHE A 359     -17.106  16.716  17.649                       O  
ATOM   1671 CB   PHE A 359     -18.002  19.492  16.922                       C  
ATOM   1672 CG   PHE A 359     -17.850  20.980  16.842                       C  
ATOM   1673 CD1  PHE A 359     -18.901  21.815  17.169                       C  
ATOM   1674 CD2  PHE A 359     -16.658  21.543  16.432                       C  
ATOM   1675 CE1  PHE A 359     -18.765  23.181  17.094                       C  
ATOM   1676 CE2  PHE A 359     -16.521  22.910  16.358                       C  
ATOM   1677 CZ   PHE A 359     -17.582  23.729  16.696                       C  
ATOM   1678 H    PHE A 359     -15.869  19.475  18.178                       H  
ATOM   1679 HA   PHE A 359     -18.412  19.315  18.912                       H  
ATOM   1680 HB3  PHE A 359     -18.907  19.272  16.650                       H  
ATOM   1681 HB2  PHE A 359     -17.365  19.096  16.306                       H  
ATOM   1682 HD1  PHE A 359     -19.711  21.448  17.443                       H  
ATOM   1683 HD2  PHE A 359     -15.943  20.995  16.205                       H  
ATOM   1684 HE1  PHE A 359     -19.481  23.732  17.317                       H  
ATOM   1685 HE2  PHE A 359     -15.715  23.283  16.081                       H  
ATOM   1686 HZ   PHE A 359     -17.489  24.654  16.651                       H  
ATOM   1687 N    SER A 360     -18.935  16.882  18.957                       N  
ATOM   1688 CA   SER A 360     -19.150  15.436  19.065                       C  
ATOM   1689 C    SER A 360     -20.647  15.161  19.029                       C  
ATOM   1690 O    SER A 360     -21.357  15.448  19.997                       O  
ATOM   1691 CB   SER A 360     -18.530  14.873  20.349                       C  
ATOM   1692 OG   SER A 360     -18.817  13.489  20.522                       O  
ATOM   1693 H    SER A 360     -19.527  17.353  19.367                       H  
ATOM   1694 HA   SER A 360     -18.740  15.000  18.301                       H  
ATOM   1695 HB2  SER A 360     -17.568  14.987  20.306                       H  
ATOM   1696 HB3  SER A 360     -18.889  15.361  21.107                       H  
ATOM   1697 HG   SER A 360     -18.384  13.034  19.964                       H  
ATOM   1698 N    GLY A 361     -21.120  14.579  17.934                       N  
ATOM   1699 CA   GLY A 361     -22.541  14.323  17.791                       C  
ATOM   1700 C    GLY A 361     -23.317  15.614  17.697                       C  
ATOM   1701 O    GLY A 361     -23.048  16.434  16.819                       O  
ATOM   1702 H    GLY A 361     -20.641  14.326  17.266                       H  
ATOM   1703 HA2  GLY A 361     -22.699  13.805  16.986                       H  
ATOM   1704 HA3  GLY A 361     -22.861  13.822  18.557                       H  
ATOM   1705 N    ASN A 362     -24.275  15.806  18.597                       N  
ATOM   1706 CA   ASN A 362     -25.156  16.961  18.531                       C  
ATOM   1707 C    ASN A 362     -24.643  18.147  19.331                       C  
ATOM   1708 O    ASN A 362     -25.295  19.200  19.323                       O  
ATOM   1709 CB   ASN A 362     -26.551  16.590  19.047                       C  
ATOM   1710 CG   ASN A 362     -27.224  15.541  18.201                       C  
ATOM   1711 OD1  ASN A 362     -27.113  15.548  16.975                       O  
ATOM   1712 ND2  ASN A 362     -27.931  14.632  18.849                       N  
ATOM   1713 H    ASN A 362     -24.434  15.277  19.257                       H  
ATOM   1714 HA   ASN A 362     -25.231  17.229  17.602                       H  
ATOM   1715 HB2  ASN A 362     -26.473  16.243  19.949                       H  
ATOM   1716 HB3  ASN A 362     -27.110  17.382  19.044                       H  
ATOM   1717 1HD2 ASN A 362     -27.987  14.661  19.706                       H  
ATOM   1718 2HD2 ASN A 362     -28.335  14.011  18.412                       H  
ATOM   1719 N    GLY A 363     -23.539  17.994  20.053                       N  
ATOM   1720 CA   GLY A 363     -23.052  19.031  20.947                       C  
ATOM   1721 C    GLY A 363     -21.569  18.944  21.137                       C  
ATOM   1722 O    GLY A 363     -20.846  18.476  20.247                       O  
ATOM   1723 H    GLY A 363     -23.050  17.287  20.040                       H  
ATOM   1724 HA2  GLY A 363     -23.265  19.903  20.579                       H  
ATOM   1725 HA3  GLY A 363     -23.481  18.941  21.813                       H  
ATOM   1726 N    TRP A 364     -21.110  19.387  22.303                       N  
ATOM   1727 CA   TRP A 364     -19.696  19.474  22.628                       C  
ATOM   1728 C    TRP A 364     -19.291  18.430  23.660                       C  
ATOM   1729 O    TRP A 364     -20.072  18.068  24.549                       O  
ATOM   1730 CB   TRP A 364     -19.333  20.837  23.223                       C  
ATOM   1731 CG   TRP A 364     -19.657  22.052  22.417                       C  
ATOM   1732 CD1  TRP A 364     -20.154  22.107  21.135                       C  
ATOM   1733 CD2  TRP A 364     -19.521  23.412  22.853                       C  
ATOM   1734 NE1  TRP A 364     -20.318  23.420  20.757                       N  
ATOM   1735 CE2  TRP A 364     -19.932  24.235  21.789                       C  
ATOM   1736 CE3  TRP A 364     -19.104  24.013  24.048                       C  
ATOM   1737 CZ2  TRP A 364     -19.943  25.625  21.887                       C  
ATOM   1738 CZ3  TRP A 364     -19.096  25.399  24.127                       C  
ATOM   1739 CH2  TRP A 364     -19.519  26.182  23.060                       C  
ATOM   1740 H    TRP A 364     -21.621  19.653  22.942                       H  
ATOM   1741 HA   TRP A 364     -19.208  19.323  21.804                       H  
ATOM   1742 HB2  TRP A 364     -19.804  20.928  24.067                       H  
ATOM   1743 HB3  TRP A 364     -18.375  20.849  23.375                       H  
ATOM   1744 HD1  TRP A 364     -20.349  21.369  20.604                       H  
ATOM   1745 HE1  TRP A 364     -20.614  23.687  19.995                       H  
ATOM   1746 HE3  TRP A 364     -18.838  23.494  24.772                       H  
ATOM   1747 HZ2  TRP A 364     -20.229  26.154  21.178                       H  
ATOM   1748 HZ3  TRP A 364     -18.802  25.811  24.908                       H  
ATOM   1749 HH2  TRP A 364     -19.513  27.108  23.147                       H  
ATOM   1750 N    ASN A 365     -18.025  18.017  23.582                       N  
ATOM   1751 CA   ASN A 365     -17.417  17.124  24.555                       C  
ATOM   1752 C    ASN A 365     -16.028  17.647  24.909                       C  
ATOM   1753 O    ASN A 365     -15.351  18.222  24.064                       O  
ATOM   1754 CB   ASN A 365     -17.279  15.702  24.008                       C  
ATOM   1755 CG   ASN A 365     -16.527  14.793  24.950                       C  
ATOM   1756 OD1  ASN A 365     -16.832  14.722  26.141                       O  
ATOM   1757 ND2  ASN A 365     -15.523  14.101  24.424                       N  
ATOM   1758 H    ASN A 365     -17.486  18.252  22.954                       H  
ATOM   1759 HA   ASN A 365     -17.966  17.103  25.354                       H  
ATOM   1760 HB3  ASN A 365     -16.796  15.731  23.167                       H  
ATOM   1761 HB2  ASN A 365     -18.163  15.328  23.870                       H  
ATOM   1762 1HD2 ASN A 365     -15.062  13.569  24.918                       H  
ATOM   1763 2HD2 ASN A 365     -15.333  14.185  23.589                       H  
ATOM   1764 N    ASP A 366     -15.611  17.447  26.158                       N  
ATOM   1765 CA   ASP A 366     -14.215  17.668  26.532                       C  
ATOM   1766 C    ASP A 366     -13.461  16.355  26.349                       C  
ATOM   1767 O    ASP A 366     -13.935  15.308  26.786                       O  
ATOM   1768 CB   ASP A 366     -14.093  18.175  27.973                       C  
ATOM   1769 CG   ASP A 366     -14.704  17.253  29.001                       C  
ATOM   1770 OD1  ASP A 366     -15.656  16.498  28.715                       O  
ATOM   1771 OD2  ASP A 366     -14.212  17.323  30.143                       O  
ATOM   1772 H    ASP A 366     -16.116  17.185  26.803                       H  
ATOM   1773 HA   ASP A 366     -13.820  18.347  25.964                       H  
ATOM   1774 HB2  ASP A 366     -13.152  18.276  28.189                       H  
ATOM   1775 HB3  ASP A 366     -14.542  19.032  28.041                       H  
ATOM   1776 N    ASP A 367     -12.302  16.404  25.689                       N  
ATOM   1777 CA   ASP A 367     -11.542  15.192  25.391                       C  
ATOM   1778 C    ASP A 367     -10.066  15.476  25.618                       C  
ATOM   1779 O    ASP A 367      -9.666  16.618  25.841                       O  
ATOM   1780 CB   ASP A 367     -11.781  14.712  23.953                       C  
ATOM   1781 CG   ASP A 367     -11.711  13.196  23.810                       C  
ATOM   1782 OD1  ASP A 367     -11.121  12.512  24.681                       O  
ATOM   1783 OD2  ASP A 367     -12.239  12.677  22.803                       O  
ATOM   1784 H    ASP A 367     -11.937  17.128  25.404                       H  
ATOM   1785 HA   ASP A 367     -11.818  14.484  25.994                       H  
ATOM   1786 HB3  ASP A 367     -11.104  15.098  23.375                       H  
ATOM   1787 HB2  ASP A 367     -12.663  14.998  23.667                       H  
ATOM   1788 N    LYS A 368      -9.263  14.416  25.569                       N  
ATOM   1789 CA   LYS A 368      -7.826  14.531  25.769                       C  
ATOM   1790 C    LYS A 368      -7.199  15.339  24.647                       C  
ATOM   1791 O    LYS A 368      -7.398  15.033  23.469                       O  
ATOM   1792 CB   LYS A 368      -7.203  13.136  25.814                       C  
ATOM   1793 CG   LYS A 368      -7.227  12.467  27.177                       C  
ATOM   1794 CD   LYS A 368      -8.630  12.175  27.672                       C  
ATOM   1795 CE   LYS A 368      -9.239  10.930  27.019                       C  
ATOM   1796 NZ   LYS A 368     -10.433  10.444  27.803                       N  
ATOM   1797 H    LYS A 368      -9.529  13.612  25.419                       H  
ATOM   1798 HA   LYS A 368      -7.649  14.981  26.609                       H  
ATOM   1799 HB2  LYS A 368      -7.688  12.562  25.200                       H  
ATOM   1800 HB3  LYS A 368      -6.275  13.205  25.540                       H  
ATOM   1801 HG2  LYS A 368      -6.748  11.625  27.124                       H  
ATOM   1802 HG3  LYS A 368      -6.799  13.052  27.822                       H  
ATOM   1803 HD2  LYS A 368      -8.604  12.028  28.630                       H  
ATOM   1804 HD3  LYS A 368      -9.202  12.931  27.467                       H  
ATOM   1805 HE2  LYS A 368      -9.529  11.146  26.119                       H  
ATOM   1806 HE3  LYS A 368      -8.578  10.221  26.995                       H  
ATOM   1807 HZ1  LYS A 368     -10.190  10.240  28.634                       H  
ATOM   1808 HZ2  LYS A 368     -11.057  11.078  27.832                       H  
ATOM   1809 HZ3  LYS A 368     -10.776   9.719  27.417                       H  
ATOM   1810 N    CYX A 369      -6.407  16.350  25.018                       N  
ATOM   1811 CA   CYX A 369      -5.827  17.252  24.028                       C  
ATOM   1812 C    CYX A 369      -4.827  16.553  23.119                       C  
ATOM   1813 O    CYX A 369      -4.617  17.001  21.987                       O  
ATOM   1814 CB   CYX A 369      -5.163  18.434  24.731                       C  
ATOM   1815 SG   CYX A 369      -6.325  19.364  25.795                       S  
ATOM   1816 H    CYX A 369      -6.192  16.534  25.830                       H  
ATOM   1817 HA   CYX A 369      -6.543  17.589  23.466                       H  
ATOM   1818 HB3  CYX A 369      -4.812  19.044  24.063                       H  
ATOM   1819 HB2  CYX A 369      -4.441  18.104  25.290                       H  
ATOM   1820 N    ASN A 370      -4.233  15.449  23.572                       N  
ATOM   1821 CA   ASN A 370      -3.258  14.724  22.767                       C  
ATOM   1822 C    ASN A 370      -3.889  13.897  21.660                       C  
ATOM   1823 O    ASN A 370      -3.154  13.390  20.806                       O  
ATOM   1824 CB   ASN A 370      -2.437  13.806  23.667                       C  
ATOM   1825 CG   ASN A 370      -3.314  12.956  24.576                       C  
ATOM   1826 OD1  ASN A 370      -3.784  11.898  24.181                       O  
ATOM   1827 ND2  ASN A 370      -3.557  13.436  25.790                       N  
ATOM   1828 H    ASN A 370      -4.378  15.100  24.344                       H  
ATOM   1829 HA   ASN A 370      -2.666  15.370  22.351                       H  
ATOM   1830 HB2  ASN A 370      -1.907  13.211  23.115                       H  
ATOM   1831 HB3  ASN A 370      -1.856  14.346  24.226                       H  
ATOM   1832 1HD2 ASN A 370      -3.225  14.193  26.028                       H  
ATOM   1833 2HD2 ASN A 370      -4.048  12.990  26.338                       H  
ATOM   1834 N    LEU A 371      -5.211  13.746  21.652                       N  
ATOM   1835 CA   LEU A 371      -5.866  12.929  20.642                       C  
ATOM   1836 C    LEU A 371      -5.905  13.632  19.291                       C  
ATOM   1837 O    LEU A 371      -6.132  14.842  19.205                       O  
ATOM   1838 CB   LEU A 371      -7.288  12.601  21.081                       C  
ATOM   1839 CG   LEU A 371      -7.434  11.566  22.192                       C  
ATOM   1840 CD1  LEU A 371      -8.880  11.510  22.667                       C  
ATOM   1841 CD2  LEU A 371      -6.971  10.205  21.689                       C  
ATOM   1842 H    LEU A 371      -5.748  14.105  22.219                       H  
ATOM   1843 HA   LEU A 371      -5.364  12.106  20.536                       H  
ATOM   1844 HB2  LEU A 371      -7.701  13.420  21.397                       H  
ATOM   1845 HB3  LEU A 371      -7.770  12.262  20.310                       H  
ATOM   1846 HG   LEU A 371      -6.883  11.814  22.950                       H  
ATOM   1847 1HD1 LEU A 371      -8.955  10.848  23.373                       H  
ATOM   1848 2HD1 LEU A 371      -9.136  12.383  23.004                       H  
ATOM   1849 3HD1 LEU A 371      -9.449  11.263  21.921                       H  
ATOM   1850 1HD2 LEU A 371      -7.306   9.518  22.287                       H  
ATOM   1851 2HD2 LEU A 371      -7.319  10.064  20.795                       H  
ATOM   1852 3HD2 LEU A 371      -6.002  10.187  21.674                       H  
ATOM   1853 N    ALA A 372      -5.744  12.852  18.224                       N  
ATOM   1854 CA   ALA A 372      -5.824  13.396  16.874                       C  
ATOM   1855 C    ALA A 372      -7.278  13.464  16.420                       C  
ATOM   1856 O    ALA A 372      -7.984  12.450  16.417                       O  
ATOM   1857 CB   ALA A 372      -4.999  12.547  15.911                       C  
ATOM   1858 H    ALA A 372      -5.589  12.006  18.258                       H  
ATOM   1859 HA   ALA A 372      -5.465  14.297  16.875                       H  
ATOM   1860 HB1  ALA A 372      -5.067  12.925  15.020                       H  
ATOM   1861 HB2  ALA A 372      -4.074  12.549  16.202                       H  
ATOM   1862 HB3  ALA A 372      -5.345  11.641  15.914                       H  
ATOM   1863 N    LYS A 373      -7.722  14.664  16.041                       N  
ATOM   1864 CA   LYS A 373      -9.069  14.888  15.537                       C  
ATOM   1865 C    LYS A 373      -9.006  15.825  14.335                       C  
ATOM   1866 O    LYS A 373      -7.991  16.474  14.083                       O  
ATOM   1867 CB   LYS A 373      -9.977  15.508  16.605                       C  
ATOM   1868 CG   LYS A 373     -10.134  14.676  17.878                       C  
ATOM   1869 CD   LYS A 373     -11.032  15.396  18.871                       C  
ATOM   1870 CE   LYS A 373     -11.108  14.679  20.207                       C  
ATOM   1871 NZ   LYS A 373     -11.897  13.405  20.115                       N  
ATOM   1872 H    LYS A 373      -7.245  15.379  16.069                       H  
ATOM   1873 HA   LYS A 373      -9.437  14.035  15.258                       H  
ATOM   1874 HB2  LYS A 373      -9.606  16.367  16.862                       H  
ATOM   1875 HB3  LYS A 373     -10.861  15.629  16.224                       H  
ATOM   1876 HG2  LYS A 373     -10.536  13.820  17.660                       H  
ATOM   1877 HG3  LYS A 373      -9.265  14.540  18.288                       H  
ATOM   1878 HD2  LYS A 373     -10.683  16.287  19.027                       H  
ATOM   1879 HD3  LYS A 373     -11.929  15.450  18.506                       H  
ATOM   1880 HE2  LYS A 373     -10.211  14.460  20.503                       H  
ATOM   1881 HE3  LYS A 373     -11.540  15.257  20.855                       H  
ATOM   1882 HZ1  LYS A 373     -12.723  13.578  19.835                       H  
ATOM   1883 HZ2  LYS A 373     -11.508  12.847  19.540                       H  
ATOM   1884 HZ3  LYS A 373     -11.938  13.015  20.913                       H  
ATOM   1885 N    PHE A 374     -10.110  15.911  13.598                       N  
ATOM   1886 CA   PHE A 374     -10.244  16.977  12.618                       C  
ATOM   1887 C    PHE A 374     -10.297  18.310  13.352                       C  
ATOM   1888 O    PHE A 374     -10.463  18.359  14.573                       O  
ATOM   1889 CB   PHE A 374     -11.486  16.751  11.756                       C  
ATOM   1890 CG   PHE A 374     -11.449  15.456  11.006                       C  
ATOM   1891 CD1  PHE A 374     -10.774  15.365   9.801                       C  
ATOM   1892 CD2  PHE A 374     -12.070  14.327  11.509                       C  
ATOM   1893 CE1  PHE A 374     -10.722  14.169   9.109                       C  
ATOM   1894 CE2  PHE A 374     -12.020  13.127  10.824                       C  
ATOM   1895 CZ   PHE A 374     -11.352  13.049   9.623                       C  
ATOM   1896 H    PHE A 374     -10.781  15.375  13.646                       H  
ATOM   1897 HA   PHE A 374      -9.486  16.993  12.012                       H  
ATOM   1898 HB3  PHE A 374     -11.555  17.470  11.108                       H  
ATOM   1899 HB2  PHE A 374     -12.269  16.744  12.328                       H  
ATOM   1900 HD1  PHE A 374     -10.351  16.116   9.452                       H  
ATOM   1901 HD2  PHE A 374     -12.527  14.375  12.318                       H  
ATOM   1902 HE1  PHE A 374     -10.265  14.117   8.301                       H  
ATOM   1903 HE2  PHE A 374     -12.436  12.373  11.174                       H  
ATOM   1904 HZ   PHE A 374     -11.324  12.244   9.157                       H  
ATOM   1905 N    TRP A 375     -10.128  19.399  12.604                       N  
ATOM   1906 CA   TRP A 375     -10.234  20.742  13.166                       C  
ATOM   1907 C    TRP A 375     -10.868  21.688  12.152                       C  
ATOM   1908 O    TRP A 375     -10.943  21.392  10.961                       O  
ATOM   1909 CB   TRP A 375      -8.862  21.269  13.597                       C  
ATOM   1910 CG   TRP A 375      -7.948  21.604  12.449                       C  
ATOM   1911 CD1  TRP A 375      -7.812  22.812  11.834                       C  
ATOM   1912 CD2  TRP A 375      -7.041  20.714  11.787                       C  
ATOM   1913 NE1  TRP A 375      -6.868  22.732  10.831                       N  
ATOM   1914 CE2  TRP A 375      -6.390  21.450  10.777                       C  
ATOM   1915 CE3  TRP A 375      -6.728  19.363  11.941                       C  
ATOM   1916 CZ2  TRP A 375      -5.446  20.878   9.929                       C  
ATOM   1917 CZ3  TRP A 375      -5.787  18.800  11.099                       C  
ATOM   1918 CH2  TRP A 375      -5.160  19.555  10.107                       C  
ATOM   1919 H    TRP A 375      -9.950  19.385  11.763                       H  
ATOM   1920 HA   TRP A 375     -10.818  20.716  13.940                       H  
ATOM   1921 HB2  TRP A 375      -8.988  22.076  14.119                       H  
ATOM   1922 HB3  TRP A 375      -8.423  20.591  14.135                       H  
ATOM   1923 HD1  TRP A 375      -8.287  23.579  12.058                       H  
ATOM   1924 HE1  TRP A 375      -6.621  23.381  10.323                       H  
ATOM   1925 HE3  TRP A 375      -7.145  18.851  12.597                       H  
ATOM   1926 HZ2  TRP A 375      -5.026  21.377   9.266                       H  
ATOM   1927 HZ3  TRP A 375      -5.567  17.902  11.196                       H  
ATOM   1928 HH2  TRP A 375      -4.533  19.147   9.555                       H  
ATOM   1929 N    ILE A 376     -11.358  22.823  12.649                       N  
ATOM   1930 CA   ILE A 376     -11.945  23.871  11.819                       C  
ATOM   1931 C    ILE A 376     -11.191  25.159  12.091                       C  
ATOM   1932 O    ILE A 376     -10.990  25.529  13.253                       O  
ATOM   1933 CB   ILE A 376     -13.448  24.051  12.101                       C  
ATOM   1934 CG1  ILE A 376     -14.223  22.836  11.582                       C  
ATOM   1935 CG2  ILE A 376     -13.972  25.332  11.482                       C  
ATOM   1936 CD1  ILE A 376     -15.700  22.825  11.989                       C  
ATOM   1937 H    ILE A 376     -11.361  23.011  13.488                       H  
ATOM   1938 HA   ILE A 376     -11.838  23.637  10.883                       H  
ATOM   1939 HB   ILE A 376     -13.574  24.117  13.061                       H  
ATOM   1940 2HG1 ILE A 376     -14.184  22.831  10.613                       H  
ATOM   1941 3HG1 ILE A 376     -13.813  22.030  11.935                       H  
ATOM   1942 1HG2 ILE A 376     -14.940  25.290  11.440                       H  
ATOM   1943 2HG2 ILE A 376     -13.696  26.083  12.030                       H  
ATOM   1944 3HG2 ILE A 376     -13.606  25.422  10.588                       H  
ATOM   1945 1HD1 ILE A 376     -16.040  21.919  11.923                       H  
ATOM   1946 2HD1 ILE A 376     -15.778  23.141  12.903                       H  
ATOM   1947 3HD1 ILE A 376     -16.196  23.409  11.394                       H  
ATOM   1948 N    CYX A 377     -10.774  25.836  11.025                       N  
ATOM   1949 CA   CYX A 377     -10.155  27.147  11.111                       C  
ATOM   1950 C    CYX A 377     -11.154  28.215  10.682                       C  
ATOM   1951 O    CYX A 377     -12.031  27.976   9.846                       O  
ATOM   1952 CB   CYX A 377      -8.917  27.251  10.219                       C  
ATOM   1953 SG   CYX A 377      -7.561  26.083  10.524                       S  
ATOM   1954 H    CYX A 377     -10.843  25.543  10.219                       H  
ATOM   1955 HA   CYX A 377      -9.881  27.301  12.029                       H  
ATOM   1956 HB2  CYX A 377      -9.200  27.117   9.301                       H  
ATOM   1957 HB3  CYX A 377      -8.548  28.142  10.326                       H  
ATOM   1958 N    LYS A 378     -10.975  29.412  11.228                       N  
ATOM   1959 CA   LYS A 378     -11.834  30.546  10.930                       C  
ATOM   1960 C    LYS A 378     -10.970  31.775  10.691                       C  
ATOM   1961 O    LYS A 378      -9.986  32.005  11.402                       O  
ATOM   1962 CB   LYS A 378     -12.828  30.800  12.074                       C  
ATOM   1963 CG   LYS A 378     -13.621  32.082  11.964                       C  
ATOM   1964 CD   LYS A 378     -14.413  32.312  13.273                       C  
ATOM   1965 CE   LYS A 378     -15.148  33.621  13.259                       C  
ATOM   1966 NZ   LYS A 378     -15.876  33.838  14.541                       N  
ATOM   1967 H    LYS A 378     -10.347  29.594  11.787                       H  
ATOM   1968 HA   LYS A 378     -12.343  30.376  10.122                       H  
ATOM   1969 HB2  LYS A 378     -13.463  30.067  12.097                       H  
ATOM   1970 HB3  LYS A 378     -12.333  30.837  12.908                       H  
ATOM   1971 HG2  LYS A 378     -13.020  32.831  11.826                       H  
ATOM   1972 HG3  LYS A 378     -14.248  32.019  11.226                       H  
ATOM   1973 HD2  LYS A 378     -15.062  31.600  13.383                       H  
ATOM   1974 HD3  LYS A 378     -13.797  32.318  14.022                       H  
ATOM   1975 HE2  LYS A 378     -14.515  34.346  13.139                       H  
ATOM   1976 HE3  LYS A 378     -15.794  33.621  12.535                       H  
ATOM   1977 HZ1  LYS A 378     -16.464  33.183  14.671                       H  
ATOM   1978 HZ2  LYS A 378     -15.300  33.849  15.220                       H  
ATOM   1979 HZ3  LYS A 378     -16.309  34.615  14.517                       H  
ATOM   1980 N    LYS A 379     -11.323  32.538   9.658                       N  
ATOM   1981 CA   LYS A 379     -10.729  33.851   9.437                       C  
ATOM   1982 C    LYS A 379     -11.740  34.746   8.734                       C  
ATOM   1983 O    LYS A 379     -12.707  34.270   8.142                       O  
ATOM   1984 CB   LYS A 379      -9.448  33.772   8.619                       C  
ATOM   1985 CG   LYS A 379      -9.620  33.324   7.197                       C  
ATOM   1986 CD   LYS A 379      -8.254  33.536   6.485                       C  
ATOM   1987 CE   LYS A 379      -8.050  32.636   5.326                       C  
ATOM   1988 NZ   LYS A 379      -6.646  32.843   4.773                       N  
ATOM   1989 H    LYS A 379     -11.908  32.315   9.068                       H  
ATOM   1990 HA   LYS A 379     -10.515  34.241  10.299                       H  
ATOM   1991 HB2  LYS A 379      -9.045  34.654   8.597                       H  
ATOM   1992 HB3  LYS A 379      -8.849  33.143   9.050                       H  
ATOM   1993 HG2  LYS A 379      -9.859  32.385   7.166                       H  
ATOM   1994 HG3  LYS A 379     -10.300  33.855   6.755                       H  
ATOM   1995 HD2  LYS A 379      -8.206  34.450   6.163                       H  
ATOM   1996 HD3  LYS A 379      -7.540  33.369   7.120                       H  
ATOM   1997 HE3  LYS A 379      -8.695  32.841   4.631                       H  
ATOM   1998 HE2  LYS A 379      -8.144  31.712   5.605                       H  
ATOM   1999 HZ1  LYS A 379      -6.543  33.689   4.515                       H  
ATOM   2000 HZ3  LYS A 379      -6.512  32.309   4.074                       H  
ATOM   2001 HZ2  LYS A 379      -6.042  32.657   5.400                       H  
ATOM   2002 N    SER A 380     -11.515  36.052   8.801                       N  
ATOM   2003 CA   SER A 380     -12.518  36.966   8.281                       C  
ATOM   2004 C    SER A 380     -12.482  36.961   6.761                       C  
ATOM   2005 O    SER A 380     -11.455  36.668   6.142                       O  
ATOM   2006 CB   SER A 380     -12.302  38.373   8.826                       C  
ATOM   2007 OG   SER A 380     -11.086  38.900   8.394                       O  
ATOM   2008 H    SER A 380     -10.812  36.420   9.133                       H  
ATOM   2009 HA   SER A 380     -13.403  36.686   8.562                       H  
ATOM   2010 HB2  SER A 380     -13.021  38.944   8.515                       H  
ATOM   2011 HB3  SER A 380     -12.301  38.337   9.796                       H  
ATOM   2012 HG   SER A 380     -10.716  39.321   9.020                       H  
ATOM   2013 N    ALA A 381     -13.621  37.288   6.161                       N  
ATOM   2014 CA   ALA A 381     -13.731  37.350   4.713                       C  
ATOM   2015 C    ALA A 381     -13.228  38.682   4.165                       C  
ATOM   2016 O    ALA A 381     -13.209  39.711   4.844                       O  
ATOM   2017 CB   ALA A 381     -15.183  37.138   4.284                       C  
ATOM   2018 H    ALA A 381     -14.350  37.480   6.574                       H  
ATOM   2019 HA   ALA A 381     -13.181  36.648   4.332                       H  
ATOM   2020 HB1  ALA A 381     -15.242  37.220   3.319                       H  
ATOM   2021 HB2  ALA A 381     -15.467  36.252   4.558                       H  
ATOM   2022 HB3  ALA A 381     -15.739  37.810   4.707                       H  
ATOM   2023 N    ALA A 382     -12.821  38.654   2.905                       N  
ATOM   2024 CA   ALA A 382     -12.493  39.876   2.195                       C  
ATOM   2025 C    ALA A 382     -13.769  40.573   1.730                       C  
ATOM   2026 O    ALA A 382     -14.784  39.932   1.450                       O  
ATOM   2027 CB   ALA A 382     -11.588  39.562   1.005                       C  
ATOM   2028 H    ALA A 382     -12.725  37.937   2.438                       H  
ATOM   2029 HA   ALA A 382     -12.016  40.488   2.778                       H  
ATOM   2030 HB1  ALA A 382     -11.379  40.387   0.540                       H  
ATOM   2031 HB2  ALA A 382     -10.772  39.149   1.329                       H  
ATOM   2032 HB3  ALA A 382     -12.051  38.954   0.408                       H  
ATOM   2033 N    SER A 383     -13.715  41.900   1.661                       N  
ATOM   2034 CA   SER A 383     -14.848  42.693   1.197                       C  
ATOM   2035 C    SER A 383     -14.743  42.894  -0.310                       C  
ATOM   2036 O    SER A 383     -13.763  43.468  -0.795                       O  
ATOM   2037 CB   SER A 383     -14.889  44.042   1.915                       C  
ATOM   2038 OG   SER A 383     -14.848  43.860   3.321                       O  
ATOM   2039 H    SER A 383     -13.026  42.366   1.879                       H  
ATOM   2040 HA   SER A 383     -15.672  42.218   1.388                       H  
ATOM   2041 HB2  SER A 383     -14.122  44.569   1.641                       H  
ATOM   2042 HB3  SER A 383     -15.709  44.502   1.678                       H  
ATOM   2043 HG   SER A 383     -14.873  44.606   3.708                       H  
ATOM   2044 N    CYX A 384     -15.745  42.426  -1.045                       N  
ATOM   2045 CA   CYX A 384     -15.817  42.671  -2.480                       C  
ATOM   2046 C    CYX A 384     -17.109  43.439  -2.799                       C  
ATOM   2047 O    CYX A 384     -17.187  44.206  -3.765                       O  
ATOM   2048 CB   CYX A 384     -15.775  41.361  -3.261                       C  
ATOM   2049 SG   CYX A 384     -14.500  40.161  -2.788                       S  
ATOM   2050 H    CYX A 384     -16.398  41.961  -0.735                       H  
ATOM   2051 HA   CYX A 384     -15.053  43.197  -2.765                       H  
ATOM   2052 HC   CYX A 384     -17.990  43.302  -2.149                       H  
ATOM   2053 HB2  CYX A 384     -16.632  40.920  -3.152                       H  
ATOM   2054 HB3  CYX A 384     -15.628  41.574  -4.196                       H  
ATOM   2055 CA    CA A 501     -10.750  19.663  32.069                      Ca  
ATOM   2056 CA    CA A 502     -15.715  14.316  28.242                      Ca  
ATOM   2057 CA    CA A 503      -7.139  19.772  33.638                      Ca  
ATOM   2058 CAW  LIG A 504     -17.372   9.352  23.148                       C  
ATOM   2059 CAX  LIG A 504     -16.088   9.700  22.405                       C  
ATOM   2060 CAY  LIG A 504     -15.869  11.214  22.418                       C  
ATOM   2061 CBA  LIG A 504     -14.594  11.107  20.354                       C  
ATOM   2062 CBB  LIG A 504     -14.852   9.593  20.266                       C  
ATOM   2063 CBC  LIG A 504     -16.159   9.253  20.949                       C  
ATOM   2064 NAZ  LIG A 504     -14.595  11.557  21.758                       N  
ATOM   2065 HAW  LIG A 504     -17.371   8.286  23.380                       H  
ATOM   2066 HBH  LIG A 504     -18.226   9.585  22.514                       H  
ATOM   2067 HAX  LIG A 504     -15.270   9.187  22.909                       H  
ATOM   2068 HAY  LIG A 504     -16.688  11.700  21.889                       H  
ATOM   2069 HBG  LIG A 504     -15.843  11.563  23.450                       H  
ATOM   2070 HBA  LIG A 504     -15.378  11.634  19.811                       H  
ATOM   2071 HBF  LIG A 504     -13.626  11.332  19.907                       H  
ATOM   2072 HBE  LIG A 504     -14.037   9.059  20.756                       H  
ATOM   2073 HBB  LIG A 504     -14.903   9.295  19.218                       H  
ATOM   2074 HBC  LIG A 504     -16.325   8.177  20.906                       H  
ATOM   2075 HBD  LIG A 504     -16.977   9.769  20.447                       H  
ATOM   2076 HAZ  LIG A 504     -13.843  11.112  22.245                       H  
ATOM   2077 2HAZ LIG A 504     -14.469  12.548  21.785                       H  
ATOM   2078 C4   LIG A 504     -15.341  11.057  26.873                       C  
ATOM   2079 C5   LIG A 504     -15.007  10.210  25.678                       C  
ATOM   2080 C6   LIG A 504     -13.529   9.746  25.714                       C  
ATOM   2081 O2   LIG A 504     -17.609   9.379  28.033                       O  
ATOM   2082 C3   LIG A 504     -16.835  11.408  26.816                       C  
ATOM   2083 C1   LIG A 504     -17.179   9.306  25.569                       C  
ATOM   2084 C2   LIG A 504     -17.658  10.114  26.727                       C  
ATOM   2085 O1   LIG A 504     -17.475  10.107  24.386                       O  
ATOM   2086 O3   LIG A 504     -17.178  12.190  27.931                       O  
ATOM   2087 O4   LIG A 504     -14.641  12.314  26.824                       O  
ATOM   2088 O5   LIG A 504     -15.797   9.017  25.676                       O  
ATOM   2089 O6   LIG A 504     -13.271   9.044  26.925                       O  
ATOM   2090 H41  LIG A 504     -15.067  10.500  27.769                       H  
ATOM   2091 H5   LIG A 504     -15.201  10.823  24.798                       H  
ATOM   2092 H61  LIG A 504     -12.875  10.616  25.654                       H  
ATOM   2093 H62  LIG A 504     -13.336   9.088  24.867                       H  
ATOM   2094 HO2  LIG A 504     -18.244   9.531  28.549                       H  
ATOM   2095 H31  LIG A 504     -17.057  12.000  25.927                       H  
ATOM   2096 H1   LIG A 504     -17.674   8.335  25.525                       H  
ATOM   2097 H2   LIG A 504     -18.704  10.347  26.529                       H  
ATOM   2098 H32  LIG A 504     -16.620  11.917  28.715                       H  
ATOM   2099 H42  LIG A 504     -13.665  12.148  26.681                       H  
ATOM   2100 H63  LIG A 504     -13.289   9.685  27.693                       H  
TER    2101      LIG A 504                                                      
CONECT    1    2    7    8    9                                                 
CONECT    2    1    3    5   10                                                 
CONECT    3    2    4   13                                                      
CONECT    4    3                                                                
CONECT    5    2    6   11   12                                                 
CONECT    6    5 2049                                                           
CONECT    7    1                                                                
CONECT    8    1                                                                
CONECT    9    1                                                                
CONECT   10    2                                                                
CONECT   11    5                                                                
CONECT   12    5                                                                
CONECT   13    3   14   23                                                      
CONECT   14   13   15   17   24                                                 
CONECT   15   14   16   31                                                      
CONECT   16   15                                                                
CONECT   17   14   18   25   26                                                 
CONECT   18   17   19   20                                                      
CONECT   19   18   21   27                                                      
CONECT   20   18   22   28                                                      
CONECT   21   19   22   29                                                      
CONECT   22   20   21   30                                                      
CONECT   23   13                                                                
CONECT   24   14                                                                
CONECT   25   17                                                                
CONECT   26   17                                                                
CONECT   27   19                                                                
CONECT   28   20                                                                
CONECT   29   21                                                                
CONECT   30   22                                                                
CONECT   31   15   32   37                                                      
CONECT   32   31   33   35   38                                                 
CONECT   33   32   34   45                                                      
CONECT   34   33                                                                
CONECT   35   32   36   39   40                                                 
CONECT   36   35   37   41   42                                                 
CONECT   37   31   36   43   44                                                 
CONECT   38   32                                                                
CONECT   39   35                                                                
CONECT   40   35                                                                
CONECT   41   36                                                                
CONECT   42   36                                                                
CONECT   43   37                                                                
CONECT   44   37                                                                
CONECT   45   33   46   51                                                      
CONECT   46   45   47   49   52                                                 
CONECT   47   46   48   55                                                      
CONECT   48   47                                                                
CONECT   49   46   50   53   54                                                 
CONECT   50   49  229                                                           
CONECT   51   45                                                                
CONECT   52   46                                                                
CONECT   53   49                                                                
CONECT   54   49                                                                
CONECT   55   47   56   61                                                      
CONECT   56   55   57   59   62                                                 
CONECT   57   56   58   69                                                      
CONECT   58   57                                                                
CONECT   59   56   60   63   64                                                 
CONECT   60   59   61   65   66                                                 
CONECT   61   55   60   67   68                                                 
CONECT   62   56                                                                
CONECT   63   59                                                                
CONECT   64   59                                                                
CONECT   65   60                                                                
CONECT   66   60                                                                
CONECT   67   61                                                                
CONECT   68   61                                                                
CONECT   69   57   70   83                                                      
CONECT   70   69   71   73   84                                                 
CONECT   71   70   72   93                                                      
CONECT   72   71                                                                
CONECT   73   70   74   85   86                                                 
CONECT   74   73   75   76                                                      
CONECT   75   74   77   87                                                      
CONECT   76   74   78   79                                                      
CONECT   77   75   78   88                                                      
CONECT   78   76   77   80                                                      
CONECT   79   76   81   89                                                      
CONECT   80   78   82   90                                                      
CONECT   81   79   82   91                                                      
CONECT   82   80   81   92                                                      
CONECT   83   69                                                                
CONECT   84   70                                                                
CONECT   85   73                                                                
CONECT   86   73                                                                
CONECT   87   75                                                                
CONECT   88   77                                                                
CONECT   89   79                                                                
CONECT   90   80                                                                
CONECT   91   81                                                                
CONECT   92   82                                                                
CONECT   93   71   94  102                                                      
CONECT   94   93   95   97  103                                                 
CONECT   95   94  108   96                                                      
CONECT   96   95                                                                
CONECT   97   94   98  104  105                                                 
CONECT   98   97   99  106  107                                                 
CONECT   99   98  100  101                                                      
CONECT  100   99                                                                
CONECT  101   99                                                                
CONECT  102   93                                                                
CONECT  103   94                                                                
CONECT  104   97                                                                
CONECT  105   97                                                                
CONECT  106   98                                                                
CONECT  107   98                                                                
CONECT  108   95  109  122                                                      
CONECT  109  108  112  110  123                                                 
CONECT  110  109  111  132                                                      
CONECT  111  110                                                                
CONECT  112  109  113  124  125                                                 
CONECT  113  112  114  115                                                      
CONECT  114  113  116  126                                                      
CONECT  115  113  117  118                                                      
CONECT  116  114  117  127                                                      
CONECT  117  115  116  119                                                      
CONECT  118  115  120  128                                                      
CONECT  119  117  121  129                                                      
CONECT  120  118  121  130                                                      
CONECT  121  119  120  131                                                      
CONECT  122  108                                                                
CONECT  123  109                                                                
CONECT  124  112                                                                
CONECT  125  112                                                                
CONECT  126  114                                                                
CONECT  127  116                                                                
CONECT  128  118                                                                
CONECT  129  119                                                                
CONECT  130  120                                                                
CONECT  131  121                                                                
CONECT  132  110  133  139                                                      
CONECT  133  132  134  136  140                                                 
CONECT  134  133  146  135                                                      
CONECT  135  134                                                                
CONECT  136  133  137  138  141                                                 
CONECT  137  136  142                                                           
CONECT  138  136  143  144  145                                                 
CONECT  139  132                                                                
CONECT  140  133                                                                
CONECT  141  136                                                                
CONECT  142  137                                                                
CONECT  143  138                                                                
CONECT  144  138                                                                
CONECT  145  138                                                                
CONECT  146  134  147  157                                                      
CONECT  147  146  150  148  158                                                 
CONECT  148  147  149  166                                                      
CONECT  149  148                                                                
CONECT  150  147  151  159  160                                                 
CONECT  151  150  152  153                                                      
CONECT  152  151  154  161                                                      
CONECT  153  151  155  162                                                      
CONECT  154  152  156  163                                                      
CONECT  155  153  156  164                                                      
CONECT  156  154  155  165                                                      
CONECT  157  146                                                                
CONECT  158  147                                                                
CONECT  159  150                                                                
CONECT  160  150                                                                
CONECT  161  152                                                                
CONECT  162  153                                                                
CONECT  163  154                                                                
CONECT  164  155                                                                
CONECT  165  156                                                                
CONECT  166  148  167  177                                                      
CONECT  167  166  168  170  178                                                 
CONECT  168  167  169  186                                                      
CONECT  169  168                                                                
CONECT  170  167  171  179  180                                                 
CONECT  171  170  172  173                                                      
CONECT  172  171  174  181                                                      
CONECT  173  171  175  182                                                      
CONECT  174  172  176  183                                                      
CONECT  175  173  176  184                                                      
CONECT  176  174  175  185                                                      
CONECT  177  166                                                                
CONECT  178  167                                                                
CONECT  179  170                                                                
CONECT  180  170                                                                
CONECT  181  172                                                                
CONECT  182  173                                                                
CONECT  183  174                                                                
CONECT  184  175                                                                
CONECT  185  176                                                                
CONECT  186  168  187  195                                                      
CONECT  187  186  188  190  196                                                 
CONECT  188  187  189  203                                                      
CONECT  189  188                                                                
CONECT  190  187  191  197  198                                                 
CONECT  191  190  192  199  200                                                 
CONECT  192  191  193  194                                                      
CONECT  193  192                                                                
CONECT  194  192  201  202                                                      
CONECT  195  186                                                                
CONECT  196  187                                                                
CONECT  197  190                                                                
CONECT  198  190                                                                
CONECT  199  191                                                                
CONECT  200  191                                                                
CONECT  201  194                                                                
CONECT  202  194                                                                
CONECT  203  188  204  207                                                      
CONECT  204  203  205  208  209                                                 
CONECT  205  204  210  206                                                      
CONECT  206  205                                                                
CONECT  207  203                                                                
CONECT  208  204                                                                
CONECT  209  204                                                                
CONECT  210  205  211  218                                                      
CONECT  211  210  212  214  219                                                 
CONECT  212  211  213  224                                                      
CONECT  213  212                                                                
CONECT  214  211  215  220  221                                                 
CONECT  215  214  216  217                                                      
CONECT  216  215                                                                
CONECT  217  215  222  223                                                      
CONECT  218  210                                                                
CONECT  219  211                                                                
CONECT  220  214                                                                
CONECT  221  214                                                                
CONECT  222  217                                                                
CONECT  223  217                                                                
CONECT  224  212  225  230                                                      
CONECT  225  224  228  226  231                                                 
CONECT  226  225  227  234                                                      
CONECT  227  226                                                                
CONECT  228  225  229  232  233                                                 
CONECT  229   50  228                                                           
CONECT  230  224                                                                
CONECT  231  225                                                                
CONECT  232  228                                                                
CONECT  233  228                                                                
CONECT  234  226  235  246                                                      
CONECT  235  234  236  238  247                                                 
CONECT  236  235  237  255                                                      
CONECT  237  236                                                                
CONECT  238  235  239  248  249                                                 
CONECT  239  238  240  241                                                      
CONECT  240  239  242  250                                                      
CONECT  241  239  243  251                                                      
CONECT  242  240  244  252                                                      
CONECT  243  241  244  253                                                      
CONECT  244  242  243  245                                                      
CONECT  245  244  254                                                           
CONECT  246  234                                                                
CONECT  247  235                                                                
CONECT  248  238                                                                
CONECT  249  238                                                                
CONECT  250  240                                                                
CONECT  251  241                                                                
CONECT  252  242                                                                
CONECT  253  243                                                                
CONECT  254  245                                                                
CONECT  255  236  256  266                                                      
CONECT  256  255  257  259  267                                                 
CONECT  257  256  258  275                                                      
CONECT  258  257                                                                
CONECT  259  256  260  268  269                                                 
CONECT  260  259  261  262                                                      
CONECT  261  260  263  270                                                      
CONECT  262  260  264  271                                                      
CONECT  263  261  265  272                                                      
CONECT  264  262  265  273                                                      
CONECT  265  263  264  274                                                      
CONECT  266  255                                                                
CONECT  267  256                                                                
CONECT  268  259                                                                
CONECT  269  259                                                                
CONECT  270  261                                                                
CONECT  271  262                                                                
CONECT  272  263                                                                
CONECT  273  264                                                                
CONECT  274  265                                                                
CONECT  275  257  276  283                                                      
CONECT  276  275  277  279  284                                                 
CONECT  277  276  278  292                                                      
CONECT  278  277                                                                
CONECT  279  276  280  285  286                                                 
CONECT  280  279  281  287  288                                                 
CONECT  281  280  282                                                           
CONECT  282  281  289  290  291                                                 
CONECT  283  275                                                                
CONECT  284  276                                                                
CONECT  285  279                                                                
CONECT  286  279                                                                
CONECT  287  280                                                                
CONECT  288  280                                                                
CONECT  289  282                                                                
CONECT  290  282                                                                
CONECT  291  282                                                                
CONECT  292  277  293  298                                                      
CONECT  293  292  294  296  299                                                 
CONECT  294  293  295  303                                                      
CONECT  295  294                                                                
CONECT  296  293  297  300  301                                                 
CONECT  297  296  302                                                           
CONECT  298  292                                                                
CONECT  299  293                                                                
CONECT  300  296                                                                
CONECT  301  296                                                                
CONECT  302  297                                                                
CONECT  303  294  304  311                                                      
CONECT  304  303  305  307  312                                                 
CONECT  305  304  306  317                                                      
CONECT  306  305                                                                
CONECT  307  304  308  313  314                                                 
CONECT  308  307  309  310                                                      
CONECT  309  308                                                                
CONECT  310  308  315  316                                                      
CONECT  311  303                                                                
CONECT  312  304                                                                
CONECT  313  307                                                                
CONECT  314  307                                                                
CONECT  315  310                                                                
CONECT  316  310                                                                
CONECT  317  305  318  323                                                      
CONECT  318  317  321  319  324                                                 
CONECT  319  318  320  328                                                      
CONECT  320  319                                                                
CONECT  321  318  322  325  326                                                 
CONECT  322  321  327                                                           
CONECT  323  317                                                                
CONECT  324  318                                                                
CONECT  325  321                                                                
CONECT  326  321                                                                
CONECT  327  322                                                                
CONECT  328  319  329  337                                                      
CONECT  329  328  330  332  338                                                 
CONECT  330  329  331  345                                                      
CONECT  331  330                                                                
CONECT  332  329  333  339  340                                                 
CONECT  333  332  334  341  342                                                 
CONECT  334  333  335  336                                                      
CONECT  335  334                                                                
CONECT  336  334  343  344                                                      
CONECT  337  328                                                                
CONECT  338  329                                                                
CONECT  339  332                                                                
CONECT  340  332                                                                
CONECT  341  333                                                                
CONECT  342  333                                                                
CONECT  343  336                                                                
CONECT  344  336                                                                
CONECT  345  330  346  356                                                      
CONECT  346  345  347  349  357                                                 
CONECT  347  346  348  369                                                      
CONECT  348  347                                                                
CONECT  349  346  350  358  359                                                 
CONECT  350  349  351  360  361                                                 
CONECT  351  350  352  362  363                                                 
CONECT  352  351  353  364                                                      
CONECT  353  352  354  355                                                      
CONECT  354  353  365  366                                                      
CONECT  355  353  367  368                                                      
CONECT  356  345                                                                
CONECT  357  346                                                                
CONECT  358  349                                                                
CONECT  359  349                                                                
CONECT  360  350                                                                
CONECT  361  350                                                                
CONECT  362  351                                                                
CONECT  363  351                                                                
CONECT  364  352                                                                
CONECT  365  354                                                                
CONECT  366  354                                                                
CONECT  367  355                                                                
CONECT  368  355                                                                
CONECT  369  347  370  377                                                      
CONECT  370  369  371  373  378                                                 
CONECT  371  370  372  383                                                      
CONECT  372  371                                                                
CONECT  373  370  374  379  380                                                 
CONECT  374  373  375  376                                                      
CONECT  375  374                                                                
CONECT  376  374  381  382                                                      
CONECT  377  369                                                                
CONECT  378  370                                                                
CONECT  379  373                                                                
CONECT  380  373                                                                
CONECT  381  376                                                                
CONECT  382  376                                                                
CONECT  383  371  384  397                                                      
CONECT  384  383  385  387  398                                                 
CONECT  385  384  386  407                                                      
CONECT  386  385                                                                
CONECT  387  384  388  399  400                                                 
CONECT  388  387  389  390                                                      
CONECT  389  388  391  401                                                      
CONECT  390  388  392  393                                                      
CONECT  391  389  392  402                                                      
CONECT  392  390  391  394                                                      
CONECT  393  390  395  403                                                      
CONECT  394  392  396  404                                                      
CONECT  395  393  396  405                                                      
CONECT  396  394  395  406                                                      
CONECT  397  383                                                                
CONECT  398  384                                                                
CONECT  399  387                                                                
CONECT  400  387                                                                
CONECT  401  389                                                                
CONECT  402  391                                                                
CONECT  403  393                                                                
CONECT  404  394                                                                
CONECT  405  395                                                                
CONECT  406  396                                                                
CONECT  407  385  408  417                                                      
CONECT  408  407  409  411  418                                                 
CONECT  409  408  410  425                                                      
CONECT  410  409                                                                
CONECT  411  408  412  419  420                                                 
CONECT  412  411  413  414                                                      
CONECT  413  412  415  421                                                      
CONECT  414  412  416  422                                                      
CONECT  415  413  416  423                                                      
CONECT  416  414  415  424                                                      
CONECT  417  407                                                                
CONECT  418  408                                                                
CONECT  419  411                                                                
CONECT  420  411                                                                
CONECT  421  413                                                                
CONECT  422  414                                                                
CONECT  423  415                                                                
CONECT  424  416                                                                
CONECT  425  409  426  433                                                      
CONECT  426  425  427  429  434                                                 
CONECT  427  426  428  437                                                      
CONECT  428  427                                                                
CONECT  429  426  430  435  436                                                 
CONECT  430  429  431  432                                                      
CONECT  431  430                                                                
CONECT  432  430                                                                
CONECT  433  425                                                                
CONECT  434  426                                                                
CONECT  435  429                                                                
CONECT  436  429                                                                
CONECT  437  427  438  443                                                      
CONECT  438  437  439  441  444                                                 
CONECT  439  438  440  448                                                      
CONECT  440  439                                                                
CONECT  441  438  442  445  446                                                 
CONECT  442  441  447                                                           
CONECT  443  437                                                                
CONECT  444  438                                                                
CONECT  445  441                                                                
CONECT  446  441                                                                
CONECT  447  442                                                                
CONECT  448  439  449  456                                                      
CONECT  449  448  450  452  457                                                 
CONECT  450  449  451  467                                                      
CONECT  451  450                                                                
CONECT  452  449  453  454  458                                                 
CONECT  453  452  455  459  460                                                 
CONECT  454  452  461  462  463                                                 
CONECT  455  453  464  465  466                                                 
CONECT  456  448                                                                
CONECT  457  449                                                                
CONECT  458  452                                                                
CONECT  459  453                                                                
CONECT  460  453                                                                
CONECT  461  454                                                                
CONECT  462  454                                                                
CONECT  463  454                                                                
CONECT  464  455                                                                
CONECT  465  455                                                                
CONECT  466  455                                                                
CONECT  467  450  468  474                                                      
CONECT  468  467  469  471  475                                                 
CONECT  469  468  470  481                                                      
CONECT  470  469                                                                
CONECT  471  468  472  473  476                                                 
CONECT  472  471  477                                                           
CONECT  473  471  478  479  480                                                 
CONECT  474  467                                                                
CONECT  475  468                                                                
CONECT  476  471                                                                
CONECT  477  472                                                                
CONECT  478  473                                                                
CONECT  479  473                                                                
CONECT  480  473                                                                
CONECT  481  469  482  486                                                      
CONECT  482  481  483  485  487                                                 
CONECT  483  482  484  491                                                      
CONECT  484  483                                                                
CONECT  485  482  488  489  490                                                 
CONECT  486  481                                                                
CONECT  487  482                                                                
CONECT  488  485                                                                
CONECT  489  485                                                                
CONECT  490  485                                                                
CONECT  491  483  492  497                                                      
CONECT  492  491  493  495  498                                                 
CONECT  493  492  494  501                                                      
CONECT  494  493                                                                
CONECT  495  492  496  499  500                                                 
CONECT  496  495 1953                                                           
CONECT  497  491                                                                
CONECT  498  492                                                                
CONECT  499  495                                                                
CONECT  500  495                                                                
CONECT  501  493  502  510                                                      
CONECT  502  501  503  505  511                                                 
CONECT  503  502  523  504                                                      
CONECT  504  503                                                                
CONECT  505  502  506  512  513                                                 
CONECT  506  505  507  514  515                                                 
CONECT  507  506  508  516  517                                                 
CONECT  508  507  509  518  519                                                 
CONECT  509  508  520  521  522                                                 
CONECT  510  501                                                                
CONECT  511  502                                                                
CONECT  512  505                                                                
CONECT  513  505                                                                
CONECT  514  506                                                                
CONECT  515  506                                                                
CONECT  516  507                                                                
CONECT  517  507                                                                
CONECT  518  508                                                                
CONECT  519  508                                                                
CONECT  520  509                                                                
CONECT  521  509                                                                
CONECT  522  509                                                                
CONECT  523  503  524  532                                                      
CONECT  524  523  525  527  533                                                 
CONECT  525  524  526  538                                                      
CONECT  526  525                                                                
CONECT  527  524  528  534  535                                                 
CONECT  528  527  529  536  537                                                 
CONECT  529  528  530  531                                                      
CONECT  530  529                                                                
CONECT  531  529                                                                
CONECT  532  523                                                                
CONECT  533  524                                                                
CONECT  534  527                                                                
CONECT  535  527                                                                
CONECT  536  528                                                                
CONECT  537  528                                                                
CONECT  538  525  539  545                                                      
CONECT  539  538  540  542  546                                                 
CONECT  540  539  541  554                                                      
CONECT  541  540                                                                
CONECT  542  539  543  544  547                                                 
CONECT  543  542  548  549  550                                                 
CONECT  544  542  551  552  553                                                 
CONECT  545  538                                                                
CONECT  546  539                                                                
CONECT  547  542                                                                
CONECT  548  543                                                                
CONECT  549  543                                                                
CONECT  550  543                                                                
CONECT  551  544                                                                
CONECT  552  544                                                                
CONECT  553  544                                                                
CONECT  554  540  555  558                                                      
CONECT  555  554  556  559  560                                                 
CONECT  556  555  557  561                                                      
CONECT  557  556                                                                
CONECT  558  554                                                                
CONECT  559  555                                                                
CONECT  560  555                                                                
CONECT  561  556  562  566                                                      
CONECT  562  561  565  563  567                                                 
CONECT  563  562  564  571                                                      
CONECT  564  563                                                                
CONECT  565  562  568  569  570                                                 
CONECT  566  561                                                                
CONECT  567  562                                                                
CONECT  568  565                                                                
CONECT  569  565                                                                
CONECT  570  565                                                                
CONECT  571  563  572  580                                                      
CONECT  572  571  573  575  581                                                 
CONECT  573  572  574  588                                                      
CONECT  574  573                                                                
CONECT  575  572  576  582  583                                                 
CONECT  576  575  577  584  585                                                 
CONECT  577  576  578  579                                                      
CONECT  578  577                                                                
CONECT  579  577  586  587                                                      
CONECT  580  571                                                                
CONECT  581  572                                                                
CONECT  582  575                                                                
CONECT  583  575                                                                
CONECT  584  576                                                                
CONECT  585  576                                                                
CONECT  586  579                                                                
CONECT  587  579                                                                
CONECT  588  573  589  596                                                      
CONECT  589  588  590  592  597                                                 
CONECT  590  589  607  591                                                      
CONECT  591  590                                                                
CONECT  592  589  593  598  599                                                 
CONECT  593  592  594  595  600                                                 
CONECT  594  593  601  602  603                                                 
CONECT  595  593  604  605  606                                                 
CONECT  596  588                                                                
CONECT  597  589                                                                
CONECT  598  592                                                                
CONECT  599  592                                                                
CONECT  600  593                                                                
CONECT  601  594                                                                
CONECT  602  594                                                                
CONECT  603  594                                                                
CONECT  604  595                                                                
CONECT  605  595                                                                
CONECT  606  595                                                                
CONECT  607  590  608  614                                                      
CONECT  608  607  609  611  615                                                 
CONECT  609  608  610  623                                                      
CONECT  610  609                                                                
CONECT  611  608  612  613  616                                                 
CONECT  612  611  617  618  619                                                 
CONECT  613  611  620  621  622                                                 
CONECT  614  607                                                                
CONECT  615  608                                                                
CONECT  616  611                                                                
CONECT  617  612                                                                
CONECT  618  612                                                                
CONECT  619  612                                                                
CONECT  620  613                                                                
CONECT  621  613                                                                
CONECT  622  613                                                                
CONECT  623  609  624  630                                                      
CONECT  624  623  625  627  631                                                 
CONECT  625  624  626  639                                                      
CONECT  626  625                                                                
CONECT  627  624  628  629  632                                                 
CONECT  628  627  633  634  635                                                 
CONECT  629  627  636  637  638                                                 
CONECT  630  623                                                                
CONECT  631  624                                                                
CONECT  632  627                                                                
CONECT  633  628                                                                
CONECT  634  628                                                                
CONECT  635  628                                                                
CONECT  636  629                                                                
CONECT  637  629                                                                
CONECT  638  629                                                                
CONECT  639  625  640  647                                                      
CONECT  640  639  641  643  648                                                 
CONECT  641  640  642  658                                                      
CONECT  642  641                                                                
CONECT  643  640  644  645  649                                                 
CONECT  644  643  646  650  651                                                 
CONECT  645  643  652  653  654                                                 
CONECT  646  644  655  656  657                                                 
CONECT  647  639                                                                
CONECT  648  640                                                                
CONECT  649  643                                                                
CONECT  650  644                                                                
CONECT  651  644                                                                
CONECT  652  645                                                                
CONECT  653  645                                                                
CONECT  654  645                                                                
CONECT  655  646                                                                
CONECT  656  646                                                                
CONECT  657  646                                                                
CONECT  658  641  659  667                                                      
CONECT  659  658  660  662  668                                                 
CONECT  660  659  661  680                                                      
CONECT  661  660                                                                
CONECT  662  659  663  669  670                                                 
CONECT  663  662  664  671  672                                                 
CONECT  664  663  665  673  674                                                 
CONECT  665  664  666  675  676                                                 
CONECT  666  665  677  678  679                                                 
CONECT  667  658                                                                
CONECT  668  659                                                                
CONECT  669  662                                                                
CONECT  670  662                                                                
CONECT  671  663                                                                
CONECT  672  663                                                                
CONECT  673  664                                                                
CONECT  674  664                                                                
CONECT  675  665                                                                
CONECT  676  665                                                                
CONECT  677  666                                                                
CONECT  678  666                                                                
CONECT  679  666                                                                
CONECT  680  660  681  686                                                      
CONECT  681  680  682  684  687                                                 
CONECT  682  681  683  691                                                      
CONECT  683  682                                                                
CONECT  684  681  685  688  689                                                 
CONECT  685  684  690                                                           
CONECT  686  680                                                                
CONECT  687  681                                                                
CONECT  688  684                                                                
CONECT  689  684                                                                
CONECT  690  685                                                                
CONECT  691  682  692  696                                                      
CONECT  692  691  693  695  697                                                 
CONECT  693  692  694  701                                                      
CONECT  694  693                                                                
CONECT  695  692  698  699  700                                                 
CONECT  696  691                                                                
CONECT  697  692                                                                
CONECT  698  695                                                                
CONECT  699  695                                                                
CONECT  700  695                                                                
CONECT  701  693  702  710                                                      
CONECT  702  701  703  705  711                                                 
CONECT  703  702  704  716                                                      
CONECT  704  703                                                                
CONECT  705  702  706  712  713                                                 
CONECT  706  705  707  714  715                                                 
CONECT  707  706  708  709                                                      
CONECT  708  707                                                                
CONECT  709  707                                                                
CONECT  710  701                                                                
CONECT  711  702                                                                
CONECT  712  705                                                                
CONECT  713  705                                                                
CONECT  714  706                                                                
CONECT  715  706                                                                
CONECT  716  703  717  725                                                      
CONECT  717  716  718  720  726                                                 
CONECT  718  717  719  731                                                      
CONECT  719  718                                                                
CONECT  720  717  721  727  728                                                 
CONECT  721  720  722  729  730                                                 
CONECT  722  721  723  724                                                      
CONECT  723  722                                                                
CONECT  724  722                                                                
CONECT  725  716                                                                
CONECT  726  717                                                                
CONECT  727  720                                                                
CONECT  728  720                                                                
CONECT  729  721                                                                
CONECT  730  721                                                                
CONECT  731  718  732  740                                                      
CONECT  732  731  733  735  741                                                 
CONECT  733  732  734  748                                                      
CONECT  734  733                                                                
CONECT  735  732  736  742  743                                                 
CONECT  736  735  737  744  745                                                 
CONECT  737  736  738  739                                                      
CONECT  738  737                                                                
CONECT  739  737  746  747                                                      
CONECT  740  731                                                                
CONECT  741  732                                                                
CONECT  742  735                                                                
CONECT  743  735                                                                
CONECT  744  736                                                                
CONECT  745  736                                                                
CONECT  746  739                                                                
CONECT  747  739                                                                
CONECT  748  733  749  756                                                      
CONECT  749  748  750  752  757                                                 
CONECT  750  749  751  762                                                      
CONECT  751  750                                                                
CONECT  752  749  753  758  759                                                 
CONECT  753  752  754  755                                                      
CONECT  754  753                                                                
CONECT  755  753  760  761                                                      
CONECT  756  748                                                                
CONECT  757  749                                                                
CONECT  758  752                                                                
CONECT  759  752                                                                
CONECT  760  755                                                                
CONECT  761  755                                                                
CONECT  762  750  763  773                                                      
CONECT  763  762  764  766  774                                                 
CONECT  764  763  765  782                                                      
CONECT  765  764                                                                
CONECT  766  763  767  775  776                                                 
CONECT  767  766  768  769                                                      
CONECT  768  767  770  777                                                      
CONECT  769  767  771  778                                                      
CONECT  770  768  772  779                                                      
CONECT  771  769  772  780                                                      
CONECT  772  770  771  781                                                      
CONECT  773  762                                                                
CONECT  774  763                                                                
CONECT  775  766                                                                
CONECT  776  766                                                                
CONECT  777  768                                                                
CONECT  778  769                                                                
CONECT  779  770                                                                
CONECT  780  771                                                                
CONECT  781  772                                                                
CONECT  782  764  783  790                                                      
CONECT  783  782  784  786  791                                                 
CONECT  784  783  785  801                                                      
CONECT  785  784                                                                
CONECT  786  783  787  792  793                                                 
CONECT  787  786  789  788  794                                                 
CONECT  788  787  795  796  797                                                 
CONECT  789  787  798  799  800                                                 
CONECT  790  782                                                                
CONECT  791  783                                                                
CONECT  792  786                                                                
CONECT  793  786                                                                
CONECT  794  787                                                                
CONECT  795  788                                                                
CONECT  796  788                                                                
CONECT  797  788                                                                
CONECT  798  789                                                                
CONECT  799  789                                                                
CONECT  800  789                                                                
CONECT  801  784  802  810                                                      
CONECT  802  801  803  805  811                                                 
CONECT  803  802  804  818                                                      
CONECT  804  803                                                                
CONECT  805  802  806  812  813                                                 
CONECT  806  805  807  814  815                                                 
CONECT  807  806  808  809                                                      
CONECT  808  807                                                                
CONECT  809  807  816  817                                                      
CONECT  810  801                                                                
CONECT  811  802                                                                
CONECT  812  805                                                                
CONECT  813  805                                                                
CONECT  814  806                                                                
CONECT  815  806                                                                
CONECT  816  809                                                                
CONECT  817  809                                                                
CONECT  818  803  819  826                                                      
CONECT  819  818  820  822  827                                                 
CONECT  820  819  821  837                                                      
CONECT  821  820                                                                
CONECT  822  819  823  828  829                                                 
CONECT  823  822  824  825  830                                                 
CONECT  824  823  831  832  833                                                 
CONECT  825  823  834  835  836                                                 
CONECT  826  818                                                                
CONECT  827  819                                                                
CONECT  828  822                                                                
CONECT  829  822                                                                
CONECT  830  823                                                                
CONECT  831  824                                                                
CONECT  832  824                                                                
CONECT  833  824                                                                
CONECT  834  825                                                                
CONECT  835  825                                                                
CONECT  836  825                                                                
CONECT  837  820  838  846                                                      
CONECT  838  837  841  839  847                                                 
CONECT  839  838  840  854                                                      
CONECT  840  839                                                                
CONECT  841  838  842  848  849                                                 
CONECT  842  841  843  850  851                                                 
CONECT  843  842  844  845                                                      
CONECT  844  843                                                                
CONECT  845  843  852  853                                                      
CONECT  846  837                                                                
CONECT  847  838                                                                
CONECT  848  841                                                                
CONECT  849  841                                                                
CONECT  850  842                                                                
CONECT  851  842                                                                
CONECT  852  845                                                                
CONECT  853  845                                                                
CONECT  854  839  858  868  857                                                 
CONECT  855  858  868  878  856                                                 
CONECT  856  855                                                                
CONECT  857  854                                                                
CONECT  858  854  855  871  859                                                 
CONECT  858  868  869                                                  
CONECT  859  858  860  868  869                                                 
CONECT  859  874  875  870  872                                                 
CONECT  859  876                                                  
CONECT  860  859  869  874  866                                                 
CONECT  866  860                                                                
CONECT  868  854  855  871  858                                                 
CONECT  868  859  869                                                  
CONECT  869  858  859  860  872                                                 
CONECT  869  876  868  870  874                                                 
CONECT  869  875                                                  
CONECT  870  859  876  869  877                                                 
CONECT  871  858  868                                                           
CONECT  872  869  875  859                                                      
CONECT  874  859  860  869                                                      
CONECT  875  859  872  869                                                      
CONECT  876  869  870  859                                                      
CONECT  877  870                                                                
CONECT  878  855  879  884                                                      
CONECT  879  878  882  880  885                                                 
CONECT  880  879  889  881                                                      
CONECT  881  880                                                                
CONECT  882  879  883  886  887                                                 
CONECT  883  882  888                                                           
CONECT  884  878                                                                
CONECT  885  879                                                                
CONECT  886  882                                                                
CONECT  887  882                                                                
CONECT  888  883                                                                
CONECT  889  880  890  900                                                      
CONECT  890  889  893  891  901                                                 
CONECT  891  890  913  892                                                      
CONECT  892  891                                                                
CONECT  893  890  894  902  903                                                 
CONECT  894  893  895  904  905                                                 
CONECT  895  894  896  906  907                                                 
CONECT  896  895  897  908                                                      
CONECT  897  896  898  899                                                      
CONECT  898  897  909  910                                                      
CONECT  899  897  911  912                                                      
CONECT  900  889                                                                
CONECT  901  890                                                                
CONECT  902  893                                                                
CONECT  903  893                                                                
CONECT  904  894                                                                
CONECT  905  894                                                                
CONECT  906  895                                                                
CONECT  907  895                                                                
CONECT  908  896                                                                
CONECT  909  898                                                                
CONECT  910  898                                                                
CONECT  911  899                                                                
CONECT  912  899                                                                
CONECT  913  891  914  919                                                      
CONECT  914  913  917  915  920                                                 
CONECT  915  914  916  924                                                      
CONECT  916  915                                                                
CONECT  917  914  918  921  922                                                 
CONECT  918  917  923                                                           
CONECT  919  913                                                                
CONECT  920  914                                                                
CONECT  921  917                                                                
CONECT  922  917                                                                
CONECT  923  918                                                                
CONECT  924  915  925  932                                                      
CONECT  925  924  926  928  933                                                 
CONECT  926  925  927  938                                                      
CONECT  927  926                                                                
CONECT  928  925  929  934  935                                                 
CONECT  929  928  930  931                                                      
CONECT  930  929                                                                
CONECT  931  929  936  937                                                      
CONECT  932  924                                                                
CONECT  933  925                                                                
CONECT  934  928                                                                
CONECT  935  928                                                                
CONECT  936  931                                                                
CONECT  937  931                                                                
CONECT  938  926  939  949                                                      
CONECT  939  938  940  942  950                                                 
CONECT  940  939  941  962                                                      
CONECT  941  940                                                                
CONECT  942  939  943  951  952                                                 
CONECT  943  942  944  953  954                                                 
CONECT  944  943  945  955  956                                                 
CONECT  945  944  946  957                                                      
CONECT  946  945  947  948                                                      
CONECT  947  946  958  959                                                      
CONECT  948  946  960  961                                                      
CONECT  949  938                                                                
CONECT  950  939                                                                
CONECT  951  942                                                                
CONECT  952  942                                                                
CONECT  953  943                                                                
CONECT  954  943                                                                
CONECT  955  944                                                                
CONECT  956  944                                                                
CONECT  957  945                                                                
CONECT  958  947                                                                
CONECT  959  947                                                                
CONECT  960  948                                                                
CONECT  961  948                                                                
CONECT  962  940  963  973                                                      
CONECT  963  962  964  966  974                                                 
CONECT  964  963  965  982                                                      
CONECT  965  964                                                                
CONECT  966  963  967  975  976                                                 
CONECT  967  966  968  969                                                      
CONECT  968  967  970  977                                                      
CONECT  969  967  971  978                                                      
CONECT  970  968  972  979                                                      
CONECT  971  969  972  980                                                      
CONECT  972  970  971  981                                                      
CONECT  973  962                                                                
CONECT  974  963                                                                
CONECT  975  966                                                                
CONECT  976  966                                                                
CONECT  977  968                                                                
CONECT  978  969                                                                
CONECT  979  970                                                                
CONECT  980  971                                                                
CONECT  981  972                                                                
CONECT  982  964  983  989                                                      
CONECT  983  982  984  986  990                                                 
CONECT  984  983  985  996                                                      
CONECT  985  984                                                                
CONECT  986  983  987  988  991                                                 
CONECT  987  986  992                                                           
CONECT  988  986  993  994  995                                                 
CONECT  989  982                                                                
CONECT  990  983                                                                
CONECT  991  986                                                                
CONECT  992  987                                                                
CONECT  993  988                                                                
CONECT  994  988                                                                
CONECT  995  988                                                                
CONECT  996  984  997 1010                                                      
CONECT  997  996  998 1000 1011                                                 
CONECT  998  997  999 1020                                                      
CONECT  999  998                                                                
CONECT 1000  997 1001 1012 1013                                                 
CONECT 1001 1000 1002 1003                                                      
CONECT 1002 1001 1004 1014                                                      
CONECT 1003 1001 1005 1006                                                      
CONECT 1004 1002 1005 1015                                                      
CONECT 1005 1003 1004 1007                                                      
CONECT 1006 1003 1008 1016                                                      
CONECT 1007 1005 1009 1017                                                      
CONECT 1008 1006 1009 1018                                                      
CONECT 1009 1007 1008 1019                                                      
CONECT 1010  996                                                                
CONECT 1011  997                                                                
CONECT 1012 1000                                                                
CONECT 1013 1000                                                                
CONECT 1014 1002                                                                
CONECT 1015 1004                                                                
CONECT 1016 1006                                                                
CONECT 1017 1007                                                                
CONECT 1018 1008                                                                
CONECT 1019 1009                                                                
CONECT 1020  998 1021 1028                                                      
CONECT 1021 1020 1022 1024 1029                                                 
CONECT 1022 1021 1023 1037                                                      
CONECT 1023 1022                                                                
CONECT 1024 1021 1025 1030 1031                                                 
CONECT 1025 1024 1026 1032 1033                                                 
CONECT 1026 1025 1027                                                           
CONECT 1027 1026 1034 1035 1036                                                 
CONECT 1028 1020                                                                
CONECT 1029 1021                                                                
CONECT 1030 1024                                                                
CONECT 1031 1024                                                                
CONECT 1032 1025                                                                
CONECT 1033 1025                                                                
CONECT 1034 1027                                                                
CONECT 1035 1027                                                                
CONECT 1036 1027                                                                
CONECT 1037 1022 1038 1041                                                      
CONECT 1038 1037 1039 1042 1043                                                 
CONECT 1039 1038 1040 1044                                                      
CONECT 1040 1039                                                                
CONECT 1041 1037                                                                
CONECT 1042 1038                                                                
CONECT 1043 1038                                                                
CONECT 1044 1039 1045 1052                                                      
CONECT 1045 1044 1046 1048 1053                                                 
CONECT 1046 1045 1047 1063                                                      
CONECT 1047 1046                                                                
CONECT 1048 1045 1049 1054 1055                                                 
CONECT 1049 1048 1050 1051 1056                                                 
CONECT 1050 1049 1057 1058 1059                                                 
CONECT 1051 1049 1060 1061 1062                                                 
CONECT 1052 1044                                                                
CONECT 1053 1045                                                                
CONECT 1054 1048                                                                
CONECT 1055 1048                                                                
CONECT 1056 1049                                                                
CONECT 1057 1050                                                                
CONECT 1058 1050                                                                
CONECT 1059 1050                                                                
CONECT 1060 1051                                                                
CONECT 1061 1051                                                                
CONECT 1062 1051                                                                
CONECT 1063 1046 1064 1069                                                      
CONECT 1064 1063 1065 1067 1070                                                 
CONECT 1065 1064 1066 1074                                                      
CONECT 1066 1065                                                                
CONECT 1067 1064 1068 1071 1072                                                 
CONECT 1068 1067 1073                                                           
CONECT 1069 1063                                                                
CONECT 1070 1064                                                                
CONECT 1071 1067                                                                
CONECT 1072 1067                                                                
CONECT 1073 1068                                                                
CONECT 1074 1065 1075 1082                                                      
CONECT 1075 1074 1076 1078 1083                                                 
CONECT 1076 1075 1077 1087                                                      
CONECT 1077 1076                                                                
CONECT 1078 1075 1079 1084 1085                                                 
CONECT 1079 1078 1080 1081 1086                                                 
CONECT 1080 1079                                                                
CONECT 1081 1079                                                                
CONECT 1082 1074                                                                
CONECT 1083 1075                                                                
CONECT 1084 1078                                                                
CONECT 1085 1078                                                                
CONECT 1086 1079                                                                
CONECT 1087 1076 1088 1095                                                      
CONECT 1088 1087 1089 1091 1096                                                 
CONECT 1089 1088 1090 1106                                                      
CONECT 1090 1089                                                                
CONECT 1091 1088 1092 1097 1098                                                 
CONECT 1092 1091 1093 1094 1099                                                 
CONECT 1093 1092 1100 1101 1102                                                 
CONECT 1094 1092 1103 1104 1105                                                 
CONECT 1095 1087                                                                
CONECT 1096 1088                                                                
CONECT 1097 1091                                                                
CONECT 1098 1091                                                                
CONECT 1099 1092                                                                
CONECT 1100 1093                                                                
CONECT 1101 1093                                                                
CONECT 1102 1093                                                                
CONECT 1103 1094                                                                
CONECT 1104 1094                                                                
CONECT 1105 1094                                                                
CONECT 1106 1089 1107 1114                                                      
CONECT 1107 1106 1108 1110 1115                                                 
CONECT 1108 1107 1109 1120                                                      
CONECT 1109 1108                                                                
CONECT 1110 1107 1111 1116 1117                                                 
CONECT 1111 1110 1112 1113                                                      
CONECT 1112 1111                                                                
CONECT 1113 1111 1118 1119                                                      
CONECT 1114 1106                                                                
CONECT 1115 1107                                                                
CONECT 1116 1110                                                                
CONECT 1117 1110                                                                
CONECT 1118 1113                                                                
CONECT 1119 1113                                                                
CONECT 1120 1108 1121 1129                                                      
CONECT 1121 1120 1122 1124 1130                                                 
CONECT 1122 1121 1123 1137                                                      
CONECT 1123 1122                                                                
CONECT 1124 1121 1125 1131 1132                                                 
CONECT 1125 1124 1126 1133 1134                                                 
CONECT 1126 1125 1127 1128                                                      
CONECT 1127 1126                                                                
CONECT 1128 1126 1135 1136                                                      
CONECT 1129 1120                                                                
CONECT 1130 1121                                                                
CONECT 1131 1124                                                                
CONECT 1132 1124                                                                
CONECT 1133 1125                                                                
CONECT 1134 1125                                                                
CONECT 1135 1128                                                                
CONECT 1136 1128                                                                
CONECT 1137 1122 1138 1146                                                      
CONECT 1138 1137 1139 1141 1147                                                 
CONECT 1139 1138 1152 1140                                                      
CONECT 1140 1139                                                                
CONECT 1141 1138 1142 1148 1149                                                 
CONECT 1142 1141 1143 1150 1151                                                 
CONECT 1143 1142 1144 1145                                                      
CONECT 1144 1143                                                                
CONECT 1145 1143                                                                
CONECT 1146 1137                                                                
CONECT 1147 1138                                                                
CONECT 1148 1141                                                                
CONECT 1149 1141                                                                
CONECT 1150 1142                                                                
CONECT 1151 1142                                                                
CONECT 1152 1139 1153 1156                                                      
CONECT 1153 1152 1154 1157 1158                                                 
CONECT 1154 1153 1159 1155                                                      
CONECT 1155 1154                                                                
CONECT 1156 1152                                                                
CONECT 1157 1153                                                                
CONECT 1158 1153                                                                
CONECT 1159 1154 1160 1166                                                      
CONECT 1160 1159 1161 1163 1167                                                 
CONECT 1161 1160 1162 1173                                                      
CONECT 1162 1161                                                                
CONECT 1163 1160 1165 1164 1168                                                 
CONECT 1164 1163 1169                                                           
CONECT 1165 1163 1170 1171 1172                                                 
CONECT 1166 1159                                                                
CONECT 1167 1160                                                                
CONECT 1168 1163                                                                
CONECT 1169 1164                                                                
CONECT 1170 1165                                                                
CONECT 1171 1165                                                                
CONECT 1172 1165                                                                
CONECT 1173 1161 1174 1187                                                      
CONECT 1174 1173 1175 1177 1188                                                 
CONECT 1175 1174 1176 1197                                                      
CONECT 1176 1175                                                                
CONECT 1177 1174 1178 1189 1190                                                 
CONECT 1178 1177 1179 1180                                                      
CONECT 1179 1178 1181 1191                                                      
CONECT 1180 1178 1182 1183                                                      
CONECT 1181 1179 1182 1192                                                      
CONECT 1182 1180 1181 1184                                                      
CONECT 1183 1180 1185 1193                                                      
CONECT 1184 1182 1186 1194                                                      
CONECT 1185 1183 1186 1195                                                      
CONECT 1186 1184 1185 1196                                                      
CONECT 1187 1173                                                                
CONECT 1188 1174                                                                
CONECT 1189 1177                                                                
CONECT 1190 1177                                                                
CONECT 1191 1179                                                                
CONECT 1192 1181                                                                
CONECT 1193 1183                                                                
CONECT 1194 1184                                                                
CONECT 1195 1185                                                                
CONECT 1196 1186                                                                
CONECT 1197 1175 1198 1206                                                      
CONECT 1198 1197 1199 1201 1207                                                 
CONECT 1199 1198 1200 1214                                                      
CONECT 1200 1199                                                                
CONECT 1201 1198 1202 1208 1209                                                 
CONECT 1202 1201 1203 1210 1211                                                 
CONECT 1203 1202 1204 1205                                                      
CONECT 1204 1203                                                                
CONECT 1205 1203 1212 1213                                                      
CONECT 1206 1197                                                                
CONECT 1207 1198                                                                
CONECT 1208 1201                                                                
CONECT 1209 1201                                                                
CONECT 1210 1202                                                                
CONECT 1211 1202                                                                
CONECT 1212 1205                                                                
CONECT 1213 1205                                                                
CONECT 1214 1199 1215 1228                                                      
CONECT 1215 1214 1216 1218 1229                                                 
CONECT 1216 1215 1217 1238                                                      
CONECT 1217 1216                                                                
CONECT 1218 1215 1219 1230 1231                                                 
CONECT 1219 1218 1220 1221                                                      
CONECT 1220 1219 1222 1232                                                      
CONECT 1221 1219 1223 1224                                                      
CONECT 1222 1220 1223 1233                                                      
CONECT 1223 1221 1222 1225                                                      
CONECT 1224 1221 1226 1234                                                      
CONECT 1225 1223 1227 1235                                                      
CONECT 1226 1224 1227 1236                                                      
CONECT 1227 1225 1226 1237                                                      
CONECT 1228 1214                                                                
CONECT 1229 1215                                                                
CONECT 1230 1218                                                                
CONECT 1231 1218                                                                
CONECT 1232 1220                                                                
CONECT 1233 1222                                                                
CONECT 1234 1224                                                                
CONECT 1235 1225                                                                
CONECT 1236 1226                                                                
CONECT 1237 1227                                                                
CONECT 1238 1216 1239 1245                                                      
CONECT 1239 1238 1240 1242 1246                                                 
CONECT 1240 1239 1241 1254                                                      
CONECT 1241 1240                                                                
CONECT 1242 1239 1243 1244 1247                                                 
CONECT 1243 1242 1248 1249 1250                                                 
CONECT 1244 1242 1251 1252 1253                                                 
CONECT 1245 1238                                                                
CONECT 1246 1239                                                                
CONECT 1247 1242                                                                
CONECT 1248 1243                                                                
CONECT 1249 1243                                                                
CONECT 1250 1243                                                                
CONECT 1251 1244                                                                
CONECT 1252 1244                                                                
CONECT 1253 1244                                                                
CONECT 1254 1240 1255 1262                                                      
CONECT 1255 1254 1256 1258 1263                                                 
CONECT 1256 1255 1257 1266                                                      
CONECT 1257 1256                                                                
CONECT 1258 1255 1259 1264 1265                                                 
CONECT 1259 1258 1260 1261                                                      
CONECT 1260 1259                                                                
CONECT 1261 1259                                                                
CONECT 1262 1254                                                                
CONECT 1263 1255                                                                
CONECT 1264 1258                                                                
CONECT 1265 1258                                                                
CONECT 1266 1256 1267 1270                                                      
CONECT 1267 1266 1268 1271 1272                                                 
CONECT 1268 1267 1269 1273                                                      
CONECT 1269 1268                                                                
CONECT 1270 1266                                                                
CONECT 1271 1267                                                                
CONECT 1272 1267                                                                
CONECT 1273 1268 1274 1279                                                      
CONECT 1274 1273 1275 1277 1280                                                 
CONECT 1275 1274 1276 1284                                                      
CONECT 1276 1275                                                                
CONECT 1277 1274 1278 1281 1282                                                 
CONECT 1278 1277 1283                                                           
CONECT 1279 1273                                                                
CONECT 1280 1274                                                                
CONECT 1281 1277                                                                
CONECT 1282 1277                                                                
CONECT 1283 1278                                                                
CONECT 1284 1275 1285 1290                                                      
CONECT 1285 1284 1286 1288 1291                                                 
CONECT 1286 1285 1298 1287                                                      
CONECT 1287 1286                                                                
CONECT 1288 1285 1289 1292 1293                                                 
CONECT 1289 1288 1290 1294 1295                                                 
CONECT 1290 1284 1289 1296 1297                                                 
CONECT 1291 1285                                                                
CONECT 1292 1288                                                                
CONECT 1293 1288                                                                
CONECT 1294 1289                                                                
CONECT 1295 1289                                                                
CONECT 1296 1290                                                                
CONECT 1297 1290                                                                
CONECT 1298 1286 1299 1306                                                      
CONECT 1299 1298 1302 1300 1307                                                 
CONECT 1300 1299 1301 1317                                                      
CONECT 1301 1300                                                                
CONECT 1302 1299 1303 1308 1309                                                 
CONECT 1303 1302 1304 1305 1310                                                 
CONECT 1304 1303 1311 1312 1313                                                 
CONECT 1305 1303 1314 1315 1316                                                 
CONECT 1306 1298                                                                
CONECT 1307 1299                                                                
CONECT 1308 1302                                                                
CONECT 1309 1302                                                                
CONECT 1310 1303                                                                
CONECT 1311 1304                                                                
CONECT 1312 1304                                                                
CONECT 1313 1304                                                                
CONECT 1314 1305                                                                
CONECT 1315 1305                                                                
CONECT 1316 1305                                                                
CONECT 1317 1300 1318 1325                                                      
CONECT 1318 1317 1319 1321 1326                                                 
CONECT 1319 1318 1320 1336                                                      
CONECT 1320 1319                                                                
CONECT 1321 1318 1322 1327 1328                                                 
CONECT 1322 1321 1323 1324 1329                                                 
CONECT 1323 1322 1330 1331 1332                                                 
CONECT 1324 1322 1333 1334 1335                                                 
CONECT 1325 1317                                                                
CONECT 1326 1318                                                                
CONECT 1327 1321                                                                
CONECT 1328 1321                                                                
CONECT 1329 1322                                                                
CONECT 1330 1323                                                                
CONECT 1331 1323                                                                
CONECT 1332 1323                                                                
CONECT 1333 1324                                                                
CONECT 1334 1324                                                                
CONECT 1335 1324                                                                
CONECT 1336 1319 1337 1342                                                      
CONECT 1337 1336 1338 1340 1343                                                 
CONECT 1338 1337 1339 1350                                                      
CONECT 1339 1338                                                                
CONECT 1340 1337 1341 1344 1345                                                 
CONECT 1341 1340 1342 1346 1347                                                 
CONECT 1342 1336 1341 1348 1349                                                 
CONECT 1343 1337                                                                
CONECT 1344 1340                                                                
CONECT 1345 1340                                                                
CONECT 1346 1341                                                                
CONECT 1347 1341                                                                
CONECT 1348 1342                                                                
CONECT 1349 1342                                                                
CONECT 1350 1338 1351 1356                                                      
CONECT 1351 1350 1352 1354 1357                                                 
CONECT 1352 1351 1353 1361                                                      
CONECT 1353 1352                                                                
CONECT 1354 1351 1355 1358 1359                                                 
CONECT 1355 1354 1360                                                           
CONECT 1356 1350                                                                
CONECT 1357 1351                                                                
CONECT 1358 1354                                                                
CONECT 1359 1354                                                                
CONECT 1360 1355                                                                
CONECT 1361 1352 1362 1372                                                      
CONECT 1362 1361 1363 1365 1373                                                 
CONECT 1363 1362 1364 1381                                                      
CONECT 1364 1363                                                                
CONECT 1365 1362 1366 1374 1375                                                 
CONECT 1366 1365 1368 1367                                                      
CONECT 1367 1366 1369 1376                                                      
CONECT 1368 1366 1370 1377                                                      
CONECT 1369 1367 1371 1378                                                      
CONECT 1370 1368 1371 1379                                                      
CONECT 1371 1369 1370 1380                                                      
CONECT 1372 1361                                                                
CONECT 1373 1362                                                                
CONECT 1374 1365                                                                
CONECT 1375 1365                                                                
CONECT 1376 1367                                                                
CONECT 1377 1368                                                                
CONECT 1378 1369                                                                
CONECT 1379 1370                                                                
CONECT 1380 1371                                                                
CONECT 1381 1363 1382 1390                                                      
CONECT 1382 1381 1383 1385 1391                                                 
CONECT 1383 1382 1384 1403                                                      
CONECT 1384 1383                                                                
CONECT 1385 1382 1386 1392 1393                                                 
CONECT 1386 1385 1387 1394 1395                                                 
CONECT 1387 1386 1388 1396 1397                                                 
CONECT 1388 1387 1389 1398 1399                                                 
CONECT 1389 1388 1400 1401 1402                                                 
CONECT 1390 1381                                                                
CONECT 1391 1382                                                                
CONECT 1392 1385                                                                
CONECT 1393 1385                                                                
CONECT 1394 1386                                                                
CONECT 1395 1386                                                                
CONECT 1396 1387                                                                
CONECT 1397 1387                                                                
CONECT 1398 1388                                                                
CONECT 1399 1388                                                                
CONECT 1400 1389                                                                
CONECT 1401 1389                                                                
CONECT 1402 1389                                                                
CONECT 1403 1383 1404 1412                                                      
CONECT 1404 1403 1405 1407 1413                                                 
CONECT 1405 1404 1406 1420                                                      
CONECT 1406 1405                                                                
CONECT 1407 1404 1408 1414 1415                                                 
CONECT 1408 1407 1409 1416 1417                                                 
CONECT 1409 1408 1410 1411                                                      
CONECT 1410 1409                                                                
CONECT 1411 1409 1418 1419                                                      
CONECT 1412 1403                                                                
CONECT 1413 1404                                                                
CONECT 1414 1407                                                                
CONECT 1415 1407                                                                
CONECT 1416 1408                                                                
CONECT 1417 1408                                                                
CONECT 1418 1411                                                                
CONECT 1419 1411                                                                
CONECT 1420 1405 1421 1432                                                      
CONECT 1421 1420 1422 1424 1433                                                 
CONECT 1422 1421 1423 1441                                                      
CONECT 1423 1422                                                                
CONECT 1424 1421 1425 1434 1435                                                 
CONECT 1425 1424 1426 1427                                                      
CONECT 1426 1425 1428 1436                                                      
CONECT 1427 1425 1429 1437                                                      
CONECT 1428 1426 1430 1438                                                      
CONECT 1429 1427 1430 1439                                                      
CONECT 1430 1428 1429 1431                                                      
CONECT 1431 1430 1440                                                           
CONECT 1432 1420                                                                
CONECT 1433 1421                                                                
CONECT 1434 1424                                                                
CONECT 1435 1424                                                                
CONECT 1436 1426                                                                
CONECT 1437 1427                                                                
CONECT 1438 1428                                                                
CONECT 1439 1429                                                                
CONECT 1440 1431                                                                
CONECT 1441 1422 1442 1455                                                      
CONECT 1442 1441 1443 1445 1456                                                 
CONECT 1443 1442 1444 1465                                                      
CONECT 1444 1443                                                                
CONECT 1445 1442 1446 1457 1458                                                 
CONECT 1446 1445 1448 1447                                                      
CONECT 1447 1446 1449 1459                                                      
CONECT 1448 1446 1450 1451                                                      
CONECT 1449 1447 1450 1460                                                      
CONECT 1450 1448 1449 1452                                                      
CONECT 1451 1448 1453 1461                                                      
CONECT 1452 1450 1454 1462                                                      
CONECT 1453 1451 1454 1463                                                      
CONECT 1454 1452 1453 1464                                                      
CONECT 1455 1441                                                                
CONECT 1456 1442                                                                
CONECT 1457 1445                                                                
CONECT 1458 1445                                                                
CONECT 1459 1447                                                                
CONECT 1460 1449                                                                
CONECT 1461 1451                                                                
CONECT 1462 1452                                                                
CONECT 1463 1453                                                                
CONECT 1464 1454                                                                
CONECT 1465 1443 1466 1473                                                      
CONECT 1466 1465 1467 1469 1474                                                 
CONECT 1467 1466 1468 1479                                                      
CONECT 1468 1467                                                                
CONECT 1469 1466 1470 1475 1476                                                 
CONECT 1470 1469 1471 1472                                                      
CONECT 1471 1470                                                                
CONECT 1472 1470 1477 1478                                                      
CONECT 1473 1465                                                                
CONECT 1474 1466                                                                
CONECT 1475 1469                                                                
CONECT 1476 1469                                                                
CONECT 1477 1472                                                                
CONECT 1478 1472                                                                
CONECT 1479 1467 1480 1490                                                      
CONECT 1480 1479 1481 1483 1491                                                 
CONECT 1481 1480 1482 1503                                                      
CONECT 1482 1481                                                                
CONECT 1483 1480 1484 1492 1493                                                 
CONECT 1484 1483 1485 1494 1495                                                 
CONECT 1485 1484 1486 1496 1497                                                 
CONECT 1486 1485 1487 1498                                                      
CONECT 1487 1486 1488 1489                                                      
CONECT 1488 1487 1499 1500                                                      
CONECT 1489 1487 1501 1502                                                      
CONECT 1490 1479                                                                
CONECT 1491 1480                                                                
CONECT 1492 1483                                                                
CONECT 1493 1483                                                                
CONECT 1494 1484                                                                
CONECT 1495 1484                                                                
CONECT 1496 1485                                                                
CONECT 1497 1485                                                                
CONECT 1498 1486                                                                
CONECT 1499 1488                                                                
CONECT 1500 1488                                                                
CONECT 1501 1489                                                                
CONECT 1502 1489                                                                
CONECT 1503 1481 1504 1507                                                      
CONECT 1504 1503 1505 1508 1509                                                 
CONECT 1505 1504 1506 1510                                                      
CONECT 1506 1505                                                                
CONECT 1507 1503                                                                
CONECT 1508 1504                                                                
CONECT 1509 1504                                                                
CONECT 1510 1505 1511 1519                                                      
CONECT 1511 1510 1512 1514 1520                                                 
CONECT 1512 1511 1513 1525                                                      
CONECT 1513 1512                                                                
CONECT 1514 1511 1515 1521 1522                                                 
CONECT 1515 1514 1516 1523 1524                                                 
CONECT 1516 1515 1517 1518                                                      
CONECT 1517 1516                                                                
CONECT 1518 1516                                                                
CONECT 1519 1510                                                                
CONECT 1520 1511                                                                
CONECT 1521 1514                                                                
CONECT 1522 1514                                                                
CONECT 1523 1515                                                                
CONECT 1524 1515                                                                
CONECT 1525 1512 1526 1531                                                      
CONECT 1526 1525 1529 1527 1532                                                 
CONECT 1527 1526 1528 1539                                                      
CONECT 1528 1527                                                                
CONECT 1529 1526 1530 1533 1534                                                 
CONECT 1530 1529 1531 1535 1536                                                 
CONECT 1531 1525 1530 1537 1538                                                 
CONECT 1532 1526                                                                
CONECT 1533 1529                                                                
CONECT 1534 1529                                                                
CONECT 1535 1530                                                                
CONECT 1536 1530                                                                
CONECT 1537 1531                                                                
CONECT 1538 1531                                                                
CONECT 1539 1527 1540 1547                                                      
CONECT 1540 1539 1541 1543 1548                                                 
CONECT 1541 1540 1542 1553                                                      
CONECT 1542 1541                                                                
CONECT 1543 1540 1544 1549 1550                                                 
CONECT 1544 1543 1545 1546                                                      
CONECT 1545 1544                                                                
CONECT 1546 1544 1551 1552                                                      
CONECT 1547 1539                                                                
CONECT 1548 1540                                                                
CONECT 1549 1543                                                                
CONECT 1550 1543                                                                
CONECT 1551 1546                                                                
CONECT 1552 1546                                                                
CONECT 1553 1541 1554 1561                                                      
CONECT 1554 1553 1557 1555 1562                                                 
CONECT 1555 1554 1556 1567                                                      
CONECT 1556 1555                                                                
CONECT 1557 1554 1558 1563 1564                                                 
CONECT 1558 1557 1559 1560                                                      
CONECT 1559 1558                                                                
CONECT 1560 1558 1565 1566                                                      
CONECT 1561 1553                                                                
CONECT 1562 1554                                                                
CONECT 1563 1557                                                                
CONECT 1564 1557                                                                
CONECT 1565 1560                                                                
CONECT 1566 1560                                                                
CONECT 1567 1555 1568 1574                                                      
CONECT 1568 1567 1571 1569 1575                                                 
CONECT 1569 1568 1570 1583                                                      
CONECT 1570 1569                                                                
CONECT 1571 1568 1572 1573 1576                                                 
CONECT 1572 1571 1577 1578 1579                                                 
CONECT 1573 1571 1580 1581 1582                                                 
CONECT 1574 1567                                                                
CONECT 1575 1568                                                                
CONECT 1576 1571                                                                
CONECT 1577 1572                                                                
CONECT 1578 1572                                                                
CONECT 1579 1572                                                                
CONECT 1580 1573                                                                
CONECT 1581 1573                                                                
CONECT 1582 1573                                                                
CONECT 1583 1569 1584 1587                                                      
CONECT 1584 1583 1585 1588 1589                                                 
CONECT 1585 1584 1586 1590                                                      
CONECT 1586 1585                                                                
CONECT 1587 1583                                                                
CONECT 1588 1584                                                                
CONECT 1589 1584                                                                
CONECT 1590 1585 1591 1599                                                      
CONECT 1591 1590 1592 1594 1600                                                 
CONECT 1592 1591 1593 1605                                                      
CONECT 1593 1592                                                                
CONECT 1594 1591 1595 1601 1602                                                 
CONECT 1595 1594 1596 1603 1604                                                 
CONECT 1596 1595 1597 1598                                                      
CONECT 1597 1596                                                                
CONECT 1598 1596                                                                
CONECT 1599 1590                                                                
CONECT 1600 1591                                                                
CONECT 1601 1594                                                                
CONECT 1602 1594                                                                
CONECT 1603 1595                                                                
CONECT 1604 1595                                                                
CONECT 1605 1592 1606 1614                                                      
CONECT 1606 1605 1607 1609 1615                                                 
CONECT 1607 1606 1608 1620                                                      
CONECT 1608 1607                                                                
CONECT 1609 1606 1610 1616 1617                                                 
CONECT 1610 1609 1611 1618 1619                                                 
CONECT 1611 1610 1612 1613                                                      
CONECT 1612 1611                                                                
CONECT 1613 1611                                                                
CONECT 1614 1605                                                                
CONECT 1615 1606                                                                
CONECT 1616 1609                                                                
CONECT 1617 1609                                                                
CONECT 1618 1610                                                                
CONECT 1619 1610                                                                
CONECT 1620 1607 1621 1628                                                      
CONECT 1621 1620 1622 1624 1629                                                 
CONECT 1622 1621 1623 1632                                                      
CONECT 1623 1622                                                                
CONECT 1624 1621 1625 1630 1631                                                 
CONECT 1625 1624 1626 1627                                                      
CONECT 1626 1625                                                                
CONECT 1627 1625                                                                
CONECT 1628 1620                                                                
CONECT 1629 1621                                                                
CONECT 1630 1624                                                                
CONECT 1631 1624                                                                
CONECT 1632 1622 1633 1638                                                      
CONECT 1633 1632 1634 1636 1639                                                 
CONECT 1634 1633 1635 1642                                                      
CONECT 1635 1634                                                                
CONECT 1636 1633 1637 1640 1641                                                 
CONECT 1637 1636 1815                                                           
CONECT 1638 1632                                                                
CONECT 1639 1633                                                                
CONECT 1640 1636                                                                
CONECT 1641 1636                                                                
CONECT 1642 1634 1643 1647                                                      
CONECT 1643 1642 1644 1646 1648                                                 
CONECT 1644 1643 1645 1652                                                      
CONECT 1645 1644                                                                
CONECT 1646 1643 1649 1650 1651                                                 
CONECT 1647 1642                                                                
CONECT 1648 1643                                                                
CONECT 1649 1646                                                                
CONECT 1650 1646                                                                
CONECT 1651 1646                                                                
CONECT 1652 1644 1653 1661                                                      
CONECT 1653 1652 1654 1656 1662                                                 
CONECT 1654 1653 1667 1655                                                      
CONECT 1655 1654                                                                
CONECT 1656 1653 1657 1663 1664                                                 
CONECT 1657 1656 1658 1665 1666                                                 
CONECT 1658 1657 1659 1660                                                      
CONECT 1659 1658                                                                
CONECT 1660 1658                                                                
CONECT 1661 1652                                                                
CONECT 1662 1653                                                                
CONECT 1663 1656                                                                
CONECT 1664 1656                                                                
CONECT 1665 1657                                                                
CONECT 1666 1657                                                                
CONECT 1667 1654 1668 1678                                                      
CONECT 1668 1667 1669 1671 1679                                                 
CONECT 1669 1668 1670 1687                                                      
CONECT 1670 1669                                                                
CONECT 1671 1668 1672 1680 1681                                                 
CONECT 1672 1671 1673 1674                                                      
CONECT 1673 1672 1675 1682                                                      
CONECT 1674 1672 1676 1683                                                      
CONECT 1675 1673 1677 1684                                                      
CONECT 1676 1674 1677 1685                                                      
CONECT 1677 1675 1676 1686                                                      
CONECT 1678 1667                                                                
CONECT 1679 1668                                                                
CONECT 1680 1671                                                                
CONECT 1681 1671                                                                
CONECT 1682 1673                                                                
CONECT 1683 1674                                                                
CONECT 1684 1675                                                                
CONECT 1685 1676                                                                
CONECT 1686 1677                                                                
CONECT 1687 1669 1688 1693                                                      
CONECT 1688 1687 1689 1691 1694                                                 
CONECT 1689 1688 1690 1698                                                      
CONECT 1690 1689                                                                
CONECT 1691 1688 1692 1695 1696                                                 
CONECT 1692 1691 1697                                                           
CONECT 1693 1687                                                                
CONECT 1694 1688                                                                
CONECT 1695 1691                                                                
CONECT 1696 1691                                                                
CONECT 1697 1692                                                                
CONECT 1698 1689 1699 1702                                                      
CONECT 1699 1698 1700 1703 1704                                                 
CONECT 1700 1699 1701 1705                                                      
CONECT 1701 1700                                                                
CONECT 1702 1698                                                                
CONECT 1703 1699                                                                
CONECT 1704 1699                                                                
CONECT 1705 1700 1706 1713                                                      
CONECT 1706 1705 1707 1709 1714                                                 
CONECT 1707 1706 1708 1719                                                      
CONECT 1708 1707                                                                
CONECT 1709 1706 1710 1715 1716                                                 
CONECT 1710 1709 1711 1712                                                      
CONECT 1711 1710                                                                
CONECT 1712 1710 1717 1718                                                      
CONECT 1713 1705                                                                
CONECT 1714 1706                                                                
CONECT 1715 1709                                                                
CONECT 1716 1709                                                                
CONECT 1717 1712                                                                
CONECT 1718 1712                                                                
CONECT 1719 1707 1720 1723                                                      
CONECT 1720 1719 1721 1724 1725                                                 
CONECT 1721 1720 1722 1726                                                      
CONECT 1722 1721                                                                
CONECT 1723 1719                                                                
CONECT 1724 1720                                                                
CONECT 1725 1720                                                                
CONECT 1726 1721 1727 1740                                                      
CONECT 1727 1726 1728 1730 1741                                                 
CONECT 1728 1727 1750 1729                                                      
CONECT 1729 1728                                                                
CONECT 1730 1727 1731 1742 1743                                                 
CONECT 1731 1730 1733 1732                                                      
CONECT 1732 1731 1734 1744                                                      
CONECT 1733 1731 1735 1736                                                      
CONECT 1734 1732 1735 1745                                                      
CONECT 1735 1733 1734 1737                                                      
CONECT 1736 1733 1738 1746                                                      
CONECT 1737 1735 1739 1747                                                      
CONECT 1738 1736 1739 1748                                                      
CONECT 1739 1737 1738 1749                                                      
CONECT 1740 1726                                                                
CONECT 1741 1727                                                                
CONECT 1742 1730                                                                
CONECT 1743 1730                                                                
CONECT 1744 1732                                                                
CONECT 1745 1734                                                                
CONECT 1746 1736                                                                
CONECT 1747 1737                                                                
CONECT 1748 1738                                                                
CONECT 1749 1739                                                                
CONECT 1750 1728 1751 1758                                                      
CONECT 1751 1750 1752 1754 1759                                                 
CONECT 1752 1751 1753 1764                                                      
CONECT 1753 1752                                                                
CONECT 1754 1751 1755 1760 1761                                                 
CONECT 1755 1754 1756 1757                                                      
CONECT 1756 1755                                                                
CONECT 1757 1755 1762 1763                                                      
CONECT 1758 1750                                                                
CONECT 1759 1751                                                                
CONECT 1760 1754                                                                
CONECT 1761 1754                                                                
CONECT 1762 1757                                                                
CONECT 1763 1757                                                                
CONECT 1764 1752 1765 1772                                                      
CONECT 1765 1764 1766 1768 1773                                                 
CONECT 1766 1765 1767 1776                                                      
CONECT 1767 1766                                                                
CONECT 1768 1765 1769 1774 1775                                                 
CONECT 1769 1768 1770 1771                                                      
CONECT 1770 1769                                                                
CONECT 1771 1769                                                                
CONECT 1772 1764                                                                
CONECT 1773 1765                                                                
CONECT 1774 1768                                                                
CONECT 1775 1768                                                                
CONECT 1776 1766 1777 1784                                                      
CONECT 1777 1776 1778 1780 1785                                                 
CONECT 1778 1777 1779 1788                                                      
CONECT 1779 1778                                                                
CONECT 1780 1777 1781 1786 1787                                                 
CONECT 1781 1780 1783 1782                                                      
CONECT 1782 1781                                                                
CONECT 1783 1781                                                                
CONECT 1784 1776                                                                
CONECT 1785 1777                                                                
CONECT 1786 1780                                                                
CONECT 1787 1780                                                                
CONECT 1788 1778 1789 1797                                                      
CONECT 1789 1788 1790 1792 1798                                                 
CONECT 1790 1789 1791 1810                                                      
CONECT 1791 1790                                                                
CONECT 1792 1789 1793 1799 1800                                                 
CONECT 1793 1792 1794 1801 1802                                                 
CONECT 1794 1793 1795 1803 1804                                                 
CONECT 1795 1794 1796 1805 1806                                                 
CONECT 1796 1795 1807 1808 1809                                                 
CONECT 1797 1788                                                                
CONECT 1798 1789                                                                
CONECT 1799 1792                                                                
CONECT 1800 1792                                                                
CONECT 1801 1793                                                                
CONECT 1802 1793                                                                
CONECT 1803 1794                                                                
CONECT 1804 1794                                                                
CONECT 1805 1795                                                                
CONECT 1806 1795                                                                
CONECT 1807 1796                                                                
CONECT 1808 1796                                                                
CONECT 1809 1796                                                                
CONECT 1810 1790 1811 1816                                                      
CONECT 1811 1810 1812 1814 1817                                                 
CONECT 1812 1811 1813 1820                                                      
CONECT 1813 1812                                                                
CONECT 1814 1811 1815 1818 1819                                                 
CONECT 1815 1637 1814                                                           
CONECT 1816 1810                                                                
CONECT 1817 1811                                                                
CONECT 1818 1814                                                                
CONECT 1819 1814                                                                
CONECT 1820 1812 1821 1828                                                      
CONECT 1821 1820 1822 1824 1829                                                 
CONECT 1822 1821 1823 1834                                                      
CONECT 1823 1822                                                                
CONECT 1824 1821 1825 1830 1831                                                 
CONECT 1825 1824 1826 1827                                                      
CONECT 1826 1825                                                                
CONECT 1827 1825 1832 1833                                                      
CONECT 1828 1820                                                                
CONECT 1829 1821                                                                
CONECT 1830 1824                                                                
CONECT 1831 1824                                                                
CONECT 1832 1827                                                                
CONECT 1833 1827                                                                
CONECT 1834 1822 1835 1842                                                      
CONECT 1835 1834 1836 1838 1843                                                 
CONECT 1836 1835 1837 1853                                                      
CONECT 1837 1836                                                                
CONECT 1838 1835 1839 1844 1845                                                 
CONECT 1839 1838 1840 1841 1846                                                 
CONECT 1840 1839 1847 1848 1849                                                 
CONECT 1841 1839 1850 1851 1852                                                 
CONECT 1842 1834                                                                
CONECT 1843 1835                                                                
CONECT 1844 1838                                                                
CONECT 1845 1838                                                                
CONECT 1846 1839                                                                
CONECT 1847 1840                                                                
CONECT 1848 1840                                                                
CONECT 1849 1840                                                                
CONECT 1850 1841                                                                
CONECT 1851 1841                                                                
CONECT 1852 1841                                                                
CONECT 1853 1836 1854 1858                                                      
CONECT 1854 1853 1855 1857 1859                                                 
CONECT 1855 1854 1856 1863                                                      
CONECT 1856 1855                                                                
CONECT 1857 1854 1860 1861 1862                                                 
CONECT 1858 1853                                                                
CONECT 1859 1854                                                                
CONECT 1860 1857                                                                
CONECT 1861 1857                                                                
CONECT 1862 1857                                                                
CONECT 1863 1855 1864 1872                                                      
CONECT 1864 1863 1865 1867 1873                                                 
CONECT 1865 1864 1866 1885                                                      
CONECT 1866 1865                                                                
CONECT 1867 1864 1868 1874 1875                                                 
CONECT 1868 1867 1869 1876 1877                                                 
CONECT 1869 1868 1870 1878 1879                                                 
CONECT 1870 1869 1871 1880 1881                                                 
CONECT 1871 1870 1882 1883 1884                                                 
CONECT 1872 1863                                                                
CONECT 1873 1864                                                                
CONECT 1874 1867                                                                
CONECT 1875 1867                                                                
CONECT 1876 1868                                                                
CONECT 1877 1868                                                                
CONECT 1878 1869                                                                
CONECT 1879 1869                                                                
CONECT 1880 1870                                                                
CONECT 1881 1870                                                                
CONECT 1882 1871                                                                
CONECT 1883 1871                                                                
CONECT 1884 1871                                                                
CONECT 1885 1865 1886 1896                                                      
CONECT 1886 1885 1887 1889 1897                                                 
CONECT 1887 1886 1905 1888                                                      
CONECT 1888 1887                                                                
CONECT 1889 1886 1890 1898 1899                                                 
CONECT 1890 1889 1891 1892                                                      
CONECT 1891 1890 1893 1900                                                      
CONECT 1892 1890 1894 1901                                                      
CONECT 1893 1891 1895 1902                                                      
CONECT 1894 1892 1895 1903                                                      
CONECT 1895 1893 1894 1904                                                      
CONECT 1896 1885                                                                
CONECT 1897 1886                                                                
CONECT 1898 1889                                                                
CONECT 1899 1889                                                                
CONECT 1900 1891                                                                
CONECT 1901 1892                                                                
CONECT 1902 1893                                                                
CONECT 1903 1894                                                                
CONECT 1904 1895                                                                
CONECT 1905 1887 1906 1919                                                      
CONECT 1906 1905 1907 1909 1920                                                 
CONECT 1907 1906 1908 1929                                                      
CONECT 1908 1907                                                                
CONECT 1909 1906 1910 1921 1922                                                 
CONECT 1910 1909 1911 1912                                                      
CONECT 1911 1910 1913 1923                                                      
CONECT 1912 1910 1914 1915                                                      
CONECT 1913 1911 1914 1924                                                      
CONECT 1914 1912 1913 1916                                                      
CONECT 1915 1912 1917 1925                                                      
CONECT 1916 1914 1918 1926                                                      
CONECT 1917 1915 1918 1927                                                      
CONECT 1918 1916 1917 1928                                                      
CONECT 1919 1905                                                                
CONECT 1920 1906                                                                
CONECT 1921 1909                                                                
CONECT 1922 1909                                                                
CONECT 1923 1911                                                                
CONECT 1924 1913                                                                
CONECT 1925 1915                                                                
CONECT 1926 1916                                                                
CONECT 1927 1917                                                                
CONECT 1928 1918                                                                
CONECT 1929 1907 1930 1937                                                      
CONECT 1930 1929 1931 1933 1938                                                 
CONECT 1931 1930 1932 1948                                                      
CONECT 1932 1931                                                                
CONECT 1933 1930 1934 1935 1939                                                 
CONECT 1934 1933 1936 1940 1941                                                 
CONECT 1935 1933 1942 1943 1944                                                 
CONECT 1936 1934 1945 1946 1947                                                 
CONECT 1937 1929                                                                
CONECT 1938 1930                                                                
CONECT 1939 1933                                                                
CONECT 1940 1934                                                                
CONECT 1941 1934                                                                
CONECT 1942 1935                                                                
CONECT 1943 1935                                                                
CONECT 1944 1935                                                                
CONECT 1945 1936                                                                
CONECT 1946 1936                                                                
CONECT 1947 1936                                                                
CONECT 1948 1931 1949 1954                                                      
CONECT 1949 1948 1950 1952 1955                                                 
CONECT 1950 1949 1951 1958                                                      
CONECT 1951 1950                                                                
CONECT 1952 1949 1953 1956 1957                                                 
CONECT 1953  496 1952                                                           
CONECT 1954 1948                                                                
CONECT 1955 1949                                                                
CONECT 1956 1952                                                                
CONECT 1957 1952                                                                
CONECT 1958 1950 1959 1967                                                      
CONECT 1959 1958 1960 1962 1968                                                 
CONECT 1960 1959 1961 1980                                                      
CONECT 1961 1960                                                                
CONECT 1962 1959 1963 1969 1970                                                 
CONECT 1963 1962 1964 1971 1972                                                 
CONECT 1964 1963 1965 1973 1974                                                 
CONECT 1965 1964 1966 1975 1976                                                 
CONECT 1966 1965 1977 1978 1979                                                 
CONECT 1967 1958                                                                
CONECT 1968 1959                                                                
CONECT 1969 1962                                                                
CONECT 1970 1962                                                                
CONECT 1971 1963                                                                
CONECT 1972 1963                                                                
CONECT 1973 1964                                                                
CONECT 1974 1964                                                                
CONECT 1975 1965                                                                
CONECT 1976 1965                                                                
CONECT 1977 1966                                                                
CONECT 1978 1966                                                                
CONECT 1979 1966                                                                
CONECT 1980 1960 1981 1989                                                      
CONECT 1981 1980 1982 1984 1990                                                 
CONECT 1982 1981 1983 2002                                                      
CONECT 1983 1982                                                                
CONECT 1984 1981 1985 1991 1992                                                 
CONECT 1985 1984 1986 1993 1994                                                 
CONECT 1986 1985 1987 1995 1996                                                 
CONECT 1987 1986 1988 1997 1998                                                 
CONECT 1988 1987 1999 2000 2001                                                 
CONECT 1989 1980                                                                
CONECT 1990 1981                                                                
CONECT 1991 1984                                                                
CONECT 1992 1984                                                                
CONECT 1993 1985                                                                
CONECT 1994 1985                                                                
CONECT 1995 1986                                                                
CONECT 1996 1986                                                                
CONECT 1997 1987                                                                
CONECT 1998 1987                                                                
CONECT 1999 1988                                                                
CONECT 2000 1988                                                                
CONECT 2001 1988                                                                
CONECT 2002 1982 2003 2008                                                      
CONECT 2003 2002 2004 2006 2009                                                 
CONECT 2004 2003 2005 2013                                                      
CONECT 2005 2004                                                                
CONECT 2006 2003 2007 2010 2011                                                 
CONECT 2007 2006 2012                                                           
CONECT 2008 2002                                                                
CONECT 2009 2003                                                                
CONECT 2010 2006                                                                
CONECT 2011 2006                                                                
CONECT 2012 2007                                                                
CONECT 2013 2004 2014 2018                                                      
CONECT 2014 2013 2015 2017 2019                                                 
CONECT 2015 2014 2016 2023                                                      
CONECT 2016 2015                                                                
CONECT 2017 2014 2020 2021 2022                                                 
CONECT 2018 2013                                                                
CONECT 2019 2014                                                                
CONECT 2020 2017                                                                
CONECT 2021 2017                                                                
CONECT 2022 2017                                                                
CONECT 2023 2015 2024 2028                                                      
CONECT 2024 2023 2025 2027 2029                                                 
CONECT 2025 2024 2026 2033                                                      
CONECT 2026 2025                                                                
CONECT 2027 2024 2030 2031 2032                                                 
CONECT 2028 2023                                                                
CONECT 2029 2024                                                                
CONECT 2030 2027                                                                
CONECT 2031 2027                                                                
CONECT 2032 2027                                                                
CONECT 2033 2025 2034 2039                                                      
CONECT 2034 2033 2035 2037 2040                                                 
CONECT 2035 2034 2036 2044                                                      
CONECT 2036 2035                                                                
CONECT 2037 2034 2038 2041 2042                                                 
CONECT 2038 2037 2043                                                           
CONECT 2039 2033                                                                
CONECT 2040 2034                                                                
CONECT 2041 2037                                                                
CONECT 2042 2037                                                                
CONECT 2043 2038                                                                
CONECT 2044 2035 2045 2050                                                      
CONECT 2045 2044 2046 2048 2051                                                 
CONECT 2046 2045 2047 2052                                                      
CONECT 2047 2046                                                                
CONECT 2048 2045 2049 2053 2054                                                 
CONECT 2049    6 2048                                                           
CONECT 2050 2044                                                                
CONECT 2051 2045                                                                
CONECT 2052 2046                                                                
CONECT 2053 2048                                                                
CONECT 2054 2048                                                                
CONECT 2055                                                                     
CONECT 2056                                                                     
CONECT 2057                                                                     
CONECT 2058 2059 2065 2066 2085                                                 
CONECT 2059 2058 2060 2063 2067                                                 
CONECT 2060 2059 2064 2068 2069                                                 
CONECT 2061 2062 2064 2070 2071                                                 
CONECT 2062 2061 2063 2072 2073                                                 
CONECT 2063 2059 2062 2074 2075                                                 
CONECT 2064 2060 2061 2076 2077                                                 
CONECT 2065 2058                                                                
CONECT 2066 2058                                                                
CONECT 2067 2059                                                                
CONECT 2068 2060                                                                
CONECT 2069 2060                                                                
CONECT 2070 2061                                                                
CONECT 2071 2061                                                                
CONECT 2072 2062                                                                
CONECT 2073 2062                                                                
CONECT 2074 2063                                                                
CONECT 2075 2063                                                                
CONECT 2076 2064                                                                
CONECT 2077 2064                                                                
CONECT 2078 2087 2079 2082 2090                                                 
CONECT 2079 2078 2088 2080 2091                                                 
CONECT 2080 2079 2089 2092 2093                                                 
CONECT 2081 2084 2094                                                           
CONECT 2082 2078 2084 2086 2095                                                 
CONECT 2083 2084 2085 2088 2096                                                 
CONECT 2084 2081 2082 2083 2097                                                 
CONECT 2085 2083 2058                                                           
CONECT 2086 2082 2098                                                           
CONECT 2087 2078 2099                                                           
CONECT 2088 2079 2083                                                           
CONECT 2089 2080 2100                                                           
CONECT 2090 2078                                                                
CONECT 2091 2079                                                                
CONECT 2092 2080                                                                
CONECT 2093 2080                                                                
CONECT 2094 2081                                                                
CONECT 2095 2082                                                                
CONECT 2096 2083                                                                
CONECT 2097 2084                                                                
CONECT 2098 2086                                                                
CONECT 2099 2087                                                                
CONECT 2100 2089                                                                
END                                                                             
