# Supplementary material for: Computational Pipeline for Accelerating the Design of Glycomimetics
Source: J Chem Inf Model. 2025 Nov 27;65(24):13374–85. doi: 10.1021/acs.jcim.5c02282 (PMC12728930; doi:10.1021/acs.jcim.5c02282)
Supplement: Supplementary file 2 [file ci5c02282_si_002.zip › gm_supp/Test/DC-SIGN/9emq/output/O1_R_C2_R_pdb2glycam.log]

OLDNAME   RENAMED   IFGLYCAM  G_TYPE    G_CHARGE  
C4        C4        YES       Cg        0.3260    
C5        C5        YES       Cg        0.2760    
C6        C6        YES       Cg        0.2660    
C3        C3        YES       Cg        0.2520    
C1        C1        YES       Cg        0.4330    
C2        C2        YES       Cg        0.2450    
O1        O1        YES       Oh        -0.6390   
O3        O3        YES       Oh        -0.6960   
O4        O4        YES       Oh        -0.7330   
O5        O5        YES       Os        -0.5070   
O6        O6        YES       Oh        -0.6880   
H41       H41       YES       H1        0.0000    
H5        H5        YES       H1        0.0000    
H61       H61       YES       H1        0.0000    
H62       H62       YES       H1        0.0000    
H31       H31       YES       H1        0.0000    
H1        H1        YES       H2        0.0000    
H2        H2        YES       H1        0.0000    
H32       H32       YES       Ho        0.4310    
H42       H42       YES       Ho        0.4380    
H63       H63       YES       Ho        0.4220    
CAW       CAW       NO        NONE      0.0000    
CAX       CAX       NO        NONE      0.0000    
CAY       CAY       NO        NONE      0.0000    
CBA       CBA       NO        NONE      0.0000    
CBB       CBB       NO        NONE      0.0000    
CBC       CBC       NO        NONE      0.0000    
NAZ       NAZ       NO        NONE      0.0000    
HAW       HAW       NO        NONE      0.0000    
HBH       HBH       NO        NONE      0.0000    
HAX       HAX       NO        NONE      0.0000    
HAY       HAY       NO        NONE      0.0000    
HBG       HBG       NO        NONE      0.0000    
HBA       HBA       NO        NONE      0.0000    
HBF       HBF       NO        NONE      0.0000    
HBE       HBE       NO        NONE      0.0000    
HBB       HBB       NO        NONE      0.0000    
HBC       HBC       NO        NONE      0.0000    
HBD       HBD       NO        NONE      0.0000    
HAZ       HAZ       NO        NONE      0.0000    
2HAZ      2HAZ      NO        NONE      0.0000    
N2        N2        NO        NONE      0.0000    
CAM       CAM       NO        NONE      0.0000    
CAN       CAN       NO        NONE      0.0000    
CAQ       CAQ       NO        NONE      0.0000    
CAR       CAR       NO        NONE      0.0000    
CAS       CAS       NO        NONE      0.0000    
CAT       CAT       NO        NONE      0.0000    
CAU       CAU       NO        NONE      0.0000    
CAV       CAV       NO        NONE      0.0000    
NAO       NAO       NO        NONE      0.0000    
NAP       NAP       NO        NONE      0.0000    
HAM       HAM       NO        NONE      0.0000    
HAR       HAR       NO        NONE      0.0000    
HAS       HAS       NO        NONE      0.0000    
HAT       HAT       NO        NONE      0.0000    
HAU       HAU       NO        NONE      0.0000    
HAV       HAV       NO        NONE      0.0000    
