# Supplementary material for: Computational Pipeline for Accelerating the Design of Glycomimetics
Source: J Chem Inf Model. 2025 Nov 27;65(24):13374–85. doi: 10.1021/acs.jcim.5c02282 (PMC12728930; doi:10.1021/acs.jcim.5c02282)
Supplement: Supplementary file 2 [file ci5c02282_si_002.zip › gm_supp/Test/DC-SIGN/9emq/output/O1_R_C2_R_ligand.pdb]

TITLE     Generated by GMML                                                     
ATOM      1 C4   LIG A 504     -15.341  11.057  26.873                       C  
ATOM      2 C5   LIG A 504     -15.007  10.210  25.678                       C  
ATOM      3 C6   LIG A 504     -13.529   9.746  25.714                       C  
ATOM      4 C3   LIG A 504     -16.835  11.408  26.816                       C  
ATOM      5 C1   LIG A 504     -17.179   9.306  25.569                       C  
ATOM      6 C2   LIG A 504     -17.658  10.114  26.727                       C  
ATOM      7 O1   LIG A 504     -17.475  10.107  24.386                       O  
ATOM      8 O3   LIG A 504     -17.178  12.190  27.931                       O  
ATOM      9 O4   LIG A 504     -14.641  12.314  26.824                       O  
ATOM     10 O5   LIG A 504     -15.797   9.017  25.676                       O  
ATOM     11 O6   LIG A 504     -13.271   9.044  26.925                       O  
ATOM     12 H41  LIG A 504     -15.067  10.500  27.769                       H  
ATOM     13 H5   LIG A 504     -15.201  10.823  24.798                       H  
ATOM     14 H61  LIG A 504     -12.875  10.616  25.654                       H  
ATOM     15 H62  LIG A 504     -13.336   9.088  24.867                       H  
ATOM     16 H31  LIG A 504     -17.057  12.000  25.927                       H  
ATOM     17 H1   LIG A 504     -17.674   8.335  25.525                       H  
ATOM     18 H2   LIG A 504     -18.704  10.347  26.529                       H  
ATOM     19 H32  LIG A 504     -16.620  11.917  28.715                       H  
ATOM     20 H42  LIG A 504     -13.665  12.148  26.681                       H  
ATOM     21 H63  LIG A 504     -13.289   9.685  27.693                       H  
ATOM     22 CAW  LIG A 504     -17.427   9.338  23.153                       C  
ATOM     23 CAX  LIG A 504     -16.172   9.669  22.356                       C  
ATOM     24 CAY  LIG A 504     -15.890  11.171  22.419                       C  
ATOM     25 CBA  LIG A 504     -14.733  11.105  20.286                       C  
ATOM     26 CBB  LIG A 504     -15.056   9.607  20.149                       C  
ATOM     27 CBC  LIG A 504     -16.338   9.289  20.888                       C  
ATOM     28 NAZ  LIG A 504     -14.640  11.493  21.705                       N  
ATOM     29 HAW  LIG A 504     -17.425   8.275  23.396                       H  
ATOM     30 HBH  LIG A 504     -18.305   9.572  22.551                       H  
ATOM     31 HAX  LIG A 504     -15.350   9.103  22.792                       H  
ATOM     32 HAY  LIG A 504     -16.716  11.711  21.957                       H  
ATOM     33 HBG  LIG A 504     -15.795  11.474  23.462                       H  
ATOM     34 HBA  LIG A 504     -15.522  11.685  19.808                       H  
ATOM     35 HBF  LIG A 504     -13.781  11.312  19.796                       H  
ATOM     36 HBE  LIG A 504     -14.239   9.021  20.571                       H  
ATOM     37 HBB  LIG A 504     -15.176   9.358  19.095                       H  
ATOM     38 HBC  LIG A 504     -16.550   8.223  20.810                       H  
ATOM     39 HBD  LIG A 504     -17.160   9.857  20.454                       H  
ATOM     40 HAZ  LIG A 504     -13.882  10.998  22.131                       H  
ATOM     41 2HAZ LIG A 504     -14.472  12.477  21.766                       H  
ATOM     42 N2   LIG A 504     -17.610   9.388  28.018                       N  
ATOM     43 CAM  LIG A 504     -16.673   8.760  28.739                       C  
ATOM     44 CAN  LIG A 504     -17.332   8.384  29.826                       C  
ATOM     45 CAQ  LIG A 504     -16.876   7.716  30.880                       C  
ATOM     46 CAR  LIG A 504     -17.506   7.903  32.101                       C  
ATOM     47 CAS  LIG A 504     -17.068   7.230  33.236                       C  
ATOM     48 CAT  LIG A 504     -15.995   6.361  33.144                       C  
ATOM     49 CAU  LIG A 504     -15.357   6.170  31.924                       C  
ATOM     50 CAV  LIG A 504     -15.798   6.846  30.786                       C  
ATOM     51 NAO  LIG A 504     -18.578   8.804  29.722                       N  
ATOM     52 NAP  LIG A 504     -18.691   9.386  28.638                       N  
ATOM     53 HAM  LIG A 504     -15.625   8.597  28.491                       H  
ATOM     54 HAR  LIG A 504     -18.356   8.583  32.171                       H  
ATOM     55 HAS  LIG A 504     -17.566   7.387  34.192                       H  
ATOM     56 HAT  LIG A 504     -15.650   5.826  34.029                       H  
ATOM     57 HAU  LIG A 504     -14.508   5.490  31.856                       H  
ATOM     58 HAV  LIG A 504     -15.301   6.692  29.829                       H  
TER      59      LIG A 504                                                      
CONECT    1    9    2    4   12                                                 
CONECT    2    1   10    3   13                                                 
CONECT    3    2   11   14   15                                                 
CONECT    4    1    6    8   16                                                 
CONECT    5    6    7   10   17                                                 
CONECT    6    4    5   18   42                                                 
CONECT    7    5   22                                                           
CONECT    8    4   19                                                           
CONECT    9    1   20                                                           
CONECT   10    2    5                                                           
CONECT   11    3   21                                                           
CONECT   12    1                                                                
CONECT   13    2                                                                
CONECT   14    3                                                                
CONECT   15    3                                                                
CONECT   16    4                                                                
CONECT   17    5                                                                
CONECT   18    6                                                                
CONECT   19    8                                                                
CONECT   20    9                                                                
CONECT   21   11                                                                
CONECT   22   23   29   30    7                                                 
CONECT   23   22   24   27   31                                                 
CONECT   24   23   28   32   33                                                 
CONECT   25   26   28   34   35                                                 
CONECT   26   25   27   36   37                                                 
CONECT   27   23   26   38   39                                                 
CONECT   28   24   25   40   41                                                 
CONECT   29   22                                                                
CONECT   30   22                                                                
CONECT   31   23                                                                
CONECT   32   24                                                                
CONECT   33   24                                                                
CONECT   34   25                                                                
CONECT   35   25                                                                
CONECT   36   26                                                                
CONECT   37   26                                                                
CONECT   38   27                                                                
CONECT   39   27                                                                
CONECT   40   28                                                                
CONECT   41   28                                                                
CONECT   42   43   52    6                                                      
CONECT   43   42   44   53                                                      
CONECT   44   43   45   51                                                      
CONECT   45   44   46   50                                                      
CONECT   46   45   47   54                                                      
CONECT   47   46   48   55                                                      
CONECT   48   47   49   56                                                      
CONECT   49   48   50   57                                                      
CONECT   50   45   49   58                                                      
CONECT   51   44   52                                                           
CONECT   52   42   51                                                           
CONECT   53   43                                                                
CONECT   54   46                                                                
CONECT   55   47                                                                
CONECT   56   48                                                                
CONECT   57   49                                                                
CONECT   58   50                                                                
END                                                                             
