# Supplementary material for: Computational Pipeline for Accelerating the Design of Glycomimetics
Source: J Chem Inf Model. 2025 Nov 27;65(24):13374–85. doi: 10.1021/acs.jcim.5c02282 (PMC12728930; doi:10.1021/acs.jcim.5c02282)
Supplement: Supplementary file 2 [file ci5c02282_si_002.zip › gm_supp/Test/DC-SIGN/9emr/9emr_chainA.pdbqt]

ATOM      1  N   CYS A 253     -39.892  18.159  -7.362  1.00 49.57    -0.066 N 
ATOM      2  HN1 CYS A 253     -40.541  18.872  -7.696  1.00  0.00     0.275 HD
ATOM      3  HN2 CYS A 253     -40.061  17.263  -7.819  1.00  0.00     0.275 HD
ATOM      4  HN3 CYS A 253     -38.945  18.336  -7.698  1.00  0.00     0.275 HD
ATOM      5  CA  CYS A 253     -39.920  18.023  -5.902  1.00 48.97     0.184 C 
ATOM      6  C   CYS A 253     -38.951  16.959  -5.403  1.00 40.62     0.249 C 
ATOM      7  O   CYS A 253     -38.971  15.823  -5.883  1.00 36.69    -0.271 OA
ATOM      8  CB  CYS A 253     -41.334  17.668  -5.414  1.00 57.53     0.021 C 
ATOM      9  SG  CYS A 253     -41.543  17.733  -3.604  1.00 64.72    -0.095 SA
ATOM     10  HA  CYS A 253     -39.656  18.877  -5.526  1.00 58.79     0.100 H 
ATOM     11  HB2 CYS A 253     -41.963  18.295  -5.805  1.00 69.06     0.054 H 
ATOM     12  HB3 CYS A 253     -41.543  16.766  -5.702  1.00 69.06     0.054 H 
ATOM     13  N   HIS A 254     -38.124  17.335  -4.431  1.00 36.04    -0.346 N 
ATOM     14  CA  HIS A 254     -37.247  16.410  -3.722  1.00 29.69     0.094 C 
ATOM     15  C   HIS A 254     -37.268  16.751  -2.233  1.00 22.64     0.243 C 
ATOM     16  O   HIS A 254     -37.528  17.898  -1.861  1.00 21.56    -0.271 OA
ATOM     17  CB  HIS A 254     -35.814  16.472  -4.277  1.00 30.78     0.002 C 
ATOM     18  CG  HIS A 254     -35.296  17.857  -4.470  1.00 33.00     0.028 A 
ATOM     19  ND1 HIS A 254     -34.272  18.383  -3.713  1.00 32.28    -0.354 N 
ATOM     20  CD2 HIS A 254     -35.662  18.830  -5.337  1.00 33.30    -0.000 A 
ATOM     21  CE1 HIS A 254     -34.031  19.624  -4.097  1.00 32.69     0.040 A 
ATOM     22  NE2 HIS A 254     -34.850  19.917  -5.092  1.00 33.26    -0.360 N 
ATOM     23  HE2 HIS A 254     -34.877  20.803  -5.597  1.00  0.00     0.166 HD
ATOM     24  H   HIS A 254     -38.053  18.147  -4.158  1.00 43.28     0.163 HD
ATOM     25  HA  HIS A 254     -37.563  15.498  -3.817  1.00 35.66     0.088 H 
ATOM     26  HB2 HIS A 254     -35.220  16.020  -3.658  1.00 36.96     0.046 H 
ATOM     27  HB3 HIS A 254     -35.795  16.027  -5.139  1.00 36.96     0.046 H 
ATOM     28  HD1 HIS A 254     -33.854  17.968  -3.087  1.00 38.77     0.166 HD
ATOM     29  HD2 HIS A 254     -36.334  18.776  -5.978  1.00 39.99     0.114 H 
ATOM     30  HE1 HIS A 254     -33.394  20.193  -3.730  1.00 39.26     0.140 H 
ATOM     31  N   PRO A 255     -37.013  15.786  -1.372  1.00 20.55    -0.337 N 
ATOM     32  CA  PRO A 255     -37.265  16.002   0.056  1.00 20.97     0.091 C 
ATOM     33  C   PRO A 255     -36.254  16.888   0.784  1.00 19.59     0.241 C 
ATOM     34  O   PRO A 255     -36.620  17.512   1.790  1.00 19.14    -0.271 OA
ATOM     35  CB  PRO A 255     -37.264  14.582   0.636  1.00 21.87    -0.036 C 
ATOM     36  CG  PRO A 255     -36.419  13.784  -0.306  1.00 23.87    -0.048 C 
ATOM     37  CD  PRO A 255     -36.647  14.394  -1.682  1.00 22.69    -0.001 C 
ATOM     38  HA  PRO A 255     -38.138  16.414   0.145  1.00 25.20     0.087 H 
ATOM     39  HB2 PRO A 255     -36.881  14.589   1.527  1.00 26.27     0.036 H 
ATOM     40  HB3 PRO A 255     -38.171  14.238   0.667  1.00 26.27     0.036 H 
ATOM     41  HG2 PRO A 255     -35.486  13.854  -0.050  1.00 28.68     0.035 H 
ATOM     42  HG3 PRO A 255     -36.699  12.855  -0.291  1.00 28.68     0.035 H 
ATOM     43  HD2 PRO A 255     -35.837  14.359  -2.215  1.00 27.25     0.064 H 
ATOM     44  HD3 PRO A 255     -37.369  13.941  -2.146  1.00 27.25     0.064 H 
ATOM     45  N   CYS A 256     -34.999  16.947   0.312  1.00 19.45    -0.345 N 
ATOM     46  CA  CYS A 256     -33.949  17.685   1.012  1.00 21.11     0.098 C 
ATOM     47  C   CYS A 256     -33.243  18.644   0.060  1.00 22.83     0.244 C 
ATOM     48  O   CYS A 256     -33.168  18.382  -1.159  1.00 24.71    -0.271 OA
ATOM     49  CB  CYS A 256     -32.917  16.720   1.598  1.00 21.81     0.013 C 
ATOM     50  SG  CYS A 256     -33.572  15.637   2.877  1.00 24.33    -0.095 SA
ATOM     51  H   CYS A 256     -34.738  16.565  -0.412  1.00 23.37     0.163 HD
ATOM     52  HA  CYS A 256     -34.343  18.208   1.727  1.00 25.36     0.088 H 
ATOM     53  HB2 CYS A 256     -32.575  16.160   0.884  1.00 26.20     0.053 H 
ATOM     54  HB3 CYS A 256     -32.196  17.236   1.990  1.00 26.20     0.053 H 
ATOM     55  N   PRO A 257     -32.707  19.763   0.564  1.00 21.03    -0.337 N 
ATOM     56  CA  PRO A 257     -31.915  20.646  -0.304  1.00 21.86     0.091 C 
ATOM     57  C   PRO A 257     -30.666  19.930  -0.812  1.00 19.11     0.241 C 
ATOM     58  O   PRO A 257     -30.194  18.972  -0.209  1.00 16.48    -0.271 OA
ATOM     59  CB  PRO A 257     -31.532  21.823   0.601  1.00 25.32    -0.036 C 
ATOM     60  CG  PRO A 257     -32.379  21.695   1.838  1.00 24.89    -0.048 C 
ATOM     61  CD  PRO A 257     -32.751  20.230   1.964  1.00 20.14    -0.001 C 
ATOM     62  HA  PRO A 257     -32.454  20.968  -1.043  1.00 26.26     0.087 H 
ATOM     63  HB2 PRO A 257     -30.590  21.769   0.823  1.00 30.41     0.036 H 
ATOM     64  HB3 PRO A 257     -31.718  22.658   0.144  1.00 30.41     0.036 H 
ATOM     65  HG2 PRO A 257     -31.868  21.984   2.610  1.00 29.89     0.035 H 
ATOM     66  HG3 PRO A 257     -33.175  22.242   1.743  1.00 29.89     0.035 H 
ATOM     67  HD2 PRO A 257     -32.107  19.754   2.510  1.00 24.19     0.064 H 
ATOM     68  HD3 PRO A 257     -33.641  20.129   2.336  1.00 24.19     0.064 H 
ATOM     69  N   TRP A 258     -30.156  20.385  -1.963  1.00 18.89    -0.346 N 
ATOM     70  CA  TRP A 258     -28.909  19.825  -2.478  1.00 18.41     0.093 C 
ATOM     71  C   TRP A 258     -27.842  19.825  -1.378  1.00 19.94     0.241 C 
ATOM     72  O   TRP A 258     -27.709  20.794  -0.625  1.00 18.05    -0.271 OA
ATOM     73  CB  TRP A 258     -28.401  20.638  -3.659  1.00 18.11    -0.012 C 
ATOM     74  CG  TRP A 258     -29.068  20.305  -4.972  1.00 18.04    -0.028 A 
ATOM     75  CD1 TRP A 258     -30.310  20.707  -5.383  1.00 19.66    -0.015 A 
ATOM     76  CD2 TRP A 258     -28.522  19.527  -6.031  1.00 17.62    -0.002 A 
ATOM     77  NE1 TRP A 258     -30.571  20.206  -6.648  1.00 19.82    -0.365 N 
ATOM     78  CE2 TRP A 258     -29.484  19.475  -7.056  1.00 18.83     0.042 A 
ATOM     79  CE3 TRP A 258     -27.312  18.853  -6.214  1.00 16.98    -0.070 A 
ATOM     80  CZ2 TRP A 258     -29.265  18.788  -8.246  1.00 19.07    -0.056 A 
ATOM     81  CZ3 TRP A 258     -27.103  18.180  -7.391  1.00 17.05    -0.082 A 
ATOM     82  CH2 TRP A 258     -28.079  18.147  -8.386  1.00 17.74    -0.081 A 
ATOM     83  H   TRP A 258     -30.505  21.002  -2.450  1.00 22.70     0.163 HD
ATOM     84  HA  TRP A 258     -29.071  18.917  -2.779  1.00 22.12     0.088 H 
ATOM     85  HB2 TRP A 258     -28.558  21.578  -3.479  1.00 21.77     0.044 H 
ATOM     86  HB3 TRP A 258     -27.450  20.474  -3.763  1.00 21.77     0.044 H 
ATOM     87  HD1 TRP A 258     -30.892  21.238  -4.888  1.00 23.62     0.112 H 
ATOM     88  HE1 TRP A 258     -31.292  20.331  -7.101  1.00 23.82     0.165 HD
ATOM     89  HE3 TRP A 258     -26.661  18.860  -5.550  1.00 20.30     0.084 H 
ATOM     90  HZ2 TRP A 258     -29.906  18.770  -8.918  1.00 22.91     0.086 H 
ATOM     91  HZ3 TRP A 258     -26.296  17.738  -7.527  1.00 20.32     0.083 H 
ATOM     92  HH2 TRP A 258     -27.913  17.671  -9.168  1.00 21.15     0.083 H 
ATOM     93  N   GLU A 259     -27.092  18.729  -1.301  1.00 23.51    -0.346 N 
ATOM     94  CA  GLU A 259     -25.974  18.478  -0.398  1.00 25.51     0.090 C 
ATOM     95  C   GLU A 259     -26.451  17.999   0.968  1.00 20.36     0.241 C 
ATOM     96  O   GLU A 259     -25.612  17.647   1.802  1.00 21.33    -0.271 OA
ATOM     97  CB  GLU A 259     -25.058  19.698  -0.200  1.00 34.43    -0.029 C 
ATOM     98  CG  GLU A 259     -24.505  20.286  -1.471  1.00 44.25     0.018 C 
ATOM     99  CD  GLU A 259     -23.804  21.613  -1.245  1.00 52.45     0.172 C 
ATOM    100  OE1 GLU A 259     -23.874  22.491  -2.139  1.00 56.14    -0.648 OA
ATOM    101  OE2 GLU A 259     -23.199  21.785  -0.169  1.00 54.60    -0.648 OA
ATOM    102  H   GLU A 259     -27.220  18.057  -1.828  1.00 28.24     0.163 HD
ATOM    103  HA  GLU A 259     -25.430  17.777  -0.789  1.00 30.63     0.087 H 
ATOM    104  HB2 GLU A 259     -25.564  20.394   0.247  1.00 41.34     0.037 H 
ATOM    105  HB3 GLU A 259     -24.304  19.431   0.350  1.00 41.34     0.037 H 
ATOM    106  HG2 GLU A 259     -23.861  19.668  -1.852  1.00 53.13     0.049 H 
ATOM    107  HG3 GLU A 259     -25.233  20.433  -2.094  1.00 53.13     0.049 H 
ATOM    108  N   TRP A 260     -27.754  17.962   1.237  1.00 16.40    -0.346 N 
ATOM    109  CA  TRP A 260     -28.255  17.427   2.487  1.00 16.40     0.093 C 
ATOM    110  C   TRP A 260     -28.623  15.950   2.303  1.00 17.54     0.241 C 
ATOM    111  O   TRP A 260     -29.021  15.511   1.215  1.00 20.90    -0.271 OA
ATOM    112  CB  TRP A 260     -29.486  18.198   2.974  1.00 15.28    -0.012 C 
ATOM    113  CG  TRP A 260     -29.169  19.599   3.402  1.00 15.88    -0.028 A 
ATOM    114  CD1 TRP A 260     -28.631  20.599   2.617  1.00 17.86    -0.015 A 
ATOM    115  CD2 TRP A 260     -29.331  20.160   4.699  1.00 15.09    -0.002 A 
ATOM    116  NE1 TRP A 260     -28.473  21.752   3.354  1.00 17.76    -0.365 N 
ATOM    117  CE2 TRP A 260     -28.894  21.502   4.637  1.00 17.30     0.042 A 
ATOM    118  CE3 TRP A 260     -29.803  19.666   5.914  1.00 15.15    -0.070 A 
ATOM    119  CZ2 TRP A 260     -28.901  22.339   5.751  1.00 17.96    -0.056 A 
ATOM    120  CZ3 TRP A 260     -29.826  20.506   7.007  1.00 14.98    -0.082 A 
ATOM    121  CH2 TRP A 260     -29.383  21.823   6.929  1.00 15.74    -0.081 A 
ATOM    122  H   TRP A 260     -28.367  18.244   0.704  1.00 19.71     0.163 HD
ATOM    123  HA  TRP A 260     -27.568  17.508   3.167  1.00 19.71     0.088 H 
ATOM    124  HB2 TRP A 260     -30.133  18.245   2.253  1.00 18.37     0.044 H 
ATOM    125  HB3 TRP A 260     -29.868  17.733   3.734  1.00 18.37     0.044 H 
ATOM    126  HD1 TRP A 260     -28.407  20.507   1.719  1.00 21.46     0.112 H 
ATOM    127  HE1 TRP A 260     -28.164  22.499   3.061  1.00 21.33     0.165 HD
ATOM    128  HE3 TRP A 260     -30.097  18.787   5.986  1.00 18.21     0.084 H 
ATOM    129  HZ2 TRP A 260     -28.590  23.214   5.699  1.00 21.58     0.086 H 
ATOM    130  HZ3 TRP A 260     -30.147  20.184   7.818  1.00 18.01     0.083 H 
ATOM    131  HH2 TRP A 260     -29.415  22.362   7.686  1.00 18.92     0.083 H 
ATOM    132  N   THR A 261     -28.511  15.196   3.383  1.00 14.78    -0.344 N 
ATOM    133  CA  THR A 261     -28.721  13.752   3.362  1.00 14.34     0.113 C 
ATOM    134  C   THR A 261     -30.061  13.391   3.987  1.00 14.77     0.243 C 
ATOM    135  O   THR A 261     -30.359  13.797   5.117  1.00 15.24    -0.271 OA
ATOM    136  CB  THR A 261     -27.577  13.049   4.099  1.00 17.12     0.060 C 
ATOM    137  OG1 THR A 261     -26.348  13.372   3.458  1.00 17.55    -0.393 OA
ATOM    138  CG2 THR A 261     -27.762  11.537   4.093  1.00 19.32    -0.050 C 
ATOM    139  H   THR A 261     -28.310  15.505   4.161  1.00 17.77     0.163 HD
ATOM    140  HA  THR A 261     -28.750  13.444   2.443  1.00 17.24     0.091 H 
ATOM    141  HB  THR A 261     -27.562  13.342   5.024  1.00 20.57     0.086 H 
ATOM    142  HG1 THR A 261     -25.702  13.155   3.950  1.00 21.09     0.210 HD
ATOM    143 1HG2 THR A 261     -26.923  11.099   4.307  1.00 23.21     0.031 H 
ATOM    144 2HG2 THR A 261     -28.427  11.281   4.750  1.00 23.21     0.031 H 
ATOM    145 3HG2 THR A 261     -28.055  11.242   3.216  1.00 23.21     0.031 H 
ATOM    146  N   PHE A 262     -30.876  12.655   3.235  1.00 14.61    -0.346 N 
ATOM    147  CA  PHE A 262     -32.186  12.222   3.714  1.00 17.20     0.093 C 
ATOM    148  C   PHE A 262     -32.096  10.959   4.576  1.00 17.14     0.241 C 
ATOM    149  O   PHE A 262     -31.518   9.949   4.155  1.00 17.24    -0.271 OA
ATOM    150  CB  PHE A 262     -33.109  11.929   2.533  1.00 20.31    -0.014 C 
ATOM    151  CG  PHE A 262     -34.449  11.419   2.938  1.00 22.54    -0.056 A 
ATOM    152  CD1 PHE A 262     -34.671  10.048   3.104  1.00 24.80    -0.077 A 
ATOM    153  CD2 PHE A 262     -35.491  12.289   3.186  1.00 20.27    -0.077 A 
ATOM    154  CE1 PHE A 262     -35.914   9.571   3.492  1.00 25.23    -0.082 A 
ATOM    155  CE2 PHE A 262     -36.743  11.818   3.550  1.00 19.39    -0.082 A 
ATOM    156  CZ  PHE A 262     -36.957  10.464   3.710  1.00 23.01    -0.083 A 
ATOM    157  H   PHE A 262     -30.692  12.391   2.437  1.00 17.56     0.163 HD
ATOM    158  HA  PHE A 262     -32.549  12.938   4.258  1.00 20.67     0.088 H 
ATOM    159  HB2 PHE A 262     -33.243  12.748   2.030  1.00 24.40     0.043 H 
ATOM    160  HB3 PHE A 262     -32.693  11.258   1.969  1.00 24.40     0.043 H 
ATOM    161  HD1 PHE A 262     -33.976   9.449   2.952  1.00 29.78     0.084 H 
ATOM    162  HD2 PHE A 262     -35.352  13.205   3.108  1.00 24.35     0.084 H 
ATOM    163  HE1 PHE A 262     -36.050   8.658   3.607  1.00 30.30     0.083 H 
ATOM    164  HE2 PHE A 262     -37.441  12.416   3.687  1.00 23.29     0.083 H 
ATOM    165  HZ  PHE A 262     -37.796  10.150   3.962  1.00 27.64     0.083 H 
ATOM    166  N   PHE A 263     -32.708  11.005   5.756  1.00 17.17    -0.346 N 
ATOM    167  CA  PHE A 263     -32.757   9.844   6.639  1.00 16.11     0.093 C 
ATOM    168  C   PHE A 263     -34.052   9.905   7.436  1.00 14.38     0.241 C 
ATOM    169  O   PHE A 263     -34.264  10.833   8.223  1.00 13.52    -0.271 OA
ATOM    170  CB  PHE A 263     -31.531   9.793   7.563  1.00 17.37    -0.014 C 
ATOM    171  CG  PHE A 263     -31.600   8.713   8.623  1.00 18.67    -0.056 A 
ATOM    172  CD1 PHE A 263     -31.312   7.402   8.300  1.00 21.41    -0.077 A 
ATOM    173  CD2 PHE A 263     -31.970   9.012   9.909  1.00 17.90    -0.077 A 
ATOM    174  CE1 PHE A 263     -31.390   6.390   9.267  1.00 23.61    -0.082 A 
ATOM    175  CE2 PHE A 263     -32.073   8.003  10.886  1.00 17.89    -0.082 A 
ATOM    176  CZ  PHE A 263     -31.772   6.713  10.564  1.00 20.78    -0.083 A 
ATOM    177  H   PHE A 263     -33.104  11.701   6.069  1.00 20.63     0.163 HD
ATOM    178  HA  PHE A 263     -32.762   9.030   6.111  1.00 19.35     0.088 H 
ATOM    179  HB2 PHE A 263     -30.742   9.626   7.024  1.00 20.88     0.043 H 
ATOM    180  HB3 PHE A 263     -31.448  10.646   8.017  1.00 20.88     0.043 H 
ATOM    181  HD1 PHE A 263     -31.064   7.187   7.430  1.00 25.72     0.084 H 
ATOM    182  HD2 PHE A 263     -32.156   9.893  10.139  1.00 21.50     0.084 H 
ATOM    183  HE1 PHE A 263     -31.187   5.510   9.043  1.00 28.36     0.083 H 
ATOM    184  HE2 PHE A 263     -32.345   8.217  11.749  1.00 21.50     0.083 H 
ATOM    185  HZ  PHE A 263     -31.823   6.048  11.212  1.00 24.97     0.083 H 
ATOM    186  N   GLN A 264     -34.933   8.929   7.207  1.00 14.61    -0.346 N 
ATOM    187  CA  GLN A 264     -36.141   8.754   8.012  1.00 17.42     0.090 C 
ATOM    188  C   GLN A 264     -36.881  10.076   8.213  1.00 18.72     0.240 C 
ATOM    189  O   GLN A 264     -37.200  10.485   9.331  1.00 21.01    -0.271 OA
ATOM    190  CB  GLN A 264     -35.790   8.115   9.372  1.00 18.97    -0.030 C 
ATOM    191  CG  GLN A 264     -35.203   6.707   9.252  1.00 23.73     0.011 C 
ATOM    192  CD  GLN A 264     -35.092   6.008  10.601  1.00 28.90     0.215 C 
ATOM    193  OE1 GLN A 264     -35.262   6.638  11.666  1.00 32.51    -0.274 OA
ATOM    194  NE2 GLN A 264     -34.805   4.717  10.574  1.00 29.00    -0.370 N 
ATOM    195  H   GLN A 264     -34.849   8.345   6.581  1.00 17.56     0.163 HD
ATOM    196  HA  GLN A 264     -36.741   8.162   7.532  1.00 20.93     0.087 H 
ATOM    197  HB2 GLN A 264     -35.134   8.673   9.820  1.00 22.80     0.037 H 
ATOM    198  HB3 GLN A 264     -36.596   8.056   9.908  1.00 22.80     0.037 H 
ATOM    199  HG2 GLN A 264     -35.777   6.172   8.681  1.00 28.50     0.047 H 
ATOM    200  HG3 GLN A 264     -34.314   6.765   8.868  1.00 28.50     0.047 H 
ATOM    201 1HE2 GLN A 264     -34.692   4.317   9.821  1.00 34.83     0.159 HD
ATOM    202 2HE2 GLN A 264     -34.731   4.277  11.309  1.00 34.83     0.159 HD
ATOM    203  N   GLY A 265     -37.166  10.754   7.106  1.00 17.95    -0.351 N 
ATOM    204  CA  GLY A 265     -38.024  11.930   7.159  1.00 19.65     0.069 C 
ATOM    205  C   GLY A 265     -37.348  13.237   7.548  1.00 19.26     0.236 C 
ATOM    206  O   GLY A 265     -38.021  14.267   7.610  1.00 19.08    -0.272 OA
ATOM    207  H   GLY A 265     -36.878  10.553   6.321  1.00 21.57     0.163 HD
ATOM    208  HA2 GLY A 265     -38.421  12.058   6.283  1.00 23.61     0.078 H 
ATOM    209  HA3 GLY A 265     -38.729  11.764   7.804  1.00 23.61     0.078 H 
ATOM    210  N   ASN A 266     -36.039  13.245   7.762  1.00 17.62    -0.346 N 
ATOM    211  CA  ASN A 266     -35.334  14.481   8.064  1.00 17.24     0.097 C 
ATOM    212  C   ASN A 266     -34.153  14.607   7.116  1.00 15.35     0.241 C 
ATOM    213  O   ASN A 266     -33.788  13.637   6.408  1.00 15.65    -0.271 OA
ATOM    214  CB  ASN A 266     -34.888  14.545   9.538  1.00 17.31     0.036 C 
ATOM    215  CG  ASN A 266     -36.054  14.699  10.487  1.00 20.52     0.217 C 
ATOM    216  OD1 ASN A 266     -36.693  15.755  10.521  1.00 20.95    -0.274 OA
ATOM    217  ND2 ASN A 266     -36.365  13.648  11.237  1.00 22.54    -0.370 N 
ATOM    218  H   ASN A 266     -35.540  12.546   7.736  1.00 21.17     0.163 HD
ATOM    219  HA  ASN A 266     -35.920  15.240   7.919  1.00 20.72     0.088 H 
ATOM    220  HB2 ASN A 266     -34.421  13.725   9.765  1.00 20.80     0.051 H 
ATOM    221  HB3 ASN A 266     -34.298  15.306   9.659  1.00 20.80     0.051 H 
ATOM    222 1HD2 ASN A 266     -37.022  13.693  11.790  1.00 27.07     0.159 HD
ATOM    223 2HD2 ASN A 266     -35.909  12.921  11.169  1.00 27.07     0.159 HD
ATOM    224  N   CYS A 267     -33.581  15.823   7.098  1.00 14.33    -0.345 N 
ATOM    225  CA  CYS A 267     -32.445  16.162   6.265  1.00 15.64     0.098 C 
ATOM    226  C   CYS A 267     -31.271  16.539   7.159  1.00 14.31     0.242 C 
ATOM    227  O   CYS A 267     -31.441  17.270   8.132  1.00 13.94    -0.271 OA
ATOM    228  CB  CYS A 267     -32.775  17.324   5.341  1.00 19.11     0.013 C 
ATOM    229  SG  CYS A 267     -34.227  17.009   4.342  1.00 19.80    -0.095 SA
ATOM    230  H   CYS A 267     -33.854  16.480   7.581  1.00 17.23     0.163 HD
ATOM    231  HA  CYS A 267     -32.194  15.400   5.721  1.00 18.79     0.088 H 
ATOM    232  HB2 CYS A 267     -32.942  18.116   5.874  1.00 22.97     0.053 H 
ATOM    233  HB3 CYS A 267     -32.026  17.477   4.744  1.00 22.97     0.053 H 
ATOM    234  N   TYR A 268     -30.083  16.071   6.798  1.00 12.59    -0.346 N 
ATOM    235  CA  TYR A 268     -28.884  16.287   7.607  1.00 13.00     0.093 C 
ATOM    236  C   TYR A 268     -27.751  16.866   6.766  1.00 15.06     0.241 C 
ATOM    237  O   TYR A 268     -27.604  16.536   5.583  1.00 16.06    -0.271 OA
ATOM    238  CB  TYR A 268     -28.390  14.969   8.237  1.00 12.61    -0.014 C 
ATOM    239  CG  TYR A 268     -29.408  14.348   9.163  1.00 13.20    -0.056 A 
ATOM    240  CD1 TYR A 268     -30.455  13.572   8.657  1.00 13.30    -0.074 A 
ATOM    241  CD2 TYR A 268     -29.316  14.529  10.550  1.00 12.60    -0.074 A 
ATOM    242  CE1 TYR A 268     -31.374  12.975   9.496  1.00 13.19    -0.051 A 
ATOM    243  CE2 TYR A 268     -30.255  13.939  11.414  1.00 12.00    -0.051 A 
ATOM    244  CZ  TYR A 268     -31.271  13.181  10.878  1.00 13.79     0.065 A 
ATOM    245  OH  TYR A 268     -32.197  12.602  11.697  1.00 17.18    -0.361 OA
ATOM    246  H   TYR A 268     -29.942  15.620   6.079  1.00 14.97     0.163 HD
ATOM    247  HA  TYR A 268     -29.102  16.926   8.304  1.00 15.63     0.088 H 
ATOM    248  HB2 TYR A 268     -28.199  14.333   7.530  1.00 15.16     0.043 H 
ATOM    249  HB3 TYR A 268     -27.586  15.146   8.750  1.00 15.16     0.043 H 
ATOM    250  HD1 TYR A 268     -30.535  13.457   7.738  1.00 15.99     0.084 H 
ATOM    251  HD2 TYR A 268     -28.626  15.044  10.903  1.00 15.15     0.084 H 
ATOM    252  HE1 TYR A 268     -32.053  12.443   9.149  1.00 15.86     0.087 H 
ATOM    253  HE2 TYR A 268     -30.190  14.060  12.334  1.00 14.43     0.087 H 
ATOM    254  HH  TYR A 268     -32.063  12.836  12.492  1.00 20.64     0.217 HD
ATOM    255  N   PHE A 269     -26.950  17.739   7.392  1.00 14.63    -0.346 N 
ATOM    256  CA  PHE A 269     -25.819  18.369   6.719  1.00 17.01     0.093 C 
ATOM    257  C   PHE A 269     -24.619  18.378   7.648  1.00 17.35     0.241 C 
ATOM    258  O   PHE A 269     -24.720  18.842   8.786  1.00 16.64    -0.271 OA
ATOM    259  CB  PHE A 269     -26.173  19.796   6.309  1.00 19.73    -0.014 C 
ATOM    260  CG  PHE A 269     -25.023  20.540   5.691  1.00 24.63    -0.056 A 
ATOM    261  CD1 PHE A 269     -24.741  20.399   4.350  1.00 28.18    -0.077 A 
ATOM    262  CD2 PHE A 269     -24.254  21.377   6.450  1.00 28.00    -0.077 A 
ATOM    263  CE1 PHE A 269     -23.673  21.084   3.778  1.00 31.23    -0.082 A 
ATOM    264  CE2 PHE A 269     -23.195  22.062   5.890  1.00 32.78    -0.082 A 
ATOM    265  CZ  PHE A 269     -22.909  21.908   4.554  1.00 32.50    -0.083 A 
ATOM    266  H   PHE A 269     -27.047  17.980   8.212  1.00 17.58     0.163 HD
ATOM    267  HA  PHE A 269     -25.582  17.859   5.929  1.00 20.45     0.088 H 
ATOM    268  HB2 PHE A 269     -26.892  19.766   5.659  1.00 23.71     0.043 H 
ATOM    269  HB3 PHE A 269     -26.457  20.287   7.095  1.00 23.71     0.043 H 
ATOM    270  HD1 PHE A 269     -25.267  19.841   3.823  1.00 33.84     0.084 H 
ATOM    271  HD2 PHE A 269     -24.447  21.487   7.353  1.00 33.63     0.084 H 
ATOM    272  HE1 PHE A 269     -23.481  20.982   2.874  1.00 37.50     0.083 H 
ATOM    273  HE2 PHE A 269     -22.676  22.627   6.416  1.00 39.36     0.083 H 
ATOM    274  HZ  PHE A 269     -22.193  22.367   4.177  1.00 39.03     0.083 H 
ATOM    275  N   MET A 270     -23.485  17.845   7.184  1.00 19.23    -0.346 N 
ATOM    276  CA  MET A 270     -22.238  17.939   7.937  1.00 20.40     0.090 C 
ATOM    277  C   MET A 270     -21.359  19.010   7.297  1.00 18.81     0.241 C 
ATOM    278  O   MET A 270     -21.175  19.023   6.074  1.00 18.76    -0.271 OA
ATOM    279  CB  MET A 270     -21.511  16.591   7.993  1.00 25.99    -0.030 C 
ATOM    280  CG  MET A 270     -20.212  16.638   8.868  1.00 33.80    -0.021 C 
ATOM    281  SD  MET A 270     -19.378  15.033   9.184  1.00 39.47    -0.173 SA
ATOM    282  CE  MET A 270     -18.816  14.577   7.586  1.00 43.09    -0.035 C 
ATOM    283  H   MET A 270     -23.418  17.426   6.436  1.00 23.11     0.163 HD
ATOM    284  HA  MET A 270     -22.431  18.187   8.854  1.00 24.51     0.087 H 
ATOM    285  HB2 MET A 270     -22.106  15.927   8.375  1.00 31.22     0.037 H 
ATOM    286  HB3 MET A 270     -21.258  16.331   7.094  1.00 31.22     0.037 H 
ATOM    287  HG2 MET A 270     -19.568  17.210   8.422  1.00 40.59     0.049 H 
ATOM    288  HG3 MET A 270     -20.445  17.012   9.733  1.00 40.59     0.049 H 
ATOM    289  HE1 MET A 270     -18.585  13.635   7.590  1.00 51.73     0.041 H 
ATOM    290  HE2 MET A 270     -19.524  14.741   6.944  1.00 51.73     0.041 H 
ATOM    291  HE3 MET A 270     -18.036  15.108   7.362  1.00 51.73     0.041 H 
ATOM    292  N   SER A 271     -20.822  19.904   8.127  1.00 19.05    -0.344 N 
ATOM    293  CA  SER A 271     -20.024  21.037   7.651  1.00 19.07     0.109 C 
ATOM    294  C   SER A 271     -18.698  20.585   7.049  1.00 19.57     0.243 C 
ATOM    295  O   SER A 271     -18.209  19.510   7.326  1.00 18.95    -0.271 OA
ATOM    296  CB  SER A 271     -19.765  22.014   8.806  1.00 18.56     0.044 C 
ATOM    297  OG  SER A 271     -18.985  21.394   9.813  1.00 17.58    -0.398 OA
ATOM    298  H   SER A 271     -20.906  19.880   8.983  1.00 22.88     0.163 HD
ATOM    299  HA  SER A 271     -20.515  21.495   6.951  1.00 22.91     0.090 H 
ATOM    300  HB2 SER A 271     -19.289  22.788   8.466  1.00 22.30     0.077 H 
ATOM    301  HB3 SER A 271     -20.615  22.288   9.186  1.00 22.30     0.077 H 
ATOM    302  HG  SER A 271     -18.282  21.079   9.479  1.00 21.12     0.209 HD
ATOM    303  N   ASN A 272     -18.124  21.443   6.218  1.00 22.96    -0.345 N 
ATOM    304  CA  ASN A 272     -16.771  21.245   5.740  1.00 32.19     0.097 C 
ATOM    305  C   ASN A 272     -15.797  22.267   6.337  1.00 29.76     0.241 C 
ATOM    306  O   ASN A 272     -14.656  22.369   5.870  1.00 30.46    -0.271 OA
ATOM    307  CB  ASN A 272     -16.694  21.305   4.205  1.00 45.18     0.036 C 
ATOM    308  CG  ASN A 272     -17.093  22.647   3.641  1.00 58.05     0.217 C 
ATOM    309  OD1 ASN A 272     -17.533  23.545   4.364  1.00 64.50    -0.274 OA
ATOM    310  ND2 ASN A 272     -16.839  22.833   2.345  1.00 61.54    -0.370 N 
ATOM    311  H   ASN A 272     -18.505  22.152   5.916  1.00 27.58     0.163 HD
ATOM    312  HA  ASN A 272     -16.497  20.353   6.005  1.00 38.66     0.088 H 
ATOM    313  HB2 ASN A 272     -15.782  21.125   3.928  1.00 54.25     0.051 H 
ATOM    314  HB3 ASN A 272     -17.291  20.636   3.834  1.00 54.25     0.051 H 
ATOM    315 1HD2 ASN A 272     -16.469  22.208   1.885  1.00 73.87     0.159 HD
ATOM    316 2HD2 ASN A 272     -17.044  23.579   1.970  1.00 73.87     0.159 HD
ATOM    317  N   SER A 273     -16.225  23.022   7.352  1.00 27.45    -0.344 N 
ATOM    318  CA  SER A 273     -15.382  23.934   8.114  1.00 24.78     0.109 C 
ATOM    319  C   SER A 273     -15.650  23.691   9.597  1.00 23.06     0.243 C 
ATOM    320  O   SER A 273     -16.570  22.961   9.967  1.00 21.06    -0.271 OA
ATOM    321  CB  SER A 273     -15.669  25.399   7.762  1.00 25.65     0.044 C 
ATOM    322  OG  SER A 273     -16.969  25.753   8.179  1.00 31.14    -0.398 OA
ATOM    323  H   SER A 273     -17.039  23.018   7.627  1.00 32.97     0.163 HD
ATOM    324  HA  SER A 273     -14.447  23.761   7.919  1.00 29.77     0.090 H 
ATOM    325  HB2 SER A 273     -15.024  25.967   8.212  1.00 30.81     0.077 H 
ATOM    326  HB3 SER A 273     -15.600  25.515   6.802  1.00 30.81     0.077 H 
ATOM    327  HG  SER A 273     -17.075  26.584   8.115  1.00 37.39     0.209 HD
ATOM    328  N   GLN A 274     -14.845  24.318  10.459  1.00 21.81    -0.346 N 
ATOM    329  CA  GLN A 274     -14.960  24.118  11.894  1.00 21.99     0.090 C 
ATOM    330  C   GLN A 274     -15.266  25.429  12.611  1.00 19.50     0.241 C 
ATOM    331  O   GLN A 274     -14.691  26.489  12.284  1.00 18.10    -0.271 OA
ATOM    332  CB  GLN A 274     -13.665  23.517  12.457  1.00 22.28    -0.030 C 
ATOM    333  CG  GLN A 274     -13.256  22.223  11.785  1.00 23.52     0.011 C 
ATOM    334  CD  GLN A 274     -11.900  21.747  12.222  1.00 28.73     0.215 C 
ATOM    335  OE1 GLN A 274     -11.769  20.934  13.151  1.00 32.24    -0.274 OA
ATOM    336  NE2 GLN A 274     -10.892  22.234  11.577  1.00 30.67    -0.370 N 
ATOM    337  H   GLN A 274     -14.223  24.864  10.227  1.00 26.21     0.163 HD
ATOM    338  HA  GLN A 274     -15.700  23.515  12.068  1.00 26.42     0.087 H 
ATOM    339  HB2 GLN A 274     -12.945  24.156  12.336  1.00 26.77     0.037 H 
ATOM    340  HB3 GLN A 274     -13.791  23.334  13.402  1.00 26.77     0.037 H 
ATOM    341  HG2 GLN A 274     -13.901  21.534  12.005  1.00 28.26     0.047 H 
ATOM    342  HG3 GLN A 274     -13.231  22.360  10.825  1.00 28.26     0.047 H 
ATOM    343 1HE2 GLN A 274     -11.021  22.797  10.939  1.00 36.83     0.159 HD
ATOM    344 2HE2 GLN A 274     -10.092  21.996  11.785  1.00 36.83     0.159 HD
ATOM    345  N   ARG A 275     -16.149  25.338  13.604  1.00 17.61    -0.346 N 
ATOM    346  CA  ARG A 275     -16.505  26.461  14.440  1.00 18.76     0.089 C 
ATOM    347  C   ARG A 275     -16.688  25.993  15.875  1.00 16.52     0.241 C 
ATOM    348  O   ARG A 275     -16.881  24.794  16.147  1.00 16.21    -0.271 OA
ATOM    349  CB  ARG A 275     -17.827  27.122  13.992  1.00 23.69    -0.036 C 
ATOM    350  CG  ARG A 275     -17.803  27.756  12.619  1.00 26.87    -0.048 C 
ATOM    351  CD  ARG A 275     -19.167  28.376  12.369  1.00 31.72     0.009 C 
ATOM    352  NE  ARG A 275     -19.280  28.972  11.058  1.00 39.39    -0.227 N 
ATOM    353  CZ  ARG A 275     -20.166  29.925  10.755  1.00 44.89     0.665 C 
ATOM    354  NH1 ARG A 275     -21.003  30.402  11.699  1.00 43.57    -0.235 N 
ATOM    355  NH2 ARG A 275     -20.195  30.411   9.528  1.00 48.95    -0.235 N 
ATOM    356  H   ARG A 275     -16.563  24.612  13.812  1.00 21.16     0.163 HD
ATOM    357  HA  ARG A 275     -15.782  27.107  14.395  1.00 22.54     0.087 H 
ATOM    358  HB2 ARG A 275     -18.520  26.443  13.984  1.00 28.45     0.036 H 
ATOM    359  HB3 ARG A 275     -18.052  27.819  14.628  1.00 28.45     0.036 H 
ATOM    360  HG2 ARG A 275     -17.125  28.448  12.582  1.00 32.27     0.035 H 
ATOM    361  HG3 ARG A 275     -17.628  27.083  11.942  1.00 32.27     0.035 H 
ATOM    362  HD2 ARG A 275     -19.846  27.688  12.445  1.00 38.10     0.064 H 
ATOM    363  HD3 ARG A 275     -19.323  29.071  13.028  1.00 38.10     0.064 H 
ATOM    364  HE  ARG A 275     -18.750  28.699  10.439  1.00 47.30     0.177 HD
ATOM    365 HH11 ARG A 275     -20.969  30.093  12.500  1.00 52.32     0.174 HD
ATOM    366 HH12 ARG A 275     -21.571  31.016  11.498  1.00 52.32     0.174 HD
ATOM    367 HH21 ARG A 275     -19.649  30.113   8.934  1.00 58.77     0.174 HD
ATOM    368 HH22 ARG A 275     -20.762  31.025   9.322  1.00 58.77     0.174 HD
ATOM    369  N   ASN A 276     -16.690  26.949  16.803  1.00 17.48    -0.346 N 
ATOM    370  CA  ASN A 276     -16.996  26.582  18.181  1.00 18.99     0.097 C 
ATOM    371  C   ASN A 276     -18.496  26.305  18.318  1.00 18.10     0.241 C 
ATOM    372  O   ASN A 276     -19.297  26.521  17.396  1.00 18.53    -0.271 OA
ATOM    373  CB  ASN A 276     -16.502  27.672  19.146  1.00 23.59     0.036 C 
ATOM    374  CG  ASN A 276     -17.282  28.972  19.044  1.00 24.20     0.217 C 
ATOM    375  OD1 ASN A 276     -18.493  29.010  18.744  1.00 21.69    -0.274 OA
ATOM    376  ND2 ASN A 276     -16.584  30.071  19.319  1.00 25.72    -0.370 N 
ATOM    377  H   ASN A 276     -16.524  27.781  16.667  1.00 21.00     0.163 HD
ATOM    378  HA  ASN A 276     -16.534  25.767  18.432  1.00 22.82     0.088 H 
ATOM    379  HB2 ASN A 276     -16.586  27.347  20.056  1.00 28.33     0.051 H 
ATOM    380  HB3 ASN A 276     -15.573  27.868  18.947  1.00 28.33     0.051 H 
ATOM    381 1HD2 ASN A 276     -16.963  30.842  19.281  1.00 30.90     0.159 HD
ATOM    382 2HD2 ASN A 276     -15.754  30.010  19.535  1.00 30.90     0.159 HD
ATOM    383  N   TRP A 277     -18.882  25.823  19.489  1.00 16.21    -0.346 N 
ATOM    384  CA  TRP A 277     -20.203  25.221  19.666  1.00 18.42     0.093 C 
ATOM    385  C   TRP A 277     -21.298  26.260  19.476  1.00 18.73     0.241 C 
ATOM    386  O   TRP A 277     -22.293  26.023  18.770  1.00 16.85    -0.271 OA
ATOM    387  CB  TRP A 277     -20.299  24.582  21.057  1.00 17.78    -0.012 C 
ATOM    388  CG  TRP A 277     -21.564  23.762  21.293  1.00 16.76    -0.028 A 
ATOM    389  CD1 TRP A 277     -21.819  22.468  20.856  1.00 15.95    -0.015 A 
ATOM    390  CD2 TRP A 277     -22.712  24.167  22.029  1.00 15.60    -0.002 A 
ATOM    391  NE1 TRP A 277     -23.064  22.065  21.296  1.00 14.25    -0.365 N 
ATOM    392  CE2 TRP A 277     -23.630  23.090  22.007  1.00 15.70     0.042 A 
ATOM    393  CE3 TRP A 277     -23.065  25.347  22.699  1.00 16.15    -0.070 A 
ATOM    394  CZ2 TRP A 277     -24.878  23.165  22.628  1.00 19.46    -0.056 A 
ATOM    395  CZ3 TRP A 277     -24.273  25.416  23.316  1.00 19.41    -0.082 A 
ATOM    396  CH2 TRP A 277     -25.173  24.323  23.296  1.00 20.87    -0.081 A 
ATOM    397  H   TRP A 277     -18.402  25.828  20.203  1.00 19.48     0.163 HD
ATOM    398  HA  TRP A 277     -20.328  24.524  19.004  1.00 22.13     0.088 H 
ATOM    399  HB2 TRP A 277     -19.540  23.990  21.178  1.00 21.37     0.044 H 
ATOM    400  HB3 TRP A 277     -20.278  25.287  21.723  1.00 21.37     0.044 H 
ATOM    401  HD1 TRP A 277     -21.239  21.952  20.345  1.00 19.17     0.112 H 
ATOM    402  HE1 TRP A 277     -23.425  21.298  21.149  1.00 17.13     0.165 HD
ATOM    403  HE3 TRP A 277     -22.482  26.072  22.719  1.00 19.40     0.084 H 
ATOM    404  HZ2 TRP A 277     -25.483  22.459  22.590  1.00 23.38     0.086 H 
ATOM    405  HZ3 TRP A 277     -24.514  26.196  23.761  1.00 23.32     0.083 H 
ATOM    406  HH2 TRP A 277     -25.983  24.393  23.747  1.00 25.07     0.083 H 
ATOM    407  N   HIS A 278     -21.136  27.429  20.105  1.00 20.71    -0.346 N 
ATOM    408  CA  HIS A 278     -22.148  28.476  19.970  1.00 21.58     0.094 C 
ATOM    409  C   HIS A 278     -22.246  28.998  18.545  1.00 20.86     0.241 C 
ATOM    410  O   HIS A 278     -23.341  29.322  18.077  1.00 18.72    -0.271 OA
ATOM    411  CB  HIS A 278     -21.838  29.617  20.938  1.00 24.39     0.002 C 
ATOM    412  CG  HIS A 278     -22.060  29.251  22.371  1.00 27.75     0.028 A 
ATOM    413  ND1 HIS A 278     -21.045  28.777  23.181  1.00 28.51    -0.354 N 
ATOM    414  HD1 HIS A 278     -20.076  28.638  22.895  1.00  0.00     0.166 HD
ATOM    415  CD2 HIS A 278     -23.183  29.267  23.132  1.00 30.00    -0.000 A 
ATOM    416  CE1 HIS A 278     -21.531  28.533  24.387  1.00 29.22     0.040 A 
ATOM    417  NE2 HIS A 278     -22.828  28.817  24.382  1.00 28.95    -0.360 N 
ATOM    418  H   HIS A 278     -20.467  27.637  20.603  1.00 24.88     0.163 HD
ATOM    419  HA  HIS A 278     -23.012  28.099  20.199  1.00 25.92     0.088 H 
ATOM    420  HB2 HIS A 278     -20.908  29.871  20.835  1.00 29.30     0.046 H 
ATOM    421  HB3 HIS A 278     -22.413  30.370  20.730  1.00 29.30     0.046 H 
ATOM    422  HD2 HIS A 278     -24.032  29.532  22.860  1.00 36.03     0.114 H 
ATOM    423  HE1 HIS A 278     -21.046  28.216  25.115  1.00 35.09     0.140 H 
ATOM    424  HE2 HIS A 278     -23.360  28.733  25.052  1.00 34.77     0.166 HD
ATOM    425  N   ASP A 279     -21.117  29.115  17.852  1.00 21.60    -0.345 N 
ATOM    426  CA  ASP A 279     -21.167  29.557  16.466  1.00 22.98     0.098 C 
ATOM    427  C   ASP A 279     -21.772  28.492  15.566  1.00 18.10     0.241 C 
ATOM    428  O   ASP A 279     -22.347  28.817  14.519  1.00 17.42    -0.271 OA
ATOM    429  CB  ASP A 279     -19.768  29.959  15.980  1.00 28.13     0.043 C 
ATOM    430  CG  ASP A 279     -19.301  31.285  16.589  1.00 32.66     0.175 C 
ATOM    431  OD1 ASP A 279     -20.143  32.001  17.171  1.00 33.78    -0.648 OA
ATOM    432  OD2 ASP A 279     -18.087  31.604  16.501  1.00 33.93    -0.648 OA
ATOM    433  H   ASP A 279     -20.328  28.950  18.152  1.00 25.94     0.163 HD
ATOM    434  HA  ASP A 279     -21.727  30.347  16.408  1.00 27.60     0.088 H 
ATOM    435  HB2 ASP A 279     -19.133  29.270  16.233  1.00 33.78     0.052 H 
ATOM    436  HB3 ASP A 279     -19.783  30.059  15.015  1.00 33.78     0.052 H 
ATOM    437  N   SER A 280     -21.668  27.212  15.950  1.00 15.19    -0.344 N 
ATOM    438  CA  SER A 280     -22.302  26.152  15.193  1.00 16.45     0.109 C 
ATOM    439  C   SER A 280     -23.821  26.222  15.323  1.00 14.86     0.243 C 
ATOM    440  O   SER A 280     -24.555  25.990  14.341  1.00 14.25    -0.271 OA
ATOM    441  CB  SER A 280     -21.804  24.777  15.692  1.00 18.28     0.044 C 
ATOM    442  OG  SER A 280     -20.421  24.601  15.384  1.00 17.43    -0.398 OA
ATOM    443  H   SER A 280     -21.238  26.940  16.643  1.00 18.25     0.163 HD
ATOM    444  HA  SER A 280     -22.061  26.251  14.258  1.00 19.77     0.090 H 
ATOM    445  HB2 SER A 280     -21.923  24.728  16.654  1.00 21.96     0.077 H 
ATOM    446  HB3 SER A 280     -22.317  24.078  15.258  1.00 21.96     0.077 H 
ATOM    447  HG  SER A 280     -19.960  25.173  15.791  1.00 20.95     0.209 HD
ATOM    448  N   ILE A 281     -24.315  26.537  16.530  1.00 14.75    -0.346 N 
ATOM    449  CA  ILE A 281     -25.751  26.754  16.732  1.00 16.98     0.092 C 
ATOM    450  C   ILE A 281     -26.265  27.794  15.749  1.00 17.31     0.241 C 
ATOM    451  O   ILE A 281     -27.266  27.576  15.041  1.00 19.60    -0.271 OA
ATOM    452  CB  ILE A 281     -26.023  27.175  18.190  1.00 20.65    -0.030 C 
ATOM    453  CG1 ILE A 281     -25.797  25.967  19.111  1.00 24.59    -0.063 C 
ATOM    454  CG2 ILE A 281     -27.456  27.724  18.341  1.00 24.20    -0.071 C 
ATOM    455  CD1 ILE A 281     -26.058  26.222  20.544  1.00 28.85    -0.076 C 
ATOM    456  H   ILE A 281     -23.843  26.631  17.242  1.00 17.73     0.163 HD
ATOM    457  HA  ILE A 281     -26.222  25.923  16.565  1.00 20.40     0.088 H 
ATOM    458  HB  ILE A 281     -25.409  27.885  18.438  1.00 24.81     0.043 H 
ATOM    459 2HG1 ILE A 281     -26.388  25.251  18.830  1.00 29.54     0.033 H 
ATOM    460 3HG1 ILE A 281     -24.872  25.686  19.029  1.00 29.54     0.033 H 
ATOM    461 1HG2 ILE A 281     -27.641  27.869  19.282  1.00 29.07     0.028 H 
ATOM    462 2HG2 ILE A 281     -27.526  28.561  17.857  1.00 29.07     0.028 H 
ATOM    463 3HG2 ILE A 281     -28.081  27.078  17.977  1.00 29.07     0.028 H 
ATOM    464 1HD1 ILE A 281     -25.777  25.449  21.059  1.00 34.64     0.027 H 
ATOM    465 2HD1 ILE A 281     -25.555  27.004  20.822  1.00 34.64     0.027 H 
ATOM    466 3HD1 ILE A 281     -27.007  26.377  20.670  1.00 34.64     0.027 H 
ATOM    467  N   THR A 282     -25.564  28.936  15.679  1.00 17.43    -0.344 N 
ATOM    468  CA  THR A 282     -25.966  30.020  14.782  1.00 19.06     0.113 C 
ATOM    469  C   THR A 282     -25.891  29.596  13.322  1.00 19.39     0.243 C 
ATOM    470  O   THR A 282     -26.749  29.960  12.526  1.00 18.86    -0.271 OA
ATOM    471  CB  THR A 282     -25.068  31.244  15.029  1.00 23.28     0.060 C 
ATOM    472  OG1 THR A 282     -25.092  31.563  16.423  1.00 24.50    -0.393 OA
ATOM    473  CG2 THR A 282     -25.556  32.446  14.248  1.00 25.22    -0.050 C 
ATOM    474  H   THR A 282     -24.856  29.106  16.137  1.00 20.95     0.163 HD
ATOM    475  HA  THR A 282     -26.886  30.262  14.973  1.00 22.90     0.091 H 
ATOM    476  HB  THR A 282     -24.165  31.041  14.740  1.00 27.96     0.086 H 
ATOM    477  HG1 THR A 282     -24.640  32.257  16.566  1.00 29.43     0.210 HD
ATOM    478 1HG2 THR A 282     -25.048  33.233  14.500  1.00 30.29     0.031 H 
ATOM    479 2HG2 THR A 282     -25.444  32.291  13.297  1.00 30.29     0.031 H 
ATOM    480 3HG2 THR A 282     -26.494  32.604  14.433  1.00 30.29     0.031 H 
ATOM    481  N   ALA A 283     -24.866  28.836  12.948  1.00 20.69    -0.346 N 
ATOM    482  CA  ALA A 283     -24.754  28.383  11.564  1.00 21.53     0.086 C 
ATOM    483  C   ALA A 283     -25.965  27.569  11.137  1.00 19.22     0.240 C 
ATOM    484  O   ALA A 283     -26.449  27.713   9.998  1.00 18.52    -0.271 OA
ATOM    485  CB  ALA A 283     -23.482  27.565  11.356  1.00 19.74    -0.049 C 
ATOM    486  H   ALA A 283     -24.231  28.571  13.463  1.00 24.85     0.163 HD
ATOM    487  HA  ALA A 283     -24.699  29.173  11.004  1.00 25.86     0.086 H 
ATOM    488  HB1 ALA A 283     -23.426  27.301  10.424  1.00 23.72     0.030 H 
ATOM    489  HB2 ALA A 283     -22.715  28.109  11.593  1.00 23.72     0.030 H 
ATOM    490  HB3 ALA A 283     -23.517  26.778  11.921  1.00 23.72     0.030 H 
ATOM    491  N   CYS A 284     -26.456  26.683  12.014  1.00 16.24    -0.345 N 
ATOM    492  CA  CYS A 284     -27.624  25.895  11.628  1.00 15.92     0.098 C 
ATOM    493  C   CYS A 284     -28.865  26.766  11.530  1.00 16.18     0.241 C 
ATOM    494  O   CYS A 284     -29.642  26.635  10.581  1.00 16.16    -0.271 OA
ATOM    495  CB  CYS A 284     -27.849  24.748  12.615  1.00 17.54     0.013 C 
ATOM    496  SG  CYS A 284     -26.518  23.524  12.619  1.00 19.76    -0.095 SA
ATOM    497  H   CYS A 284     -26.145  26.527  12.800  1.00 19.52     0.163 HD
ATOM    498  HA  CYS A 284     -27.458  25.503  10.757  1.00 19.13     0.088 H 
ATOM    499  HB2 CYS A 284     -27.917  25.115  13.510  1.00 21.07     0.053 H 
ATOM    500  HB3 CYS A 284     -28.671  24.290  12.380  1.00 21.07     0.053 H 
ATOM    501  N   LYS A 285     -29.051  27.676  12.482  1.00 15.69    -0.346 N 
ATOM    502  CA  LYS A 285     -30.203  28.563  12.424  1.00 20.84     0.089 C 
ATOM    503  C   LYS A 285     -30.219  29.386  11.145  1.00 22.00     0.241 C 
ATOM    504  O   LYS A 285     -31.295  29.667  10.613  1.00 24.81    -0.271 OA
ATOM    505  CB  LYS A 285     -30.220  29.501  13.640  1.00 25.17    -0.038 C 
ATOM    506  CG  LYS A 285     -30.603  28.808  14.936  1.00 30.86    -0.061 C 
ATOM    507  CD  LYS A 285     -30.590  29.798  16.086  1.00 37.91    -0.043 C 
ATOM    508  CE  LYS A 285     -31.507  29.371  17.212  1.00 47.40     0.080 C 
ATOM    509  NZ  LYS A 285     -32.559  30.444  17.362  1.00 55.59    -0.079 N 
ATOM    510  H   LYS A 285     -28.536  27.798  13.159  1.00 18.85     0.163 HD
ATOM    511  HA  LYS A 285     -31.005  28.016  12.448  1.00 25.03     0.087 H 
ATOM    512  HB2 LYS A 285     -29.334  29.879  13.756  1.00 30.23     0.036 H 
ATOM    513  HB3 LYS A 285     -30.863  30.209  13.480  1.00 30.23     0.036 H 
ATOM    514  HG2 LYS A 285     -31.496  28.438  14.856  1.00 37.06     0.033 H 
ATOM    515  HG3 LYS A 285     -29.967  28.101  15.128  1.00 37.06     0.033 H 
ATOM    516  HD2 LYS A 285     -29.689  29.866  16.438  1.00 45.53     0.035 H 
ATOM    517  HD3 LYS A 285     -30.887  30.664  15.765  1.00 45.53     0.035 H 
ATOM    518  HE2 LYS A 285     -31.934  28.527  16.997  1.00 56.91     0.075 H 
ATOM    519  HE3 LYS A 285     -31.008  29.289  18.040  1.00 56.91     0.075 H 
ATOM    520  HZ1 LYS A 285     -33.204  30.163  17.908  1.00 66.74     0.274 HD
ATOM    521  HZ2 LYS A 285     -32.196  31.182  17.701  1.00 66.74     0.274 HD
ATOM    522  HZ3 LYS A 285     -32.915  30.635  16.569  1.00 66.74     0.274 HD
ATOM    523  N   GLU A 286     -29.043  29.767  10.627  1.00 19.53    -0.346 N 
ATOM    524  CA  GLU A 286     -29.011  30.599   9.426  1.00 21.62     0.090 C 
ATOM    525  C   GLU A 286     -29.537  29.866   8.193  1.00 23.04     0.241 C 
ATOM    526  O   GLU A 286     -29.927  30.531   7.210  1.00 26.58    -0.271 OA
ATOM    527  CB  GLU A 286     -27.593  31.110   9.189  1.00 21.27    -0.029 C 
ATOM    528  CG  GLU A 286     -27.167  32.191  10.175  1.00 21.88     0.018 C 
ATOM    529  CD  GLU A 286     -25.672  32.531  10.106  1.00 24.01     0.172 C 
ATOM    530  OE1 GLU A 286     -24.949  31.881   9.336  1.00 26.03    -0.648 OA
ATOM    531  OE2 GLU A 286     -25.233  33.462  10.819  1.00 24.47    -0.648 OA
ATOM    532  H   GLU A 286     -28.271  29.561  10.945  1.00 23.46     0.163 HD
ATOM    533  HA  GLU A 286     -29.582  31.371   9.562  1.00 25.97     0.087 H 
ATOM    534  HB2 GLU A 286     -26.974  30.368   9.275  1.00 25.55     0.037 H 
ATOM    535  HB3 GLU A 286     -27.541  31.484   8.296  1.00 25.55     0.037 H 
ATOM    536  HG2 GLU A 286     -27.664  33.002   9.984  1.00 26.29     0.049 H 
ATOM    537  HG3 GLU A 286     -27.360  31.887  11.075  1.00 26.29     0.049 H 
ATOM    538  N   VAL A 287     -29.603  28.542   8.228  1.00 21.00    -0.346 N 
ATOM    539  CA  VAL A 287     -30.121  27.782   7.097  1.00 25.10     0.092 C 
ATOM    540  C   VAL A 287     -31.415  27.083   7.493  1.00 26.09     0.241 C 
ATOM    541  O   VAL A 287     -31.778  26.050   6.911  1.00 27.81    -0.271 OA
ATOM    542  CB  VAL A 287     -29.086  26.757   6.587  1.00 26.91    -0.033 C 
ATOM    543  CG1 VAL A 287     -27.848  27.484   6.038  1.00 28.75    -0.071 C 
ATOM    544  CG2 VAL A 287     -28.689  25.790   7.680  1.00 24.87    -0.071 C 
ATOM    545  H   VAL A 287     -29.354  28.060   8.895  1.00 25.23     0.163 HD
ATOM    546  HA  VAL A 287     -30.319  28.405   6.380  1.00 30.15     0.088 H 
ATOM    547  HB  VAL A 287     -29.489  26.241   5.870  1.00 32.32     0.042 H 
ATOM    548 1HG1 VAL A 287     -27.223  26.827   5.694  1.00 34.52     0.028 H 
ATOM    549 2HG1 VAL A 287     -28.124  28.083   5.327  1.00 34.52     0.028 H 
ATOM    550 3HG1 VAL A 287     -27.436  27.990   6.756  1.00 34.52     0.028 H 
ATOM    551 1HG2 VAL A 287     -28.054  25.150   7.321  1.00 29.87     0.028 H 
ATOM    552 2HG2 VAL A 287     -28.284  26.285   8.408  1.00 29.87     0.028 H 
ATOM    553 3HG2 VAL A 287     -29.481  25.327   7.995  1.00 29.87     0.028 H 
ATOM    554  N   GLY A 288     -32.127  27.652   8.461  1.00 23.99    -0.351 N 
ATOM    555  CA  GLY A 288     -33.412  27.120   8.870  1.00 22.90     0.069 C 
ATOM    556  C   GLY A 288     -33.339  25.723   9.459  1.00 21.28     0.236 C 
ATOM    557  O   GLY A 288     -34.239  24.904   9.229  1.00 23.70    -0.272 OA
ATOM    558  H   GLY A 288     -31.884  28.351   8.899  1.00 28.82     0.163 HD
ATOM    559  HA2 GLY A 288     -33.798  27.707   9.539  1.00 27.50     0.078 H 
ATOM    560  HA3 GLY A 288     -34.001  27.091   8.099  1.00 27.50     0.078 H 
ATOM    561  N   ALA A 289     -32.296  25.435  10.236  1.00 17.22    -0.347 N 
ATOM    562  CA  ALA A 289     -32.084  24.102  10.779  1.00 16.65     0.086 C 
ATOM    563  C   ALA A 289     -31.655  24.247  12.235  1.00 16.23     0.240 C 
ATOM    564  O   ALA A 289     -31.629  25.356  12.799  1.00 16.22    -0.271 OA
ATOM    565  CB  ALA A 289     -31.036  23.363   9.941  1.00 16.18    -0.049 C 
ATOM    566  H   ALA A 289     -31.693  26.004  10.463  1.00 20.53     0.163 HD
ATOM    567  HA  ALA A 289     -32.919  23.609  10.754  1.00 19.84     0.086 H 
ATOM    568  HB1 ALA A 289     -30.912  22.472  10.304  1.00 19.28     0.030 H 
ATOM    569  HB2 ALA A 289     -31.348  23.306   9.024  1.00 19.28     0.030 H 
ATOM    570  HB3 ALA A 289     -30.200  23.854   9.976  1.00 19.28     0.030 H 
ATOM    571  N   GLN A 290     -31.259  23.127  12.827  1.00 17.48    -0.346 N 
ATOM    572  CA  GLN A 290     -30.907  23.067  14.235  1.00 18.53     0.090 C 
ATOM    573  C   GLN A 290     -29.694  22.169  14.422  1.00 14.22     0.241 C 
ATOM    574  O   GLN A 290     -29.633  21.088  13.857  1.00 14.03    -0.271 OA
ATOM    575  CB  GLN A 290     -32.107  22.532  15.031  1.00 25.23    -0.030 C 
ATOM    576  CG  GLN A 290     -31.926  22.490  16.524  1.00 30.10     0.011 C 
ATOM    577  CD  GLN A 290     -33.194  22.004  17.218  1.00 29.98     0.215 C 
ATOM    578  OE1 GLN A 290     -33.579  20.835  17.088  1.00 30.03    -0.274 OA
ATOM    579  NE2 GLN A 290     -33.861  22.902  17.916  1.00 27.63    -0.370 N 
ATOM    580  H   GLN A 290     -31.185  22.372  12.422  1.00 21.00     0.163 HD
ATOM    581  HA  GLN A 290     -30.660  23.945  14.565  1.00 22.26     0.087 H 
ATOM    582  HB2 GLN A 290     -32.872  23.100  14.848  1.00 30.30     0.037 H 
ATOM    583  HB3 GLN A 290     -32.289  21.626  14.736  1.00 30.30     0.037 H 
ATOM    584  HG2 GLN A 290     -31.203  21.882  16.745  1.00 36.15     0.047 H 
ATOM    585  HG3 GLN A 290     -31.721  23.381  16.849  1.00 36.15     0.047 H 
ATOM    586 1HE2 GLN A 290     -33.574  23.711  17.962  1.00 33.19     0.159 HD
ATOM    587 2HE2 GLN A 290     -34.583  22.678  18.326  1.00 33.19     0.159 HD
ATOM    588  N   LEU A 291     -28.735  22.606  15.230  1.00 14.34    -0.346 N 
ATOM    589  CA  LEU A 291     -27.626  21.745  15.619  1.00 15.50     0.089 C 
ATOM    590  C   LEU A 291     -28.175  20.438  16.175  1.00 14.93     0.241 C 
ATOM    591  O   LEU A 291     -29.002  20.445  17.083  1.00 15.95    -0.271 OA
ATOM    592  CB  LEU A 291     -26.746  22.484  16.650  1.00 16.97    -0.035 C 
ATOM    593  CG  LEU A 291     -25.470  21.795  17.082  1.00 19.01    -0.059 C 
ATOM    594  CD1 LEU A 291     -24.530  21.537  15.898  1.00 18.77    -0.073 C 
ATOM    595  CD2 LEU A 291     -24.744  22.575  18.176  1.00 20.87    -0.073 C 
ATOM    596  H   LEU A 291     -28.702  23.397  15.566  1.00 17.24     0.163 HD
ATOM    597  HA  LEU A 291     -27.061  21.532  14.860  1.00 18.63     0.087 H 
ATOM    598  HB2 LEU A 291     -26.492  23.338  16.267  1.00 20.39     0.037 H 
ATOM    599  HB3 LEU A 291     -27.277  22.624  17.449  1.00 20.39     0.037 H 
ATOM    600  HG  LEU A 291     -25.724  20.934  17.451  1.00 22.84     0.038 H 
ATOM    601 1HD1 LEU A 291     -23.685  21.199  16.234  1.00 22.55     0.028 H 
ATOM    602 2HD1 LEU A 291     -24.937  20.883  15.308  1.00 22.55     0.028 H 
ATOM    603 3HD1 LEU A 291     -24.387  22.369  15.420  1.00 22.55     0.028 H 
ATOM    604 1HD2 LEU A 291     -23.955  22.080  18.446  1.00 25.07     0.028 H 
ATOM    605 2HD2 LEU A 291     -24.486  23.443  17.826  1.00 25.07     0.028 H 
ATOM    606 3HD2 LEU A 291     -25.340  22.687  18.932  1.00 25.07     0.028 H 
ATOM    607  N   VAL A 292     -27.707  19.307  15.620  1.00 12.80    -0.346 N 
ATOM    608  CA  VAL A 292     -28.534  18.095  15.613  1.00 13.23     0.092 C 
ATOM    609  C   VAL A 292     -28.935  17.665  17.022  1.00 13.35     0.241 C 
ATOM    610  O   VAL A 292     -28.091  17.525  17.929  1.00 13.06    -0.271 OA
ATOM    611  CB  VAL A 292     -27.823  16.960  14.868  1.00 15.09    -0.033 C 
ATOM    612  CG1 VAL A 292     -26.489  16.541  15.530  1.00 14.55    -0.071 C 
ATOM    613  CG2 VAL A 292     -28.761  15.725  14.742  1.00 17.54    -0.071 C 
ATOM    614  H   VAL A 292     -26.936  19.219  15.251  1.00 15.39     0.163 HD
ATOM    615  HA  VAL A 292     -29.354  18.319  15.144  1.00 15.91     0.088 H 
ATOM    616  HB  VAL A 292     -27.604  17.296  13.985  1.00 18.14     0.042 H 
ATOM    617 1HG1 VAL A 292     -26.041  15.898  14.959  1.00 17.49     0.028 H 
ATOM    618 2HG1 VAL A 292     -25.932  17.327  15.643  1.00 17.49     0.028 H 
ATOM    619 3HG1 VAL A 292     -26.677  16.142  16.394  1.00 17.49     0.028 H 
ATOM    620 1HG2 VAL A 292     -28.369  15.093  14.119  1.00 21.08     0.028 H 
ATOM    621 2HG2 VAL A 292     -28.858  15.312  15.614  1.00 21.08     0.028 H 
ATOM    622 3HG2 VAL A 292     -29.626  16.017  14.416  1.00 21.08     0.028 H 
ATOM    623  N   VAL A 293     -30.242  17.469  17.204  1.00 13.81    -0.346 N 
ATOM    624  CA  VAL A 293     -30.818  16.873  18.391  1.00 16.73     0.092 C 
ATOM    625  C   VAL A 293     -31.236  15.459  18.038  1.00 16.32     0.241 C 
ATOM    626  O   VAL A 293     -32.043  15.262  17.118  1.00 17.53    -0.271 OA
ATOM    627  CB  VAL A 293     -32.028  17.687  18.889  1.00 20.39    -0.033 C 
ATOM    628  CG1 VAL A 293     -32.808  16.922  19.928  1.00 21.78    -0.071 C 
ATOM    629  CG2 VAL A 293     -31.561  19.059  19.394  1.00 20.50    -0.071 C 
ATOM    630  H   VAL A 293     -30.835  17.687  16.620  1.00 16.60     0.163 HD
ATOM    631  HA  VAL A 293     -30.151  16.835  19.095  1.00 20.11     0.088 H 
ATOM    632  HB  VAL A 293     -32.641  17.842  18.154  1.00 24.50     0.042 H 
ATOM    633 1HG1 VAL A 293     -33.391  17.536  20.401  1.00 26.17     0.028 H 
ATOM    634 2HG1 VAL A 293     -33.336  16.238  19.487  1.00 26.17     0.028 H 
ATOM    635 3HG1 VAL A 293     -32.187  16.510  20.550  1.00 26.17     0.028 H 
ATOM    636 1HG2 VAL A 293     -32.332  19.567  19.690  1.00 24.63     0.028 H 
ATOM    637 2HG2 VAL A 293     -30.946  18.931  20.133  1.00 24.63     0.028 H 
ATOM    638 3HG2 VAL A 293     -31.115  19.527  18.670  1.00 24.63     0.028 H 
ATOM    639  N   ILE A 294     -30.723  14.476  18.783  1.00 16.12    -0.346 N 
ATOM    640  CA  ILE A 294     -30.949  13.062  18.453  1.00 16.46     0.092 C 
ATOM    641  C   ILE A 294     -32.187  12.558  19.190  1.00 17.06     0.241 C 
ATOM    642  O   ILE A 294     -32.292  12.711  20.415  1.00 20.12    -0.271 OA
ATOM    643  CB  ILE A 294     -29.714  12.218  18.815  1.00 16.58    -0.030 C 
ATOM    644  CG1 ILE A 294     -28.457  12.820  18.191  1.00 18.48    -0.063 C 
ATOM    645  CG2 ILE A 294     -29.866  10.791  18.324  1.00 15.68    -0.071 C 
ATOM    646  CD1 ILE A 294     -27.167  12.066  18.499  1.00 16.86    -0.076 C 
ATOM    647  H   ILE A 294     -30.241  14.601  19.485  1.00 19.37     0.163 HD
ATOM    648  HA  ILE A 294     -31.116  12.983  17.501  1.00 19.78     0.088 H 
ATOM    649  HB  ILE A 294     -29.637  12.219  19.782  1.00 19.92     0.043 H 
ATOM    650 2HG1 ILE A 294     -28.566  12.830  17.227  1.00 22.21     0.033 H 
ATOM    651 3HG1 ILE A 294     -28.352  13.725  18.523  1.00 22.21     0.033 H 
ATOM    652 1HG2 ILE A 294     -29.177  10.242  18.730  1.00 18.84     0.028 H 
ATOM    653 2HG2 ILE A 294     -30.743  10.462  18.576  1.00 18.84     0.028 H 
ATOM    654 3HG2 ILE A 294     -29.773  10.778  17.358  1.00 18.84     0.028 H 
ATOM    655 1HD1 ILE A 294     -26.410  12.617  18.243  1.00 20.26     0.027 H 
ATOM    656 2HD1 ILE A 294     -27.131  11.876  19.449  1.00 20.26     0.027 H 
ATOM    657 3HD1 ILE A 294     -27.158  11.237  17.995  1.00 20.26     0.027 H 
ATOM    658  N   LYS A 295     -33.109  11.925  18.465  1.00 14.25    -0.346 N 
ATOM    659  CA  LYS A 295     -34.369  11.460  19.049  1.00 15.49     0.089 C 
ATOM    660  C   LYS A 295     -34.514   9.939  19.108  1.00 17.31     0.241 C 
ATOM    661  O   LYS A 295     -35.457   9.453  19.748  1.00 19.28    -0.271 OA
ATOM    662  CB  LYS A 295     -35.564  12.018  18.266  1.00 17.64    -0.038 C 
ATOM    663  CG  LYS A 295     -35.693  13.562  18.266  1.00 22.46    -0.061 C 
ATOM    664  CD  LYS A 295     -36.026  14.067  19.645  1.00 27.81    -0.043 C 
ATOM    665  CE  LYS A 295     -36.383  15.559  19.637  1.00 33.37     0.080 C 
ATOM    666  NZ  LYS A 295     -36.373  16.113  21.024  1.00 35.34    -0.079 N 
ATOM    667  H   LYS A 295     -33.028  11.752  17.626  1.00 17.13     0.163 HD
ATOM    668  HA  LYS A 295     -34.406  11.798  19.958  1.00 18.62     0.087 H 
ATOM    669  HB2 LYS A 295     -35.483  11.735  17.342  1.00 21.19     0.036 H 
ATOM    670  HB3 LYS A 295     -36.378  11.659  18.653  1.00 21.19     0.036 H 
ATOM    671  HG2 LYS A 295     -34.853  13.958  17.987  1.00 26.98     0.033 H 
ATOM    672  HG3 LYS A 295     -36.403  13.828  17.661  1.00 26.98     0.033 H 
ATOM    673  HD2 LYS A 295     -36.787  13.575  19.991  1.00 33.40     0.035 H 
ATOM    674  HD3 LYS A 295     -35.258  13.943  20.225  1.00 33.40     0.035 H 
ATOM    675  HE2 LYS A 295     -35.733  16.045  19.106  1.00 40.07     0.075 H 
ATOM    676  HE3 LYS A 295     -37.271  15.677  19.264  1.00 40.07     0.075 H 
ATOM    677  HZ1 LYS A 295     -35.562  16.025  21.381  1.00 42.43     0.274 HD
ATOM    678  HZ2 LYS A 295     -36.589  16.976  21.009  1.00 42.43     0.274 HD
ATOM    679  HZ3 LYS A 295     -36.961  15.677  21.530  1.00 42.43     0.274 HD
ATOM    680  N   SER A 296     -33.651   9.168  18.442  1.00 16.98    -0.344 N 
ATOM    681  CA  SER A 296     -33.784   7.728  18.463  1.00 16.80     0.109 C 
ATOM    682  C   SER A 296     -32.422   7.060  18.366  1.00 14.56     0.243 C 
ATOM    683  O   SER A 296     -31.441   7.644  17.880  1.00 15.13    -0.271 OA
ATOM    684  CB  SER A 296     -34.676   7.218  17.305  1.00 19.96     0.044 C 
ATOM    685  OG  SER A 296     -33.993   7.295  16.072  1.00 19.46    -0.398 OA
ATOM    686  H   SER A 296     -32.989   9.461  17.977  1.00 20.40     0.163 HD
ATOM    687  HA  SER A 296     -34.180   7.484  19.314  1.00 20.18     0.090 H 
ATOM    688  HB2 SER A 296     -34.917   6.294  17.475  1.00 23.98     0.077 H 
ATOM    689  HB3 SER A 296     -35.475   7.766  17.258  1.00 23.98     0.077 H 
ATOM    690  HG  SER A 296     -33.785   8.092  15.908  1.00 23.37     0.209 HD
ATOM    691  N   ALA A 297     -32.381   5.788  18.794  1.00 16.89    -0.346 N 
ATOM    692  CA  ALA A 297     -31.152   5.002  18.711  1.00 18.31     0.086 C 
ATOM    693  C   ALA A 297     -30.692   4.832  17.262  1.00 17.70     0.240 C 
ATOM    694  O   ALA A 297     -29.500   4.949  16.964  1.00 17.98    -0.271 OA
ATOM    695  CB  ALA A 297     -31.363   3.630  19.344  1.00 17.56    -0.049 C 
ATOM    696  H   ALA A 297     -33.047   5.362  19.133  1.00 20.29     0.163 HD
ATOM    697  HA  ALA A 297     -30.458   5.470  19.202  1.00 22.00     0.086 H 
ATOM    698  HB1 ALA A 297     -30.553   3.107  19.241  1.00 21.10     0.030 H 
ATOM    699  HB2 ALA A 297     -31.565   3.745  20.286  1.00 21.10     0.030 H 
ATOM    700  HB3 ALA A 297     -32.102   3.187  18.898  1.00 21.10     0.030 H 
ATOM    701  N   GLU A 298     -31.627   4.547  16.344  1.00 14.38    -0.346 N 
ATOM    702  CA  GLU A 298     -31.253   4.404  14.957  1.00 16.57     0.090 C 
ATOM    703  C   GLU A 298     -30.642   5.689  14.418  1.00 15.91     0.241 C 
ATOM    704  O   GLU A 298     -29.689   5.660  13.616  1.00 17.12    -0.271 OA
ATOM    705  CB  GLU A 298     -32.485   4.014  14.126  1.00 24.60    -0.029 C 
ATOM    706  CG  GLU A 298     -32.758   2.528  14.151  1.00 38.10     0.018 C 
ATOM    707  CD  GLU A 298     -34.032   2.145  13.399  1.00 48.18     0.172 C 
ATOM    708  OE1 GLU A 298     -34.561   2.994  12.647  1.00 49.11    -0.648 OA
ATOM    709  OE2 GLU A 298     -34.493   0.991  13.571  1.00 52.94    -0.648 OA
ATOM    710  H   GLU A 298     -32.465   4.436  16.505  1.00 17.28     0.163 HD
ATOM    711  HA  GLU A 298     -30.592   3.698  14.880  1.00 19.91     0.087 H 
ATOM    712  HB2 GLU A 298     -33.264   4.469  14.483  1.00 29.55     0.037 H 
ATOM    713  HB3 GLU A 298     -32.341   4.278  13.204  1.00 29.55     0.037 H 
ATOM    714  HG2 GLU A 298     -32.014   2.063  13.736  1.00 45.75     0.049 H 
ATOM    715  HG3 GLU A 298     -32.857   2.240  15.072  1.00 45.75     0.049 H 
ATOM    716  N   GLU A 299     -31.193   6.826  14.816  1.00 15.14    -0.346 N 
ATOM    717  CA  GLU A 299     -30.629   8.100  14.391  1.00 13.80     0.090 C 
ATOM    718  C   GLU A 299     -29.212   8.293  14.921  1.00 12.80     0.241 C 
ATOM    719  O   GLU A 299     -28.311   8.731  14.187  1.00 12.79    -0.271 OA
ATOM    720  CB  GLU A 299     -31.560   9.238  14.858  1.00 14.53    -0.029 C 
ATOM    721  CG  GLU A 299     -31.207  10.548  14.232  1.00 15.55     0.018 C 
ATOM    722  CD  GLU A 299     -32.090  11.718  14.707  1.00 17.14     0.172 C 
ATOM    723  OE1 GLU A 299     -31.922  12.820  14.138  1.00 18.26    -0.648 OA
ATOM    724  OE2 GLU A 299     -32.903  11.538  15.634  1.00 17.36    -0.648 OA
ATOM    725  H   GLU A 299     -31.883   6.891  15.325  1.00 18.20     0.163 HD
ATOM    726  HA  GLU A 299     -30.573   8.124  13.423  1.00 16.59     0.087 H 
ATOM    727  HB2 GLU A 299     -32.473   9.022  14.614  1.00 17.46     0.037 H 
ATOM    728  HB3 GLU A 299     -31.487   9.333  15.821  1.00 17.46     0.037 H 
ATOM    729  HG2 GLU A 299     -30.287  10.763  14.453  1.00 18.68     0.049 H 
ATOM    730  HG3 GLU A 299     -31.309  10.472  13.271  1.00 18.68     0.049 H 
ATOM    731  N   GLN A 300     -28.980   7.949  16.186  1.00 12.87    -0.346 N 
ATOM    732  CA  GLN A 300     -27.639   8.016  16.754  1.00 14.40     0.090 C 
ATOM    733  C   GLN A 300     -26.670   7.149  15.979  1.00 14.98     0.241 C 
ATOM    734  O   GLN A 300     -25.543   7.577  15.672  1.00 15.96    -0.271 OA
ATOM    735  CB  GLN A 300     -27.690   7.611  18.235  1.00 16.46    -0.030 C 
ATOM    736  CG  GLN A 300     -26.414   6.966  18.803  1.00 18.25     0.011 C 
ATOM    737  CD  GLN A 300     -25.185   7.904  18.793  1.00 18.93     0.215 C 
ATOM    738  OE1 GLN A 300     -25.288   9.139  18.682  1.00 18.16    -0.274 OA
ATOM    739  NE2 GLN A 300     -24.010   7.301  18.923  1.00 20.10    -0.370 N 
ATOM    740  H   GLN A 300     -29.580   7.673  16.737  1.00 15.47     0.163 HD
ATOM    741  HA  GLN A 300     -27.314   8.929  16.703  1.00 17.31     0.087 H 
ATOM    742  HB2 GLN A 300     -27.867   8.407  18.761  1.00 19.78     0.037 H 
ATOM    743  HB3 GLN A 300     -28.410   6.971  18.350  1.00 19.78     0.037 H 
ATOM    744  HG2 GLN A 300     -26.578   6.704  19.722  1.00 21.93     0.047 H 
ATOM    745  HG3 GLN A 300     -26.195   6.186  18.270  1.00 21.93     0.047 H 
ATOM    746 1HE2 GLN A 300     -23.973   6.446  19.005  1.00 24.15     0.159 HD
ATOM    747 2HE2 GLN A 300     -23.287   7.765  18.925  1.00 24.15     0.159 HD
ATOM    748  N   ASN A 301     -27.076   5.911  15.650  1.00 14.83    -0.346 N 
ATOM    749  CA  ASN A 301     -26.158   5.034  14.922  1.00 15.71     0.097 C 
ATOM    750  C   ASN A 301     -25.804   5.634  13.570  1.00 15.09     0.241 C 
ATOM    751  O   ASN A 301     -24.629   5.626  13.153  1.00 14.54    -0.271 OA
ATOM    752  CB  ASN A 301     -26.774   3.645  14.741  1.00 18.38     0.036 C 
ATOM    753  CG  ASN A 301     -27.016   2.927  16.066  1.00 20.83     0.217 C 
ATOM    754  OD1 ASN A 301     -26.423   3.267  17.099  1.00 20.76    -0.274 OA
ATOM    755  ND2 ASN A 301     -27.894   1.934  16.044  1.00 21.84    -0.370 N 
ATOM    756  H   ASN A 301     -27.845   5.571  15.829  1.00 17.83     0.163 HD
ATOM    757  HA  ASN A 301     -25.345   4.931  15.441  1.00 18.88     0.088 H 
ATOM    758  HB2 ASN A 301     -27.627   3.734  14.289  1.00 22.08     0.051 H 
ATOM    759  HB3 ASN A 301     -26.173   3.099  14.210  1.00 22.08     0.051 H 
ATOM    760 1HD2 ASN A 301     -28.066   1.496  16.764  1.00 26.24     0.159 HD
ATOM    761 2HD2 ASN A 301     -28.290   1.727  15.310  1.00 26.24     0.159 HD
ATOM    762  N   PHE A 302     -26.811   6.185  12.881  1.00 15.69    -0.346 N 
ATOM    763  CA  PHE A 302     -26.597   6.815  11.573  1.00 15.38     0.093 C 
ATOM    764  C   PHE A 302     -25.585   7.947  11.663  1.00 16.72     0.241 C 
ATOM    765  O   PHE A 302     -24.642   8.032  10.848  1.00 17.39    -0.271 OA
ATOM    766  CB  PHE A 302     -27.979   7.283  11.053  1.00 14.77    -0.014 C 
ATOM    767  CG  PHE A 302     -27.953   8.348   9.977  1.00 17.18    -0.056 A 
ATOM    768  CD1 PHE A 302     -27.653   8.029   8.662  1.00 18.01    -0.077 A 
ATOM    769  CD2 PHE A 302     -28.313   9.662  10.277  1.00 18.57    -0.077 A 
ATOM    770  CE1 PHE A 302     -27.661   9.023   7.667  1.00 18.23    -0.082 A 
ATOM    771  CE2 PHE A 302     -28.334  10.663   9.287  1.00 18.79    -0.082 A 
ATOM    772  CZ  PHE A 302     -28.004  10.332   7.986  1.00 17.96    -0.083 A 
ATOM    773  H   PHE A 302     -27.629   6.208  13.146  1.00 18.85     0.163 HD
ATOM    774  HA  PHE A 302     -26.226   6.185  10.935  1.00 18.49     0.088 H 
ATOM    775  HB2 PHE A 302     -28.441   6.514  10.685  1.00 17.75     0.043 H 
ATOM    776  HB3 PHE A 302     -28.480   7.643  11.802  1.00 17.75     0.043 H 
ATOM    777  HD1 PHE A 302     -27.446   7.151   8.436  1.00 21.64     0.084 H 
ATOM    778  HD2 PHE A 302     -28.545   9.882  11.151  1.00 22.31     0.084 H 
ATOM    779  HE1 PHE A 302     -27.436   8.803   6.791  1.00 21.90     0.083 H 
ATOM    780  HE2 PHE A 302     -28.568  11.536   9.506  1.00 22.58     0.083 H 
ATOM    781  HZ  PHE A 302     -28.011  10.986   7.325  1.00 21.59     0.083 H 
ATOM    782  N   LEU A 303     -25.761   8.849  12.633  1.00 16.07    -0.346 N 
ATOM    783  CA  LEU A 303     -24.843   9.982  12.764  1.00 14.05     0.089 C 
ATOM    784  C   LEU A 303     -23.449   9.528  13.205  1.00 13.82     0.241 C 
ATOM    785  O   LEU A 303     -22.427  10.021  12.705  1.00 13.26    -0.271 OA
ATOM    786  CB  LEU A 303     -25.411  10.987  13.763  1.00 12.95    -0.035 C 
ATOM    787  CG  LEU A 303     -26.745  11.639  13.356  1.00 15.24    -0.059 C 
ATOM    788  CD1 LEU A 303     -27.432  12.295  14.539  1.00 15.99    -0.073 C 
ATOM    789  CD2 LEU A 303     -26.551  12.631  12.233  1.00 16.00    -0.073 C 
ATOM    790  H   LEU A 303     -26.391   8.831  13.218  1.00 19.31     0.163 HD
ATOM    791  HA  LEU A 303     -24.756  10.416  11.901  1.00 16.88     0.087 H 
ATOM    792  HB2 LEU A 303     -25.556  10.530  14.606  1.00 15.57     0.037 H 
ATOM    793  HB3 LEU A 303     -24.763  11.700  13.880  1.00 15.57     0.037 H 
ATOM    794  HG  LEU A 303     -27.330  10.935  13.034  1.00 18.31     0.038 H 
ATOM    795 1HD1 LEU A 303     -28.257  12.707  14.237  1.00 19.22     0.028 H 
ATOM    796 2HD1 LEU A 303     -27.626  11.619  15.207  1.00 19.22     0.028 H 
ATOM    797 3HD1 LEU A 303     -26.844  12.970  14.912  1.00 19.22     0.028 H 
ATOM    798 1HD2 LEU A 303     -27.397  13.069  12.049  1.00 19.23     0.028 H 
ATOM    799 2HD2 LEU A 303     -25.891  13.288  12.503  1.00 19.23     0.028 H 
ATOM    800 3HD2 LEU A 303     -26.244  12.158  11.444  1.00 19.23     0.028 H 
ATOM    801  N   GLN A 304     -23.380   8.609  14.169  1.00 14.57    -0.346 N 
ATOM    802  CA  GLN A 304     -22.073   8.165  14.668  1.00 14.22     0.090 C 
ATOM    803  C   GLN A 304     -21.259   7.487  13.571  1.00 14.94     0.241 C 
ATOM    804  O   GLN A 304     -20.034   7.648  13.499  1.00 17.93    -0.271 OA
ATOM    805  CB  GLN A 304     -22.264   7.213  15.843  1.00 16.01    -0.030 C 
ATOM    806  CG  GLN A 304     -20.954   6.928  16.626  1.00 18.04     0.011 C 
ATOM    807  CD  GLN A 304     -20.572   8.074  17.523  1.00 17.90     0.215 C 
ATOM    808  OE1 GLN A 304     -21.367   8.504  18.342  1.00 16.95    -0.274 OA
ATOM    809  NE2 GLN A 304     -19.313   8.545  17.418  1.00 18.08    -0.370 N 
ATOM    810  H   GLN A 304     -24.055   8.232  14.545  1.00 17.52     0.163 HD
ATOM    811  HA  GLN A 304     -21.578   8.941  14.975  1.00 17.09     0.087 H 
ATOM    812  HB2 GLN A 304     -22.901   7.604  16.462  1.00 19.24     0.037 H 
ATOM    813  HB3 GLN A 304     -22.602   6.367  15.510  1.00 19.24     0.037 H 
ATOM    814  HG2 GLN A 304     -21.077   6.139  17.177  1.00 21.67     0.047 H 
ATOM    815  HG3 GLN A 304     -20.232   6.783  15.995  1.00 21.67     0.047 H 
ATOM    816 1HE2 GLN A 304     -18.767   8.190  16.855  1.00 21.72     0.159 HD
ATOM    817 2HE2 GLN A 304     -19.056   9.199  17.913  1.00 21.72     0.159 HD
ATOM    818  N   LEU A 305     -21.911   6.706  12.730  1.00 14.97    -0.346 N 
ATOM    819  CA  LEU A 305     -21.218   6.022  11.639  1.00 18.57     0.089 C 
ATOM    820  C   LEU A 305     -20.524   7.019  10.724  1.00 16.21     0.241 C 
ATOM    821  O   LEU A 305     -19.396   6.777  10.273  1.00 17.54    -0.271 OA
ATOM    822  CB  LEU A 305     -22.206   5.183  10.820  1.00 27.70    -0.035 C 
ATOM    823  CG  LEU A 305     -22.458   3.751  11.322  1.00 39.08    -0.059 C 
ATOM    824  CD1 LEU A 305     -23.786   3.200  10.812  1.00 44.48    -0.073 C 
ATOM    825  CD2 LEU A 305     -21.292   2.857  10.910  1.00 42.53    -0.073 C 
ATOM    826  H   LEU A 305     -22.756   6.549  12.761  1.00 17.99     0.163 HD
ATOM    827  HA  LEU A 305     -20.554   5.429  12.024  1.00 22.31     0.087 H 
ATOM    828  HB2 LEU A 305     -23.062   5.641  10.818  1.00 33.27     0.037 H 
ATOM    829  HB3 LEU A 305     -21.866   5.114   9.914  1.00 33.27     0.037 H 
ATOM    830  HG  LEU A 305     -22.519   3.757  12.290  1.00 46.93     0.038 H 
ATOM    831 1HD1 LEU A 305     -23.920   2.311  11.176  1.00 53.40     0.028 H 
ATOM    832 2HD1 LEU A 305     -24.503   3.787  11.101  1.00 53.40     0.028 H 
ATOM    833 3HD1 LEU A 305     -23.761   3.161   9.843  1.00 53.40     0.028 H 
ATOM    834 1HD2 LEU A 305     -21.474   1.948  11.197  1.00 51.07     0.028 H 
ATOM    835 2HD2 LEU A 305     -21.198   2.886   9.945  1.00 51.07     0.028 H 
ATOM    836 3HD2 LEU A 305     -20.481   3.181  11.332  1.00 51.07     0.028 H 
ATOM    837  N   GLN A 306     -21.187   8.143  10.449  1.00 14.37    -0.346 N 
ATOM    838  CA  GLN A 306     -20.625   9.153   9.550  1.00 16.35     0.090 C 
ATOM    839  C   GLN A 306     -19.443   9.883  10.206  1.00 15.74     0.241 C 
ATOM    840  O   GLN A 306     -18.420  10.137   9.561  1.00 14.91    -0.271 OA
ATOM    841  CB  GLN A 306     -21.717  10.137   9.162  1.00 18.70    -0.030 C 
ATOM    842  CG  GLN A 306     -21.265  11.351   8.351  1.00 20.35     0.011 C 
ATOM    843  CD  GLN A 306     -20.653  10.978   7.013  1.00 22.96     0.215 C 
ATOM    844  OE1 GLN A 306     -20.674   9.823   6.578  1.00 20.75    -0.274 OA
ATOM    845  NE2 GLN A 306     -20.090  11.978   6.344  1.00 26.90    -0.370 N 
ATOM    846  H   GLN A 306     -21.960   8.347  10.766  1.00 17.28     0.163 HD
ATOM    847  HA  GLN A 306     -20.296   8.723   8.745  1.00 19.64     0.087 H 
ATOM    848  HB2 GLN A 306     -22.376   9.665   8.629  1.00 22.47     0.037 H 
ATOM    849  HB3 GLN A 306     -22.127  10.472   9.976  1.00 22.47     0.037 H 
ATOM    850  HG2 GLN A 306     -22.032  11.919   8.180  1.00 24.45     0.047 H 
ATOM    851  HG3 GLN A 306     -20.598  11.839   8.859  1.00 24.45     0.047 H 
ATOM    852 1HE2 GLN A 306     -20.091  12.772   6.675  1.00 32.30     0.159 HD
ATOM    853 2HE2 GLN A 306     -19.725  11.832   5.579  1.00 32.30     0.159 HD
ATOM    854  N   SER A 307     -19.582  10.264  11.472  1.00 17.45    -0.344 N 
ATOM    855  CA  SER A 307     -18.464  10.890  12.166  0.45 20.09     0.109 C 
ATOM    856  C   SER A 307     -17.284   9.933  12.274  1.00 18.45     0.243 C 
ATOM    857  O   SER A 307     -16.133  10.334  12.099  1.00 15.96    -0.271 OA
ATOM    858  CB  SER A 307     -18.910  11.366  13.552  0.45 26.59     0.044 C 
ATOM    859  OG  SER A 307     -19.483  10.316  14.303  0.45 30.14    -0.398 OA
ATOM    860  H   SER A 307     -20.296  10.176  11.943  1.00 20.97     0.163 HD
ATOM    861  HA  SER A 307     -18.173  11.667  11.664  1.00 24.54     0.090 H 
ATOM    862  HB2 SER A 307     -18.137  11.706  14.029  0.45 31.94     0.077 H 
ATOM    863  HB3 SER A 307     -19.568  12.070  13.444  0.45 31.94     0.077 H 
ATOM    864  HG  SER A 307     -18.920   9.704  14.417  0.45 36.20     0.209 HD
ATOM    865  N   SER A 308     -17.550   8.670  12.569  1.00 18.56    -0.344 N 
ATOM    866  CA  SER A 308     -16.488   7.669  12.676  1.00 22.28     0.109 C 
ATOM    867  C   SER A 308     -15.741   7.477  11.362  1.00 21.05     0.243 C 
ATOM    868  O   SER A 308     -14.510   7.585  11.315  1.00 20.76    -0.271 OA
ATOM    869  CB  SER A 308     -17.104   6.326  13.138  1.00 27.38     0.044 C 
ATOM    870  OG  SER A 308     -16.123   5.323  13.184  1.00 30.93    -0.398 OA
ATOM    871  H   SER A 308     -18.338   8.358  12.714  1.00 22.30     0.163 HD
ATOM    872  HA  SER A 308     -15.843   7.974  13.333  1.00 26.76     0.090 H 
ATOM    873  HB2 SER A 308     -17.484   6.439  14.023  1.00 32.89     0.077 H 
ATOM    874  HB3 SER A 308     -17.796   6.063  12.511  1.00 32.89     0.077 H 
ATOM    875  HG  SER A 308     -16.461   4.604  13.458  1.00 37.15     0.209 HD
ATOM    876  N   ARG A 309     -16.475   7.212  10.280  1.00 20.71    -0.346 N 
ATOM    877  CA  ARG A 309     -15.857   6.908   8.996  1.00 23.81     0.089 C 
ATOM    878  C   ARG A 309     -15.090   8.102   8.442  1.00 21.63     0.241 C 
ATOM    879  O   ARG A 309     -14.082   7.928   7.741  1.00 21.71    -0.271 OA
ATOM    880  CB  ARG A 309     -16.930   6.479   7.981  1.00 30.14    -0.036 C 
ATOM    881  CG  ARG A 309     -17.510   5.091   8.204  1.00 40.86    -0.048 C 
ATOM    882  CD  ARG A 309     -18.623   4.791   7.166  1.00 51.45     0.009 C 
ATOM    883  NE  ARG A 309     -19.549   5.927   7.065  1.00 56.77    -0.227 N 
ATOM    884  CZ  ARG A 309     -20.882   5.842   6.993  1.00 54.80     0.665 C 
ATOM    885  NH1 ARG A 309     -21.486   4.652   6.988  1.00 57.37    -0.235 N 
ATOM    886  NH2 ARG A 309     -21.611   6.962   6.931  1.00 47.59    -0.235 N 
ATOM    887  H   ARG A 309     -17.334   7.202  10.262  1.00 24.88     0.163 HD
ATOM    888  HA  ARG A 309     -15.236   6.175   9.129  1.00 28.60     0.087 H 
ATOM    889  HB2 ARG A 309     -17.664   7.112   8.025  1.00 36.20     0.036 H 
ATOM    890  HB3 ARG A 309     -16.535   6.491   7.095  1.00 36.20     0.036 H 
ATOM    891  HG2 ARG A 309     -16.809   4.427   8.106  1.00 49.07     0.035 H 
ATOM    892  HG3 ARG A 309     -17.894   5.039   9.093  1.00 49.07     0.035 H 
ATOM    893  HD2 ARG A 309     -18.224   4.639   6.295  1.00 61.77     0.064 H 
ATOM    894  HD3 ARG A 309     -19.123   4.007   7.443  1.00 61.77     0.064 H 
ATOM    895  HE  ARG A 309     -19.204   6.714   7.051  1.00 68.15     0.177 HD
ATOM    896 HH11 ARG A 309     -21.018   3.932   7.032  1.00 68.88     0.174 HD
ATOM    897 HH12 ARG A 309     -22.344   4.605   6.942  1.00 68.88     0.174 HD
ATOM    898 HH21 ARG A 309     -21.222   7.729   6.938  1.00 57.13     0.174 HD
ATOM    899 HH22 ARG A 309     -22.469   6.915   6.885  1.00 57.13     0.174 HD
ATOM    900  N   SER A 310     -15.605   9.297   8.646  1.00 19.92    -0.344 N 
ATOM    901  CA  SER A 310     -14.955  10.503   8.134  1.00 19.59     0.109 C 
ATOM    902  C   SER A 310     -13.799  10.949   9.027  1.00 18.23     0.243 C 
ATOM    903  O   SER A 310     -13.025  11.802   8.626  1.00 17.50    -0.271 OA
ATOM    904  CB  SER A 310     -15.978  11.633   8.008  1.00 22.42     0.044 C 
ATOM    905  OG  SER A 310     -16.351  12.122   9.292  1.00 24.97    -0.398 OA
ATOM    906  H   SER A 310     -16.334   9.446   9.078  1.00 23.93     0.163 HD
ATOM    907  HA  SER A 310     -14.604  10.328   7.247  1.00 23.53     0.090 H 
ATOM    908  HB2 SER A 310     -15.586  12.358   7.496  1.00 26.93     0.077 H 
ATOM    909  HB3 SER A 310     -16.767  11.296   7.556  1.00 26.93     0.077 H 
ATOM    910  HG  SER A 310     -16.671  11.498   9.754  1.00 29.99     0.209 HD
ATOM    911  N   ASN A 311     -13.689  10.395  10.229  1.00 18.04    -0.345 N 
ATOM    912  CA  ASN A 311     -12.655  10.755  11.194  1.00 19.76     0.097 C 
ATOM    913  C   ASN A 311     -12.741  12.250  11.512  1.00 18.51     0.241 C 
ATOM    914  O   ASN A 311     -11.736  12.960  11.529  1.00 19.81    -0.271 OA
ATOM    915  CB  ASN A 311     -11.266  10.376  10.675  1.00 21.98     0.036 C 
ATOM    916  CG  ASN A 311     -10.221  10.269  11.804  1.00 21.92     0.217 C 
ATOM    917  OD1 ASN A 311     -10.476  10.614  12.954  1.00 20.80    -0.274 OA
ATOM    918  ND2 ASN A 311      -9.044   9.807  11.452  1.00 21.10    -0.370 N 
ATOM    919  H   ASN A 311     -14.222   9.786  10.520  1.00 21.68     0.163 HD
ATOM    920  HA  ASN A 311     -12.800  10.262  12.017  1.00 23.74     0.088 H 
ATOM    921  HB2 ASN A 311     -11.317   9.516  10.231  1.00 26.41     0.051 H 
ATOM    922  HB3 ASN A 311     -10.965  11.055  10.051  1.00 26.41     0.051 H 
ATOM    923 1HD2 ASN A 311      -8.421   9.725  12.039  1.00 25.35     0.159 HD
ATOM    924 2HD2 ASN A 311      -8.896   9.586  10.634  1.00 25.35     0.159 HD
ATOM    925  N   ARG A 312     -13.964  12.724  11.761  1.00 16.54    -0.346 N 
ATOM    926  CA  ARG A 312     -14.199  14.132  12.087  1.00 18.35     0.089 C 
ATOM    927  C   ARG A 312     -14.819  14.259  13.467  1.00 18.19     0.241 C 
ATOM    928  O   ARG A 312     -15.892  13.691  13.719  1.00 20.50    -0.271 OA
ATOM    929  CB  ARG A 312     -15.125  14.781  11.057  1.00 22.64    -0.036 C 
ATOM    930  CG  ARG A 312     -14.437  15.082   9.730  1.00 27.36    -0.048 C 
ATOM    931  CD  ARG A 312     -15.445  15.626   8.742  1.00 29.88     0.009 C 
ATOM    932  NE  ARG A 312     -14.811  16.083   7.521  1.00 31.75    -0.227 N 
ATOM    933  CZ  ARG A 312     -15.434  16.779   6.577  1.00 38.00     0.665 C 
ATOM    934  NH1 ARG A 312     -16.714  17.108   6.722  1.00 40.30    -0.235 N 
ATOM    935  NH2 ARG A 312     -14.773  17.147   5.489  1.00 42.18    -0.235 N 
ATOM    936  H   ARG A 312     -14.677  12.243  11.747  1.00 19.88     0.163 HD
ATOM    937  HA  ARG A 312     -13.342  14.587  12.096  1.00 22.04     0.087 H 
ATOM    938  HB2 ARG A 312     -15.866  14.181  10.879  1.00 27.19     0.036 H 
ATOM    939  HB3 ARG A 312     -15.456  15.619  11.417  1.00 27.19     0.036 H 
ATOM    940  HG2 ARG A 312     -13.743  15.746   9.864  1.00 32.86     0.035 H 
ATOM    941  HG3 ARG A 312     -14.054  14.268   9.368  1.00 32.86     0.035 H 
ATOM    942  HD2 ARG A 312     -16.078  14.927   8.513  1.00 35.88     0.064 H 
ATOM    943  HD3 ARG A 312     -15.911  16.377   9.142  1.00 35.88     0.064 H 
ATOM    944  HE  ARG A 312     -13.981  15.892   7.400  1.00 38.12     0.177 HD
ATOM    945 HH11 ARG A 312     -17.142  16.870   7.429  1.00 48.38     0.174 HD
ATOM    946 HH12 ARG A 312     -17.114  17.558   6.108  1.00 48.38     0.174 HD
ATOM    947 HH21 ARG A 312     -13.945  16.935   5.397  1.00 50.64     0.174 HD
ATOM    948 HH22 ARG A 312     -15.173  17.598   4.875  1.00 50.64     0.174 HD
ATOM    949  N   PHE A 313     -14.163  15.016  14.351  1.00 15.49    -0.346 N 
ATOM    950  CA  PHE A 313     -14.768  15.375  15.632  1.00 16.23     0.093 C 
ATOM    951  C   PHE A 313     -15.846  16.426  15.398  1.00 16.11     0.241 C 
ATOM    952  O   PHE A 313     -15.576  17.465  14.793  1.00 17.42    -0.271 OA
ATOM    953  CB  PHE A 313     -13.687  15.885  16.583  1.00 18.84    -0.014 C 
ATOM    954  CG  PHE A 313     -12.610  14.865  16.882  1.00 22.59    -0.056 A 
ATOM    955  CD1 PHE A 313     -12.902  13.733  17.603  1.00 22.92    -0.077 A 
ATOM    956  CD2 PHE A 313     -11.321  15.051  16.434  1.00 26.02    -0.077 A 
ATOM    957  CE1 PHE A 313     -11.909  12.770  17.891  1.00 25.57    -0.082 A 
ATOM    958  CE2 PHE A 313     -10.328  14.095  16.697  1.00 29.26    -0.082 A 
ATOM    959  CZ  PHE A 313     -10.636  12.963  17.437  1.00 28.26    -0.083 A 
ATOM    960  H   PHE A 313     -13.371  15.331  14.233  1.00 18.61     0.163 HD
ATOM    961  HA  PHE A 313     -15.184  14.600  16.042  1.00 19.50     0.088 H 
ATOM    962  HB2 PHE A 313     -13.260  16.659  16.183  1.00 22.64     0.043 H 
ATOM    963  HB3 PHE A 313     -14.103  16.133  17.423  1.00 22.64     0.043 H 
ATOM    964  HD1 PHE A 313     -13.771  13.599  17.907  1.00 27.54     0.084 H 
ATOM    965  HD2 PHE A 313     -11.107  15.817  15.952  1.00 31.25     0.084 H 
ATOM    966  HE1 PHE A 313     -12.121  12.011  18.386  1.00 30.71     0.083 H 
ATOM    967  HE2 PHE A 313      -9.464  14.221  16.377  1.00 35.14     0.083 H 
ATOM    968  HZ  PHE A 313      -9.976  12.335  17.623  1.00 33.94     0.083 H 
ATOM    969  N   THR A 314     -17.077  16.160  15.863  1.00 16.07    -0.344 N 
ATOM    970  CA  THR A 314     -18.239  16.879  15.366  1.00 14.79     0.113 C 
ATOM    971  C   THR A 314     -19.201  17.225  16.480  1.00 14.30     0.243 C 
ATOM    972  O   THR A 314     -19.607  16.342  17.235  1.00 14.29    -0.271 OA
ATOM    973  CB  THR A 314     -18.972  16.043  14.319  1.00 14.83     0.060 C 
ATOM    974  OG1 THR A 314     -18.074  15.723  13.243  1.00 14.83    -0.393 OA
ATOM    975  CG2 THR A 314     -20.169  16.803  13.774  1.00 15.10    -0.050 C 
ATOM    976  H   THR A 314     -17.253  15.569  16.462  1.00 19.32     0.163 HD
ATOM    977  HA  THR A 314     -17.932  17.716  14.984  1.00 17.77     0.091 H 
ATOM    978  HB  THR A 314     -19.292  15.223  14.725  1.00 17.82     0.086 H 
ATOM    979  HG1 THR A 314     -17.451  15.234  13.524  1.00 17.83     0.210 HD
ATOM    980 1HG2 THR A 314     -20.476  16.392  12.951  1.00 18.15     0.031 H 
ATOM    981 2HG2 THR A 314     -20.892  16.790  14.421  1.00 18.15     0.031 H 
ATOM    982 3HG2 THR A 314     -19.924  17.724  13.594  1.00 18.15     0.031 H 
ATOM    983  N   TRP A 315     -19.567  18.508  16.570  1.00 14.11    -0.346 N 
ATOM    984  CA  TRP A 315     -20.523  18.939  17.604  1.00 13.89     0.093 C 
ATOM    985  C   TRP A 315     -21.923  18.390  17.348  1.00 13.84     0.241 C 
ATOM    986  O   TRP A 315     -22.369  18.309  16.203  1.00 14.41    -0.271 OA
ATOM    987  CB  TRP A 315     -20.653  20.479  17.639  1.00 13.72    -0.012 C 
ATOM    988  CG  TRP A 315     -19.466  21.238  18.119  1.00 15.90    -0.028 A 
ATOM    989  CD1 TRP A 315     -18.827  22.249  17.458  1.00 18.01    -0.015 A 
ATOM    990  CD2 TRP A 315     -18.820  21.107  19.370  1.00 16.45    -0.002 A 
ATOM    991  NE1 TRP A 315     -17.803  22.735  18.222  1.00 17.75    -0.365 N 
ATOM    992  CE2 TRP A 315     -17.774  22.052  19.402  1.00 17.06     0.042 A 
ATOM    993  CE3 TRP A 315     -19.000  20.266  20.468  1.00 17.45    -0.070 A 
ATOM    994  CZ2 TRP A 315     -16.925  22.192  20.493  1.00 17.87    -0.056 A 
ATOM    995  CZ3 TRP A 315     -18.133  20.405  21.548  1.00 18.52    -0.082 A 
ATOM    996  CH2 TRP A 315     -17.123  21.345  21.552  1.00 18.28    -0.081 A 
ATOM    997  H   TRP A 315     -19.285  19.139  16.057  1.00 16.80     0.163 HD
ATOM    998  HA  TRP A 315     -20.188  18.609  18.452  1.00 16.52     0.088 H 
ATOM    999  HB2 TRP A 315     -20.840  20.786  16.738  1.00 16.32     0.044 H 
ATOM   1000  HB3 TRP A 315     -21.391  20.706  18.227  1.00 16.32     0.044 H 
ATOM   1001  HD1 TRP A 315     -19.055  22.561  16.612  1.00 21.64     0.112 H 
ATOM   1002  HE1 TRP A 315     -17.266  23.367  17.995  1.00 21.33     0.165 HD
ATOM   1003  HE3 TRP A 315     -19.679  19.630  20.479  1.00 20.97     0.084 H 
ATOM   1004  HZ2 TRP A 315     -16.251  22.834  20.504  1.00 21.47     0.086 H 
ATOM   1005  HZ3 TRP A 315     -18.238  19.850  22.287  1.00 22.25     0.083 H 
ATOM   1006  HH2 TRP A 315     -16.562  21.404  22.291  1.00 21.97     0.083 H 
ATOM   1007  N   MET A 316     -22.647  18.119  18.435  1.00 13.63    -0.346 N 
ATOM   1008  CA  MET A 316     -24.089  17.926  18.427  1.00 13.69     0.090 C 
ATOM   1009  C   MET A 316     -24.758  18.945  19.339  1.00 13.73     0.240 C 
ATOM   1010  O   MET A 316     -24.106  19.670  20.111  1.00 13.21    -0.271 OA
ATOM   1011  CB  MET A 316     -24.455  16.482  18.856  1.00 15.18    -0.030 C 
ATOM   1012  CG  MET A 316     -24.343  16.234  20.352  1.00 15.49    -0.021 C 
ATOM   1013  SD  MET A 316     -24.559  14.474  20.770  1.00 16.78    -0.173 SA
ATOM   1014  CE  MET A 316     -22.935  13.878  20.331  1.00 20.18    -0.035 C 
ATOM   1015  H   MET A 316     -22.305  18.041  19.220  1.00 16.22     0.163 HD
ATOM   1016  HA  MET A 316     -24.421  18.060  17.525  1.00 16.46     0.087 H 
ATOM   1017  HB2 MET A 316     -25.372  16.303  18.594  1.00 18.25     0.037 H 
ATOM   1018  HB3 MET A 316     -23.856  15.863  18.409  1.00 18.25     0.037 H 
ATOM   1019  HG2 MET A 316     -23.466  16.513  20.657  1.00 18.62     0.049 H 
ATOM   1020  HG3 MET A 316     -25.031  16.742  20.812  1.00 18.62     0.049 H 
ATOM   1021  HE1 MET A 316     -22.896  12.922  20.489  1.00 24.24     0.041 H 
ATOM   1022  HE2 MET A 316     -22.773  14.064  19.393  1.00 24.24     0.041 H 
ATOM   1023  HE3 MET A 316     -22.274  14.331  20.877  1.00 24.24     0.041 H 
ATOM   1024  N   GLY A 317     -26.090  19.007  19.280  1.00 16.55    -0.351 N 
ATOM   1025  CA  GLY A 317     -26.814  20.016  20.034  1.00 18.64     0.069 C 
ATOM   1026  C   GLY A 317     -27.119  19.607  21.472  1.00 17.86     0.236 C 
ATOM   1027  O   GLY A 317     -28.296  19.515  21.861  1.00 17.74    -0.272 OA
ATOM   1028  H   GLY A 317     -26.587  18.480  18.816  1.00 19.89     0.163 HD
ATOM   1029  HA2 GLY A 317     -26.288  20.831  20.058  1.00 22.40     0.078 H 
ATOM   1030  HA3 GLY A 317     -27.657  20.199  19.589  1.00 22.40     0.078 H 
ATOM   1031  N   LEU A 318     -26.079  19.397  22.274  1.00 15.39    -0.346 N 
ATOM   1032  CA  LEU A 318     -26.233  18.899  23.646  1.00 14.20     0.089 C 
ATOM   1033  C   LEU A 318     -25.172  19.517  24.537  1.00 14.22     0.241 C 
ATOM   1034  O   LEU A 318     -24.000  19.535  24.152  1.00 14.09    -0.271 OA
ATOM   1035  CB  LEU A 318     -26.102  17.371  23.628  1.00 16.09    -0.035 C 
ATOM   1036  CG  LEU A 318     -26.217  16.612  24.956  1.00 17.80    -0.059 C 
ATOM   1037  CD1 LEU A 318     -27.655  16.691  25.440  1.00 16.21    -0.073 C 
ATOM   1038  CD2 LEU A 318     -25.769  15.167  24.741  1.00 19.94    -0.073 C 
ATOM   1039  H   LEU A 318     -25.261  19.537  22.047  1.00 18.49     0.163 HD
ATOM   1040  HA  LEU A 318     -27.093  19.158  24.012  1.00 17.07     0.087 H 
ATOM   1041  HB2 LEU A 318     -26.800  17.024  23.050  1.00 19.34     0.037 H 
ATOM   1042  HB3 LEU A 318     -25.231  17.156  23.261  1.00 19.34     0.037 H 
ATOM   1043  HG  LEU A 318     -25.650  16.999  25.641  1.00 21.39     0.038 H 
ATOM   1044 1HD1 LEU A 318     -27.676  16.521  26.395  1.00 19.49     0.028 H 
ATOM   1045 2HD1 LEU A 318     -28.002  17.577  25.254  1.00 19.49     0.028 H 
ATOM   1046 3HD1 LEU A 318     -28.182  16.024  24.974  1.00 19.49     0.028 H 
ATOM   1047 1HD2 LEU A 318     -25.869  14.678  25.573  1.00 23.96     0.028 H 
ATOM   1048 2HD2 LEU A 318     -26.321  14.764  24.053  1.00 23.96     0.028 H 
ATOM   1049 3HD2 LEU A 318     -24.839  15.163  24.465  1.00 23.96     0.028 H 
ATOM   1050  N   SER A 319     -25.575  19.990  25.732  1.00 15.28    -0.344 N 
ATOM   1051  CA  SER A 319     -24.642  20.630  26.643  1.00 18.12     0.109 C 
ATOM   1052  C   SER A 319     -25.101  20.468  28.089  1.00 16.66     0.243 C 
ATOM   1053  O   SER A 319     -26.263  20.120  28.370  1.00 18.34    -0.271 OA
ATOM   1054  CB  SER A 319     -24.498  22.139  26.337  1.00 22.04     0.044 C 
ATOM   1055  OG  SER A 319     -25.606  22.886  26.863  1.00 22.47    -0.398 OA
ATOM   1056  H   SER A 319     -26.382  19.947  26.025  1.00 18.36     0.163 HD
ATOM   1057  HA  SER A 319     -23.785  20.186  26.545  1.00 21.77     0.090 H 
ATOM   1058  HB2 SER A 319     -23.679  22.464  26.742  1.00 26.47     0.077 H 
ATOM   1059  HB3 SER A 319     -24.465  22.262  25.375  1.00 26.47     0.077 H 
ATOM   1060  HG  SER A 319     -26.323  22.621  26.515  1.00 26.99     0.209 HD
ATOM   1061  N   ASP A 320     -24.152  20.684  29.015  1.00 16.92    -0.346 N 
ATOM   1062  CA  ASP A 320     -24.479  20.864  30.439  1.00 18.65     0.094 C 
ATOM   1063  C   ASP A 320     -24.022  22.255  30.901  1.00 22.42     0.241 C 
ATOM   1064  O   ASP A 320     -23.562  22.455  32.035  1.00 22.77    -0.271 OA
ATOM   1065  CB  ASP A 320     -23.893  19.754  31.314  1.00 18.84     0.013 C 
ATOM   1066  CG  ASP A 320     -22.374  19.824  31.460  1.00 19.89     0.198 A 
ATOM   1067  HG  ASP A 320     -22.476  20.703  32.139  1.00  0.00     0.138 H 
ATOM   1068  OD1 ASP A 320     -21.720  20.502  30.675  1.00 21.14    -0.202 OA
ATOM   1069  OD2 ASP A 320     -21.820  19.170  32.384  1.00 20.65    -0.202 OA
ATOM   1070  H   ASP A 320     -23.312  20.729  28.838  1.00 20.33     0.163 HD
ATOM   1071  HA  ASP A 320     -25.441  20.804  30.547  1.00 22.41     0.087 H 
ATOM   1072  HB2 ASP A 320     -24.279  19.820  32.202  1.00 22.63     0.044 H 
ATOM   1073  HB3 ASP A 320     -24.113  18.896  30.920  1.00 22.63     0.044 H 
ATOM   1074  N   LEU A 321     -24.156  23.230  30.010  1.00 28.56    -0.346 N 
ATOM   1075  CA  LEU A 321     -23.732  24.599  30.324  1.00 27.41     0.089 C 
ATOM   1076  C   LEU A 321     -24.543  25.207  31.458  1.00 27.94     0.241 C 
ATOM   1077  O   LEU A 321     -23.986  25.875  32.343  1.00 29.22    -0.271 OA
ATOM   1078  CB  LEU A 321     -23.858  25.462  29.075  1.00 24.67    -0.035 C 
ATOM   1079  CG  LEU A 321     -22.739  25.288  28.072  1.00 23.81    -0.059 C 
ATOM   1080  CD1 LEU A 321     -23.235  25.757  26.704  1.00 23.68    -0.073 C 
ATOM   1081  CD2 LEU A 321     -21.528  26.086  28.496  1.00 25.05    -0.073 C 
ATOM   1082  H   LEU A 321     -24.485  23.136  29.221  1.00 34.30     0.163 HD
ATOM   1083  HA  LEU A 321     -22.805  24.575  30.609  1.00 32.92     0.087 H 
ATOM   1084  HB2 LEU A 321     -24.689  25.237  28.629  1.00 29.63     0.037 H 
ATOM   1085  HB3 LEU A 321     -23.868  26.393  29.345  1.00 29.63     0.037 H 
ATOM   1086  HG  LEU A 321     -22.474  24.357  28.018  1.00 28.60     0.038 H 
ATOM   1087 1HD1 LEU A 321     -22.525  25.641  26.054  1.00 28.44     0.028 H 
ATOM   1088 2HD1 LEU A 321     -24.007  25.228  26.450  1.00 28.44     0.028 H 
ATOM   1089 3HD1 LEU A 321     -23.480  26.694  26.761  1.00 28.44     0.028 H 
ATOM   1090 1HD2 LEU A 321     -20.818  25.950  27.848  1.00 30.09     0.028 H 
ATOM   1091 2HD2 LEU A 321     -21.766  27.025  28.534  1.00 30.09     0.028 H 
ATOM   1092 3HD2 LEU A 321     -21.240  25.782  29.371  1.00 30.09     0.028 H 
ATOM   1093  N   ASN A 322     -25.863  25.018  31.442  1.00 26.70    -0.346 N 
ATOM   1094  CA  ASN A 322     -26.696  25.681  32.451  1.00 34.59     0.097 C 
ATOM   1095  C   ASN A 322     -26.514  25.063  33.837  1.00 31.55     0.241 C 
ATOM   1096  O   ASN A 322     -26.498  25.778  34.845  1.00 29.27    -0.271 OA
ATOM   1097  CB  ASN A 322     -28.170  25.639  32.035  1.00 44.62     0.036 C 
ATOM   1098  CG  ASN A 322     -28.482  26.598  30.884  1.00 54.38     0.217 C 
ATOM   1099  OD1 ASN A 322     -27.741  27.560  30.628  1.00 58.32    -0.274 OA
ATOM   1100  ND2 ASN A 322     -29.591  26.344  30.186  1.00 57.60    -0.370 N 
ATOM   1101  H   ASN A 322     -26.291  24.528  30.879  1.00 32.07     0.163 HD
ATOM   1102  HA  ASN A 322     -26.423  26.610  32.505  1.00 41.54     0.088 H 
ATOM   1103  HB2 ASN A 322     -28.392  24.740  31.746  1.00 53.57     0.051 H 
ATOM   1104  HB3 ASN A 322     -28.721  25.889  32.793  1.00 53.57     0.051 H 
ATOM   1105 1HD2 ASN A 322     -30.085  25.671  30.394  1.00 69.15     0.159 HD
ATOM   1106 2HD2 ASN A 322     -29.812  26.853  29.529  1.00 69.15     0.159 HD
ATOM   1107  N   GLN A 323     -26.389  23.737  33.921  1.00 29.55    -0.346 N 
ATOM   1108  CA  GLN A 323     -26.197  23.079  35.208  1.00 31.11     0.090 C 
ATOM   1109  C   GLN A 323     -25.231  21.913  35.015  1.00 27.63     0.241 C 
ATOM   1110  O   GLN A 323     -25.583  20.928  34.360  1.00 26.26    -0.271 OA
ATOM   1111  CB  GLN A 323     -27.536  22.595  35.765  1.00 40.87    -0.030 C 
ATOM   1112  CG  GLN A 323     -27.567  22.486  37.274  1.00 51.34     0.011 C 
ATOM   1113  CD  GLN A 323     -28.964  22.185  37.785  1.00 57.97     0.215 C 
ATOM   1114  OE1 GLN A 323     -29.608  23.019  38.424  1.00 60.92    -0.274 OA
ATOM   1115  NE2 GLN A 323     -29.419  20.958  37.545  1.00 58.61    -0.370 N 
ATOM   1116  H   GLN A 323     -26.413  23.203  33.247  1.00 35.48     0.163 HD
ATOM   1117  HA  GLN A 323     -25.796  23.698  35.838  1.00 37.35     0.087 H 
ATOM   1118  HB2 GLN A 323     -28.228  23.219  35.499  1.00 49.07     0.037 H 
ATOM   1119  HB3 GLN A 323     -27.724  21.715  35.402  1.00 49.07     0.037 H 
ATOM   1120  HG2 GLN A 323     -26.978  21.769  37.557  1.00 61.64     0.047 H 
ATOM   1121  HG3 GLN A 323     -27.276  23.327  37.662  1.00 61.64     0.047 H 
ATOM   1122 1HE2 GLN A 323     -28.928  20.392  37.122  1.00 70.37     0.159 HD
ATOM   1123 2HE2 GLN A 323     -30.204  20.731  37.811  1.00 70.37     0.159 HD
ATOM   1124  N   GLU A 324     -24.023  22.028  35.568  1.00 29.31    -0.346 N 
ATOM   1125  CA  GLU A 324     -23.004  20.997  35.410  1.00 29.48     0.089 C 
ATOM   1126  C   GLU A 324     -23.546  19.634  35.806  1.00 26.02     0.240 C 
ATOM   1127  O   GLU A 324     -24.111  19.469  36.895  1.00 25.82    -0.271 OA
ATOM   1128  CB  GLU A 324     -21.774  21.349  36.270  1.00 30.71    -0.032 C 
ATOM   1129  CG  GLU A 324     -20.653  20.303  36.246  1.00 28.13    -0.013 C 
ATOM   1130  CD  GLU A 324     -20.050  20.113  34.851  1.00 24.05     0.117 C 
ATOM   1131  OE1 GLU A 324     -19.980  21.109  34.100  1.00 21.52     0.000 OA
ATOM   1132  OE2 GLU A 324     -19.668  18.964  34.514  1.00 22.30    -0.194 OA
ATOM   1133  H   GLU A 324     -23.768  22.698  36.043  1.00 35.20     0.163 HD
ATOM   1134  HA  GLU A 324     -22.731  20.956  34.480  1.00 35.40     0.087 H 
ATOM   1135  HB2 GLU A 324     -21.401  22.184  35.947  1.00 36.88     0.037 H 
ATOM   1136  HB3 GLU A 324     -22.061  21.448  37.191  1.00 36.88     0.037 H 
ATOM   1137  HG2 GLU A 324     -19.943  20.587  36.843  1.00 33.79     0.043 H 
ATOM   1138  HG3 GLU A 324     -21.010  19.450  36.537  1.00 33.79     0.043 H 
ATOM   1139  N   GLY A 325     -23.344  18.646  34.923  1.00 21.87    -0.351 N 
ATOM   1140  CA  GLY A 325     -23.816  17.292  35.158  1.00 22.03     0.069 C 
ATOM   1141  C   GLY A 325     -25.223  17.005  34.657  1.00 25.82     0.236 C 
ATOM   1142  O   GLY A 325     -25.604  15.835  34.571  1.00 25.39    -0.272 OA
ATOM   1143  H   GLY A 325     -22.931  18.746  34.175  1.00 26.10     0.163 HD
ATOM   1144  HA2 GLY A 325     -23.214  16.673  34.716  1.00 26.30     0.078 H 
ATOM   1145  HA3 GLY A 325     -23.802  17.120  36.112  1.00 26.30     0.078 H 
ATOM   1146  N   THR A 326     -26.010  18.030  34.333  1.00 29.65    -0.344 N 
ATOM   1147  CA  THR A 326     -27.351  17.850  33.775  1.00 30.76     0.113 C 
ATOM   1148  C   THR A 326     -27.289  18.170  32.281  1.00 26.05     0.243 C 
ATOM   1149  O   THR A 326     -27.124  19.338  31.890  1.00 23.49    -0.271 OA
ATOM   1150  CB  THR A 326     -28.366  18.731  34.488  1.00 34.34     0.060 C 
ATOM   1151  OG1 THR A 326     -28.417  18.363  35.877  1.00 34.78    -0.393 OA
ATOM   1152  CG2 THR A 326     -29.745  18.553  33.874  1.00 37.41    -0.050 C 
ATOM   1153  H   THR A 326     -25.783  18.853  34.430  1.00 35.61     0.163 HD
ATOM   1154  HA  THR A 326     -27.626  16.926  33.883  1.00 36.94     0.091 H 
ATOM   1155  HB  THR A 326     -28.109  19.662  34.403  1.00 41.23     0.086 H 
ATOM   1156  HG1 THR A 326     -29.022  18.796  36.266  1.00 41.76     0.210 HD
ATOM   1157 1HG2 THR A 326     -30.417  18.961  34.444  1.00 44.92     0.031 H 
ATOM   1158 2HG2 THR A 326     -29.776  18.974  33.001  1.00 44.92     0.031 H 
ATOM   1159 3HG2 THR A 326     -29.946  17.610  33.777  1.00 44.92     0.031 H 
ATOM   1160  N   TRP A 327     -27.414  17.138  31.458  1.00 24.62    -0.346 N 
ATOM   1161  CA  TRP A 327     -27.255  17.281  30.016  1.00 22.33     0.093 C 
ATOM   1162  C   TRP A 327     -28.617  17.519  29.364  1.00 21.71     0.241 C 
ATOM   1163  O   TRP A 327     -29.598  16.846  29.679  1.00 22.79    -0.271 OA
ATOM   1164  CB  TRP A 327     -26.543  16.047  29.447  1.00 19.96    -0.012 C 
ATOM   1165  CG  TRP A 327     -25.086  16.049  29.832  1.00 19.19    -0.028 A 
ATOM   1166  CD1 TRP A 327     -24.538  15.536  30.960  1.00 21.56    -0.015 A 
ATOM   1167  CD2 TRP A 327     -24.013  16.669  29.106  1.00 19.24    -0.002 A 
ATOM   1168  NE1 TRP A 327     -23.170  15.774  30.979  1.00 24.19    -0.365 N 
ATOM   1169  CE2 TRP A 327     -22.833  16.482  29.855  1.00 23.08     0.042 A 
ATOM   1170  CE3 TRP A 327     -23.932  17.341  27.883  1.00 17.47    -0.070 A 
ATOM   1171  CZ2 TRP A 327     -21.597  16.923  29.412  1.00 23.36    -0.056 A 
ATOM   1172  CZ3 TRP A 327     -22.707  17.800  27.449  1.00 17.24    -0.082 A 
ATOM   1173  CH2 TRP A 327     -21.545  17.590  28.229  1.00 19.94    -0.081 A 
ATOM   1174  H   TRP A 327     -27.593  16.336  31.712  1.00 29.57     0.163 HD
ATOM   1175  HA  TRP A 327     -26.709  18.055  29.806  1.00 26.82     0.088 H 
ATOM   1176  HB2 TRP A 327     -26.955  15.244  29.801  1.00 23.98     0.044 H 
ATOM   1177  HB3 TRP A 327     -26.607  16.054  28.479  1.00 23.98     0.044 H 
ATOM   1178  HD1 TRP A 327     -25.010  15.090  31.625  1.00 25.89     0.112 H 
ATOM   1179  HE1 TRP A 327     -22.625  15.519  31.593  1.00 29.06     0.165 HD
ATOM   1180  HE3 TRP A 327     -24.696  17.478  27.370  1.00 20.99     0.084 H 
ATOM   1181  HZ2 TRP A 327     -20.827  16.768  29.909  1.00 28.06     0.086 H 
ATOM   1182  HZ3 TRP A 327     -22.644  18.250  26.638  1.00 20.72     0.083 H 
ATOM   1183  HH2 TRP A 327     -20.728  17.915  27.925  1.00 23.96     0.083 H 
ATOM   1184  N   GLN A 328     -28.671  18.502  28.473  1.00 19.34    -0.346 N 
ATOM   1185  CA  GLN A 328     -29.905  18.971  27.872  1.00 20.40     0.090 C 
ATOM   1186  C   GLN A 328     -29.676  19.276  26.399  1.00 17.43     0.241 C 
ATOM   1187  O   GLN A 328     -28.677  19.902  26.039  1.00 17.06    -0.271 OA
ATOM   1188  CB  GLN A 328     -30.406  20.249  28.576  1.00 28.82    -0.030 C 
ATOM   1189  CG  GLN A 328     -31.791  20.700  28.145  1.00 39.90     0.011 C 
ATOM   1190  CD  GLN A 328     -32.212  22.017  28.788  1.00 50.94     0.215 C 
ATOM   1191  OE1 GLN A 328     -32.758  22.884  28.123  1.00 57.77    -0.274 OA
ATOM   1192  NE2 GLN A 328     -31.961  22.160  30.077  1.00 52.38    -0.370 N 
ATOM   1193  H   GLN A 328     -27.978  18.926  28.193  1.00 23.24     0.163 HD
ATOM   1194  HA  GLN A 328     -30.580  18.278  27.941  1.00 24.50     0.087 H 
ATOM   1195  HB2 GLN A 328     -30.435  20.085  29.532  1.00 34.61     0.037 H 
ATOM   1196  HB3 GLN A 328     -29.788  20.971  28.383  1.00 34.61     0.037 H 
ATOM   1197  HG2 GLN A 328     -31.798  20.821  27.183  1.00 47.91     0.047 H 
ATOM   1198  HG3 GLN A 328     -32.437  20.022  28.399  1.00 47.91     0.047 H 
ATOM   1199 1HE2 GLN A 328     -31.577  21.526  30.513  1.00 62.88     0.159 HD
ATOM   1200 2HE2 GLN A 328     -32.182  22.887  30.480  1.00 62.88     0.159 HD
ATOM   1201  N   TRP A 329     -30.602  18.832  25.554  1.00 18.11    -0.346 N 
ATOM   1202  CA  TRP A 329     -30.554  19.151  24.142  1.00 16.57     0.093 C 
ATOM   1203  C   TRP A 329     -30.956  20.609  23.915  1.00 16.24     0.241 C 
ATOM   1204  O   TRP A 329     -31.627  21.240  24.741  1.00 17.43    -0.271 OA
ATOM   1205  CB  TRP A 329     -31.481  18.234  23.357  1.00 16.60    -0.012 C 
ATOM   1206  CG  TRP A 329     -31.127  16.782  23.457  1.00 16.29    -0.028 A 
ATOM   1207  CD1 TRP A 329     -31.690  15.843  24.282  1.00 17.75    -0.015 A 
ATOM   1208  CD2 TRP A 329     -30.110  16.096  22.702  1.00 14.60    -0.002 A 
ATOM   1209  NE1 TRP A 329     -31.080  14.603  24.075  1.00 16.32    -0.365 N 
ATOM   1210  CE2 TRP A 329     -30.116  14.747  23.112  1.00 15.49     0.042 A 
ATOM   1211  CE3 TRP A 329     -29.197  16.505  21.716  1.00 13.78    -0.070 A 
ATOM   1212  CZ2 TRP A 329     -29.253  13.808  22.576  1.00 17.20    -0.056 A 
ATOM   1213  CZ3 TRP A 329     -28.341  15.556  21.178  1.00 12.97    -0.082 A 
ATOM   1214  CH2 TRP A 329     -28.385  14.229  21.611  1.00 15.43    -0.081 A 
ATOM   1215  H   TRP A 329     -31.271  18.341  25.779  1.00 21.76     0.163 HD
ATOM   1216  HA  TRP A 329     -29.652  19.023  23.811  1.00 19.92     0.088 H 
ATOM   1217  HB2 TRP A 329     -32.384  18.342  23.695  1.00 19.95     0.044 H 
ATOM   1218  HB3 TRP A 329     -31.445  18.483  22.420  1.00 19.95     0.044 H 
ATOM   1219  HD1 TRP A 329     -32.376  16.007  24.888  1.00 21.33     0.112 H 
ATOM   1220  HE1 TRP A 329     -31.276  13.872  24.483  1.00 19.61     0.165 HD
ATOM   1221  HE3 TRP A 329     -29.167  17.390  21.432  1.00 16.56     0.084 H 
ATOM   1222  HZ2 TRP A 329     -29.265  12.923  22.862  1.00 20.67     0.086 H 
ATOM   1223  HZ3 TRP A 329     -27.731  15.805  20.522  1.00 15.59     0.083 H 
ATOM   1224  HH2 TRP A 329     -27.803  13.612  21.230  1.00 18.54     0.083 H 
ATOM   1225  N   VAL A 330     -30.546  21.150  22.766  1.00 16.82    -0.346 N 
ATOM   1226  CA  VAL A 330     -30.782  22.573  22.517  1.00 20.35     0.092 C 
ATOM   1227  C   VAL A 330     -32.247  22.903  22.288  1.00 23.47     0.241 C 
ATOM   1228  O   VAL A 330     -32.621  24.074  22.324  1.00 26.65    -0.271 OA
ATOM   1229  CB  VAL A 330     -29.942  23.082  21.330  1.00 21.52    -0.033 C 
ATOM   1230  CG1 VAL A 330     -28.476  23.054  21.688  1.00 23.53    -0.071 C 
ATOM   1231  CG2 VAL A 330     -30.227  22.238  20.063  1.00 19.49    -0.071 C 
ATOM   1232  H   VAL A 330     -30.142  20.728  22.134  1.00 20.22     0.163 HD
ATOM   1233  HA  VAL A 330     -30.492  23.050  23.310  1.00 24.44     0.088 H 
ATOM   1234  HB  VAL A 330     -30.187  23.999  21.130  1.00 25.85     0.042 H 
ATOM   1235 1HG1 VAL A 330     -27.959  23.372  20.932  1.00 28.27     0.028 H 
ATOM   1236 2HG1 VAL A 330     -28.327  23.628  22.456  1.00 28.27     0.028 H 
ATOM   1237 3HG1 VAL A 330     -28.221  22.143  21.903  1.00 28.27     0.028 H 
ATOM   1238 1HG2 VAL A 330     -29.808  22.664  19.299  1.00 23.42     0.028 H 
ATOM   1239 2HG2 VAL A 330     -29.860  21.348  20.188  1.00 23.42     0.028 H 
ATOM   1240 3HG2 VAL A 330     -31.186  22.185  19.928  1.00 23.42     0.028 H 
ATOM   1241  N   ASP A 331     -33.098  21.912  22.049  1.00 19.01    -0.345 N 
ATOM   1242  CA  ASP A 331     -34.541  22.145  21.986  1.00 20.64     0.098 C 
ATOM   1243  C   ASP A 331     -35.200  22.092  23.355  1.00 23.36     0.241 C 
ATOM   1244  O   ASP A 331     -36.429  22.151  23.447  1.00 25.37    -0.271 OA
ATOM   1245  CB  ASP A 331     -35.204  21.146  21.028  1.00 22.31     0.043 C 
ATOM   1246  CG  ASP A 331     -35.182  19.722  21.537  1.00 23.26     0.175 C 
ATOM   1247  OD1 ASP A 331     -34.568  19.428  22.597  1.00 22.45    -0.648 OA
ATOM   1248  OD2 ASP A 331     -35.774  18.870  20.842  1.00 23.94    -0.648 OA
ATOM   1249  H   ASP A 331     -32.865  21.095  21.919  1.00 22.84     0.163 HD
ATOM   1250  HA  ASP A 331     -34.696  23.031  21.623  1.00 24.80     0.088 H 
ATOM   1251  HB2 ASP A 331     -36.131  21.402  20.900  1.00 26.81     0.052 H 
ATOM   1252  HB3 ASP A 331     -34.734  21.166  20.180  1.00 26.81     0.052 H 
ATOM   1253  N   GLY A 332     -34.410  21.980  24.422  1.00 25.22    -0.351 N 
ATOM   1254  CA  GLY A 332     -34.929  21.926  25.776  1.00 26.43     0.069 C 
ATOM   1255  C   GLY A 332     -35.156  20.529  26.303  1.00 25.80     0.236 C 
ATOM   1256  O   GLY A 332     -35.342  20.374  27.511  1.00 30.13    -0.272 OA
ATOM   1257  H   GLY A 332     -33.553  21.934  24.380  1.00 30.30     0.163 HD
ATOM   1258  HA2 GLY A 332     -34.302  22.369  26.369  1.00 31.74     0.078 H 
ATOM   1259  HA3 GLY A 332     -35.777  22.396  25.805  1.00 31.74     0.078 H 
ATOM   1260  N   SER A 333     -35.150  19.506  25.444  1.00 20.12    -0.344 N 
ATOM   1261  CA  SER A 333     -35.449  18.159  25.923  1.00 19.96     0.109 C 
ATOM   1262  C   SER A 333     -34.287  17.634  26.776  1.00 19.95     0.245 C 
ATOM   1263  O   SER A 333     -33.128  17.958  26.533  1.00 21.20    -0.271 OA
ATOM   1264  CB  SER A 333     -35.713  17.229  24.740  1.00 23.34     0.044 C 
ATOM   1265  OG  SER A 333     -34.613  17.178  23.854  1.00 26.25    -0.398 OA
ATOM   1266  H   SER A 333     -34.980  19.564  24.603  1.00 24.18     0.163 HD
ATOM   1267  HA  SER A 333     -36.245  18.166  26.478  1.00 23.98     0.090 H 
ATOM   1268  HB2 SER A 333     -35.883  16.336  25.077  1.00 28.04     0.077 H 
ATOM   1269  HB3 SER A 333     -36.488  17.554  24.256  1.00 28.04     0.077 H 
ATOM   1270  HG  SER A 333     -34.796  16.686  23.197  1.00 31.53     0.209 HD
ATOM   1271  N   PRO A 334     -34.575  16.846  27.811  1.00 20.17    -0.337 N 
ATOM   1272  CA  PRO A 334     -33.504  16.288  28.635  1.00 21.70     0.091 C 
ATOM   1273  C   PRO A 334     -32.871  15.070  27.977  1.00 19.86     0.241 C 
ATOM   1274  O   PRO A 334     -33.517  14.351  27.198  1.00 20.81    -0.271 OA
ATOM   1275  CB  PRO A 334     -34.231  15.871  29.919  1.00 25.60    -0.036 C 
ATOM   1276  CG  PRO A 334     -35.557  15.446  29.417  1.00 25.87    -0.048 C 
ATOM   1277  CD  PRO A 334     -35.904  16.435  28.309  1.00 22.83    -0.001 C 
ATOM   1278  HA  PRO A 334     -32.831  16.959  28.829  1.00 26.07     0.087 H 
ATOM   1279  HB2 PRO A 334     -33.763  15.139  30.351  1.00 30.75     0.036 H 
ATOM   1280  HB3 PRO A 334     -34.304  16.623  30.527  1.00 30.75     0.036 H 
ATOM   1281  HG2 PRO A 334     -35.503  14.542  29.069  1.00 31.08     0.035 H 
ATOM   1282  HG3 PRO A 334     -36.209  15.488  30.134  1.00 31.08     0.035 H 
ATOM   1283  HD2 PRO A 334     -36.420  16.005  27.608  1.00 27.43     0.064 H 
ATOM   1284  HD3 PRO A 334     -36.393  17.195  28.662  1.00 27.43     0.064 H 
ATOM   1285  N   LEU A 335     -31.595  14.849  28.301  1.00 20.01    -0.346 N 
ATOM   1286  CA  LEU A 335     -30.914  13.634  27.850  1.00 19.80     0.089 C 
ATOM   1287  C   LEU A 335     -31.492  12.452  28.616  1.00 22.13     0.241 C 
ATOM   1288  O   LEU A 335     -31.452  12.455  29.847  1.00 25.68    -0.271 OA
ATOM   1289  CB  LEU A 335     -29.412  13.721  28.084  1.00 18.81    -0.035 C 
ATOM   1290  CG  LEU A 335     -28.600  12.503  27.618  1.00 18.72    -0.059 C 
ATOM   1291  CD1 LEU A 335     -28.689  12.344  26.118  1.00 18.38    -0.073 C 
ATOM   1292  CD2 LEU A 335     -27.133  12.601  28.070  1.00 19.56    -0.073 C 
ATOM   1293  H   LEU A 335     -31.108  15.378  28.773  1.00 24.04     0.163 HD
ATOM   1294  HA  LEU A 335     -31.053  13.521  26.896  1.00 23.79     0.087 H 
ATOM   1295  HB2 LEU A 335     -29.074  14.495  27.605  1.00 22.60     0.037 H 
ATOM   1296  HB3 LEU A 335     -29.257  13.826  29.035  1.00 22.60     0.037 H 
ATOM   1297  HG  LEU A 335     -28.976  11.709  28.029  1.00 22.49     0.038 H 
ATOM   1298 1HD1 LEU A 335     -28.100  11.625  25.841  1.00 22.09     0.028 H 
ATOM   1299 2HD1 LEU A 335     -29.604  12.133  25.876  1.00 22.09     0.028 H 
ATOM   1300 3HD1 LEU A 335     -28.419  13.175  25.696  1.00 22.09     0.028 H 
ATOM   1301 1HD2 LEU A 335     -26.674  11.781  27.833  1.00 23.50     0.028 H 
ATOM   1302 2HD2 LEU A 335     -26.716  13.355  27.625  1.00 23.50     0.028 H 
ATOM   1303 3HD2 LEU A 335     -27.107  12.729  29.031  1.00 23.50     0.028 H 
ATOM   1304  N   LEU A 336     -32.010  11.488  27.921  1.00 18.55    -0.346 N 
ATOM   1305  CA  LEU A 336     -32.681  10.349  28.566  1.00 19.85     0.090 C 
ATOM   1306  C   LEU A 336     -31.686   9.258  28.966  1.00 20.00     0.243 C 
ATOM   1307  O   LEU A 336     -30.604   9.149  28.378  1.00 18.97    -0.271 OA
ATOM   1308  CB  LEU A 336     -33.735   9.745  27.619  1.00 24.22    -0.035 C 
ATOM   1309  CG  LEU A 336     -34.888  10.658  27.199  1.00 27.36    -0.059 C 
ATOM   1310  CD1 LEU A 336     -35.730  10.003  26.099  1.00 28.25    -0.073 C 
ATOM   1311  CD2 LEU A 336     -35.760  11.036  28.400  1.00 29.02    -0.073 C 
ATOM   1312  H   LEU A 336     -31.998  11.446  27.062  1.00 22.29     0.163 HD
ATOM   1313  HA  LEU A 336     -33.121  10.660  29.373  1.00 23.84     0.087 H 
ATOM   1314  HB2 LEU A 336     -33.282   9.467  26.807  1.00 29.09     0.037 H 
ATOM   1315  HB3 LEU A 336     -34.128   8.976  28.060  1.00 29.09     0.037 H 
ATOM   1316  HG  LEU A 336     -34.515  11.478  26.840  1.00 32.87     0.038 H 
ATOM   1317 1HD1 LEU A 336     -36.453  10.602  25.855  1.00 33.92     0.028 H 
ATOM   1318 2HD1 LEU A 336     -35.166   9.834  25.328  1.00 33.92     0.028 H 
ATOM   1319 3HD1 LEU A 336     -36.092   9.167  26.434  1.00 33.92     0.028 H 
ATOM   1320 1HD2 LEU A 336     -36.518  11.555  28.089  1.00 34.85     0.028 H 
ATOM   1321 2HD2 LEU A 336     -36.069  10.225  28.833  1.00 34.85     0.028 H 
ATOM   1322 3HD2 LEU A 336     -35.232  11.561  29.021  1.00 34.85     0.028 H 
ATOM   1323  N   PRO A 337     -32.022   8.462  29.985  1.00 23.02    -0.337 N 
ATOM   1324  CA  PRO A 337     -31.093   7.415  30.437  1.00 24.89     0.091 C 
ATOM   1325  C   PRO A 337     -30.769   6.395  29.367  1.00 21.83     0.241 C 
ATOM   1326  O   PRO A 337     -29.700   5.774  29.415  1.00 20.54    -0.271 OA
ATOM   1327  CB  PRO A 337     -31.845   6.747  31.606  1.00 30.74    -0.036 C 
ATOM   1328  CG  PRO A 337     -32.874   7.722  32.031  1.00 32.20    -0.048 C 
ATOM   1329  CD  PRO A 337     -33.219   8.568  30.835  1.00 27.88    -0.001 C 
ATOM   1330  HA  PRO A 337     -30.277   7.829  30.761  1.00 29.89     0.087 H 
ATOM   1331  HB2 PRO A 337     -32.256   5.923  31.302  1.00 36.92     0.036 H 
ATOM   1332  HB3 PRO A 337     -31.226   6.562  32.330  1.00 36.92     0.036 H 
ATOM   1333  HG2 PRO A 337     -33.658   7.243  32.343  1.00 38.66     0.035 H 
ATOM   1334  HG3 PRO A 337     -32.517   8.274  32.743  1.00 38.66     0.035 H 
ATOM   1335  HD2 PRO A 337     -33.999   8.216  30.378  1.00 33.48     0.064 H 
ATOM   1336  HD3 PRO A 337     -33.375   9.488  31.098  1.00 33.48     0.064 H 
ATOM   1337  N   SER A 338     -31.684   6.190  28.411  1.00 21.71    -0.344 N 
ATOM   1338  CA  SER A 338     -31.491   5.274  27.294  1.00 21.52     0.109 C 
ATOM   1339  C   SER A 338     -30.365   5.715  26.370  1.00 18.93     0.243 C 
ATOM   1340  O   SER A 338     -29.997   4.961  25.459  1.00 20.46    -0.271 OA
ATOM   1341  CB  SER A 338     -32.787   5.189  26.501  1.00 23.79     0.044 C 
ATOM   1342  OG  SER A 338     -33.221   6.506  26.135  1.00 25.25    -0.398 OA
ATOM   1343  H   SER A 338     -32.448   6.585  28.388  1.00 26.09     0.163 HD
ATOM   1344  HA  SER A 338     -31.269   4.393  27.634  1.00 25.86     0.090 H 
ATOM   1345  HB2 SER A 338     -32.638   4.667  25.697  1.00 28.58     0.077 H 
ATOM   1346  HB3 SER A 338     -33.469   4.769  27.048  1.00 28.58     0.077 H 
ATOM   1347  HG  SER A 338     -33.917   6.460  25.667  1.00 30.33     0.209 HD
ATOM   1348  N   PHE A 339     -29.818   6.915  26.577  1.00 17.24    -0.346 N 
ATOM   1349  CA  PHE A 339     -28.715   7.409  25.774  1.00 16.74     0.093 C 
ATOM   1350  C   PHE A 339     -27.377   7.401  26.499  1.00 17.44     0.241 C 
ATOM   1351  O   PHE A 339     -26.348   7.685  25.868  1.00 20.04    -0.271 OA
ATOM   1352  CB  PHE A 339     -29.025   8.852  25.296  1.00 18.68    -0.014 C 
ATOM   1353  CG  PHE A 339     -30.028   8.921  24.184  1.00 21.73    -0.056 A 
ATOM   1354  CD1 PHE A 339     -31.372   8.712  24.422  1.00 24.92    -0.077 A 
ATOM   1355  CD2 PHE A 339     -29.607   9.182  22.887  1.00 22.75    -0.077 A 
ATOM   1356  CE1 PHE A 339     -32.303   8.782  23.387  1.00 25.33    -0.082 A 
ATOM   1357  CE2 PHE A 339     -30.529   9.243  21.844  1.00 24.71    -0.082 A 
ATOM   1358  CZ  PHE A 339     -31.881   9.055  22.103  1.00 24.62    -0.083 A 
ATOM   1359  H   PHE A 339     -30.076   7.463  27.187  1.00 20.71     0.163 HD
ATOM   1360  HA  PHE A 339     -28.621   6.842  24.993  1.00 20.11     0.088 H 
ATOM   1361  HB2 PHE A 339     -29.377   9.358  26.044  1.00 22.44     0.043 H 
ATOM   1362  HB3 PHE A 339     -28.203   9.257  24.978  1.00 22.44     0.043 H 
ATOM   1363  HD1 PHE A 339     -31.660   8.521  25.286  1.00 29.93     0.084 H 
ATOM   1364  HD2 PHE A 339     -28.704   9.316  22.713  1.00 27.33     0.084 H 
ATOM   1365  HE1 PHE A 339     -33.207   8.646  23.562  1.00 30.42     0.083 H 
ATOM   1366  HE2 PHE A 339     -30.240   9.410  20.976  1.00 29.68     0.083 H 
ATOM   1367  HZ  PHE A 339     -32.500   9.112  21.411  1.00 29.57     0.083 H 
ATOM   1368  N   LYS A 340     -27.344   7.078  27.793  1.00 16.43    -0.346 N 
ATOM   1369  CA  LYS A 340     -26.083   7.135  28.521  1.00 20.32     0.089 C 
ATOM   1370  C   LYS A 340     -25.064   6.168  27.945  1.00 17.15     0.241 C 
ATOM   1371  O   LYS A 340     -23.859   6.434  28.006  1.00 17.23    -0.271 OA
ATOM   1372  CB  LYS A 340     -26.298   6.860  30.007  1.00 30.08    -0.038 C 
ATOM   1373  CG  LYS A 340     -27.166   7.919  30.713  1.00 41.75    -0.061 C 
ATOM   1374  CD  LYS A 340     -26.349   8.930  31.545  1.00 49.29    -0.043 C 
ATOM   1375  CE  LYS A 340     -25.779  10.091  30.699  1.00 49.26     0.080 C 
ATOM   1376  NZ  LYS A 340     -24.943  11.056  31.480  1.00 47.25    -0.079 N 
ATOM   1377  H   LYS A 340     -28.021   6.828  28.262  1.00 19.75     0.163 HD
ATOM   1378  HA  LYS A 340     -25.728   8.034  28.442  1.00 24.41     0.087 H 
ATOM   1379  HB2 LYS A 340     -26.739   6.002  30.105  1.00 36.12     0.036 H 
ATOM   1380  HB3 LYS A 340     -25.434   6.842  30.449  1.00 36.12     0.036 H 
ATOM   1381  HG2 LYS A 340     -27.660   8.417  30.043  1.00 50.13     0.033 H 
ATOM   1382  HG3 LYS A 340     -27.782   7.470  31.313  1.00 50.13     0.033 H 
ATOM   1383  HD2 LYS A 340     -26.922   9.312  32.228  1.00 59.18     0.035 H 
ATOM   1384  HD3 LYS A 340     -25.603   8.468  31.958  1.00 59.18     0.035 H 
ATOM   1385  HE2 LYS A 340     -25.223   9.721  29.996  1.00 59.13     0.075 H 
ATOM   1386  HE3 LYS A 340     -26.518  10.586  30.312  1.00 59.13     0.075 H 
ATOM   1387  HZ1 LYS A 340     -24.619  11.685  30.939  1.00 56.73     0.274 HD
ATOM   1388  HZ2 LYS A 340     -25.436  11.445  32.111  1.00 56.73     0.274 HD
ATOM   1389  HZ3 LYS A 340     -24.265  10.629  31.865  1.00 56.73     0.274 HD
ATOM   1390  N   GLN A 341     -25.520   5.065  27.338  1.00 16.54    -0.346 N 
ATOM   1391  CA  GLN A 341     -24.606   4.107  26.743  1.00 18.46     0.090 C 
ATOM   1392  C   GLN A 341     -23.670   4.715  25.695  1.00 17.99     0.241 C 
ATOM   1393  O   GLN A 341     -22.635   4.116  25.387  1.00 19.03    -0.271 OA
ATOM   1394  CB  GLN A 341     -25.408   3.004  26.035  1.00 19.05    -0.030 C 
ATOM   1395  CG  GLN A 341     -26.385   3.527  25.019  1.00 19.47     0.011 C 
ATOM   1396  CD  GLN A 341     -27.105   2.414  24.275  1.00 22.31     0.215 C 
ATOM   1397  OE1 GLN A 341     -26.470   1.472  23.778  1.00 23.48    -0.274 OA
ATOM   1398  NE2 GLN A 341     -28.431   2.515  24.187  1.00 24.23    -0.370 N 
ATOM   1399  H   GLN A 341     -26.351   4.854  27.260  1.00 19.88     0.163 HD
ATOM   1400  HA  GLN A 341     -24.070   3.743  27.465  1.00 22.18     0.087 H 
ATOM   1401  HB2 GLN A 341     -24.790   2.414  25.576  1.00 22.89     0.037 H 
ATOM   1402  HB3 GLN A 341     -25.910   2.507  26.700  1.00 22.89     0.037 H 
ATOM   1403  HG2 GLN A 341     -27.052   4.068  25.470  1.00 23.39     0.047 H 
ATOM   1404  HG3 GLN A 341     -25.907   4.064  24.368  1.00 23.39     0.047 H 
ATOM   1405 1HE2 GLN A 341     -28.836   3.186  24.541  1.00 29.11     0.159 HD
ATOM   1406 2HE2 GLN A 341     -28.882   1.909  23.775  1.00 29.11     0.159 HD
ATOM   1407  N   TYR A 342     -24.025   5.865  25.108  1.00 16.97    -0.346 N 
ATOM   1408  CA  TYR A 342     -23.263   6.363  23.964  1.00 14.91     0.093 C 
ATOM   1409  C   TYR A 342     -22.010   7.143  24.362  1.00 15.48     0.241 C 
ATOM   1410  O   TYR A 342     -21.118   7.315  23.522  1.00 15.04    -0.271 OA
ATOM   1411  CB  TYR A 342     -24.162   7.220  23.077  1.00 14.12    -0.014 C 
ATOM   1412  CG  TYR A 342     -25.368   6.434  22.540  1.00 15.06    -0.056 A 
ATOM   1413  CD1 TYR A 342     -25.195   5.215  21.898  1.00 18.14    -0.074 A 
ATOM   1414  CD2 TYR A 342     -26.662   6.907  22.718  1.00 14.54    -0.074 A 
ATOM   1415  CE1 TYR A 342     -26.282   4.490  21.423  1.00 19.45    -0.051 A 
ATOM   1416  CE2 TYR A 342     -27.754   6.208  22.247  1.00 16.54    -0.051 A 
ATOM   1417  CZ  TYR A 342     -27.569   4.993  21.602  1.00 17.87     0.065 A 
ATOM   1418  OH  TYR A 342     -28.663   4.276  21.139  1.00 16.48    -0.361 OA
ATOM   1419  H   TYR A 342     -24.685   6.361  25.348  1.00 20.40     0.163 HD
ATOM   1420  HA  TYR A 342     -22.963   5.605  23.439  1.00 17.93     0.088 H 
ATOM   1421  HB2 TYR A 342     -24.496   7.970  23.593  1.00 16.81     0.043 H 
ATOM   1422  HB3 TYR A 342     -23.648   7.541  22.319  1.00 16.81     0.043 H 
ATOM   1423  HD1 TYR A 342     -24.336   4.877  21.784  1.00 21.80     0.084 H 
ATOM   1424  HD2 TYR A 342     -26.795   7.712  23.164  1.00 17.48     0.084 H 
ATOM   1425  HE1 TYR A 342     -26.151   3.677  20.991  1.00 23.36     0.087 H 
ATOM   1426  HE2 TYR A 342     -28.612   6.549  22.361  1.00 19.87     0.087 H 
ATOM   1427  HH  TYR A 342     -28.408   3.552  20.797  1.00 19.81     0.217 HD
ATOM   1428  N   TRP A 343     -21.892   7.569  25.606  1.00 16.20    -0.346 N 
ATOM   1429  CA  TRP A 343     -20.667   8.214  26.066  1.00 16.55     0.093 C 
ATOM   1430  C   TRP A 343     -19.473   7.267  25.961  1.00 15.61     0.241 C 
ATOM   1431  O   TRP A 343     -19.540   6.089  26.358  1.00 17.09    -0.271 OA
ATOM   1432  CB  TRP A 343     -20.785   8.669  27.530  1.00 18.16    -0.012 C 
ATOM   1433  CG  TRP A 343     -21.727   9.773  27.813  1.00 18.10    -0.028 A 
ATOM   1434  CD1 TRP A 343     -22.919   9.682  28.495  1.00 18.51    -0.015 A 
ATOM   1435  CD2 TRP A 343     -21.588  11.145  27.446  1.00 18.35    -0.002 A 
ATOM   1436  NE1 TRP A 343     -23.506  10.920  28.580  1.00 18.02    -0.365 N 
ATOM   1437  CE2 TRP A 343     -22.724  11.828  27.929  1.00 17.94     0.042 A 
ATOM   1438  CE3 TRP A 343     -20.614  11.873  26.765  1.00 18.13    -0.070 A 
ATOM   1439  CZ2 TRP A 343     -22.905  13.206  27.755  1.00 20.07    -0.056 A 
ATOM   1440  CZ3 TRP A 343     -20.811  13.239  26.574  1.00 17.39    -0.082 A 
ATOM   1441  CH2 TRP A 343     -21.933  13.877  27.074  1.00 19.14    -0.081 A 
ATOM   1442  H   TRP A 343     -22.502   7.500  26.209  1.00 19.47     0.163 HD
ATOM   1443  HA  TRP A 343     -20.521   8.991  25.505  1.00 19.89     0.088 H 
ATOM   1444  HB2 TRP A 343     -21.075   7.908  28.058  1.00 21.82     0.044 H 
ATOM   1445  HB3 TRP A 343     -19.909   8.962  27.824  1.00 21.82     0.044 H 
ATOM   1446  HD1 TRP A 343     -23.274   8.897  28.847  1.00 22.24     0.112 H 
ATOM   1447  HE1 TRP A 343     -24.247  11.095  28.980  1.00 21.65     0.165 HD
ATOM   1448  HE3 TRP A 343     -19.847  11.456  26.444  1.00 21.78     0.084 H 
ATOM   1449  HZ2 TRP A 343     -23.654  13.644  28.089  1.00 24.12     0.086 H 
ATOM   1450  HZ3 TRP A 343     -20.178  13.731  26.102  1.00 20.90     0.083 H 
ATOM   1451  HH2 TRP A 343     -22.027  14.793  26.941  1.00 22.99     0.083 H 
ATOM   1452  N   ASN A 344     -18.350   7.789  25.470  1.00 15.04    -0.346 N 
ATOM   1453  CA  ASN A 344     -17.131   6.998  25.436  1.00 16.13     0.097 C 
ATOM   1454  C   ASN A 344     -16.734   6.623  26.866  1.00 18.65     0.241 C 
ATOM   1455  O   ASN A 344     -17.133   7.277  27.832  1.00 18.94    -0.271 OA
ATOM   1456  CB  ASN A 344     -15.986   7.758  24.770  1.00 16.70     0.036 C 
ATOM   1457  CG  ASN A 344     -16.172   7.918  23.262  1.00 17.86     0.217 C 
ATOM   1458  OD1 ASN A 344     -16.743   7.047  22.585  1.00 18.77    -0.274 OA
ATOM   1459  ND2 ASN A 344     -15.677   9.031  22.724  1.00 17.59    -0.370 N 
ATOM   1460  H   ASN A 344     -18.271   8.586  25.157  1.00 18.08     0.163 HD
ATOM   1461  HA  ASN A 344     -17.284   6.195  24.914  1.00 19.39     0.088 H 
ATOM   1462  HB2 ASN A 344     -15.928   8.645  25.159  1.00 20.07     0.051 H 
ATOM   1463  HB3 ASN A 344     -15.158   7.275  24.919  1.00 20.07     0.051 H 
ATOM   1464 1HD2 ASN A 344     -15.754   9.171  21.879  1.00 21.14     0.159 HD
ATOM   1465 2HD2 ASN A 344     -15.280   9.609  23.221  1.00 21.14     0.159 HD
ATOM   1466  N   ARG A 345     -15.922   5.576  26.976  1.00 19.29    -0.346 N 
ATOM   1467  CA  ARG A 345     -15.451   5.092  28.270  1.00 23.66     0.089 C 
ATOM   1468  C   ARG A 345     -14.769   6.222  29.029  1.00 21.58     0.240 C 
ATOM   1469  O   ARG A 345     -13.884   6.883  28.490  1.00 22.40    -0.271 OA
ATOM   1470  CB  ARG A 345     -14.482   3.932  28.064  1.00 35.49    -0.036 C 
ATOM   1471  CG  ARG A 345     -13.972   3.305  29.357  1.00 49.62    -0.048 C 
ATOM   1472  CD  ARG A 345     -13.118   2.069  29.088  1.00 61.54     0.009 C 
ATOM   1473  NE  ARG A 345     -12.651   1.456  30.331  1.00 72.60    -0.227 N 
ATOM   1474  CZ  ARG A 345     -11.916   0.351  30.399  1.00 81.85     0.665 C 
ATOM   1475  NH1 ARG A 345     -11.546  -0.126  31.581  1.00 85.25    -0.235 N 
ATOM   1476  NH2 ARG A 345     -11.552  -0.277  29.292  1.00 85.07    -0.235 N 
ATOM   1477  H   ARG A 345     -15.624   5.122  26.310  1.00 23.17     0.163 HD
ATOM   1478  HA  ARG A 345     -16.200   4.773  28.797  1.00 28.43     0.087 H 
ATOM   1479  HB2 ARG A 345     -14.933   3.238  27.558  1.00 42.61     0.036 H 
ATOM   1480  HB3 ARG A 345     -13.712   4.256  27.570  1.00 42.61     0.036 H 
ATOM   1481  HG2 ARG A 345     -13.429   3.952  29.834  1.00 59.57     0.035 H 
ATOM   1482  HG3 ARG A 345     -14.728   3.040  29.904  1.00 59.57     0.035 H 
ATOM   1483  HD2 ARG A 345     -13.645   1.414  28.605  1.00 73.88     0.064 H 
ATOM   1484  HD3 ARG A 345     -12.342   2.323  28.564  1.00 73.88     0.064 H 
ATOM   1485  HE  ARG A 345     -12.868   1.837  31.070  1.00 87.14     0.177 HD
ATOM   1486 HH11 ARG A 345     -11.781   0.280  32.301  1.00102.32     0.174 HD
ATOM   1487 HH12 ARG A 345     -11.070  -0.841  31.626  1.00102.32     0.174 HD
ATOM   1488 HH21 ARG A 345     -11.790   0.030  28.525  1.00102.11     0.174 HD
ATOM   1489 HH22 ARG A 345     -11.076  -0.991  29.340  1.00102.11     0.174 HD
ATOM   1490  N   GLY A 346     -15.185   6.429  30.269  1.00 21.49    -0.351 N 
ATOM   1491  CA  GLY A 346     -14.664   7.490  31.111  1.00 22.77     0.069 C 
ATOM   1492  C   GLY A 346     -15.351   8.833  30.960  1.00 21.93     0.236 C 
ATOM   1493  O   GLY A 346     -15.064   9.745  31.738  1.00 22.29    -0.272 OA
ATOM   1494  H   GLY A 346     -15.787   5.952  30.656  1.00 25.82     0.163 HD
ATOM   1495  HA2 GLY A 346     -14.748   7.219  32.038  1.00 27.35     0.078 H 
ATOM   1496  HA3 GLY A 346     -13.724   7.616  30.903  1.00 27.35     0.078 H 
ATOM   1497  N   GLU A 347     -16.234   8.994  29.988  1.00 20.01    -0.346 N 
ATOM   1498  CA  GLU A 347     -16.907  10.255  29.742  1.00 19.23     0.090 C 
ATOM   1499  C   GLU A 347     -18.314  10.242  30.331  1.00 19.66     0.243 C 
ATOM   1500  O   GLU A 347     -18.900   9.171  30.523  1.00 18.35    -0.271 OA
ATOM   1501  CB  GLU A 347     -16.991  10.515  28.225  1.00 20.60    -0.029 C 
ATOM   1502  CG  GLU A 347     -15.658  10.337  27.480  1.00 23.70     0.021 C 
ATOM   1503  CD  GLU A 347     -14.594  11.381  27.823  1.00 24.03     0.289 C 
ATOM   1504  OE1 GLU A 347     -14.924  12.427  28.483  1.00 24.41    -0.150 OA
ATOM   1505  OE2 GLU A 347     -13.414  11.176  27.416  1.00 21.70    -0.263 OA
ATOM   1506  H   GLU A 347     -16.464   8.368  29.444  1.00 24.04     0.163 HD
ATOM   1507  HA  GLU A 347     -16.410  10.977  30.156  1.00 23.10     0.087 H 
ATOM   1508  HB2 GLU A 347     -17.628   9.894  27.838  1.00 24.75     0.037 H 
ATOM   1509  HB3 GLU A 347     -17.288  11.427  28.082  1.00 24.75     0.037 H 
ATOM   1510  HG2 GLU A 347     -15.294   9.466  27.702  1.00 28.47     0.048 H 
ATOM   1511  HG3 GLU A 347     -15.826  10.394  26.527  1.00 28.47     0.048 H 
ATOM   1512  N   PRO A 348     -18.900  11.404  30.618  1.00 22.23    -0.337 N 
ATOM   1513  CA  PRO A 348     -18.326  12.761  30.501  1.00 23.89     0.091 C 
ATOM   1514  C   PRO A 348     -17.464  13.068  31.695  1.00 23.37     0.241 C 
ATOM   1515  O   PRO A 348     -17.938  12.851  32.796  1.00 22.83    -0.271 OA
ATOM   1516  CB  PRO A 348     -19.551  13.665  30.449  1.00 24.93    -0.036 C 
ATOM   1517  CG  PRO A 348     -20.581  12.935  31.214  1.00 24.90    -0.048 C 
ATOM   1518  CD  PRO A 348     -20.317  11.450  31.042  1.00 23.89    -0.001 C 
ATOM   1519  HA  PRO A 348     -17.825  12.881  29.679  1.00 28.69     0.087 H 
ATOM   1520  HB2 PRO A 348     -19.350  14.520  30.860  1.00 29.95     0.036 H 
ATOM   1521  HB3 PRO A 348     -19.828  13.797  29.528  1.00 29.95     0.036 H 
ATOM   1522  HG2 PRO A 348     -20.519  13.182  32.150  1.00 29.91     0.035 H 
ATOM   1523  HG3 PRO A 348     -21.458  13.164  30.868  1.00 29.91     0.035 H 
ATOM   1524  HD2 PRO A 348     -20.442  10.978  31.880  1.00 28.69     0.064 H 
ATOM   1525  HD3 PRO A 348     -20.894  11.073  30.360  1.00 28.69     0.064 H 
ATOM   1526  N   ASN A 349     -16.244  13.581  31.489  1.00 20.80    -0.346 N 
ATOM   1527  CA  ASN A 349     -15.326  13.765  32.604  1.00 21.22     0.096 C 
ATOM   1528  C   ASN A 349     -15.038  15.218  32.945  1.00 22.03     0.241 C 
ATOM   1529  O   ASN A 349     -14.373  15.471  33.957  1.00 21.70    -0.271 OA
ATOM   1530  CB  ASN A 349     -14.016  13.020  32.339  1.00 21.01     0.024 C 
ATOM   1531  CG  ASN A 349     -13.319  13.453  31.060  1.00 22.04     0.151 C 
ATOM   1532  OD1 ASN A 349     -13.698  14.441  30.403  1.00 18.84    -0.178 OA
ATOM   1533  ND2 ASN A 349     -12.252  12.725  30.707  1.00 24.41    -0.381 N 
ATOM   1534  H   ASN A 349     -15.938  13.824  30.723  1.00 24.99     0.163 HD
ATOM   1535  HA  ASN A 349     -15.727  13.373  33.396  1.00 25.50     0.088 H 
ATOM   1536  HB2 ASN A 349     -13.408  13.182  33.077  1.00 25.24     0.049 H 
ATOM   1537  HB3 ASN A 349     -14.205  12.071  32.266  1.00 25.24     0.049 H 
ATOM   1538 1HD2 ASN A 349     -11.815  12.921  29.993  1.00 29.32     0.158 HD
ATOM   1539 2HD2 ASN A 349     -12.004  12.061  31.194  1.00 29.32     0.158 HD
ATOM   1540  N   ASN A 350     -15.554  16.170  32.164  1.00 23.60    -0.346 N 
ATOM   1541  CA  ASN A 350     -15.469  17.604  32.484  1.00 24.62     0.096 C 
ATOM   1542  C   ASN A 350     -14.027  18.069  32.728  1.00 27.47     0.241 C 
ATOM   1543  O   ASN A 350     -13.789  18.957  33.536  1.00 31.14    -0.271 OA
ATOM   1544  CB  ASN A 350     -16.339  17.952  33.701  1.00 24.53     0.024 C 
ATOM   1545  CG  ASN A 350     -16.671  19.447  33.778  1.00 25.24     0.151 C 
ATOM   1546  OD1 ASN A 350     -17.063  20.063  32.763  1.00 24.68    -0.178 OA
ATOM   1547  ND2 ASN A 350     -16.533  20.031  34.967  1.00 26.46    -0.381 N 
ATOM   1548  H   ASN A 350     -15.968  16.010  31.427  1.00 28.35     0.163 HD
ATOM   1549  HA  ASN A 350     -15.800  18.089  31.711  1.00 29.57     0.088 H 
ATOM   1550  HB2 ASN A 350     -17.174  17.461  33.644  1.00 29.46     0.049 H 
ATOM   1551  HB3 ASN A 350     -15.865  17.707  34.510  1.00 29.46     0.049 H 
ATOM   1552 1HD2 ASN A 350     -16.708  20.868  35.058  1.00 31.78     0.158 HD
ATOM   1553 2HD2 ASN A 350     -16.270  19.571  35.644  1.00 31.78     0.158 HD
ATOM   1554  N   VAL A 351     -13.049  17.458  32.055  1.00 25.75    -0.346 N 
ATOM   1555  CA  VAL A 351     -11.649  17.745  32.370  1.00 30.16     0.092 C 
ATOM   1556  C   VAL A 351     -11.288  19.127  31.836  1.00 28.48     0.241 C 
ATOM   1557  O   VAL A 351     -11.342  19.378  30.626  1.00 26.26    -0.271 OA
ATOM   1558  CB  VAL A 351     -10.722  16.648  31.825  1.00 35.66    -0.033 C 
ATOM   1559  CG1 VAL A 351     -10.901  16.438  30.345  1.00 34.99    -0.071 C 
ATOM   1560  CG2 VAL A 351      -9.271  17.007  32.115  1.00 40.30    -0.071 C 
ATOM   1561  H   VAL A 351     -13.168  16.886  31.424  1.00 30.93     0.163 HD
ATOM   1562  HA  VAL A 351     -11.540  17.767  33.334  1.00 36.22     0.088 H 
ATOM   1563  HB  VAL A 351     -10.952  15.817  32.269  1.00 42.82     0.042 H 
ATOM   1564 1HG1 VAL A 351     -10.266  15.770  30.042  1.00 42.01     0.028 H 
ATOM   1565 2HG1 VAL A 351     -11.807  16.134  30.177  1.00 42.01     0.028 H 
ATOM   1566 3HG1 VAL A 351     -10.743  17.277  29.886  1.00 42.01     0.028 H 
ATOM   1567 1HG2 VAL A 351      -8.715  16.229  31.955  1.00 48.39     0.028 H 
ATOM   1568 2HG2 VAL A 351      -9.002  17.732  31.528  1.00 48.39     0.028 H 
ATOM   1569 3HG2 VAL A 351      -9.193  17.285  33.041  1.00 48.39     0.028 H 
ATOM   1570  N   GLY A 352     -10.925  20.037  32.743  1.00 31.44    -0.351 N 
ATOM   1571  CA  GLY A 352     -10.712  21.426  32.363  1.00 35.00     0.069 C 
ATOM   1572  C   GLY A 352     -11.969  22.206  32.015  1.00 36.26     0.236 C 
ATOM   1573  O   GLY A 352     -11.889  23.201  31.286  1.00 39.11    -0.272 OA
ATOM   1574  H   GLY A 352     -10.797  19.875  33.578  1.00 37.76     0.163 HD
ATOM   1575  HA2 GLY A 352     -10.276  21.884  33.098  1.00 42.02     0.078 H 
ATOM   1576  HA3 GLY A 352     -10.129  21.448  31.588  1.00 42.02     0.078 H 
ATOM   1577  N   GLU A 353     -13.132  21.778  32.519  1.00 32.12    -0.346 N 
ATOM   1578  CA  GLU A 353     -14.431  22.370  32.231  1.00 31.43     0.090 C 
ATOM   1579  C   GLU A 353     -14.846  22.133  30.784  1.00 25.71     0.241 C 
ATOM   1580  O   GLU A 353     -14.460  22.889  29.870  1.00 25.88    -0.271 OA
ATOM   1581  CB  GLU A 353     -14.460  23.861  32.556  1.00 41.85    -0.029 C 
ATOM   1582  CG  GLU A 353     -14.668  24.134  34.051  1.00 54.05     0.021 C 
ATOM   1583  CD  GLU A 353     -15.987  23.582  34.574  1.00 59.42     0.289 C 
ATOM   1584  OE1 GLU A 353     -16.975  23.566  33.807  1.00 59.50    -0.150 OA
ATOM   1585  OE2 GLU A 353     -16.035  23.162  35.750  1.00 61.16    -0.263 OA
ATOM   1586  H   GLU A 353     -13.193  21.112  33.059  1.00 38.57     0.163 HD
ATOM   1587  HA  GLU A 353     -15.083  21.937  32.803  1.00 37.75     0.087 H 
ATOM   1588  HB2 GLU A 353     -13.616  24.259  32.292  1.00 50.25     0.037 H 
ATOM   1589  HB3 GLU A 353     -15.189  24.277  32.070  1.00 50.25     0.037 H 
ATOM   1590  HG2 GLU A 353     -13.949  23.717  34.551  1.00 64.88     0.048 H 
ATOM   1591  HG3 GLU A 353     -14.664  25.092  34.201  1.00 64.88     0.048 H 
ATOM   1592  N   GLU A 354     -15.660  21.102  30.587  1.00 23.23    -0.347 N 
ATOM   1593  CA  GLU A 354     -16.121  20.676  29.262  1.00 21.66     0.077 C 
ATOM   1594  C   GLU A 354     -17.646  20.576  29.325  1.00 22.19     0.175 C 
ATOM   1595  O   GLU A 354     -18.201  19.693  30.001  1.00 21.61    -0.175 OA
ATOM   1596  CB  GLU A 354     -15.500  19.339  28.876  1.00 19.49    -0.030 C 
ATOM   1597  CG  GLU A 354     -13.958  19.323  28.926  1.00 20.07     0.021 C 
ATOM   1598  CD  GLU A 354     -13.352  17.997  28.500  1.00 21.83     0.289 C 
ATOM   1599  OE1 GLU A 354     -13.762  16.938  29.012  1.00 21.31    -0.150 OA
ATOM   1600  OE2 GLU A 354     -12.452  18.020  27.631  1.00 23.20    -0.263 OA
ATOM   1601  H   GLU A 354     -15.970  20.616  31.225  1.00 27.90     0.163 HD
ATOM   1602  HA  GLU A 354     -15.873  21.330  28.591  1.00 26.02     0.085 H 
ATOM   1603  HB2 GLU A 354     -15.821  18.659  29.489  1.00 23.41     0.037 H 
ATOM   1604  HB3 GLU A 354     -15.768  19.123  27.970  1.00 23.41     0.037 H 
ATOM   1605  HG2 GLU A 354     -13.618  20.010  28.330  1.00 24.11     0.048 H 
ATOM   1606  HG3 GLU A 354     -13.672  19.502  29.835  1.00 24.11     0.048 H 
ATOM   1607  N   ASP A 355     -18.337  21.417  28.559  1.00 20.62    -0.357 N 
ATOM   1608  CA  ASP A 355     -19.781  21.536  28.712  1.00 20.48     0.094 C 
ATOM   1609  C   ASP A 355     -20.562  21.295  27.417  1.00 19.62     0.241 C 
ATOM   1610  O   ASP A 355     -21.783  21.463  27.412  1.00 21.83    -0.271 OA
ATOM   1611  CB  ASP A 355     -20.123  22.912  29.279  1.00 22.03     0.012 C 
ATOM   1612  CG  ASP A 355     -19.532  23.138  30.686  1.00 21.43     0.119 C 
ATOM   1613  OD1 ASP A 355     -19.180  22.154  31.393  1.00 18.85     0.000 OA
ATOM   1614  OD2 ASP A 355     -19.450  24.315  31.093  1.00 20.87    -0.194 OA
ATOM   1615  H   ASP A 355     -17.993  21.921  27.952  1.00 24.77     0.162 HD
ATOM   1616  HA  ASP A 355     -20.075  20.857  29.339  1.00 24.60     0.088 H 
ATOM   1617  HB2 ASP A 355     -19.765  23.595  28.690  1.00 26.46     0.047 H 
ATOM   1618  HB3 ASP A 355     -21.087  22.998  29.341  1.00 26.46     0.047 H 
ATOM   1619  N   CYS A 356     -19.907  20.849  26.343  1.00 16.91    -0.345 N 
ATOM   1620  CA  CYS A 356     -20.535  20.652  25.049  1.00 15.64     0.098 C 
ATOM   1621  C   CYS A 356     -20.175  19.263  24.541  1.00 15.03     0.241 C 
ATOM   1622  O   CYS A 356     -19.040  18.819  24.730  1.00 15.25    -0.271 OA
ATOM   1623  CB  CYS A 356     -20.053  21.723  24.072  1.00 16.84     0.013 C 
ATOM   1624  SG  CYS A 356     -20.702  23.406  24.528  1.00 24.22    -0.095 SA
ATOM   1625  H   CYS A 356     -19.071  20.650  26.348  1.00 20.32     0.163 HD
ATOM   1626  HA  CYS A 356     -21.501  20.705  25.113  1.00 18.80     0.088 H 
ATOM   1627  HB2 CYS A 356     -19.084  21.756  24.084  1.00 20.24     0.053 H 
ATOM   1628  HB3 CYS A 356     -20.367  21.507  23.179  1.00 20.24     0.053 H 
ATOM   1629  N   ALA A 357     -21.151  18.582  23.903  1.00 14.70    -0.346 N 
ATOM   1630  CA  ALA A 357     -20.974  17.211  23.461  1.00 14.95     0.086 C 
ATOM   1631  C   ALA A 357     -20.605  17.120  21.991  1.00 15.58     0.240 C 
ATOM   1632  O   ALA A 357     -21.118  17.898  21.158  1.00 13.54    -0.271 OA
ATOM   1633  CB  ALA A 357     -22.249  16.390  23.682  1.00 15.41    -0.049 C 
ATOM   1634  H   ALA A 357     -21.925  18.910  23.720  1.00 17.50     0.163 HD
ATOM   1635  HA  ALA A 357     -20.243  16.838  23.978  1.00 17.96     0.086 H 
ATOM   1636  HB1 ALA A 357     -22.090  15.476  23.399  1.00 18.52     0.030 H 
ATOM   1637  HB2 ALA A 357     -22.478  16.410  24.624  1.00 18.52     0.030 H 
ATOM   1638  HB3 ALA A 357     -22.968  16.778  23.159  1.00 18.52     0.030 H 
ATOM   1639  N   GLU A 358     -19.751  16.123  21.672  1.00 18.54    -0.346 N 
ATOM   1640  CA  GLU A 358     -19.275  15.876  20.306  1.00 18.36     0.090 C 
ATOM   1641  C   GLU A 358     -19.291  14.380  19.997  1.00 17.34     0.241 C 
ATOM   1642  O   GLU A 358     -19.201  13.537  20.902  1.00 19.45    -0.271 OA
ATOM   1643  CB  GLU A 358     -17.814  16.395  20.111  1.00 18.91    -0.029 C 
ATOM   1644  CG  GLU A 358     -16.833  15.774  21.111  1.00 20.00     0.018 C 
ATOM   1645  CD  GLU A 358     -15.380  15.774  20.643  1.00 21.22     0.172 C 
ATOM   1646  OE1 GLU A 358     -14.479  15.486  21.479  1.00 22.31    -0.648 OA
ATOM   1647  OE2 GLU A 358     -15.113  16.076  19.461  1.00 21.00    -0.648 OA
ATOM   1648  H   GLU A 358     -19.432  15.570  22.247  1.00 22.28     0.163 HD
ATOM   1649  HA  GLU A 358     -19.874  16.325  19.690  1.00 22.06     0.087 H 
ATOM   1650  HB2 GLU A 358     -17.514  16.171  19.216  1.00 22.72     0.037 H 
ATOM   1651  HB3 GLU A 358     -17.801  17.358  20.234  1.00 22.72     0.037 H 
ATOM   1652  HG2 GLU A 358     -16.874  16.276  21.940  1.00 24.03     0.049 H 
ATOM   1653  HG3 GLU A 358     -17.091  14.852  21.269  1.00 24.03     0.049 H 
ATOM   1654  N   PHE A 359     -19.424  14.057  18.718  1.00 14.41    -0.346 N 
ATOM   1655  CA  PHE A 359     -19.123  12.725  18.224  1.00 15.36     0.093 C 
ATOM   1656  C   PHE A 359     -17.611  12.584  18.132  1.00 16.24     0.241 C 
ATOM   1657  O   PHE A 359     -16.949  13.414  17.501  1.00 17.66    -0.271 OA
ATOM   1658  CB  PHE A 359     -19.739  12.492  16.831  1.00 15.20    -0.014 C 
ATOM   1659  CG  PHE A 359     -21.234  12.665  16.789  1.00 16.62    -0.056 A 
ATOM   1660  CD1 PHE A 359     -22.065  11.627  17.138  1.00 17.61    -0.077 A 
ATOM   1661  CD2 PHE A 359     -21.795  13.860  16.374  1.00 15.38    -0.077 A 
ATOM   1662  CE1 PHE A 359     -23.452  11.787  17.082  1.00 17.85    -0.082 A 
ATOM   1663  CE2 PHE A 359     -23.145  14.039  16.338  1.00 15.41    -0.082 A 
ATOM   1664  CZ  PHE A 359     -23.981  13.011  16.687  1.00 17.01    -0.083 A 
ATOM   1665  H   PHE A 359     -19.691  14.601  18.108  1.00 17.32     0.163 HD
ATOM   1666  HA  PHE A 359     -19.495  12.062  18.827  1.00 18.46     0.088 H 
ATOM   1667  HB2 PHE A 359     -19.350  13.127  16.209  1.00 18.27     0.043 H 
ATOM   1668  HB3 PHE A 359     -19.538  11.586  16.550  1.00 18.27     0.043 H 
ATOM   1669  HD1 PHE A 359     -21.702  10.816  17.412  1.00 21.17     0.084 H 
ATOM   1670  HD2 PHE A 359     -21.237  14.557  16.113  1.00 18.48     0.084 H 
ATOM   1671  HE1 PHE A 359     -24.016  11.083  17.308  1.00 21.44     0.083 H 
ATOM   1672  HE2 PHE A 359     -23.499  14.859  16.078  1.00 18.52     0.083 H 
ATOM   1673  HZ  PHE A 359     -24.903  13.131  16.658  1.00 20.45     0.083 H 
ATOM   1674  N   SER A 360     -17.074  11.546  18.763  1.00 16.90    -0.344 N 
ATOM   1675  CA  SER A 360     -15.635  11.333  18.854  1.00 19.01     0.109 C 
ATOM   1676  C   SER A 360     -15.373   9.838  18.759  1.00 19.96     0.242 C 
ATOM   1677  O   SER A 360     -15.622   9.094  19.718  1.00 19.33    -0.271 OA
ATOM   1678  CB  SER A 360     -15.086  11.888  20.165  1.00 20.74     0.044 C 
ATOM   1679  OG  SER A 360     -13.732  11.449  20.382  1.00 22.00    -0.398 OA
ATOM   1680  H   SER A 360     -17.536  10.936  19.156  1.00 20.31     0.163 HD
ATOM   1681  HA  SER A 360     -15.193  11.776  18.113  1.00 22.84     0.090 H 
ATOM   1682  HB2 SER A 360     -15.101  12.857  20.128  1.00 24.92     0.077 H 
ATOM   1683  HB3 SER A 360     -15.640  11.576  20.897  1.00 24.92     0.077 H 
ATOM   1684  HG  SER A 360     -13.593  11.345  21.204  1.00 26.43     0.209 HD
ATOM   1685  N   GLY A 361     -14.865   9.398  17.614  1.00 19.77    -0.350 N 
ATOM   1686  CA  GLY A 361     -14.621   7.970  17.438  1.00 19.67     0.069 C 
ATOM   1687  C   GLY A 361     -15.897   7.171  17.407  1.00 19.87     0.236 C 
ATOM   1688  O   GLY A 361     -16.753   7.394  16.554  1.00 19.40    -0.272 OA
ATOM   1689  H   GLY A 361     -14.658   9.891  16.941  1.00 23.76     0.163 HD
ATOM   1690  HA2 GLY A 361     -14.148   7.825  16.604  1.00 23.63     0.078 H 
ATOM   1691  HA3 GLY A 361     -14.074   7.645  18.171  1.00 23.63     0.078 H 
ATOM   1692  N   ASN A 362     -16.052   6.232  18.335  1.00 20.63    -0.346 N 
ATOM   1693  CA  ASN A 362     -17.238   5.376  18.337  1.00 23.03     0.097 C 
ATOM   1694  C   ASN A 362     -18.363   5.895  19.221  1.00 19.25     0.241 C 
ATOM   1695  O   ASN A 362     -19.426   5.271  19.271  1.00 18.37    -0.271 OA
ATOM   1696  CB  ASN A 362     -16.858   3.971  18.830  1.00 32.67     0.036 C 
ATOM   1697  CG  ASN A 362     -15.852   3.288  17.918  1.00 42.63     0.217 C 
ATOM   1698  OD1 ASN A 362     -16.037   3.230  16.699  1.00 50.18    -0.274 OA
ATOM   1699  ND2 ASN A 362     -14.770   2.802  18.505  1.00 41.94    -0.370 N 
ATOM   1700  H   ASN A 362     -15.491   6.071  18.967  1.00 24.78     0.163 HD
ATOM   1701  HA  ASN A 362     -17.572   5.321  17.428  1.00 27.66     0.088 H 
ATOM   1702  HB2 ASN A 362     -16.464   4.041  19.714  1.00 39.23     0.051 H 
ATOM   1703  HB3 ASN A 362     -17.655   3.420  18.865  1.00 39.23     0.051 H 
ATOM   1704 1HD2 ASN A 362     -14.669   2.883  19.356  1.00 50.36     0.159 HD
ATOM   1705 2HD2 ASN A 362     -14.168   2.406  18.037  1.00 50.36     0.159 HD
ATOM   1706  N   GLY A 363     -18.143   6.956  19.980  1.00 17.91    -0.351 N 
ATOM   1707  CA  GLY A 363     -19.144   7.434  20.918  1.00 15.95     0.069 C 
ATOM   1708  C   GLY A 363     -19.100   8.922  21.090  1.00 15.33     0.236 C 
ATOM   1709  O   GLY A 363     -18.681   9.655  20.185  1.00 14.96    -0.272 OA
ATOM   1710  H   GLY A 363     -17.418   7.418  19.968  1.00 21.52     0.163 HD
ATOM   1711  HA2 GLY A 363     -20.026   7.189  20.599  1.00 19.17     0.078 H 
ATOM   1712  HA3 GLY A 363     -18.995   7.022  21.784  1.00 19.17     0.078 H 
ATOM   1713  N   TRP A 364     -19.541   9.371  22.268  1.00 15.21    -0.346 N 
ATOM   1714  CA  TRP A 364     -19.615  10.791  22.588  1.00 14.86     0.093 C 
ATOM   1715  C   TRP A 364     -18.552  11.194  23.597  1.00 16.65     0.241 C 
ATOM   1716  O   TRP A 364     -18.193  10.404  24.477  1.00 17.88    -0.271 OA
ATOM   1717  CB  TRP A 364     -20.973  11.136  23.188  1.00 14.34    -0.012 C 
ATOM   1718  CG  TRP A 364     -22.187  10.835  22.380  1.00 14.40    -0.028 A 
ATOM   1719  CD1 TRP A 364     -22.253  10.363  21.096  1.00 15.61    -0.015 A 
ATOM   1720  CD2 TRP A 364     -23.554  10.975  22.828  1.00 14.23    -0.002 A 
ATOM   1721  NE1 TRP A 364     -23.570  10.235  20.726  1.00 15.74    -0.365 N 
ATOM   1722  CE2 TRP A 364     -24.380  10.606  21.764  1.00 15.50     0.042 A 
ATOM   1723  CE3 TRP A 364     -24.141  11.391  24.028  1.00 14.24    -0.070 A 
ATOM   1724  CZ2 TRP A 364     -25.763  10.607  21.864  1.00 16.35    -0.056 A 
ATOM   1725  CZ3 TRP A 364     -25.512  11.399  24.124  1.00 14.70    -0.082 A 
ATOM   1726  CH2 TRP A 364     -26.305  11.023  23.033  1.00 15.99    -0.081 A 
ATOM   1727  H   TRP A 364     -19.806   8.858  22.906  1.00 18.28     0.163 HD
ATOM   1728  HA  TRP A 364     -19.468  11.290  21.769  1.00 17.85     0.088 H 
ATOM   1729  HB2 TRP A 364     -21.063  10.644  24.019  1.00 17.23     0.044 H 
ATOM   1730  HB3 TRP A 364     -20.985  12.089  23.364  1.00 17.23     0.044 H 
ATOM   1731  HD1 TRP A 364     -21.521  10.160  20.559  1.00 18.76     0.112 H 
ATOM   1732  HE1 TRP A 364     -23.844   9.964  19.957  1.00 18.92     0.165 HD
ATOM   1733  HE3 TRP A 364     -23.614  11.658  24.746  1.00 17.11     0.084 H 
ATOM   1734  HZ2 TRP A 364     -26.299  10.333  21.155  1.00 19.65     0.086 H 
ATOM   1735  HZ3 TRP A 364     -25.917  11.656  24.921  1.00 17.67     0.083 H 
ATOM   1736  HH2 TRP A 364     -27.231  11.059  23.113  1.00 19.21     0.083 H 
ATOM   1737  N   ASN A 365     -18.102  12.464  23.506  1.00 15.87    -0.346 N 
ATOM   1738  CA  ASN A 365     -17.197  13.073  24.481  1.00 14.62     0.096 C 
ATOM   1739  C   ASN A 365     -17.685  14.478  24.836  1.00 14.85     0.241 C 
ATOM   1740  O   ASN A 365     -18.259  15.165  24.008  1.00 15.15    -0.271 OA
ATOM   1741  CB  ASN A 365     -15.761  13.179  23.948  1.00 14.53     0.024 C 
ATOM   1742  CG  ASN A 365     -14.852  13.958  24.855  1.00 16.45     0.151 C 
ATOM   1743  OD1 ASN A 365     -14.749  13.668  26.059  1.00 15.53    -0.178 OA
ATOM   1744  ND2 ASN A 365     -14.181  14.980  24.297  1.00 16.97    -0.381 N 
ATOM   1745  H   ASN A 365     -18.318  12.999  22.868  1.00 19.07     0.163 HD
ATOM   1746  HA  ASN A 365     -17.199  12.526  25.282  1.00 17.41     0.088 H 
ATOM   1747  HB2 ASN A 365     -15.395  12.286  23.853  1.00 17.47     0.049 H 
ATOM   1748  HB3 ASN A 365     -15.777  13.624  23.087  1.00 17.47     0.049 H 
ATOM   1749 1HD2 ASN A 365     -13.648  15.457  24.775  1.00 20.40     0.158 HD
ATOM   1750 2HD2 ASN A 365     -14.285  15.158  23.462  1.00 20.40     0.158 HD
ATOM   1751  N   ASP A 366     -17.457  14.900  26.078  1.00 15.39    -0.347 N 
ATOM   1752  CA  ASP A 366     -17.627  16.307  26.426  1.00 16.41     0.085 C 
ATOM   1753  C   ASP A 366     -16.297  17.020  26.181  1.00 18.10     0.175 C 
ATOM   1754  O   ASP A 366     -15.234  16.522  26.574  1.00 17.63    -0.175 OA
ATOM   1755  CB  ASP A 366     -18.112  16.493  27.869  1.00 17.85     0.044 C 
ATOM   1756  CG  ASP A 366     -17.198  15.861  28.912  1.00 18.29     0.292 C 
ATOM   1757  OD1 ASP A 366     -16.442  14.881  28.603  1.00 16.48    -0.150 OA
ATOM   1758  OD2 ASP A 366     -17.251  16.337  30.078  1.00 18.34    -0.263 OA
ATOM   1759  H   ASP A 366     -17.207  14.395  26.728  1.00 18.33     0.163 HD
ATOM   1760  HA  ASP A 366     -18.312  16.707  25.868  1.00 19.72     0.086 H 
ATOM   1761  HB2 ASP A 366     -18.166  17.442  28.060  1.00 21.45     0.051 H 
ATOM   1762  HB3 ASP A 366     -18.988  16.086  27.958  1.00 21.45     0.051 H 
ATOM   1763  N   ASP A 367     -16.357  18.171  25.496  1.00 17.99    -0.356 N 
ATOM   1764  CA  ASP A 367     -15.156  18.952  25.207  1.00 16.36     0.097 C 
ATOM   1765  C   ASP A 367     -15.435  20.428  25.512  1.00 16.32     0.241 C 
ATOM   1766  O   ASP A 367     -16.563  20.818  25.856  1.00 16.25    -0.271 OA
ATOM   1767  CB  ASP A 367     -14.730  18.764  23.754  1.00 16.79     0.043 C 
ATOM   1768  CG  ASP A 367     -13.203  18.816  23.557  1.00 20.92     0.175 C 
ATOM   1769  OD1 ASP A 367     -12.514  19.458  24.393  1.00 23.48    -0.648 OA
ATOM   1770  OD2 ASP A 367     -12.701  18.244  22.552  1.00 20.99    -0.648 OA
ATOM   1771  H   ASP A 367     -17.085  18.514  25.191  1.00 21.61     0.162 HD
ATOM   1772  HA  ASP A 367     -14.431  18.658  25.781  1.00 19.66     0.088 H 
ATOM   1773  HB2 ASP A 367     -15.041  17.899  23.445  1.00 20.18     0.052 H 
ATOM   1774  HB3 ASP A 367     -15.124  19.469  23.217  1.00 20.18     0.052 H 
ATOM   1775  N   LYS A 368     -14.406  21.255  25.328  1.00 18.64    -0.346 N 
ATOM   1776  CA  LYS A 368     -14.509  22.688  25.604  1.00 20.83     0.089 C 
ATOM   1777  C   LYS A 368     -15.309  23.394  24.508  1.00 19.44     0.241 C 
ATOM   1778  O   LYS A 368     -15.009  23.256  23.308  1.00 17.80    -0.271 OA
ATOM   1779  CB  LYS A 368     -13.126  23.309  25.708  1.00 24.30    -0.038 C 
ATOM   1780  CG  LYS A 368     -12.334  22.881  26.942  1.00 33.69    -0.061 C 
ATOM   1781  CD  LYS A 368     -11.460  21.662  26.668  1.00 44.10    -0.043 C 
ATOM   1782  CE  LYS A 368     -10.765  21.154  27.947  1.00 49.53     0.080 C 
ATOM   1783  NZ  LYS A 368     -10.216  19.774  27.782  1.00 49.42    -0.079 N 
ATOM   1784  H   LYS A 368     -13.633  21.010  25.042  1.00 22.39     0.163 HD
ATOM   1785  HA  LYS A 368     -14.973  22.810  26.447  1.00 25.02     0.087 H 
ATOM   1786  HB2 LYS A 368     -12.612  23.053  24.927  1.00 29.19     0.036 H 
ATOM   1787  HB3 LYS A 368     -13.221  24.273  25.741  1.00 29.19     0.036 H 
ATOM   1788  HG2 LYS A 368     -11.758  23.610  27.220  1.00 40.45     0.033 H 
ATOM   1789  HG3 LYS A 368     -12.952  22.655  27.655  1.00 40.45     0.033 H 
ATOM   1790  HD2 LYS A 368     -12.011  20.945  26.318  1.00 52.95     0.035 H 
ATOM   1791  HD3 LYS A 368     -10.774  21.898  26.024  1.00 52.95     0.035 H 
ATOM   1792  HE2 LYS A 368     -10.030  21.747  28.167  1.00 59.47     0.075 H 
ATOM   1793  HE3 LYS A 368     -11.408  21.138  28.674  1.00 59.47     0.075 H 
ATOM   1794  HZ1 LYS A 368      -9.833  19.507  28.539  1.00 59.34     0.274 HD
ATOM   1795  HZ2 LYS A 368     -10.871  19.209  27.574  1.00 59.34     0.274 HD
ATOM   1796  HZ3 LYS A 368      -9.609  19.764  27.131  1.00 59.34     0.274 HD
ATOM   1797  N   CYS A 369     -16.293  24.190  24.929  1.00 21.99    -0.345 N 
ATOM   1798  CA  CYS A 369     -17.212  24.806  23.984  1.00 26.07     0.098 C 
ATOM   1799  C   CYS A 369     -16.532  25.811  23.063  1.00 23.26     0.242 C 
ATOM   1800  O   CYS A 369     -17.054  26.076  21.975  1.00 19.66    -0.271 OA
ATOM   1801  CB  CYS A 369     -18.361  25.468  24.756  1.00 34.93     0.013 C 
ATOM   1802  SG  CYS A 369     -19.328  24.246  25.780  1.00 40.66    -0.095 SA
ATOM   1803  H   CYS A 369     -16.448  24.387  25.752  1.00 26.42     0.163 HD
ATOM   1804  HA  CYS A 369     -17.586  24.117  23.413  1.00 31.31     0.088 H 
ATOM   1805  HB2 CYS A 369     -17.995  26.140  25.353  1.00 41.95     0.053 H 
ATOM   1806  HB3 CYS A 369     -18.970  25.882  24.124  1.00 41.95     0.053 H 
ATOM   1807  N   ASN A 370     -15.385  26.362  23.471  1.00 23.01    -0.346 N 
ATOM   1808  CA  ASN A 370     -14.660  27.322  22.650  1.00 22.99     0.097 C 
ATOM   1809  C   ASN A 370     -13.819  26.684  21.566  1.00 21.23     0.241 C 
ATOM   1810  O   ASN A 370     -13.269  27.404  20.734  1.00 21.29    -0.271 OA
ATOM   1811  CB  ASN A 370     -13.738  28.190  23.534  1.00 30.76     0.036 C 
ATOM   1812  CG  ASN A 370     -12.761  27.347  24.342  1.00 42.15     0.217 C 
ATOM   1813  OD1 ASN A 370     -13.154  26.386  25.009  1.00 43.02    -0.274 OA
ATOM   1814  ND2 ASN A 370     -11.495  27.696  24.283  1.00 50.84    -0.370 N 
ATOM   1815  H   ASN A 370     -15.007  26.192  24.224  1.00 27.64     0.163 HD
ATOM   1816  HA  ASN A 370     -15.316  27.895  22.223  1.00 27.62     0.088 H 
ATOM   1817  HB2 ASN A 370     -13.225  28.788  22.968  1.00 36.95     0.051 H 
ATOM   1818  HB3 ASN A 370     -14.280  28.703  24.154  1.00 36.95     0.051 H 
ATOM   1819 1HD2 ASN A 370     -11.257  28.369  23.805  1.00 61.04     0.159 HD
ATOM   1820 2HD2 ASN A 370     -10.905  27.250  24.722  1.00 61.04     0.159 HD
ATOM   1821  N   LEU A 371     -13.722  25.362  21.529  1.00 22.57    -0.346 N 
ATOM   1822  CA  LEU A 371     -12.896  24.681  20.542  1.00 26.61     0.089 C 
ATOM   1823  C   LEU A 371     -13.643  24.590  19.218  1.00 21.59     0.241 C 
ATOM   1824  O   LEU A 371     -14.870  24.394  19.188  1.00 19.18    -0.271 OA
ATOM   1825  CB  LEU A 371     -12.524  23.281  21.031  1.00 36.62    -0.035 C 
ATOM   1826  CG  LEU A 371     -11.432  22.552  20.252  1.00 48.74    -0.059 C 
ATOM   1827  CD1 LEU A 371     -10.118  23.322  20.278  1.00 51.88    -0.073 C 
ATOM   1828  CD2 LEU A 371     -11.228  21.142  20.804  1.00 55.41    -0.073 C 
ATOM   1829  H   LEU A 371     -14.130  24.831  22.068  1.00 27.11     0.163 HD
ATOM   1830  HA  LEU A 371     -12.074  25.177  20.403  1.00 31.96     0.087 H 
ATOM   1831  HB2 LEU A 371     -12.218  23.355  21.949  1.00 43.97     0.037 H 
ATOM   1832  HB3 LEU A 371     -13.320  22.728  20.991  1.00 43.97     0.037 H 
ATOM   1833  HG  LEU A 371     -11.715  22.485  19.327  1.00 58.51     0.038 H 
ATOM   1834 1HD1 LEU A 371      -9.425  22.777  19.872  1.00 62.29     0.028 H 
ATOM   1835 2HD1 LEU A 371     -10.225  24.146  19.778  1.00 62.29     0.028 H 
ATOM   1836 3HD1 LEU A 371      -9.886  23.521  21.198  1.00 62.29     0.028 H 
ATOM   1837 1HD2 LEU A 371     -10.533  20.700  20.293  1.00 66.52     0.028 H 
ATOM   1838 2HD2 LEU A 371     -10.966  21.203  21.736  1.00 66.52     0.028 H 
ATOM   1839 3HD2 LEU A 371     -12.060  20.649  20.727  1.00 66.52     0.028 H 
ATOM   1840  N   ALA A 372     -12.898  24.765  18.117  1.00 19.81    -0.346 N 
ATOM   1841  CA  ALA A 372     -13.480  24.651  16.786  1.00 20.04     0.086 C 
ATOM   1842  C   ALA A 372     -13.591  23.181  16.376  1.00 17.95     0.240 C 
ATOM   1843  O   ALA A 372     -12.590  22.440  16.399  1.00 16.96    -0.271 OA
ATOM   1844  CB  ALA A 372     -12.615  25.408  15.784  1.00 22.33    -0.049 C 
ATOM   1845  H   ALA A 372     -12.058  24.949  18.120  1.00 23.81     0.163 HD
ATOM   1846  HA  ALA A 372     -14.373  25.030  16.787  1.00 24.07     0.086 H 
ATOM   1847  HB1 ALA A 372     -13.007  25.324  14.901  1.00 26.83     0.030 H 
ATOM   1848  HB2 ALA A 372     -12.577  26.342  16.042  1.00 26.83     0.030 H 
ATOM   1849  HB3 ALA A 372     -11.722  25.028  15.786  1.00 26.83     0.030 H 
ATOM   1850  N   LYS A 373     -14.789  22.775  15.956  1.00 18.53    -0.346 N 
ATOM   1851  CA  LYS A 373     -15.031  21.430  15.454  1.00 16.55     0.089 C 
ATOM   1852  C   LYS A 373     -15.994  21.512  14.273  1.00 16.11     0.241 C 
ATOM   1853  O   LYS A 373     -16.618  22.552  14.024  1.00 15.33    -0.271 OA
ATOM   1854  CB  LYS A 373     -15.648  20.481  16.508  1.00 15.93    -0.038 C 
ATOM   1855  CG  LYS A 373     -14.797  20.271  17.774  1.00 16.43    -0.061 C 
ATOM   1856  CD  LYS A 373     -15.536  19.354  18.755  1.00 18.45    -0.043 C 
ATOM   1857  CE  LYS A 373     -14.759  19.190  20.082  1.00 23.01     0.080 C 
ATOM   1858  NZ  LYS A 373     -13.529  18.364  19.917  1.00 25.61    -0.079 N 
ATOM   1859  H   LYS A 373     -15.490  23.274  15.954  1.00 22.26     0.163 HD
ATOM   1860  HA  LYS A 373     -14.174  21.070  15.177  1.00 19.89     0.087 H 
ATOM   1861  HB2 LYS A 373     -16.501  20.848  16.789  1.00 18.97     0.036 H 
ATOM   1862  HB3 LYS A 373     -15.779  19.612  16.099  1.00 18.97     0.036 H 
ATOM   1863  HG2 LYS A 373     -13.953  19.856  17.536  1.00 19.69     0.033 H 
ATOM   1864  HG3 LYS A 373     -14.637  21.124  18.206  1.00 19.69     0.033 H 
ATOM   1865  HD2 LYS A 373     -16.405  19.734  18.957  1.00 22.17     0.035 H 
ATOM   1866  HD3 LYS A 373     -15.642  18.477  18.356  1.00 22.17     0.035 H 
ATOM   1867  HE2 LYS A 373     -14.493  20.065  20.406  1.00 27.64     0.075 H 
ATOM   1868  HE3 LYS A 373     -15.330  18.755  20.734  1.00 27.64     0.075 H 
ATOM   1869  HZ1 LYS A 373     -12.983  18.746  19.328  1.00 30.77     0.274 HD
ATOM   1870  HZ2 LYS A 373     -13.107  18.288  20.697  1.00 30.77     0.274 HD
ATOM   1871  HZ3 LYS A 373     -13.746  17.551  19.626  1.00 30.77     0.274 HD
ATOM   1872  N   PHE A 374     -16.123  20.392  13.549  1.00 16.49    -0.346 N 
ATOM   1873  CA  PHE A 374     -17.204  20.269  12.568  1.00 15.05     0.093 C 
ATOM   1874  C   PHE A 374     -18.544  20.195  13.297  1.00 14.38     0.241 C 
ATOM   1875  O   PHE A 374     -18.605  20.045  14.517  1.00 14.86    -0.271 OA
ATOM   1876  CB  PHE A 374     -16.977  19.029  11.691  1.00 14.63    -0.014 C 
ATOM   1877  CG  PHE A 374     -15.692  19.085  10.883  1.00 16.83    -0.056 A 
ATOM   1878  CD1 PHE A 374     -15.660  19.727   9.651  1.00 18.88    -0.077 A 
ATOM   1879  CD2 PHE A 374     -14.534  18.514  11.362  1.00 18.23    -0.077 A 
ATOM   1880  CE1 PHE A 374     -14.485  19.794   8.916  1.00 20.70    -0.082 A 
ATOM   1881  CE2 PHE A 374     -13.338  18.563  10.628  1.00 20.15    -0.082 A 
ATOM   1882  CZ  PHE A 374     -13.315  19.210   9.404  1.00 20.81    -0.083 A 
ATOM   1883  H   PHE A 374     -15.608  19.706  13.606  1.00 19.82     0.163 HD
ATOM   1884  HA  PHE A 374     -17.223  21.041  11.981  1.00 18.09     0.088 H 
ATOM   1885  HB2 PHE A 374     -16.935  18.246  12.262  1.00 17.58     0.043 H 
ATOM   1886  HB3 PHE A 374     -17.716  18.946  11.068  1.00 17.58     0.043 H 
ATOM   1887  HD1 PHE A 374     -16.434  20.117   9.315  1.00 22.69     0.084 H 
ATOM   1888  HD2 PHE A 374     -14.544  18.087  12.188  1.00 21.90     0.084 H 
ATOM   1889  HE1 PHE A 374     -14.477  20.230   8.094  1.00 24.87     0.083 H 
ATOM   1890  HE2 PHE A 374     -12.567  18.164  10.961  1.00 24.21     0.083 H 
ATOM   1891  HZ  PHE A 374     -12.527  19.256   8.912  1.00 25.00     0.083 H 
ATOM   1892  N   TRP A 375     -19.630  20.350  12.545  1.00 14.43    -0.346 N 
ATOM   1893  CA  TRP A 375     -20.981  20.288  13.134  1.00 14.95     0.093 C 
ATOM   1894  C   TRP A 375     -21.943  19.661  12.130  1.00 14.74     0.241 C 
ATOM   1895  O   TRP A 375     -21.641  19.563  10.928  1.00 15.25    -0.271 OA
ATOM   1896  CB  TRP A 375     -21.436  21.685  13.581  1.00 13.91    -0.012 C 
ATOM   1897  CG  TRP A 375     -21.728  22.658  12.475  1.00 14.69    -0.028 A 
ATOM   1898  CD1 TRP A 375     -22.944  22.871  11.872  1.00 16.18    -0.015 A 
ATOM   1899  CD2 TRP A 375     -20.813  23.563  11.845  1.00 17.40    -0.002 A 
ATOM   1900  NE1 TRP A 375     -22.833  23.818  10.900  1.00 18.54    -0.365 N 
ATOM   1901  CE2 TRP A 375     -21.536  24.262  10.856  1.00 17.87     0.042 A 
ATOM   1902  CE3 TRP A 375     -19.454  23.842  12.009  1.00 18.41    -0.070 A 
ATOM   1903  CZ2 TRP A 375     -20.948  25.234  10.042  1.00 18.79    -0.056 A 
ATOM   1904  CZ3 TRP A 375     -18.863  24.797  11.185  1.00 20.47    -0.082 A 
ATOM   1905  CH2 TRP A 375     -19.616  25.475  10.219  1.00 20.66    -0.081 A 
ATOM   1906  H   TRP A 375     -19.619  20.491  11.697  1.00 17.34     0.163 HD
ATOM   1907  HA  TRP A 375     -20.986  19.709  13.913  1.00 17.97     0.088 H 
ATOM   1908  HB2 TRP A 375     -22.249  21.589  14.102  1.00 16.73     0.044 H 
ATOM   1909  HB3 TRP A 375     -20.735  22.073  14.129  1.00 16.73     0.044 H 
ATOM   1910  HD1 TRP A 375     -23.732  22.431  12.096  1.00 19.45     0.112 H 
ATOM   1911  HE1 TRP A 375     -23.473  24.093  10.396  1.00 22.27     0.165 HD
ATOM   1912  HE3 TRP A 375     -18.954  23.399  12.656  1.00 22.12     0.084 H 
ATOM   1913  HZ2 TRP A 375     -21.444  25.698   9.406  1.00 22.58     0.086 H 
ATOM   1914  HZ3 TRP A 375     -17.957  24.986  11.277  1.00 24.60     0.083 H 
ATOM   1915  HH2 TRP A 375     -19.197  26.108   9.683  1.00 24.82     0.083 H 
ATOM   1916  N   ILE A 376     -23.077  19.187  12.649  1.00 15.28    -0.346 N 
ATOM   1917  CA  ILE A 376     -24.147  18.598  11.842  1.00 16.03     0.092 C 
ATOM   1918  C   ILE A 376     -25.452  19.340  12.122  1.00 17.02     0.241 C 
ATOM   1919  O   ILE A 376     -25.835  19.504  13.288  1.00 14.07    -0.271 OA
ATOM   1920  CB  ILE A 376     -24.325  17.101  12.143  1.00 17.51    -0.030 C 
ATOM   1921  CG1 ILE A 376     -23.114  16.312  11.601  1.00 17.85    -0.063 C 
ATOM   1922  CG2 ILE A 376     -25.608  16.574  11.532  1.00 16.52    -0.071 C 
ATOM   1923  CD1 ILE A 376     -23.068  14.879  12.109  1.00 18.47    -0.076 C 
ATOM   1924  H   ILE A 376     -23.252  19.198  13.491  1.00 18.36     0.163 HD
ATOM   1925  HA  ILE A 376     -23.922  18.713  10.906  1.00 19.26     0.088 H 
ATOM   1926  HB  ILE A 376     -24.378  16.987  13.105  1.00 21.04     0.043 H 
ATOM   1927 2HG1 ILE A 376     -23.162  16.286  10.632  1.00 21.45     0.033 H 
ATOM   1928 3HG1 ILE A 376     -22.297  16.756  11.879  1.00 21.45     0.033 H 
ATOM   1929 1HG2 ILE A 376     -25.586  15.604  11.539  1.00 19.85     0.028 H 
ATOM   1930 2HG2 ILE A 376     -26.361  16.892  12.054  1.00 19.85     0.028 H 
ATOM   1931 3HG2 ILE A 376     -25.678  16.896  10.619  1.00 19.85     0.028 H 
ATOM   1932 1HD1 ILE A 376     -22.183  14.515  11.949  1.00 22.19     0.027 H 
ATOM   1933 2HD1 ILE A 376     -23.260  14.875  13.060  1.00 22.19     0.027 H 
ATOM   1934 3HD1 ILE A 376     -23.732  14.354  11.635  1.00 22.19     0.027 H 
ATOM   1935  N   CYS A 377     -26.139  19.770  11.059  1.00 19.68    -0.345 N 
ATOM   1936  CA  CYS A 377     -27.451  20.377  11.183  1.00 20.80     0.098 C 
ATOM   1937  C   CYS A 377     -28.547  19.400  10.774  1.00 18.46     0.241 C 
ATOM   1938  O   CYS A 377     -28.344  18.508   9.944  1.00 17.76    -0.271 OA
ATOM   1939  CB  CYS A 377     -27.568  21.645  10.306  1.00 25.09     0.013 C 
ATOM   1940  SG  CYS A 377     -26.346  22.950  10.569  1.00 27.09    -0.095 SA
ATOM   1941  H   CYS A 377     -25.855  19.715  10.249  1.00 23.64     0.163 HD
ATOM   1942  HA  CYS A 377     -27.584  20.623  12.112  1.00 24.99     0.088 H 
ATOM   1943  HB2 CYS A 377     -27.494  21.373   9.378  1.00 30.13     0.053 H 
ATOM   1944  HB3 CYS A 377     -28.440  22.039  10.467  1.00 30.13     0.053 H 
ATOM   1945  N   LYS A 378     -29.749  19.622  11.310  1.00 14.91    -0.346 N 
ATOM   1946  CA  LYS A 378     -30.899  18.773  11.027  1.00 15.42     0.089 C 
ATOM   1947  C   LYS A 378     -32.121  19.624  10.775  1.00 15.15     0.241 C 
ATOM   1948  O   LYS A 378     -32.336  20.626  11.456  1.00 15.43    -0.271 OA
ATOM   1949  CB  LYS A 378     -31.157  17.821  12.200  1.00 17.51    -0.038 C 
ATOM   1950  CG  LYS A 378     -32.408  16.984  12.083  1.00 18.52    -0.061 C 
ATOM   1951  CD  LYS A 378     -32.592  16.204  13.386  1.00 19.70    -0.043 C 
ATOM   1952  CE  LYS A 378     -33.891  15.438  13.408  1.00 21.51     0.080 C 
ATOM   1953  NZ  LYS A 378     -34.006  14.679  14.686  1.00 22.92    -0.079 N 
ATOM   1954  H   LYS A 378     -29.921  20.270  11.848  1.00 17.92     0.163 HD
ATOM   1955  HA  LYS A 378     -30.737  18.255  10.223  1.00 18.53     0.087 H 
ATOM   1956  HB2 LYS A 378     -30.406  17.211  12.271  1.00 21.05     0.036 H 
ATOM   1957  HB3 LYS A 378     -31.235  18.347  13.011  1.00 21.05     0.036 H 
ATOM   1958  HG2 LYS A 378     -33.179  17.555  11.943  1.00 22.25     0.033 H 
ATOM   1959  HG3 LYS A 378     -32.322  16.357  11.347  1.00 22.25     0.033 H 
ATOM   1960  HD2 LYS A 378     -31.865  15.569  13.484  1.00 23.67     0.035 H 
ATOM   1961  HD3 LYS A 378     -32.594  16.824  14.132  1.00 23.67     0.035 H 
ATOM   1962  HE2 LYS A 378     -34.637  16.055  13.343  1.00 25.84     0.075 H 
ATOM   1963  HE3 LYS A 378     -33.915  14.810  12.669  1.00 25.84     0.075 H 
ATOM   1964  HZ1 LYS A 378     -33.305  14.140  14.784  1.00 27.53     0.274 HD
ATOM   1965  HZ2 LYS A 378     -34.034  15.244  15.374  1.00 27.53     0.274 HD
ATOM   1966  HZ3 LYS A 378     -34.749  14.190  14.684  1.00 27.53     0.274 HD
ATOM   1967  N   LYS A 379     -32.925  19.225   9.783  1.00 15.21    -0.346 N 
ATOM   1968  CA  LYS A 379     -34.219  19.869   9.538  1.00 15.63     0.089 C 
ATOM   1969  C   LYS A 379     -35.148  18.856   8.899  1.00 16.77     0.241 C 
ATOM   1970  O   LYS A 379     -34.716  17.846   8.322  1.00 19.02    -0.271 OA
ATOM   1971  CB  LYS A 379     -34.028  21.115   8.649  1.00 20.95    -0.038 C 
ATOM   1972  CG  LYS A 379     -33.495  20.745   7.271  1.00 28.90    -0.061 C 
ATOM   1973  CD  LYS A 379     -32.999  21.937   6.465  1.00 36.98    -0.043 C 
ATOM   1974  CE  LYS A 379     -34.002  23.012   6.265  1.00 44.38     0.080 C 
ATOM   1975  NZ  LYS A 379     -33.390  24.076   5.384  1.00 49.07    -0.079 N 
ATOM   1976  H   LYS A 379     -32.743  18.584   9.240  1.00 18.11     0.163 HD
ATOM   1977  HA  LYS A 379     -34.634  20.150  10.369  1.00 18.62     0.087 H 
ATOM   1978  HB2 LYS A 379     -34.881  21.562   8.537  1.00 25.17     0.036 H 
ATOM   1979  HB3 LYS A 379     -33.392  21.714   9.071  1.00 25.17     0.036 H 
ATOM   1980  HG2 LYS A 379     -32.752  20.130   7.377  1.00 34.70     0.033 H 
ATOM   1981  HG3 LYS A 379     -34.206  20.321   6.764  1.00 34.70     0.033 H 
ATOM   1982  HD2 LYS A 379     -32.241  22.328   6.926  1.00 44.41     0.035 H 
ATOM   1983  HD3 LYS A 379     -32.729  21.625   5.587  1.00 44.41     0.035 H 
ATOM   1984  HE2 LYS A 379     -34.792  22.655   5.831  1.00 53.29     0.075 H 
ATOM   1985  HE3 LYS A 379     -34.242  23.406   7.119  1.00 53.29     0.075 H 
ATOM   1986  HZ1 LYS A 379     -33.184  23.731   4.590  1.00 58.91     0.274 HD
ATOM   1987  HZ2 LYS A 379     -33.967  24.744   5.268  1.00 58.91     0.274 HD
ATOM   1988  HZ3 LYS A 379     -32.650  24.396   5.761  1.00 58.91     0.274 HD
ATOM   1989  N   SER A 380     -36.435  19.120   8.999  1.00 19.15    -0.344 N 
ATOM   1990  CA  SER A 380     -37.413  18.156   8.502  1.00 22.83     0.109 C 
ATOM   1991  C   SER A 380     -37.393  18.157   6.978  1.00 21.92     0.243 C 
ATOM   1992  O   SER A 380     -37.046  19.148   6.338  1.00 22.37    -0.271 OA
ATOM   1993  CB  SER A 380     -38.806  18.460   9.057  1.00 27.04     0.044 C 
ATOM   1994  OG  SER A 380     -39.329  19.663   8.561  1.00 30.41    -0.398 OA
ATOM   1995  H   SER A 380     -36.769  19.833   9.344  1.00 23.01     0.163 HD
ATOM   1996  HA  SER A 380     -37.195  17.260   8.801  1.00 27.43     0.090 H 
ATOM   1997  HB2 SER A 380     -39.403  17.737   8.809  1.00 32.48     0.077 H 
ATOM   1998  HB3 SER A 380     -38.747  18.524  10.023  1.00 32.48     0.077 H 
ATOM   1999  HG  SER A 380     -40.048  19.848   8.954  1.00 36.52     0.209 HD
ATOM   2000  N   ALA A 381     -37.733  17.008   6.396  1.00 19.64    -0.346 N 
ATOM   2001  CA  ALA A 381     -37.769  16.837   4.966  1.00 19.27     0.086 C 
ATOM   2002  C   ALA A 381     -39.112  17.298   4.410  1.00 23.31     0.240 C 
ATOM   2003  O   ALA A 381     -40.134  17.333   5.104  1.00 23.39    -0.271 OA
ATOM   2004  CB  ALA A 381     -37.539  15.364   4.606  1.00 16.11    -0.049 C 
ATOM   2005  H   ALA A 381     -37.951  16.297   6.828  1.00 23.60     0.163 HD
ATOM   2006  HA  ALA A 381     -37.069  17.369   4.556  1.00 23.15     0.086 H 
ATOM   2007  HB1 ALA A 381     -37.538  15.271   3.641  1.00 19.37     0.030 H 
ATOM   2008  HB2 ALA A 381     -36.684  15.081   4.967  1.00 19.37     0.030 H 
ATOM   2009  HB3 ALA A 381     -38.253  14.830   4.989  1.00 19.37     0.030 H 
ATOM   2010  N   ALA A 382     -39.095  17.684   3.142  1.00 27.39    -0.346 N 
ATOM   2011  CA  ALA A 382     -40.318  18.014   2.441  1.00 29.93     0.086 C 
ATOM   2012  C   ALA A 382     -41.011  16.756   1.942  1.00 34.64     0.240 C 
ATOM   2013  O   ALA A 382     -40.380  15.750   1.612  1.00 31.05    -0.271 OA
ATOM   2014  CB  ALA A 382     -40.017  18.941   1.263  1.00 28.21    -0.049 C 
ATOM   2015  H   ALA A 382     -38.384  17.763   2.666  1.00 32.90     0.163 HD
ATOM   2016  HA  ALA A 382     -40.925  18.470   3.046  1.00 35.94     0.086 H 
ATOM   2017  HB1 ALA A 382     -40.847  19.157   0.810  1.00 33.88     0.030 H 
ATOM   2018  HB2 ALA A 382     -39.602  19.752   1.597  1.00 33.88     0.030 H 
ATOM   2019  HB3 ALA A 382     -39.414  18.490   0.652  1.00 33.88     0.030 H 
ATOM   2020  N   SER A 383     -42.334  16.819   1.873  1.00 45.48    -0.344 N 
ATOM   2021  CA  SER A 383     -43.134  15.717   1.348  1.00 54.43     0.109 C 
ATOM   2022  C   SER A 383     -43.409  15.970  -0.130  1.00 61.53     0.243 C 
ATOM   2023  O   SER A 383     -43.754  17.091  -0.517  1.00 62.90    -0.271 OA
ATOM   2024  CB  SER A 383     -44.439  15.570   2.131  1.00 57.39     0.044 C 
ATOM   2025  OG  SER A 383     -45.267  14.582   1.543  1.00 59.29    -0.398 OA
ATOM   2026  H   SER A 383     -42.797  17.498   2.127  1.00 54.61     0.163 HD
ATOM   2027  HA  SER A 383     -42.648  14.881   1.430  1.00 65.35     0.090 H 
ATOM   2028  HB2 SER A 383     -44.233  15.310   3.042  1.00 68.90     0.077 H 
ATOM   2029  HB3 SER A 383     -44.907  16.419   2.126  1.00 68.90     0.077 H 
ATOM   2030  HG  SER A 383     -45.923  14.423   2.042  1.00 71.18     0.209 HD
ATOM   2031  N   CYS A 384     -43.235  14.941  -0.949  1.00 67.54    -0.348 N 
ATOM   2032  CA  CYS A 384     -43.506  15.060  -2.382  1.00 73.50     0.071 C 
ATOM   2033  C   CYS A 384     -44.610  14.084  -2.804  1.00 74.57     0.110 C 
ATOM   2034  HC  CYS A 384     -45.657  14.428  -2.834  1.00  0.00     0.146 H 
ATOM   2035  O   CYS A 384     -44.345  12.923  -3.109  1.00 73.57    -0.305 OA
ATOM   2036  CB  CYS A 384     -42.232  14.798  -3.199  1.00 74.68     0.011 C 
ATOM   2037  SG  CYS A 384     -40.845  15.937  -2.881  1.00 69.45    -0.095 SA
ATOM   2038  H   CYS A 384     -42.962  14.163  -0.704  1.00 81.08     0.163 HD
ATOM   2039  HA  CYS A 384     -43.802  15.963  -2.576  1.00 88.22     0.084 H 
ATOM   2040  HB2 CYS A 384     -41.921  13.902  -2.998  1.00 89.65     0.053 H 
ATOM   2041  HB3 CYS A 384     -42.454  14.869  -4.141  1.00 89.65     0.053 H 
ATOM   2042 CA   CA  A 501     -19.494  19.934  32.043  1.00 19.57     0.000 Ca
ATOM   2043 CA   CA  A 502     -14.177  14.815  28.016  1.00 14.38     0.000 Ca
ATOM   2044 CA   CA  A 503     -19.331  23.419  33.577  1.00 44.21     0.000 Ca
ATOM   2045  C4  LIG A 504     -11.120  15.103  26.593  1.00 19.50    -0.014 C 
ATOM   2046  C5  LIG A 504     -10.263  15.464  25.384  1.00 20.85     0.066 C 
ATOM   2047  C6  LIG A 504      -9.916  16.914  25.305  1.00 24.21     0.041 C 
ATOM   2048  O2  LIG A 504      -9.435  12.864  27.720  1.00 27.23    -0.390 OA
ATOM   2049  C3  LIG A 504     -11.429  13.623  26.567  1.00 20.29    -0.012 C 
ATOM   2050  C1  LIG A 504      -9.340  13.241  25.319  1.00 19.94     0.153 C 
ATOM   2051  C2  LIG A 504     -10.156  12.799  26.513  1.00 22.07     0.087 C 
ATOM   2052  HO1 LIG A 504      -9.659  13.097  23.473  1.00 22.66     0.212 HD
ATOM   2053  O1  LIG A 504     -10.114  12.935  24.151  1.00 19.69    -0.369 OA
ATOM   2054  O3  LIG A 504     -12.196  13.308  27.725  1.00 18.35     0.000 OA
ATOM   2055  O4  LIG A 504     -12.369  15.799  26.582  1.00 18.70     0.000 OA
ATOM   2056  O5  LIG A 504      -9.038  14.667  25.390  1.00 19.40    -0.351 OA
ATOM   2057  O6  LIG A 504      -9.069  17.169  26.534  1.00 26.16    -0.398 OA
ATOM   2058  H41 LIG A 504     -10.556  15.382  27.483  1.00 23.42     0.045 H 
ATOM   2059  H5  LIG A 504     -10.865  15.241  24.504  1.00 25.05     0.087 H 
ATOM   2060  H62 LIG A 504     -10.817  17.527  25.324  1.00 29.08     0.077 H 
ATOM   2061  H61 LIG A 504      -9.351  17.125  24.397  1.00 29.08     0.077 H 
ATOM   2062  H31 LIG A 504     -11.999  13.381  25.671  1.00 24.38     0.045 H 
ATOM   2063  H1  LIG A 504      -8.381  12.724  25.293  1.00 23.95     0.132 H 
ATOM   2064  H2  LIG A 504     -10.420  11.751  26.371  1.00 26.51     0.091 H 
ATOM   2065  H32 LIG A 504     -11.886  13.868  28.494  1.00 22.04     0.000 HD
ATOM   2066  H42 LIG A 504     -13.118  15.138  26.538  1.00 22.46     0.000 HD
ATOM   2067  H65 LIG A 504      -9.645  17.126  27.351  1.00 31.42     0.209 HD
ATOM   2068  H21 LIG A 504      -8.640  12.332  27.647  1.00  0.00     0.210 HD
TER    2069      LIG A 504 
