# Supplementary material for: Computational Pipeline for Accelerating the Design of Glycomimetics
Source: J Chem Inf Model. 2025 Nov 27;65(24):13374–85. doi: 10.1021/acs.jcim.5c02282 (PMC12728930; doi:10.1021/acs.jcim.5c02282)
Supplement: Supplementary file 2 [file ci5c02282_si_002.zip › gm_supp/Test/DC-SIGN/9emr/moieties/C2_R.pdbqt]

MODEL 0
REMARK FAKE_HEAD_ATOM=C1_C2
REMARK REAL_HEAD_ATOM=N2_CAR
REMARK DUMMY_ATOM=C1_H11_H12_H13_C2_H22_H23
ATOM      1  N2  LIG A 504      -9.398  12.867  27.783  1.00 27.23    -0.287 N 
ATOM      2  C1  LIG A 504      -9.340  13.241  25.319  1.00 19.94    -0.059 C 
ATOM      3  C2  LIG A 504     -10.156  12.799  26.513  1.00 22.07     0.012 C 
ATOM      4  CAR LIG A 504      -8.482  13.711  28.243  1.00 27.63     0.026 A 
ATOM      5  CAS LIG A 504      -8.195  13.257  29.459  1.00 29.21     0.076 A 
ATOM      6  CAV LIG A 504      -7.315  13.789  30.331  1.00 35.73    -0.007 A 
ATOM      7  CAW LIG A 504      -7.262  13.312  31.635  1.00 36.14    -0.071 A 
ATOM      8  CAX LIG A 504      -6.366  13.857  32.554  1.00 35.12    -0.082 A 
ATOM      9  CAY LIG A 504      -5.521  14.884  32.156  1.00 37.81    -0.083 A 
ATOM     10  CAZ LIG A 504      -5.573  15.367  30.852  1.00 40.90    -0.082 A 
ATOM     11  CBA LIG A 504      -6.471  14.824  29.943  1.00 39.95    -0.071 A 
ATOM     12  NAT LIG A 504      -8.917  12.188  29.693  1.00 27.28    -0.284 N 
ATOM     14  NAU LIG A 504      -9.624  11.980  28.665  1.00 27.12    -0.240 N 
ATOM     16  HAR LIG A 504      -8.061  14.580  27.738  1.00 33.18     0.117 H 
ATOM     17  HAW LIG A 504      -7.926  12.505  31.942  1.00 43.40     0.084 H 
ATOM     18  HAX LIG A 504      -6.330  13.481  33.577  1.00 42.17     0.083 H 
ATOM     19  HAY LIG A 504      -4.816  15.314  32.867  1.00 45.41     0.083 H 
ATOM     20  HAZ LIG A 504      -4.906  16.172  30.544  1.00 49.10     0.083 H 
ATOM     21  HBA LIG A 504      -6.515  15.210  28.924  1.00 47.97     0.084 H 
ATOM     22  H22 LIG A 504     -10.477  11.769  26.354  1.00  0.00     0.066 H 
ATOM     23  H23 LIG A 504     -11.038  13.435  26.593  1.00  0.00     0.066 H 
ATOM     24  H11 LIG A 504      -9.947  13.170  24.417  1.00  0.00     0.029 H 
ATOM     25  H12 LIG A 504      -9.019  14.273  25.460  1.00  0.00     0.029 H 
ATOM     26  H13 LIG A 504      -8.465  12.599  25.219  1.00  0.00     0.029 H 
TER      27      LIG A 504 
ENDMDL
