# Supplementary material for: Computational Pipeline for Accelerating the Design of Glycomimetics
Source: J Chem Inf Model. 2025 Nov 27;65(24):13374–85. doi: 10.1021/acs.jcim.5c02282 (PMC12728930; doi:10.1021/acs.jcim.5c02282)
Supplement: Supplementary file 2 [file ci5c02282_si_002.zip › gm_supp/Test/DC-SIGN/9emr/moieties/O1_R.pdbqt]

MODEL 0
REMARK FAKE_HEAD_ATOM=C1_O1
REMARK REAL_HEAD_ATOM=CAM_CAN
REMARK DUMMY_ATOM=C1_HC1_HC2_HC3_O1
REMARK TORSION=HAM_CAM_CAN_CAO
REMARK TORSION=CAM_CAN_CAO_OAP
ATOM      1  C1  LIG A 504      -9.340  13.241  25.319  1.00 19.94     0.004 C 
ATOM      2  CAM LIG A 504      -9.345  13.208  23.005  1.00 22.66     0.045 C 
ATOM      3  CAN LIG A 504     -10.359  13.072  21.790  1.00 25.32     0.076 C 
ATOM      4  CAO LIG A 504     -11.468  14.043  22.024  1.00 27.74     0.042 C 
ATOM      5  O1  LIG A 504     -10.114  12.935  24.151  1.00 19.69    -0.393 OA
ATOM      6  OAP LIG A 504     -12.362  13.875  20.828  1.00 30.10    -0.398 OA
ATOM      7  OAQ LIG A 504     -10.873  11.718  21.751  1.00 25.75    -0.391 OA
ATOM      8  HAM LIG A 504      -8.934  14.216  23.050  1.00 27.22     0.078 H 
ATOM      9  H63 LIG A 504      -8.532  12.488  22.908  1.00 27.22     0.078 H 
ATOM     10  HAN LIG A 504      -9.871  13.283  20.838  1.00 30.42     0.089 H 
ATOM     11  HAO LIG A 504     -12.003  13.805  22.943  1.00 33.32     0.078 H 
ATOM     12  H64 LIG A 504     -11.084  15.062  22.080  1.00 33.32     0.078 H 
ATOM     13  HAP LIG A 504     -12.725  12.944  20.811  1.00 36.15     0.209 HD
ATOM     14  HAQ LIG A 504     -11.453  11.558  22.550  1.00 30.93     0.210 HD
ATOM     15  HC1 LIG A 504      -9.930  13.032  26.211  1.00  0.00     0.066 H 
ATOM     16  HC2 LIG A 504      -8.438  12.629  25.328  1.00  0.00     0.066 H 
ATOM     17  HC3 LIG A 504      -9.063  14.295  25.305  1.00  0.00     0.066 H 
TER      18      LIG A 504 
ENDMDL
