# Supplementary material for: Computational Pipeline for Accelerating the Design of Glycomimetics
Source: J Chem Inf Model. 2025 Nov 27;65(24):13374–85. doi: 10.1021/acs.jcim.5c02282 (PMC12728930; doi:10.1021/acs.jcim.5c02282)
Supplement: Supplementary file 2 [file ci5c02282_si_002.zip › gm_supp/Test/DC-SIGN/9emr/output/natural_ligand.pdb]

TITLE     Generated by GMML                                                     
ATOM      1 C4   LIG A 504     -11.120  15.103  26.593                       C  
ATOM      2 C5   LIG A 504     -10.263  15.464  25.384                       C  
ATOM      3 C6   LIG A 504      -9.916  16.914  25.305                       C  
ATOM      4 O2   LIG A 504      -9.435  12.864  27.720                       O  
ATOM      5 C3   LIG A 504     -11.429  13.623  26.567                       C  
ATOM      6 C1   LIG A 504      -9.340  13.241  25.319                       C  
ATOM      7 C2   LIG A 504     -10.156  12.799  26.513                       C  
ATOM      8 HO1  LIG A 504      -9.659  13.097  23.473                       H  
ATOM      9 O1   LIG A 504     -10.114  12.935  24.151                       O  
ATOM     10 O3   LIG A 504     -12.196  13.308  27.725                       O  
ATOM     11 O4   LIG A 504     -12.369  15.799  26.582                       O  
ATOM     12 O5   LIG A 504      -9.038  14.667  25.390                       O  
ATOM     13 O6   LIG A 504      -9.069  17.169  26.534                       O  
ATOM     14 H41  LIG A 504     -10.556  15.382  27.483                       H  
ATOM     15 H5   LIG A 504     -10.865  15.241  24.504                       H  
ATOM     16 H62  LIG A 504     -10.817  17.527  25.324                       H  
ATOM     17 H61  LIG A 504      -9.351  17.125  24.397                       H  
ATOM     18 H31  LIG A 504     -11.999  13.381  25.671                       H  
ATOM     19 H1   LIG A 504      -8.381  12.724  25.293                       H  
ATOM     20 H2   LIG A 504     -10.420  11.751  26.371                       H  
ATOM     21 H32  LIG A 504     -11.886  13.868  28.494                       H  
ATOM     22 H42  LIG A 504     -13.118  15.138  26.538                       H  
ATOM     23 H65  LIG A 504      -9.645  17.126  27.351                       H  
ATOM     24 H21  LIG A 504      -8.640  12.332  27.647                       H  
TER      25      LIG A 504                                                      
CONECT    1   11    2    5   14                                                 
CONECT    2    1    3   12   15                                                 
CONECT    3    2   16   17   13                                                 
CONECT    4    7   24                                                           
CONECT    5    1    7   10   18                                                 
CONECT    6    7    9   12   19                                                 
CONECT    7    4    5    6   20                                                 
CONECT    8    9                                                                
CONECT    9    6    8                                                           
CONECT   10    5   21                                                           
CONECT   11    1   22                                                           
CONECT   12    2    6                                                           
CONECT   13    3   23                                                           
CONECT   14    1                                                                
CONECT   15    2                                                                
CONECT   16    3                                                                
CONECT   17    3                                                                
CONECT   18    5                                                                
CONECT   19    6                                                                
CONECT   20    7                                                                
CONECT   21   10                                                                
CONECT   22   11                                                                
CONECT   23   13                                                                
CONECT   24    4                                                                
END                                                                             
