# Supplementary material for: Computational Pipeline for Accelerating the Design of Glycomimetics
Source: J Chem Inf Model. 2025 Nov 27;65(24):13374–85. doi: 10.1021/acs.jcim.5c02282 (PMC12728930; doi:10.1021/acs.jcim.5c02282)
Supplement: Supplementary file 2 [file ci5c02282_si_002.zip › gm_supp/Test/DC-SIGN/9emr/output/natural_receptor.pdb]

TITLE     Generated by GMML                                                     
ATOM      1 N    CYX A 253     -39.892  18.159  -7.362                       N  
ATOM      2 CA   CYX A 253     -39.920  18.023  -5.902                       C  
ATOM      3 C    CYX A 253     -38.951  16.959  -5.403                       C  
ATOM      4 O    CYX A 253     -38.971  15.823  -5.883                       O  
ATOM      5 CB   CYX A 253     -41.334  17.668  -5.414                       C  
ATOM      6 SG   CYX A 253     -41.543  17.733  -3.604                       S  
ATOM      7 N    HIS A 254     -38.124  17.335  -4.431                       N  
ATOM      8 CA   HIS A 254     -37.247  16.410  -3.722                       C  
ATOM      9 C    HIS A 254     -37.268  16.751  -2.233                       C  
ATOM     10 O    HIS A 254     -37.528  17.898  -1.861                       O  
ATOM     11 CB   HIS A 254     -35.814  16.472  -4.277                       C  
ATOM     12 CG   HIS A 254     -35.296  17.857  -4.470                       C  
ATOM     13 ND1  HIS A 254     -34.272  18.383  -3.713                       N  
ATOM     14 CD2  HIS A 254     -35.662  18.830  -5.337                       C  
ATOM     15 CE1  HIS A 254     -34.031  19.624  -4.097                       C  
ATOM     16 NE2  HIS A 254     -34.850  19.917  -5.092                       N  
ATOM     17 N    PRO A 255     -37.013  15.786  -1.372                       N  
ATOM     18 CA   PRO A 255     -37.265  16.002   0.056                       C  
ATOM     19 C    PRO A 255     -36.254  16.888   0.784                       C  
ATOM     20 O    PRO A 255     -36.620  17.512   1.790                       O  
ATOM     21 CB   PRO A 255     -37.264  14.582   0.636                       C  
ATOM     22 CG   PRO A 255     -36.419  13.784  -0.306                       C  
ATOM     23 CD   PRO A 255     -36.647  14.394  -1.682                       C  
ATOM     24 N    CYX A 256     -34.999  16.947   0.312                       N  
ATOM     25 CA   CYX A 256     -33.949  17.685   1.012                       C  
ATOM     26 C    CYX A 256     -33.243  18.644   0.060                       C  
ATOM     27 O    CYX A 256     -33.168  18.382  -1.159                       O  
ATOM     28 CB   CYX A 256     -32.917  16.720   1.598                       C  
ATOM     29 SG   CYX A 256     -33.572  15.637   2.877                       S  
ATOM     30 N    PRO A 257     -32.707  19.763   0.564                       N  
ATOM     31 CA   PRO A 257     -31.915  20.646  -0.304                       C  
ATOM     32 C    PRO A 257     -30.666  19.930  -0.812                       C  
ATOM     33 O    PRO A 257     -30.194  18.972  -0.209                       O  
ATOM     34 CB   PRO A 257     -31.532  21.823   0.601                       C  
ATOM     35 CG   PRO A 257     -32.379  21.695   1.838                       C  
ATOM     36 CD   PRO A 257     -32.751  20.230   1.964                       C  
ATOM     37 N    TRP A 258     -30.156  20.385  -1.963                       N  
ATOM     38 CA   TRP A 258     -28.909  19.825  -2.478                       C  
ATOM     39 C    TRP A 258     -27.842  19.825  -1.378                       C  
ATOM     40 O    TRP A 258     -27.709  20.794  -0.625                       O  
ATOM     41 CB   TRP A 258     -28.401  20.638  -3.659                       C  
ATOM     42 CG   TRP A 258     -29.068  20.305  -4.972                       C  
ATOM     43 CD1  TRP A 258     -30.310  20.707  -5.383                       C  
ATOM     44 CD2  TRP A 258     -28.522  19.527  -6.031                       C  
ATOM     45 NE1  TRP A 258     -30.571  20.206  -6.648                       N  
ATOM     46 CE2  TRP A 258     -29.484  19.475  -7.056                       C  
ATOM     47 CE3  TRP A 258     -27.312  18.853  -6.214                       C  
ATOM     48 CZ2  TRP A 258     -29.265  18.788  -8.246                       C  
ATOM     49 CZ3  TRP A 258     -27.103  18.180  -7.391                       C  
ATOM     50 CH2  TRP A 258     -28.079  18.147  -8.386                       C  
ATOM     51 N    GLU A 259     -27.092  18.729  -1.301                       N  
ATOM     52 CA   GLU A 259     -25.974  18.478  -0.398                       C  
ATOM     53 C    GLU A 259     -26.451  17.999   0.968                       C  
ATOM     54 O    GLU A 259     -25.612  17.647   1.802                       O  
ATOM     55 CB   GLU A 259     -25.058  19.698  -0.200                       C  
ATOM     56 CG   GLU A 259     -24.505  20.286  -1.471                       C  
ATOM     57 CD   GLU A 259     -23.804  21.613  -1.245                       C  
ATOM     58 OE1  GLU A 259     -23.874  22.491  -2.139                       O  
ATOM     59 OE2  GLU A 259     -23.199  21.785  -0.169                       O  
ATOM     60 N    TRP A 260     -27.754  17.962   1.237                       N  
ATOM     61 CA   TRP A 260     -28.255  17.427   2.487                       C  
ATOM     62 C    TRP A 260     -28.623  15.950   2.303                       C  
ATOM     63 O    TRP A 260     -29.021  15.511   1.215                       O  
ATOM     64 CB   TRP A 260     -29.486  18.198   2.974                       C  
ATOM     65 CG   TRP A 260     -29.169  19.599   3.402                       C  
ATOM     66 CD1  TRP A 260     -28.631  20.599   2.617                       C  
ATOM     67 CD2  TRP A 260     -29.331  20.160   4.699                       C  
ATOM     68 NE1  TRP A 260     -28.473  21.752   3.354                       N  
ATOM     69 CE2  TRP A 260     -28.894  21.502   4.637                       C  
ATOM     70 CE3  TRP A 260     -29.803  19.666   5.914                       C  
ATOM     71 CZ2  TRP A 260     -28.901  22.339   5.751                       C  
ATOM     72 CZ3  TRP A 260     -29.826  20.506   7.007                       C  
ATOM     73 CH2  TRP A 260     -29.383  21.823   6.929                       C  
ATOM     74 N    THR A 261     -28.511  15.196   3.383                       N  
ATOM     75 CA   THR A 261     -28.721  13.752   3.362                       C  
ATOM     76 C    THR A 261     -30.061  13.391   3.987                       C  
ATOM     77 O    THR A 261     -30.359  13.797   5.117                       O  
ATOM     78 CB   THR A 261     -27.577  13.049   4.099                       C  
ATOM     79 OG1  THR A 261     -26.348  13.372   3.458                       O  
ATOM     80 CG2  THR A 261     -27.762  11.537   4.093                       C  
ATOM     81 N    PHE A 262     -30.876  12.655   3.235                       N  
ATOM     82 CA   PHE A 262     -32.186  12.222   3.714                       C  
ATOM     83 C    PHE A 262     -32.096  10.959   4.576                       C  
ATOM     84 O    PHE A 262     -31.518   9.949   4.155                       O  
ATOM     85 CB   PHE A 262     -33.109  11.929   2.533                       C  
ATOM     86 CG   PHE A 262     -34.449  11.419   2.938                       C  
ATOM     87 CD1  PHE A 262     -34.671  10.048   3.104                       C  
ATOM     88 CD2  PHE A 262     -35.491  12.289   3.186                       C  
ATOM     89 CE1  PHE A 262     -35.914   9.571   3.492                       C  
ATOM     90 CE2  PHE A 262     -36.743  11.818   3.550                       C  
ATOM     91 CZ   PHE A 262     -36.957  10.464   3.710                       C  
ATOM     92 N    PHE A 263     -32.708  11.005   5.756                       N  
ATOM     93 CA   PHE A 263     -32.757   9.844   6.639                       C  
ATOM     94 C    PHE A 263     -34.052   9.905   7.436                       C  
ATOM     95 O    PHE A 263     -34.264  10.833   8.223                       O  
ATOM     96 CB   PHE A 263     -31.531   9.793   7.563                       C  
ATOM     97 CG   PHE A 263     -31.600   8.713   8.623                       C  
ATOM     98 CD1  PHE A 263     -31.312   7.402   8.300                       C  
ATOM     99 CD2  PHE A 263     -31.970   9.012   9.909                       C  
ATOM    100 CE1  PHE A 263     -31.390   6.390   9.267                       C  
ATOM    101 CE2  PHE A 263     -32.073   8.003  10.886                       C  
ATOM    102 CZ   PHE A 263     -31.772   6.713  10.564                       C  
ATOM    103 N    GLN A 264     -34.933   8.929   7.207                       N  
ATOM    104 CA   GLN A 264     -36.141   8.754   8.012                       C  
ATOM    105 C    GLN A 264     -36.881  10.076   8.213                       C  
ATOM    106 O    GLN A 264     -37.200  10.485   9.331                       O  
ATOM    107 CB   GLN A 264     -35.790   8.115   9.372                       C  
ATOM    108 CG   GLN A 264     -35.203   6.707   9.252                       C  
ATOM    109 CD   GLN A 264     -35.092   6.008  10.601                       C  
ATOM    110 OE1  GLN A 264     -35.262   6.638  11.666                       O  
ATOM    111 NE2  GLN A 264     -34.805   4.717  10.574                       N  
ATOM    112 N    GLY A 265     -37.166  10.754   7.106                       N  
ATOM    113 CA   GLY A 265     -38.024  11.930   7.159                       C  
ATOM    114 C    GLY A 265     -37.348  13.237   7.548                       C  
ATOM    115 O    GLY A 265     -38.021  14.267   7.610                       O  
ATOM    116 N    ASN A 266     -36.039  13.245   7.762                       N  
ATOM    117 CA   ASN A 266     -35.334  14.481   8.064                       C  
ATOM    118 C    ASN A 266     -34.153  14.607   7.116                       C  
ATOM    119 O    ASN A 266     -33.788  13.637   6.408                       O  
ATOM    120 CB   ASN A 266     -34.888  14.545   9.538                       C  
ATOM    121 CG   ASN A 266     -36.054  14.699  10.487                       C  
ATOM    122 OD1  ASN A 266     -36.693  15.755  10.521                       O  
ATOM    123 ND2  ASN A 266     -36.365  13.648  11.237                       N  
ATOM    124 N    CYX A 267     -33.581  15.823   7.098                       N  
ATOM    125 CA   CYX A 267     -32.445  16.162   6.265                       C  
ATOM    126 C    CYX A 267     -31.271  16.539   7.159                       C  
ATOM    127 O    CYX A 267     -31.441  17.270   8.132                       O  
ATOM    128 CB   CYX A 267     -32.775  17.324   5.341                       C  
ATOM    129 SG   CYX A 267     -34.227  17.009   4.342                       S  
ATOM    130 N    TYR A 268     -30.083  16.071   6.798                       N  
ATOM    131 CA   TYR A 268     -28.884  16.287   7.607                       C  
ATOM    132 C    TYR A 268     -27.751  16.866   6.766                       C  
ATOM    133 O    TYR A 268     -27.604  16.536   5.583                       O  
ATOM    134 CB   TYR A 268     -28.390  14.969   8.237                       C  
ATOM    135 CG   TYR A 268     -29.408  14.348   9.163                       C  
ATOM    136 CD1  TYR A 268     -30.455  13.572   8.657                       C  
ATOM    137 CD2  TYR A 268     -29.316  14.529  10.550                       C  
ATOM    138 CE1  TYR A 268     -31.374  12.975   9.496                       C  
ATOM    139 CE2  TYR A 268     -30.255  13.939  11.414                       C  
ATOM    140 CZ   TYR A 268     -31.271  13.181  10.878                       C  
ATOM    141 OH   TYR A 268     -32.197  12.602  11.697                       O  
ATOM    142 N    PHE A 269     -26.950  17.739   7.392                       N  
ATOM    143 CA   PHE A 269     -25.819  18.369   6.719                       C  
ATOM    144 C    PHE A 269     -24.619  18.378   7.648                       C  
ATOM    145 O    PHE A 269     -24.720  18.842   8.786                       O  
ATOM    146 CB   PHE A 269     -26.173  19.796   6.309                       C  
ATOM    147 CG   PHE A 269     -25.023  20.540   5.691                       C  
ATOM    148 CD1  PHE A 269     -24.741  20.399   4.350                       C  
ATOM    149 CD2  PHE A 269     -24.254  21.377   6.450                       C  
ATOM    150 CE1  PHE A 269     -23.673  21.084   3.778                       C  
ATOM    151 CE2  PHE A 269     -23.195  22.062   5.890                       C  
ATOM    152 CZ   PHE A 269     -22.909  21.908   4.554                       C  
ATOM    153 N    MET A 270     -23.485  17.845   7.184                       N  
ATOM    154 CA   MET A 270     -22.238  17.939   7.937                       C  
ATOM    155 C    MET A 270     -21.359  19.010   7.297                       C  
ATOM    156 O    MET A 270     -21.175  19.023   6.074                       O  
ATOM    157 CB   MET A 270     -21.511  16.591   7.993                       C  
ATOM    158 CG   MET A 270     -20.212  16.638   8.868                       C  
ATOM    159 SD   MET A 270     -19.378  15.033   9.184                       S  
ATOM    160 CE   MET A 270     -18.816  14.577   7.586                       C  
ATOM    161 N    SER A 271     -20.822  19.904   8.127                       N  
ATOM    162 CA   SER A 271     -20.024  21.037   7.651                       C  
ATOM    163 C    SER A 271     -18.698  20.585   7.049                       C  
ATOM    164 O    SER A 271     -18.209  19.510   7.326                       O  
ATOM    165 CB   SER A 271     -19.765  22.014   8.806                       C  
ATOM    166 OG   SER A 271     -18.985  21.394   9.813                       O  
ATOM    167 N    ASN A 272     -18.124  21.443   6.218                       N  
ATOM    168 CA   ASN A 272     -16.771  21.245   5.740                       C  
ATOM    169 C    ASN A 272     -15.797  22.267   6.337                       C  
ATOM    170 O    ASN A 272     -14.656  22.369   5.870                       O  
ATOM    171 CB   ASN A 272     -16.694  21.305   4.205                       C  
ATOM    172 CG   ASN A 272     -17.093  22.647   3.641                       C  
ATOM    173 OD1  ASN A 272     -17.533  23.545   4.364                       O  
ATOM    174 ND2  ASN A 272     -16.839  22.833   2.345                       N  
ATOM    175 N    SER A 273     -16.225  23.022   7.352                       N  
ATOM    176 CA   SER A 273     -15.382  23.934   8.114                       C  
ATOM    177 C    SER A 273     -15.650  23.691   9.597                       C  
ATOM    178 O    SER A 273     -16.570  22.961   9.967                       O  
ATOM    179 CB   SER A 273     -15.669  25.399   7.762                       C  
ATOM    180 OG   SER A 273     -16.969  25.753   8.179                       O  
ATOM    181 N    GLN A 274     -14.845  24.318  10.459                       N  
ATOM    182 CA   GLN A 274     -14.960  24.118  11.894                       C  
ATOM    183 C    GLN A 274     -15.266  25.429  12.611                       C  
ATOM    184 O    GLN A 274     -14.691  26.489  12.284                       O  
ATOM    185 CB   GLN A 274     -13.665  23.517  12.457                       C  
ATOM    186 CG   GLN A 274     -13.256  22.223  11.785                       C  
ATOM    187 CD   GLN A 274     -11.900  21.747  12.222                       C  
ATOM    188 OE1  GLN A 274     -11.769  20.934  13.151                       O  
ATOM    189 NE2  GLN A 274     -10.892  22.234  11.577                       N  
ATOM    190 N    ARG A 275     -16.149  25.338  13.604                       N  
ATOM    191 CA   ARG A 275     -16.505  26.461  14.440                       C  
ATOM    192 C    ARG A 275     -16.688  25.993  15.875                       C  
ATOM    193 O    ARG A 275     -16.881  24.794  16.147                       O  
ATOM    194 CB   ARG A 275     -17.827  27.122  13.992                       C  
ATOM    195 CG   ARG A 275     -17.803  27.756  12.619                       C  
ATOM    196 CD   ARG A 275     -19.167  28.376  12.369                       C  
ATOM    197 NE   ARG A 275     -19.280  28.972  11.058                       N  
ATOM    198 CZ   ARG A 275     -20.166  29.925  10.755                       C  
ATOM    199 NH1  ARG A 275     -21.003  30.402  11.699                       N  
ATOM    200 NH2  ARG A 275     -20.195  30.411   9.528                       N  
ATOM    201 N    ASN A 276     -16.690  26.949  16.803                       N  
ATOM    202 CA   ASN A 276     -16.996  26.582  18.181                       C  
ATOM    203 C    ASN A 276     -18.496  26.305  18.318                       C  
ATOM    204 O    ASN A 276     -19.297  26.521  17.396                       O  
ATOM    205 CB   ASN A 276     -16.502  27.672  19.146                       C  
ATOM    206 CG   ASN A 276     -17.282  28.972  19.044                       C  
ATOM    207 OD1  ASN A 276     -18.493  29.010  18.744                       O  
ATOM    208 ND2  ASN A 276     -16.584  30.071  19.319                       N  
ATOM    209 N    TRP A 277     -18.882  25.823  19.489                       N  
ATOM    210 CA   TRP A 277     -20.203  25.221  19.666                       C  
ATOM    211 C    TRP A 277     -21.298  26.260  19.476                       C  
ATOM    212 O    TRP A 277     -22.293  26.023  18.770                       O  
ATOM    213 CB   TRP A 277     -20.299  24.582  21.057                       C  
ATOM    214 CG   TRP A 277     -21.564  23.762  21.293                       C  
ATOM    215 CD1  TRP A 277     -21.819  22.468  20.856                       C  
ATOM    216 CD2  TRP A 277     -22.712  24.167  22.029                       C  
ATOM    217 NE1  TRP A 277     -23.064  22.065  21.296                       N  
ATOM    218 CE2  TRP A 277     -23.630  23.090  22.007                       C  
ATOM    219 CE3  TRP A 277     -23.065  25.347  22.699                       C  
ATOM    220 CZ2  TRP A 277     -24.878  23.165  22.628                       C  
ATOM    221 CZ3  TRP A 277     -24.273  25.416  23.316                       C  
ATOM    222 CH2  TRP A 277     -25.173  24.323  23.296                       C  
ATOM    223 N    HIS A 278     -21.136  27.429  20.105                       N  
ATOM    224 CA   HIS A 278     -22.148  28.476  19.970                       C  
ATOM    225 C    HIS A 278     -22.246  28.998  18.545                       C  
ATOM    226 O    HIS A 278     -23.341  29.322  18.077                       O  
ATOM    227 CB   HIS A 278     -21.838  29.617  20.938                       C  
ATOM    228 CG   HIS A 278     -22.060  29.251  22.371                       C  
ATOM    229 ND1  HIS A 278     -21.045  28.777  23.181                       N  
ATOM    230 CD2  HIS A 278     -23.183  29.267  23.132                       C  
ATOM    231 CE1  HIS A 278     -21.531  28.533  24.387                       C  
ATOM    232 NE2  HIS A 278     -22.828  28.817  24.382                       N  
ATOM    233 N    ASP A 279     -21.117  29.115  17.852                       N  
ATOM    234 CA   ASP A 279     -21.167  29.557  16.466                       C  
ATOM    235 C    ASP A 279     -21.772  28.492  15.566                       C  
ATOM    236 O    ASP A 279     -22.347  28.817  14.519                       O  
ATOM    237 CB   ASP A 279     -19.768  29.959  15.980                       C  
ATOM    238 CG   ASP A 279     -19.301  31.285  16.589                       C  
ATOM    239 OD1  ASP A 279     -20.143  32.001  17.171                       O  
ATOM    240 OD2  ASP A 279     -18.087  31.604  16.501                       O  
ATOM    241 N    SER A 280     -21.668  27.212  15.950                       N  
ATOM    242 CA   SER A 280     -22.302  26.152  15.193                       C  
ATOM    243 C    SER A 280     -23.821  26.222  15.323                       C  
ATOM    244 O    SER A 280     -24.555  25.990  14.341                       O  
ATOM    245 CB   SER A 280     -21.804  24.777  15.692                       C  
ATOM    246 OG   SER A 280     -20.421  24.601  15.384                       O  
ATOM    247 N    ILE A 281     -24.315  26.537  16.530                       N  
ATOM    248 CA   ILE A 281     -25.751  26.754  16.732                       C  
ATOM    249 C    ILE A 281     -26.265  27.794  15.749                       C  
ATOM    250 O    ILE A 281     -27.266  27.576  15.041                       O  
ATOM    251 CB   ILE A 281     -26.023  27.175  18.190                       C  
ATOM    252 CG1  ILE A 281     -25.797  25.967  19.111                       C  
ATOM    253 CG2  ILE A 281     -27.456  27.724  18.341                       C  
ATOM    254 CD1  ILE A 281     -26.058  26.222  20.544                       C  
ATOM    255 N    THR A 282     -25.564  28.936  15.679                       N  
ATOM    256 CA   THR A 282     -25.966  30.020  14.782                       C  
ATOM    257 C    THR A 282     -25.891  29.596  13.322                       C  
ATOM    258 O    THR A 282     -26.749  29.960  12.526                       O  
ATOM    259 CB   THR A 282     -25.068  31.244  15.029                       C  
ATOM    260 OG1  THR A 282     -25.092  31.563  16.423                       O  
ATOM    261 CG2  THR A 282     -25.556  32.446  14.248                       C  
ATOM    262 N    ALA A 283     -24.866  28.836  12.948                       N  
ATOM    263 CA   ALA A 283     -24.754  28.383  11.564                       C  
ATOM    264 C    ALA A 283     -25.965  27.569  11.137                       C  
ATOM    265 O    ALA A 283     -26.449  27.713   9.998                       O  
ATOM    266 CB   ALA A 283     -23.482  27.565  11.356                       C  
ATOM    267 N    CYX A 284     -26.456  26.683  12.014                       N  
ATOM    268 CA   CYX A 284     -27.624  25.895  11.628                       C  
ATOM    269 C    CYX A 284     -28.865  26.766  11.530                       C  
ATOM    270 O    CYX A 284     -29.642  26.635  10.581                       O  
ATOM    271 CB   CYX A 284     -27.849  24.748  12.615                       C  
ATOM    272 SG   CYX A 284     -26.518  23.524  12.619                       S  
ATOM    273 N    LYS A 285     -29.051  27.676  12.482                       N  
ATOM    274 CA   LYS A 285     -30.203  28.563  12.424                       C  
ATOM    275 C    LYS A 285     -30.219  29.386  11.145                       C  
ATOM    276 O    LYS A 285     -31.295  29.667  10.613                       O  
ATOM    277 CB   LYS A 285     -30.220  29.501  13.640                       C  
ATOM    278 CG   LYS A 285     -30.603  28.808  14.936                       C  
ATOM    279 CD   LYS A 285     -30.590  29.798  16.086                       C  
ATOM    280 CE   LYS A 285     -31.507  29.371  17.212                       C  
ATOM    281 NZ   LYS A 285     -32.559  30.444  17.362                       N  
ATOM    282 N    GLU A 286     -29.043  29.767  10.627                       N  
ATOM    283 CA   GLU A 286     -29.011  30.599   9.426                       C  
ATOM    284 C    GLU A 286     -29.537  29.866   8.193                       C  
ATOM    285 O    GLU A 286     -29.927  30.531   7.210                       O  
ATOM    286 CB   GLU A 286     -27.593  31.110   9.189                       C  
ATOM    287 CG   GLU A 286     -27.167  32.191  10.175                       C  
ATOM    288 CD   GLU A 286     -25.672  32.531  10.106                       C  
ATOM    289 OE1  GLU A 286     -24.949  31.881   9.336                       O  
ATOM    290 OE2  GLU A 286     -25.233  33.462  10.819                       O  
ATOM    291 N    VAL A 287     -29.603  28.542   8.228                       N  
ATOM    292 CA   VAL A 287     -30.121  27.782   7.097                       C  
ATOM    293 C    VAL A 287     -31.415  27.083   7.493                       C  
ATOM    294 O    VAL A 287     -31.778  26.050   6.911                       O  
ATOM    295 CB   VAL A 287     -29.086  26.757   6.587                       C  
ATOM    296 CG1  VAL A 287     -27.848  27.484   6.038                       C  
ATOM    297 CG2  VAL A 287     -28.689  25.790   7.680                       C  
ATOM    298 N    GLY A 288     -32.127  27.652   8.461                       N  
ATOM    299 CA   GLY A 288     -33.412  27.120   8.870                       C  
ATOM    300 C    GLY A 288     -33.339  25.723   9.459                       C  
ATOM    301 O    GLY A 288     -34.239  24.904   9.229                       O  
ATOM    302 N    ALA A 289     -32.296  25.435  10.236                       N  
ATOM    303 CA   ALA A 289     -32.084  24.102  10.779                       C  
ATOM    304 C    ALA A 289     -31.655  24.247  12.235                       C  
ATOM    305 O    ALA A 289     -31.629  25.356  12.799                       O  
ATOM    306 CB   ALA A 289     -31.036  23.363   9.941                       C  
ATOM    307 N    GLN A 290     -31.259  23.127  12.827                       N  
ATOM    308 CA   GLN A 290     -30.907  23.067  14.235                       C  
ATOM    309 C    GLN A 290     -29.694  22.169  14.422                       C  
ATOM    310 O    GLN A 290     -29.633  21.088  13.857                       O  
ATOM    311 CB   GLN A 290     -32.107  22.532  15.031                       C  
ATOM    312 CG   GLN A 290     -31.926  22.490  16.524                       C  
ATOM    313 CD   GLN A 290     -33.194  22.004  17.218                       C  
ATOM    314 OE1  GLN A 290     -33.579  20.835  17.088                       O  
ATOM    315 NE2  GLN A 290     -33.861  22.902  17.916                       N  
ATOM    316 N    LEU A 291     -28.735  22.606  15.230                       N  
ATOM    317 CA   LEU A 291     -27.626  21.745  15.619                       C  
ATOM    318 C    LEU A 291     -28.175  20.438  16.175                       C  
ATOM    319 O    LEU A 291     -29.002  20.445  17.083                       O  
ATOM    320 CB   LEU A 291     -26.746  22.484  16.650                       C  
ATOM    321 CG   LEU A 291     -25.470  21.795  17.082                       C  
ATOM    322 CD1  LEU A 291     -24.530  21.537  15.898                       C  
ATOM    323 CD2  LEU A 291     -24.744  22.575  18.176                       C  
ATOM    324 N    VAL A 292     -27.707  19.307  15.620                       N  
ATOM    325 CA   VAL A 292     -28.534  18.095  15.613                       C  
ATOM    326 C    VAL A 292     -28.935  17.665  17.022                       C  
ATOM    327 O    VAL A 292     -28.091  17.525  17.929                       O  
ATOM    328 CB   VAL A 292     -27.823  16.960  14.868                       C  
ATOM    329 CG1  VAL A 292     -26.489  16.541  15.530                       C  
ATOM    330 CG2  VAL A 292     -28.761  15.725  14.742                       C  
ATOM    331 N    VAL A 293     -30.242  17.469  17.204                       N  
ATOM    332 CA   VAL A 293     -30.818  16.873  18.391                       C  
ATOM    333 C    VAL A 293     -31.236  15.459  18.038                       C  
ATOM    334 O    VAL A 293     -32.043  15.262  17.118                       O  
ATOM    335 CB   VAL A 293     -32.028  17.687  18.889                       C  
ATOM    336 CG1  VAL A 293     -32.808  16.922  19.928                       C  
ATOM    337 CG2  VAL A 293     -31.561  19.059  19.394                       C  
ATOM    338 N    ILE A 294     -30.723  14.476  18.783                       N  
ATOM    339 CA   ILE A 294     -30.949  13.062  18.453                       C  
ATOM    340 C    ILE A 294     -32.187  12.558  19.190                       C  
ATOM    341 O    ILE A 294     -32.292  12.711  20.415                       O  
ATOM    342 CB   ILE A 294     -29.714  12.218  18.815                       C  
ATOM    343 CG1  ILE A 294     -28.457  12.820  18.191                       C  
ATOM    344 CG2  ILE A 294     -29.866  10.791  18.324                       C  
ATOM    345 CD1  ILE A 294     -27.167  12.066  18.499                       C  
ATOM    346 N    LYS A 295     -33.109  11.925  18.465                       N  
ATOM    347 CA   LYS A 295     -34.369  11.460  19.049                       C  
ATOM    348 C    LYS A 295     -34.514   9.939  19.108                       C  
ATOM    349 O    LYS A 295     -35.457   9.453  19.748                       O  
ATOM    350 CB   LYS A 295     -35.564  12.018  18.266                       C  
ATOM    351 CG   LYS A 295     -35.693  13.562  18.266                       C  
ATOM    352 CD   LYS A 295     -36.026  14.067  19.645                       C  
ATOM    353 CE   LYS A 295     -36.383  15.559  19.637                       C  
ATOM    354 NZ   LYS A 295     -36.373  16.113  21.024                       N  
ATOM    355 N    SER A 296     -33.651   9.168  18.442                       N  
ATOM    356 CA   SER A 296     -33.784   7.728  18.463                       C  
ATOM    357 C    SER A 296     -32.422   7.060  18.366                       C  
ATOM    358 O    SER A 296     -31.441   7.644  17.880                       O  
ATOM    359 CB   SER A 296     -34.676   7.218  17.305                       C  
ATOM    360 OG   SER A 296     -33.993   7.295  16.072                       O  
ATOM    361 N    ALA A 297     -32.381   5.788  18.794                       N  
ATOM    362 CA   ALA A 297     -31.152   5.002  18.711                       C  
ATOM    363 C    ALA A 297     -30.692   4.832  17.262                       C  
ATOM    364 O    ALA A 297     -29.500   4.949  16.964                       O  
ATOM    365 CB   ALA A 297     -31.363   3.630  19.344                       C  
ATOM    366 N    GLU A 298     -31.627   4.547  16.344                       N  
ATOM    367 CA   GLU A 298     -31.253   4.404  14.957                       C  
ATOM    368 C    GLU A 298     -30.642   5.689  14.418                       C  
ATOM    369 O    GLU A 298     -29.689   5.660  13.616                       O  
ATOM    370 CB   GLU A 298     -32.485   4.014  14.126                       C  
ATOM    371 CG   GLU A 298     -32.758   2.528  14.151                       C  
ATOM    372 CD   GLU A 298     -34.032   2.145  13.399                       C  
ATOM    373 OE1  GLU A 298     -34.561   2.994  12.647                       O  
ATOM    374 OE2  GLU A 298     -34.493   0.991  13.571                       O  
ATOM    375 N    GLU A 299     -31.193   6.826  14.816                       N  
ATOM    376 CA   GLU A 299     -30.629   8.100  14.391                       C  
ATOM    377 C    GLU A 299     -29.212   8.293  14.921                       C  
ATOM    378 O    GLU A 299     -28.311   8.731  14.187                       O  
ATOM    379 CB   GLU A 299     -31.560   9.238  14.858                       C  
ATOM    380 CG   GLU A 299     -31.207  10.548  14.232                       C  
ATOM    381 CD   GLU A 299     -32.090  11.718  14.707                       C  
ATOM    382 OE1  GLU A 299     -31.922  12.820  14.138                       O  
ATOM    383 OE2  GLU A 299     -32.903  11.538  15.634                       O  
ATOM    384 N    GLN A 300     -28.980   7.949  16.186                       N  
ATOM    385 CA   GLN A 300     -27.639   8.016  16.754                       C  
ATOM    386 C    GLN A 300     -26.670   7.149  15.979                       C  
ATOM    387 O    GLN A 300     -25.543   7.577  15.672                       O  
ATOM    388 CB   GLN A 300     -27.690   7.611  18.235                       C  
ATOM    389 CG   GLN A 300     -26.414   6.966  18.803                       C  
ATOM    390 CD   GLN A 300     -25.185   7.904  18.793                       C  
ATOM    391 OE1  GLN A 300     -25.288   9.139  18.682                       O  
ATOM    392 NE2  GLN A 300     -24.010   7.301  18.923                       N  
ATOM    393 N    ASN A 301     -27.076   5.911  15.650                       N  
ATOM    394 CA   ASN A 301     -26.158   5.034  14.922                       C  
ATOM    395 C    ASN A 301     -25.804   5.634  13.570                       C  
ATOM    396 O    ASN A 301     -24.629   5.626  13.153                       O  
ATOM    397 CB   ASN A 301     -26.774   3.645  14.741                       C  
ATOM    398 CG   ASN A 301     -27.016   2.927  16.066                       C  
ATOM    399 OD1  ASN A 301     -26.423   3.267  17.099                       O  
ATOM    400 ND2  ASN A 301     -27.894   1.934  16.044                       N  
ATOM    401 N    PHE A 302     -26.811   6.185  12.881                       N  
ATOM    402 CA   PHE A 302     -26.597   6.815  11.573                       C  
ATOM    403 C    PHE A 302     -25.585   7.947  11.663                       C  
ATOM    404 O    PHE A 302     -24.642   8.032  10.848                       O  
ATOM    405 CB   PHE A 302     -27.979   7.283  11.053                       C  
ATOM    406 CG   PHE A 302     -27.953   8.348   9.977                       C  
ATOM    407 CD1  PHE A 302     -27.653   8.029   8.662                       C  
ATOM    408 CD2  PHE A 302     -28.313   9.662  10.277                       C  
ATOM    409 CE1  PHE A 302     -27.661   9.023   7.667                       C  
ATOM    410 CE2  PHE A 302     -28.334  10.663   9.287                       C  
ATOM    411 CZ   PHE A 302     -28.004  10.332   7.986                       C  
ATOM    412 N    LEU A 303     -25.761   8.849  12.633                       N  
ATOM    413 CA   LEU A 303     -24.843   9.982  12.764                       C  
ATOM    414 C    LEU A 303     -23.449   9.528  13.205                       C  
ATOM    415 O    LEU A 303     -22.427  10.021  12.705                       O  
ATOM    416 CB   LEU A 303     -25.411  10.987  13.763                       C  
ATOM    417 CG   LEU A 303     -26.745  11.639  13.356                       C  
ATOM    418 CD1  LEU A 303     -27.432  12.295  14.539                       C  
ATOM    419 CD2  LEU A 303     -26.551  12.631  12.233                       C  
ATOM    420 N    GLN A 304     -23.380   8.609  14.169                       N  
ATOM    421 CA   GLN A 304     -22.073   8.165  14.668                       C  
ATOM    422 C    GLN A 304     -21.259   7.487  13.571                       C  
ATOM    423 O    GLN A 304     -20.034   7.648  13.499                       O  
ATOM    424 CB   GLN A 304     -22.264   7.213  15.843                       C  
ATOM    425 CG   GLN A 304     -20.954   6.928  16.626                       C  
ATOM    426 CD   GLN A 304     -20.572   8.074  17.523                       C  
ATOM    427 OE1  GLN A 304     -21.367   8.504  18.342                       O  
ATOM    428 NE2  GLN A 304     -19.313   8.545  17.418                       N  
ATOM    429 N    LEU A 305     -21.911   6.706  12.730                       N  
ATOM    430 CA   LEU A 305     -21.218   6.022  11.639                       C  
ATOM    431 C    LEU A 305     -20.524   7.019  10.724                       C  
ATOM    432 O    LEU A 305     -19.396   6.777  10.273                       O  
ATOM    433 CB   LEU A 305     -22.206   5.183  10.820                       C  
ATOM    434 CG   LEU A 305     -22.458   3.751  11.322                       C  
ATOM    435 CD1  LEU A 305     -23.786   3.200  10.812                       C  
ATOM    436 CD2  LEU A 305     -21.292   2.857  10.910                       C  
ATOM    437 N    GLN A 306     -21.187   8.143  10.449                       N  
ATOM    438 CA   GLN A 306     -20.625   9.153   9.550                       C  
ATOM    439 C    GLN A 306     -19.443   9.883  10.206                       C  
ATOM    440 O    GLN A 306     -18.420  10.137   9.561                       O  
ATOM    441 CB   GLN A 306     -21.717  10.137   9.162                       C  
ATOM    442 CG   GLN A 306     -21.265  11.351   8.351                       C  
ATOM    443 CD   GLN A 306     -20.653  10.978   7.013                       C  
ATOM    444 OE1  GLN A 306     -20.674   9.823   6.578                       O  
ATOM    445 NE2  GLN A 306     -20.090  11.978   6.344                       N  
ATOM    446 N    SER A 307     -19.582  10.264  11.472                       N  
ATOM    447 CA   SER A 307     -18.464  10.890  12.166                       C  
ATOM    448 C    SER A 307     -17.284   9.933  12.274                       C  
ATOM    449 O    SER A 307     -16.133  10.334  12.099                       O  
ATOM    450 CB   SER A 307     -18.910  11.366  13.552                       C  
ATOM    451 OG   SER A 307     -19.483  10.316  14.303                       O  
ATOM    452 N    SER A 308     -17.550   8.670  12.569                       N  
ATOM    453 CA   SER A 308     -16.488   7.669  12.676                       C  
ATOM    454 C    SER A 308     -15.741   7.477  11.362                       C  
ATOM    455 O    SER A 308     -14.510   7.585  11.315                       O  
ATOM    456 CB   SER A 308     -17.104   6.326  13.138                       C  
ATOM    457 OG   SER A 308     -16.123   5.323  13.184                       O  
ATOM    458 N    ARG A 309     -16.475   7.212  10.280                       N  
ATOM    459 CA   ARG A 309     -15.857   6.908   8.996                       C  
ATOM    460 C    ARG A 309     -15.090   8.102   8.442                       C  
ATOM    461 O    ARG A 309     -14.082   7.928   7.741                       O  
ATOM    462 CB   ARG A 309     -16.930   6.479   7.981                       C  
ATOM    463 CG   ARG A 309     -17.510   5.091   8.204                       C  
ATOM    464 CD   ARG A 309     -18.623   4.791   7.166                       C  
ATOM    465 NE   ARG A 309     -19.549   5.927   7.065                       N  
ATOM    466 CZ   ARG A 309     -20.882   5.842   6.993                       C  
ATOM    467 NH1  ARG A 309     -21.486   4.652   6.988                       N  
ATOM    468 NH2  ARG A 309     -21.611   6.962   6.931                       N  
ATOM    469 N    SER A 310     -15.605   9.297   8.646                       N  
ATOM    470 CA   SER A 310     -14.955  10.503   8.134                       C  
ATOM    471 C    SER A 310     -13.799  10.949   9.027                       C  
ATOM    472 O    SER A 310     -13.025  11.802   8.626                       O  
ATOM    473 CB   SER A 310     -15.978  11.633   8.008                       C  
ATOM    474 OG   SER A 310     -16.351  12.122   9.292                       O  
ATOM    475 N    ASN A 311     -13.689  10.395  10.229                       N  
ATOM    476 CA   ASN A 311     -12.655  10.755  11.194                       C  
ATOM    477 C    ASN A 311     -12.741  12.250  11.512                       C  
ATOM    478 O    ASN A 311     -11.736  12.960  11.529                       O  
ATOM    479 CB   ASN A 311     -11.266  10.376  10.675                       C  
ATOM    480 CG   ASN A 311     -10.221  10.269  11.804                       C  
ATOM    481 OD1  ASN A 311     -10.476  10.614  12.954                       O  
ATOM    482 ND2  ASN A 311      -9.044   9.807  11.452                       N  
ATOM    483 N    ARG A 312     -13.964  12.724  11.761                       N  
ATOM    484 CA   ARG A 312     -14.199  14.132  12.087                       C  
ATOM    485 C    ARG A 312     -14.819  14.259  13.467                       C  
ATOM    486 O    ARG A 312     -15.892  13.691  13.719                       O  
ATOM    487 CB   ARG A 312     -15.125  14.781  11.057                       C  
ATOM    488 CG   ARG A 312     -14.437  15.082   9.730                       C  
ATOM    489 CD   ARG A 312     -15.445  15.626   8.742                       C  
ATOM    490 NE   ARG A 312     -14.811  16.083   7.521                       N  
ATOM    491 CZ   ARG A 312     -15.434  16.779   6.577                       C  
ATOM    492 NH1  ARG A 312     -16.714  17.108   6.722                       N  
ATOM    493 NH2  ARG A 312     -14.773  17.147   5.489                       N  
ATOM    494 N    PHE A 313     -14.163  15.016  14.351                       N  
ATOM    495 CA   PHE A 313     -14.768  15.375  15.632                       C  
ATOM    496 C    PHE A 313     -15.846  16.426  15.398                       C  
ATOM    497 O    PHE A 313     -15.576  17.465  14.793                       O  
ATOM    498 CB   PHE A 313     -13.687  15.885  16.583                       C  
ATOM    499 CG   PHE A 313     -12.610  14.865  16.882                       C  
ATOM    500 CD1  PHE A 313     -12.902  13.733  17.603                       C  
ATOM    501 CD2  PHE A 313     -11.321  15.051  16.434                       C  
ATOM    502 CE1  PHE A 313     -11.909  12.770  17.891                       C  
ATOM    503 CE2  PHE A 313     -10.328  14.095  16.697                       C  
ATOM    504 CZ   PHE A 313     -10.636  12.963  17.437                       C  
ATOM    505 N    THR A 314     -17.077  16.160  15.863                       N  
ATOM    506 CA   THR A 314     -18.239  16.879  15.366                       C  
ATOM    507 C    THR A 314     -19.201  17.225  16.480                       C  
ATOM    508 O    THR A 314     -19.607  16.342  17.235                       O  
ATOM    509 CB   THR A 314     -18.972  16.043  14.319                       C  
ATOM    510 OG1  THR A 314     -18.074  15.723  13.243                       O  
ATOM    511 CG2  THR A 314     -20.169  16.803  13.774                       C  
ATOM    512 N    TRP A 315     -19.567  18.508  16.570                       N  
ATOM    513 CA   TRP A 315     -20.523  18.939  17.604                       C  
ATOM    514 C    TRP A 315     -21.923  18.390  17.348                       C  
ATOM    515 O    TRP A 315     -22.369  18.309  16.203                       O  
ATOM    516 CB   TRP A 315     -20.653  20.479  17.639                       C  
ATOM    517 CG   TRP A 315     -19.466  21.238  18.119                       C  
ATOM    518 CD1  TRP A 315     -18.827  22.249  17.458                       C  
ATOM    519 CD2  TRP A 315     -18.820  21.107  19.370                       C  
ATOM    520 NE1  TRP A 315     -17.803  22.735  18.222                       N  
ATOM    521 CE2  TRP A 315     -17.774  22.052  19.402                       C  
ATOM    522 CE3  TRP A 315     -19.000  20.266  20.468                       C  
ATOM    523 CZ2  TRP A 315     -16.925  22.192  20.493                       C  
ATOM    524 CZ3  TRP A 315     -18.133  20.405  21.548                       C  
ATOM    525 CH2  TRP A 315     -17.123  21.345  21.552                       C  
ATOM    526 N    MET A 316     -22.647  18.119  18.435                       N  
ATOM    527 CA   MET A 316     -24.089  17.926  18.427                       C  
ATOM    528 C    MET A 316     -24.758  18.945  19.339                       C  
ATOM    529 O    MET A 316     -24.106  19.670  20.111                       O  
ATOM    530 CB   MET A 316     -24.455  16.482  18.856                       C  
ATOM    531 CG   MET A 316     -24.343  16.234  20.352                       C  
ATOM    532 SD   MET A 316     -24.559  14.474  20.770                       S  
ATOM    533 CE   MET A 316     -22.935  13.878  20.331                       C  
ATOM    534 N    GLY A 317     -26.090  19.007  19.280                       N  
ATOM    535 CA   GLY A 317     -26.814  20.016  20.034                       C  
ATOM    536 C    GLY A 317     -27.119  19.607  21.472                       C  
ATOM    537 O    GLY A 317     -28.296  19.515  21.861                       O  
ATOM    538 N    LEU A 318     -26.079  19.397  22.274                       N  
ATOM    539 CA   LEU A 318     -26.233  18.899  23.646                       C  
ATOM    540 C    LEU A 318     -25.172  19.517  24.537                       C  
ATOM    541 O    LEU A 318     -24.000  19.535  24.152                       O  
ATOM    542 CB   LEU A 318     -26.102  17.371  23.628                       C  
ATOM    543 CG   LEU A 318     -26.217  16.612  24.956                       C  
ATOM    544 CD1  LEU A 318     -27.655  16.691  25.440                       C  
ATOM    545 CD2  LEU A 318     -25.769  15.167  24.741                       C  
ATOM    546 N    SER A 319     -25.575  19.990  25.732                       N  
ATOM    547 CA   SER A 319     -24.642  20.630  26.643                       C  
ATOM    548 C    SER A 319     -25.101  20.468  28.089                       C  
ATOM    549 O    SER A 319     -26.263  20.120  28.370                       O  
ATOM    550 CB   SER A 319     -24.498  22.139  26.337                       C  
ATOM    551 OG   SER A 319     -25.606  22.886  26.863                       O  
ATOM    552 N    ASP A 320     -24.152  20.684  29.015                       N  
ATOM    553 CA   ASP A 320     -24.479  20.864  30.439                       C  
ATOM    554 C    ASP A 320     -24.022  22.255  30.901                       C  
ATOM    555 O    ASP A 320     -23.562  22.455  32.035                       O  
ATOM    556 CB   ASP A 320     -23.893  19.754  31.314                       C  
ATOM    557 CG   ASP A 320     -22.374  19.824  31.460                       C  
ATOM    558 OD1  ASP A 320     -21.720  20.502  30.675                       O  
ATOM    559 OD2  ASP A 320     -21.820  19.170  32.384                       O  
ATOM    560 N    LEU A 321     -24.156  23.230  30.010                       N  
ATOM    561 CA   LEU A 321     -23.732  24.599  30.324                       C  
ATOM    562 C    LEU A 321     -24.543  25.207  31.458                       C  
ATOM    563 O    LEU A 321     -23.986  25.875  32.343                       O  
ATOM    564 CB   LEU A 321     -23.858  25.462  29.075                       C  
ATOM    565 CG   LEU A 321     -22.739  25.288  28.072                       C  
ATOM    566 CD1  LEU A 321     -23.235  25.757  26.704                       C  
ATOM    567 CD2  LEU A 321     -21.528  26.086  28.496                       C  
ATOM    568 N    ASN A 322     -25.863  25.018  31.442                       N  
ATOM    569 CA   ASN A 322     -26.696  25.681  32.451                       C  
ATOM    570 C    ASN A 322     -26.514  25.063  33.837                       C  
ATOM    571 O    ASN A 322     -26.498  25.778  34.845                       O  
ATOM    572 CB   ASN A 322     -28.170  25.639  32.035                       C  
ATOM    573 CG   ASN A 322     -28.482  26.598  30.884                       C  
ATOM    574 OD1  ASN A 322     -27.741  27.560  30.628                       O  
ATOM    575 ND2  ASN A 322     -29.591  26.344  30.186                       N  
ATOM    576 N    GLN A 323     -26.389  23.737  33.921                       N  
ATOM    577 CA   GLN A 323     -26.197  23.079  35.208                       C  
ATOM    578 C    GLN A 323     -25.231  21.913  35.015                       C  
ATOM    579 O    GLN A 323     -25.583  20.928  34.360                       O  
ATOM    580 CB   GLN A 323     -27.536  22.595  35.765                       C  
ATOM    581 CG   GLN A 323     -27.567  22.486  37.274                       C  
ATOM    582 CD   GLN A 323     -28.964  22.185  37.785                       C  
ATOM    583 OE1  GLN A 323     -29.608  23.019  38.424                       O  
ATOM    584 NE2  GLN A 323     -29.419  20.958  37.545                       N  
ATOM    585 N    GLU A 324     -24.023  22.028  35.568                       N  
ATOM    586 CA   GLU A 324     -23.004  20.997  35.410                       C  
ATOM    587 C    GLU A 324     -23.546  19.634  35.806                       C  
ATOM    588 O    GLU A 324     -24.111  19.469  36.895                       O  
ATOM    589 CB   GLU A 324     -21.774  21.349  36.270                       C  
ATOM    590 CG   GLU A 324     -20.653  20.303  36.246                       C  
ATOM    591 CD   GLU A 324     -20.050  20.113  34.851                       C  
ATOM    592 OE1  GLU A 324     -19.980  21.109  34.100                       O  
ATOM    593 OE2  GLU A 324     -19.668  18.964  34.514                       O  
ATOM    594 N    GLY A 325     -23.344  18.646  34.923                       N  
ATOM    595 CA   GLY A 325     -23.816  17.292  35.158                       C  
ATOM    596 C    GLY A 325     -25.223  17.005  34.657                       C  
ATOM    597 O    GLY A 325     -25.604  15.835  34.571                       O  
ATOM    598 N    THR A 326     -26.010  18.030  34.333                       N  
ATOM    599 CA   THR A 326     -27.351  17.850  33.775                       C  
ATOM    600 C    THR A 326     -27.289  18.170  32.281                       C  
ATOM    601 O    THR A 326     -27.124  19.338  31.890                       O  
ATOM    602 CB   THR A 326     -28.366  18.731  34.488                       C  
ATOM    603 OG1  THR A 326     -28.417  18.363  35.877                       O  
ATOM    604 CG2  THR A 326     -29.745  18.553  33.874                       C  
ATOM    605 N    TRP A 327     -27.414  17.138  31.458                       N  
ATOM    606 CA   TRP A 327     -27.255  17.281  30.016                       C  
ATOM    607 C    TRP A 327     -28.617  17.519  29.364                       C  
ATOM    608 O    TRP A 327     -29.598  16.846  29.679                       O  
ATOM    609 CB   TRP A 327     -26.543  16.047  29.447                       C  
ATOM    610 CG   TRP A 327     -25.086  16.049  29.832                       C  
ATOM    611 CD1  TRP A 327     -24.538  15.536  30.960                       C  
ATOM    612 CD2  TRP A 327     -24.013  16.669  29.106                       C  
ATOM    613 NE1  TRP A 327     -23.170  15.774  30.979                       N  
ATOM    614 CE2  TRP A 327     -22.833  16.482  29.855                       C  
ATOM    615 CE3  TRP A 327     -23.932  17.341  27.883                       C  
ATOM    616 CZ2  TRP A 327     -21.597  16.923  29.412                       C  
ATOM    617 CZ3  TRP A 327     -22.707  17.800  27.449                       C  
ATOM    618 CH2  TRP A 327     -21.545  17.590  28.229                       C  
ATOM    619 N    GLN A 328     -28.671  18.502  28.473                       N  
ATOM    620 CA   GLN A 328     -29.905  18.971  27.872                       C  
ATOM    621 C    GLN A 328     -29.676  19.276  26.399                       C  
ATOM    622 O    GLN A 328     -28.677  19.902  26.039                       O  
ATOM    623 CB   GLN A 328     -30.406  20.249  28.576                       C  
ATOM    624 CG   GLN A 328     -31.791  20.700  28.145                       C  
ATOM    625 CD   GLN A 328     -32.212  22.017  28.788                       C  
ATOM    626 OE1  GLN A 328     -32.758  22.884  28.123                       O  
ATOM    627 NE2  GLN A 328     -31.961  22.160  30.077                       N  
ATOM    628 N    TRP A 329     -30.602  18.832  25.554                       N  
ATOM    629 CA   TRP A 329     -30.554  19.151  24.142                       C  
ATOM    630 C    TRP A 329     -30.956  20.609  23.915                       C  
ATOM    631 O    TRP A 329     -31.627  21.240  24.741                       O  
ATOM    632 CB   TRP A 329     -31.481  18.234  23.357                       C  
ATOM    633 CG   TRP A 329     -31.127  16.782  23.457                       C  
ATOM    634 CD1  TRP A 329     -31.690  15.843  24.282                       C  
ATOM    635 CD2  TRP A 329     -30.110  16.096  22.702                       C  
ATOM    636 NE1  TRP A 329     -31.080  14.603  24.075                       N  
ATOM    637 CE2  TRP A 329     -30.116  14.747  23.112                       C  
ATOM    638 CE3  TRP A 329     -29.197  16.505  21.716                       C  
ATOM    639 CZ2  TRP A 329     -29.253  13.808  22.576                       C  
ATOM    640 CZ3  TRP A 329     -28.341  15.556  21.178                       C  
ATOM    641 CH2  TRP A 329     -28.385  14.229  21.611                       C  
ATOM    642 N    VAL A 330     -30.546  21.150  22.766                       N  
ATOM    643 CA   VAL A 330     -30.782  22.573  22.517                       C  
ATOM    644 C    VAL A 330     -32.247  22.903  22.288                       C  
ATOM    645 O    VAL A 330     -32.621  24.074  22.324                       O  
ATOM    646 CB   VAL A 330     -29.942  23.082  21.330                       C  
ATOM    647 CG1  VAL A 330     -28.476  23.054  21.688                       C  
ATOM    648 CG2  VAL A 330     -30.227  22.238  20.063                       C  
ATOM    649 N    ASP A 331     -33.098  21.912  22.049                       N  
ATOM    650 CA   ASP A 331     -34.541  22.145  21.986                       C  
ATOM    651 C    ASP A 331     -35.200  22.092  23.355                       C  
ATOM    652 O    ASP A 331     -36.429  22.151  23.447                       O  
ATOM    653 CB   ASP A 331     -35.204  21.146  21.028                       C  
ATOM    654 CG   ASP A 331     -35.182  19.722  21.537                       C  
ATOM    655 OD1  ASP A 331     -34.568  19.428  22.597                       O  
ATOM    656 OD2  ASP A 331     -35.774  18.870  20.842                       O  
ATOM    657 N    GLY A 332     -34.410  21.980  24.422                       N  
ATOM    658 CA   GLY A 332     -34.929  21.926  25.776                       C  
ATOM    659 C    GLY A 332     -35.156  20.529  26.303                       C  
ATOM    660 O    GLY A 332     -35.342  20.374  27.511                       O  
ATOM    661 N    SER A 333     -35.150  19.506  25.444                       N  
ATOM    662 CA   SER A 333     -35.449  18.159  25.923                       C  
ATOM    663 C    SER A 333     -34.287  17.634  26.776                       C  
ATOM    664 O    SER A 333     -33.128  17.958  26.533                       O  
ATOM    665 CB   SER A 333     -35.713  17.229  24.740                       C  
ATOM    666 OG   SER A 333     -34.613  17.178  23.854                       O  
ATOM    667 N    PRO A 334     -34.575  16.846  27.811                       N  
ATOM    668 CA   PRO A 334     -33.504  16.288  28.635                       C  
ATOM    669 C    PRO A 334     -32.871  15.070  27.977                       C  
ATOM    670 O    PRO A 334     -33.517  14.351  27.198                       O  
ATOM    671 CB   PRO A 334     -34.231  15.871  29.919                       C  
ATOM    672 CG   PRO A 334     -35.557  15.446  29.417                       C  
ATOM    673 CD   PRO A 334     -35.904  16.435  28.309                       C  
ATOM    674 N    LEU A 335     -31.595  14.849  28.301                       N  
ATOM    675 CA   LEU A 335     -30.914  13.634  27.850                       C  
ATOM    676 C    LEU A 335     -31.492  12.452  28.616                       C  
ATOM    677 O    LEU A 335     -31.452  12.455  29.847                       O  
ATOM    678 CB   LEU A 335     -29.412  13.721  28.084                       C  
ATOM    679 CG   LEU A 335     -28.600  12.503  27.618                       C  
ATOM    680 CD1  LEU A 335     -28.689  12.344  26.118                       C  
ATOM    681 CD2  LEU A 335     -27.133  12.601  28.070                       C  
ATOM    682 N    LEU A 336     -32.010  11.488  27.921                       N  
ATOM    683 CA   LEU A 336     -32.681  10.349  28.566                       C  
ATOM    684 C    LEU A 336     -31.686   9.258  28.966                       C  
ATOM    685 O    LEU A 336     -30.604   9.149  28.378                       O  
ATOM    686 CB   LEU A 336     -33.735   9.745  27.619                       C  
ATOM    687 CG   LEU A 336     -34.888  10.658  27.199                       C  
ATOM    688 CD1  LEU A 336     -35.730  10.003  26.099                       C  
ATOM    689 CD2  LEU A 336     -35.760  11.036  28.400                       C  
ATOM    690 N    PRO A 337     -32.022   8.462  29.985                       N  
ATOM    691 CA   PRO A 337     -31.093   7.415  30.437                       C  
ATOM    692 C    PRO A 337     -30.769   6.395  29.367                       C  
ATOM    693 O    PRO A 337     -29.700   5.774  29.415                       O  
ATOM    694 CB   PRO A 337     -31.845   6.747  31.606                       C  
ATOM    695 CG   PRO A 337     -32.874   7.722  32.031                       C  
ATOM    696 CD   PRO A 337     -33.219   8.568  30.835                       C  
ATOM    697 N    SER A 338     -31.684   6.190  28.411                       N  
ATOM    698 CA   SER A 338     -31.491   5.274  27.294                       C  
ATOM    699 C    SER A 338     -30.365   5.715  26.370                       C  
ATOM    700 O    SER A 338     -29.997   4.961  25.459                       O  
ATOM    701 CB   SER A 338     -32.787   5.189  26.501                       C  
ATOM    702 OG   SER A 338     -33.221   6.506  26.135                       O  
ATOM    703 N    PHE A 339     -29.818   6.915  26.577                       N  
ATOM    704 CA   PHE A 339     -28.715   7.409  25.774                       C  
ATOM    705 C    PHE A 339     -27.377   7.401  26.499                       C  
ATOM    706 O    PHE A 339     -26.348   7.685  25.868                       O  
ATOM    707 CB   PHE A 339     -29.025   8.852  25.296                       C  
ATOM    708 CG   PHE A 339     -30.028   8.921  24.184                       C  
ATOM    709 CD1  PHE A 339     -31.372   8.712  24.422                       C  
ATOM    710 CD2  PHE A 339     -29.607   9.182  22.887                       C  
ATOM    711 CE1  PHE A 339     -32.303   8.782  23.387                       C  
ATOM    712 CE2  PHE A 339     -30.529   9.243  21.844                       C  
ATOM    713 CZ   PHE A 339     -31.881   9.055  22.103                       C  
ATOM    714 N    LYS A 340     -27.344   7.078  27.793                       N  
ATOM    715 CA   LYS A 340     -26.083   7.135  28.521                       C  
ATOM    716 C    LYS A 340     -25.064   6.168  27.945                       C  
ATOM    717 O    LYS A 340     -23.859   6.434  28.006                       O  
ATOM    718 CB   LYS A 340     -26.298   6.860  30.007                       C  
ATOM    719 CG   LYS A 340     -27.166   7.919  30.713                       C  
ATOM    720 CD   LYS A 340     -26.349   8.930  31.545                       C  
ATOM    721 CE   LYS A 340     -25.779  10.091  30.699                       C  
ATOM    722 NZ   LYS A 340     -24.943  11.056  31.480                       N  
ATOM    723 N    GLN A 341     -25.520   5.065  27.338                       N  
ATOM    724 CA   GLN A 341     -24.606   4.107  26.743                       C  
ATOM    725 C    GLN A 341     -23.670   4.715  25.695                       C  
ATOM    726 O    GLN A 341     -22.635   4.116  25.387                       O  
ATOM    727 CB   GLN A 341     -25.408   3.004  26.035                       C  
ATOM    728 CG   GLN A 341     -26.385   3.527  25.019                       C  
ATOM    729 CD   GLN A 341     -27.105   2.414  24.275                       C  
ATOM    730 OE1  GLN A 341     -26.470   1.472  23.778                       O  
ATOM    731 NE2  GLN A 341     -28.431   2.515  24.187                       N  
ATOM    732 N    TYR A 342     -24.025   5.865  25.108                       N  
ATOM    733 CA   TYR A 342     -23.263   6.363  23.964                       C  
ATOM    734 C    TYR A 342     -22.010   7.143  24.362                       C  
ATOM    735 O    TYR A 342     -21.118   7.315  23.522                       O  
ATOM    736 CB   TYR A 342     -24.162   7.220  23.077                       C  
ATOM    737 CG   TYR A 342     -25.368   6.434  22.540                       C  
ATOM    738 CD1  TYR A 342     -25.195   5.215  21.898                       C  
ATOM    739 CD2  TYR A 342     -26.662   6.907  22.718                       C  
ATOM    740 CE1  TYR A 342     -26.282   4.490  21.423                       C  
ATOM    741 CE2  TYR A 342     -27.754   6.208  22.247                       C  
ATOM    742 CZ   TYR A 342     -27.569   4.993  21.602                       C  
ATOM    743 OH   TYR A 342     -28.663   4.276  21.139                       O  
ATOM    744 N    TRP A 343     -21.892   7.569  25.606                       N  
ATOM    745 CA   TRP A 343     -20.667   8.214  26.066                       C  
ATOM    746 C    TRP A 343     -19.473   7.267  25.961                       C  
ATOM    747 O    TRP A 343     -19.540   6.089  26.358                       O  
ATOM    748 CB   TRP A 343     -20.785   8.669  27.530                       C  
ATOM    749 CG   TRP A 343     -21.727   9.773  27.813                       C  
ATOM    750 CD1  TRP A 343     -22.919   9.682  28.495                       C  
ATOM    751 CD2  TRP A 343     -21.588  11.145  27.446                       C  
ATOM    752 NE1  TRP A 343     -23.506  10.920  28.580                       N  
ATOM    753 CE2  TRP A 343     -22.724  11.828  27.929                       C  
ATOM    754 CE3  TRP A 343     -20.614  11.873  26.765                       C  
ATOM    755 CZ2  TRP A 343     -22.905  13.206  27.755                       C  
ATOM    756 CZ3  TRP A 343     -20.811  13.239  26.574                       C  
ATOM    757 CH2  TRP A 343     -21.933  13.877  27.074                       C  
ATOM    758 N    ASN A 344     -18.350   7.789  25.470                       N  
ATOM    759 CA   ASN A 344     -17.131   6.998  25.436                       C  
ATOM    760 C    ASN A 344     -16.734   6.623  26.866                       C  
ATOM    761 O    ASN A 344     -17.133   7.277  27.832                       O  
ATOM    762 CB   ASN A 344     -15.986   7.758  24.770                       C  
ATOM    763 CG   ASN A 344     -16.172   7.918  23.262                       C  
ATOM    764 OD1  ASN A 344     -16.743   7.047  22.585                       O  
ATOM    765 ND2  ASN A 344     -15.677   9.031  22.724                       N  
ATOM    766 N    ARG A 345     -15.922   5.576  26.976                       N  
ATOM    767 CA   ARG A 345     -15.451   5.092  28.270                       C  
ATOM    768 C    ARG A 345     -14.769   6.222  29.029                       C  
ATOM    769 O    ARG A 345     -13.884   6.883  28.490                       O  
ATOM    770 CB   ARG A 345     -14.482   3.932  28.064                       C  
ATOM    771 CG   ARG A 345     -13.972   3.305  29.357                       C  
ATOM    772 CD   ARG A 345     -13.118   2.069  29.088                       C  
ATOM    773 NE   ARG A 345     -12.651   1.456  30.331                       N  
ATOM    774 CZ   ARG A 345     -11.916   0.351  30.399                       C  
ATOM    775 NH1  ARG A 345     -11.546  -0.126  31.581                       N  
ATOM    776 NH2  ARG A 345     -11.552  -0.277  29.292                       N  
ATOM    777 N    GLY A 346     -15.185   6.429  30.269                       N  
ATOM    778 CA   GLY A 346     -14.664   7.490  31.111                       C  
ATOM    779 C    GLY A 346     -15.351   8.833  30.960                       C  
ATOM    780 O    GLY A 346     -15.064   9.745  31.738                       O  
ATOM    781 N    GLU A 347     -16.234   8.994  29.988                       N  
ATOM    782 CA   GLU A 347     -16.907  10.255  29.742                       C  
ATOM    783 C    GLU A 347     -18.314  10.242  30.331                       C  
ATOM    784 O    GLU A 347     -18.900   9.171  30.523                       O  
ATOM    785 CB   GLU A 347     -16.991  10.515  28.225                       C  
ATOM    786 CG   GLU A 347     -15.658  10.337  27.480                       C  
ATOM    787 CD   GLU A 347     -14.594  11.381  27.823                       C  
ATOM    788 OE1  GLU A 347     -14.924  12.427  28.483                       O  
ATOM    789 OE2  GLU A 347     -13.414  11.176  27.416                       O  
ATOM    790 N    PRO A 348     -18.900  11.404  30.618                       N  
ATOM    791 CA   PRO A 348     -18.326  12.761  30.501                       C  
ATOM    792 C    PRO A 348     -17.464  13.068  31.695                       C  
ATOM    793 O    PRO A 348     -17.938  12.851  32.796                       O  
ATOM    794 CB   PRO A 348     -19.551  13.665  30.449                       C  
ATOM    795 CG   PRO A 348     -20.581  12.935  31.214                       C  
ATOM    796 CD   PRO A 348     -20.317  11.450  31.042                       C  
ATOM    797 N    ASN A 349     -16.244  13.581  31.489                       N  
ATOM    798 CA   ASN A 349     -15.326  13.765  32.604                       C  
ATOM    799 C    ASN A 349     -15.038  15.218  32.945                       C  
ATOM    800 O    ASN A 349     -14.373  15.471  33.957                       O  
ATOM    801 CB   ASN A 349     -14.016  13.020  32.339                       C  
ATOM    802 CG   ASN A 349     -13.319  13.453  31.060                       C  
ATOM    803 OD1  ASN A 349     -13.698  14.441  30.403                       O  
ATOM    804 ND2  ASN A 349     -12.252  12.725  30.707                       N  
ATOM    805 N    ASN A 350     -15.554  16.170  32.164                       N  
ATOM    806 CA   ASN A 350     -15.469  17.604  32.484                       C  
ATOM    807 C    ASN A 350     -14.027  18.069  32.728                       C  
ATOM    808 O    ASN A 350     -13.789  18.957  33.536                       O  
ATOM    809 CB   ASN A 350     -16.339  17.952  33.701                       C  
ATOM    810 CG   ASN A 350     -16.671  19.447  33.778                       C  
ATOM    811 OD1  ASN A 350     -17.063  20.063  32.763                       O  
ATOM    812 ND2  ASN A 350     -16.533  20.031  34.967                       N  
ATOM    813 N    VAL A 351     -13.049  17.458  32.055                       N  
ATOM    814 CA   VAL A 351     -11.649  17.745  32.370                       C  
ATOM    815 C    VAL A 351     -11.288  19.127  31.836                       C  
ATOM    816 O    VAL A 351     -11.342  19.378  30.626                       O  
ATOM    817 CB   VAL A 351     -10.722  16.648  31.825                       C  
ATOM    818 CG1  VAL A 351     -10.901  16.438  30.345                       C  
ATOM    819 CG2  VAL A 351      -9.271  17.007  32.115                       C  
ATOM    820 N    GLY A 352     -10.925  20.037  32.743                       N  
ATOM    821 CA   GLY A 352     -10.712  21.426  32.363                       C  
ATOM    822 C    GLY A 352     -11.969  22.206  32.015                       C  
ATOM    823 O    GLY A 352     -11.889  23.201  31.286                       O  
ATOM    824 N    GLU A 353     -13.132  21.778  32.519                       N  
ATOM    825 CA   GLU A 353     -14.431  22.370  32.231                       C  
ATOM    826 C    GLU A 353     -14.846  22.133  30.784                       C  
ATOM    827 O    GLU A 353     -14.460  22.889  29.870                       O  
ATOM    828 CB   GLU A 353     -14.460  23.861  32.556                       C  
ATOM    829 CG   GLU A 353     -14.668  24.134  34.051                       C  
ATOM    830 CD   GLU A 353     -15.987  23.582  34.574                       C  
ATOM    831 OE1  GLU A 353     -16.975  23.566  33.807                       O  
ATOM    832 OE2  GLU A 353     -16.035  23.162  35.750                       O  
ATOM    833 N    GLU A 354     -15.660  21.102  30.587                       N  
ATOM    834 CA   GLU A 354     -16.121  20.676  29.262                       C  
ATOM    835 C    GLU A 354     -17.646  20.576  29.325                       C  
ATOM    836 O    GLU A 354     -18.201  19.693  30.001                       O  
ATOM    837 CB   GLU A 354     -15.500  19.339  28.876                       C  
ATOM    838 CG   GLU A 354     -13.958  19.323  28.926                       C  
ATOM    839 CD   GLU A 354     -13.352  17.997  28.500                       C  
ATOM    840 OE1  GLU A 354     -13.762  16.938  29.012                       O  
ATOM    841 OE2  GLU A 354     -12.452  18.020  27.631                       O  
ATOM    842 N    ASP A 355     -18.337  21.417  28.559                       N  
ATOM    843 CA   ASP A 355     -19.781  21.536  28.712                       C  
ATOM    844 C    ASP A 355     -20.562  21.295  27.417                       C  
ATOM    845 O    ASP A 355     -21.783  21.463  27.412                       O  
ATOM    846 CB   ASP A 355     -20.123  22.912  29.279                       C  
ATOM    847 CG   ASP A 355     -19.532  23.138  30.686                       C  
ATOM    848 OD1  ASP A 355     -19.180  22.154  31.393                       O  
ATOM    849 OD2  ASP A 355     -19.450  24.315  31.093                       O  
ATOM    850 N    CYX A 356     -19.907  20.849  26.343                       N  
ATOM    851 CA   CYX A 356     -20.535  20.652  25.049                       C  
ATOM    852 C    CYX A 356     -20.175  19.263  24.541                       C  
ATOM    853 O    CYX A 356     -19.040  18.819  24.730                       O  
ATOM    854 CB   CYX A 356     -20.053  21.723  24.072                       C  
ATOM    855 SG   CYX A 356     -20.702  23.406  24.528                       S  
ATOM    856 N    ALA A 357     -21.151  18.582  23.903                       N  
ATOM    857 CA   ALA A 357     -20.974  17.211  23.461                       C  
ATOM    858 C    ALA A 357     -20.605  17.120  21.991                       C  
ATOM    859 O    ALA A 357     -21.118  17.898  21.158                       O  
ATOM    860 CB   ALA A 357     -22.249  16.390  23.682                       C  
ATOM    861 N    GLU A 358     -19.751  16.123  21.672                       N  
ATOM    862 CA   GLU A 358     -19.275  15.876  20.306                       C  
ATOM    863 C    GLU A 358     -19.291  14.380  19.997                       C  
ATOM    864 O    GLU A 358     -19.201  13.537  20.902                       O  
ATOM    865 CB   GLU A 358     -17.814  16.395  20.111                       C  
ATOM    866 CG   GLU A 358     -16.833  15.774  21.111                       C  
ATOM    867 CD   GLU A 358     -15.380  15.774  20.643                       C  
ATOM    868 OE1  GLU A 358     -14.479  15.486  21.479                       O  
ATOM    869 OE2  GLU A 358     -15.113  16.076  19.461                       O  
ATOM    870 N    PHE A 359     -19.424  14.057  18.718                       N  
ATOM    871 CA   PHE A 359     -19.123  12.725  18.224                       C  
ATOM    872 C    PHE A 359     -17.611  12.584  18.132                       C  
ATOM    873 O    PHE A 359     -16.949  13.414  17.501                       O  
ATOM    874 CB   PHE A 359     -19.739  12.492  16.831                       C  
ATOM    875 CG   PHE A 359     -21.234  12.665  16.789                       C  
ATOM    876 CD1  PHE A 359     -22.065  11.627  17.138                       C  
ATOM    877 CD2  PHE A 359     -21.795  13.860  16.374                       C  
ATOM    878 CE1  PHE A 359     -23.452  11.787  17.082                       C  
ATOM    879 CE2  PHE A 359     -23.145  14.039  16.338                       C  
ATOM    880 CZ   PHE A 359     -23.981  13.011  16.687                       C  
ATOM    881 N    SER A 360     -17.074  11.546  18.763                       N  
ATOM    882 CA   SER A 360     -15.635  11.333  18.854                       C  
ATOM    883 C    SER A 360     -15.373   9.838  18.759                       C  
ATOM    884 O    SER A 360     -15.622   9.094  19.718                       O  
ATOM    885 CB   SER A 360     -15.086  11.888  20.165                       C  
ATOM    886 OG   SER A 360     -13.732  11.449  20.382                       O  
ATOM    887 N    GLY A 361     -14.865   9.398  17.614                       N  
ATOM    888 CA   GLY A 361     -14.621   7.970  17.438                       C  
ATOM    889 C    GLY A 361     -15.897   7.171  17.407                       C  
ATOM    890 O    GLY A 361     -16.753   7.394  16.554                       O  
ATOM    891 N    ASN A 362     -16.052   6.232  18.335                       N  
ATOM    892 CA   ASN A 362     -17.238   5.376  18.337                       C  
ATOM    893 C    ASN A 362     -18.363   5.895  19.221                       C  
ATOM    894 O    ASN A 362     -19.426   5.271  19.271                       O  
ATOM    895 CB   ASN A 362     -16.858   3.971  18.830                       C  
ATOM    896 CG   ASN A 362     -15.852   3.288  17.918                       C  
ATOM    897 OD1  ASN A 362     -16.037   3.230  16.699                       O  
ATOM    898 ND2  ASN A 362     -14.770   2.802  18.505                       N  
ATOM    899 N    GLY A 363     -18.143   6.956  19.980                       N  
ATOM    900 CA   GLY A 363     -19.144   7.434  20.918                       C  
ATOM    901 C    GLY A 363     -19.100   8.922  21.090                       C  
ATOM    902 O    GLY A 363     -18.681   9.655  20.185                       O  
ATOM    903 N    TRP A 364     -19.541   9.371  22.268                       N  
ATOM    904 CA   TRP A 364     -19.615  10.791  22.588                       C  
ATOM    905 C    TRP A 364     -18.552  11.194  23.597                       C  
ATOM    906 O    TRP A 364     -18.193  10.404  24.477                       O  
ATOM    907 CB   TRP A 364     -20.973  11.136  23.188                       C  
ATOM    908 CG   TRP A 364     -22.187  10.835  22.380                       C  
ATOM    909 CD1  TRP A 364     -22.253  10.363  21.096                       C  
ATOM    910 CD2  TRP A 364     -23.554  10.975  22.828                       C  
ATOM    911 NE1  TRP A 364     -23.570  10.235  20.726                       N  
ATOM    912 CE2  TRP A 364     -24.380  10.606  21.764                       C  
ATOM    913 CE3  TRP A 364     -24.141  11.391  24.028                       C  
ATOM    914 CZ2  TRP A 364     -25.763  10.607  21.864                       C  
ATOM    915 CZ3  TRP A 364     -25.512  11.399  24.124                       C  
ATOM    916 CH2  TRP A 364     -26.305  11.023  23.033                       C  
ATOM    917 N    ASN A 365     -18.102  12.464  23.506                       N  
ATOM    918 CA   ASN A 365     -17.197  13.073  24.481                       C  
ATOM    919 C    ASN A 365     -17.685  14.478  24.836                       C  
ATOM    920 O    ASN A 365     -18.259  15.165  24.008                       O  
ATOM    921 CB   ASN A 365     -15.761  13.179  23.948                       C  
ATOM    922 CG   ASN A 365     -14.852  13.958  24.855                       C  
ATOM    923 OD1  ASN A 365     -14.749  13.668  26.059                       O  
ATOM    924 ND2  ASN A 365     -14.181  14.980  24.297                       N  
ATOM    925 N    ASP A 366     -17.457  14.900  26.078                       N  
ATOM    926 CA   ASP A 366     -17.627  16.307  26.426                       C  
ATOM    927 C    ASP A 366     -16.297  17.020  26.181                       C  
ATOM    928 O    ASP A 366     -15.234  16.522  26.574                       O  
ATOM    929 CB   ASP A 366     -18.112  16.493  27.869                       C  
ATOM    930 CG   ASP A 366     -17.198  15.861  28.912                       C  
ATOM    931 OD1  ASP A 366     -16.442  14.881  28.603                       O  
ATOM    932 OD2  ASP A 366     -17.251  16.337  30.078                       O  
ATOM    933 N    ASP A 367     -16.357  18.171  25.496                       N  
ATOM    934 CA   ASP A 367     -15.156  18.952  25.207                       C  
ATOM    935 C    ASP A 367     -15.435  20.428  25.512                       C  
ATOM    936 O    ASP A 367     -16.563  20.818  25.856                       O  
ATOM    937 CB   ASP A 367     -14.730  18.764  23.754                       C  
ATOM    938 CG   ASP A 367     -13.203  18.816  23.557                       C  
ATOM    939 OD1  ASP A 367     -12.514  19.458  24.393                       O  
ATOM    940 OD2  ASP A 367     -12.701  18.244  22.552                       O  
ATOM    941 N    LYS A 368     -14.406  21.255  25.328                       N  
ATOM    942 CA   LYS A 368     -14.509  22.688  25.604                       C  
ATOM    943 C    LYS A 368     -15.309  23.394  24.508                       C  
ATOM    944 O    LYS A 368     -15.009  23.256  23.308                       O  
ATOM    945 CB   LYS A 368     -13.126  23.309  25.708                       C  
ATOM    946 CG   LYS A 368     -12.334  22.881  26.942                       C  
ATOM    947 CD   LYS A 368     -11.460  21.662  26.668                       C  
ATOM    948 CE   LYS A 368     -10.765  21.154  27.947                       C  
ATOM    949 NZ   LYS A 368     -10.216  19.774  27.782                       N  
ATOM    950 N    CYX A 369     -16.293  24.190  24.929                       N  
ATOM    951 CA   CYX A 369     -17.212  24.806  23.984                       C  
ATOM    952 C    CYX A 369     -16.532  25.811  23.063                       C  
ATOM    953 O    CYX A 369     -17.054  26.076  21.975                       O  
ATOM    954 CB   CYX A 369     -18.361  25.468  24.756                       C  
ATOM    955 SG   CYX A 369     -19.328  24.246  25.780                       S  
ATOM    956 N    ASN A 370     -15.385  26.362  23.471                       N  
ATOM    957 CA   ASN A 370     -14.660  27.322  22.650                       C  
ATOM    958 C    ASN A 370     -13.819  26.684  21.566                       C  
ATOM    959 O    ASN A 370     -13.269  27.404  20.734                       O  
ATOM    960 CB   ASN A 370     -13.738  28.190  23.534                       C  
ATOM    961 CG   ASN A 370     -12.761  27.347  24.342                       C  
ATOM    962 OD1  ASN A 370     -13.154  26.386  25.009                       O  
ATOM    963 ND2  ASN A 370     -11.495  27.696  24.283                       N  
ATOM    964 N    LEU A 371     -13.722  25.362  21.529                       N  
ATOM    965 CA   LEU A 371     -12.896  24.681  20.542                       C  
ATOM    966 C    LEU A 371     -13.643  24.590  19.218                       C  
ATOM    967 O    LEU A 371     -14.870  24.394  19.188                       O  
ATOM    968 CB   LEU A 371     -12.524  23.281  21.031                       C  
ATOM    969 CG   LEU A 371     -11.432  22.552  20.252                       C  
ATOM    970 CD1  LEU A 371     -10.118  23.322  20.278                       C  
ATOM    971 CD2  LEU A 371     -11.228  21.142  20.804                       C  
ATOM    972 N    ALA A 372     -12.898  24.765  18.117                       N  
ATOM    973 CA   ALA A 372     -13.480  24.651  16.786                       C  
ATOM    974 C    ALA A 372     -13.591  23.181  16.376                       C  
ATOM    975 O    ALA A 372     -12.590  22.440  16.399                       O  
ATOM    976 CB   ALA A 372     -12.615  25.408  15.784                       C  
ATOM    977 N    LYS A 373     -14.789  22.775  15.956                       N  
ATOM    978 CA   LYS A 373     -15.031  21.430  15.454                       C  
ATOM    979 C    LYS A 373     -15.994  21.512  14.273                       C  
ATOM    980 O    LYS A 373     -16.618  22.552  14.024                       O  
ATOM    981 CB   LYS A 373     -15.648  20.481  16.508                       C  
ATOM    982 CG   LYS A 373     -14.797  20.271  17.774                       C  
ATOM    983 CD   LYS A 373     -15.536  19.354  18.755                       C  
ATOM    984 CE   LYS A 373     -14.759  19.190  20.082                       C  
ATOM    985 NZ   LYS A 373     -13.529  18.364  19.917                       N  
ATOM    986 N    PHE A 374     -16.123  20.392  13.549                       N  
ATOM    987 CA   PHE A 374     -17.204  20.269  12.568                       C  
ATOM    988 C    PHE A 374     -18.544  20.195  13.297                       C  
ATOM    989 O    PHE A 374     -18.605  20.045  14.517                       O  
ATOM    990 CB   PHE A 374     -16.977  19.029  11.691                       C  
ATOM    991 CG   PHE A 374     -15.692  19.085  10.883                       C  
ATOM    992 CD1  PHE A 374     -15.660  19.727   9.651                       C  
ATOM    993 CD2  PHE A 374     -14.534  18.514  11.362                       C  
ATOM    994 CE1  PHE A 374     -14.485  19.794   8.916                       C  
ATOM    995 CE2  PHE A 374     -13.338  18.563  10.628                       C  
ATOM    996 CZ   PHE A 374     -13.315  19.210   9.404                       C  
ATOM    997 N    TRP A 375     -19.630  20.350  12.545                       N  
ATOM    998 CA   TRP A 375     -20.981  20.288  13.134                       C  
ATOM    999 C    TRP A 375     -21.943  19.661  12.130                       C  
ATOM   1000 O    TRP A 375     -21.641  19.563  10.928                       O  
ATOM   1001 CB   TRP A 375     -21.436  21.685  13.581                       C  
ATOM   1002 CG   TRP A 375     -21.728  22.658  12.475                       C  
ATOM   1003 CD1  TRP A 375     -22.944  22.871  11.872                       C  
ATOM   1004 CD2  TRP A 375     -20.813  23.563  11.845                       C  
ATOM   1005 NE1  TRP A 375     -22.833  23.818  10.900                       N  
ATOM   1006 CE2  TRP A 375     -21.536  24.262  10.856                       C  
ATOM   1007 CE3  TRP A 375     -19.454  23.842  12.009                       C  
ATOM   1008 CZ2  TRP A 375     -20.948  25.234  10.042                       C  
ATOM   1009 CZ3  TRP A 375     -18.863  24.797  11.185                       C  
ATOM   1010 CH2  TRP A 375     -19.616  25.475  10.219                       C  
ATOM   1011 N    ILE A 376     -23.077  19.187  12.649                       N  
ATOM   1012 CA   ILE A 376     -24.147  18.598  11.842                       C  
ATOM   1013 C    ILE A 376     -25.452  19.340  12.122                       C  
ATOM   1014 O    ILE A 376     -25.835  19.504  13.288                       O  
ATOM   1015 CB   ILE A 376     -24.325  17.101  12.143                       C  
ATOM   1016 CG1  ILE A 376     -23.114  16.312  11.601                       C  
ATOM   1017 CG2  ILE A 376     -25.608  16.574  11.532                       C  
ATOM   1018 CD1  ILE A 376     -23.068  14.879  12.109                       C  
ATOM   1019 N    CYX A 377     -26.139  19.770  11.059                       N  
ATOM   1020 CA   CYX A 377     -27.451  20.377  11.183                       C  
ATOM   1021 C    CYX A 377     -28.547  19.400  10.774                       C  
ATOM   1022 O    CYX A 377     -28.344  18.508   9.944                       O  
ATOM   1023 CB   CYX A 377     -27.568  21.645  10.306                       C  
ATOM   1024 SG   CYX A 377     -26.346  22.950  10.569                       S  
ATOM   1025 N    LYS A 378     -29.749  19.622  11.310                       N  
ATOM   1026 CA   LYS A 378     -30.899  18.773  11.027                       C  
ATOM   1027 C    LYS A 378     -32.121  19.624  10.775                       C  
ATOM   1028 O    LYS A 378     -32.336  20.626  11.456                       O  
ATOM   1029 CB   LYS A 378     -31.157  17.821  12.200                       C  
ATOM   1030 CG   LYS A 378     -32.408  16.984  12.083                       C  
ATOM   1031 CD   LYS A 378     -32.592  16.204  13.386                       C  
ATOM   1032 CE   LYS A 378     -33.891  15.438  13.408                       C  
ATOM   1033 NZ   LYS A 378     -34.006  14.679  14.686                       N  
ATOM   1034 N    LYS A 379     -32.925  19.225   9.783                       N  
ATOM   1035 CA   LYS A 379     -34.219  19.869   9.538                       C  
ATOM   1036 C    LYS A 379     -35.148  18.856   8.899                       C  
ATOM   1037 O    LYS A 379     -34.716  17.846   8.322                       O  
ATOM   1038 CB   LYS A 379     -34.028  21.115   8.649                       C  
ATOM   1039 CG   LYS A 379     -33.495  20.745   7.271                       C  
ATOM   1040 CD   LYS A 379     -32.999  21.937   6.465                       C  
ATOM   1041 CE   LYS A 379     -34.002  23.012   6.265                       C  
ATOM   1042 NZ   LYS A 379     -33.390  24.076   5.384                       N  
ATOM   1043 N    SER A 380     -36.435  19.120   8.999                       N  
ATOM   1044 CA   SER A 380     -37.413  18.156   8.502                       C  
ATOM   1045 C    SER A 380     -37.393  18.157   6.978                       C  
ATOM   1046 O    SER A 380     -37.046  19.148   6.338                       O  
ATOM   1047 CB   SER A 380     -38.806  18.460   9.057                       C  
ATOM   1048 OG   SER A 380     -39.329  19.663   8.561                       O  
ATOM   1049 N    ALA A 381     -37.733  17.008   6.396                       N  
ATOM   1050 CA   ALA A 381     -37.769  16.837   4.966                       C  
ATOM   1051 C    ALA A 381     -39.112  17.298   4.410                       C  
ATOM   1052 O    ALA A 381     -40.134  17.333   5.104                       O  
ATOM   1053 CB   ALA A 381     -37.539  15.364   4.606                       C  
ATOM   1054 N    ALA A 382     -39.095  17.684   3.142                       N  
ATOM   1055 CA   ALA A 382     -40.318  18.014   2.441                       C  
ATOM   1056 C    ALA A 382     -41.011  16.756   1.942                       C  
ATOM   1057 O    ALA A 382     -40.380  15.750   1.612                       O  
ATOM   1058 CB   ALA A 382     -40.017  18.941   1.263                       C  
ATOM   1059 N    SER A 383     -42.334  16.819   1.873                       N  
ATOM   1060 CA   SER A 383     -43.134  15.717   1.348                       C  
ATOM   1061 C    SER A 383     -43.409  15.970  -0.130                       C  
ATOM   1062 O    SER A 383     -43.754  17.091  -0.517                       O  
ATOM   1063 CB   SER A 383     -44.439  15.570   2.131                       C  
ATOM   1064 OG   SER A 383     -45.267  14.582   1.543                       O  
ATOM   1065 N    CYX A 384     -43.235  14.941  -0.949                       N  
ATOM   1066 CA   CYX A 384     -43.506  15.060  -2.382                       C  
ATOM   1067 C    CYX A 384     -44.610  14.084  -2.804                       C  
ATOM   1068 O    CYX A 384     -44.345  12.923  -3.109                       O  
ATOM   1069 CB   CYX A 384     -42.232  14.798  -3.199                       C  
ATOM   1070 SG   CYX A 384     -40.845  15.937  -2.881                       S  
ATOM   1071 CA    CA A 501     -19.494  19.934  32.043                      Ca  
ATOM   1072 CA    CA A 502     -14.177  14.815  28.016                      Ca  
ATOM   1073 CA    CA A 503     -19.331  23.419  33.577                      Ca  
TER    1074       CA A 503                                                      
CONECT    1    2                                                                
CONECT    2    1    3    5                                                      
CONECT    3    2    4    7                                                      
CONECT    4    3                                                                
CONECT    5    2    6                                                           
CONECT    6    5 1070                                                           
CONECT    7    3    8                                                           
CONECT    8    7    9   11                                                      
CONECT    9    8   10   17                                                      
CONECT   10    9                                                                
CONECT   11    8   12                                                           
CONECT   12   11   13   14                                                      
CONECT   13   12   15                                                           
CONECT   14   12   16                                                           
CONECT   15   13   16                                                           
CONECT   16   14   15                                                           
CONECT   17    9   18   23                                                      
CONECT   18   17   19   21                                                      
CONECT   19   18   20   24                                                      
CONECT   20   19                                                                
CONECT   21   18   22                                                           
CONECT   22   21   23                                                           
CONECT   23   17   22                                                           
CONECT   24   19   25                                                           
CONECT   25   24   26   28                                                      
CONECT   26   25   27   30                                                      
CONECT   27   26                                                                
CONECT   28   25   29                                                           
CONECT   29   28  129                                                           
CONECT   30   26   31   36                                                      
CONECT   31   30   32   34                                                      
CONECT   32   31   33   37                                                      
CONECT   33   32                                                                
CONECT   34   31   35                                                           
CONECT   35   34   36                                                           
CONECT   36   30   35                                                           
CONECT   37   32   38                                                           
CONECT   38   37   39   41                                                      
CONECT   39   38   40   51                                                      
CONECT   40   39                                                                
CONECT   41   38   42                                                           
CONECT   42   41   43   44                                                      
CONECT   43   42   45                                                           
CONECT   44   42   46   47                                                      
CONECT   45   43   46                                                           
CONECT   46   44   45   48                                                      
CONECT   47   44   49                                                           
CONECT   48   46   50                                                           
CONECT   49   47   50                                                           
CONECT   50   48   49                                                           
CONECT   51   39   52                                                           
CONECT   52   51   53   55                                                      
CONECT   53   52   60   54                                                      
CONECT   54   53                                                                
CONECT   55   52   56                                                           
CONECT   56   55   57                                                           
CONECT   57   56   58   59                                                      
CONECT   58   57                                                                
CONECT   59   57                                                                
CONECT   60   53   61                                                           
CONECT   61   60   64   62                                                      
CONECT   62   61   63   74                                                      
CONECT   63   62                                                                
CONECT   64   61   65                                                           
CONECT   65   64   66   67                                                      
CONECT   66   65   68                                                           
CONECT   67   65   69   70                                                      
CONECT   68   66   69                                                           
CONECT   69   67   68   71                                                      
CONECT   70   67   72                                                           
CONECT   71   69   73                                                           
CONECT   72   70   73                                                           
CONECT   73   71   72                                                           
CONECT   74   62   75                                                           
CONECT   75   74   76   78                                                      
CONECT   76   75   81   77                                                      
CONECT   77   76                                                                
CONECT   78   75   79   80                                                      
CONECT   79   78                                                                
CONECT   80   78                                                                
CONECT   81   76   82                                                           
CONECT   82   81   85   83                                                      
CONECT   83   82   84   92                                                      
CONECT   84   83                                                                
CONECT   85   82   86                                                           
CONECT   86   85   87   88                                                      
CONECT   87   86   89                                                           
CONECT   88   86   90                                                           
CONECT   89   87   91                                                           
CONECT   90   88   91                                                           
CONECT   91   89   90                                                           
CONECT   92   83   93                                                           
CONECT   93   92   94   96                                                      
CONECT   94   93   95  103                                                      
CONECT   95   94                                                                
CONECT   96   93   97                                                           
CONECT   97   96   98   99                                                      
CONECT   98   97  100                                                           
CONECT   99   97  101                                                           
CONECT  100   98  102                                                           
CONECT  101   99  102                                                           
CONECT  102  100  101                                                           
CONECT  103   94  104                                                           
CONECT  104  103  105  107                                                      
CONECT  105  104  106  112                                                      
CONECT  106  105                                                                
CONECT  107  104  108                                                           
CONECT  108  107  109                                                           
CONECT  109  108  110  111                                                      
CONECT  110  109                                                                
CONECT  111  109                                                                
CONECT  112  105  113                                                           
CONECT  113  112  114                                                           
CONECT  114  113  116  115                                                      
CONECT  115  114                                                                
CONECT  116  114  117                                                           
CONECT  117  116  118  120                                                      
CONECT  118  117  119  124                                                      
CONECT  119  118                                                                
CONECT  120  117  121                                                           
CONECT  121  120  122  123                                                      
CONECT  122  121                                                                
CONECT  123  121                                                                
CONECT  124  118  125                                                           
CONECT  125  124  128  126                                                      
CONECT  126  125  127  130                                                      
CONECT  127  126                                                                
CONECT  128  125  129                                                           
CONECT  129   29  128                                                           
CONECT  130  126  131                                                           
CONECT  131  130  132  134                                                      
CONECT  132  131  133  142                                                      
CONECT  133  132                                                                
CONECT  134  131  135                                                           
CONECT  135  134  136  137                                                      
CONECT  136  135  138                                                           
CONECT  137  135  139                                                           
CONECT  138  136  140                                                           
CONECT  139  137  140                                                           
CONECT  140  138  139  141                                                      
CONECT  141  140                                                                
CONECT  142  132  143                                                           
CONECT  143  142  144  146                                                      
CONECT  144  143  145  153                                                      
CONECT  145  144                                                                
CONECT  146  143  147                                                           
CONECT  147  146  148  149                                                      
CONECT  148  147  150                                                           
CONECT  149  147  151                                                           
CONECT  150  148  152                                                           
CONECT  151  149  152                                                           
CONECT  152  150  151                                                           
CONECT  153  144  154                                                           
CONECT  154  153  155  157                                                      
CONECT  155  154  156  161                                                      
CONECT  156  155                                                                
CONECT  157  154  158                                                           
CONECT  158  157  159                                                           
CONECT  159  158  160                                                           
CONECT  160  159                                                                
CONECT  161  155  162                                                           
CONECT  162  161  163  165                                                      
CONECT  163  162  164  167                                                      
CONECT  164  163                                                                
CONECT  165  162  166                                                           
CONECT  166  165                                                                
CONECT  167  163  168                                                           
CONECT  168  167  169  171                                                      
CONECT  169  168  170  175                                                      
CONECT  170  169                                                                
CONECT  171  168  172                                                           
CONECT  172  171  173  174                                                      
CONECT  173  172                                                                
CONECT  174  172                                                                
CONECT  175  169  176                                                           
CONECT  176  175  179  177                                                      
CONECT  177  176  178  181                                                      
CONECT  178  177                                                                
CONECT  179  176  180                                                           
CONECT  180  179                                                                
CONECT  181  177  182                                                           
CONECT  182  181  183  185                                                      
CONECT  183  182  184  190                                                      
CONECT  184  183                                                                
CONECT  185  182  186                                                           
CONECT  186  185  187                                                           
CONECT  187  186  188  189                                                      
CONECT  188  187                                                                
CONECT  189  187                                                                
CONECT  190  183  191                                                           
CONECT  191  190  192  194                                                      
CONECT  192  191  193  201                                                      
CONECT  193  192                                                                
CONECT  194  191  195                                                           
CONECT  195  194  196                                                           
CONECT  196  195  197                                                           
CONECT  197  196  198                                                           
CONECT  198  197  199  200                                                      
CONECT  199  198                                                                
CONECT  200  198                                                                
CONECT  201  192  202                                                           
CONECT  202  201  203  205                                                      
CONECT  203  202  204  209                                                      
CONECT  204  203                                                                
CONECT  205  202  206                                                           
CONECT  206  205  207  208                                                      
CONECT  207  206                                                                
CONECT  208  206                                                                
CONECT  209  203  210                                                           
CONECT  210  209  211  213                                                      
CONECT  211  210  212  223                                                      
CONECT  212  211                                                                
CONECT  213  210  214                                                           
CONECT  214  213  215  216                                                      
CONECT  215  214  217                                                           
CONECT  216  214  218  219                                                      
CONECT  217  215  218                                                           
CONECT  218  216  217  220                                                      
CONECT  219  216  221                                                           
CONECT  220  218  222                                                           
CONECT  221  219  222                                                           
CONECT  222  220  221                                                           
CONECT  223  211  224                                                           
CONECT  224  223  225  227                                                      
CONECT  225  224  226  233                                                      
CONECT  226  225                                                                
CONECT  227  224  228                                                           
CONECT  228  227  229  230                                                      
CONECT  229  228  231                                                           
CONECT  230  228  232                                                           
CONECT  231  229  232                                                           
CONECT  232  230  231                                                           
CONECT  233  225  234                                                           
CONECT  234  233  235  237                                                      
CONECT  235  234  236  241                                                      
CONECT  236  235                                                                
CONECT  237  234  238                                                           
CONECT  238  237  239  240                                                      
CONECT  239  238                                                                
CONECT  240  238                                                                
CONECT  241  235  242                                                           
CONECT  242  241  243  245                                                      
CONECT  243  242  244  247                                                      
CONECT  244  243                                                                
CONECT  245  242  246                                                           
CONECT  246  245                                                                
CONECT  247  243  248                                                           
CONECT  248  247  249  251                                                      
CONECT  249  248  250  255                                                      
CONECT  250  249                                                                
CONECT  251  248  252  253                                                      
CONECT  252  251  254                                                           
CONECT  253  251                                                                
CONECT  254  252                                                                
CONECT  255  249  256                                                           
CONECT  256  255  257  259                                                      
CONECT  257  256  258  262                                                      
CONECT  258  257                                                                
CONECT  259  256  260  261                                                      
CONECT  260  259                                                                
CONECT  261  259                                                                
CONECT  262  257  263                                                           
CONECT  263  262  264  266                                                      
CONECT  264  263  265  267                                                      
CONECT  265  264                                                                
CONECT  266  263                                                                
CONECT  267  264  268                                                           
CONECT  268  267  269  271                                                      
CONECT  269  268  270  273                                                      
CONECT  270  269                                                                
CONECT  271  268  272                                                           
CONECT  272  271 1024                                                           
CONECT  273  269  274                                                           
CONECT  274  273  275  277                                                      
CONECT  275  274  282  276                                                      
CONECT  276  275                                                                
CONECT  277  274  278                                                           
CONECT  278  277  279                                                           
CONECT  279  278  280                                                           
CONECT  280  279  281                                                           
CONECT  281  280                                                                
CONECT  282  275  283                                                           
CONECT  283  282  284  286                                                      
CONECT  284  283  285  291                                                      
CONECT  285  284                                                                
CONECT  286  283  287                                                           
CONECT  287  286  288                                                           
CONECT  288  287  289  290                                                      
CONECT  289  288                                                                
CONECT  290  288                                                                
CONECT  291  284  292                                                           
CONECT  292  291  293  295                                                      
CONECT  293  292  294  298                                                      
CONECT  294  293                                                                
CONECT  295  292  296  297                                                      
CONECT  296  295                                                                
CONECT  297  295                                                                
CONECT  298  293  299                                                           
CONECT  299  298  300                                                           
CONECT  300  299  301  302                                                      
CONECT  301  300                                                                
CONECT  302  300  303                                                           
CONECT  303  302  306  304                                                      
CONECT  304  303  307  305                                                      
CONECT  305  304                                                                
CONECT  306  303                                                                
CONECT  307  304  308                                                           
CONECT  308  307  309  311                                                      
CONECT  309  308  310  316                                                      
CONECT  310  309                                                                
CONECT  311  308  312                                                           
CONECT  312  311  313                                                           
CONECT  313  312  314  315                                                      
CONECT  314  313                                                                
CONECT  315  313                                                                
CONECT  316  309  317                                                           
CONECT  317  316  318  320                                                      
CONECT  318  317  324  319                                                      
CONECT  319  318                                                                
CONECT  320  317  321                                                           
CONECT  321  320  322  323                                                      
CONECT  322  321                                                                
CONECT  323  321                                                                
CONECT  324  318  325                                                           
CONECT  325  324  326  328                                                      
CONECT  326  325  327  331                                                      
CONECT  327  326                                                                
CONECT  328  325  329  330                                                      
CONECT  329  328                                                                
CONECT  330  328                                                                
CONECT  331  326  332                                                           
CONECT  332  331  333  335                                                      
CONECT  333  332  334  338                                                      
CONECT  334  333                                                                
CONECT  335  332  336  337                                                      
CONECT  336  335                                                                
CONECT  337  335                                                                
CONECT  338  333  339                                                           
CONECT  339  338  340  342                                                      
CONECT  340  339  341  346                                                      
CONECT  341  340                                                                
CONECT  342  339  343  344                                                      
CONECT  343  342  345                                                           
CONECT  344  342                                                                
CONECT  345  343                                                                
CONECT  346  340  347                                                           
CONECT  347  346  348  350                                                      
CONECT  348  347  349  355                                                      
CONECT  349  348                                                                
CONECT  350  347  351                                                           
CONECT  351  350  352                                                           
CONECT  352  351  353                                                           
CONECT  353  352  354                                                           
CONECT  354  353                                                                
CONECT  355  348  356                                                           
CONECT  356  355  357  359                                                      
CONECT  357  356  358  361                                                      
CONECT  358  357                                                                
CONECT  359  356  360                                                           
CONECT  360  359                                                                
CONECT  361  357  362                                                           
CONECT  362  361  363  365                                                      
CONECT  363  362  364  366                                                      
CONECT  364  363                                                                
CONECT  365  362                                                                
CONECT  366  363  367                                                           
CONECT  367  366  368  370                                                      
CONECT  368  367  369  375                                                      
CONECT  369  368                                                                
CONECT  370  367  371                                                           
CONECT  371  370  372                                                           
CONECT  372  371  373  374                                                      
CONECT  373  372                                                                
CONECT  374  372                                                                
CONECT  375  368  376                                                           
CONECT  376  375  377  379                                                      
CONECT  377  376  378  384                                                      
CONECT  378  377                                                                
CONECT  379  376  380                                                           
CONECT  380  379  381                                                           
CONECT  381  380  382  383                                                      
CONECT  382  381                                                                
CONECT  383  381                                                                
CONECT  384  377  385                                                           
CONECT  385  384  386  388                                                      
CONECT  386  385  387  393                                                      
CONECT  387  386                                                                
CONECT  388  385  389                                                           
CONECT  389  388  390                                                           
CONECT  390  389  391  392                                                      
CONECT  391  390                                                                
CONECT  392  390                                                                
CONECT  393  386  394                                                           
CONECT  394  393  395  397                                                      
CONECT  395  394  396  401                                                      
CONECT  396  395                                                                
CONECT  397  394  398                                                           
CONECT  398  397  399  400                                                      
CONECT  399  398                                                                
CONECT  400  398                                                                
CONECT  401  395  402                                                           
CONECT  402  401  403  405                                                      
CONECT  403  402  404  412                                                      
CONECT  404  403                                                                
CONECT  405  402  406                                                           
CONECT  406  405  407  408                                                      
CONECT  407  406  409                                                           
CONECT  408  406  410                                                           
CONECT  409  407  411                                                           
CONECT  410  408  411                                                           
CONECT  411  409  410                                                           
CONECT  412  403  413                                                           
CONECT  413  412  414  416                                                      
CONECT  414  413  415  420                                                      
CONECT  415  414                                                                
CONECT  416  413  417                                                           
CONECT  417  416  419  418                                                      
CONECT  418  417                                                                
CONECT  419  417                                                                
CONECT  420  414  421                                                           
CONECT  421  420  422  424                                                      
CONECT  422  421  423  429                                                      
CONECT  423  422                                                                
CONECT  424  421  425                                                           
CONECT  425  424  426                                                           
CONECT  426  425  427  428                                                      
CONECT  427  426                                                                
CONECT  428  426                                                                
CONECT  429  422  430                                                           
CONECT  430  429  431  433                                                      
CONECT  431  430  432  437                                                      
CONECT  432  431                                                                
CONECT  433  430  434                                                           
CONECT  434  433  435  436                                                      
CONECT  435  434                                                                
CONECT  436  434                                                                
CONECT  437  431  438                                                           
CONECT  438  437  441  439                                                      
CONECT  439  438  440  446                                                      
CONECT  440  439                                                                
CONECT  441  438  442                                                           
CONECT  442  441  443                                                           
CONECT  443  442  444  445                                                      
CONECT  444  443                                                                
CONECT  445  443                                                                
CONECT  446  439  447                                                           
CONECT  447  446  448  450                                                      
CONECT  448  447  452  449                                                      
CONECT  449  448                                                                
CONECT  450  447  451                                                           
CONECT  451  450                                                                
CONECT  452  448  453                                                           
CONECT  453  452  454  456                                                      
CONECT  454  453  458  455                                                      
CONECT  455  454                                                                
CONECT  456  453  457                                                           
CONECT  457  456                                                                
CONECT  458  454  459                                                           
CONECT  459  458  462  460                                                      
CONECT  460  459  469  461                                                      
CONECT  461  460                                                                
CONECT  462  459  463                                                           
CONECT  463  462  464                                                           
CONECT  464  463  465                                                           
CONECT  465  464  466                                                           
CONECT  466  465  468  467                                                      
CONECT  467  466                                                                
CONECT  468  466                                                                
CONECT  469  460  470                                                           
CONECT  470  469  473  471                                                      
CONECT  471  470  472  475                                                      
CONECT  472  471                                                                
CONECT  473  470  474                                                           
CONECT  474  473                                                                
CONECT  475  471  476                                                           
CONECT  476  475  477  479                                                      
CONECT  477  476  478  483                                                      
CONECT  478  477                                                                
CONECT  479  476  480                                                           
CONECT  480  479  481  482                                                      
CONECT  481  480                                                                
CONECT  482  480                                                                
CONECT  483  477  484                                                           
CONECT  484  483  485  487                                                      
CONECT  485  484  486  494                                                      
CONECT  486  485                                                                
CONECT  487  484  488                                                           
CONECT  488  487  489                                                           
CONECT  489  488  490                                                           
CONECT  490  489  491                                                           
CONECT  491  490  492  493                                                      
CONECT  492  491                                                                
CONECT  493  491                                                                
CONECT  494  485  495                                                           
CONECT  495  494  496  498                                                      
CONECT  496  495  497  505                                                      
CONECT  497  496                                                                
CONECT  498  495  499                                                           
CONECT  499  498  500  501                                                      
CONECT  500  499  502                                                           
CONECT  501  499  503                                                           
CONECT  502  500  504                                                           
CONECT  503  501  504                                                           
CONECT  504  502  503                                                           
CONECT  505  496  506                                                           
CONECT  506  505  507  509                                                      
CONECT  507  506  508  512                                                      
CONECT  508  507                                                                
CONECT  509  506  510  511                                                      
CONECT  510  509                                                                
CONECT  511  509                                                                
CONECT  512  507  513                                                           
CONECT  513  512  514  516                                                      
CONECT  514  513  515  526                                                      
CONECT  515  514                                                                
CONECT  516  513  517                                                           
CONECT  517  516  518  519                                                      
CONECT  518  517  520                                                           
CONECT  519  517  521  522                                                      
CONECT  520  518  521                                                           
CONECT  521  519  520  523                                                      
CONECT  522  519  524                                                           
CONECT  523  521  525                                                           
CONECT  524  522  525                                                           
CONECT  525  523  524                                                           
CONECT  526  514  527                                                           
CONECT  527  526  528  530                                                      
CONECT  528  527  529  534                                                      
CONECT  529  528                                                                
CONECT  530  527  531                                                           
CONECT  531  530  532                                                           
CONECT  532  531  533                                                           
CONECT  533  532                                                                
CONECT  534  528  535                                                           
CONECT  535  534  536                                                           
CONECT  536  535  537  538                                                      
CONECT  537  536                                                                
CONECT  538  536  539                                                           
CONECT  539  538  540  542                                                      
CONECT  540  539  541  546                                                      
CONECT  541  540                                                                
CONECT  542  539  543                                                           
CONECT  543  542  544  545                                                      
CONECT  544  543                                                                
CONECT  545  543                                                                
CONECT  546  540  547                                                           
CONECT  547  546  548  550                                                      
CONECT  548  547  549  552                                                      
CONECT  549  548                                                                
CONECT  550  547  551                                                           
CONECT  551  550                                                                
CONECT  552  548  553                                                           
CONECT  553  552  554  556                                                      
CONECT  554  553  555  560                                                      
CONECT  555  554                                                                
CONECT  556  553  557                                                           
CONECT  557  556  558  559                                                      
CONECT  558  557                                                                
CONECT  559  557                                                                
CONECT  560  554  561                                                           
CONECT  561  560  562  564                                                      
CONECT  562  561  563  568                                                      
CONECT  563  562                                                                
CONECT  564  561  565                                                           
CONECT  565  564  566  567                                                      
CONECT  566  565                                                                
CONECT  567  565                                                                
CONECT  568  562  569                                                           
CONECT  569  568  570  572                                                      
CONECT  570  569  571  576                                                      
CONECT  571  570                                                                
CONECT  572  569  573                                                           
CONECT  573  572  574  575                                                      
CONECT  574  573                                                                
CONECT  575  573                                                                
CONECT  576  570  577                                                           
CONECT  577  576  578  580                                                      
CONECT  578  577  579  585                                                      
CONECT  579  578                                                                
CONECT  580  577  581                                                           
CONECT  581  580  582                                                           
CONECT  582  581  583  584                                                      
CONECT  583  582                                                                
CONECT  584  582                                                                
CONECT  585  578  586                                                           
CONECT  586  585  587  589                                                      
CONECT  587  586  594  588                                                      
CONECT  588  587                                                                
CONECT  589  586  590                                                           
CONECT  590  589  591                                                           
CONECT  591  590  592  593                                                      
CONECT  592  591                                                                
CONECT  593  591                                                                
CONECT  594  587  595                                                           
CONECT  595  594  596                                                           
CONECT  596  595  598  597                                                      
CONECT  597  596                                                                
CONECT  598  596  599                                                           
CONECT  599  598  600  602                                                      
CONECT  600  599  601  605                                                      
CONECT  601  600                                                                
CONECT  602  599  604  603                                                      
CONECT  603  602                                                                
CONECT  604  602                                                                
CONECT  605  600  606                                                           
CONECT  606  605  607  609                                                      
CONECT  607  606  608  619                                                      
CONECT  608  607                                                                
CONECT  609  606  610                                                           
CONECT  610  609  611  612                                                      
CONECT  611  610  613                                                           
CONECT  612  610  614  615                                                      
CONECT  613  611  614                                                           
CONECT  614  612  613  616                                                      
CONECT  615  612  617                                                           
CONECT  616  614  618                                                           
CONECT  617  615  618                                                           
CONECT  618  616  617                                                           
CONECT  619  607  620                                                           
CONECT  620  619  621  623                                                      
CONECT  621  620  622  628                                                      
CONECT  622  621                                                                
CONECT  623  620  624                                                           
CONECT  624  623  625                                                           
CONECT  625  624  626  627                                                      
CONECT  626  625                                                                
CONECT  627  625                                                                
CONECT  628  621  629                                                           
CONECT  629  628  630  632                                                      
CONECT  630  629  631  642                                                      
CONECT  631  630                                                                
CONECT  632  629  633                                                           
CONECT  633  632  634  635                                                      
CONECT  634  633  636                                                           
CONECT  635  633  637  638                                                      
CONECT  636  634  637                                                           
CONECT  637  635  636  639                                                      
CONECT  638  635  640                                                           
CONECT  639  637  641                                                           
CONECT  640  638  641                                                           
CONECT  641  639  640                                                           
CONECT  642  630  643                                                           
CONECT  643  642  644  646                                                      
CONECT  644  643  645  649                                                      
CONECT  645  644                                                                
CONECT  646  643  647  648                                                      
CONECT  647  646                                                                
CONECT  648  646                                                                
CONECT  649  644  650                                                           
CONECT  650  649  651  653                                                      
CONECT  651  650  652  657                                                      
CONECT  652  651                                                                
CONECT  653  650  654                                                           
CONECT  654  653  655  656                                                      
CONECT  655  654                                                                
CONECT  656  654                                                                
CONECT  657  651  658                                                           
CONECT  658  657  659                                                           
CONECT  659  658  660  661                                                      
CONECT  660  659                                                                
CONECT  661  659  662                                                           
CONECT  662  661  663  665                                                      
CONECT  663  662  664  667                                                      
CONECT  664  663                                                                
CONECT  665  662  666                                                           
CONECT  666  665                                                                
CONECT  667  663  668  673                                                      
CONECT  668  667  669  671                                                      
CONECT  669  668  674  670                                                      
CONECT  670  669                                                                
CONECT  671  668  672                                                           
CONECT  672  671  673                                                           
CONECT  673  667  672                                                           
CONECT  674  669  675                                                           
CONECT  675  674  678  676                                                      
CONECT  676  675  677  682                                                      
CONECT  677  676                                                                
CONECT  678  675  679                                                           
CONECT  679  678  680  681                                                      
CONECT  680  679                                                                
CONECT  681  679                                                                
CONECT  682  676  683                                                           
CONECT  683  682  684  686                                                      
CONECT  684  683  685  690                                                      
CONECT  685  684                                                                
CONECT  686  683  687                                                           
CONECT  687  686  688  689                                                      
CONECT  688  687                                                                
CONECT  689  687                                                                
CONECT  690  684  691  696                                                      
CONECT  691  690  692  694                                                      
CONECT  692  691  693  697                                                      
CONECT  693  692                                                                
CONECT  694  691  695                                                           
CONECT  695  694  696                                                           
CONECT  696  690  695                                                           
CONECT  697  692  698                                                           
CONECT  698  697  699  701                                                      
CONECT  699  698  700  703                                                      
CONECT  700  699                                                                
CONECT  701  698  702                                                           
CONECT  702  701                                                                
CONECT  703  699  704                                                           
CONECT  704  703  705  707                                                      
CONECT  705  704  706  714                                                      
CONECT  706  705                                                                
CONECT  707  704  708                                                           
CONECT  708  707  710  709                                                      
CONECT  709  708  711                                                           
CONECT  710  708  712                                                           
CONECT  711  709  713                                                           
CONECT  712  710  713                                                           
CONECT  713  711  712                                                           
CONECT  714  705  715                                                           
CONECT  715  714  716  718                                                      
CONECT  716  715  717  723                                                      
CONECT  717  716                                                                
CONECT  718  715  719                                                           
CONECT  719  718  720                                                           
CONECT  720  719  721                                                           
CONECT  721  720  722                                                           
CONECT  722  721                                                                
CONECT  723  716  724                                                           
CONECT  724  723  725  727                                                      
CONECT  725  724  726  732                                                      
CONECT  726  725                                                                
CONECT  727  724  728                                                           
CONECT  728  727  729                                                           
CONECT  729  728  730  731                                                      
CONECT  730  729                                                                
CONECT  731  729                                                                
CONECT  732  725  733                                                           
CONECT  733  732  734  736                                                      
CONECT  734  733  735  744                                                      
CONECT  735  734                                                                
CONECT  736  733  737                                                           
CONECT  737  736  739  738                                                      
CONECT  738  737  740                                                           
CONECT  739  737  741                                                           
CONECT  740  738  742                                                           
CONECT  741  739  742                                                           
CONECT  742  740  741  743                                                      
CONECT  743  742                                                                
CONECT  744  734  745                                                           
CONECT  745  744  746  748                                                      
CONECT  746  745  747  758                                                      
CONECT  747  746                                                                
CONECT  748  745  749                                                           
CONECT  749  748  750  751                                                      
CONECT  750  749  752                                                           
CONECT  751  749  753  754                                                      
CONECT  752  750  753                                                           
CONECT  753  751  752  755                                                      
CONECT  754  751  756                                                           
CONECT  755  753  757                                                           
CONECT  756  754  757                                                           
CONECT  757  755  756                                                           
CONECT  758  746  759                                                           
CONECT  759  758  760  762                                                      
CONECT  760  759  761  766                                                      
CONECT  761  760                                                                
CONECT  762  759  763                                                           
CONECT  763  762  764  765                                                      
CONECT  764  763                                                                
CONECT  765  763                                                                
CONECT  766  760  767                                                           
CONECT  767  766  768  770                                                      
CONECT  768  767  769  777                                                      
CONECT  769  768                                                                
CONECT  770  767  771                                                           
CONECT  771  770  772                                                           
CONECT  772  771  773                                                           
CONECT  773  772  774                                                           
CONECT  774  773  775  776                                                      
CONECT  775  774                                                                
CONECT  776  774                                                                
CONECT  777  768  778                                                           
CONECT  778  777  779                                                           
CONECT  779  778  780  781                                                      
CONECT  780  779                                                                
CONECT  781  779  782                                                           
CONECT  782  781  783  785                                                      
CONECT  783  782  784  790                                                      
CONECT  784  783                                                                
CONECT  785  782  786                                                           
CONECT  786  785  787                                                           
CONECT  787  786  788  789                                                      
CONECT  788  787                                                                
CONECT  789  787                                                                
CONECT  790  783  791  796                                                      
CONECT  791  790  794  792                                                      
CONECT  792  791  793  797                                                      
CONECT  793  792                                                                
CONECT  794  791  795                                                           
CONECT  795  794  796                                                           
CONECT  796  790  795                                                           
CONECT  797  792  798                                                           
CONECT  798  797  799  801                                                      
CONECT  799  798  805  800                                                      
CONECT  800  799                                                                
CONECT  801  798  802                                                           
CONECT  802  801  803  804                                                      
CONECT  803  802                                                                
CONECT  804  802                                                                
CONECT  805  799  806                                                           
CONECT  806  805  809  807                                                      
CONECT  807  806  808  813                                                      
CONECT  808  807                                                                
CONECT  809  806  810                                                           
CONECT  810  809  811  812                                                      
CONECT  811  810                                                                
CONECT  812  810                                                                
CONECT  813  807  814                                                           
CONECT  814  813  815  817                                                      
CONECT  815  814  816  820                                                      
CONECT  816  815                                                                
CONECT  817  814  818  819                                                      
CONECT  818  817                                                                
CONECT  819  817                                                                
CONECT  820  815  821                                                           
CONECT  821  820  822                                                           
CONECT  822  821  823  824                                                      
CONECT  823  822                                                                
CONECT  824  822  825                                                           
CONECT  825  824  826  828                                                      
CONECT  826  825  827  833                                                      
CONECT  827  826                                                                
CONECT  828  825  829                                                           
CONECT  829  828  830                                                           
CONECT  830  829  831  832                                                      
CONECT  831  830                                                                
CONECT  832  830                                                                
CONECT  833  826  834                                                           
CONECT  834  833  835  837                                                      
CONECT  835  834  836  842                                                      
CONECT  836  835                                                                
CONECT  837  834  838                                                           
CONECT  838  837  839                                                           
CONECT  839  838  840  841                                                      
CONECT  840  839                                                                
CONECT  841  839                                                                
CONECT  842  835  843                                                           
CONECT  843  842  844  846                                                      
CONECT  844  843  845  850                                                      
CONECT  845  844                                                                
CONECT  846  843  847                                                           
CONECT  847  846  848  849                                                      
CONECT  848  847                                                                
CONECT  849  847                                                                
CONECT  850  844  851                                                           
CONECT  851  850  852  854                                                      
CONECT  852  851  853  856                                                      
CONECT  853  852                                                                
CONECT  854  851  855                                                           
CONECT  855  854  955                                                           
CONECT  856  852  857                                                           
CONECT  857  856  858  860                                                      
CONECT  858  857  859  861                                                      
CONECT  859  858                                                                
CONECT  860  857                                                                
CONECT  861  858  862                                                           
CONECT  862  861  863  865                                                      
CONECT  863  862  870  864                                                      
CONECT  864  863                                                                
CONECT  865  862  866                                                           
CONECT  866  865  867                                                           
CONECT  867  866  868  869                                                      
CONECT  868  867                                                                
CONECT  869  867                                                                
CONECT  870  863  871                                                           
CONECT  871  870  872  874                                                      
CONECT  872  871  873  881                                                      
CONECT  873  872                                                                
CONECT  874  871  875                                                           
CONECT  875  874  876  877                                                      
CONECT  876  875  878                                                           
CONECT  877  875  879                                                           
CONECT  878  876  880                                                           
CONECT  879  877  880                                                           
CONECT  880  878  879                                                           
CONECT  881  872  882                                                           
CONECT  882  881  883  885                                                      
CONECT  883  882  884  887                                                      
CONECT  884  883                                                                
CONECT  885  882  886                                                           
CONECT  886  885                                                                
CONECT  887  883  888                                                           
CONECT  888  887  889                                                           
CONECT  889  888  890  891                                                      
CONECT  890  889                                                                
CONECT  891  889  892                                                           
CONECT  892  891  893  895                                                      
CONECT  893  892  894  899                                                      
CONECT  894  893                                                                
CONECT  895  892  896                                                           
CONECT  896  895  897  898                                                      
CONECT  897  896                                                                
CONECT  898  896                                                                
CONECT  899  893  900                                                           
CONECT  900  899  901                                                           
CONECT  901  900  902  903                                                      
CONECT  902  901                                                                
CONECT  903  901  904                                                           
CONECT  904  903  905  907                                                      
CONECT  905  904  917  906                                                      
CONECT  906  905                                                                
CONECT  907  904  908                                                           
CONECT  908  907  910  909                                                      
CONECT  909  908  911                                                           
CONECT  910  908  912  913                                                      
CONECT  911  909  912                                                           
CONECT  912  910  911  914                                                      
CONECT  913  910  915                                                           
CONECT  914  912  916                                                           
CONECT  915  913  916                                                           
CONECT  916  914  915                                                           
CONECT  917  905  918                                                           
CONECT  918  917  919  921                                                      
CONECT  919  918  920  925                                                      
CONECT  920  919                                                                
CONECT  921  918  922                                                           
CONECT  922  921  923  924                                                      
CONECT  923  922                                                                
CONECT  924  922                                                                
CONECT  925  919  926                                                           
CONECT  926  925  927  929                                                      
CONECT  927  926  928  933                                                      
CONECT  928  927                                                                
CONECT  929  926  930                                                           
CONECT  930  929  931  932                                                      
CONECT  931  930                                                                
CONECT  932  930                                                                
CONECT  933  927  934                                                           
CONECT  934  933  935  937                                                      
CONECT  935  934  936  941                                                      
CONECT  936  935                                                                
CONECT  937  934  938                                                           
CONECT  938  937  940  939                                                      
CONECT  939  938                                                                
CONECT  940  938                                                                
CONECT  941  935  942                                                           
CONECT  942  941  943  945                                                      
CONECT  943  942  944  950                                                      
CONECT  944  943                                                                
CONECT  945  942  946                                                           
CONECT  946  945  947                                                           
CONECT  947  946  948                                                           
CONECT  948  947  949                                                           
CONECT  949  948                                                                
CONECT  950  943  951                                                           
CONECT  951  950  952  954                                                      
CONECT  952  951  953  956                                                      
CONECT  953  952                                                                
CONECT  954  951  955                                                           
CONECT  955  855  954                                                           
CONECT  956  952  957                                                           
CONECT  957  956  958  960                                                      
CONECT  958  957  959  964                                                      
CONECT  959  958                                                                
CONECT  960  957  961                                                           
CONECT  961  960  962  963                                                      
CONECT  962  961                                                                
CONECT  963  961                                                                
CONECT  964  958  965                                                           
CONECT  965  964  966  968                                                      
CONECT  966  965  967  972                                                      
CONECT  967  966                                                                
CONECT  968  965  969                                                           
CONECT  969  968  970  971                                                      
CONECT  970  969                                                                
CONECT  971  969                                                                
CONECT  972  966  973                                                           
CONECT  973  972  974  976                                                      
CONECT  974  973  975  977                                                      
CONECT  975  974                                                                
CONECT  976  973                                                                
CONECT  977  974  978                                                           
CONECT  978  977  979  981                                                      
CONECT  979  978  980  986                                                      
CONECT  980  979                                                                
CONECT  981  978  982                                                           
CONECT  982  981  983                                                           
CONECT  983  982  984                                                           
CONECT  984  983  985                                                           
CONECT  985  984                                                                
CONECT  986  979  987                                                           
CONECT  987  986  988  990                                                      
CONECT  988  987  997  989                                                      
CONECT  989  988                                                                
CONECT  990  987  991                                                           
CONECT  991  990  992  993                                                      
CONECT  992  991  994                                                           
CONECT  993  991  995                                                           
CONECT  994  992  996                                                           
CONECT  995  993  996                                                           
CONECT  996  994  995                                                           
CONECT  997  988  998                                                           
CONECT  998  997  999 1001                                                      
CONECT  999  998 1000 1011                                                      
CONECT 1000  999                                                                
CONECT 1001  998 1002                                                           
CONECT 1002 1001 1003 1004                                                      
CONECT 1003 1002 1005                                                           
CONECT 1004 1002 1006 1007                                                      
CONECT 1005 1003 1006                                                           
CONECT 1006 1004 1005 1008                                                      
CONECT 1007 1004 1009                                                           
CONECT 1008 1006 1010                                                           
CONECT 1009 1007 1010                                                           
CONECT 1010 1008 1009                                                           
CONECT 1011  999 1012                                                           
CONECT 1012 1011 1013 1015                                                      
CONECT 1013 1012 1014 1019                                                      
CONECT 1014 1013                                                                
CONECT 1015 1012 1016 1017                                                      
CONECT 1016 1015 1018                                                           
CONECT 1017 1015                                                                
CONECT 1018 1016                                                                
CONECT 1019 1013 1020                                                           
CONECT 1020 1019 1021 1023                                                      
CONECT 1021 1020 1022 1025                                                      
CONECT 1022 1021                                                                
CONECT 1023 1020 1024                                                           
CONECT 1024  272 1023                                                           
CONECT 1025 1021 1026                                                           
CONECT 1026 1025 1027 1029                                                      
CONECT 1027 1026 1028 1034                                                      
CONECT 1028 1027                                                                
CONECT 1029 1026 1030                                                           
CONECT 1030 1029 1031                                                           
CONECT 1031 1030 1032                                                           
CONECT 1032 1031 1033                                                           
CONECT 1033 1032                                                                
CONECT 1034 1027 1035                                                           
CONECT 1035 1034 1036 1038                                                      
CONECT 1036 1035 1037 1043                                                      
CONECT 1037 1036                                                                
CONECT 1038 1035 1039                                                           
CONECT 1039 1038 1040                                                           
CONECT 1040 1039 1041                                                           
CONECT 1041 1040 1042                                                           
CONECT 1042 1041                                                                
CONECT 1043 1036 1044                                                           
CONECT 1044 1043 1045 1047                                                      
CONECT 1045 1044 1046 1049                                                      
CONECT 1046 1045                                                                
CONECT 1047 1044 1048                                                           
CONECT 1048 1047                                                                
CONECT 1049 1045 1050                                                           
CONECT 1050 1049 1051 1053                                                      
CONECT 1051 1050 1052 1054                                                      
CONECT 1052 1051                                                                
CONECT 1053 1050                                                                
CONECT 1054 1051 1055                                                           
CONECT 1055 1054 1056 1058                                                      
CONECT 1056 1055 1057 1059                                                      
CONECT 1057 1056                                                                
CONECT 1058 1055                                                                
CONECT 1059 1056 1060                                                           
CONECT 1060 1059 1061 1063                                                      
CONECT 1061 1060 1062 1065                                                      
CONECT 1062 1061                                                                
CONECT 1063 1060 1064                                                           
CONECT 1064 1063                                                                
CONECT 1065 1061 1066                                                           
CONECT 1066 1065 1067 1069                                                      
CONECT 1067 1066 1068                                                           
CONECT 1068 1067                                                                
CONECT 1069 1066 1070                                                           
CONECT 1070    6 1069                                                           
CONECT 1071                                                                     
CONECT 1072                                                                     
CONECT 1073                                                                     
END                                                                             
