# Supplementary material for: Computational Pipeline for Accelerating the Design of Glycomimetics
Source: J Chem Inf Model. 2025 Nov 27;65(24):13374–85. doi: 10.1021/acs.jcim.5c02282 (PMC12728930; doi:10.1021/acs.jcim.5c02282)
Supplement: Supplementary file 2 [file ci5c02282_si_002.zip › gm_supp/Test/DC-SIGN/9emr/output/complex1-C2-C2_R.pdb]

TITLE     Generated by GMML                                                     
ATOM      1 N    CYX A 253     -39.892  18.159  -7.362                       N  
ATOM      2 CA   CYX A 253     -39.920  18.023  -5.902                       C  
ATOM      3 C    CYX A 253     -38.951  16.959  -5.403                       C  
ATOM      4 O    CYX A 253     -38.971  15.823  -5.883                       O  
ATOM      5 CB   CYX A 253     -41.334  17.668  -5.414                       C  
ATOM      6 SG   CYX A 253     -41.543  17.733  -3.604                       S  
ATOM      7 HN1  CYX A 253     -40.541  18.872  -7.696                       H  
ATOM      8 HN2  CYX A 253     -40.061  17.263  -7.819                       H  
ATOM      9 HN3  CYX A 253     -38.945  18.336  -7.698                       H  
ATOM     10 HA   CYX A 253     -39.656  18.877  -5.526                       H  
ATOM     11 HB2  CYX A 253     -41.963  18.295  -5.805                       H  
ATOM     12 HB3  CYX A 253     -41.543  16.766  -5.702                       H  
ATOM     13 N    HIS A 254     -38.124  17.335  -4.431                       N  
ATOM     14 CA   HIS A 254     -37.247  16.410  -3.722                       C  
ATOM     15 C    HIS A 254     -37.268  16.751  -2.233                       C  
ATOM     16 O    HIS A 254     -37.528  17.898  -1.861                       O  
ATOM     17 CB   HIS A 254     -35.814  16.472  -4.277                       C  
ATOM     18 CG   HIS A 254     -35.296  17.857  -4.470                       C  
ATOM     19 ND1  HIS A 254     -34.272  18.383  -3.713                       N  
ATOM     20 CD2  HIS A 254     -35.662  18.830  -5.337                       C  
ATOM     21 CE1  HIS A 254     -34.031  19.624  -4.097                       C  
ATOM     22 NE2  HIS A 254     -34.850  19.917  -5.092                       N  
ATOM     23 H    HIS A 254     -38.053  18.147  -4.158                       H  
ATOM     24 HA   HIS A 254     -37.563  15.498  -3.817                       H  
ATOM     25 HB2  HIS A 254     -35.220  16.020  -3.658                       H  
ATOM     26 HB3  HIS A 254     -35.795  16.027  -5.139                       H  
ATOM     27 HD1  HIS A 254     -33.854  17.968  -3.087                       H  
ATOM     28 HD2  HIS A 254     -36.334  18.776  -5.978                       H  
ATOM     29 HE1  HIS A 254     -33.394  20.193  -3.730                       H  
ATOM     30 HE2  HIS A 254     -34.877  20.803  -5.597                       H  
ATOM     31 N    PRO A 255     -37.013  15.786  -1.372                       N  
ATOM     32 CA   PRO A 255     -37.265  16.002   0.056                       C  
ATOM     33 C    PRO A 255     -36.254  16.888   0.784                       C  
ATOM     34 O    PRO A 255     -36.620  17.512   1.790                       O  
ATOM     35 CB   PRO A 255     -37.264  14.582   0.636                       C  
ATOM     36 CG   PRO A 255     -36.419  13.784  -0.306                       C  
ATOM     37 CD   PRO A 255     -36.647  14.394  -1.682                       C  
ATOM     38 HA   PRO A 255     -38.138  16.414   0.145                       H  
ATOM     39 HB2  PRO A 255     -36.881  14.589   1.527                       H  
ATOM     40 HB3  PRO A 255     -38.171  14.238   0.667                       H  
ATOM     41 HG2  PRO A 255     -35.486  13.854  -0.050                       H  
ATOM     42 HG3  PRO A 255     -36.699  12.855  -0.291                       H  
ATOM     43 HD2  PRO A 255     -35.837  14.359  -2.215                       H  
ATOM     44 HD3  PRO A 255     -37.369  13.941  -2.146                       H  
ATOM     45 N    CYX A 256     -34.999  16.947   0.312                       N  
ATOM     46 CA   CYX A 256     -33.949  17.685   1.012                       C  
ATOM     47 C    CYX A 256     -33.243  18.644   0.060                       C  
ATOM     48 O    CYX A 256     -33.168  18.382  -1.159                       O  
ATOM     49 CB   CYX A 256     -32.917  16.720   1.598                       C  
ATOM     50 SG   CYX A 256     -33.572  15.637   2.877                       S  
ATOM     51 H    CYX A 256     -34.738  16.565  -0.412                       H  
ATOM     52 HA   CYX A 256     -34.343  18.208   1.727                       H  
ATOM     53 HB2  CYX A 256     -32.575  16.160   0.884                       H  
ATOM     54 HB3  CYX A 256     -32.196  17.236   1.990                       H  
ATOM     55 N    PRO A 257     -32.707  19.763   0.564                       N  
ATOM     56 CA   PRO A 257     -31.915  20.646  -0.304                       C  
ATOM     57 C    PRO A 257     -30.666  19.930  -0.812                       C  
ATOM     58 O    PRO A 257     -30.194  18.972  -0.209                       O  
ATOM     59 CB   PRO A 257     -31.532  21.823   0.601                       C  
ATOM     60 CG   PRO A 257     -32.379  21.695   1.838                       C  
ATOM     61 CD   PRO A 257     -32.751  20.230   1.964                       C  
ATOM     62 HA   PRO A 257     -32.454  20.968  -1.043                       H  
ATOM     63 HB2  PRO A 257     -30.590  21.769   0.823                       H  
ATOM     64 HB3  PRO A 257     -31.718  22.658   0.144                       H  
ATOM     65 HG2  PRO A 257     -31.868  21.984   2.610                       H  
ATOM     66 HG3  PRO A 257     -33.175  22.242   1.743                       H  
ATOM     67 HD2  PRO A 257     -32.107  19.754   2.510                       H  
ATOM     68 HD3  PRO A 257     -33.641  20.129   2.336                       H  
ATOM     69 N    TRP A 258     -30.156  20.385  -1.963                       N  
ATOM     70 CA   TRP A 258     -28.909  19.825  -2.478                       C  
ATOM     71 C    TRP A 258     -27.842  19.825  -1.378                       C  
ATOM     72 O    TRP A 258     -27.709  20.794  -0.625                       O  
ATOM     73 CB   TRP A 258     -28.401  20.638  -3.659                       C  
ATOM     74 CG   TRP A 258     -29.068  20.305  -4.972                       C  
ATOM     75 CD1  TRP A 258     -30.310  20.707  -5.383                       C  
ATOM     76 CD2  TRP A 258     -28.522  19.527  -6.031                       C  
ATOM     77 NE1  TRP A 258     -30.571  20.206  -6.648                       N  
ATOM     78 CE2  TRP A 258     -29.484  19.475  -7.056                       C  
ATOM     79 CE3  TRP A 258     -27.312  18.853  -6.214                       C  
ATOM     80 CZ2  TRP A 258     -29.265  18.788  -8.246                       C  
ATOM     81 CZ3  TRP A 258     -27.103  18.180  -7.391                       C  
ATOM     82 CH2  TRP A 258     -28.079  18.147  -8.386                       C  
ATOM     83 H    TRP A 258     -30.505  21.002  -2.450                       H  
ATOM     84 HA   TRP A 258     -29.071  18.917  -2.779                       H  
ATOM     85 HB2  TRP A 258     -28.558  21.578  -3.479                       H  
ATOM     86 HB3  TRP A 258     -27.450  20.474  -3.763                       H  
ATOM     87 HD1  TRP A 258     -30.892  21.238  -4.888                       H  
ATOM     88 HE1  TRP A 258     -31.292  20.331  -7.101                       H  
ATOM     89 HE3  TRP A 258     -26.661  18.860  -5.550                       H  
ATOM     90 HZ2  TRP A 258     -29.906  18.770  -8.918                       H  
ATOM     91 HZ3  TRP A 258     -26.296  17.738  -7.527                       H  
ATOM     92 HH2  TRP A 258     -27.913  17.671  -9.168                       H  
ATOM     93 N    GLU A 259     -27.092  18.729  -1.301                       N  
ATOM     94 CA   GLU A 259     -25.974  18.478  -0.398                       C  
ATOM     95 C    GLU A 259     -26.451  17.999   0.968                       C  
ATOM     96 O    GLU A 259     -25.612  17.647   1.802                       O  
ATOM     97 CB   GLU A 259     -25.058  19.698  -0.200                       C  
ATOM     98 CG   GLU A 259     -24.505  20.286  -1.471                       C  
ATOM     99 CD   GLU A 259     -23.804  21.613  -1.245                       C  
ATOM    100 OE1  GLU A 259     -23.874  22.491  -2.139                       O  
ATOM    101 OE2  GLU A 259     -23.199  21.785  -0.169                       O  
ATOM    102 H    GLU A 259     -27.220  18.057  -1.828                       H  
ATOM    103 HA   GLU A 259     -25.430  17.777  -0.789                       H  
ATOM    104 HB2  GLU A 259     -25.564  20.394   0.247                       H  
ATOM    105 HB3  GLU A 259     -24.304  19.431   0.350                       H  
ATOM    106 HG2  GLU A 259     -23.861  19.668  -1.852                       H  
ATOM    107 HG3  GLU A 259     -25.233  20.433  -2.094                       H  
ATOM    108 N    TRP A 260     -27.754  17.962   1.237                       N  
ATOM    109 CA   TRP A 260     -28.255  17.427   2.487                       C  
ATOM    110 C    TRP A 260     -28.623  15.950   2.303                       C  
ATOM    111 O    TRP A 260     -29.021  15.511   1.215                       O  
ATOM    112 CB   TRP A 260     -29.486  18.198   2.974                       C  
ATOM    113 CG   TRP A 260     -29.169  19.599   3.402                       C  
ATOM    114 CD1  TRP A 260     -28.631  20.599   2.617                       C  
ATOM    115 CD2  TRP A 260     -29.331  20.160   4.699                       C  
ATOM    116 NE1  TRP A 260     -28.473  21.752   3.354                       N  
ATOM    117 CE2  TRP A 260     -28.894  21.502   4.637                       C  
ATOM    118 CE3  TRP A 260     -29.803  19.666   5.914                       C  
ATOM    119 CZ2  TRP A 260     -28.901  22.339   5.751                       C  
ATOM    120 CZ3  TRP A 260     -29.826  20.506   7.007                       C  
ATOM    121 CH2  TRP A 260     -29.383  21.823   6.929                       C  
ATOM    122 H    TRP A 260     -28.367  18.244   0.704                       H  
ATOM    123 HA   TRP A 260     -27.568  17.508   3.167                       H  
ATOM    124 HB2  TRP A 260     -30.133  18.245   2.253                       H  
ATOM    125 HB3  TRP A 260     -29.868  17.733   3.734                       H  
ATOM    126 HD1  TRP A 260     -28.407  20.507   1.719                       H  
ATOM    127 HE1  TRP A 260     -28.164  22.499   3.061                       H  
ATOM    128 HE3  TRP A 260     -30.097  18.787   5.986                       H  
ATOM    129 HZ2  TRP A 260     -28.590  23.214   5.699                       H  
ATOM    130 HZ3  TRP A 260     -30.147  20.184   7.818                       H  
ATOM    131 HH2  TRP A 260     -29.415  22.362   7.686                       H  
ATOM    132 N    THR A 261     -28.511  15.196   3.383                       N  
ATOM    133 CA   THR A 261     -28.721  13.752   3.362                       C  
ATOM    134 C    THR A 261     -30.061  13.391   3.987                       C  
ATOM    135 O    THR A 261     -30.359  13.797   5.117                       O  
ATOM    136 CB   THR A 261     -27.577  13.049   4.099                       C  
ATOM    137 OG1  THR A 261     -26.348  13.372   3.458                       O  
ATOM    138 CG2  THR A 261     -27.762  11.537   4.093                       C  
ATOM    139 H    THR A 261     -28.310  15.505   4.161                       H  
ATOM    140 HA   THR A 261     -28.750  13.444   2.443                       H  
ATOM    141 HB   THR A 261     -27.562  13.342   5.024                       H  
ATOM    142 HG1  THR A 261     -25.702  13.155   3.950                       H  
ATOM    143 1HG2 THR A 261     -26.923  11.099   4.307                       H  
ATOM    144 2HG2 THR A 261     -28.427  11.281   4.750                       H  
ATOM    145 3HG2 THR A 261     -28.055  11.242   3.216                       H  
ATOM    146 N    PHE A 262     -30.876  12.655   3.235                       N  
ATOM    147 CA   PHE A 262     -32.186  12.222   3.714                       C  
ATOM    148 C    PHE A 262     -32.096  10.959   4.576                       C  
ATOM    149 O    PHE A 262     -31.518   9.949   4.155                       O  
ATOM    150 CB   PHE A 262     -33.109  11.929   2.533                       C  
ATOM    151 CG   PHE A 262     -34.449  11.419   2.938                       C  
ATOM    152 CD1  PHE A 262     -34.671  10.048   3.104                       C  
ATOM    153 CD2  PHE A 262     -35.491  12.289   3.186                       C  
ATOM    154 CE1  PHE A 262     -35.914   9.571   3.492                       C  
ATOM    155 CE2  PHE A 262     -36.743  11.818   3.550                       C  
ATOM    156 CZ   PHE A 262     -36.957  10.464   3.710                       C  
ATOM    157 H    PHE A 262     -30.692  12.391   2.437                       H  
ATOM    158 HA   PHE A 262     -32.549  12.938   4.258                       H  
ATOM    159 HB2  PHE A 262     -33.243  12.748   2.030                       H  
ATOM    160 HB3  PHE A 262     -32.693  11.258   1.969                       H  
ATOM    161 HD1  PHE A 262     -33.976   9.449   2.952                       H  
ATOM    162 HD2  PHE A 262     -35.352  13.205   3.108                       H  
ATOM    163 HE1  PHE A 262     -36.050   8.658   3.607                       H  
ATOM    164 HE2  PHE A 262     -37.441  12.416   3.687                       H  
ATOM    165 HZ   PHE A 262     -37.796  10.150   3.962                       H  
ATOM    166 N    PHE A 263     -32.708  11.005   5.756                       N  
ATOM    167 CA   PHE A 263     -32.757   9.844   6.639                       C  
ATOM    168 C    PHE A 263     -34.052   9.905   7.436                       C  
ATOM    169 O    PHE A 263     -34.264  10.833   8.223                       O  
ATOM    170 CB   PHE A 263     -31.531   9.793   7.563                       C  
ATOM    171 CG   PHE A 263     -31.600   8.713   8.623                       C  
ATOM    172 CD1  PHE A 263     -31.312   7.402   8.300                       C  
ATOM    173 CD2  PHE A 263     -31.970   9.012   9.909                       C  
ATOM    174 CE1  PHE A 263     -31.390   6.390   9.267                       C  
ATOM    175 CE2  PHE A 263     -32.073   8.003  10.886                       C  
ATOM    176 CZ   PHE A 263     -31.772   6.713  10.564                       C  
ATOM    177 H    PHE A 263     -33.104  11.701   6.069                       H  
ATOM    178 HA   PHE A 263     -32.762   9.030   6.111                       H  
ATOM    179 HB2  PHE A 263     -30.742   9.626   7.024                       H  
ATOM    180 HB3  PHE A 263     -31.448  10.646   8.017                       H  
ATOM    181 HD1  PHE A 263     -31.064   7.187   7.430                       H  
ATOM    182 HD2  PHE A 263     -32.156   9.893  10.139                       H  
ATOM    183 HE1  PHE A 263     -31.187   5.510   9.043                       H  
ATOM    184 HE2  PHE A 263     -32.345   8.217  11.749                       H  
ATOM    185 HZ   PHE A 263     -31.823   6.048  11.212                       H  
ATOM    186 N    GLN A 264     -34.933   8.929   7.207                       N  
ATOM    187 CA   GLN A 264     -36.141   8.754   8.012                       C  
ATOM    188 C    GLN A 264     -36.881  10.076   8.213                       C  
ATOM    189 O    GLN A 264     -37.200  10.485   9.331                       O  
ATOM    190 CB   GLN A 264     -35.790   8.115   9.372                       C  
ATOM    191 CG   GLN A 264     -35.203   6.707   9.252                       C  
ATOM    192 CD   GLN A 264     -35.092   6.008  10.601                       C  
ATOM    193 OE1  GLN A 264     -35.262   6.638  11.666                       O  
ATOM    194 NE2  GLN A 264     -34.805   4.717  10.574                       N  
ATOM    195 H    GLN A 264     -34.849   8.345   6.581                       H  
ATOM    196 HA   GLN A 264     -36.741   8.162   7.532                       H  
ATOM    197 HB2  GLN A 264     -35.134   8.673   9.820                       H  
ATOM    198 HB3  GLN A 264     -36.596   8.056   9.908                       H  
ATOM    199 HG2  GLN A 264     -35.777   6.172   8.681                       H  
ATOM    200 HG3  GLN A 264     -34.314   6.765   8.868                       H  
ATOM    201 1HE2 GLN A 264     -34.692   4.317   9.821                       H  
ATOM    202 2HE2 GLN A 264     -34.731   4.277  11.309                       H  
ATOM    203 N    GLY A 265     -37.166  10.754   7.106                       N  
ATOM    204 CA   GLY A 265     -38.024  11.930   7.159                       C  
ATOM    205 C    GLY A 265     -37.348  13.237   7.548                       C  
ATOM    206 O    GLY A 265     -38.021  14.267   7.610                       O  
ATOM    207 H    GLY A 265     -36.878  10.553   6.321                       H  
ATOM    208 HA2  GLY A 265     -38.421  12.058   6.283                       H  
ATOM    209 HA3  GLY A 265     -38.729  11.764   7.804                       H  
ATOM    210 N    ASN A 266     -36.039  13.245   7.762                       N  
ATOM    211 CA   ASN A 266     -35.334  14.481   8.064                       C  
ATOM    212 C    ASN A 266     -34.153  14.607   7.116                       C  
ATOM    213 O    ASN A 266     -33.788  13.637   6.408                       O  
ATOM    214 CB   ASN A 266     -34.888  14.545   9.538                       C  
ATOM    215 CG   ASN A 266     -36.054  14.699  10.487                       C  
ATOM    216 OD1  ASN A 266     -36.693  15.755  10.521                       O  
ATOM    217 ND2  ASN A 266     -36.365  13.648  11.237                       N  
ATOM    218 H    ASN A 266     -35.540  12.546   7.736                       H  
ATOM    219 HA   ASN A 266     -35.920  15.240   7.919                       H  
ATOM    220 HB2  ASN A 266     -34.421  13.725   9.765                       H  
ATOM    221 HB3  ASN A 266     -34.298  15.306   9.659                       H  
ATOM    222 1HD2 ASN A 266     -37.022  13.693  11.790                       H  
ATOM    223 2HD2 ASN A 266     -35.909  12.921  11.169                       H  
ATOM    224 N    CYX A 267     -33.581  15.823   7.098                       N  
ATOM    225 CA   CYX A 267     -32.445  16.162   6.265                       C  
ATOM    226 C    CYX A 267     -31.271  16.539   7.159                       C  
ATOM    227 O    CYX A 267     -31.441  17.270   8.132                       O  
ATOM    228 CB   CYX A 267     -32.775  17.324   5.341                       C  
ATOM    229 SG   CYX A 267     -34.227  17.009   4.342                       S  
ATOM    230 H    CYX A 267     -33.854  16.480   7.581                       H  
ATOM    231 HA   CYX A 267     -32.194  15.400   5.721                       H  
ATOM    232 HB2  CYX A 267     -32.942  18.116   5.874                       H  
ATOM    233 HB3  CYX A 267     -32.026  17.477   4.744                       H  
ATOM    234 N    TYR A 268     -30.083  16.071   6.798                       N  
ATOM    235 CA   TYR A 268     -28.884  16.287   7.607                       C  
ATOM    236 C    TYR A 268     -27.751  16.866   6.766                       C  
ATOM    237 O    TYR A 268     -27.604  16.536   5.583                       O  
ATOM    238 CB   TYR A 268     -28.390  14.969   8.237                       C  
ATOM    239 CG   TYR A 268     -29.408  14.348   9.163                       C  
ATOM    240 CD1  TYR A 268     -30.455  13.572   8.657                       C  
ATOM    241 CD2  TYR A 268     -29.316  14.529  10.550                       C  
ATOM    242 CE1  TYR A 268     -31.374  12.975   9.496                       C  
ATOM    243 CE2  TYR A 268     -30.255  13.939  11.414                       C  
ATOM    244 CZ   TYR A 268     -31.271  13.181  10.878                       C  
ATOM    245 OH   TYR A 268     -32.197  12.602  11.697                       O  
ATOM    246 H    TYR A 268     -29.942  15.620   6.079                       H  
ATOM    247 HA   TYR A 268     -29.102  16.926   8.304                       H  
ATOM    248 HB2  TYR A 268     -28.199  14.333   7.530                       H  
ATOM    249 HB3  TYR A 268     -27.586  15.146   8.750                       H  
ATOM    250 HD1  TYR A 268     -30.535  13.457   7.738                       H  
ATOM    251 HD2  TYR A 268     -28.626  15.044  10.903                       H  
ATOM    252 HE1  TYR A 268     -32.053  12.443   9.149                       H  
ATOM    253 HE2  TYR A 268     -30.190  14.060  12.334                       H  
ATOM    254 HH   TYR A 268     -32.063  12.836  12.492                       H  
ATOM    255 N    PHE A 269     -26.950  17.739   7.392                       N  
ATOM    256 CA   PHE A 269     -25.819  18.369   6.719                       C  
ATOM    257 C    PHE A 269     -24.619  18.378   7.648                       C  
ATOM    258 O    PHE A 269     -24.720  18.842   8.786                       O  
ATOM    259 CB   PHE A 269     -26.173  19.796   6.309                       C  
ATOM    260 CG   PHE A 269     -25.023  20.540   5.691                       C  
ATOM    261 CD1  PHE A 269     -24.741  20.399   4.350                       C  
ATOM    262 CD2  PHE A 269     -24.254  21.377   6.450                       C  
ATOM    263 CE1  PHE A 269     -23.673  21.084   3.778                       C  
ATOM    264 CE2  PHE A 269     -23.195  22.062   5.890                       C  
ATOM    265 CZ   PHE A 269     -22.909  21.908   4.554                       C  
ATOM    266 H    PHE A 269     -27.047  17.980   8.212                       H  
ATOM    267 HA   PHE A 269     -25.582  17.859   5.929                       H  
ATOM    268 HB2  PHE A 269     -26.892  19.766   5.659                       H  
ATOM    269 HB3  PHE A 269     -26.457  20.287   7.095                       H  
ATOM    270 HD1  PHE A 269     -25.267  19.841   3.823                       H  
ATOM    271 HD2  PHE A 269     -24.447  21.487   7.353                       H  
ATOM    272 HE1  PHE A 269     -23.481  20.982   2.874                       H  
ATOM    273 HE2  PHE A 269     -22.676  22.627   6.416                       H  
ATOM    274 HZ   PHE A 269     -22.193  22.367   4.177                       H  
ATOM    275 N    MET A 270     -23.485  17.845   7.184                       N  
ATOM    276 CA   MET A 270     -22.238  17.939   7.937                       C  
ATOM    277 C    MET A 270     -21.359  19.010   7.297                       C  
ATOM    278 O    MET A 270     -21.175  19.023   6.074                       O  
ATOM    279 CB   MET A 270     -21.511  16.591   7.993                       C  
ATOM    280 CG   MET A 270     -20.212  16.638   8.868                       C  
ATOM    281 SD   MET A 270     -19.378  15.033   9.184                       S  
ATOM    282 CE   MET A 270     -18.816  14.577   7.586                       C  
ATOM    283 H    MET A 270     -23.418  17.426   6.436                       H  
ATOM    284 HA   MET A 270     -22.431  18.187   8.854                       H  
ATOM    285 HB2  MET A 270     -22.106  15.927   8.375                       H  
ATOM    286 HB3  MET A 270     -21.258  16.331   7.094                       H  
ATOM    287 HG2  MET A 270     -19.568  17.210   8.422                       H  
ATOM    288 HG3  MET A 270     -20.445  17.012   9.733                       H  
ATOM    289 HE1  MET A 270     -18.585  13.635   7.590                       H  
ATOM    290 HE2  MET A 270     -19.524  14.741   6.944                       H  
ATOM    291 HE3  MET A 270     -18.036  15.108   7.362                       H  
ATOM    292 N    SER A 271     -20.822  19.904   8.127                       N  
ATOM    293 CA   SER A 271     -20.024  21.037   7.651                       C  
ATOM    294 C    SER A 271     -18.698  20.585   7.049                       C  
ATOM    295 O    SER A 271     -18.209  19.510   7.326                       O  
ATOM    296 CB   SER A 271     -19.765  22.014   8.806                       C  
ATOM    297 OG   SER A 271     -18.985  21.394   9.813                       O  
ATOM    298 H    SER A 271     -20.906  19.880   8.983                       H  
ATOM    299 HA   SER A 271     -20.515  21.495   6.951                       H  
ATOM    300 HB2  SER A 271     -19.289  22.788   8.466                       H  
ATOM    301 HB3  SER A 271     -20.615  22.288   9.186                       H  
ATOM    302 HG   SER A 271     -18.282  21.079   9.479                       H  
ATOM    303 N    ASN A 272     -18.124  21.443   6.218                       N  
ATOM    304 CA   ASN A 272     -16.771  21.245   5.740                       C  
ATOM    305 C    ASN A 272     -15.797  22.267   6.337                       C  
ATOM    306 O    ASN A 272     -14.656  22.369   5.870                       O  
ATOM    307 CB   ASN A 272     -16.694  21.305   4.205                       C  
ATOM    308 CG   ASN A 272     -17.093  22.647   3.641                       C  
ATOM    309 OD1  ASN A 272     -17.533  23.545   4.364                       O  
ATOM    310 ND2  ASN A 272     -16.839  22.833   2.345                       N  
ATOM    311 H    ASN A 272     -18.505  22.152   5.916                       H  
ATOM    312 HA   ASN A 272     -16.497  20.353   6.005                       H  
ATOM    313 HB2  ASN A 272     -15.782  21.125   3.928                       H  
ATOM    314 HB3  ASN A 272     -17.291  20.636   3.834                       H  
ATOM    315 1HD2 ASN A 272     -16.469  22.208   1.885                       H  
ATOM    316 2HD2 ASN A 272     -17.044  23.579   1.970                       H  
ATOM    317 N    SER A 273     -16.225  23.022   7.352                       N  
ATOM    318 CA   SER A 273     -15.382  23.934   8.114                       C  
ATOM    319 C    SER A 273     -15.650  23.691   9.597                       C  
ATOM    320 O    SER A 273     -16.570  22.961   9.967                       O  
ATOM    321 CB   SER A 273     -15.669  25.399   7.762                       C  
ATOM    322 OG   SER A 273     -16.969  25.753   8.179                       O  
ATOM    323 H    SER A 273     -17.039  23.018   7.627                       H  
ATOM    324 HA   SER A 273     -14.447  23.761   7.919                       H  
ATOM    325 HB3  SER A 273     -15.600  25.515   6.802                       H  
ATOM    326 HB2  SER A 273     -15.024  25.967   8.212                       H  
ATOM    327 HG   SER A 273     -17.075  26.584   8.115                       H  
ATOM    328 N    GLN A 274     -14.845  24.318  10.459                       N  
ATOM    329 CA   GLN A 274     -14.960  24.118  11.894                       C  
ATOM    330 C    GLN A 274     -15.266  25.429  12.611                       C  
ATOM    331 O    GLN A 274     -14.691  26.489  12.284                       O  
ATOM    332 CB   GLN A 274     -13.665  23.517  12.457                       C  
ATOM    333 CG   GLN A 274     -13.256  22.223  11.785                       C  
ATOM    334 CD   GLN A 274     -11.900  21.747  12.222                       C  
ATOM    335 OE1  GLN A 274     -11.769  20.934  13.151                       O  
ATOM    336 NE2  GLN A 274     -10.892  22.234  11.577                       N  
ATOM    337 H    GLN A 274     -14.223  24.864  10.227                       H  
ATOM    338 HA   GLN A 274     -15.700  23.515  12.068                       H  
ATOM    339 HB2  GLN A 274     -12.945  24.156  12.336                       H  
ATOM    340 HB3  GLN A 274     -13.791  23.334  13.402                       H  
ATOM    341 HG2  GLN A 274     -13.901  21.534  12.005                       H  
ATOM    342 HG3  GLN A 274     -13.231  22.360  10.825                       H  
ATOM    343 1HE2 GLN A 274     -11.021  22.797  10.939                       H  
ATOM    344 2HE2 GLN A 274     -10.092  21.996  11.785                       H  
ATOM    345 N    ARG A 275     -16.149  25.338  13.604                       N  
ATOM    346 CA   ARG A 275     -16.505  26.461  14.440                       C  
ATOM    347 C    ARG A 275     -16.688  25.993  15.875                       C  
ATOM    348 O    ARG A 275     -16.881  24.794  16.147                       O  
ATOM    349 CB   ARG A 275     -17.827  27.122  13.992                       C  
ATOM    350 CG   ARG A 275     -17.803  27.756  12.619                       C  
ATOM    351 CD   ARG A 275     -19.167  28.376  12.369                       C  
ATOM    352 NE   ARG A 275     -19.280  28.972  11.058                       N  
ATOM    353 CZ   ARG A 275     -20.166  29.925  10.755                       C  
ATOM    354 NH1  ARG A 275     -21.003  30.402  11.699                       N  
ATOM    355 NH2  ARG A 275     -20.195  30.411   9.528                       N  
ATOM    356 H    ARG A 275     -16.563  24.612  13.812                       H  
ATOM    357 HA   ARG A 275     -15.782  27.107  14.395                       H  
ATOM    358 HB2  ARG A 275     -18.520  26.443  13.984                       H  
ATOM    359 HB3  ARG A 275     -18.052  27.819  14.628                       H  
ATOM    360 HG2  ARG A 275     -17.125  28.448  12.582                       H  
ATOM    361 HG3  ARG A 275     -17.628  27.083  11.942                       H  
ATOM    362 HD2  ARG A 275     -19.846  27.688  12.445                       H  
ATOM    363 HD3  ARG A 275     -19.323  29.071  13.028                       H  
ATOM    364 HE   ARG A 275     -18.750  28.699  10.439                       H  
ATOM    365 HH11 ARG A 275     -20.969  30.093  12.500                       H  
ATOM    366 HH12 ARG A 275     -21.571  31.016  11.498                       H  
ATOM    367 HH21 ARG A 275     -19.649  30.113   8.934                       H  
ATOM    368 HH22 ARG A 275     -20.762  31.025   9.322                       H  
ATOM    369 N    ASN A 276     -16.690  26.949  16.803                       N  
ATOM    370 CA   ASN A 276     -16.996  26.582  18.181                       C  
ATOM    371 C    ASN A 276     -18.496  26.305  18.318                       C  
ATOM    372 O    ASN A 276     -19.297  26.521  17.396                       O  
ATOM    373 CB   ASN A 276     -16.502  27.672  19.146                       C  
ATOM    374 CG   ASN A 276     -17.282  28.972  19.044                       C  
ATOM    375 OD1  ASN A 276     -18.493  29.010  18.744                       O  
ATOM    376 ND2  ASN A 276     -16.584  30.071  19.319                       N  
ATOM    377 H    ASN A 276     -16.524  27.781  16.667                       H  
ATOM    378 HA   ASN A 276     -16.534  25.767  18.432                       H  
ATOM    379 HB2  ASN A 276     -16.586  27.347  20.056                       H  
ATOM    380 HB3  ASN A 276     -15.573  27.868  18.947                       H  
ATOM    381 1HD2 ASN A 276     -16.963  30.842  19.281                       H  
ATOM    382 2HD2 ASN A 276     -15.754  30.010  19.535                       H  
ATOM    383 N    TRP A 277     -18.882  25.823  19.489                       N  
ATOM    384 CA   TRP A 277     -20.203  25.221  19.666                       C  
ATOM    385 C    TRP A 277     -21.298  26.260  19.476                       C  
ATOM    386 O    TRP A 277     -22.293  26.023  18.770                       O  
ATOM    387 CB   TRP A 277     -20.299  24.582  21.057                       C  
ATOM    388 CG   TRP A 277     -21.564  23.762  21.293                       C  
ATOM    389 CD1  TRP A 277     -21.819  22.468  20.856                       C  
ATOM    390 CD2  TRP A 277     -22.712  24.167  22.029                       C  
ATOM    391 NE1  TRP A 277     -23.064  22.065  21.296                       N  
ATOM    392 CE2  TRP A 277     -23.630  23.090  22.007                       C  
ATOM    393 CE3  TRP A 277     -23.065  25.347  22.699                       C  
ATOM    394 CZ2  TRP A 277     -24.878  23.165  22.628                       C  
ATOM    395 CZ3  TRP A 277     -24.273  25.416  23.316                       C  
ATOM    396 CH2  TRP A 277     -25.173  24.323  23.296                       C  
ATOM    397 H    TRP A 277     -18.402  25.828  20.203                       H  
ATOM    398 HA   TRP A 277     -20.328  24.524  19.004                       H  
ATOM    399 HB2  TRP A 277     -19.540  23.990  21.178                       H  
ATOM    400 HB3  TRP A 277     -20.278  25.287  21.723                       H  
ATOM    401 HD1  TRP A 277     -21.239  21.952  20.345                       H  
ATOM    402 HE1  TRP A 277     -23.425  21.298  21.149                       H  
ATOM    403 HE3  TRP A 277     -22.482  26.072  22.719                       H  
ATOM    404 HZ2  TRP A 277     -25.483  22.459  22.590                       H  
ATOM    405 HZ3  TRP A 277     -24.514  26.196  23.761                       H  
ATOM    406 HH2  TRP A 277     -25.983  24.393  23.747                       H  
ATOM    407 N    HIS A 278     -21.136  27.429  20.105                       N  
ATOM    408 CA   HIS A 278     -22.148  28.476  19.970                       C  
ATOM    409 C    HIS A 278     -22.246  28.998  18.545                       C  
ATOM    410 O    HIS A 278     -23.341  29.322  18.077                       O  
ATOM    411 CB   HIS A 278     -21.838  29.617  20.938                       C  
ATOM    412 CG   HIS A 278     -22.060  29.251  22.371                       C  
ATOM    413 ND1  HIS A 278     -21.045  28.777  23.181                       N  
ATOM    414 CD2  HIS A 278     -23.183  29.267  23.132                       C  
ATOM    415 CE1  HIS A 278     -21.531  28.533  24.387                       C  
ATOM    416 NE2  HIS A 278     -22.828  28.817  24.382                       N  
ATOM    417 H    HIS A 278     -20.467  27.637  20.603                       H  
ATOM    418 HA   HIS A 278     -23.012  28.099  20.199                       H  
ATOM    419 HB2  HIS A 278     -20.908  29.871  20.835                       H  
ATOM    420 HB3  HIS A 278     -22.413  30.370  20.730                       H  
ATOM    421 HD1  HIS A 278     -20.076  28.638  22.895                       H  
ATOM    422 HD2  HIS A 278     -24.032  29.532  22.860                       H  
ATOM    423 HE1  HIS A 278     -21.046  28.216  25.115                       H  
ATOM    424 HE2  HIS A 278     -23.360  28.733  25.052                       H  
ATOM    425 N    ASP A 279     -21.117  29.115  17.852                       N  
ATOM    426 CA   ASP A 279     -21.167  29.557  16.466                       C  
ATOM    427 C    ASP A 279     -21.772  28.492  15.566                       C  
ATOM    428 O    ASP A 279     -22.347  28.817  14.519                       O  
ATOM    429 CB   ASP A 279     -19.768  29.959  15.980                       C  
ATOM    430 CG   ASP A 279     -19.301  31.285  16.589                       C  
ATOM    431 OD1  ASP A 279     -20.143  32.001  17.171                       O  
ATOM    432 OD2  ASP A 279     -18.087  31.604  16.501                       O  
ATOM    433 H    ASP A 279     -20.328  28.950  18.152                       H  
ATOM    434 HA   ASP A 279     -21.727  30.347  16.408                       H  
ATOM    435 HB2  ASP A 279     -19.133  29.270  16.233                       H  
ATOM    436 HB3  ASP A 279     -19.783  30.059  15.015                       H  
ATOM    437 N    SER A 280     -21.668  27.212  15.950                       N  
ATOM    438 CA   SER A 280     -22.302  26.152  15.193                       C  
ATOM    439 C    SER A 280     -23.821  26.222  15.323                       C  
ATOM    440 O    SER A 280     -24.555  25.990  14.341                       O  
ATOM    441 CB   SER A 280     -21.804  24.777  15.692                       C  
ATOM    442 OG   SER A 280     -20.421  24.601  15.384                       O  
ATOM    443 H    SER A 280     -21.238  26.940  16.643                       H  
ATOM    444 HA   SER A 280     -22.061  26.251  14.258                       H  
ATOM    445 HB2  SER A 280     -21.923  24.728  16.654                       H  
ATOM    446 HB3  SER A 280     -22.317  24.078  15.258                       H  
ATOM    447 HG   SER A 280     -19.960  25.173  15.791                       H  
ATOM    448 N    ILE A 281     -24.315  26.537  16.530                       N  
ATOM    449 CA   ILE A 281     -25.751  26.754  16.732                       C  
ATOM    450 C    ILE A 281     -26.265  27.794  15.749                       C  
ATOM    451 O    ILE A 281     -27.266  27.576  15.041                       O  
ATOM    452 CB   ILE A 281     -26.023  27.175  18.190                       C  
ATOM    453 CG1  ILE A 281     -25.797  25.967  19.111                       C  
ATOM    454 CG2  ILE A 281     -27.456  27.724  18.341                       C  
ATOM    455 CD1  ILE A 281     -26.058  26.222  20.544                       C  
ATOM    456 H    ILE A 281     -23.843  26.631  17.242                       H  
ATOM    457 HA   ILE A 281     -26.222  25.923  16.565                       H  
ATOM    458 HB   ILE A 281     -25.409  27.885  18.438                       H  
ATOM    459 2HG1 ILE A 281     -26.388  25.251  18.830                       H  
ATOM    460 3HG1 ILE A 281     -24.872  25.686  19.029                       H  
ATOM    461 1HG2 ILE A 281     -27.641  27.869  19.282                       H  
ATOM    462 2HG2 ILE A 281     -27.526  28.561  17.857                       H  
ATOM    463 3HG2 ILE A 281     -28.081  27.078  17.977                       H  
ATOM    464 1HD1 ILE A 281     -25.777  25.449  21.059                       H  
ATOM    465 2HD1 ILE A 281     -25.555  27.004  20.822                       H  
ATOM    466 3HD1 ILE A 281     -27.007  26.377  20.670                       H  
ATOM    467 N    THR A 282     -25.564  28.936  15.679                       N  
ATOM    468 CA   THR A 282     -25.966  30.020  14.782                       C  
ATOM    469 C    THR A 282     -25.891  29.596  13.322                       C  
ATOM    470 O    THR A 282     -26.749  29.960  12.526                       O  
ATOM    471 CB   THR A 282     -25.068  31.244  15.029                       C  
ATOM    472 OG1  THR A 282     -25.092  31.563  16.423                       O  
ATOM    473 CG2  THR A 282     -25.556  32.446  14.248                       C  
ATOM    474 H    THR A 282     -24.856  29.106  16.137                       H  
ATOM    475 HA   THR A 282     -26.886  30.262  14.973                       H  
ATOM    476 HB   THR A 282     -24.165  31.041  14.740                       H  
ATOM    477 HG1  THR A 282     -24.640  32.257  16.566                       H  
ATOM    478 1HG2 THR A 282     -25.048  33.233  14.500                       H  
ATOM    479 2HG2 THR A 282     -25.444  32.291  13.297                       H  
ATOM    480 3HG2 THR A 282     -26.494  32.604  14.433                       H  
ATOM    481 N    ALA A 283     -24.866  28.836  12.948                       N  
ATOM    482 CA   ALA A 283     -24.754  28.383  11.564                       C  
ATOM    483 C    ALA A 283     -25.965  27.569  11.137                       C  
ATOM    484 O    ALA A 283     -26.449  27.713   9.998                       O  
ATOM    485 CB   ALA A 283     -23.482  27.565  11.356                       C  
ATOM    486 H    ALA A 283     -24.231  28.571  13.463                       H  
ATOM    487 HA   ALA A 283     -24.699  29.173  11.004                       H  
ATOM    488 HB1  ALA A 283     -23.426  27.301  10.424                       H  
ATOM    489 HB2  ALA A 283     -22.715  28.109  11.593                       H  
ATOM    490 HB3  ALA A 283     -23.517  26.778  11.921                       H  
ATOM    491 N    CYX A 284     -26.456  26.683  12.014                       N  
ATOM    492 CA   CYX A 284     -27.624  25.895  11.628                       C  
ATOM    493 C    CYX A 284     -28.865  26.766  11.530                       C  
ATOM    494 O    CYX A 284     -29.642  26.635  10.581                       O  
ATOM    495 CB   CYX A 284     -27.849  24.748  12.615                       C  
ATOM    496 SG   CYX A 284     -26.518  23.524  12.619                       S  
ATOM    497 H    CYX A 284     -26.145  26.527  12.800                       H  
ATOM    498 HA   CYX A 284     -27.458  25.503  10.757                       H  
ATOM    499 HB3  CYX A 284     -28.671  24.290  12.380                       H  
ATOM    500 HB2  CYX A 284     -27.917  25.115  13.510                       H  
ATOM    501 N    LYS A 285     -29.051  27.676  12.482                       N  
ATOM    502 CA   LYS A 285     -30.203  28.563  12.424                       C  
ATOM    503 C    LYS A 285     -30.219  29.386  11.145                       C  
ATOM    504 O    LYS A 285     -31.295  29.667  10.613                       O  
ATOM    505 CB   LYS A 285     -30.220  29.501  13.640                       C  
ATOM    506 CG   LYS A 285     -30.603  28.808  14.936                       C  
ATOM    507 CD   LYS A 285     -30.590  29.798  16.086                       C  
ATOM    508 CE   LYS A 285     -31.507  29.371  17.212                       C  
ATOM    509 NZ   LYS A 285     -32.559  30.444  17.362                       N  
ATOM    510 H    LYS A 285     -28.536  27.798  13.159                       H  
ATOM    511 HA   LYS A 285     -31.005  28.016  12.448                       H  
ATOM    512 HB2  LYS A 285     -29.334  29.879  13.756                       H  
ATOM    513 HB3  LYS A 285     -30.863  30.209  13.480                       H  
ATOM    514 HG2  LYS A 285     -31.496  28.438  14.856                       H  
ATOM    515 HG3  LYS A 285     -29.967  28.101  15.128                       H  
ATOM    516 HD2  LYS A 285     -29.689  29.866  16.438                       H  
ATOM    517 HD3  LYS A 285     -30.887  30.664  15.765                       H  
ATOM    518 HE2  LYS A 285     -31.934  28.527  16.997                       H  
ATOM    519 HE3  LYS A 285     -31.008  29.289  18.040                       H  
ATOM    520 HZ1  LYS A 285     -33.204  30.163  17.908                       H  
ATOM    521 HZ2  LYS A 285     -32.196  31.182  17.701                       H  
ATOM    522 HZ3  LYS A 285     -32.915  30.635  16.569                       H  
ATOM    523 N    GLU A 286     -29.043  29.767  10.627                       N  
ATOM    524 CA   GLU A 286     -29.011  30.599   9.426                       C  
ATOM    525 C    GLU A 286     -29.537  29.866   8.193                       C  
ATOM    526 O    GLU A 286     -29.927  30.531   7.210                       O  
ATOM    527 CB   GLU A 286     -27.593  31.110   9.189                       C  
ATOM    528 CG   GLU A 286     -27.167  32.191  10.175                       C  
ATOM    529 CD   GLU A 286     -25.672  32.531  10.106                       C  
ATOM    530 OE1  GLU A 286     -24.949  31.881   9.336                       O  
ATOM    531 OE2  GLU A 286     -25.233  33.462  10.819                       O  
ATOM    532 H    GLU A 286     -28.271  29.561  10.945                       H  
ATOM    533 HA   GLU A 286     -29.582  31.371   9.562                       H  
ATOM    534 HB2  GLU A 286     -26.974  30.368   9.275                       H  
ATOM    535 HB3  GLU A 286     -27.541  31.484   8.296                       H  
ATOM    536 HG3  GLU A 286     -27.360  31.887  11.075                       H  
ATOM    537 HG2  GLU A 286     -27.664  33.002   9.984                       H  
ATOM    538 N    VAL A 287     -29.603  28.542   8.228                       N  
ATOM    539 CA   VAL A 287     -30.121  27.782   7.097                       C  
ATOM    540 C    VAL A 287     -31.415  27.083   7.493                       C  
ATOM    541 O    VAL A 287     -31.778  26.050   6.911                       O  
ATOM    542 CB   VAL A 287     -29.086  26.757   6.587                       C  
ATOM    543 CG1  VAL A 287     -27.848  27.484   6.038                       C  
ATOM    544 CG2  VAL A 287     -28.689  25.790   7.680                       C  
ATOM    545 H    VAL A 287     -29.354  28.060   8.895                       H  
ATOM    546 HA   VAL A 287     -30.319  28.405   6.380                       H  
ATOM    547 HB   VAL A 287     -29.489  26.241   5.870                       H  
ATOM    548 1HG1 VAL A 287     -27.223  26.827   5.694                       H  
ATOM    549 2HG1 VAL A 287     -28.124  28.083   5.327                       H  
ATOM    550 3HG1 VAL A 287     -27.436  27.990   6.756                       H  
ATOM    551 1HG2 VAL A 287     -28.054  25.150   7.321                       H  
ATOM    552 2HG2 VAL A 287     -28.284  26.285   8.408                       H  
ATOM    553 3HG2 VAL A 287     -29.481  25.327   7.995                       H  
ATOM    554 N    GLY A 288     -32.127  27.652   8.461                       N  
ATOM    555 CA   GLY A 288     -33.412  27.120   8.870                       C  
ATOM    556 C    GLY A 288     -33.339  25.723   9.459                       C  
ATOM    557 O    GLY A 288     -34.239  24.904   9.229                       O  
ATOM    558 H    GLY A 288     -31.884  28.351   8.899                       H  
ATOM    559 HA3  GLY A 288     -34.001  27.091   8.099                       H  
ATOM    560 HA2  GLY A 288     -33.798  27.707   9.539                       H  
ATOM    561 N    ALA A 289     -32.296  25.435  10.236                       N  
ATOM    562 CA   ALA A 289     -32.084  24.102  10.779                       C  
ATOM    563 C    ALA A 289     -31.655  24.247  12.235                       C  
ATOM    564 O    ALA A 289     -31.629  25.356  12.799                       O  
ATOM    565 CB   ALA A 289     -31.036  23.363   9.941                       C  
ATOM    566 H    ALA A 289     -31.693  26.004  10.463                       H  
ATOM    567 HA   ALA A 289     -32.919  23.609  10.754                       H  
ATOM    568 HB1  ALA A 289     -30.912  22.472  10.304                       H  
ATOM    569 HB2  ALA A 289     -31.348  23.306   9.024                       H  
ATOM    570 HB3  ALA A 289     -30.200  23.854   9.976                       H  
ATOM    571 N    GLN A 290     -31.259  23.127  12.827                       N  
ATOM    572 CA   GLN A 290     -30.907  23.067  14.235                       C  
ATOM    573 C    GLN A 290     -29.694  22.169  14.422                       C  
ATOM    574 O    GLN A 290     -29.633  21.088  13.857                       O  
ATOM    575 CB   GLN A 290     -32.107  22.532  15.031                       C  
ATOM    576 CG   GLN A 290     -31.926  22.490  16.524                       C  
ATOM    577 CD   GLN A 290     -33.194  22.004  17.218                       C  
ATOM    578 OE1  GLN A 290     -33.579  20.835  17.088                       O  
ATOM    579 NE2  GLN A 290     -33.861  22.902  17.916                       N  
ATOM    580 H    GLN A 290     -31.185  22.372  12.422                       H  
ATOM    581 HA   GLN A 290     -30.660  23.945  14.565                       H  
ATOM    582 HB2  GLN A 290     -32.872  23.100  14.848                       H  
ATOM    583 HB3  GLN A 290     -32.289  21.626  14.736                       H  
ATOM    584 HG2  GLN A 290     -31.203  21.882  16.745                       H  
ATOM    585 HG3  GLN A 290     -31.721  23.381  16.849                       H  
ATOM    586 1HE2 GLN A 290     -33.574  23.711  17.962                       H  
ATOM    587 2HE2 GLN A 290     -34.583  22.678  18.326                       H  
ATOM    588 N    LEU A 291     -28.735  22.606  15.230                       N  
ATOM    589 CA   LEU A 291     -27.626  21.745  15.619                       C  
ATOM    590 C    LEU A 291     -28.175  20.438  16.175                       C  
ATOM    591 O    LEU A 291     -29.002  20.445  17.083                       O  
ATOM    592 CB   LEU A 291     -26.746  22.484  16.650                       C  
ATOM    593 CG   LEU A 291     -25.470  21.795  17.082                       C  
ATOM    594 CD1  LEU A 291     -24.530  21.537  15.898                       C  
ATOM    595 CD2  LEU A 291     -24.744  22.575  18.176                       C  
ATOM    596 H    LEU A 291     -28.702  23.397  15.566                       H  
ATOM    597 HA   LEU A 291     -27.061  21.532  14.860                       H  
ATOM    598 HB2  LEU A 291     -26.492  23.338  16.267                       H  
ATOM    599 HB3  LEU A 291     -27.277  22.624  17.449                       H  
ATOM    600 HG   LEU A 291     -25.724  20.934  17.451                       H  
ATOM    601 1HD1 LEU A 291     -23.685  21.199  16.234                       H  
ATOM    602 2HD1 LEU A 291     -24.937  20.883  15.308                       H  
ATOM    603 3HD1 LEU A 291     -24.387  22.369  15.420                       H  
ATOM    604 1HD2 LEU A 291     -23.955  22.080  18.446                       H  
ATOM    605 2HD2 LEU A 291     -24.486  23.443  17.826                       H  
ATOM    606 3HD2 LEU A 291     -25.340  22.687  18.932                       H  
ATOM    607 N    VAL A 292     -27.707  19.307  15.620                       N  
ATOM    608 CA   VAL A 292     -28.534  18.095  15.613                       C  
ATOM    609 C    VAL A 292     -28.935  17.665  17.022                       C  
ATOM    610 O    VAL A 292     -28.091  17.525  17.929                       O  
ATOM    611 CB   VAL A 292     -27.823  16.960  14.868                       C  
ATOM    612 CG1  VAL A 292     -26.489  16.541  15.530                       C  
ATOM    613 CG2  VAL A 292     -28.761  15.725  14.742                       C  
ATOM    614 H    VAL A 292     -26.936  19.219  15.251                       H  
ATOM    615 HA   VAL A 292     -29.354  18.319  15.144                       H  
ATOM    616 HB   VAL A 292     -27.604  17.296  13.985                       H  
ATOM    617 1HG1 VAL A 292     -26.041  15.898  14.959                       H  
ATOM    618 2HG1 VAL A 292     -25.932  17.327  15.643                       H  
ATOM    619 3HG1 VAL A 292     -26.677  16.142  16.394                       H  
ATOM    620 1HG2 VAL A 292     -28.369  15.093  14.119                       H  
ATOM    621 2HG2 VAL A 292     -28.858  15.312  15.614                       H  
ATOM    622 3HG2 VAL A 292     -29.626  16.017  14.416                       H  
ATOM    623 N    VAL A 293     -30.242  17.469  17.204                       N  
ATOM    624 CA   VAL A 293     -30.818  16.873  18.391                       C  
ATOM    625 C    VAL A 293     -31.236  15.459  18.038                       C  
ATOM    626 O    VAL A 293     -32.043  15.262  17.118                       O  
ATOM    627 CB   VAL A 293     -32.028  17.687  18.889                       C  
ATOM    628 CG1  VAL A 293     -32.808  16.922  19.928                       C  
ATOM    629 CG2  VAL A 293     -31.561  19.059  19.394                       C  
ATOM    630 H    VAL A 293     -30.835  17.687  16.620                       H  
ATOM    631 HA   VAL A 293     -30.151  16.835  19.095                       H  
ATOM    632 HB   VAL A 293     -32.641  17.842  18.154                       H  
ATOM    633 2HG1 VAL A 293     -33.336  16.238  19.487                       H  
ATOM    634 1HG1 VAL A 293     -33.391  17.536  20.401                       H  
ATOM    635 3HG1 VAL A 293     -32.187  16.510  20.550                       H  
ATOM    636 1HG2 VAL A 293     -32.332  19.567  19.690                       H  
ATOM    637 2HG2 VAL A 293     -30.946  18.931  20.133                       H  
ATOM    638 3HG2 VAL A 293     -31.115  19.527  18.670                       H  
ATOM    639 N    ILE A 294     -30.723  14.476  18.783                       N  
ATOM    640 CA   ILE A 294     -30.949  13.062  18.453                       C  
ATOM    641 C    ILE A 294     -32.187  12.558  19.190                       C  
ATOM    642 O    ILE A 294     -32.292  12.711  20.415                       O  
ATOM    643 CB   ILE A 294     -29.714  12.218  18.815                       C  
ATOM    644 CG1  ILE A 294     -28.457  12.820  18.191                       C  
ATOM    645 CG2  ILE A 294     -29.866  10.791  18.324                       C  
ATOM    646 CD1  ILE A 294     -27.167  12.066  18.499                       C  
ATOM    647 H    ILE A 294     -30.241  14.601  19.485                       H  
ATOM    648 HA   ILE A 294     -31.116  12.983  17.501                       H  
ATOM    649 HB   ILE A 294     -29.637  12.219  19.782                       H  
ATOM    650 2HG1 ILE A 294     -28.566  12.830  17.227                       H  
ATOM    651 3HG1 ILE A 294     -28.352  13.725  18.523                       H  
ATOM    652 1HG2 ILE A 294     -29.177  10.242  18.730                       H  
ATOM    653 2HG2 ILE A 294     -30.743  10.462  18.576                       H  
ATOM    654 3HG2 ILE A 294     -29.773  10.778  17.358                       H  
ATOM    655 1HD1 ILE A 294     -26.410  12.617  18.243                       H  
ATOM    656 2HD1 ILE A 294     -27.131  11.876  19.449                       H  
ATOM    657 3HD1 ILE A 294     -27.158  11.237  17.995                       H  
ATOM    658 N    LYS A 295     -33.109  11.925  18.465                       N  
ATOM    659 CA   LYS A 295     -34.369  11.460  19.049                       C  
ATOM    660 C    LYS A 295     -34.514   9.939  19.108                       C  
ATOM    661 O    LYS A 295     -35.457   9.453  19.748                       O  
ATOM    662 CB   LYS A 295     -35.564  12.018  18.266                       C  
ATOM    663 CG   LYS A 295     -35.693  13.562  18.266                       C  
ATOM    664 CD   LYS A 295     -36.026  14.067  19.645                       C  
ATOM    665 CE   LYS A 295     -36.383  15.559  19.637                       C  
ATOM    666 NZ   LYS A 295     -36.373  16.113  21.024                       N  
ATOM    667 H    LYS A 295     -33.028  11.752  17.626                       H  
ATOM    668 HA   LYS A 295     -34.406  11.798  19.958                       H  
ATOM    669 HB2  LYS A 295     -35.483  11.735  17.342                       H  
ATOM    670 HB3  LYS A 295     -36.378  11.659  18.653                       H  
ATOM    671 HG2  LYS A 295     -34.853  13.958  17.987                       H  
ATOM    672 HG3  LYS A 295     -36.403  13.828  17.661                       H  
ATOM    673 HD2  LYS A 295     -36.787  13.575  19.991                       H  
ATOM    674 HD3  LYS A 295     -35.258  13.943  20.225                       H  
ATOM    675 HE2  LYS A 295     -35.733  16.045  19.106                       H  
ATOM    676 HE3  LYS A 295     -37.271  15.677  19.264                       H  
ATOM    677 HZ1  LYS A 295     -35.562  16.025  21.381                       H  
ATOM    678 HZ2  LYS A 295     -36.589  16.976  21.009                       H  
ATOM    679 HZ3  LYS A 295     -36.961  15.677  21.530                       H  
ATOM    680 N    SER A 296     -33.651   9.168  18.442                       N  
ATOM    681 CA   SER A 296     -33.784   7.728  18.463                       C  
ATOM    682 C    SER A 296     -32.422   7.060  18.366                       C  
ATOM    683 O    SER A 296     -31.441   7.644  17.880                       O  
ATOM    684 CB   SER A 296     -34.676   7.218  17.305                       C  
ATOM    685 OG   SER A 296     -33.993   7.295  16.072                       O  
ATOM    686 H    SER A 296     -32.989   9.461  17.977                       H  
ATOM    687 HA   SER A 296     -34.180   7.484  19.314                       H  
ATOM    688 HB2  SER A 296     -34.917   6.294  17.475                       H  
ATOM    689 HB3  SER A 296     -35.475   7.766  17.258                       H  
ATOM    690 HG   SER A 296     -33.785   8.092  15.908                       H  
ATOM    691 N    ALA A 297     -32.381   5.788  18.794                       N  
ATOM    692 CA   ALA A 297     -31.152   5.002  18.711                       C  
ATOM    693 C    ALA A 297     -30.692   4.832  17.262                       C  
ATOM    694 O    ALA A 297     -29.500   4.949  16.964                       O  
ATOM    695 CB   ALA A 297     -31.363   3.630  19.344                       C  
ATOM    696 H    ALA A 297     -33.047   5.362  19.133                       H  
ATOM    697 HA   ALA A 297     -30.458   5.470  19.202                       H  
ATOM    698 HB1  ALA A 297     -30.553   3.107  19.241                       H  
ATOM    699 HB2  ALA A 297     -31.565   3.745  20.286                       H  
ATOM    700 HB3  ALA A 297     -32.102   3.187  18.898                       H  
ATOM    701 N    GLU A 298     -31.627   4.547  16.344                       N  
ATOM    702 CA   GLU A 298     -31.253   4.404  14.957                       C  
ATOM    703 C    GLU A 298     -30.642   5.689  14.418                       C  
ATOM    704 O    GLU A 298     -29.689   5.660  13.616                       O  
ATOM    705 CB   GLU A 298     -32.485   4.014  14.126                       C  
ATOM    706 CG   GLU A 298     -32.758   2.528  14.151                       C  
ATOM    707 CD   GLU A 298     -34.032   2.145  13.399                       C  
ATOM    708 OE1  GLU A 298     -34.561   2.994  12.647                       O  
ATOM    709 OE2  GLU A 298     -34.493   0.991  13.571                       O  
ATOM    710 H    GLU A 298     -32.465   4.436  16.505                       H  
ATOM    711 HA   GLU A 298     -30.592   3.698  14.880                       H  
ATOM    712 HB2  GLU A 298     -33.264   4.469  14.483                       H  
ATOM    713 HB3  GLU A 298     -32.341   4.278  13.204                       H  
ATOM    714 HG2  GLU A 298     -32.014   2.063  13.736                       H  
ATOM    715 HG3  GLU A 298     -32.857   2.240  15.072                       H  
ATOM    716 N    GLU A 299     -31.193   6.826  14.816                       N  
ATOM    717 CA   GLU A 299     -30.629   8.100  14.391                       C  
ATOM    718 C    GLU A 299     -29.212   8.293  14.921                       C  
ATOM    719 O    GLU A 299     -28.311   8.731  14.187                       O  
ATOM    720 CB   GLU A 299     -31.560   9.238  14.858                       C  
ATOM    721 CG   GLU A 299     -31.207  10.548  14.232                       C  
ATOM    722 CD   GLU A 299     -32.090  11.718  14.707                       C  
ATOM    723 OE1  GLU A 299     -31.922  12.820  14.138                       O  
ATOM    724 OE2  GLU A 299     -32.903  11.538  15.634                       O  
ATOM    725 H    GLU A 299     -31.883   6.891  15.325                       H  
ATOM    726 HA   GLU A 299     -30.573   8.124  13.423                       H  
ATOM    727 HB2  GLU A 299     -32.473   9.022  14.614                       H  
ATOM    728 HB3  GLU A 299     -31.487   9.333  15.821                       H  
ATOM    729 HG2  GLU A 299     -30.287  10.763  14.453                       H  
ATOM    730 HG3  GLU A 299     -31.309  10.472  13.271                       H  
ATOM    731 N    GLN A 300     -28.980   7.949  16.186                       N  
ATOM    732 CA   GLN A 300     -27.639   8.016  16.754                       C  
ATOM    733 C    GLN A 300     -26.670   7.149  15.979                       C  
ATOM    734 O    GLN A 300     -25.543   7.577  15.672                       O  
ATOM    735 CB   GLN A 300     -27.690   7.611  18.235                       C  
ATOM    736 CG   GLN A 300     -26.414   6.966  18.803                       C  
ATOM    737 CD   GLN A 300     -25.185   7.904  18.793                       C  
ATOM    738 OE1  GLN A 300     -25.288   9.139  18.682                       O  
ATOM    739 NE2  GLN A 300     -24.010   7.301  18.923                       N  
ATOM    740 H    GLN A 300     -29.580   7.673  16.737                       H  
ATOM    741 HA   GLN A 300     -27.314   8.929  16.703                       H  
ATOM    742 HB2  GLN A 300     -27.867   8.407  18.761                       H  
ATOM    743 HB3  GLN A 300     -28.410   6.971  18.350                       H  
ATOM    744 HG2  GLN A 300     -26.578   6.704  19.722                       H  
ATOM    745 HG3  GLN A 300     -26.195   6.186  18.270                       H  
ATOM    746 1HE2 GLN A 300     -23.973   6.446  19.005                       H  
ATOM    747 2HE2 GLN A 300     -23.287   7.765  18.925                       H  
ATOM    748 N    ASN A 301     -27.076   5.911  15.650                       N  
ATOM    749 CA   ASN A 301     -26.158   5.034  14.922                       C  
ATOM    750 C    ASN A 301     -25.804   5.634  13.570                       C  
ATOM    751 O    ASN A 301     -24.629   5.626  13.153                       O  
ATOM    752 CB   ASN A 301     -26.774   3.645  14.741                       C  
ATOM    753 CG   ASN A 301     -27.016   2.927  16.066                       C  
ATOM    754 OD1  ASN A 301     -26.423   3.267  17.099                       O  
ATOM    755 ND2  ASN A 301     -27.894   1.934  16.044                       N  
ATOM    756 H    ASN A 301     -27.845   5.571  15.829                       H  
ATOM    757 HA   ASN A 301     -25.345   4.931  15.441                       H  
ATOM    758 HB2  ASN A 301     -27.627   3.734  14.289                       H  
ATOM    759 HB3  ASN A 301     -26.173   3.099  14.210                       H  
ATOM    760 1HD2 ASN A 301     -28.066   1.496  16.764                       H  
ATOM    761 2HD2 ASN A 301     -28.290   1.727  15.310                       H  
ATOM    762 N    PHE A 302     -26.811   6.185  12.881                       N  
ATOM    763 CA   PHE A 302     -26.597   6.815  11.573                       C  
ATOM    764 C    PHE A 302     -25.585   7.947  11.663                       C  
ATOM    765 O    PHE A 302     -24.642   8.032  10.848                       O  
ATOM    766 CB   PHE A 302     -27.979   7.283  11.053                       C  
ATOM    767 CG   PHE A 302     -27.953   8.348   9.977                       C  
ATOM    768 CD1  PHE A 302     -27.653   8.029   8.662                       C  
ATOM    769 CD2  PHE A 302     -28.313   9.662  10.277                       C  
ATOM    770 CE1  PHE A 302     -27.661   9.023   7.667                       C  
ATOM    771 CE2  PHE A 302     -28.334  10.663   9.287                       C  
ATOM    772 CZ   PHE A 302     -28.004  10.332   7.986                       C  
ATOM    773 H    PHE A 302     -27.629   6.208  13.146                       H  
ATOM    774 HA   PHE A 302     -26.226   6.185  10.935                       H  
ATOM    775 HB2  PHE A 302     -28.441   6.514  10.685                       H  
ATOM    776 HB3  PHE A 302     -28.480   7.643  11.802                       H  
ATOM    777 HD1  PHE A 302     -27.446   7.151   8.436                       H  
ATOM    778 HD2  PHE A 302     -28.545   9.882  11.151                       H  
ATOM    779 HE1  PHE A 302     -27.436   8.803   6.791                       H  
ATOM    780 HE2  PHE A 302     -28.568  11.536   9.506                       H  
ATOM    781 HZ   PHE A 302     -28.011  10.986   7.325                       H  
ATOM    782 N    LEU A 303     -25.761   8.849  12.633                       N  
ATOM    783 CA   LEU A 303     -24.843   9.982  12.764                       C  
ATOM    784 C    LEU A 303     -23.449   9.528  13.205                       C  
ATOM    785 O    LEU A 303     -22.427  10.021  12.705                       O  
ATOM    786 CB   LEU A 303     -25.411  10.987  13.763                       C  
ATOM    787 CG   LEU A 303     -26.745  11.639  13.356                       C  
ATOM    788 CD1  LEU A 303     -27.432  12.295  14.539                       C  
ATOM    789 CD2  LEU A 303     -26.551  12.631  12.233                       C  
ATOM    790 H    LEU A 303     -26.391   8.831  13.218                       H  
ATOM    791 HA   LEU A 303     -24.756  10.416  11.901                       H  
ATOM    792 HB2  LEU A 303     -25.556  10.530  14.606                       H  
ATOM    793 HB3  LEU A 303     -24.763  11.700  13.880                       H  
ATOM    794 HG   LEU A 303     -27.330  10.935  13.034                       H  
ATOM    795 1HD1 LEU A 303     -28.257  12.707  14.237                       H  
ATOM    796 2HD1 LEU A 303     -27.626  11.619  15.207                       H  
ATOM    797 3HD1 LEU A 303     -26.844  12.970  14.912                       H  
ATOM    798 1HD2 LEU A 303     -27.397  13.069  12.049                       H  
ATOM    799 2HD2 LEU A 303     -25.891  13.288  12.503                       H  
ATOM    800 3HD2 LEU A 303     -26.244  12.158  11.444                       H  
ATOM    801 N    GLN A 304     -23.380   8.609  14.169                       N  
ATOM    802 CA   GLN A 304     -22.073   8.165  14.668                       C  
ATOM    803 C    GLN A 304     -21.259   7.487  13.571                       C  
ATOM    804 O    GLN A 304     -20.034   7.648  13.499                       O  
ATOM    805 CB   GLN A 304     -22.264   7.213  15.843                       C  
ATOM    806 CG   GLN A 304     -20.954   6.928  16.626                       C  
ATOM    807 CD   GLN A 304     -20.572   8.074  17.523                       C  
ATOM    808 OE1  GLN A 304     -21.367   8.504  18.342                       O  
ATOM    809 NE2  GLN A 304     -19.313   8.545  17.418                       N  
ATOM    810 H    GLN A 304     -24.055   8.232  14.545                       H  
ATOM    811 HA   GLN A 304     -21.578   8.941  14.975                       H  
ATOM    812 HB2  GLN A 304     -22.901   7.604  16.462                       H  
ATOM    813 HB3  GLN A 304     -22.602   6.367  15.510                       H  
ATOM    814 HG2  GLN A 304     -21.077   6.139  17.177                       H  
ATOM    815 HG3  GLN A 304     -20.232   6.783  15.995                       H  
ATOM    816 1HE2 GLN A 304     -18.767   8.190  16.855                       H  
ATOM    817 2HE2 GLN A 304     -19.056   9.199  17.913                       H  
ATOM    818 N    LEU A 305     -21.911   6.706  12.730                       N  
ATOM    819 CA   LEU A 305     -21.218   6.022  11.639                       C  
ATOM    820 C    LEU A 305     -20.524   7.019  10.724                       C  
ATOM    821 O    LEU A 305     -19.396   6.777  10.273                       O  
ATOM    822 CB   LEU A 305     -22.206   5.183  10.820                       C  
ATOM    823 CG   LEU A 305     -22.458   3.751  11.322                       C  
ATOM    824 CD1  LEU A 305     -23.786   3.200  10.812                       C  
ATOM    825 CD2  LEU A 305     -21.292   2.857  10.910                       C  
ATOM    826 H    LEU A 305     -22.756   6.549  12.761                       H  
ATOM    827 HA   LEU A 305     -20.554   5.429  12.024                       H  
ATOM    828 HB2  LEU A 305     -23.062   5.641  10.818                       H  
ATOM    829 HB3  LEU A 305     -21.866   5.114   9.914                       H  
ATOM    830 HG   LEU A 305     -22.519   3.757  12.290                       H  
ATOM    831 1HD1 LEU A 305     -23.920   2.311  11.176                       H  
ATOM    832 2HD1 LEU A 305     -24.503   3.787  11.101                       H  
ATOM    833 3HD1 LEU A 305     -23.761   3.161   9.843                       H  
ATOM    834 1HD2 LEU A 305     -21.474   1.948  11.197                       H  
ATOM    835 2HD2 LEU A 305     -21.198   2.886   9.945                       H  
ATOM    836 3HD2 LEU A 305     -20.481   3.181  11.332                       H  
ATOM    837 N    GLN A 306     -21.187   8.143  10.449                       N  
ATOM    838 CA   GLN A 306     -20.625   9.153   9.550                       C  
ATOM    839 C    GLN A 306     -19.443   9.883  10.206                       C  
ATOM    840 O    GLN A 306     -18.420  10.137   9.561                       O  
ATOM    841 CB   GLN A 306     -21.717  10.137   9.162                       C  
ATOM    842 CG   GLN A 306     -21.265  11.351   8.351                       C  
ATOM    843 CD   GLN A 306     -20.653  10.978   7.013                       C  
ATOM    844 OE1  GLN A 306     -20.674   9.823   6.578                       O  
ATOM    845 NE2  GLN A 306     -20.090  11.978   6.344                       N  
ATOM    846 H    GLN A 306     -21.960   8.347  10.766                       H  
ATOM    847 HA   GLN A 306     -20.296   8.723   8.745                       H  
ATOM    848 HB2  GLN A 306     -22.376   9.665   8.629                       H  
ATOM    849 HB3  GLN A 306     -22.127  10.472   9.976                       H  
ATOM    850 HG2  GLN A 306     -22.032  11.919   8.180                       H  
ATOM    851 HG3  GLN A 306     -20.598  11.839   8.859                       H  
ATOM    852 1HE2 GLN A 306     -20.091  12.772   6.675                       H  
ATOM    853 2HE2 GLN A 306     -19.725  11.832   5.579                       H  
ATOM    854 N    SER A 307     -19.582  10.264  11.472                       N  
ATOM    855 CA   SER A 307     -18.464  10.890  12.166                       C  
ATOM    856 C    SER A 307     -17.284   9.933  12.274                       C  
ATOM    857 O    SER A 307     -16.133  10.334  12.099                       O  
ATOM    858 CB   SER A 307     -18.910  11.366  13.552                       C  
ATOM    859 OG   SER A 307     -19.483  10.316  14.303                       O  
ATOM    860 H    SER A 307     -20.296  10.176  11.943                       H  
ATOM    861 HA   SER A 307     -18.173  11.667  11.664                       H  
ATOM    862 HB2  SER A 307     -18.137  11.706  14.029                       H  
ATOM    863 HB3  SER A 307     -19.568  12.070  13.444                       H  
ATOM    864 HG   SER A 307     -18.920   9.704  14.417                       H  
ATOM    865 N    SER A 308     -17.550   8.670  12.569                       N  
ATOM    866 CA   SER A 308     -16.488   7.669  12.676                       C  
ATOM    867 C    SER A 308     -15.741   7.477  11.362                       C  
ATOM    868 O    SER A 308     -14.510   7.585  11.315                       O  
ATOM    869 CB   SER A 308     -17.104   6.326  13.138                       C  
ATOM    870 OG   SER A 308     -16.123   5.323  13.184                       O  
ATOM    871 H    SER A 308     -18.338   8.358  12.714                       H  
ATOM    872 HA   SER A 308     -15.843   7.974  13.333                       H  
ATOM    873 HB2  SER A 308     -17.484   6.439  14.023                       H  
ATOM    874 HB3  SER A 308     -17.796   6.063  12.511                       H  
ATOM    875 HG   SER A 308     -16.461   4.604  13.458                       H  
ATOM    876 N    ARG A 309     -16.475   7.212  10.280                       N  
ATOM    877 CA   ARG A 309     -15.857   6.908   8.996                       C  
ATOM    878 C    ARG A 309     -15.090   8.102   8.442                       C  
ATOM    879 O    ARG A 309     -14.082   7.928   7.741                       O  
ATOM    880 CB   ARG A 309     -16.930   6.479   7.981                       C  
ATOM    881 CG   ARG A 309     -17.510   5.091   8.204                       C  
ATOM    882 CD   ARG A 309     -18.623   4.791   7.166                       C  
ATOM    883 NE   ARG A 309     -19.549   5.927   7.065                       N  
ATOM    884 CZ   ARG A 309     -20.882   5.842   6.993                       C  
ATOM    885 NH1  ARG A 309     -21.486   4.652   6.988                       N  
ATOM    886 NH2  ARG A 309     -21.611   6.962   6.931                       N  
ATOM    887 H    ARG A 309     -17.334   7.202  10.262                       H  
ATOM    888 HA   ARG A 309     -15.236   6.175   9.129                       H  
ATOM    889 HB2  ARG A 309     -17.664   7.112   8.025                       H  
ATOM    890 HB3  ARG A 309     -16.535   6.491   7.095                       H  
ATOM    891 HG2  ARG A 309     -16.809   4.427   8.106                       H  
ATOM    892 HG3  ARG A 309     -17.894   5.039   9.093                       H  
ATOM    893 HD2  ARG A 309     -18.224   4.639   6.295                       H  
ATOM    894 HD3  ARG A 309     -19.123   4.007   7.443                       H  
ATOM    895 HE   ARG A 309     -19.204   6.714   7.051                       H  
ATOM    896 HH11 ARG A 309     -21.018   3.932   7.032                       H  
ATOM    897 HH12 ARG A 309     -22.344   4.605   6.942                       H  
ATOM    898 HH21 ARG A 309     -21.222   7.729   6.938                       H  
ATOM    899 HH22 ARG A 309     -22.469   6.915   6.885                       H  
ATOM    900 N    SER A 310     -15.605   9.297   8.646                       N  
ATOM    901 CA   SER A 310     -14.955  10.503   8.134                       C  
ATOM    902 C    SER A 310     -13.799  10.949   9.027                       C  
ATOM    903 O    SER A 310     -13.025  11.802   8.626                       O  
ATOM    904 CB   SER A 310     -15.978  11.633   8.008                       C  
ATOM    905 OG   SER A 310     -16.351  12.122   9.292                       O  
ATOM    906 H    SER A 310     -16.334   9.446   9.078                       H  
ATOM    907 HA   SER A 310     -14.604  10.328   7.247                       H  
ATOM    908 HB2  SER A 310     -15.586  12.358   7.496                       H  
ATOM    909 HB3  SER A 310     -16.767  11.296   7.556                       H  
ATOM    910 HG   SER A 310     -16.671  11.498   9.754                       H  
ATOM    911 N    ASN A 311     -13.689  10.395  10.229                       N  
ATOM    912 CA   ASN A 311     -12.655  10.755  11.194                       C  
ATOM    913 C    ASN A 311     -12.741  12.250  11.512                       C  
ATOM    914 O    ASN A 311     -11.736  12.960  11.529                       O  
ATOM    915 CB   ASN A 311     -11.266  10.376  10.675                       C  
ATOM    916 CG   ASN A 311     -10.221  10.269  11.804                       C  
ATOM    917 OD1  ASN A 311     -10.476  10.614  12.954                       O  
ATOM    918 ND2  ASN A 311      -9.044   9.807  11.452                       N  
ATOM    919 H    ASN A 311     -14.222   9.786  10.520                       H  
ATOM    920 HA   ASN A 311     -12.800  10.262  12.017                       H  
ATOM    921 HB2  ASN A 311     -11.317   9.516  10.231                       H  
ATOM    922 HB3  ASN A 311     -10.965  11.055  10.051                       H  
ATOM    923 1HD2 ASN A 311      -8.421   9.725  12.039                       H  
ATOM    924 2HD2 ASN A 311      -8.896   9.586  10.634                       H  
ATOM    925 N    ARG A 312     -13.964  12.724  11.761                       N  
ATOM    926 CA   ARG A 312     -14.199  14.132  12.087                       C  
ATOM    927 C    ARG A 312     -14.819  14.259  13.467                       C  
ATOM    928 O    ARG A 312     -15.892  13.691  13.719                       O  
ATOM    929 CB   ARG A 312     -15.125  14.781  11.057                       C  
ATOM    930 CG   ARG A 312     -14.437  15.082   9.730                       C  
ATOM    931 CD   ARG A 312     -15.445  15.626   8.742                       C  
ATOM    932 NE   ARG A 312     -14.811  16.083   7.521                       N  
ATOM    933 CZ   ARG A 312     -15.434  16.779   6.577                       C  
ATOM    934 NH1  ARG A 312     -16.714  17.108   6.722                       N  
ATOM    935 NH2  ARG A 312     -14.773  17.147   5.489                       N  
ATOM    936 H    ARG A 312     -14.677  12.243  11.747                       H  
ATOM    937 HA   ARG A 312     -13.342  14.587  12.096                       H  
ATOM    938 HB2  ARG A 312     -15.866  14.181  10.879                       H  
ATOM    939 HB3  ARG A 312     -15.456  15.619  11.417                       H  
ATOM    940 HG2  ARG A 312     -13.743  15.746   9.864                       H  
ATOM    941 HG3  ARG A 312     -14.054  14.268   9.368                       H  
ATOM    942 HD2  ARG A 312     -16.078  14.927   8.513                       H  
ATOM    943 HD3  ARG A 312     -15.911  16.377   9.142                       H  
ATOM    944 HE   ARG A 312     -13.981  15.892   7.400                       H  
ATOM    945 HH11 ARG A 312     -17.142  16.870   7.429                       H  
ATOM    946 HH12 ARG A 312     -17.114  17.558   6.108                       H  
ATOM    947 HH21 ARG A 312     -13.945  16.935   5.397                       H  
ATOM    948 HH22 ARG A 312     -15.173  17.598   4.875                       H  
ATOM    949 N    PHE A 313     -14.163  15.016  14.351                       N  
ATOM    950 CA   PHE A 313     -14.768  15.375  15.632                       C  
ATOM    951 C    PHE A 313     -15.846  16.426  15.398                       C  
ATOM    952 O    PHE A 313     -15.576  17.465  14.793                       O  
ATOM    953 CB   PHE A 313     -13.687  15.885  16.583                       C  
ATOM    954 CG   PHE A 313     -12.610  14.865  16.882                       C  
ATOM    955 CD1  PHE A 313     -12.902  13.733  17.603                       C  
ATOM    956 CD2  PHE A 313     -11.321  15.051  16.434                       C  
ATOM    957 CE1  PHE A 313     -11.909  12.770  17.891                       C  
ATOM    958 CE2  PHE A 313     -10.328  14.095  16.697                       C  
ATOM    959 CZ   PHE A 313     -10.636  12.963  17.437                       C  
ATOM    960 H    PHE A 313     -13.371  15.331  14.233                       H  
ATOM    961 HA   PHE A 313     -15.184  14.600  16.042                       H  
ATOM    962 HB2  PHE A 313     -13.260  16.659  16.183                       H  
ATOM    963 HB3  PHE A 313     -14.103  16.133  17.423                       H  
ATOM    964 HD1  PHE A 313     -13.771  13.599  17.907                       H  
ATOM    965 HD2  PHE A 313     -11.107  15.817  15.952                       H  
ATOM    966 HE1  PHE A 313     -12.121  12.011  18.386                       H  
ATOM    967 HE2  PHE A 313      -9.464  14.221  16.377                       H  
ATOM    968 HZ   PHE A 313      -9.976  12.335  17.623                       H  
ATOM    969 N    THR A 314     -17.077  16.160  15.863                       N  
ATOM    970 CA   THR A 314     -18.239  16.879  15.366                       C  
ATOM    971 C    THR A 314     -19.201  17.225  16.480                       C  
ATOM    972 O    THR A 314     -19.607  16.342  17.235                       O  
ATOM    973 CB   THR A 314     -18.972  16.043  14.319                       C  
ATOM    974 OG1  THR A 314     -18.074  15.723  13.243                       O  
ATOM    975 CG2  THR A 314     -20.169  16.803  13.774                       C  
ATOM    976 H    THR A 314     -17.253  15.569  16.462                       H  
ATOM    977 HA   THR A 314     -17.932  17.716  14.984                       H  
ATOM    978 HB   THR A 314     -19.292  15.223  14.725                       H  
ATOM    979 HG1  THR A 314     -17.451  15.234  13.524                       H  
ATOM    980 1HG2 THR A 314     -20.476  16.392  12.951                       H  
ATOM    981 2HG2 THR A 314     -20.892  16.790  14.421                       H  
ATOM    982 3HG2 THR A 314     -19.924  17.724  13.594                       H  
ATOM    983 N    TRP A 315     -19.567  18.508  16.570                       N  
ATOM    984 CA   TRP A 315     -20.523  18.939  17.604                       C  
ATOM    985 C    TRP A 315     -21.923  18.390  17.348                       C  
ATOM    986 O    TRP A 315     -22.369  18.309  16.203                       O  
ATOM    987 CB   TRP A 315     -20.653  20.479  17.639                       C  
ATOM    988 CG   TRP A 315     -19.466  21.238  18.119                       C  
ATOM    989 CD1  TRP A 315     -18.827  22.249  17.458                       C  
ATOM    990 CD2  TRP A 315     -18.820  21.107  19.370                       C  
ATOM    991 NE1  TRP A 315     -17.803  22.735  18.222                       N  
ATOM    992 CE2  TRP A 315     -17.774  22.052  19.402                       C  
ATOM    993 CE3  TRP A 315     -19.000  20.266  20.468                       C  
ATOM    994 CZ2  TRP A 315     -16.925  22.192  20.493                       C  
ATOM    995 CZ3  TRP A 315     -18.133  20.405  21.548                       C  
ATOM    996 CH2  TRP A 315     -17.123  21.345  21.552                       C  
ATOM    997 H    TRP A 315     -19.285  19.139  16.057                       H  
ATOM    998 HA   TRP A 315     -20.188  18.609  18.452                       H  
ATOM    999 HB2  TRP A 315     -20.840  20.786  16.738                       H  
ATOM   1000 HB3  TRP A 315     -21.391  20.706  18.227                       H  
ATOM   1001 HD1  TRP A 315     -19.055  22.561  16.612                       H  
ATOM   1002 HE1  TRP A 315     -17.266  23.367  17.995                       H  
ATOM   1003 HE3  TRP A 315     -19.679  19.630  20.479                       H  
ATOM   1004 HZ2  TRP A 315     -16.251  22.834  20.504                       H  
ATOM   1005 HZ3  TRP A 315     -18.238  19.850  22.287                       H  
ATOM   1006 HH2  TRP A 315     -16.562  21.404  22.291                       H  
ATOM   1007 N    MET A 316     -22.647  18.119  18.435                       N  
ATOM   1008 CA   MET A 316     -24.089  17.926  18.427                       C  
ATOM   1009 C    MET A 316     -24.758  18.945  19.339                       C  
ATOM   1010 O    MET A 316     -24.106  19.670  20.111                       O  
ATOM   1011 CB   MET A 316     -24.455  16.482  18.856                       C  
ATOM   1012 CG   MET A 316     -24.343  16.234  20.352                       C  
ATOM   1013 SD   MET A 316     -24.559  14.474  20.770                       S  
ATOM   1014 CE   MET A 316     -22.935  13.878  20.331                       C  
ATOM   1015 H    MET A 316     -22.305  18.041  19.220                       H  
ATOM   1016 HA   MET A 316     -24.421  18.060  17.525                       H  
ATOM   1017 HB2  MET A 316     -25.372  16.303  18.594                       H  
ATOM   1018 HB3  MET A 316     -23.856  15.863  18.409                       H  
ATOM   1019 HG2  MET A 316     -23.466  16.513  20.657                       H  
ATOM   1020 HG3  MET A 316     -25.031  16.742  20.812                       H  
ATOM   1021 HE1  MET A 316     -22.896  12.922  20.489                       H  
ATOM   1022 HE2  MET A 316     -22.773  14.064  19.393                       H  
ATOM   1023 HE3  MET A 316     -22.274  14.331  20.877                       H  
ATOM   1024 N    GLY A 317     -26.090  19.007  19.280                       N  
ATOM   1025 CA   GLY A 317     -26.814  20.016  20.034                       C  
ATOM   1026 C    GLY A 317     -27.119  19.607  21.472                       C  
ATOM   1027 O    GLY A 317     -28.296  19.515  21.861                       O  
ATOM   1028 H    GLY A 317     -26.587  18.480  18.816                       H  
ATOM   1029 HA2  GLY A 317     -26.288  20.831  20.058                       H  
ATOM   1030 HA3  GLY A 317     -27.657  20.199  19.589                       H  
ATOM   1031 N    LEU A 318     -26.079  19.397  22.274                       N  
ATOM   1032 CA   LEU A 318     -26.233  18.899  23.646                       C  
ATOM   1033 C    LEU A 318     -25.172  19.517  24.537                       C  
ATOM   1034 O    LEU A 318     -24.000  19.535  24.152                       O  
ATOM   1035 CB   LEU A 318     -26.102  17.371  23.628                       C  
ATOM   1036 CG   LEU A 318     -26.217  16.612  24.956                       C  
ATOM   1037 CD1  LEU A 318     -27.655  16.691  25.440                       C  
ATOM   1038 CD2  LEU A 318     -25.769  15.167  24.741                       C  
ATOM   1039 H    LEU A 318     -25.261  19.537  22.047                       H  
ATOM   1040 HA   LEU A 318     -27.093  19.158  24.012                       H  
ATOM   1041 HB2  LEU A 318     -26.800  17.024  23.050                       H  
ATOM   1042 HB3  LEU A 318     -25.231  17.156  23.261                       H  
ATOM   1043 HG   LEU A 318     -25.650  16.999  25.641                       H  
ATOM   1044 1HD1 LEU A 318     -27.676  16.521  26.395                       H  
ATOM   1045 2HD1 LEU A 318     -28.002  17.577  25.254                       H  
ATOM   1046 3HD1 LEU A 318     -28.182  16.024  24.974                       H  
ATOM   1047 1HD2 LEU A 318     -25.869  14.678  25.573                       H  
ATOM   1048 2HD2 LEU A 318     -26.321  14.764  24.053                       H  
ATOM   1049 3HD2 LEU A 318     -24.839  15.163  24.465                       H  
ATOM   1050 N    SER A 319     -25.575  19.990  25.732                       N  
ATOM   1051 CA   SER A 319     -24.642  20.630  26.643                       C  
ATOM   1052 C    SER A 319     -25.101  20.468  28.089                       C  
ATOM   1053 O    SER A 319     -26.263  20.120  28.370                       O  
ATOM   1054 CB   SER A 319     -24.498  22.139  26.337                       C  
ATOM   1055 OG   SER A 319     -25.606  22.886  26.863                       O  
ATOM   1056 H    SER A 319     -26.382  19.947  26.025                       H  
ATOM   1057 HA   SER A 319     -23.785  20.186  26.545                       H  
ATOM   1058 HB2  SER A 319     -23.679  22.464  26.742                       H  
ATOM   1059 HB3  SER A 319     -24.465  22.262  25.375                       H  
ATOM   1060 HG   SER A 319     -26.323  22.621  26.515                       H  
ATOM   1061 N    ASP A 320     -24.152  20.684  29.015                       N  
ATOM   1062 CA   ASP A 320     -24.479  20.864  30.439                       C  
ATOM   1063 C    ASP A 320     -24.022  22.255  30.901                       C  
ATOM   1064 O    ASP A 320     -23.562  22.455  32.035                       O  
ATOM   1065 CB   ASP A 320     -23.893  19.754  31.314                       C  
ATOM   1066 CG   ASP A 320     -22.374  19.824  31.460                       C  
ATOM   1067 OD1  ASP A 320     -21.720  20.502  30.675                       O  
ATOM   1068 OD2  ASP A 320     -21.820  19.170  32.384                       O  
ATOM   1069 H    ASP A 320     -23.312  20.729  28.838                       H  
ATOM   1070 HA   ASP A 320     -25.441  20.804  30.547                       H  
ATOM   1071 HB2  ASP A 320     -24.279  19.820  32.202                       H  
ATOM   1072 HB3  ASP A 320     -24.113  18.896  30.920                       H  
ATOM   1073 HG   ASP A 320     -22.476  20.703  32.139                       H  
ATOM   1074 N    LEU A 321     -24.156  23.230  30.010                       N  
ATOM   1075 CA   LEU A 321     -23.732  24.599  30.324                       C  
ATOM   1076 C    LEU A 321     -24.543  25.207  31.458                       C  
ATOM   1077 O    LEU A 321     -23.986  25.875  32.343                       O  
ATOM   1078 CB   LEU A 321     -23.858  25.462  29.075                       C  
ATOM   1079 CG   LEU A 321     -22.739  25.288  28.072                       C  
ATOM   1080 CD1  LEU A 321     -23.235  25.757  26.704                       C  
ATOM   1081 CD2  LEU A 321     -21.528  26.086  28.496                       C  
ATOM   1082 H    LEU A 321     -24.485  23.136  29.221                       H  
ATOM   1083 HA   LEU A 321     -22.805  24.575  30.609                       H  
ATOM   1084 HB2  LEU A 321     -24.689  25.237  28.629                       H  
ATOM   1085 HB3  LEU A 321     -23.868  26.393  29.345                       H  
ATOM   1086 HG   LEU A 321     -22.474  24.357  28.018                       H  
ATOM   1087 1HD1 LEU A 321     -22.525  25.641  26.054                       H  
ATOM   1088 2HD1 LEU A 321     -24.007  25.228  26.450                       H  
ATOM   1089 3HD1 LEU A 321     -23.480  26.694  26.761                       H  
ATOM   1090 1HD2 LEU A 321     -20.818  25.950  27.848                       H  
ATOM   1091 2HD2 LEU A 321     -21.766  27.025  28.534                       H  
ATOM   1092 3HD2 LEU A 321     -21.240  25.782  29.371                       H  
ATOM   1093 N    ASN A 322     -25.863  25.018  31.442                       N  
ATOM   1094 CA   ASN A 322     -26.696  25.681  32.451                       C  
ATOM   1095 C    ASN A 322     -26.514  25.063  33.837                       C  
ATOM   1096 O    ASN A 322     -26.498  25.778  34.845                       O  
ATOM   1097 CB   ASN A 322     -28.170  25.639  32.035                       C  
ATOM   1098 CG   ASN A 322     -28.482  26.598  30.884                       C  
ATOM   1099 OD1  ASN A 322     -27.741  27.560  30.628                       O  
ATOM   1100 ND2  ASN A 322     -29.591  26.344  30.186                       N  
ATOM   1101 H    ASN A 322     -26.291  24.528  30.879                       H  
ATOM   1102 HA   ASN A 322     -26.423  26.610  32.505                       H  
ATOM   1103 HB2  ASN A 322     -28.392  24.740  31.746                       H  
ATOM   1104 HB3  ASN A 322     -28.721  25.889  32.793                       H  
ATOM   1105 1HD2 ASN A 322     -30.085  25.671  30.394                       H  
ATOM   1106 2HD2 ASN A 322     -29.812  26.853  29.529                       H  
ATOM   1107 N    GLN A 323     -26.389  23.737  33.921                       N  
ATOM   1108 CA   GLN A 323     -26.197  23.079  35.208                       C  
ATOM   1109 C    GLN A 323     -25.231  21.913  35.015                       C  
ATOM   1110 O    GLN A 323     -25.583  20.928  34.360                       O  
ATOM   1111 CB   GLN A 323     -27.536  22.595  35.765                       C  
ATOM   1112 CG   GLN A 323     -27.567  22.486  37.274                       C  
ATOM   1113 CD   GLN A 323     -28.964  22.185  37.785                       C  
ATOM   1114 OE1  GLN A 323     -29.608  23.019  38.424                       O  
ATOM   1115 NE2  GLN A 323     -29.419  20.958  37.545                       N  
ATOM   1116 H    GLN A 323     -26.413  23.203  33.247                       H  
ATOM   1117 HA   GLN A 323     -25.796  23.698  35.838                       H  
ATOM   1118 HB2  GLN A 323     -28.228  23.219  35.499                       H  
ATOM   1119 HB3  GLN A 323     -27.724  21.715  35.402                       H  
ATOM   1120 HG2  GLN A 323     -26.978  21.769  37.557                       H  
ATOM   1121 HG3  GLN A 323     -27.276  23.327  37.662                       H  
ATOM   1122 1HE2 GLN A 323     -28.928  20.392  37.122                       H  
ATOM   1123 2HE2 GLN A 323     -30.204  20.731  37.811                       H  
ATOM   1124 N    GLU A 324     -24.023  22.028  35.568                       N  
ATOM   1125 CA   GLU A 324     -23.004  20.997  35.410                       C  
ATOM   1126 C    GLU A 324     -23.546  19.634  35.806                       C  
ATOM   1127 O    GLU A 324     -24.111  19.469  36.895                       O  
ATOM   1128 CB   GLU A 324     -21.774  21.349  36.270                       C  
ATOM   1129 CG   GLU A 324     -20.653  20.303  36.246                       C  
ATOM   1130 CD   GLU A 324     -20.050  20.113  34.851                       C  
ATOM   1131 OE1  GLU A 324     -19.980  21.109  34.100                       O  
ATOM   1132 OE2  GLU A 324     -19.668  18.964  34.514                       O  
ATOM   1133 H    GLU A 324     -23.768  22.698  36.043                       H  
ATOM   1134 HA   GLU A 324     -22.731  20.956  34.480                       H  
ATOM   1135 HB2  GLU A 324     -21.401  22.184  35.947                       H  
ATOM   1136 HB3  GLU A 324     -22.061  21.448  37.191                       H  
ATOM   1137 HG2  GLU A 324     -19.943  20.587  36.843                       H  
ATOM   1138 HG3  GLU A 324     -21.010  19.450  36.537                       H  
ATOM   1139 N    GLY A 325     -23.344  18.646  34.923                       N  
ATOM   1140 CA   GLY A 325     -23.816  17.292  35.158                       C  
ATOM   1141 C    GLY A 325     -25.223  17.005  34.657                       C  
ATOM   1142 O    GLY A 325     -25.604  15.835  34.571                       O  
ATOM   1143 H    GLY A 325     -22.931  18.746  34.175                       H  
ATOM   1144 HA2  GLY A 325     -23.214  16.673  34.716                       H  
ATOM   1145 HA3  GLY A 325     -23.802  17.120  36.112                       H  
ATOM   1146 N    THR A 326     -26.010  18.030  34.333                       N  
ATOM   1147 CA   THR A 326     -27.351  17.850  33.775                       C  
ATOM   1148 C    THR A 326     -27.289  18.170  32.281                       C  
ATOM   1149 O    THR A 326     -27.124  19.338  31.890                       O  
ATOM   1150 CB   THR A 326     -28.366  18.731  34.488                       C  
ATOM   1151 OG1  THR A 326     -28.417  18.363  35.877                       O  
ATOM   1152 CG2  THR A 326     -29.745  18.553  33.874                       C  
ATOM   1153 H    THR A 326     -25.783  18.853  34.430                       H  
ATOM   1154 HA   THR A 326     -27.626  16.926  33.883                       H  
ATOM   1155 HB   THR A 326     -28.109  19.662  34.403                       H  
ATOM   1156 HG1  THR A 326     -29.022  18.796  36.266                       H  
ATOM   1157 2HG2 THR A 326     -29.776  18.974  33.001                       H  
ATOM   1158 1HG2 THR A 326     -30.417  18.961  34.444                       H  
ATOM   1159 3HG2 THR A 326     -29.946  17.610  33.777                       H  
ATOM   1160 N    TRP A 327     -27.414  17.138  31.458                       N  
ATOM   1161 CA   TRP A 327     -27.255  17.281  30.016                       C  
ATOM   1162 C    TRP A 327     -28.617  17.519  29.364                       C  
ATOM   1163 O    TRP A 327     -29.598  16.846  29.679                       O  
ATOM   1164 CB   TRP A 327     -26.543  16.047  29.447                       C  
ATOM   1165 CG   TRP A 327     -25.086  16.049  29.832                       C  
ATOM   1166 CD1  TRP A 327     -24.538  15.536  30.960                       C  
ATOM   1167 CD2  TRP A 327     -24.013  16.669  29.106                       C  
ATOM   1168 NE1  TRP A 327     -23.170  15.774  30.979                       N  
ATOM   1169 CE2  TRP A 327     -22.833  16.482  29.855                       C  
ATOM   1170 CE3  TRP A 327     -23.932  17.341  27.883                       C  
ATOM   1171 CZ2  TRP A 327     -21.597  16.923  29.412                       C  
ATOM   1172 CZ3  TRP A 327     -22.707  17.800  27.449                       C  
ATOM   1173 CH2  TRP A 327     -21.545  17.590  28.229                       C  
ATOM   1174 H    TRP A 327     -27.593  16.336  31.712                       H  
ATOM   1175 HA   TRP A 327     -26.709  18.055  29.806                       H  
ATOM   1176 HB2  TRP A 327     -26.955  15.244  29.801                       H  
ATOM   1177 HB3  TRP A 327     -26.607  16.054  28.479                       H  
ATOM   1178 HD1  TRP A 327     -25.010  15.090  31.625                       H  
ATOM   1179 HE1  TRP A 327     -22.625  15.519  31.593                       H  
ATOM   1180 HE3  TRP A 327     -24.696  17.478  27.370                       H  
ATOM   1181 HZ2  TRP A 327     -20.827  16.768  29.909                       H  
ATOM   1182 HZ3  TRP A 327     -22.644  18.250  26.638                       H  
ATOM   1183 HH2  TRP A 327     -20.728  17.915  27.925                       H  
ATOM   1184 N    GLN A 328     -28.671  18.502  28.473                       N  
ATOM   1185 CA   GLN A 328     -29.905  18.971  27.872                       C  
ATOM   1186 C    GLN A 328     -29.676  19.276  26.399                       C  
ATOM   1187 O    GLN A 328     -28.677  19.902  26.039                       O  
ATOM   1188 CB   GLN A 328     -30.406  20.249  28.576                       C  
ATOM   1189 CG   GLN A 328     -31.791  20.700  28.145                       C  
ATOM   1190 CD   GLN A 328     -32.212  22.017  28.788                       C  
ATOM   1191 OE1  GLN A 328     -32.758  22.884  28.123                       O  
ATOM   1192 NE2  GLN A 328     -31.961  22.160  30.077                       N  
ATOM   1193 H    GLN A 328     -27.978  18.926  28.193                       H  
ATOM   1194 HA   GLN A 328     -30.580  18.278  27.941                       H  
ATOM   1195 HB2  GLN A 328     -30.435  20.085  29.532                       H  
ATOM   1196 HB3  GLN A 328     -29.788  20.971  28.383                       H  
ATOM   1197 HG2  GLN A 328     -31.798  20.821  27.183                       H  
ATOM   1198 HG3  GLN A 328     -32.437  20.022  28.399                       H  
ATOM   1199 1HE2 GLN A 328     -31.577  21.526  30.513                       H  
ATOM   1200 2HE2 GLN A 328     -32.182  22.887  30.480                       H  
ATOM   1201 N    TRP A 329     -30.602  18.832  25.554                       N  
ATOM   1202 CA   TRP A 329     -30.554  19.151  24.142                       C  
ATOM   1203 C    TRP A 329     -30.956  20.609  23.915                       C  
ATOM   1204 O    TRP A 329     -31.627  21.240  24.741                       O  
ATOM   1205 CB   TRP A 329     -31.481  18.234  23.357                       C  
ATOM   1206 CG   TRP A 329     -31.127  16.782  23.457                       C  
ATOM   1207 CD1  TRP A 329     -31.690  15.843  24.282                       C  
ATOM   1208 CD2  TRP A 329     -30.110  16.096  22.702                       C  
ATOM   1209 NE1  TRP A 329     -31.080  14.603  24.075                       N  
ATOM   1210 CE2  TRP A 329     -30.116  14.747  23.112                       C  
ATOM   1211 CE3  TRP A 329     -29.197  16.505  21.716                       C  
ATOM   1212 CZ2  TRP A 329     -29.253  13.808  22.576                       C  
ATOM   1213 CZ3  TRP A 329     -28.341  15.556  21.178                       C  
ATOM   1214 CH2  TRP A 329     -28.385  14.229  21.611                       C  
ATOM   1215 H    TRP A 329     -31.271  18.341  25.779                       H  
ATOM   1216 HA   TRP A 329     -29.652  19.023  23.811                       H  
ATOM   1217 HB2  TRP A 329     -32.384  18.342  23.695                       H  
ATOM   1218 HB3  TRP A 329     -31.445  18.483  22.420                       H  
ATOM   1219 HD1  TRP A 329     -32.376  16.007  24.888                       H  
ATOM   1220 HE1  TRP A 329     -31.276  13.872  24.483                       H  
ATOM   1221 HE3  TRP A 329     -29.167  17.390  21.432                       H  
ATOM   1222 HZ2  TRP A 329     -29.265  12.923  22.862                       H  
ATOM   1223 HZ3  TRP A 329     -27.731  15.805  20.522                       H  
ATOM   1224 HH2  TRP A 329     -27.803  13.612  21.230                       H  
ATOM   1225 N    VAL A 330     -30.546  21.150  22.766                       N  
ATOM   1226 CA   VAL A 330     -30.782  22.573  22.517                       C  
ATOM   1227 C    VAL A 330     -32.247  22.903  22.288                       C  
ATOM   1228 O    VAL A 330     -32.621  24.074  22.324                       O  
ATOM   1229 CB   VAL A 330     -29.942  23.082  21.330                       C  
ATOM   1230 CG1  VAL A 330     -28.476  23.054  21.688                       C  
ATOM   1231 CG2  VAL A 330     -30.227  22.238  20.063                       C  
ATOM   1232 H    VAL A 330     -30.142  20.728  22.134                       H  
ATOM   1233 HA   VAL A 330     -30.492  23.050  23.310                       H  
ATOM   1234 HB   VAL A 330     -30.187  23.999  21.130                       H  
ATOM   1235 1HG1 VAL A 330     -27.959  23.372  20.932                       H  
ATOM   1236 2HG1 VAL A 330     -28.327  23.628  22.456                       H  
ATOM   1237 3HG1 VAL A 330     -28.221  22.143  21.903                       H  
ATOM   1238 1HG2 VAL A 330     -29.808  22.664  19.299                       H  
ATOM   1239 2HG2 VAL A 330     -29.860  21.348  20.188                       H  
ATOM   1240 3HG2 VAL A 330     -31.186  22.185  19.928                       H  
ATOM   1241 N    ASP A 331     -33.098  21.912  22.049                       N  
ATOM   1242 CA   ASP A 331     -34.541  22.145  21.986                       C  
ATOM   1243 C    ASP A 331     -35.200  22.092  23.355                       C  
ATOM   1244 O    ASP A 331     -36.429  22.151  23.447                       O  
ATOM   1245 CB   ASP A 331     -35.204  21.146  21.028                       C  
ATOM   1246 CG   ASP A 331     -35.182  19.722  21.537                       C  
ATOM   1247 OD1  ASP A 331     -34.568  19.428  22.597                       O  
ATOM   1248 OD2  ASP A 331     -35.774  18.870  20.842                       O  
ATOM   1249 H    ASP A 331     -32.865  21.095  21.919                       H  
ATOM   1250 HA   ASP A 331     -34.696  23.031  21.623                       H  
ATOM   1251 HB2  ASP A 331     -36.131  21.402  20.900                       H  
ATOM   1252 HB3  ASP A 331     -34.734  21.166  20.180                       H  
ATOM   1253 N    GLY A 332     -34.410  21.980  24.422                       N  
ATOM   1254 CA   GLY A 332     -34.929  21.926  25.776                       C  
ATOM   1255 C    GLY A 332     -35.156  20.529  26.303                       C  
ATOM   1256 O    GLY A 332     -35.342  20.374  27.511                       O  
ATOM   1257 H    GLY A 332     -33.553  21.934  24.380                       H  
ATOM   1258 HA2  GLY A 332     -34.302  22.369  26.369                       H  
ATOM   1259 HA3  GLY A 332     -35.777  22.396  25.805                       H  
ATOM   1260 N    SER A 333     -35.150  19.506  25.444                       N  
ATOM   1261 CA   SER A 333     -35.449  18.159  25.923                       C  
ATOM   1262 C    SER A 333     -34.287  17.634  26.776                       C  
ATOM   1263 O    SER A 333     -33.128  17.958  26.533                       O  
ATOM   1264 CB   SER A 333     -35.713  17.229  24.740                       C  
ATOM   1265 OG   SER A 333     -34.613  17.178  23.854                       O  
ATOM   1266 H    SER A 333     -34.980  19.564  24.603                       H  
ATOM   1267 HA   SER A 333     -36.245  18.166  26.478                       H  
ATOM   1268 HB2  SER A 333     -35.883  16.336  25.077                       H  
ATOM   1269 HB3  SER A 333     -36.488  17.554  24.256                       H  
ATOM   1270 HG   SER A 333     -34.796  16.686  23.197                       H  
ATOM   1271 N    PRO A 334     -34.575  16.846  27.811                       N  
ATOM   1272 CA   PRO A 334     -33.504  16.288  28.635                       C  
ATOM   1273 C    PRO A 334     -32.871  15.070  27.977                       C  
ATOM   1274 O    PRO A 334     -33.517  14.351  27.198                       O  
ATOM   1275 CB   PRO A 334     -34.231  15.871  29.919                       C  
ATOM   1276 CG   PRO A 334     -35.557  15.446  29.417                       C  
ATOM   1277 CD   PRO A 334     -35.904  16.435  28.309                       C  
ATOM   1278 HA   PRO A 334     -32.831  16.959  28.829                       H  
ATOM   1279 HB2  PRO A 334     -33.763  15.139  30.351                       H  
ATOM   1280 HB3  PRO A 334     -34.304  16.623  30.527                       H  
ATOM   1281 HG2  PRO A 334     -35.503  14.542  29.069                       H  
ATOM   1282 HG3  PRO A 334     -36.209  15.488  30.134                       H  
ATOM   1283 HD2  PRO A 334     -36.420  16.005  27.608                       H  
ATOM   1284 HD3  PRO A 334     -36.393  17.195  28.662                       H  
ATOM   1285 N    LEU A 335     -31.595  14.849  28.301                       N  
ATOM   1286 CA   LEU A 335     -30.914  13.634  27.850                       C  
ATOM   1287 C    LEU A 335     -31.492  12.452  28.616                       C  
ATOM   1288 O    LEU A 335     -31.452  12.455  29.847                       O  
ATOM   1289 CB   LEU A 335     -29.412  13.721  28.084                       C  
ATOM   1290 CG   LEU A 335     -28.600  12.503  27.618                       C  
ATOM   1291 CD1  LEU A 335     -28.689  12.344  26.118                       C  
ATOM   1292 CD2  LEU A 335     -27.133  12.601  28.070                       C  
ATOM   1293 H    LEU A 335     -31.108  15.378  28.773                       H  
ATOM   1294 HA   LEU A 335     -31.053  13.521  26.896                       H  
ATOM   1295 HB2  LEU A 335     -29.074  14.495  27.605                       H  
ATOM   1296 HB3  LEU A 335     -29.257  13.826  29.035                       H  
ATOM   1297 HG   LEU A 335     -28.976  11.709  28.029                       H  
ATOM   1298 1HD1 LEU A 335     -28.100  11.625  25.841                       H  
ATOM   1299 3HD1 LEU A 335     -28.419  13.175  25.696                       H  
ATOM   1300 2HD1 LEU A 335     -29.604  12.133  25.876                       H  
ATOM   1301 1HD2 LEU A 335     -26.674  11.781  27.833                       H  
ATOM   1302 2HD2 LEU A 335     -26.716  13.355  27.625                       H  
ATOM   1303 3HD2 LEU A 335     -27.107  12.729  29.031                       H  
ATOM   1304 N    LEU A 336     -32.010  11.488  27.921                       N  
ATOM   1305 CA   LEU A 336     -32.681  10.349  28.566                       C  
ATOM   1306 C    LEU A 336     -31.686   9.258  28.966                       C  
ATOM   1307 O    LEU A 336     -30.604   9.149  28.378                       O  
ATOM   1308 CB   LEU A 336     -33.735   9.745  27.619                       C  
ATOM   1309 CG   LEU A 336     -34.888  10.658  27.199                       C  
ATOM   1310 CD1  LEU A 336     -35.730  10.003  26.099                       C  
ATOM   1311 CD2  LEU A 336     -35.760  11.036  28.400                       C  
ATOM   1312 H    LEU A 336     -31.998  11.446  27.062                       H  
ATOM   1313 HA   LEU A 336     -33.121  10.660  29.373                       H  
ATOM   1314 HB2  LEU A 336     -33.282   9.467  26.807                       H  
ATOM   1315 HB3  LEU A 336     -34.128   8.976  28.060                       H  
ATOM   1316 HG   LEU A 336     -34.515  11.478  26.840                       H  
ATOM   1317 1HD1 LEU A 336     -36.453  10.602  25.855                       H  
ATOM   1318 2HD1 LEU A 336     -35.166   9.834  25.328                       H  
ATOM   1319 3HD1 LEU A 336     -36.092   9.167  26.434                       H  
ATOM   1320 1HD2 LEU A 336     -36.518  11.555  28.089                       H  
ATOM   1321 2HD2 LEU A 336     -36.069  10.225  28.833                       H  
ATOM   1322 3HD2 LEU A 336     -35.232  11.561  29.021                       H  
ATOM   1323 N    PRO A 337     -32.022   8.462  29.985                       N  
ATOM   1324 CA   PRO A 337     -31.093   7.415  30.437                       C  
ATOM   1325 C    PRO A 337     -30.769   6.395  29.367                       C  
ATOM   1326 O    PRO A 337     -29.700   5.774  29.415                       O  
ATOM   1327 CB   PRO A 337     -31.845   6.747  31.606                       C  
ATOM   1328 CG   PRO A 337     -32.874   7.722  32.031                       C  
ATOM   1329 CD   PRO A 337     -33.219   8.568  30.835                       C  
ATOM   1330 HA   PRO A 337     -30.277   7.829  30.761                       H  
ATOM   1331 HB2  PRO A 337     -32.256   5.923  31.302                       H  
ATOM   1332 HB3  PRO A 337     -31.226   6.562  32.330                       H  
ATOM   1333 HG2  PRO A 337     -33.658   7.243  32.343                       H  
ATOM   1334 HG3  PRO A 337     -32.517   8.274  32.743                       H  
ATOM   1335 HD2  PRO A 337     -33.999   8.216  30.378                       H  
ATOM   1336 HD3  PRO A 337     -33.375   9.488  31.098                       H  
ATOM   1337 N    SER A 338     -31.684   6.190  28.411                       N  
ATOM   1338 CA   SER A 338     -31.491   5.274  27.294                       C  
ATOM   1339 C    SER A 338     -30.365   5.715  26.370                       C  
ATOM   1340 O    SER A 338     -29.997   4.961  25.459                       O  
ATOM   1341 CB   SER A 338     -32.787   5.189  26.501                       C  
ATOM   1342 OG   SER A 338     -33.221   6.506  26.135                       O  
ATOM   1343 H    SER A 338     -32.448   6.585  28.388                       H  
ATOM   1344 HA   SER A 338     -31.269   4.393  27.634                       H  
ATOM   1345 HB2  SER A 338     -32.638   4.667  25.697                       H  
ATOM   1346 HB3  SER A 338     -33.469   4.769  27.048                       H  
ATOM   1347 HG   SER A 338     -33.917   6.460  25.667                       H  
ATOM   1348 N    PHE A 339     -29.818   6.915  26.577                       N  
ATOM   1349 CA   PHE A 339     -28.715   7.409  25.774                       C  
ATOM   1350 C    PHE A 339     -27.377   7.401  26.499                       C  
ATOM   1351 O    PHE A 339     -26.348   7.685  25.868                       O  
ATOM   1352 CB   PHE A 339     -29.025   8.852  25.296                       C  
ATOM   1353 CG   PHE A 339     -30.028   8.921  24.184                       C  
ATOM   1354 CD1  PHE A 339     -31.372   8.712  24.422                       C  
ATOM   1355 CD2  PHE A 339     -29.607   9.182  22.887                       C  
ATOM   1356 CE1  PHE A 339     -32.303   8.782  23.387                       C  
ATOM   1357 CE2  PHE A 339     -30.529   9.243  21.844                       C  
ATOM   1358 CZ   PHE A 339     -31.881   9.055  22.103                       C  
ATOM   1359 H    PHE A 339     -30.076   7.463  27.187                       H  
ATOM   1360 HA   PHE A 339     -28.621   6.842  24.993                       H  
ATOM   1361 HB2  PHE A 339     -29.377   9.358  26.044                       H  
ATOM   1362 HB3  PHE A 339     -28.203   9.257  24.978                       H  
ATOM   1363 HD1  PHE A 339     -31.660   8.521  25.286                       H  
ATOM   1364 HD2  PHE A 339     -28.704   9.316  22.713                       H  
ATOM   1365 HE1  PHE A 339     -33.207   8.646  23.562                       H  
ATOM   1366 HE2  PHE A 339     -30.240   9.410  20.976                       H  
ATOM   1367 HZ   PHE A 339     -32.500   9.112  21.411                       H  
ATOM   1368 N    LYS A 340     -27.344   7.078  27.793                       N  
ATOM   1369 CA   LYS A 340     -26.083   7.135  28.521                       C  
ATOM   1370 C    LYS A 340     -25.064   6.168  27.945                       C  
ATOM   1371 O    LYS A 340     -23.859   6.434  28.006                       O  
ATOM   1372 CB   LYS A 340     -26.298   6.860  30.007                       C  
ATOM   1373 CG   LYS A 340     -27.166   7.919  30.713                       C  
ATOM   1374 CD   LYS A 340     -26.349   8.930  31.545                       C  
ATOM   1375 CE   LYS A 340     -25.779  10.091  30.699                       C  
ATOM   1376 NZ   LYS A 340     -24.943  11.056  31.480                       N  
ATOM   1377 H    LYS A 340     -28.021   6.828  28.262                       H  
ATOM   1378 HA   LYS A 340     -25.728   8.034  28.442                       H  
ATOM   1379 HB2  LYS A 340     -26.739   6.002  30.105                       H  
ATOM   1380 HB3  LYS A 340     -25.434   6.842  30.449                       H  
ATOM   1381 HG2  LYS A 340     -27.660   8.417  30.043                       H  
ATOM   1382 HG3  LYS A 340     -27.782   7.470  31.313                       H  
ATOM   1383 HD2  LYS A 340     -26.922   9.312  32.228                       H  
ATOM   1384 HD3  LYS A 340     -25.603   8.468  31.958                       H  
ATOM   1385 HE3  LYS A 340     -26.518  10.586  30.312                       H  
ATOM   1386 HE2  LYS A 340     -25.223   9.721  29.996                       H  
ATOM   1387 HZ1  LYS A 340     -24.619  11.685  30.939                       H  
ATOM   1388 HZ2  LYS A 340     -25.436  11.445  32.111                       H  
ATOM   1389 HZ3  LYS A 340     -24.265  10.629  31.865                       H  
ATOM   1390 N    GLN A 341     -25.520   5.065  27.338                       N  
ATOM   1391 CA   GLN A 341     -24.606   4.107  26.743                       C  
ATOM   1392 C    GLN A 341     -23.670   4.715  25.695                       C  
ATOM   1393 O    GLN A 341     -22.635   4.116  25.387                       O  
ATOM   1394 CB   GLN A 341     -25.408   3.004  26.035                       C  
ATOM   1395 CG   GLN A 341     -26.385   3.527  25.019                       C  
ATOM   1396 CD   GLN A 341     -27.105   2.414  24.275                       C  
ATOM   1397 OE1  GLN A 341     -26.470   1.472  23.778                       O  
ATOM   1398 NE2  GLN A 341     -28.431   2.515  24.187                       N  
ATOM   1399 H    GLN A 341     -26.351   4.854  27.260                       H  
ATOM   1400 HA   GLN A 341     -24.070   3.743  27.465                       H  
ATOM   1401 HB2  GLN A 341     -24.790   2.414  25.576                       H  
ATOM   1402 HB3  GLN A 341     -25.910   2.507  26.700                       H  
ATOM   1403 HG2  GLN A 341     -27.052   4.068  25.470                       H  
ATOM   1404 HG3  GLN A 341     -25.907   4.064  24.368                       H  
ATOM   1405 1HE2 GLN A 341     -28.836   3.186  24.541                       H  
ATOM   1406 2HE2 GLN A 341     -28.882   1.909  23.775                       H  
ATOM   1407 N    TYR A 342     -24.025   5.865  25.108                       N  
ATOM   1408 CA   TYR A 342     -23.263   6.363  23.964                       C  
ATOM   1409 C    TYR A 342     -22.010   7.143  24.362                       C  
ATOM   1410 O    TYR A 342     -21.118   7.315  23.522                       O  
ATOM   1411 CB   TYR A 342     -24.162   7.220  23.077                       C  
ATOM   1412 CG   TYR A 342     -25.368   6.434  22.540                       C  
ATOM   1413 CD1  TYR A 342     -25.195   5.215  21.898                       C  
ATOM   1414 CD2  TYR A 342     -26.662   6.907  22.718                       C  
ATOM   1415 CE1  TYR A 342     -26.282   4.490  21.423                       C  
ATOM   1416 CE2  TYR A 342     -27.754   6.208  22.247                       C  
ATOM   1417 CZ   TYR A 342     -27.569   4.993  21.602                       C  
ATOM   1418 OH   TYR A 342     -28.663   4.276  21.139                       O  
ATOM   1419 H    TYR A 342     -24.685   6.361  25.348                       H  
ATOM   1420 HA   TYR A 342     -22.963   5.605  23.439                       H  
ATOM   1421 HB2  TYR A 342     -24.496   7.970  23.593                       H  
ATOM   1422 HB3  TYR A 342     -23.648   7.541  22.319                       H  
ATOM   1423 HD1  TYR A 342     -24.336   4.877  21.784                       H  
ATOM   1424 HD2  TYR A 342     -26.795   7.712  23.164                       H  
ATOM   1425 HE1  TYR A 342     -26.151   3.677  20.991                       H  
ATOM   1426 HE2  TYR A 342     -28.612   6.549  22.361                       H  
ATOM   1427 HH   TYR A 342     -28.408   3.552  20.797                       H  
ATOM   1428 N    TRP A 343     -21.892   7.569  25.606                       N  
ATOM   1429 CA   TRP A 343     -20.667   8.214  26.066                       C  
ATOM   1430 C    TRP A 343     -19.473   7.267  25.961                       C  
ATOM   1431 O    TRP A 343     -19.540   6.089  26.358                       O  
ATOM   1432 CB   TRP A 343     -20.785   8.669  27.530                       C  
ATOM   1433 CG   TRP A 343     -21.727   9.773  27.813                       C  
ATOM   1434 CD1  TRP A 343     -22.919   9.682  28.495                       C  
ATOM   1435 CD2  TRP A 343     -21.588  11.145  27.446                       C  
ATOM   1436 NE1  TRP A 343     -23.506  10.920  28.580                       N  
ATOM   1437 CE2  TRP A 343     -22.724  11.828  27.929                       C  
ATOM   1438 CE3  TRP A 343     -20.614  11.873  26.765                       C  
ATOM   1439 CZ2  TRP A 343     -22.905  13.206  27.755                       C  
ATOM   1440 CZ3  TRP A 343     -20.811  13.239  26.574                       C  
ATOM   1441 CH2  TRP A 343     -21.933  13.877  27.074                       C  
ATOM   1442 H    TRP A 343     -22.502   7.500  26.209                       H  
ATOM   1443 HA   TRP A 343     -20.521   8.991  25.505                       H  
ATOM   1444 HB2  TRP A 343     -21.075   7.908  28.058                       H  
ATOM   1445 HB3  TRP A 343     -19.909   8.962  27.824                       H  
ATOM   1446 HD1  TRP A 343     -23.274   8.897  28.847                       H  
ATOM   1447 HE1  TRP A 343     -24.247  11.095  28.980                       H  
ATOM   1448 HE3  TRP A 343     -19.847  11.456  26.444                       H  
ATOM   1449 HZ2  TRP A 343     -23.654  13.644  28.089                       H  
ATOM   1450 HZ3  TRP A 343     -20.178  13.731  26.102                       H  
ATOM   1451 HH2  TRP A 343     -22.027  14.793  26.941                       H  
ATOM   1452 N    ASN A 344     -18.350   7.789  25.470                       N  
ATOM   1453 CA   ASN A 344     -17.131   6.998  25.436                       C  
ATOM   1454 C    ASN A 344     -16.734   6.623  26.866                       C  
ATOM   1455 O    ASN A 344     -17.133   7.277  27.832                       O  
ATOM   1456 CB   ASN A 344     -15.986   7.758  24.770                       C  
ATOM   1457 CG   ASN A 344     -16.172   7.918  23.262                       C  
ATOM   1458 OD1  ASN A 344     -16.743   7.047  22.585                       O  
ATOM   1459 ND2  ASN A 344     -15.677   9.031  22.724                       N  
ATOM   1460 H    ASN A 344     -18.271   8.586  25.157                       H  
ATOM   1461 HA   ASN A 344     -17.284   6.195  24.914                       H  
ATOM   1462 HB2  ASN A 344     -15.928   8.645  25.159                       H  
ATOM   1463 HB3  ASN A 344     -15.158   7.275  24.919                       H  
ATOM   1464 1HD2 ASN A 344     -15.754   9.171  21.879                       H  
ATOM   1465 2HD2 ASN A 344     -15.280   9.609  23.221                       H  
ATOM   1466 N    ARG A 345     -15.922   5.576  26.976                       N  
ATOM   1467 CA   ARG A 345     -15.451   5.092  28.270                       C  
ATOM   1468 C    ARG A 345     -14.769   6.222  29.029                       C  
ATOM   1469 O    ARG A 345     -13.884   6.883  28.490                       O  
ATOM   1470 CB   ARG A 345     -14.482   3.932  28.064                       C  
ATOM   1471 CG   ARG A 345     -13.972   3.305  29.357                       C  
ATOM   1472 CD   ARG A 345     -13.118   2.069  29.088                       C  
ATOM   1473 NE   ARG A 345     -12.651   1.456  30.331                       N  
ATOM   1474 CZ   ARG A 345     -11.916   0.351  30.399                       C  
ATOM   1475 NH1  ARG A 345     -11.546  -0.126  31.581                       N  
ATOM   1476 NH2  ARG A 345     -11.552  -0.277  29.292                       N  
ATOM   1477 H    ARG A 345     -15.624   5.122  26.310                       H  
ATOM   1478 HA   ARG A 345     -16.200   4.773  28.797                       H  
ATOM   1479 HB2  ARG A 345     -14.933   3.238  27.558                       H  
ATOM   1480 HB3  ARG A 345     -13.712   4.256  27.570                       H  
ATOM   1481 HG2  ARG A 345     -13.429   3.952  29.834                       H  
ATOM   1482 HG3  ARG A 345     -14.728   3.040  29.904                       H  
ATOM   1483 HD2  ARG A 345     -13.645   1.414  28.605                       H  
ATOM   1484 HD3  ARG A 345     -12.342   2.323  28.564                       H  
ATOM   1485 HE   ARG A 345     -12.868   1.837  31.070                       H  
ATOM   1486 HH11 ARG A 345     -11.781   0.280  32.301                       H  
ATOM   1487 HH12 ARG A 345     -11.070  -0.841  31.626                       H  
ATOM   1488 HH21 ARG A 345     -11.790   0.030  28.525                       H  
ATOM   1489 HH22 ARG A 345     -11.076  -0.991  29.340                       H  
ATOM   1490 N    GLY A 346     -15.185   6.429  30.269                       N  
ATOM   1491 CA   GLY A 346     -14.664   7.490  31.111                       C  
ATOM   1492 C    GLY A 346     -15.351   8.833  30.960                       C  
ATOM   1493 O    GLY A 346     -15.064   9.745  31.738                       O  
ATOM   1494 H    GLY A 346     -15.787   5.952  30.656                       H  
ATOM   1495 HA3  GLY A 346     -13.724   7.616  30.903                       H  
ATOM   1496 HA2  GLY A 346     -14.748   7.219  32.038                       H  
ATOM   1497 N    GLU A 347     -16.234   8.994  29.988                       N  
ATOM   1498 CA   GLU A 347     -16.907  10.255  29.742                       C  
ATOM   1499 C    GLU A 347     -18.314  10.242  30.331                       C  
ATOM   1500 O    GLU A 347     -18.900   9.171  30.523                       O  
ATOM   1501 CB   GLU A 347     -16.991  10.515  28.225                       C  
ATOM   1502 CG   GLU A 347     -15.658  10.337  27.480                       C  
ATOM   1503 CD   GLU A 347     -14.594  11.381  27.823                       C  
ATOM   1504 OE1  GLU A 347     -14.924  12.427  28.483                       O  
ATOM   1505 OE2  GLU A 347     -13.414  11.176  27.416                       O  
ATOM   1506 H    GLU A 347     -16.464   8.368  29.444                       H  
ATOM   1507 HA   GLU A 347     -16.410  10.977  30.156                       H  
ATOM   1508 HB2  GLU A 347     -17.628   9.894  27.838                       H  
ATOM   1509 HB3  GLU A 347     -17.288  11.427  28.082                       H  
ATOM   1510 HG2  GLU A 347     -15.294   9.466  27.702                       H  
ATOM   1511 HG3  GLU A 347     -15.826  10.394  26.527                       H  
ATOM   1512 N    PRO A 348     -18.900  11.404  30.618                       N  
ATOM   1513 CA   PRO A 348     -18.326  12.761  30.501                       C  
ATOM   1514 C    PRO A 348     -17.464  13.068  31.695                       C  
ATOM   1515 O    PRO A 348     -17.938  12.851  32.796                       O  
ATOM   1516 CB   PRO A 348     -19.551  13.665  30.449                       C  
ATOM   1517 CG   PRO A 348     -20.581  12.935  31.214                       C  
ATOM   1518 CD   PRO A 348     -20.317  11.450  31.042                       C  
ATOM   1519 HA   PRO A 348     -17.825  12.881  29.679                       H  
ATOM   1520 HB2  PRO A 348     -19.350  14.520  30.860                       H  
ATOM   1521 HB3  PRO A 348     -19.828  13.797  29.528                       H  
ATOM   1522 HG3  PRO A 348     -21.458  13.164  30.868                       H  
ATOM   1523 HG2  PRO A 348     -20.519  13.182  32.150                       H  
ATOM   1524 HD2  PRO A 348     -20.442  10.978  31.880                       H  
ATOM   1525 HD3  PRO A 348     -20.894  11.073  30.360                       H  
ATOM   1526 N    ASN A 349     -16.244  13.581  31.489                       N  
ATOM   1527 CA   ASN A 349     -15.326  13.765  32.604                       C  
ATOM   1528 C    ASN A 349     -15.038  15.218  32.945                       C  
ATOM   1529 O    ASN A 349     -14.373  15.471  33.957                       O  
ATOM   1530 CB   ASN A 349     -14.016  13.020  32.339                       C  
ATOM   1531 CG   ASN A 349     -13.319  13.453  31.060                       C  
ATOM   1532 OD1  ASN A 349     -13.698  14.441  30.403                       O  
ATOM   1533 ND2  ASN A 349     -12.252  12.725  30.707                       N  
ATOM   1534 H    ASN A 349     -15.938  13.824  30.723                       H  
ATOM   1535 HA   ASN A 349     -15.727  13.373  33.396                       H  
ATOM   1536 HB2  ASN A 349     -13.408  13.182  33.077                       H  
ATOM   1537 HB3  ASN A 349     -14.205  12.071  32.266                       H  
ATOM   1538 1HD2 ASN A 349     -11.815  12.921  29.993                       H  
ATOM   1539 2HD2 ASN A 349     -12.004  12.061  31.194                       H  
ATOM   1540 N    ASN A 350     -15.554  16.170  32.164                       N  
ATOM   1541 CA   ASN A 350     -15.469  17.604  32.484                       C  
ATOM   1542 C    ASN A 350     -14.027  18.069  32.728                       C  
ATOM   1543 O    ASN A 350     -13.789  18.957  33.536                       O  
ATOM   1544 CB   ASN A 350     -16.339  17.952  33.701                       C  
ATOM   1545 CG   ASN A 350     -16.671  19.447  33.778                       C  
ATOM   1546 OD1  ASN A 350     -17.063  20.063  32.763                       O  
ATOM   1547 ND2  ASN A 350     -16.533  20.031  34.967                       N  
ATOM   1548 H    ASN A 350     -15.968  16.010  31.427                       H  
ATOM   1549 HA   ASN A 350     -15.800  18.089  31.711                       H  
ATOM   1550 HB2  ASN A 350     -17.174  17.461  33.644                       H  
ATOM   1551 HB3  ASN A 350     -15.865  17.707  34.510                       H  
ATOM   1552 1HD2 ASN A 350     -16.708  20.868  35.058                       H  
ATOM   1553 2HD2 ASN A 350     -16.270  19.571  35.644                       H  
ATOM   1554 N    VAL A 351     -13.049  17.458  32.055                       N  
ATOM   1555 CA   VAL A 351     -11.649  17.745  32.370                       C  
ATOM   1556 C    VAL A 351     -11.288  19.127  31.836                       C  
ATOM   1557 O    VAL A 351     -11.342  19.378  30.626                       O  
ATOM   1558 CB   VAL A 351     -10.722  16.648  31.825                       C  
ATOM   1559 CG1  VAL A 351     -10.901  16.438  30.345                       C  
ATOM   1560 CG2  VAL A 351      -9.271  17.007  32.115                       C  
ATOM   1561 H    VAL A 351     -13.168  16.886  31.424                       H  
ATOM   1562 HA   VAL A 351     -11.540  17.767  33.334                       H  
ATOM   1563 HB   VAL A 351     -10.952  15.817  32.269                       H  
ATOM   1564 1HG1 VAL A 351     -10.266  15.770  30.042                       H  
ATOM   1565 2HG1 VAL A 351     -11.807  16.134  30.177                       H  
ATOM   1566 3HG1 VAL A 351     -10.743  17.277  29.886                       H  
ATOM   1567 1HG2 VAL A 351      -8.715  16.229  31.955                       H  
ATOM   1568 2HG2 VAL A 351      -9.002  17.732  31.528                       H  
ATOM   1569 3HG2 VAL A 351      -9.193  17.285  33.041                       H  
ATOM   1570 N    GLY A 352     -10.925  20.037  32.743                       N  
ATOM   1571 CA   GLY A 352     -10.712  21.426  32.363                       C  
ATOM   1572 C    GLY A 352     -11.969  22.206  32.015                       C  
ATOM   1573 O    GLY A 352     -11.889  23.201  31.286                       O  
ATOM   1574 H    GLY A 352     -10.797  19.875  33.578                       H  
ATOM   1575 HA2  GLY A 352     -10.276  21.884  33.098                       H  
ATOM   1576 HA3  GLY A 352     -10.129  21.448  31.588                       H  
ATOM   1577 N    GLU A 353     -13.132  21.778  32.519                       N  
ATOM   1578 CA   GLU A 353     -14.431  22.370  32.231                       C  
ATOM   1579 C    GLU A 353     -14.846  22.133  30.784                       C  
ATOM   1580 O    GLU A 353     -14.460  22.889  29.870                       O  
ATOM   1581 CB   GLU A 353     -14.460  23.861  32.556                       C  
ATOM   1582 CG   GLU A 353     -14.668  24.134  34.051                       C  
ATOM   1583 CD   GLU A 353     -15.987  23.582  34.574                       C  
ATOM   1584 OE1  GLU A 353     -16.975  23.566  33.807                       O  
ATOM   1585 OE2  GLU A 353     -16.035  23.162  35.750                       O  
ATOM   1586 H    GLU A 353     -13.193  21.112  33.059                       H  
ATOM   1587 HA   GLU A 353     -15.083  21.937  32.803                       H  
ATOM   1588 HB2  GLU A 353     -13.616  24.259  32.292                       H  
ATOM   1589 HB3  GLU A 353     -15.189  24.277  32.070                       H  
ATOM   1590 HG3  GLU A 353     -14.664  25.092  34.201                       H  
ATOM   1591 HG2  GLU A 353     -13.949  23.717  34.551                       H  
ATOM   1592 N    GLU A 354     -15.660  21.102  30.587                       N  
ATOM   1593 CA   GLU A 354     -16.121  20.676  29.262                       C  
ATOM   1594 C    GLU A 354     -17.646  20.576  29.325                       C  
ATOM   1595 O    GLU A 354     -18.201  19.693  30.001                       O  
ATOM   1596 CB   GLU A 354     -15.500  19.339  28.876                       C  
ATOM   1597 CG   GLU A 354     -13.958  19.323  28.926                       C  
ATOM   1598 CD   GLU A 354     -13.352  17.997  28.500                       C  
ATOM   1599 OE1  GLU A 354     -13.762  16.938  29.012                       O  
ATOM   1600 OE2  GLU A 354     -12.452  18.020  27.631                       O  
ATOM   1601 H    GLU A 354     -15.970  20.616  31.225                       H  
ATOM   1602 HA   GLU A 354     -15.873  21.330  28.591                       H  
ATOM   1603 HB2  GLU A 354     -15.821  18.659  29.489                       H  
ATOM   1604 HB3  GLU A 354     -15.768  19.123  27.970                       H  
ATOM   1605 HG2  GLU A 354     -13.618  20.010  28.330                       H  
ATOM   1606 HG3  GLU A 354     -13.672  19.502  29.835                       H  
ATOM   1607 N    ASP A 355     -18.337  21.417  28.559                       N  
ATOM   1608 CA   ASP A 355     -19.781  21.536  28.712                       C  
ATOM   1609 C    ASP A 355     -20.562  21.295  27.417                       C  
ATOM   1610 O    ASP A 355     -21.783  21.463  27.412                       O  
ATOM   1611 CB   ASP A 355     -20.123  22.912  29.279                       C  
ATOM   1612 CG   ASP A 355     -19.532  23.138  30.686                       C  
ATOM   1613 OD1  ASP A 355     -19.180  22.154  31.393                       O  
ATOM   1614 OD2  ASP A 355     -19.450  24.315  31.093                       O  
ATOM   1615 H    ASP A 355     -17.993  21.921  27.952                       H  
ATOM   1616 HA   ASP A 355     -20.075  20.857  29.339                       H  
ATOM   1617 HB2  ASP A 355     -19.765  23.595  28.690                       H  
ATOM   1618 HB3  ASP A 355     -21.087  22.998  29.341                       H  
ATOM   1619 N    CYX A 356     -19.907  20.849  26.343                       N  
ATOM   1620 CA   CYX A 356     -20.535  20.652  25.049                       C  
ATOM   1621 C    CYX A 356     -20.175  19.263  24.541                       C  
ATOM   1622 O    CYX A 356     -19.040  18.819  24.730                       O  
ATOM   1623 CB   CYX A 356     -20.053  21.723  24.072                       C  
ATOM   1624 SG   CYX A 356     -20.702  23.406  24.528                       S  
ATOM   1625 H    CYX A 356     -19.071  20.650  26.348                       H  
ATOM   1626 HA   CYX A 356     -21.501  20.705  25.113                       H  
ATOM   1627 HB3  CYX A 356     -20.367  21.507  23.179                       H  
ATOM   1628 HB2  CYX A 356     -19.084  21.756  24.084                       H  
ATOM   1629 N    ALA A 357     -21.151  18.582  23.903                       N  
ATOM   1630 CA   ALA A 357     -20.974  17.211  23.461                       C  
ATOM   1631 C    ALA A 357     -20.605  17.120  21.991                       C  
ATOM   1632 O    ALA A 357     -21.118  17.898  21.158                       O  
ATOM   1633 CB   ALA A 357     -22.249  16.390  23.682                       C  
ATOM   1634 H    ALA A 357     -21.925  18.910  23.720                       H  
ATOM   1635 HA   ALA A 357     -20.243  16.838  23.978                       H  
ATOM   1636 HB1  ALA A 357     -22.090  15.476  23.399                       H  
ATOM   1637 HB2  ALA A 357     -22.478  16.410  24.624                       H  
ATOM   1638 HB3  ALA A 357     -22.968  16.778  23.159                       H  
ATOM   1639 N    GLU A 358     -19.751  16.123  21.672                       N  
ATOM   1640 CA   GLU A 358     -19.275  15.876  20.306                       C  
ATOM   1641 C    GLU A 358     -19.291  14.380  19.997                       C  
ATOM   1642 O    GLU A 358     -19.201  13.537  20.902                       O  
ATOM   1643 CB   GLU A 358     -17.814  16.395  20.111                       C  
ATOM   1644 CG   GLU A 358     -16.833  15.774  21.111                       C  
ATOM   1645 CD   GLU A 358     -15.380  15.774  20.643                       C  
ATOM   1646 OE1  GLU A 358     -14.479  15.486  21.479                       O  
ATOM   1647 OE2  GLU A 358     -15.113  16.076  19.461                       O  
ATOM   1648 H    GLU A 358     -19.432  15.570  22.247                       H  
ATOM   1649 HA   GLU A 358     -19.874  16.325  19.690                       H  
ATOM   1650 HB2  GLU A 358     -17.514  16.171  19.216                       H  
ATOM   1651 HB3  GLU A 358     -17.801  17.358  20.234                       H  
ATOM   1652 HG2  GLU A 358     -16.874  16.276  21.940                       H  
ATOM   1653 HG3  GLU A 358     -17.091  14.852  21.269                       H  
ATOM   1654 N    PHE A 359     -19.424  14.057  18.718                       N  
ATOM   1655 CA   PHE A 359     -19.123  12.725  18.224                       C  
ATOM   1656 C    PHE A 359     -17.611  12.584  18.132                       C  
ATOM   1657 O    PHE A 359     -16.949  13.414  17.501                       O  
ATOM   1658 CB   PHE A 359     -19.739  12.492  16.831                       C  
ATOM   1659 CG   PHE A 359     -21.234  12.665  16.789                       C  
ATOM   1660 CD1  PHE A 359     -22.065  11.627  17.138                       C  
ATOM   1661 CD2  PHE A 359     -21.795  13.860  16.374                       C  
ATOM   1662 CE1  PHE A 359     -23.452  11.787  17.082                       C  
ATOM   1663 CE2  PHE A 359     -23.145  14.039  16.338                       C  
ATOM   1664 CZ   PHE A 359     -23.981  13.011  16.687                       C  
ATOM   1665 H    PHE A 359     -19.691  14.601  18.108                       H  
ATOM   1666 HA   PHE A 359     -19.495  12.062  18.827                       H  
ATOM   1667 HB3  PHE A 359     -19.538  11.586  16.550                       H  
ATOM   1668 HB2  PHE A 359     -19.350  13.127  16.209                       H  
ATOM   1669 HD1  PHE A 359     -21.702  10.816  17.412                       H  
ATOM   1670 HD2  PHE A 359     -21.237  14.557  16.113                       H  
ATOM   1671 HE1  PHE A 359     -24.016  11.083  17.308                       H  
ATOM   1672 HE2  PHE A 359     -23.499  14.859  16.078                       H  
ATOM   1673 HZ   PHE A 359     -24.903  13.131  16.658                       H  
ATOM   1674 N    SER A 360     -17.074  11.546  18.763                       N  
ATOM   1675 CA   SER A 360     -15.635  11.333  18.854                       C  
ATOM   1676 C    SER A 360     -15.373   9.838  18.759                       C  
ATOM   1677 O    SER A 360     -15.622   9.094  19.718                       O  
ATOM   1678 CB   SER A 360     -15.086  11.888  20.165                       C  
ATOM   1679 OG   SER A 360     -13.732  11.449  20.382                       O  
ATOM   1680 H    SER A 360     -17.536  10.936  19.156                       H  
ATOM   1681 HA   SER A 360     -15.193  11.776  18.113                       H  
ATOM   1682 HB2  SER A 360     -15.101  12.857  20.128                       H  
ATOM   1683 HB3  SER A 360     -15.640  11.576  20.897                       H  
ATOM   1684 HG   SER A 360     -13.593  11.345  21.204                       H  
ATOM   1685 N    GLY A 361     -14.865   9.398  17.614                       N  
ATOM   1686 CA   GLY A 361     -14.621   7.970  17.438                       C  
ATOM   1687 C    GLY A 361     -15.897   7.171  17.407                       C  
ATOM   1688 O    GLY A 361     -16.753   7.394  16.554                       O  
ATOM   1689 H    GLY A 361     -14.658   9.891  16.941                       H  
ATOM   1690 HA2  GLY A 361     -14.148   7.825  16.604                       H  
ATOM   1691 HA3  GLY A 361     -14.074   7.645  18.171                       H  
ATOM   1692 N    ASN A 362     -16.052   6.232  18.335                       N  
ATOM   1693 CA   ASN A 362     -17.238   5.376  18.337                       C  
ATOM   1694 C    ASN A 362     -18.363   5.895  19.221                       C  
ATOM   1695 O    ASN A 362     -19.426   5.271  19.271                       O  
ATOM   1696 CB   ASN A 362     -16.858   3.971  18.830                       C  
ATOM   1697 CG   ASN A 362     -15.852   3.288  17.918                       C  
ATOM   1698 OD1  ASN A 362     -16.037   3.230  16.699                       O  
ATOM   1699 ND2  ASN A 362     -14.770   2.802  18.505                       N  
ATOM   1700 H    ASN A 362     -15.491   6.071  18.967                       H  
ATOM   1701 HA   ASN A 362     -17.572   5.321  17.428                       H  
ATOM   1702 HB2  ASN A 362     -16.464   4.041  19.714                       H  
ATOM   1703 HB3  ASN A 362     -17.655   3.420  18.865                       H  
ATOM   1704 1HD2 ASN A 362     -14.669   2.883  19.356                       H  
ATOM   1705 2HD2 ASN A 362     -14.168   2.406  18.037                       H  
ATOM   1706 N    GLY A 363     -18.143   6.956  19.980                       N  
ATOM   1707 CA   GLY A 363     -19.144   7.434  20.918                       C  
ATOM   1708 C    GLY A 363     -19.100   8.922  21.090                       C  
ATOM   1709 O    GLY A 363     -18.681   9.655  20.185                       O  
ATOM   1710 H    GLY A 363     -17.418   7.418  19.968                       H  
ATOM   1711 HA2  GLY A 363     -20.026   7.189  20.599                       H  
ATOM   1712 HA3  GLY A 363     -18.995   7.022  21.784                       H  
ATOM   1713 N    TRP A 364     -19.541   9.371  22.268                       N  
ATOM   1714 CA   TRP A 364     -19.615  10.791  22.588                       C  
ATOM   1715 C    TRP A 364     -18.552  11.194  23.597                       C  
ATOM   1716 O    TRP A 364     -18.193  10.404  24.477                       O  
ATOM   1717 CB   TRP A 364     -20.973  11.136  23.188                       C  
ATOM   1718 CG   TRP A 364     -22.187  10.835  22.380                       C  
ATOM   1719 CD1  TRP A 364     -22.253  10.363  21.096                       C  
ATOM   1720 CD2  TRP A 364     -23.554  10.975  22.828                       C  
ATOM   1721 NE1  TRP A 364     -23.570  10.235  20.726                       N  
ATOM   1722 CE2  TRP A 364     -24.380  10.606  21.764                       C  
ATOM   1723 CE3  TRP A 364     -24.141  11.391  24.028                       C  
ATOM   1724 CZ2  TRP A 364     -25.763  10.607  21.864                       C  
ATOM   1725 CZ3  TRP A 364     -25.512  11.399  24.124                       C  
ATOM   1726 CH2  TRP A 364     -26.305  11.023  23.033                       C  
ATOM   1727 H    TRP A 364     -19.806   8.858  22.906                       H  
ATOM   1728 HA   TRP A 364     -19.468  11.290  21.769                       H  
ATOM   1729 HB2  TRP A 364     -21.063  10.644  24.019                       H  
ATOM   1730 HB3  TRP A 364     -20.985  12.089  23.364                       H  
ATOM   1731 HD1  TRP A 364     -21.521  10.160  20.559                       H  
ATOM   1732 HE1  TRP A 364     -23.844   9.964  19.957                       H  
ATOM   1733 HE3  TRP A 364     -23.614  11.658  24.746                       H  
ATOM   1734 HZ2  TRP A 364     -26.299  10.333  21.155                       H  
ATOM   1735 HZ3  TRP A 364     -25.917  11.656  24.921                       H  
ATOM   1736 HH2  TRP A 364     -27.231  11.059  23.113                       H  
ATOM   1737 N    ASN A 365     -18.102  12.464  23.506                       N  
ATOM   1738 CA   ASN A 365     -17.197  13.073  24.481                       C  
ATOM   1739 C    ASN A 365     -17.685  14.478  24.836                       C  
ATOM   1740 O    ASN A 365     -18.259  15.165  24.008                       O  
ATOM   1741 CB   ASN A 365     -15.761  13.179  23.948                       C  
ATOM   1742 CG   ASN A 365     -14.852  13.958  24.855                       C  
ATOM   1743 OD1  ASN A 365     -14.749  13.668  26.059                       O  
ATOM   1744 ND2  ASN A 365     -14.181  14.980  24.297                       N  
ATOM   1745 H    ASN A 365     -18.318  12.999  22.868                       H  
ATOM   1746 HA   ASN A 365     -17.199  12.526  25.282                       H  
ATOM   1747 HB3  ASN A 365     -15.777  13.624  23.087                       H  
ATOM   1748 HB2  ASN A 365     -15.395  12.286  23.853                       H  
ATOM   1749 1HD2 ASN A 365     -13.648  15.457  24.775                       H  
ATOM   1750 2HD2 ASN A 365     -14.285  15.158  23.462                       H  
ATOM   1751 N    ASP A 366     -17.457  14.900  26.078                       N  
ATOM   1752 CA   ASP A 366     -17.627  16.307  26.426                       C  
ATOM   1753 C    ASP A 366     -16.297  17.020  26.181                       C  
ATOM   1754 O    ASP A 366     -15.234  16.522  26.574                       O  
ATOM   1755 CB   ASP A 366     -18.112  16.493  27.869                       C  
ATOM   1756 CG   ASP A 366     -17.198  15.861  28.912                       C  
ATOM   1757 OD1  ASP A 366     -16.442  14.881  28.603                       O  
ATOM   1758 OD2  ASP A 366     -17.251  16.337  30.078                       O  
ATOM   1759 H    ASP A 366     -17.207  14.395  26.728                       H  
ATOM   1760 HA   ASP A 366     -18.312  16.707  25.868                       H  
ATOM   1761 HB2  ASP A 366     -18.166  17.442  28.060                       H  
ATOM   1762 HB3  ASP A 366     -18.988  16.086  27.958                       H  
ATOM   1763 N    ASP A 367     -16.357  18.171  25.496                       N  
ATOM   1764 CA   ASP A 367     -15.156  18.952  25.207                       C  
ATOM   1765 C    ASP A 367     -15.435  20.428  25.512                       C  
ATOM   1766 O    ASP A 367     -16.563  20.818  25.856                       O  
ATOM   1767 CB   ASP A 367     -14.730  18.764  23.754                       C  
ATOM   1768 CG   ASP A 367     -13.203  18.816  23.557                       C  
ATOM   1769 OD1  ASP A 367     -12.514  19.458  24.393                       O  
ATOM   1770 OD2  ASP A 367     -12.701  18.244  22.552                       O  
ATOM   1771 H    ASP A 367     -17.085  18.514  25.191                       H  
ATOM   1772 HA   ASP A 367     -14.431  18.658  25.781                       H  
ATOM   1773 HB3  ASP A 367     -15.124  19.469  23.217                       H  
ATOM   1774 HB2  ASP A 367     -15.041  17.899  23.445                       H  
ATOM   1775 N    LYS A 368     -14.406  21.255  25.328                       N  
ATOM   1776 CA   LYS A 368     -14.509  22.688  25.604                       C  
ATOM   1777 C    LYS A 368     -15.309  23.394  24.508                       C  
ATOM   1778 O    LYS A 368     -15.009  23.256  23.308                       O  
ATOM   1779 CB   LYS A 368     -13.126  23.309  25.708                       C  
ATOM   1780 CG   LYS A 368     -12.334  22.881  26.942                       C  
ATOM   1781 CD   LYS A 368     -11.460  21.662  26.668                       C  
ATOM   1782 CE   LYS A 368     -10.765  21.154  27.947                       C  
ATOM   1783 NZ   LYS A 368     -10.216  19.774  27.782                       N  
ATOM   1784 H    LYS A 368     -13.633  21.010  25.042                       H  
ATOM   1785 HA   LYS A 368     -14.973  22.810  26.447                       H  
ATOM   1786 HB2  LYS A 368     -12.612  23.053  24.927                       H  
ATOM   1787 HB3  LYS A 368     -13.221  24.273  25.741                       H  
ATOM   1788 HG2  LYS A 368     -11.758  23.610  27.220                       H  
ATOM   1789 HG3  LYS A 368     -12.952  22.655  27.655                       H  
ATOM   1790 HD2  LYS A 368     -12.011  20.945  26.318                       H  
ATOM   1791 HD3  LYS A 368     -10.774  21.898  26.024                       H  
ATOM   1792 HE2  LYS A 368     -10.030  21.747  28.167                       H  
ATOM   1793 HE3  LYS A 368     -11.408  21.138  28.674                       H  
ATOM   1794 HZ2  LYS A 368     -10.871  19.209  27.574                       H  
ATOM   1795 HZ1  LYS A 368      -9.833  19.507  28.539                       H  
ATOM   1796 HZ3  LYS A 368      -9.609  19.764  27.131                       H  
ATOM   1797 N    CYX A 369     -16.293  24.190  24.929                       N  
ATOM   1798 CA   CYX A 369     -17.212  24.806  23.984                       C  
ATOM   1799 C    CYX A 369     -16.532  25.811  23.063                       C  
ATOM   1800 O    CYX A 369     -17.054  26.076  21.975                       O  
ATOM   1801 CB   CYX A 369     -18.361  25.468  24.756                       C  
ATOM   1802 SG   CYX A 369     -19.328  24.246  25.780                       S  
ATOM   1803 H    CYX A 369     -16.448  24.387  25.752                       H  
ATOM   1804 HA   CYX A 369     -17.586  24.117  23.413                       H  
ATOM   1805 HB2  CYX A 369     -17.995  26.140  25.353                       H  
ATOM   1806 HB3  CYX A 369     -18.970  25.882  24.124                       H  
ATOM   1807 N    ASN A 370     -15.385  26.362  23.471                       N  
ATOM   1808 CA   ASN A 370     -14.660  27.322  22.650                       C  
ATOM   1809 C    ASN A 370     -13.819  26.684  21.566                       C  
ATOM   1810 O    ASN A 370     -13.269  27.404  20.734                       O  
ATOM   1811 CB   ASN A 370     -13.738  28.190  23.534                       C  
ATOM   1812 CG   ASN A 370     -12.761  27.347  24.342                       C  
ATOM   1813 OD1  ASN A 370     -13.154  26.386  25.009                       O  
ATOM   1814 ND2  ASN A 370     -11.495  27.696  24.283                       N  
ATOM   1815 H    ASN A 370     -15.007  26.192  24.224                       H  
ATOM   1816 HA   ASN A 370     -15.316  27.895  22.223                       H  
ATOM   1817 HB2  ASN A 370     -13.225  28.788  22.968                       H  
ATOM   1818 HB3  ASN A 370     -14.280  28.703  24.154                       H  
ATOM   1819 1HD2 ASN A 370     -11.257  28.369  23.805                       H  
ATOM   1820 2HD2 ASN A 370     -10.905  27.250  24.722                       H  
ATOM   1821 N    LEU A 371     -13.722  25.362  21.529                       N  
ATOM   1822 CA   LEU A 371     -12.896  24.681  20.542                       C  
ATOM   1823 C    LEU A 371     -13.643  24.590  19.218                       C  
ATOM   1824 O    LEU A 371     -14.870  24.394  19.188                       O  
ATOM   1825 CB   LEU A 371     -12.524  23.281  21.031                       C  
ATOM   1826 CG   LEU A 371     -11.432  22.552  20.252                       C  
ATOM   1827 CD1  LEU A 371     -10.118  23.322  20.278                       C  
ATOM   1828 CD2  LEU A 371     -11.228  21.142  20.804                       C  
ATOM   1829 H    LEU A 371     -14.130  24.831  22.068                       H  
ATOM   1830 HA   LEU A 371     -12.074  25.177  20.403                       H  
ATOM   1831 HB2  LEU A 371     -12.218  23.355  21.949                       H  
ATOM   1832 HB3  LEU A 371     -13.320  22.728  20.991                       H  
ATOM   1833 HG   LEU A 371     -11.715  22.485  19.327                       H  
ATOM   1834 1HD1 LEU A 371      -9.425  22.777  19.872                       H  
ATOM   1835 2HD1 LEU A 371     -10.225  24.146  19.778                       H  
ATOM   1836 3HD1 LEU A 371      -9.886  23.521  21.198                       H  
ATOM   1837 1HD2 LEU A 371     -10.533  20.700  20.293                       H  
ATOM   1838 2HD2 LEU A 371     -10.966  21.203  21.736                       H  
ATOM   1839 3HD2 LEU A 371     -12.060  20.649  20.727                       H  
ATOM   1840 N    ALA A 372     -12.898  24.765  18.117                       N  
ATOM   1841 CA   ALA A 372     -13.480  24.651  16.786                       C  
ATOM   1842 C    ALA A 372     -13.591  23.181  16.376                       C  
ATOM   1843 O    ALA A 372     -12.590  22.440  16.399                       O  
ATOM   1844 CB   ALA A 372     -12.615  25.408  15.784                       C  
ATOM   1845 H    ALA A 372     -12.058  24.949  18.120                       H  
ATOM   1846 HA   ALA A 372     -14.373  25.030  16.787                       H  
ATOM   1847 HB1  ALA A 372     -13.007  25.324  14.901                       H  
ATOM   1848 HB2  ALA A 372     -12.577  26.342  16.042                       H  
ATOM   1849 HB3  ALA A 372     -11.722  25.028  15.786                       H  
ATOM   1850 N    LYS A 373     -14.789  22.775  15.956                       N  
ATOM   1851 CA   LYS A 373     -15.031  21.430  15.454                       C  
ATOM   1852 C    LYS A 373     -15.994  21.512  14.273                       C  
ATOM   1853 O    LYS A 373     -16.618  22.552  14.024                       O  
ATOM   1854 CB   LYS A 373     -15.648  20.481  16.508                       C  
ATOM   1855 CG   LYS A 373     -14.797  20.271  17.774                       C  
ATOM   1856 CD   LYS A 373     -15.536  19.354  18.755                       C  
ATOM   1857 CE   LYS A 373     -14.759  19.190  20.082                       C  
ATOM   1858 NZ   LYS A 373     -13.529  18.364  19.917                       N  
ATOM   1859 H    LYS A 373     -15.490  23.274  15.954                       H  
ATOM   1860 HA   LYS A 373     -14.174  21.070  15.177                       H  
ATOM   1861 HB2  LYS A 373     -16.501  20.848  16.789                       H  
ATOM   1862 HB3  LYS A 373     -15.779  19.612  16.099                       H  
ATOM   1863 HG2  LYS A 373     -13.953  19.856  17.536                       H  
ATOM   1864 HG3  LYS A 373     -14.637  21.124  18.206                       H  
ATOM   1865 HD2  LYS A 373     -16.405  19.734  18.957                       H  
ATOM   1866 HD3  LYS A 373     -15.642  18.477  18.356                       H  
ATOM   1867 HE2  LYS A 373     -14.493  20.065  20.406                       H  
ATOM   1868 HE3  LYS A 373     -15.330  18.755  20.734                       H  
ATOM   1869 HZ1  LYS A 373     -12.983  18.746  19.328                       H  
ATOM   1870 HZ2  LYS A 373     -13.107  18.288  20.697                       H  
ATOM   1871 HZ3  LYS A 373     -13.746  17.551  19.626                       H  
ATOM   1872 N    PHE A 374     -16.123  20.392  13.549                       N  
ATOM   1873 CA   PHE A 374     -17.204  20.269  12.568                       C  
ATOM   1874 C    PHE A 374     -18.544  20.195  13.297                       C  
ATOM   1875 O    PHE A 374     -18.605  20.045  14.517                       O  
ATOM   1876 CB   PHE A 374     -16.977  19.029  11.691                       C  
ATOM   1877 CG   PHE A 374     -15.692  19.085  10.883                       C  
ATOM   1878 CD1  PHE A 374     -15.660  19.727   9.651                       C  
ATOM   1879 CD2  PHE A 374     -14.534  18.514  11.362                       C  
ATOM   1880 CE1  PHE A 374     -14.485  19.794   8.916                       C  
ATOM   1881 CE2  PHE A 374     -13.338  18.563  10.628                       C  
ATOM   1882 CZ   PHE A 374     -13.315  19.210   9.404                       C  
ATOM   1883 H    PHE A 374     -15.608  19.706  13.606                       H  
ATOM   1884 HA   PHE A 374     -17.223  21.041  11.981                       H  
ATOM   1885 HB3  PHE A 374     -17.716  18.946  11.068                       H  
ATOM   1886 HB2  PHE A 374     -16.935  18.246  12.262                       H  
ATOM   1887 HD1  PHE A 374     -16.434  20.117   9.315                       H  
ATOM   1888 HD2  PHE A 374     -14.544  18.087  12.188                       H  
ATOM   1889 HE1  PHE A 374     -14.477  20.230   8.094                       H  
ATOM   1890 HE2  PHE A 374     -12.567  18.164  10.961                       H  
ATOM   1891 HZ   PHE A 374     -12.527  19.256   8.912                       H  
ATOM   1892 N    TRP A 375     -19.630  20.350  12.545                       N  
ATOM   1893 CA   TRP A 375     -20.981  20.288  13.134                       C  
ATOM   1894 C    TRP A 375     -21.943  19.661  12.130                       C  
ATOM   1895 O    TRP A 375     -21.641  19.563  10.928                       O  
ATOM   1896 CB   TRP A 375     -21.436  21.685  13.581                       C  
ATOM   1897 CG   TRP A 375     -21.728  22.658  12.475                       C  
ATOM   1898 CD1  TRP A 375     -22.944  22.871  11.872                       C  
ATOM   1899 CD2  TRP A 375     -20.813  23.563  11.845                       C  
ATOM   1900 NE1  TRP A 375     -22.833  23.818  10.900                       N  
ATOM   1901 CE2  TRP A 375     -21.536  24.262  10.856                       C  
ATOM   1902 CE3  TRP A 375     -19.454  23.842  12.009                       C  
ATOM   1903 CZ2  TRP A 375     -20.948  25.234  10.042                       C  
ATOM   1904 CZ3  TRP A 375     -18.863  24.797  11.185                       C  
ATOM   1905 CH2  TRP A 375     -19.616  25.475  10.219                       C  
ATOM   1906 H    TRP A 375     -19.619  20.491  11.697                       H  
ATOM   1907 HA   TRP A 375     -20.986  19.709  13.913                       H  
ATOM   1908 HB2  TRP A 375     -22.249  21.589  14.102                       H  
ATOM   1909 HB3  TRP A 375     -20.735  22.073  14.129                       H  
ATOM   1910 HD1  TRP A 375     -23.732  22.431  12.096                       H  
ATOM   1911 HE1  TRP A 375     -23.473  24.093  10.396                       H  
ATOM   1912 HE3  TRP A 375     -18.954  23.399  12.656                       H  
ATOM   1913 HZ2  TRP A 375     -21.444  25.698   9.406                       H  
ATOM   1914 HZ3  TRP A 375     -17.957  24.986  11.277                       H  
ATOM   1915 HH2  TRP A 375     -19.197  26.108   9.683                       H  
ATOM   1916 N    ILE A 376     -23.077  19.187  12.649                       N  
ATOM   1917 CA   ILE A 376     -24.147  18.598  11.842                       C  
ATOM   1918 C    ILE A 376     -25.452  19.340  12.122                       C  
ATOM   1919 O    ILE A 376     -25.835  19.504  13.288                       O  
ATOM   1920 CB   ILE A 376     -24.325  17.101  12.143                       C  
ATOM   1921 CG1  ILE A 376     -23.114  16.312  11.601                       C  
ATOM   1922 CG2  ILE A 376     -25.608  16.574  11.532                       C  
ATOM   1923 CD1  ILE A 376     -23.068  14.879  12.109                       C  
ATOM   1924 H    ILE A 376     -23.252  19.198  13.491                       H  
ATOM   1925 HA   ILE A 376     -23.922  18.713  10.906                       H  
ATOM   1926 HB   ILE A 376     -24.378  16.987  13.105                       H  
ATOM   1927 2HG1 ILE A 376     -23.162  16.286  10.632                       H  
ATOM   1928 3HG1 ILE A 376     -22.297  16.756  11.879                       H  
ATOM   1929 1HG2 ILE A 376     -25.586  15.604  11.539                       H  
ATOM   1930 2HG2 ILE A 376     -26.361  16.892  12.054                       H  
ATOM   1931 3HG2 ILE A 376     -25.678  16.896  10.619                       H  
ATOM   1932 1HD1 ILE A 376     -22.183  14.515  11.949                       H  
ATOM   1933 2HD1 ILE A 376     -23.260  14.875  13.060                       H  
ATOM   1934 3HD1 ILE A 376     -23.732  14.354  11.635                       H  
ATOM   1935 N    CYX A 377     -26.139  19.770  11.059                       N  
ATOM   1936 CA   CYX A 377     -27.451  20.377  11.183                       C  
ATOM   1937 C    CYX A 377     -28.547  19.400  10.774                       C  
ATOM   1938 O    CYX A 377     -28.344  18.508   9.944                       O  
ATOM   1939 CB   CYX A 377     -27.568  21.645  10.306                       C  
ATOM   1940 SG   CYX A 377     -26.346  22.950  10.569                       S  
ATOM   1941 H    CYX A 377     -25.855  19.715  10.249                       H  
ATOM   1942 HA   CYX A 377     -27.584  20.623  12.112                       H  
ATOM   1943 HB2  CYX A 377     -27.494  21.373   9.378                       H  
ATOM   1944 HB3  CYX A 377     -28.440  22.039  10.467                       H  
ATOM   1945 N    LYS A 378     -29.749  19.622  11.310                       N  
ATOM   1946 CA   LYS A 378     -30.899  18.773  11.027                       C  
ATOM   1947 C    LYS A 378     -32.121  19.624  10.775                       C  
ATOM   1948 O    LYS A 378     -32.336  20.626  11.456                       O  
ATOM   1949 CB   LYS A 378     -31.157  17.821  12.200                       C  
ATOM   1950 CG   LYS A 378     -32.408  16.984  12.083                       C  
ATOM   1951 CD   LYS A 378     -32.592  16.204  13.386                       C  
ATOM   1952 CE   LYS A 378     -33.891  15.438  13.408                       C  
ATOM   1953 NZ   LYS A 378     -34.006  14.679  14.686                       N  
ATOM   1954 H    LYS A 378     -29.921  20.270  11.848                       H  
ATOM   1955 HA   LYS A 378     -30.737  18.255  10.223                       H  
ATOM   1956 HB2  LYS A 378     -30.406  17.211  12.271                       H  
ATOM   1957 HB3  LYS A 378     -31.235  18.347  13.011                       H  
ATOM   1958 HG2  LYS A 378     -33.179  17.555  11.943                       H  
ATOM   1959 HG3  LYS A 378     -32.322  16.357  11.347                       H  
ATOM   1960 HD2  LYS A 378     -31.865  15.569  13.484                       H  
ATOM   1961 HD3  LYS A 378     -32.594  16.824  14.132                       H  
ATOM   1962 HE2  LYS A 378     -34.637  16.055  13.343                       H  
ATOM   1963 HE3  LYS A 378     -33.915  14.810  12.669                       H  
ATOM   1964 HZ1  LYS A 378     -33.305  14.140  14.784                       H  
ATOM   1965 HZ2  LYS A 378     -34.034  15.244  15.374                       H  
ATOM   1966 HZ3  LYS A 378     -34.749  14.190  14.684                       H  
ATOM   1967 N    LYS A 379     -32.925  19.225   9.783                       N  
ATOM   1968 CA   LYS A 379     -34.219  19.869   9.538                       C  
ATOM   1969 C    LYS A 379     -35.148  18.856   8.899                       C  
ATOM   1970 O    LYS A 379     -34.716  17.846   8.322                       O  
ATOM   1971 CB   LYS A 379     -34.028  21.115   8.649                       C  
ATOM   1972 CG   LYS A 379     -33.495  20.745   7.271                       C  
ATOM   1973 CD   LYS A 379     -32.999  21.937   6.465                       C  
ATOM   1974 CE   LYS A 379     -34.002  23.012   6.265                       C  
ATOM   1975 NZ   LYS A 379     -33.390  24.076   5.384                       N  
ATOM   1976 H    LYS A 379     -32.743  18.584   9.240                       H  
ATOM   1977 HA   LYS A 379     -34.634  20.150  10.369                       H  
ATOM   1978 HB2  LYS A 379     -34.881  21.562   8.537                       H  
ATOM   1979 HB3  LYS A 379     -33.392  21.714   9.071                       H  
ATOM   1980 HG2  LYS A 379     -32.752  20.130   7.377                       H  
ATOM   1981 HG3  LYS A 379     -34.206  20.321   6.764                       H  
ATOM   1982 HD2  LYS A 379     -32.241  22.328   6.926                       H  
ATOM   1983 HD3  LYS A 379     -32.729  21.625   5.587                       H  
ATOM   1984 HE2  LYS A 379     -34.792  22.655   5.831                       H  
ATOM   1985 HE3  LYS A 379     -34.242  23.406   7.119                       H  
ATOM   1986 HZ1  LYS A 379     -33.184  23.731   4.590                       H  
ATOM   1987 HZ2  LYS A 379     -33.967  24.744   5.268                       H  
ATOM   1988 HZ3  LYS A 379     -32.650  24.396   5.761                       H  
ATOM   1989 N    SER A 380     -36.435  19.120   8.999                       N  
ATOM   1990 CA   SER A 380     -37.413  18.156   8.502                       C  
ATOM   1991 C    SER A 380     -37.393  18.157   6.978                       C  
ATOM   1992 O    SER A 380     -37.046  19.148   6.338                       O  
ATOM   1993 CB   SER A 380     -38.806  18.460   9.057                       C  
ATOM   1994 OG   SER A 380     -39.329  19.663   8.561                       O  
ATOM   1995 H    SER A 380     -36.769  19.833   9.344                       H  
ATOM   1996 HA   SER A 380     -37.195  17.260   8.801                       H  
ATOM   1997 HB2  SER A 380     -39.403  17.737   8.809                       H  
ATOM   1998 HB3  SER A 380     -38.747  18.524  10.023                       H  
ATOM   1999 HG   SER A 380     -40.048  19.848   8.954                       H  
ATOM   2000 N    ALA A 381     -37.733  17.008   6.396                       N  
ATOM   2001 CA   ALA A 381     -37.769  16.837   4.966                       C  
ATOM   2002 C    ALA A 381     -39.112  17.298   4.410                       C  
ATOM   2003 O    ALA A 381     -40.134  17.333   5.104                       O  
ATOM   2004 CB   ALA A 381     -37.539  15.364   4.606                       C  
ATOM   2005 H    ALA A 381     -37.951  16.297   6.828                       H  
ATOM   2006 HA   ALA A 381     -37.069  17.369   4.556                       H  
ATOM   2007 HB1  ALA A 381     -37.538  15.271   3.641                       H  
ATOM   2008 HB2  ALA A 381     -36.684  15.081   4.967                       H  
ATOM   2009 HB3  ALA A 381     -38.253  14.830   4.989                       H  
ATOM   2010 N    ALA A 382     -39.095  17.684   3.142                       N  
ATOM   2011 CA   ALA A 382     -40.318  18.014   2.441                       C  
ATOM   2012 C    ALA A 382     -41.011  16.756   1.942                       C  
ATOM   2013 O    ALA A 382     -40.380  15.750   1.612                       O  
ATOM   2014 CB   ALA A 382     -40.017  18.941   1.263                       C  
ATOM   2015 H    ALA A 382     -38.384  17.763   2.666                       H  
ATOM   2016 HA   ALA A 382     -40.925  18.470   3.046                       H  
ATOM   2017 HB1  ALA A 382     -40.847  19.157   0.810                       H  
ATOM   2018 HB2  ALA A 382     -39.602  19.752   1.597                       H  
ATOM   2019 HB3  ALA A 382     -39.414  18.490   0.652                       H  
ATOM   2020 N    SER A 383     -42.334  16.819   1.873                       N  
ATOM   2021 CA   SER A 383     -43.134  15.717   1.348                       C  
ATOM   2022 C    SER A 383     -43.409  15.970  -0.130                       C  
ATOM   2023 O    SER A 383     -43.754  17.091  -0.517                       O  
ATOM   2024 CB   SER A 383     -44.439  15.570   2.131                       C  
ATOM   2025 OG   SER A 383     -45.267  14.582   1.543                       O  
ATOM   2026 H    SER A 383     -42.797  17.498   2.127                       H  
ATOM   2027 HA   SER A 383     -42.648  14.881   1.430                       H  
ATOM   2028 HB2  SER A 383     -44.233  15.310   3.042                       H  
ATOM   2029 HB3  SER A 383     -44.907  16.419   2.126                       H  
ATOM   2030 HG   SER A 383     -45.923  14.423   2.042                       H  
ATOM   2031 N    CYX A 384     -43.235  14.941  -0.949                       N  
ATOM   2032 CA   CYX A 384     -43.506  15.060  -2.382                       C  
ATOM   2033 C    CYX A 384     -44.610  14.084  -2.804                       C  
ATOM   2034 O    CYX A 384     -44.345  12.923  -3.109                       O  
ATOM   2035 CB   CYX A 384     -42.232  14.798  -3.199                       C  
ATOM   2036 SG   CYX A 384     -40.845  15.937  -2.881                       S  
ATOM   2037 H    CYX A 384     -42.962  14.163  -0.704                       H  
ATOM   2038 HA   CYX A 384     -43.802  15.963  -2.576                       H  
ATOM   2039 HC   CYX A 384     -45.657  14.428  -2.834                       H  
ATOM   2040 HB2  CYX A 384     -41.921  13.902  -2.998                       H  
ATOM   2041 HB3  CYX A 384     -42.454  14.869  -4.141                       H  
ATOM   2042 CA    CA A 501     -19.494  19.934  32.043                      Ca  
ATOM   2043 CA    CA A 502     -14.177  14.815  28.016                      Ca  
ATOM   2044 CA    CA A 503     -19.331  23.419  33.577                      Ca  
ATOM   2045 N2   LIG A 504      -9.399  12.867  27.781                       N  
ATOM   2046 CAR  LIG A 504      -8.610  13.793  28.315                       C  
ATOM   2047 CAS  LIG A 504      -8.246  13.280  29.487                       C  
ATOM   2048 CAV  LIG A 504      -7.443  13.856  30.403                       C  
ATOM   2049 CAW  LIG A 504      -7.305  13.279  31.660                       C  
ATOM   2050 CAX  LIG A 504      -6.487  13.866  32.625                       C  
ATOM   2051 CAY  LIG A 504      -5.806  15.037  32.321                       C  
ATOM   2052 CAZ  LIG A 504      -5.944  15.620  31.065                       C  
ATOM   2053 CBA  LIG A 504      -6.764  15.034  30.110                       C  
ATOM   2054 NAT  LIG A 504      -8.801  12.100  29.623                       N  
ATOM   2055 NAU  LIG A 504      -9.482  11.882  28.580                       N  
ATOM   2056 HAR  LIG A 504      -8.327  14.755  27.890                       H  
ATOM   2057 HAW  LIG A 504      -7.840  12.359  31.893                       H  
ATOM   2058 HAX  LIG A 504      -6.385  13.411  33.610                       H  
ATOM   2059 HAY  LIG A 504      -5.163  15.501  33.068                       H  
ATOM   2060 HAZ  LIG A 504      -5.406  16.539  30.831                       H  
ATOM   2061 HBA  LIG A 504      -6.876  15.498  29.130                       H  
ATOM   2062 C4   LIG A 504     -11.120  15.103  26.593                       C  
ATOM   2063 C5   LIG A 504     -10.263  15.464  25.384                       C  
ATOM   2064 C6   LIG A 504      -9.916  16.914  25.305                       C  
ATOM   2065 C3   LIG A 504     -11.429  13.623  26.567                       C  
ATOM   2066 C1   LIG A 504      -9.340  13.241  25.319                       C  
ATOM   2067 C2   LIG A 504     -10.156  12.799  26.513                       C  
ATOM   2068 O1   LIG A 504     -10.114  12.935  24.151                       O  
ATOM   2069 O3   LIG A 504     -12.196  13.308  27.725                       O  
ATOM   2070 O4   LIG A 504     -12.369  15.799  26.582                       O  
ATOM   2071 O5   LIG A 504      -9.038  14.667  25.390                       O  
ATOM   2072 O6   LIG A 504      -9.069  17.169  26.534                       O  
ATOM   2073 H41  LIG A 504     -10.556  15.382  27.483                       H  
ATOM   2074 H5   LIG A 504     -10.865  15.241  24.504                       H  
ATOM   2075 H62  LIG A 504     -10.817  17.527  25.324                       H  
ATOM   2076 H61  LIG A 504      -9.351  17.125  24.397                       H  
ATOM   2077 H31  LIG A 504     -11.999  13.381  25.671                       H  
ATOM   2078 H1   LIG A 504      -8.381  12.724  25.293                       H  
ATOM   2079 H2   LIG A 504     -10.420  11.751  26.371                       H  
ATOM   2080 H32  LIG A 504     -11.886  13.868  28.494                       H  
ATOM   2081 H42  LIG A 504     -13.118  15.138  26.538                       H  
ATOM   2082 H65  LIG A 504      -9.645  17.126  27.351                       H  
ATOM   2083 HO1  LIG A 504      -9.659  13.097  23.473                       H  
TER    2084      LIG A 504                                                      
CONECT    1    2    7    8    9                                                 
CONECT    2    1    3    5   10                                                 
CONECT    3    2    4   13                                                      
CONECT    4    3                                                                
CONECT    5    2    6   11   12                                                 
CONECT    6    5 2036                                                           
CONECT    7    1                                                                
CONECT    8    1                                                                
CONECT    9    1                                                                
CONECT   10    2                                                                
CONECT   11    5                                                                
CONECT   12    5                                                                
CONECT   13    3   14   23                                                      
CONECT   14   13   15   17   24                                                 
CONECT   15   14   16   31                                                      
CONECT   16   15                                                                
CONECT   17   14   18   25   26                                                 
CONECT   18   17   19   20                                                      
CONECT   19   18   21   27                                                      
CONECT   20   18   22   28                                                      
CONECT   21   19   22   29                                                      
CONECT   22   20   21   30                                                      
CONECT   23   13                                                                
CONECT   24   14                                                                
CONECT   25   17                                                                
CONECT   26   17                                                                
CONECT   27   19                                                                
CONECT   28   20                                                                
CONECT   29   21                                                                
CONECT   30   22                                                                
CONECT   31   15   32   37                                                      
CONECT   32   31   33   35   38                                                 
CONECT   33   32   34   45                                                      
CONECT   34   33                                                                
CONECT   35   32   36   39   40                                                 
CONECT   36   35   37   41   42                                                 
CONECT   37   31   36   43   44                                                 
CONECT   38   32                                                                
CONECT   39   35                                                                
CONECT   40   35                                                                
CONECT   41   36                                                                
CONECT   42   36                                                                
CONECT   43   37                                                                
CONECT   44   37                                                                
CONECT   45   33   46   51                                                      
CONECT   46   45   47   49   52                                                 
CONECT   47   46   48   55                                                      
CONECT   48   47                                                                
CONECT   49   46   50   53   54                                                 
CONECT   50   49  229                                                           
CONECT   51   45                                                                
CONECT   52   46                                                                
CONECT   53   49                                                                
CONECT   54   49                                                                
CONECT   55   47   56   61                                                      
CONECT   56   55   57   59   62                                                 
CONECT   57   56   58   69                                                      
CONECT   58   57                                                                
CONECT   59   56   60   63   64                                                 
CONECT   60   59   61   65   66                                                 
CONECT   61   55   60   67   68                                                 
CONECT   62   56                                                                
CONECT   63   59                                                                
CONECT   64   59                                                                
CONECT   65   60                                                                
CONECT   66   60                                                                
CONECT   67   61                                                                
CONECT   68   61                                                                
CONECT   69   57   70   83                                                      
CONECT   70   69   71   73   84                                                 
CONECT   71   70   72   93                                                      
CONECT   72   71                                                                
CONECT   73   70   74   85   86                                                 
CONECT   74   73   75   76                                                      
CONECT   75   74   77   87                                                      
CONECT   76   74   78   79                                                      
CONECT   77   75   78   88                                                      
CONECT   78   76   77   80                                                      
CONECT   79   76   81   89                                                      
CONECT   80   78   82   90                                                      
CONECT   81   79   82   91                                                      
CONECT   82   80   81   92                                                      
CONECT   83   69                                                                
CONECT   84   70                                                                
CONECT   85   73                                                                
CONECT   86   73                                                                
CONECT   87   75                                                                
CONECT   88   77                                                                
CONECT   89   79                                                                
CONECT   90   80                                                                
CONECT   91   81                                                                
CONECT   92   82                                                                
CONECT   93   71   94  102                                                      
CONECT   94   93   95   97  103                                                 
CONECT   95   94  108   96                                                      
CONECT   96   95                                                                
CONECT   97   94   98  104  105                                                 
CONECT   98   97   99  106  107                                                 
CONECT   99   98  100  101                                                      
CONECT  100   99                                                                
CONECT  101   99                                                                
CONECT  102   93                                                                
CONECT  103   94                                                                
CONECT  104   97                                                                
CONECT  105   97                                                                
CONECT  106   98                                                                
CONECT  107   98                                                                
CONECT  108   95  109  122                                                      
CONECT  109  108  112  110  123                                                 
CONECT  110  109  111  132                                                      
CONECT  111  110                                                                
CONECT  112  109  113  124  125                                                 
CONECT  113  112  114  115                                                      
CONECT  114  113  116  126                                                      
CONECT  115  113  117  118                                                      
CONECT  116  114  117  127                                                      
CONECT  117  115  116  119                                                      
CONECT  118  115  120  128                                                      
CONECT  119  117  121  129                                                      
CONECT  120  118  121  130                                                      
CONECT  121  119  120  131                                                      
CONECT  122  108                                                                
CONECT  123  109                                                                
CONECT  124  112                                                                
CONECT  125  112                                                                
CONECT  126  114                                                                
CONECT  127  116                                                                
CONECT  128  118                                                                
CONECT  129  119                                                                
CONECT  130  120                                                                
CONECT  131  121                                                                
CONECT  132  110  133  139                                                      
CONECT  133  132  134  136  140                                                 
CONECT  134  133  146  135                                                      
CONECT  135  134                                                                
CONECT  136  133  137  138  141                                                 
CONECT  137  136  142                                                           
CONECT  138  136  143  144  145                                                 
CONECT  139  132                                                                
CONECT  140  133                                                                
CONECT  141  136                                                                
CONECT  142  137                                                                
CONECT  143  138                                                                
CONECT  144  138                                                                
CONECT  145  138                                                                
CONECT  146  134  147  157                                                      
CONECT  147  146  150  148  158                                                 
CONECT  148  147  149  166                                                      
CONECT  149  148                                                                
CONECT  150  147  151  159  160                                                 
CONECT  151  150  152  153                                                      
CONECT  152  151  154  161                                                      
CONECT  153  151  155  162                                                      
CONECT  154  152  156  163                                                      
CONECT  155  153  156  164                                                      
CONECT  156  154  155  165                                                      
CONECT  157  146                                                                
CONECT  158  147                                                                
CONECT  159  150                                                                
CONECT  160  150                                                                
CONECT  161  152                                                                
CONECT  162  153                                                                
CONECT  163  154                                                                
CONECT  164  155                                                                
CONECT  165  156                                                                
CONECT  166  148  167  177                                                      
CONECT  167  166  168  170  178                                                 
CONECT  168  167  169  186                                                      
CONECT  169  168                                                                
CONECT  170  167  171  179  180                                                 
CONECT  171  170  172  173                                                      
CONECT  172  171  174  181                                                      
CONECT  173  171  175  182                                                      
CONECT  174  172  176  183                                                      
CONECT  175  173  176  184                                                      
CONECT  176  174  175  185                                                      
CONECT  177  166                                                                
CONECT  178  167                                                                
CONECT  179  170                                                                
CONECT  180  170                                                                
CONECT  181  172                                                                
CONECT  182  173                                                                
CONECT  183  174                                                                
CONECT  184  175                                                                
CONECT  185  176                                                                
CONECT  186  168  187  195                                                      
CONECT  187  186  188  190  196                                                 
CONECT  188  187  189  203                                                      
CONECT  189  188                                                                
CONECT  190  187  191  197  198                                                 
CONECT  191  190  192  199  200                                                 
CONECT  192  191  193  194                                                      
CONECT  193  192                                                                
CONECT  194  192  201  202                                                      
CONECT  195  186                                                                
CONECT  196  187                                                                
CONECT  197  190                                                                
CONECT  198  190                                                                
CONECT  199  191                                                                
CONECT  200  191                                                                
CONECT  201  194                                                                
CONECT  202  194                                                                
CONECT  203  188  204  207                                                      
CONECT  204  203  205  208  209                                                 
CONECT  205  204  210  206                                                      
CONECT  206  205                                                                
CONECT  207  203                                                                
CONECT  208  204                                                                
CONECT  209  204                                                                
CONECT  210  205  211  218                                                      
CONECT  211  210  212  214  219                                                 
CONECT  212  211  213  224                                                      
CONECT  213  212                                                                
CONECT  214  211  215  220  221                                                 
CONECT  215  214  216  217                                                      
CONECT  216  215                                                                
CONECT  217  215  222  223                                                      
CONECT  218  210                                                                
CONECT  219  211                                                                
CONECT  220  214                                                                
CONECT  221  214                                                                
CONECT  222  217                                                                
CONECT  223  217                                                                
CONECT  224  212  225  230                                                      
CONECT  225  224  228  226  231                                                 
CONECT  226  225  227  234                                                      
CONECT  227  226                                                                
CONECT  228  225  229  232  233                                                 
CONECT  229   50  228                                                           
CONECT  230  224                                                                
CONECT  231  225                                                                
CONECT  232  228                                                                
CONECT  233  228                                                                
CONECT  234  226  235  246                                                      
CONECT  235  234  236  238  247                                                 
CONECT  236  235  237  255                                                      
CONECT  237  236                                                                
CONECT  238  235  239  248  249                                                 
CONECT  239  238  240  241                                                      
CONECT  240  239  242  250                                                      
CONECT  241  239  243  251                                                      
CONECT  242  240  244  252                                                      
CONECT  243  241  244  253                                                      
CONECT  244  242  243  245                                                      
CONECT  245  244  254                                                           
CONECT  246  234                                                                
CONECT  247  235                                                                
CONECT  248  238                                                                
CONECT  249  238                                                                
CONECT  250  240                                                                
CONECT  251  241                                                                
CONECT  252  242                                                                
CONECT  253  243                                                                
CONECT  254  245                                                                
CONECT  255  236  256  266                                                      
CONECT  256  255  257  259  267                                                 
CONECT  257  256  258  275                                                      
CONECT  258  257                                                                
CONECT  259  256  260  268  269                                                 
CONECT  260  259  261  262                                                      
CONECT  261  260  263  270                                                      
CONECT  262  260  264  271                                                      
CONECT  263  261  265  272                                                      
CONECT  264  262  265  273                                                      
CONECT  265  263  264  274                                                      
CONECT  266  255                                                                
CONECT  267  256                                                                
CONECT  268  259                                                                
CONECT  269  259                                                                
CONECT  270  261                                                                
CONECT  271  262                                                                
CONECT  272  263                                                                
CONECT  273  264                                                                
CONECT  274  265                                                                
CONECT  275  257  276  283                                                      
CONECT  276  275  277  279  284                                                 
CONECT  277  276  278  292                                                      
CONECT  278  277                                                                
CONECT  279  276  280  285  286                                                 
CONECT  280  279  281  287  288                                                 
CONECT  281  280  282                                                           
CONECT  282  281  289  290  291                                                 
CONECT  283  275                                                                
CONECT  284  276                                                                
CONECT  285  279                                                                
CONECT  286  279                                                                
CONECT  287  280                                                                
CONECT  288  280                                                                
CONECT  289  282                                                                
CONECT  290  282                                                                
CONECT  291  282                                                                
CONECT  292  277  293  298                                                      
CONECT  293  292  294  296  299                                                 
CONECT  294  293  295  303                                                      
CONECT  295  294                                                                
CONECT  296  293  297  300  301                                                 
CONECT  297  296  302                                                           
CONECT  298  292                                                                
CONECT  299  293                                                                
CONECT  300  296                                                                
CONECT  301  296                                                                
CONECT  302  297                                                                
CONECT  303  294  304  311                                                      
CONECT  304  303  305  307  312                                                 
CONECT  305  304  306  317                                                      
CONECT  306  305                                                                
CONECT  307  304  308  313  314                                                 
CONECT  308  307  309  310                                                      
CONECT  309  308                                                                
CONECT  310  308  315  316                                                      
CONECT  311  303                                                                
CONECT  312  304                                                                
CONECT  313  307                                                                
CONECT  314  307                                                                
CONECT  315  310                                                                
CONECT  316  310                                                                
CONECT  317  305  318  323                                                      
CONECT  318  317  321  319  324                                                 
CONECT  319  318  320  328                                                      
CONECT  320  319                                                                
CONECT  321  318  322  325  326                                                 
CONECT  322  321  327                                                           
CONECT  323  317                                                                
CONECT  324  318                                                                
CONECT  325  321                                                                
CONECT  326  321                                                                
CONECT  327  322                                                                
CONECT  328  319  329  337                                                      
CONECT  329  328  330  332  338                                                 
CONECT  330  329  331  345                                                      
CONECT  331  330                                                                
CONECT  332  329  333  339  340                                                 
CONECT  333  332  334  341  342                                                 
CONECT  334  333  335  336                                                      
CONECT  335  334                                                                
CONECT  336  334  343  344                                                      
CONECT  337  328                                                                
CONECT  338  329                                                                
CONECT  339  332                                                                
CONECT  340  332                                                                
CONECT  341  333                                                                
CONECT  342  333                                                                
CONECT  343  336                                                                
CONECT  344  336                                                                
CONECT  345  330  346  356                                                      
CONECT  346  345  347  349  357                                                 
CONECT  347  346  348  369                                                      
CONECT  348  347                                                                
CONECT  349  346  350  358  359                                                 
CONECT  350  349  351  360  361                                                 
CONECT  351  350  352  362  363                                                 
CONECT  352  351  353  364                                                      
CONECT  353  352  354  355                                                      
CONECT  354  353  365  366                                                      
CONECT  355  353  367  368                                                      
CONECT  356  345                                                                
CONECT  357  346                                                                
CONECT  358  349                                                                
CONECT  359  349                                                                
CONECT  360  350                                                                
CONECT  361  350                                                                
CONECT  362  351                                                                
CONECT  363  351                                                                
CONECT  364  352                                                                
CONECT  365  354                                                                
CONECT  366  354                                                                
CONECT  367  355                                                                
CONECT  368  355                                                                
CONECT  369  347  370  377                                                      
CONECT  370  369  371  373  378                                                 
CONECT  371  370  372  383                                                      
CONECT  372  371                                                                
CONECT  373  370  374  379  380                                                 
CONECT  374  373  375  376                                                      
CONECT  375  374                                                                
CONECT  376  374  381  382                                                      
CONECT  377  369                                                                
CONECT  378  370                                                                
CONECT  379  373                                                                
CONECT  380  373                                                                
CONECT  381  376                                                                
CONECT  382  376                                                                
CONECT  383  371  384  397                                                      
CONECT  384  383  385  387  398                                                 
CONECT  385  384  386  407                                                      
CONECT  386  385                                                                
CONECT  387  384  388  399  400                                                 
CONECT  388  387  389  390                                                      
CONECT  389  388  391  401                                                      
CONECT  390  388  392  393                                                      
CONECT  391  389  392  402                                                      
CONECT  392  390  391  394                                                      
CONECT  393  390  395  403                                                      
CONECT  394  392  396  404                                                      
CONECT  395  393  396  405                                                      
CONECT  396  394  395  406                                                      
CONECT  397  383                                                                
CONECT  398  384                                                                
CONECT  399  387                                                                
CONECT  400  387                                                                
CONECT  401  389                                                                
CONECT  402  391                                                                
CONECT  403  393                                                                
CONECT  404  394                                                                
CONECT  405  395                                                                
CONECT  406  396                                                                
CONECT  407  385  408  417                                                      
CONECT  408  407  409  411  418                                                 
CONECT  409  408  410  425                                                      
CONECT  410  409                                                                
CONECT  411  408  412  419  420                                                 
CONECT  412  411  413  414                                                      
CONECT  413  412  415  421                                                      
CONECT  414  412  416  422                                                      
CONECT  415  413  416  423                                                      
CONECT  416  414  415  424                                                      
CONECT  417  407                                                                
CONECT  418  408                                                                
CONECT  419  411                                                                
CONECT  420  411                                                                
CONECT  421  413                                                                
CONECT  422  414                                                                
CONECT  423  415                                                                
CONECT  424  416                                                                
CONECT  425  409  426  433                                                      
CONECT  426  425  427  429  434                                                 
CONECT  427  426  428  437                                                      
CONECT  428  427                                                                
CONECT  429  426  430  435  436                                                 
CONECT  430  429  431  432                                                      
CONECT  431  430                                                                
CONECT  432  430                                                                
CONECT  433  425                                                                
CONECT  434  426                                                                
CONECT  435  429                                                                
CONECT  436  429                                                                
CONECT  437  427  438  443                                                      
CONECT  438  437  439  441  444                                                 
CONECT  439  438  440  448                                                      
CONECT  440  439                                                                
CONECT  441  438  442  445  446                                                 
CONECT  442  441  447                                                           
CONECT  443  437                                                                
CONECT  444  438                                                                
CONECT  445  441                                                                
CONECT  446  441                                                                
CONECT  447  442                                                                
CONECT  448  439  449  456                                                      
CONECT  449  448  450  452  457                                                 
CONECT  450  449  451  467                                                      
CONECT  451  450                                                                
CONECT  452  449  453  454  458                                                 
CONECT  453  452  455  459  460                                                 
CONECT  454  452  461  462  463                                                 
CONECT  455  453  464  465  466                                                 
CONECT  456  448                                                                
CONECT  457  449                                                                
CONECT  458  452                                                                
CONECT  459  453                                                                
CONECT  460  453                                                                
CONECT  461  454                                                                
CONECT  462  454                                                                
CONECT  463  454                                                                
CONECT  464  455                                                                
CONECT  465  455                                                                
CONECT  466  455                                                                
CONECT  467  450  468  474                                                      
CONECT  468  467  469  471  475                                                 
CONECT  469  468  470  481                                                      
CONECT  470  469                                                                
CONECT  471  468  472  473  476                                                 
CONECT  472  471  477                                                           
CONECT  473  471  478  479  480                                                 
CONECT  474  467                                                                
CONECT  475  468                                                                
CONECT  476  471                                                                
CONECT  477  472                                                                
CONECT  478  473                                                                
CONECT  479  473                                                                
CONECT  480  473                                                                
CONECT  481  469  482  486                                                      
CONECT  482  481  483  485  487                                                 
CONECT  483  482  484  491                                                      
CONECT  484  483                                                                
CONECT  485  482  488  489  490                                                 
CONECT  486  481                                                                
CONECT  487  482                                                                
CONECT  488  485                                                                
CONECT  489  485                                                                
CONECT  490  485                                                                
CONECT  491  483  492  497                                                      
CONECT  492  491  493  495  498                                                 
CONECT  493  492  494  501                                                      
CONECT  494  493                                                                
CONECT  495  492  496  499  500                                                 
CONECT  496  495 1940                                                           
CONECT  497  491                                                                
CONECT  498  492                                                                
CONECT  499  495                                                                
CONECT  500  495                                                                
CONECT  501  493  502  510                                                      
CONECT  502  501  503  505  511                                                 
CONECT  503  502  523  504                                                      
CONECT  504  503                                                                
CONECT  505  502  506  512  513                                                 
CONECT  506  505  507  514  515                                                 
CONECT  507  506  508  516  517                                                 
CONECT  508  507  509  518  519                                                 
CONECT  509  508  520  521  522                                                 
CONECT  510  501                                                                
CONECT  511  502                                                                
CONECT  512  505                                                                
CONECT  513  505                                                                
CONECT  514  506                                                                
CONECT  515  506                                                                
CONECT  516  507                                                                
CONECT  517  507                                                                
CONECT  518  508                                                                
CONECT  519  508                                                                
CONECT  520  509                                                                
CONECT  521  509                                                                
CONECT  522  509                                                                
CONECT  523  503  524  532                                                      
CONECT  524  523  525  527  533                                                 
CONECT  525  524  526  538                                                      
CONECT  526  525                                                                
CONECT  527  524  528  534  535                                                 
CONECT  528  527  529  536  537                                                 
CONECT  529  528  530  531                                                      
CONECT  530  529                                                                
CONECT  531  529                                                                
CONECT  532  523                                                                
CONECT  533  524                                                                
CONECT  534  527                                                                
CONECT  535  527                                                                
CONECT  536  528                                                                
CONECT  537  528                                                                
CONECT  538  525  539  545                                                      
CONECT  539  538  540  542  546                                                 
CONECT  540  539  541  554                                                      
CONECT  541  540                                                                
CONECT  542  539  543  544  547                                                 
CONECT  543  542  548  549  550                                                 
CONECT  544  542  551  552  553                                                 
CONECT  545  538                                                                
CONECT  546  539                                                                
CONECT  547  542                                                                
CONECT  548  543                                                                
CONECT  549  543                                                                
CONECT  550  543                                                                
CONECT  551  544                                                                
CONECT  552  544                                                                
CONECT  553  544                                                                
CONECT  554  540  555  558                                                      
CONECT  555  554  556  559  560                                                 
CONECT  556  555  557  561                                                      
CONECT  557  556                                                                
CONECT  558  554                                                                
CONECT  559  555                                                                
CONECT  560  555                                                                
CONECT  561  556  562  566                                                      
CONECT  562  561  565  563  567                                                 
CONECT  563  562  571  564                                                      
CONECT  564  563                                                                
CONECT  565  562  568  569  570                                                 
CONECT  566  561                                                                
CONECT  567  562                                                                
CONECT  568  565                                                                
CONECT  569  565                                                                
CONECT  570  565                                                                
CONECT  571  563  572  580                                                      
CONECT  572  571  573  575  581                                                 
CONECT  573  572  574  588                                                      
CONECT  574  573                                                                
CONECT  575  572  576  582  583                                                 
CONECT  576  575  577  584  585                                                 
CONECT  577  576  578  579                                                      
CONECT  578  577                                                                
CONECT  579  577  586  587                                                      
CONECT  580  571                                                                
CONECT  581  572                                                                
CONECT  582  575                                                                
CONECT  583  575                                                                
CONECT  584  576                                                                
CONECT  585  576                                                                
CONECT  586  579                                                                
CONECT  587  579                                                                
CONECT  588  573  589  596                                                      
CONECT  589  588  590  592  597                                                 
CONECT  590  589  607  591                                                      
CONECT  591  590                                                                
CONECT  592  589  593  598  599                                                 
CONECT  593  592  594  595  600                                                 
CONECT  594  593  601  602  603                                                 
CONECT  595  593  604  605  606                                                 
CONECT  596  588                                                                
CONECT  597  589                                                                
CONECT  598  592                                                                
CONECT  599  592                                                                
CONECT  600  593                                                                
CONECT  601  594                                                                
CONECT  602  594                                                                
CONECT  603  594                                                                
CONECT  604  595                                                                
CONECT  605  595                                                                
CONECT  606  595                                                                
CONECT  607  590  608  614                                                      
CONECT  608  607  609  611  615                                                 
CONECT  609  608  610  623                                                      
CONECT  610  609                                                                
CONECT  611  608  612  613  616                                                 
CONECT  612  611  617  618  619                                                 
CONECT  613  611  620  621  622                                                 
CONECT  614  607                                                                
CONECT  615  608                                                                
CONECT  616  611                                                                
CONECT  617  612                                                                
CONECT  618  612                                                                
CONECT  619  612                                                                
CONECT  620  613                                                                
CONECT  621  613                                                                
CONECT  622  613                                                                
CONECT  623  609  624  630                                                      
CONECT  624  623  625  627  631                                                 
CONECT  625  624  626  639                                                      
CONECT  626  625                                                                
CONECT  627  624  628  629  632                                                 
CONECT  628  627  633  634  635                                                 
CONECT  629  627  636  637  638                                                 
CONECT  630  623                                                                
CONECT  631  624                                                                
CONECT  632  627                                                                
CONECT  633  628                                                                
CONECT  634  628                                                                
CONECT  635  628                                                                
CONECT  636  629                                                                
CONECT  637  629                                                                
CONECT  638  629                                                                
CONECT  639  625  640  647                                                      
CONECT  640  639  641  643  648                                                 
CONECT  641  640  642  658                                                      
CONECT  642  641                                                                
CONECT  643  640  644  645  649                                                 
CONECT  644  643  646  650  651                                                 
CONECT  645  643  652  653  654                                                 
CONECT  646  644  655  656  657                                                 
CONECT  647  639                                                                
CONECT  648  640                                                                
CONECT  649  643                                                                
CONECT  650  644                                                                
CONECT  651  644                                                                
CONECT  652  645                                                                
CONECT  653  645                                                                
CONECT  654  645                                                                
CONECT  655  646                                                                
CONECT  656  646                                                                
CONECT  657  646                                                                
CONECT  658  641  659  667                                                      
CONECT  659  658  660  662  668                                                 
CONECT  660  659  661  680                                                      
CONECT  661  660                                                                
CONECT  662  659  663  669  670                                                 
CONECT  663  662  664  671  672                                                 
CONECT  664  663  665  673  674                                                 
CONECT  665  664  666  675  676                                                 
CONECT  666  665  677  678  679                                                 
CONECT  667  658                                                                
CONECT  668  659                                                                
CONECT  669  662                                                                
CONECT  670  662                                                                
CONECT  671  663                                                                
CONECT  672  663                                                                
CONECT  673  664                                                                
CONECT  674  664                                                                
CONECT  675  665                                                                
CONECT  676  665                                                                
CONECT  677  666                                                                
CONECT  678  666                                                                
CONECT  679  666                                                                
CONECT  680  660  681  686                                                      
CONECT  681  680  682  684  687                                                 
CONECT  682  681  683  691                                                      
CONECT  683  682                                                                
CONECT  684  681  685  688  689                                                 
CONECT  685  684  690                                                           
CONECT  686  680                                                                
CONECT  687  681                                                                
CONECT  688  684                                                                
CONECT  689  684                                                                
CONECT  690  685                                                                
CONECT  691  682  692  696                                                      
CONECT  692  691  693  695  697                                                 
CONECT  693  692  694  701                                                      
CONECT  694  693                                                                
CONECT  695  692  698  699  700                                                 
CONECT  696  691                                                                
CONECT  697  692                                                                
CONECT  698  695                                                                
CONECT  699  695                                                                
CONECT  700  695                                                                
CONECT  701  693  702  710                                                      
CONECT  702  701  703  705  711                                                 
CONECT  703  702  704  716                                                      
CONECT  704  703                                                                
CONECT  705  702  706  712  713                                                 
CONECT  706  705  707  714  715                                                 
CONECT  707  706  708  709                                                      
CONECT  708  707                                                                
CONECT  709  707                                                                
CONECT  710  701                                                                
CONECT  711  702                                                                
CONECT  712  705                                                                
CONECT  713  705                                                                
CONECT  714  706                                                                
CONECT  715  706                                                                
CONECT  716  703  717  725                                                      
CONECT  717  716  718  720  726                                                 
CONECT  718  717  719  731                                                      
CONECT  719  718                                                                
CONECT  720  717  721  727  728                                                 
CONECT  721  720  722  729  730                                                 
CONECT  722  721  723  724                                                      
CONECT  723  722                                                                
CONECT  724  722                                                                
CONECT  725  716                                                                
CONECT  726  717                                                                
CONECT  727  720                                                                
CONECT  728  720                                                                
CONECT  729  721                                                                
CONECT  730  721                                                                
CONECT  731  718  732  740                                                      
CONECT  732  731  733  735  741                                                 
CONECT  733  732  734  748                                                      
CONECT  734  733                                                                
CONECT  735  732  736  742  743                                                 
CONECT  736  735  737  744  745                                                 
CONECT  737  736  738  739                                                      
CONECT  738  737                                                                
CONECT  739  737  746  747                                                      
CONECT  740  731                                                                
CONECT  741  732                                                                
CONECT  742  735                                                                
CONECT  743  735                                                                
CONECT  744  736                                                                
CONECT  745  736                                                                
CONECT  746  739                                                                
CONECT  747  739                                                                
CONECT  748  733  749  756                                                      
CONECT  749  748  750  752  757                                                 
CONECT  750  749  751  762                                                      
CONECT  751  750                                                                
CONECT  752  749  753  758  759                                                 
CONECT  753  752  754  755                                                      
CONECT  754  753                                                                
CONECT  755  753  760  761                                                      
CONECT  756  748                                                                
CONECT  757  749                                                                
CONECT  758  752                                                                
CONECT  759  752                                                                
CONECT  760  755                                                                
CONECT  761  755                                                                
CONECT  762  750  763  773                                                      
CONECT  763  762  764  766  774                                                 
CONECT  764  763  765  782                                                      
CONECT  765  764                                                                
CONECT  766  763  767  775  776                                                 
CONECT  767  766  768  769                                                      
CONECT  768  767  770  777                                                      
CONECT  769  767  771  778                                                      
CONECT  770  768  772  779                                                      
CONECT  771  769  772  780                                                      
CONECT  772  770  771  781                                                      
CONECT  773  762                                                                
CONECT  774  763                                                                
CONECT  775  766                                                                
CONECT  776  766                                                                
CONECT  777  768                                                                
CONECT  778  769                                                                
CONECT  779  770                                                                
CONECT  780  771                                                                
CONECT  781  772                                                                
CONECT  782  764  783  790                                                      
CONECT  783  782  784  786  791                                                 
CONECT  784  783  785  801                                                      
CONECT  785  784                                                                
CONECT  786  783  787  792  793                                                 
CONECT  787  786  789  788  794                                                 
CONECT  788  787  795  796  797                                                 
CONECT  789  787  798  799  800                                                 
CONECT  790  782                                                                
CONECT  791  783                                                                
CONECT  792  786                                                                
CONECT  793  786                                                                
CONECT  794  787                                                                
CONECT  795  788                                                                
CONECT  796  788                                                                
CONECT  797  788                                                                
CONECT  798  789                                                                
CONECT  799  789                                                                
CONECT  800  789                                                                
CONECT  801  784  802  810                                                      
CONECT  802  801  803  805  811                                                 
CONECT  803  802  804  818                                                      
CONECT  804  803                                                                
CONECT  805  802  806  812  813                                                 
CONECT  806  805  807  814  815                                                 
CONECT  807  806  808  809                                                      
CONECT  808  807                                                                
CONECT  809  807  816  817                                                      
CONECT  810  801                                                                
CONECT  811  802                                                                
CONECT  812  805                                                                
CONECT  813  805                                                                
CONECT  814  806                                                                
CONECT  815  806                                                                
CONECT  816  809                                                                
CONECT  817  809                                                                
CONECT  818  803  819  826                                                      
CONECT  819  818  820  822  827                                                 
CONECT  820  819  821  837                                                      
CONECT  821  820                                                                
CONECT  822  819  823  828  829                                                 
CONECT  823  822  824  825  830                                                 
CONECT  824  823  831  832  833                                                 
CONECT  825  823  834  835  836                                                 
CONECT  826  818                                                                
CONECT  827  819                                                                
CONECT  828  822                                                                
CONECT  829  822                                                                
CONECT  830  823                                                                
CONECT  831  824                                                                
CONECT  832  824                                                                
CONECT  833  824                                                                
CONECT  834  825                                                                
CONECT  835  825                                                                
CONECT  836  825                                                                
CONECT  837  820  838  846                                                      
CONECT  838  837  841  839  847                                                 
CONECT  839  838  840  854                                                      
CONECT  840  839                                                                
CONECT  841  838  842  848  849                                                 
CONECT  842  841  843  850  851                                                 
CONECT  843  842  844  845                                                      
CONECT  844  843                                                                
CONECT  845  843  852  853                                                      
CONECT  846  837                                                                
CONECT  847  838                                                                
CONECT  848  841                                                                
CONECT  849  841                                                                
CONECT  850  842                                                                
CONECT  851  842                                                                
CONECT  852  845                                                                
CONECT  853  845                                                                
CONECT  854  839  855  860                                                      
CONECT  855  854  856  858  861                                                 
CONECT  856  855  865  857                                                      
CONECT  857  856                                                                
CONECT  858  855  859  862  863                                                 
CONECT  859  858  864                                                           
CONECT  860  854                                                                
CONECT  861  855                                                                
CONECT  862  858                                                                
CONECT  863  858                                                                
CONECT  864  859                                                                
CONECT  865  856  866  871                                                      
CONECT  866  865  867  869  872                                                 
CONECT  867  866  876  868                                                      
CONECT  868  867                                                                
CONECT  869  866  870  873  874                                                 
CONECT  870  869  875                                                           
CONECT  871  865                                                                
CONECT  872  866                                                                
CONECT  873  869                                                                
CONECT  874  869                                                                
CONECT  875  870                                                                
CONECT  876  867  877  887                                                      
CONECT  877  876  880  878  888                                                 
CONECT  878  877  900  879                                                      
CONECT  879  878                                                                
CONECT  880  877  881  889  890                                                 
CONECT  881  880  882  891  892                                                 
CONECT  882  881  883  893  894                                                 
CONECT  883  882  884  895                                                      
CONECT  884  883  886  885                                                      
CONECT  885  884  896  897                                                      
CONECT  886  884  898  899                                                      
CONECT  887  876                                                                
CONECT  888  877                                                                
CONECT  889  880                                                                
CONECT  890  880                                                                
CONECT  891  881                                                                
CONECT  892  881                                                                
CONECT  893  882                                                                
CONECT  894  882                                                                
CONECT  895  883                                                                
CONECT  896  885                                                                
CONECT  897  885                                                                
CONECT  898  886                                                                
CONECT  899  886                                                                
CONECT  900  878  901  906                                                      
CONECT  901  900  904  902  907                                                 
CONECT  902  901  903  911                                                      
CONECT  903  902                                                                
CONECT  904  901  905  908  909                                                 
CONECT  905  904  910                                                           
CONECT  906  900                                                                
CONECT  907  901                                                                
CONECT  908  904                                                                
CONECT  909  904                                                                
CONECT  910  905                                                                
CONECT  911  902  912  919                                                      
CONECT  912  911  913  915  920                                                 
CONECT  913  912  914  925                                                      
CONECT  914  913                                                                
CONECT  915  912  916  921  922                                                 
CONECT  916  915  917  918                                                      
CONECT  917  916                                                                
CONECT  918  916  923  924                                                      
CONECT  919  911                                                                
CONECT  920  912                                                                
CONECT  921  915                                                                
CONECT  922  915                                                                
CONECT  923  918                                                                
CONECT  924  918                                                                
CONECT  925  913  926  936                                                      
CONECT  926  925  927  929  937                                                 
CONECT  927  926  928  949                                                      
CONECT  928  927                                                                
CONECT  929  926  930  938  939                                                 
CONECT  930  929  931  940  941                                                 
CONECT  931  930  932  942  943                                                 
CONECT  932  931  933  944                                                      
CONECT  933  932  934  935                                                      
CONECT  934  933  945  946                                                      
CONECT  935  933  947  948                                                      
CONECT  936  925                                                                
CONECT  937  926                                                                
CONECT  938  929                                                                
CONECT  939  929                                                                
CONECT  940  930                                                                
CONECT  941  930                                                                
CONECT  942  931                                                                
CONECT  943  931                                                                
CONECT  944  932                                                                
CONECT  945  934                                                                
CONECT  946  934                                                                
CONECT  947  935                                                                
CONECT  948  935                                                                
CONECT  949  927  950  960                                                      
CONECT  950  949  951  953  961                                                 
CONECT  951  950  952  969                                                      
CONECT  952  951                                                                
CONECT  953  950  954  962  963                                                 
CONECT  954  953  955  956                                                      
CONECT  955  954  957  964                                                      
CONECT  956  954  958  965                                                      
CONECT  957  955  959  966                                                      
CONECT  958  956  959  967                                                      
CONECT  959  957  958  968                                                      
CONECT  960  949                                                                
CONECT  961  950                                                                
CONECT  962  953                                                                
CONECT  963  953                                                                
CONECT  964  955                                                                
CONECT  965  956                                                                
CONECT  966  957                                                                
CONECT  967  958                                                                
CONECT  968  959                                                                
CONECT  969  951  970  976                                                      
CONECT  970  969  971  973  977                                                 
CONECT  971  970  972  983                                                      
CONECT  972  971                                                                
CONECT  973  970  974  975  978                                                 
CONECT  974  973  979                                                           
CONECT  975  973  980  981  982                                                 
CONECT  976  969                                                                
CONECT  977  970                                                                
CONECT  978  973                                                                
CONECT  979  974                                                                
CONECT  980  975                                                                
CONECT  981  975                                                                
CONECT  982  975                                                                
CONECT  983  971  984  997                                                      
CONECT  984  983  985  987  998                                                 
CONECT  985  984  986 1007                                                      
CONECT  986  985                                                                
CONECT  987  984  988  999 1000                                                 
CONECT  988  987  989  990                                                      
CONECT  989  988  991 1001                                                      
CONECT  990  988  992  993                                                      
CONECT  991  989  992 1002                                                      
CONECT  992  990  991  994                                                      
CONECT  993  990  995 1003                                                      
CONECT  994  992  996 1004                                                      
CONECT  995  993  996 1005                                                      
CONECT  996  994  995 1006                                                      
CONECT  997  983                                                                
CONECT  998  984                                                                
CONECT  999  987                                                                
CONECT 1000  987                                                                
CONECT 1001  989                                                                
CONECT 1002  991                                                                
CONECT 1003  993                                                                
CONECT 1004  994                                                                
CONECT 1005  995                                                                
CONECT 1006  996                                                                
CONECT 1007  985 1008 1015                                                      
CONECT 1008 1007 1009 1011 1016                                                 
CONECT 1009 1008 1010 1024                                                      
CONECT 1010 1009                                                                
CONECT 1011 1008 1012 1017 1018                                                 
CONECT 1012 1011 1013 1019 1020                                                 
CONECT 1013 1012 1014                                                           
CONECT 1014 1013 1021 1022 1023                                                 
CONECT 1015 1007                                                                
CONECT 1016 1008                                                                
CONECT 1017 1011                                                                
CONECT 1018 1011                                                                
CONECT 1019 1012                                                                
CONECT 1020 1012                                                                
CONECT 1021 1014                                                                
CONECT 1022 1014                                                                
CONECT 1023 1014                                                                
CONECT 1024 1009 1025 1028                                                      
CONECT 1025 1024 1026 1029 1030                                                 
CONECT 1026 1025 1027 1031                                                      
CONECT 1027 1026                                                                
CONECT 1028 1024                                                                
CONECT 1029 1025                                                                
CONECT 1030 1025                                                                
CONECT 1031 1026 1032 1039                                                      
CONECT 1032 1031 1033 1035 1040                                                 
CONECT 1033 1032 1034 1050                                                      
CONECT 1034 1033                                                                
CONECT 1035 1032 1036 1041 1042                                                 
CONECT 1036 1035 1037 1038 1043                                                 
CONECT 1037 1036 1044 1045 1046                                                 
CONECT 1038 1036 1047 1048 1049                                                 
CONECT 1039 1031                                                                
CONECT 1040 1032                                                                
CONECT 1041 1035                                                                
CONECT 1042 1035                                                                
CONECT 1043 1036                                                                
CONECT 1044 1037                                                                
CONECT 1045 1037                                                                
CONECT 1046 1037                                                                
CONECT 1047 1038                                                                
CONECT 1048 1038                                                                
CONECT 1049 1038                                                                
CONECT 1050 1033 1051 1056                                                      
CONECT 1051 1050 1052 1054 1057                                                 
CONECT 1052 1051 1053 1061                                                      
CONECT 1053 1052                                                                
CONECT 1054 1051 1055 1058 1059                                                 
CONECT 1055 1054 1060                                                           
CONECT 1056 1050                                                                
CONECT 1057 1051                                                                
CONECT 1058 1054                                                                
CONECT 1059 1054                                                                
CONECT 1060 1055                                                                
CONECT 1061 1052 1062 1069                                                      
CONECT 1062 1061 1063 1065 1070                                                 
CONECT 1063 1062 1064 1074                                                      
CONECT 1064 1063                                                                
CONECT 1065 1062 1066 1071 1072                                                 
CONECT 1066 1065 1067 1068 1073                                                 
CONECT 1067 1066                                                                
CONECT 1068 1066                                                                
CONECT 1069 1061                                                                
CONECT 1070 1062                                                                
CONECT 1071 1065                                                                
CONECT 1072 1065                                                                
CONECT 1073 1066                                                                
CONECT 1074 1063 1075 1082                                                      
CONECT 1075 1074 1076 1078 1083                                                 
CONECT 1076 1075 1077 1093                                                      
CONECT 1077 1076                                                                
CONECT 1078 1075 1079 1084 1085                                                 
CONECT 1079 1078 1080 1081 1086                                                 
CONECT 1080 1079 1087 1088 1089                                                 
CONECT 1081 1079 1090 1091 1092                                                 
CONECT 1082 1074                                                                
CONECT 1083 1075                                                                
CONECT 1084 1078                                                                
CONECT 1085 1078                                                                
CONECT 1086 1079                                                                
CONECT 1087 1080                                                                
CONECT 1088 1080                                                                
CONECT 1089 1080                                                                
CONECT 1090 1081                                                                
CONECT 1091 1081                                                                
CONECT 1092 1081                                                                
CONECT 1093 1076 1094 1101                                                      
CONECT 1094 1093 1095 1097 1102                                                 
CONECT 1095 1094 1096 1107                                                      
CONECT 1096 1095                                                                
CONECT 1097 1094 1098 1103 1104                                                 
CONECT 1098 1097 1099 1100                                                      
CONECT 1099 1098                                                                
CONECT 1100 1098 1105 1106                                                      
CONECT 1101 1093                                                                
CONECT 1102 1094                                                                
CONECT 1103 1097                                                                
CONECT 1104 1097                                                                
CONECT 1105 1100                                                                
CONECT 1106 1100                                                                
CONECT 1107 1095 1108 1116                                                      
CONECT 1108 1107 1109 1111 1117                                                 
CONECT 1109 1108 1110 1124                                                      
CONECT 1110 1109                                                                
CONECT 1111 1108 1112 1118 1119                                                 
CONECT 1112 1111 1113 1120 1121                                                 
CONECT 1113 1112 1114 1115                                                      
CONECT 1114 1113                                                                
CONECT 1115 1113 1122 1123                                                      
CONECT 1116 1107                                                                
CONECT 1117 1108                                                                
CONECT 1118 1111                                                                
CONECT 1119 1111                                                                
CONECT 1120 1112                                                                
CONECT 1121 1112                                                                
CONECT 1122 1115                                                                
CONECT 1123 1115                                                                
CONECT 1124 1109 1125 1133                                                      
CONECT 1125 1124 1126 1128 1134                                                 
CONECT 1126 1125 1139 1127                                                      
CONECT 1127 1126                                                                
CONECT 1128 1125 1129 1135 1136                                                 
CONECT 1129 1128 1130 1137 1138                                                 
CONECT 1130 1129 1131 1132                                                      
CONECT 1131 1130                                                                
CONECT 1132 1130                                                                
CONECT 1133 1124                                                                
CONECT 1134 1125                                                                
CONECT 1135 1128                                                                
CONECT 1136 1128                                                                
CONECT 1137 1129                                                                
CONECT 1138 1129                                                                
CONECT 1139 1126 1140 1143                                                      
CONECT 1140 1139 1141 1144 1145                                                 
CONECT 1141 1140 1146 1142                                                      
CONECT 1142 1141                                                                
CONECT 1143 1139                                                                
CONECT 1144 1140                                                                
CONECT 1145 1140                                                                
CONECT 1146 1141 1147 1153                                                      
CONECT 1147 1146 1148 1150 1154                                                 
CONECT 1148 1147 1149 1160                                                      
CONECT 1149 1148                                                                
CONECT 1150 1147 1152 1151 1155                                                 
CONECT 1151 1150 1156                                                           
CONECT 1152 1150 1157 1158 1159                                                 
CONECT 1153 1146                                                                
CONECT 1154 1147                                                                
CONECT 1155 1150                                                                
CONECT 1156 1151                                                                
CONECT 1157 1152                                                                
CONECT 1158 1152                                                                
CONECT 1159 1152                                                                
CONECT 1160 1148 1161 1174                                                      
CONECT 1161 1160 1162 1164 1175                                                 
CONECT 1162 1161 1163 1184                                                      
CONECT 1163 1162                                                                
CONECT 1164 1161 1165 1176 1177                                                 
CONECT 1165 1164 1166 1167                                                      
CONECT 1166 1165 1168 1178                                                      
CONECT 1167 1165 1169 1170                                                      
CONECT 1168 1166 1169 1179                                                      
CONECT 1169 1167 1168 1171                                                      
CONECT 1170 1167 1172 1180                                                      
CONECT 1171 1169 1173 1181                                                      
CONECT 1172 1170 1173 1182                                                      
CONECT 1173 1171 1172 1183                                                      
CONECT 1174 1160                                                                
CONECT 1175 1161                                                                
CONECT 1176 1164                                                                
CONECT 1177 1164                                                                
CONECT 1178 1166                                                                
CONECT 1179 1168                                                                
CONECT 1180 1170                                                                
CONECT 1181 1171                                                                
CONECT 1182 1172                                                                
CONECT 1183 1173                                                                
CONECT 1184 1162 1185 1193                                                      
CONECT 1185 1184 1186 1188 1194                                                 
CONECT 1186 1185 1187 1201                                                      
CONECT 1187 1186                                                                
CONECT 1188 1185 1189 1195 1196                                                 
CONECT 1189 1188 1190 1197 1198                                                 
CONECT 1190 1189 1191 1192                                                      
CONECT 1191 1190                                                                
CONECT 1192 1190 1199 1200                                                      
CONECT 1193 1184                                                                
CONECT 1194 1185                                                                
CONECT 1195 1188                                                                
CONECT 1196 1188                                                                
CONECT 1197 1189                                                                
CONECT 1198 1189                                                                
CONECT 1199 1192                                                                
CONECT 1200 1192                                                                
CONECT 1201 1186 1202 1215                                                      
CONECT 1202 1201 1203 1205 1216                                                 
CONECT 1203 1202 1204 1225                                                      
CONECT 1204 1203                                                                
CONECT 1205 1202 1206 1217 1218                                                 
CONECT 1206 1205 1207 1208                                                      
CONECT 1207 1206 1209 1219                                                      
CONECT 1208 1206 1210 1211                                                      
CONECT 1209 1207 1210 1220                                                      
CONECT 1210 1208 1209 1212                                                      
CONECT 1211 1208 1213 1221                                                      
CONECT 1212 1210 1214 1222                                                      
CONECT 1213 1211 1214 1223                                                      
CONECT 1214 1212 1213 1224                                                      
CONECT 1215 1201                                                                
CONECT 1216 1202                                                                
CONECT 1217 1205                                                                
CONECT 1218 1205                                                                
CONECT 1219 1207                                                                
CONECT 1220 1209                                                                
CONECT 1221 1211                                                                
CONECT 1222 1212                                                                
CONECT 1223 1213                                                                
CONECT 1224 1214                                                                
CONECT 1225 1203 1226 1232                                                      
CONECT 1226 1225 1227 1229 1233                                                 
CONECT 1227 1226 1228 1241                                                      
CONECT 1228 1227                                                                
CONECT 1229 1226 1230 1231 1234                                                 
CONECT 1230 1229 1235 1236 1237                                                 
CONECT 1231 1229 1238 1239 1240                                                 
CONECT 1232 1225                                                                
CONECT 1233 1226                                                                
CONECT 1234 1229                                                                
CONECT 1235 1230                                                                
CONECT 1236 1230                                                                
CONECT 1237 1230                                                                
CONECT 1238 1231                                                                
CONECT 1239 1231                                                                
CONECT 1240 1231                                                                
CONECT 1241 1227 1242 1249                                                      
CONECT 1242 1241 1243 1245 1250                                                 
CONECT 1243 1242 1244 1253                                                      
CONECT 1244 1243                                                                
CONECT 1245 1242 1246 1251 1252                                                 
CONECT 1246 1245 1247 1248                                                      
CONECT 1247 1246                                                                
CONECT 1248 1246                                                                
CONECT 1249 1241                                                                
CONECT 1250 1242                                                                
CONECT 1251 1245                                                                
CONECT 1252 1245                                                                
CONECT 1253 1243 1254 1257                                                      
CONECT 1254 1253 1255 1258 1259                                                 
CONECT 1255 1254 1256 1260                                                      
CONECT 1256 1255                                                                
CONECT 1257 1253                                                                
CONECT 1258 1254                                                                
CONECT 1259 1254                                                                
CONECT 1260 1255 1261 1266                                                      
CONECT 1261 1260 1262 1264 1267                                                 
CONECT 1262 1261 1263 1271                                                      
CONECT 1263 1262                                                                
CONECT 1264 1261 1265 1268 1269                                                 
CONECT 1265 1264 1270                                                           
CONECT 1266 1260                                                                
CONECT 1267 1261                                                                
CONECT 1268 1264                                                                
CONECT 1269 1264                                                                
CONECT 1270 1265                                                                
CONECT 1271 1262 1272 1277                                                      
CONECT 1272 1271 1273 1275 1278                                                 
CONECT 1273 1272 1285 1274                                                      
CONECT 1274 1273                                                                
CONECT 1275 1272 1276 1279 1280                                                 
CONECT 1276 1275 1277 1281 1282                                                 
CONECT 1277 1271 1276 1283 1284                                                 
CONECT 1278 1272                                                                
CONECT 1279 1275                                                                
CONECT 1280 1275                                                                
CONECT 1281 1276                                                                
CONECT 1282 1276                                                                
CONECT 1283 1277                                                                
CONECT 1284 1277                                                                
CONECT 1285 1273 1286 1293                                                      
CONECT 1286 1285 1289 1287 1294                                                 
CONECT 1287 1286 1288 1304                                                      
CONECT 1288 1287                                                                
CONECT 1289 1286 1290 1295 1296                                                 
CONECT 1290 1289 1291 1292 1297                                                 
CONECT 1291 1290 1298 1299 1300                                                 
CONECT 1292 1290 1301 1302 1303                                                 
CONECT 1293 1285                                                                
CONECT 1294 1286                                                                
CONECT 1295 1289                                                                
CONECT 1296 1289                                                                
CONECT 1297 1290                                                                
CONECT 1298 1291                                                                
CONECT 1299 1291                                                                
CONECT 1300 1291                                                                
CONECT 1301 1292                                                                
CONECT 1302 1292                                                                
CONECT 1303 1292                                                                
CONECT 1304 1287 1305 1312                                                      
CONECT 1305 1304 1306 1308 1313                                                 
CONECT 1306 1305 1307 1323                                                      
CONECT 1307 1306                                                                
CONECT 1308 1305 1309 1314 1315                                                 
CONECT 1309 1308 1310 1311 1316                                                 
CONECT 1310 1309 1317 1318 1319                                                 
CONECT 1311 1309 1320 1321 1322                                                 
CONECT 1312 1304                                                                
CONECT 1313 1305                                                                
CONECT 1314 1308                                                                
CONECT 1315 1308                                                                
CONECT 1316 1309                                                                
CONECT 1317 1310                                                                
CONECT 1318 1310                                                                
CONECT 1319 1310                                                                
CONECT 1320 1311                                                                
CONECT 1321 1311                                                                
CONECT 1322 1311                                                                
CONECT 1323 1306 1324 1329                                                      
CONECT 1324 1323 1325 1327 1330                                                 
CONECT 1325 1324 1326 1337                                                      
CONECT 1326 1325                                                                
CONECT 1327 1324 1328 1331 1332                                                 
CONECT 1328 1327 1329 1333 1334                                                 
CONECT 1329 1323 1328 1335 1336                                                 
CONECT 1330 1324                                                                
CONECT 1331 1327                                                                
CONECT 1332 1327                                                                
CONECT 1333 1328                                                                
CONECT 1334 1328                                                                
CONECT 1335 1329                                                                
CONECT 1336 1329                                                                
CONECT 1337 1325 1338 1343                                                      
CONECT 1338 1337 1339 1341 1344                                                 
CONECT 1339 1338 1340 1348                                                      
CONECT 1340 1339                                                                
CONECT 1341 1338 1342 1345 1346                                                 
CONECT 1342 1341 1347                                                           
CONECT 1343 1337                                                                
CONECT 1344 1338                                                                
CONECT 1345 1341                                                                
CONECT 1346 1341                                                                
CONECT 1347 1342                                                                
CONECT 1348 1339 1349 1359                                                      
CONECT 1349 1348 1350 1352 1360                                                 
CONECT 1350 1349 1351 1368                                                      
CONECT 1351 1350                                                                
CONECT 1352 1349 1353 1361 1362                                                 
CONECT 1353 1352 1355 1354                                                      
CONECT 1354 1353 1356 1363                                                      
CONECT 1355 1353 1357 1364                                                      
CONECT 1356 1354 1358 1365                                                      
CONECT 1357 1355 1358 1366                                                      
CONECT 1358 1356 1357 1367                                                      
CONECT 1359 1348                                                                
CONECT 1360 1349                                                                
CONECT 1361 1352                                                                
CONECT 1362 1352                                                                
CONECT 1363 1354                                                                
CONECT 1364 1355                                                                
CONECT 1365 1356                                                                
CONECT 1366 1357                                                                
CONECT 1367 1358                                                                
CONECT 1368 1350 1369 1377                                                      
CONECT 1369 1368 1370 1372 1378                                                 
CONECT 1370 1369 1371 1390                                                      
CONECT 1371 1370                                                                
CONECT 1372 1369 1373 1379 1380                                                 
CONECT 1373 1372 1374 1381 1382                                                 
CONECT 1374 1373 1375 1383 1384                                                 
CONECT 1375 1374 1376 1385 1386                                                 
CONECT 1376 1375 1387 1388 1389                                                 
CONECT 1377 1368                                                                
CONECT 1378 1369                                                                
CONECT 1379 1372                                                                
CONECT 1380 1372                                                                
CONECT 1381 1373                                                                
CONECT 1382 1373                                                                
CONECT 1383 1374                                                                
CONECT 1384 1374                                                                
CONECT 1385 1375                                                                
CONECT 1386 1375                                                                
CONECT 1387 1376                                                                
CONECT 1388 1376                                                                
CONECT 1389 1376                                                                
CONECT 1390 1370 1391 1399                                                      
CONECT 1391 1390 1392 1394 1400                                                 
CONECT 1392 1391 1393 1407                                                      
CONECT 1393 1392                                                                
CONECT 1394 1391 1395 1401 1402                                                 
CONECT 1395 1394 1396 1403 1404                                                 
CONECT 1396 1395 1397 1398                                                      
CONECT 1397 1396                                                                
CONECT 1398 1396 1405 1406                                                      
CONECT 1399 1390                                                                
CONECT 1400 1391                                                                
CONECT 1401 1394                                                                
CONECT 1402 1394                                                                
CONECT 1403 1395                                                                
CONECT 1404 1395                                                                
CONECT 1405 1398                                                                
CONECT 1406 1398                                                                
CONECT 1407 1392 1408 1419                                                      
CONECT 1408 1407 1409 1411 1420                                                 
CONECT 1409 1408 1410 1428                                                      
CONECT 1410 1409                                                                
CONECT 1411 1408 1412 1421 1422                                                 
CONECT 1412 1411 1414 1413                                                      
CONECT 1413 1412 1415 1423                                                      
CONECT 1414 1412 1416 1424                                                      
CONECT 1415 1413 1417 1425                                                      
CONECT 1416 1414 1417 1426                                                      
CONECT 1417 1415 1416 1418                                                      
CONECT 1418 1417 1427                                                           
CONECT 1419 1407                                                                
CONECT 1420 1408                                                                
CONECT 1421 1411                                                                
CONECT 1422 1411                                                                
CONECT 1423 1413                                                                
CONECT 1424 1414                                                                
CONECT 1425 1415                                                                
CONECT 1426 1416                                                                
CONECT 1427 1418                                                                
CONECT 1428 1409 1429 1442                                                      
CONECT 1429 1428 1430 1432 1443                                                 
CONECT 1430 1429 1431 1452                                                      
CONECT 1431 1430                                                                
CONECT 1432 1429 1433 1444 1445                                                 
CONECT 1433 1432 1434 1435                                                      
CONECT 1434 1433 1436 1446                                                      
CONECT 1435 1433 1437 1438                                                      
CONECT 1436 1434 1437 1447                                                      
CONECT 1437 1435 1436 1439                                                      
CONECT 1438 1435 1440 1448                                                      
CONECT 1439 1437 1441 1449                                                      
CONECT 1440 1438 1441 1450                                                      
CONECT 1441 1439 1440 1451                                                      
CONECT 1442 1428                                                                
CONECT 1443 1429                                                                
CONECT 1444 1432                                                                
CONECT 1445 1432                                                                
CONECT 1446 1434                                                                
CONECT 1447 1436                                                                
CONECT 1448 1438                                                                
CONECT 1449 1439                                                                
CONECT 1450 1440                                                                
CONECT 1451 1441                                                                
CONECT 1452 1430 1453 1460                                                      
CONECT 1453 1452 1454 1456 1461                                                 
CONECT 1454 1453 1455 1466                                                      
CONECT 1455 1454                                                                
CONECT 1456 1453 1457 1462 1463                                                 
CONECT 1457 1456 1458 1459                                                      
CONECT 1458 1457                                                                
CONECT 1459 1457 1464 1465                                                      
CONECT 1460 1452                                                                
CONECT 1461 1453                                                                
CONECT 1462 1456                                                                
CONECT 1463 1456                                                                
CONECT 1464 1459                                                                
CONECT 1465 1459                                                                
CONECT 1466 1454 1467 1477                                                      
CONECT 1467 1466 1468 1470 1478                                                 
CONECT 1468 1467 1469 1490                                                      
CONECT 1469 1468                                                                
CONECT 1470 1467 1471 1479 1480                                                 
CONECT 1471 1470 1472 1481 1482                                                 
CONECT 1472 1471 1473 1483 1484                                                 
CONECT 1473 1472 1474 1485                                                      
CONECT 1474 1473 1475 1476                                                      
CONECT 1475 1474 1486 1487                                                      
CONECT 1476 1474 1488 1489                                                      
CONECT 1477 1466                                                                
CONECT 1478 1467                                                                
CONECT 1479 1470                                                                
CONECT 1480 1470                                                                
CONECT 1481 1471                                                                
CONECT 1482 1471                                                                
CONECT 1483 1472                                                                
CONECT 1484 1472                                                                
CONECT 1485 1473                                                                
CONECT 1486 1475                                                                
CONECT 1487 1475                                                                
CONECT 1488 1476                                                                
CONECT 1489 1476                                                                
CONECT 1490 1468 1491 1494                                                      
CONECT 1491 1490 1492 1495 1496                                                 
CONECT 1492 1491 1493 1497                                                      
CONECT 1493 1492                                                                
CONECT 1494 1490                                                                
CONECT 1495 1491                                                                
CONECT 1496 1491                                                                
CONECT 1497 1492 1498 1506                                                      
CONECT 1498 1497 1499 1501 1507                                                 
CONECT 1499 1498 1500 1512                                                      
CONECT 1500 1499                                                                
CONECT 1501 1498 1502 1508 1509                                                 
CONECT 1502 1501 1503 1510 1511                                                 
CONECT 1503 1502 1504 1505                                                      
CONECT 1504 1503                                                                
CONECT 1505 1503                                                                
CONECT 1506 1497                                                                
CONECT 1507 1498                                                                
CONECT 1508 1501                                                                
CONECT 1509 1501                                                                
CONECT 1510 1502                                                                
CONECT 1511 1502                                                                
CONECT 1512 1499 1513 1518                                                      
CONECT 1513 1512 1516 1514 1519                                                 
CONECT 1514 1513 1515 1526                                                      
CONECT 1515 1514                                                                
CONECT 1516 1513 1517 1520 1521                                                 
CONECT 1517 1516 1518 1522 1523                                                 
CONECT 1518 1512 1517 1524 1525                                                 
CONECT 1519 1513                                                                
CONECT 1520 1516                                                                
CONECT 1521 1516                                                                
CONECT 1522 1517                                                                
CONECT 1523 1517                                                                
CONECT 1524 1518                                                                
CONECT 1525 1518                                                                
CONECT 1526 1514 1527 1534                                                      
CONECT 1527 1526 1528 1530 1535                                                 
CONECT 1528 1527 1540 1529                                                      
CONECT 1529 1528                                                                
CONECT 1530 1527 1531 1536 1537                                                 
CONECT 1531 1530 1532 1533                                                      
CONECT 1532 1531                                                                
CONECT 1533 1531 1538 1539                                                      
CONECT 1534 1526                                                                
CONECT 1535 1527                                                                
CONECT 1536 1530                                                                
CONECT 1537 1530                                                                
CONECT 1538 1533                                                                
CONECT 1539 1533                                                                
CONECT 1540 1528 1541 1548                                                      
CONECT 1541 1540 1544 1542 1549                                                 
CONECT 1542 1541 1543 1554                                                      
CONECT 1543 1542                                                                
CONECT 1544 1541 1545 1550 1551                                                 
CONECT 1545 1544 1546 1547                                                      
CONECT 1546 1545                                                                
CONECT 1547 1545 1552 1553                                                      
CONECT 1548 1540                                                                
CONECT 1549 1541                                                                
CONECT 1550 1544                                                                
CONECT 1551 1544                                                                
CONECT 1552 1547                                                                
CONECT 1553 1547                                                                
CONECT 1554 1542 1555 1561                                                      
CONECT 1555 1554 1556 1558 1562                                                 
CONECT 1556 1555 1557 1570                                                      
CONECT 1557 1556                                                                
CONECT 1558 1555 1559 1560 1563                                                 
CONECT 1559 1558 1564 1565 1566                                                 
CONECT 1560 1558 1567 1568 1569                                                 
CONECT 1561 1554                                                                
CONECT 1562 1555                                                                
CONECT 1563 1558                                                                
CONECT 1564 1559                                                                
CONECT 1565 1559                                                                
CONECT 1566 1559                                                                
CONECT 1567 1560                                                                
CONECT 1568 1560                                                                
CONECT 1569 1560                                                                
CONECT 1570 1556 1571 1574                                                      
CONECT 1571 1570 1572 1575 1576                                                 
CONECT 1572 1571 1573 1577                                                      
CONECT 1573 1572                                                                
CONECT 1574 1570                                                                
CONECT 1575 1571                                                                
CONECT 1576 1571                                                                
CONECT 1577 1572 1578 1586                                                      
CONECT 1578 1577 1579 1581 1587                                                 
CONECT 1579 1578 1580 1592                                                      
CONECT 1580 1579                                                                
CONECT 1581 1578 1582 1588 1589                                                 
CONECT 1582 1581 1583 1590 1591                                                 
CONECT 1583 1582 1584 1585                                                      
CONECT 1584 1583                                                                
CONECT 1585 1583                                                                
CONECT 1586 1577                                                                
CONECT 1587 1578                                                                
CONECT 1588 1581                                                                
CONECT 1589 1581                                                                
CONECT 1590 1582                                                                
CONECT 1591 1582                                                                
CONECT 1592 1579 1593 1601                                                      
CONECT 1593 1592 1594 1596 1602                                                 
CONECT 1594 1593 1595 1607                                                      
CONECT 1595 1594                                                                
CONECT 1596 1593 1597 1603 1604                                                 
CONECT 1597 1596 1598 1605 1606                                                 
CONECT 1598 1597 1599 1600                                                      
CONECT 1599 1598                                                                
CONECT 1600 1598                                                                
CONECT 1601 1592                                                                
CONECT 1602 1593                                                                
CONECT 1603 1596                                                                
CONECT 1604 1596                                                                
CONECT 1605 1597                                                                
CONECT 1606 1597                                                                
CONECT 1607 1594 1608 1615                                                      
CONECT 1608 1607 1609 1611 1616                                                 
CONECT 1609 1608 1610 1619                                                      
CONECT 1610 1609                                                                
CONECT 1611 1608 1612 1617 1618                                                 
CONECT 1612 1611 1613 1614                                                      
CONECT 1613 1612                                                                
CONECT 1614 1612                                                                
CONECT 1615 1607                                                                
CONECT 1616 1608                                                                
CONECT 1617 1611                                                                
CONECT 1618 1611                                                                
CONECT 1619 1609 1620 1625                                                      
CONECT 1620 1619 1621 1623 1626                                                 
CONECT 1621 1620 1622 1629                                                      
CONECT 1622 1621                                                                
CONECT 1623 1620 1624 1627 1628                                                 
CONECT 1624 1623 1802                                                           
CONECT 1625 1619                                                                
CONECT 1626 1620                                                                
CONECT 1627 1623                                                                
CONECT 1628 1623                                                                
CONECT 1629 1621 1630 1634                                                      
CONECT 1630 1629 1631 1633 1635                                                 
CONECT 1631 1630 1632 1639                                                      
CONECT 1632 1631                                                                
CONECT 1633 1630 1636 1637 1638                                                 
CONECT 1634 1629                                                                
CONECT 1635 1630                                                                
CONECT 1636 1633                                                                
CONECT 1637 1633                                                                
CONECT 1638 1633                                                                
CONECT 1639 1631 1640 1648                                                      
CONECT 1640 1639 1641 1643 1649                                                 
CONECT 1641 1640 1654 1642                                                      
CONECT 1642 1641                                                                
CONECT 1643 1640 1644 1650 1651                                                 
CONECT 1644 1643 1645 1652 1653                                                 
CONECT 1645 1644 1646 1647                                                      
CONECT 1646 1645                                                                
CONECT 1647 1645                                                                
CONECT 1648 1639                                                                
CONECT 1649 1640                                                                
CONECT 1650 1643                                                                
CONECT 1651 1643                                                                
CONECT 1652 1644                                                                
CONECT 1653 1644                                                                
CONECT 1654 1641 1655 1665                                                      
CONECT 1655 1654 1656 1658 1666                                                 
CONECT 1656 1655 1657 1674                                                      
CONECT 1657 1656                                                                
CONECT 1658 1655 1659 1667 1668                                                 
CONECT 1659 1658 1660 1661                                                      
CONECT 1660 1659 1662 1669                                                      
CONECT 1661 1659 1663 1670                                                      
CONECT 1662 1660 1664 1671                                                      
CONECT 1663 1661 1664 1672                                                      
CONECT 1664 1662 1663 1673                                                      
CONECT 1665 1654                                                                
CONECT 1666 1655                                                                
CONECT 1667 1658                                                                
CONECT 1668 1658                                                                
CONECT 1669 1660                                                                
CONECT 1670 1661                                                                
CONECT 1671 1662                                                                
CONECT 1672 1663                                                                
CONECT 1673 1664                                                                
CONECT 1674 1656 1675 1680                                                      
CONECT 1675 1674 1676 1678 1681                                                 
CONECT 1676 1675 1677 1685                                                      
CONECT 1677 1676                                                                
CONECT 1678 1675 1679 1682 1683                                                 
CONECT 1679 1678 1684                                                           
CONECT 1680 1674                                                                
CONECT 1681 1675                                                                
CONECT 1682 1678                                                                
CONECT 1683 1678                                                                
CONECT 1684 1679                                                                
CONECT 1685 1676 1686 1689                                                      
CONECT 1686 1685 1687 1690 1691                                                 
CONECT 1687 1686 1688 1692                                                      
CONECT 1688 1687                                                                
CONECT 1689 1685                                                                
CONECT 1690 1686                                                                
CONECT 1691 1686                                                                
CONECT 1692 1687 1693 1700                                                      
CONECT 1693 1692 1694 1696 1701                                                 
CONECT 1694 1693 1695 1706                                                      
CONECT 1695 1694                                                                
CONECT 1696 1693 1697 1702 1703                                                 
CONECT 1697 1696 1698 1699                                                      
CONECT 1698 1697                                                                
CONECT 1699 1697 1704 1705                                                      
CONECT 1700 1692                                                                
CONECT 1701 1693                                                                
CONECT 1702 1696                                                                
CONECT 1703 1696                                                                
CONECT 1704 1699                                                                
CONECT 1705 1699                                                                
CONECT 1706 1694 1707 1710                                                      
CONECT 1707 1706 1708 1711 1712                                                 
CONECT 1708 1707 1709 1713                                                      
CONECT 1709 1708                                                                
CONECT 1710 1706                                                                
CONECT 1711 1707                                                                
CONECT 1712 1707                                                                
CONECT 1713 1708 1714 1727                                                      
CONECT 1714 1713 1715 1717 1728                                                 
CONECT 1715 1714 1737 1716                                                      
CONECT 1716 1715                                                                
CONECT 1717 1714 1718 1729 1730                                                 
CONECT 1718 1717 1720 1719                                                      
CONECT 1719 1718 1721 1731                                                      
CONECT 1720 1718 1722 1723                                                      
CONECT 1721 1719 1722 1732                                                      
CONECT 1722 1720 1721 1724                                                      
CONECT 1723 1720 1725 1733                                                      
CONECT 1724 1722 1726 1734                                                      
CONECT 1725 1723 1726 1735                                                      
CONECT 1726 1724 1725 1736                                                      
CONECT 1727 1713                                                                
CONECT 1728 1714                                                                
CONECT 1729 1717                                                                
CONECT 1730 1717                                                                
CONECT 1731 1719                                                                
CONECT 1732 1721                                                                
CONECT 1733 1723                                                                
CONECT 1734 1724                                                                
CONECT 1735 1725                                                                
CONECT 1736 1726                                                                
CONECT 1737 1715 1738 1745                                                      
CONECT 1738 1737 1739 1741 1746                                                 
CONECT 1739 1738 1740 1751                                                      
CONECT 1740 1739                                                                
CONECT 1741 1738 1742 1747 1748                                                 
CONECT 1742 1741 1743 1744                                                      
CONECT 1743 1742                                                                
CONECT 1744 1742 1749 1750                                                      
CONECT 1745 1737                                                                
CONECT 1746 1738                                                                
CONECT 1747 1741                                                                
CONECT 1748 1741                                                                
CONECT 1749 1744                                                                
CONECT 1750 1744                                                                
CONECT 1751 1739 1752 1759                                                      
CONECT 1752 1751 1753 1755 1760                                                 
CONECT 1753 1752 1754 1763                                                      
CONECT 1754 1753                                                                
CONECT 1755 1752 1756 1761 1762                                                 
CONECT 1756 1755 1757 1758                                                      
CONECT 1757 1756                                                                
CONECT 1758 1756                                                                
CONECT 1759 1751                                                                
CONECT 1760 1752                                                                
CONECT 1761 1755                                                                
CONECT 1762 1755                                                                
CONECT 1763 1753 1764 1771                                                      
CONECT 1764 1763 1765 1767 1772                                                 
CONECT 1765 1764 1766 1775                                                      
CONECT 1766 1765                                                                
CONECT 1767 1764 1768 1773 1774                                                 
CONECT 1768 1767 1770 1769                                                      
CONECT 1769 1768                                                                
CONECT 1770 1768                                                                
CONECT 1771 1763                                                                
CONECT 1772 1764                                                                
CONECT 1773 1767                                                                
CONECT 1774 1767                                                                
CONECT 1775 1765 1776 1784                                                      
CONECT 1776 1775 1777 1779 1785                                                 
CONECT 1777 1776 1778 1797                                                      
CONECT 1778 1777                                                                
CONECT 1779 1776 1780 1786 1787                                                 
CONECT 1780 1779 1781 1788 1789                                                 
CONECT 1781 1780 1782 1790 1791                                                 
CONECT 1782 1781 1783 1792 1793                                                 
CONECT 1783 1782 1794 1795 1796                                                 
CONECT 1784 1775                                                                
CONECT 1785 1776                                                                
CONECT 1786 1779                                                                
CONECT 1787 1779                                                                
CONECT 1788 1780                                                                
CONECT 1789 1780                                                                
CONECT 1790 1781                                                                
CONECT 1791 1781                                                                
CONECT 1792 1782                                                                
CONECT 1793 1782                                                                
CONECT 1794 1783                                                                
CONECT 1795 1783                                                                
CONECT 1796 1783                                                                
CONECT 1797 1777 1798 1803                                                      
CONECT 1798 1797 1799 1801 1804                                                 
CONECT 1799 1798 1800 1807                                                      
CONECT 1800 1799                                                                
CONECT 1801 1798 1802 1805 1806                                                 
CONECT 1802 1624 1801                                                           
CONECT 1803 1797                                                                
CONECT 1804 1798                                                                
CONECT 1805 1801                                                                
CONECT 1806 1801                                                                
CONECT 1807 1799 1808 1815                                                      
CONECT 1808 1807 1809 1811 1816                                                 
CONECT 1809 1808 1810 1821                                                      
CONECT 1810 1809                                                                
CONECT 1811 1808 1812 1817 1818                                                 
CONECT 1812 1811 1813 1814                                                      
CONECT 1813 1812                                                                
CONECT 1814 1812 1819 1820                                                      
CONECT 1815 1807                                                                
CONECT 1816 1808                                                                
CONECT 1817 1811                                                                
CONECT 1818 1811                                                                
CONECT 1819 1814                                                                
CONECT 1820 1814                                                                
CONECT 1821 1809 1822 1829                                                      
CONECT 1822 1821 1823 1825 1830                                                 
CONECT 1823 1822 1824 1840                                                      
CONECT 1824 1823                                                                
CONECT 1825 1822 1826 1831 1832                                                 
CONECT 1826 1825 1827 1828 1833                                                 
CONECT 1827 1826 1834 1835 1836                                                 
CONECT 1828 1826 1837 1838 1839                                                 
CONECT 1829 1821                                                                
CONECT 1830 1822                                                                
CONECT 1831 1825                                                                
CONECT 1832 1825                                                                
CONECT 1833 1826                                                                
CONECT 1834 1827                                                                
CONECT 1835 1827                                                                
CONECT 1836 1827                                                                
CONECT 1837 1828                                                                
CONECT 1838 1828                                                                
CONECT 1839 1828                                                                
CONECT 1840 1823 1841 1845                                                      
CONECT 1841 1840 1842 1844 1846                                                 
CONECT 1842 1841 1843 1850                                                      
CONECT 1843 1842                                                                
CONECT 1844 1841 1847 1848 1849                                                 
CONECT 1845 1840                                                                
CONECT 1846 1841                                                                
CONECT 1847 1844                                                                
CONECT 1848 1844                                                                
CONECT 1849 1844                                                                
CONECT 1850 1842 1851 1859                                                      
CONECT 1851 1850 1852 1854 1860                                                 
CONECT 1852 1851 1853 1872                                                      
CONECT 1853 1852                                                                
CONECT 1854 1851 1855 1861 1862                                                 
CONECT 1855 1854 1856 1863 1864                                                 
CONECT 1856 1855 1857 1865 1866                                                 
CONECT 1857 1856 1858 1867 1868                                                 
CONECT 1858 1857 1869 1870 1871                                                 
CONECT 1859 1850                                                                
CONECT 1860 1851                                                                
CONECT 1861 1854                                                                
CONECT 1862 1854                                                                
CONECT 1863 1855                                                                
CONECT 1864 1855                                                                
CONECT 1865 1856                                                                
CONECT 1866 1856                                                                
CONECT 1867 1857                                                                
CONECT 1868 1857                                                                
CONECT 1869 1858                                                                
CONECT 1870 1858                                                                
CONECT 1871 1858                                                                
CONECT 1872 1852 1873 1883                                                      
CONECT 1873 1872 1874 1876 1884                                                 
CONECT 1874 1873 1892 1875                                                      
CONECT 1875 1874                                                                
CONECT 1876 1873 1877 1885 1886                                                 
CONECT 1877 1876 1878 1879                                                      
CONECT 1878 1877 1880 1887                                                      
CONECT 1879 1877 1881 1888                                                      
CONECT 1880 1878 1882 1889                                                      
CONECT 1881 1879 1882 1890                                                      
CONECT 1882 1880 1881 1891                                                      
CONECT 1883 1872                                                                
CONECT 1884 1873                                                                
CONECT 1885 1876                                                                
CONECT 1886 1876                                                                
CONECT 1887 1878                                                                
CONECT 1888 1879                                                                
CONECT 1889 1880                                                                
CONECT 1890 1881                                                                
CONECT 1891 1882                                                                
CONECT 1892 1874 1893 1906                                                      
CONECT 1893 1892 1894 1896 1907                                                 
CONECT 1894 1893 1895 1916                                                      
CONECT 1895 1894                                                                
CONECT 1896 1893 1897 1908 1909                                                 
CONECT 1897 1896 1898 1899                                                      
CONECT 1898 1897 1900 1910                                                      
CONECT 1899 1897 1901 1902                                                      
CONECT 1900 1898 1901 1911                                                      
CONECT 1901 1899 1900 1903                                                      
CONECT 1902 1899 1904 1912                                                      
CONECT 1903 1901 1905 1913                                                      
CONECT 1904 1902 1905 1914                                                      
CONECT 1905 1903 1904 1915                                                      
CONECT 1906 1892                                                                
CONECT 1907 1893                                                                
CONECT 1908 1896                                                                
CONECT 1909 1896                                                                
CONECT 1910 1898                                                                
CONECT 1911 1900                                                                
CONECT 1912 1902                                                                
CONECT 1913 1903                                                                
CONECT 1914 1904                                                                
CONECT 1915 1905                                                                
CONECT 1916 1894 1917 1924                                                      
CONECT 1917 1916 1918 1920 1925                                                 
CONECT 1918 1917 1919 1935                                                      
CONECT 1919 1918                                                                
CONECT 1920 1917 1921 1922 1926                                                 
CONECT 1921 1920 1923 1927 1928                                                 
CONECT 1922 1920 1929 1930 1931                                                 
CONECT 1923 1921 1932 1933 1934                                                 
CONECT 1924 1916                                                                
CONECT 1925 1917                                                                
CONECT 1926 1920                                                                
CONECT 1927 1921                                                                
CONECT 1928 1921                                                                
CONECT 1929 1922                                                                
CONECT 1930 1922                                                                
CONECT 1931 1922                                                                
CONECT 1932 1923                                                                
CONECT 1933 1923                                                                
CONECT 1934 1923                                                                
CONECT 1935 1918 1936 1941                                                      
CONECT 1936 1935 1937 1939 1942                                                 
CONECT 1937 1936 1938 1945                                                      
CONECT 1938 1937                                                                
CONECT 1939 1936 1940 1943 1944                                                 
CONECT 1940  496 1939                                                           
CONECT 1941 1935                                                                
CONECT 1942 1936                                                                
CONECT 1943 1939                                                                
CONECT 1944 1939                                                                
CONECT 1945 1937 1946 1954                                                      
CONECT 1946 1945 1947 1949 1955                                                 
CONECT 1947 1946 1948 1967                                                      
CONECT 1948 1947                                                                
CONECT 1949 1946 1950 1956 1957                                                 
CONECT 1950 1949 1951 1958 1959                                                 
CONECT 1951 1950 1952 1960 1961                                                 
CONECT 1952 1951 1953 1962 1963                                                 
CONECT 1953 1952 1964 1965 1966                                                 
CONECT 1954 1945                                                                
CONECT 1955 1946                                                                
CONECT 1956 1949                                                                
CONECT 1957 1949                                                                
CONECT 1958 1950                                                                
CONECT 1959 1950                                                                
CONECT 1960 1951                                                                
CONECT 1961 1951                                                                
CONECT 1962 1952                                                                
CONECT 1963 1952                                                                
CONECT 1964 1953                                                                
CONECT 1965 1953                                                                
CONECT 1966 1953                                                                
CONECT 1967 1947 1968 1976                                                      
CONECT 1968 1967 1969 1971 1977                                                 
CONECT 1969 1968 1970 1989                                                      
CONECT 1970 1969                                                                
CONECT 1971 1968 1972 1978 1979                                                 
CONECT 1972 1971 1973 1980 1981                                                 
CONECT 1973 1972 1974 1982 1983                                                 
CONECT 1974 1973 1975 1984 1985                                                 
CONECT 1975 1974 1986 1987 1988                                                 
CONECT 1976 1967                                                                
CONECT 1977 1968                                                                
CONECT 1978 1971                                                                
CONECT 1979 1971                                                                
CONECT 1980 1972                                                                
CONECT 1981 1972                                                                
CONECT 1982 1973                                                                
CONECT 1983 1973                                                                
CONECT 1984 1974                                                                
CONECT 1985 1974                                                                
CONECT 1986 1975                                                                
CONECT 1987 1975                                                                
CONECT 1988 1975                                                                
CONECT 1989 1969 1990 1995                                                      
CONECT 1990 1989 1991 1993 1996                                                 
CONECT 1991 1990 1992 2000                                                      
CONECT 1992 1991                                                                
CONECT 1993 1990 1994 1997 1998                                                 
CONECT 1994 1993 1999                                                           
CONECT 1995 1989                                                                
CONECT 1996 1990                                                                
CONECT 1997 1993                                                                
CONECT 1998 1993                                                                
CONECT 1999 1994                                                                
CONECT 2000 1991 2001 2005                                                      
CONECT 2001 2000 2002 2004 2006                                                 
CONECT 2002 2001 2003 2010                                                      
CONECT 2003 2002                                                                
CONECT 2004 2001 2007 2008 2009                                                 
CONECT 2005 2000                                                                
CONECT 2006 2001                                                                
CONECT 2007 2004                                                                
CONECT 2008 2004                                                                
CONECT 2009 2004                                                                
CONECT 2010 2002 2011 2015                                                      
CONECT 2011 2010 2012 2014 2016                                                 
CONECT 2012 2011 2013 2020                                                      
CONECT 2013 2012                                                                
CONECT 2014 2011 2017 2018 2019                                                 
CONECT 2015 2010                                                                
CONECT 2016 2011                                                                
CONECT 2017 2014                                                                
CONECT 2018 2014                                                                
CONECT 2019 2014                                                                
CONECT 2020 2012 2021 2026                                                      
CONECT 2021 2020 2022 2024 2027                                                 
CONECT 2022 2021 2023 2031                                                      
CONECT 2023 2022                                                                
CONECT 2024 2021 2025 2028 2029                                                 
CONECT 2025 2024 2030                                                           
CONECT 2026 2020                                                                
CONECT 2027 2021                                                                
CONECT 2028 2024                                                                
CONECT 2029 2024                                                                
CONECT 2030 2025                                                                
CONECT 2031 2022 2032 2037                                                      
CONECT 2032 2031 2033 2035 2038                                                 
CONECT 2033 2032 2034 2039                                                      
CONECT 2034 2033                                                                
CONECT 2035 2032 2036 2040 2041                                                 
CONECT 2036    6 2035                                                           
CONECT 2037 2031                                                                
CONECT 2038 2032                                                                
CONECT 2039 2033                                                                
CONECT 2040 2035                                                                
CONECT 2041 2035                                                                
CONECT 2042                                                                     
CONECT 2043                                                                     
CONECT 2044                                                                     
CONECT 2045 2046 2055 2067                                                      
CONECT 2046 2045 2047 2056                                                      
CONECT 2047 2046 2048 2054                                                      
CONECT 2048 2047 2049 2053                                                      
CONECT 2049 2048 2050 2057                                                      
CONECT 2050 2049 2051 2058                                                      
CONECT 2051 2050 2052 2059                                                      
CONECT 2052 2051 2053 2060                                                      
CONECT 2053 2048 2052 2061                                                      
CONECT 2054 2047 2055                                                           
CONECT 2055 2045 2054                                                           
CONECT 2056 2046                                                                
CONECT 2057 2049                                                                
CONECT 2058 2050                                                                
CONECT 2059 2051                                                                
CONECT 2060 2052                                                                
CONECT 2061 2053                                                                
CONECT 2062 2070 2063 2065 2073                                                 
CONECT 2063 2062 2064 2071 2074                                                 
CONECT 2064 2063 2072 2075 2076                                                 
CONECT 2065 2062 2067 2069 2077                                                 
CONECT 2066 2067 2068 2071 2078                                                 
CONECT 2067 2065 2066 2079 2045                                                 
CONECT 2068 2066 2083                                                           
CONECT 2069 2065 2080                                                           
CONECT 2070 2062 2081                                                           
CONECT 2071 2063 2066                                                           
CONECT 2072 2064 2082                                                           
CONECT 2073 2062                                                                
CONECT 2074 2063                                                                
CONECT 2075 2064                                                                
CONECT 2076 2064                                                                
CONECT 2077 2065                                                                
CONECT 2078 2066                                                                
CONECT 2079 2067                                                                
CONECT 2080 2069                                                                
CONECT 2081 2070                                                                
CONECT 2082 2072                                                                
CONECT 2083 2068                                                                
END                                                                             
