# Supplementary material for: Computational Pipeline for Accelerating the Design of Glycomimetics
Source: J Chem Inf Model. 2025 Nov 27;65(24):13374–85. doi: 10.1021/acs.jcim.5c02282 (PMC12728930; doi:10.1021/acs.jcim.5c02282)
Supplement: Supplementary file 2 [file ci5c02282_si_002.zip › gm_supp/Test/DC-SIGN/9emr/output/O1_R_C2_R_ligand.pdb]

TITLE     Generated by GMML                                                     
ATOM      1 C4   LIG A 504     -11.120  15.103  26.593                       C  
ATOM      2 C5   LIG A 504     -10.263  15.464  25.384                       C  
ATOM      3 C6   LIG A 504      -9.916  16.914  25.305                       C  
ATOM      4 C3   LIG A 504     -11.429  13.623  26.567                       C  
ATOM      5 C1   LIG A 504      -9.340  13.241  25.319                       C  
ATOM      6 C2   LIG A 504     -10.156  12.799  26.513                       C  
ATOM      7 O1   LIG A 504     -10.114  12.935  24.151                       O  
ATOM      8 O3   LIG A 504     -12.196  13.308  27.725                       O  
ATOM      9 O4   LIG A 504     -12.369  15.799  26.582                       O  
ATOM     10 O5   LIG A 504      -9.038  14.667  25.390                       O  
ATOM     11 O6   LIG A 504      -9.069  17.169  26.534                       O  
ATOM     12 H41  LIG A 504     -10.556  15.382  27.483                       H  
ATOM     13 H5   LIG A 504     -10.865  15.241  24.504                       H  
ATOM     14 H62  LIG A 504     -10.817  17.527  25.324                       H  
ATOM     15 H61  LIG A 504      -9.351  17.125  24.397                       H  
ATOM     16 H31  LIG A 504     -11.999  13.381  25.671                       H  
ATOM     17 H1   LIG A 504      -8.381  12.724  25.293                       H  
ATOM     18 H2   LIG A 504     -10.420  11.751  26.371                       H  
ATOM     19 H32  LIG A 504     -11.886  13.868  28.494                       H  
ATOM     20 H42  LIG A 504     -13.118  15.138  26.538                       H  
ATOM     21 H65  LIG A 504      -9.645  17.126  27.351                       H  
ATOM     22 CAM  LIG A 504      -9.345  13.209  23.006                       C  
ATOM     23 CAN  LIG A 504     -10.273  12.801  21.783                       C  
ATOM     24 CAO  LIG A 504     -11.117  13.986  21.449                       C  
ATOM     25 OAP  LIG A 504     -12.459  13.659  22.039                       O  
ATOM     26 OAQ  LIG A 504     -11.106  11.681  22.173                       O  
ATOM     27 HAM  LIG A 504      -9.093  14.268  22.959                       H  
ATOM     28 H63  LIG A 504      -8.430  12.617  23.007                       H  
ATOM     29 HAN  LIG A 504      -9.682  12.505  20.916                       H  
ATOM     30 HAO  LIG A 504     -10.707  14.891  21.896                       H  
ATOM     31 H64  LIG A 504     -11.191  14.115  20.368                       H  
ATOM     32 HAP  LIG A 504     -12.375  13.573  23.031                       H  
ATOM     33 HAQ  LIG A 504     -11.762  11.979  22.867                       H  
ATOM     34 N2   LIG A 504      -9.399  12.867  27.781                       N  
ATOM     35 CAR  LIG A 504      -8.610  13.793  28.315                       C  
ATOM     36 CAS  LIG A 504      -8.246  13.280  29.487                       C  
ATOM     37 CAV  LIG A 504      -7.443  13.856  30.403                       C  
ATOM     38 CAW  LIG A 504      -7.305  13.279  31.660                       C  
ATOM     39 CAX  LIG A 504      -6.487  13.866  32.625                       C  
ATOM     40 CAY  LIG A 504      -5.806  15.037  32.321                       C  
ATOM     41 CAZ  LIG A 504      -5.944  15.620  31.065                       C  
ATOM     42 CBA  LIG A 504      -6.764  15.034  30.110                       C  
ATOM     43 NAT  LIG A 504      -8.801  12.100  29.623                       N  
ATOM     44 NAU  LIG A 504      -9.482  11.882  28.580                       N  
ATOM     45 HAR  LIG A 504      -8.327  14.755  27.890                       H  
ATOM     46 HAW  LIG A 504      -7.840  12.359  31.893                       H  
ATOM     47 HAX  LIG A 504      -6.385  13.411  33.610                       H  
ATOM     48 HAY  LIG A 504      -5.163  15.501  33.068                       H  
ATOM     49 HAZ  LIG A 504      -5.406  16.539  30.831                       H  
ATOM     50 HBA  LIG A 504      -6.876  15.498  29.130                       H  
TER      51      LIG A 504                                                      
CONECT    1    9    2    4   12                                                 
CONECT    2    1    3   10   13                                                 
CONECT    3    2   11   14   15                                                 
CONECT    4    1    6    8   16                                                 
CONECT    5    6    7   10   17                                                 
CONECT    6    4    5   18   34                                                 
CONECT    7    5   22                                                           
CONECT    8    4   19                                                           
CONECT    9    1   20                                                           
CONECT   10    2    5                                                           
CONECT   11    3   21                                                           
CONECT   12    1                                                                
CONECT   13    2                                                                
CONECT   14    3                                                                
CONECT   15    3                                                                
CONECT   16    4                                                                
CONECT   17    5                                                                
CONECT   18    6                                                                
CONECT   19    8                                                                
CONECT   20    9                                                                
CONECT   21   11                                                                
CONECT   22   23   27   28    7                                                 
CONECT   23   22   24   26   29                                                 
CONECT   24   23   25   30   31                                                 
CONECT   25   24   32                                                           
CONECT   26   23   33                                                           
CONECT   27   22                                                                
CONECT   28   22                                                                
CONECT   29   23                                                                
CONECT   30   24                                                                
CONECT   31   24                                                                
CONECT   32   25                                                                
CONECT   33   26                                                                
CONECT   34   35   44    6                                                      
CONECT   35   34   36   45                                                      
CONECT   36   35   37   43                                                      
CONECT   37   36   38   42                                                      
CONECT   38   37   39   46                                                      
CONECT   39   38   40   47                                                      
CONECT   40   39   41   48                                                      
CONECT   41   40   42   49                                                      
CONECT   42   37   41   50                                                      
CONECT   43   36   44                                                           
CONECT   44   34   43                                                           
CONECT   45   35                                                                
CONECT   46   38                                                                
CONECT   47   39                                                                
CONECT   48   40                                                                
CONECT   49   41                                                                
CONECT   50   42                                                                
END                                                                             
