# Supplementary material for: Computational Pipeline for Accelerating the Design of Glycomimetics
Source: J Chem Inf Model. 2025 Nov 27;65(24):13374–85. doi: 10.1021/acs.jcim.5c02282 (PMC12728930; doi:10.1021/acs.jcim.5c02282)
Supplement: Supplementary file 2 [file ci5c02282_si_002.zip › gm_supp/Test/DC-SIGN/9ems/9ems_chainA.pdbqt]

ATOM      1  N   CYS A 253      -5.714 -28.187 -41.338  1.00 85.96    -0.066 N 
ATOM      2  HN1 CYS A 253      -5.450 -27.927 -42.288  1.00  0.00     0.275 HD
ATOM      3  HN2 CYS A 253      -6.700 -28.442 -41.277  1.00  0.00     0.275 HD
ATOM      4  HN3 CYS A 253      -5.306 -29.081 -41.064  1.00  0.00     0.275 HD
ATOM      5  CA  CYS A 253      -5.372 -27.127 -40.394  1.00105.75     0.184 C 
ATOM      6  C   CYS A 253      -5.767 -27.515 -38.974  1.00101.15     0.249 C 
ATOM      7  O   CYS A 253      -6.800 -28.150 -38.767  1.00108.50    -0.271 OA
ATOM      8  CB  CYS A 253      -6.056 -25.820 -40.792  1.00111.06     0.021 C 
ATOM      9  SG  CYS A 253      -5.927 -24.500 -39.563  1.00113.66    -0.095 SA
ATOM     10  HA  CYS A 253      -4.413 -26.983 -40.412  1.00126.94     0.100 H 
ATOM     11  HB2 CYS A 253      -5.655 -25.497 -41.614  1.00133.32     0.054 H 
ATOM     12  HB3 CYS A 253      -6.999 -25.996 -40.937  1.00133.32     0.054 H 
ATOM     13  N   HIS A 254      -4.945 -27.124 -38.001  1.00 96.80    -0.346 N 
ATOM     14  CA  HIS A 254      -5.160 -27.479 -36.601  1.00 88.29     0.094 C 
ATOM     15  C   HIS A 254      -5.327 -26.211 -35.774  1.00 82.13     0.243 C 
ATOM     16  O   HIS A 254      -4.404 -25.378 -35.736  1.00 88.05    -0.271 OA
ATOM     17  CB  HIS A 254      -3.989 -28.313 -36.069  1.00 88.29     0.002 C 
ATOM     18  CG  HIS A 254      -3.779 -29.600 -36.805  1.00111.64     0.028 A 
ATOM     19  ND1 HIS A 254      -2.541 -30.007 -37.254  1.00113.86    -0.354 N 
ATOM     20  HD1 HIS A 254      -1.671 -29.488 -37.134  1.00  0.00     0.166 HD
ATOM     21  CD2 HIS A 254      -4.649 -30.574 -37.166  1.00114.16    -0.000 A 
ATOM     22  CE1 HIS A 254      -2.657 -31.173 -37.863  1.00116.44     0.040 A 
ATOM     23  NE2 HIS A 254      -3.926 -31.539 -37.824  1.00112.59    -0.360 N 
ATOM     24  H   HIS A 254      -4.243 -26.644 -38.130  1.00116.21     0.163 HD
ATOM     25  HA  HIS A 254      -5.971 -28.005 -36.523  1.00106.00     0.088 H 
ATOM     26  HB2 HIS A 254      -3.175 -27.792 -36.145  1.00106.00     0.046 H 
ATOM     27  HB3 HIS A 254      -4.156 -28.527 -35.138  1.00106.00     0.046 H 
ATOM     28  HD2 HIS A 254      -5.564 -30.585 -37.001  1.00137.04     0.114 H 
ATOM     29  HE1 HIS A 254      -1.964 -31.655 -38.253  1.00139.78     0.140 H 
ATOM     30  HE2 HIS A 254      -4.247 -32.265 -38.155  1.00135.16     0.166 HD
ATOM     31  N   PRO A 255      -6.460 -26.008 -35.092  1.00 82.37    -0.337 N 
ATOM     32  CA  PRO A 255      -6.613 -24.769 -34.312  1.00 77.38     0.091 C 
ATOM     33  C   PRO A 255      -5.757 -24.723 -33.058  1.00 74.50     0.241 C 
ATOM     34  O   PRO A 255      -5.344 -23.627 -32.660  1.00 69.74    -0.271 OA
ATOM     35  CB  PRO A 255      -8.111 -24.750 -33.978  1.00 71.51    -0.036 C 
ATOM     36  CG  PRO A 255      -8.507 -26.177 -33.973  1.00 67.57    -0.048 C 
ATOM     37  CD  PRO A 255      -7.671 -26.846 -35.031  1.00 73.62    -0.001 C 
ATOM     38  HA  PRO A 255      -6.404 -24.001 -34.866  1.00 92.90     0.087 H 
ATOM     39  HB2 PRO A 255      -8.247 -24.351 -33.104  1.00 85.86     0.036 H 
ATOM     40  HB3 PRO A 255      -8.594 -24.259 -34.661  1.00 85.86     0.036 H 
ATOM     41  HG2 PRO A 255      -8.324 -26.561 -33.102  1.00 81.12     0.035 H 
ATOM     42  HG3 PRO A 255      -9.450 -26.252 -34.187  1.00 81.12     0.035 H 
ATOM     43  HD2 PRO A 255      -7.443 -27.749 -34.761  1.00 88.39     0.064 H 
ATOM     44  HD3 PRO A 255      -8.132 -26.835 -35.884  1.00 88.39     0.064 H 
ATOM     45  N   CYS A 256      -5.483 -25.857 -32.416  1.00 74.87    -0.345 N 
ATOM     46  CA  CYS A 256      -4.639 -25.891 -31.232  1.00 75.75     0.098 C 
ATOM     47  C   CYS A 256      -3.478 -26.860 -31.412  1.00 64.21     0.244 C 
ATOM     48  O   CYS A 256      -3.552 -27.791 -32.222  1.00 57.98    -0.271 OA
ATOM     49  CB  CYS A 256      -5.433 -26.295 -29.981  1.00 70.22     0.013 C 
ATOM     50  SG  CYS A 256      -6.544 -25.028 -29.352  1.00 64.64    -0.095 SA
ATOM     51  H   CYS A 256      -5.780 -26.629 -32.653  1.00 89.89     0.163 HD
ATOM     52  HA  CYS A 256      -4.271 -25.007 -31.081  1.00 90.95     0.088 H 
ATOM     53  HB2 CYS A 256      -5.969 -27.075 -30.193  1.00 84.31     0.053 H 
ATOM     54  HB3 CYS A 256      -4.806 -26.512 -29.273  1.00 84.31     0.053 H 
ATOM     55  N   PRO A 257      -2.393 -26.675 -30.664  1.00 61.57    -0.337 N 
ATOM     56  CA  PRO A 257      -1.238 -27.568 -30.804  1.00 69.58     0.091 C 
ATOM     57  C   PRO A 257      -1.558 -28.984 -30.349  1.00 63.77     0.241 C 
ATOM     58  O   PRO A 257      -2.622 -29.283 -29.804  1.00 68.45    -0.271 OA
ATOM     59  CB  PRO A 257      -0.169 -26.927 -29.913  1.00 62.84    -0.036 C 
ATOM     60  CG  PRO A 257      -0.624 -25.530 -29.690  1.00 64.76    -0.048 C 
ATOM     61  CD  PRO A 257      -2.117 -25.571 -29.729  1.00 63.52    -0.001 C 
ATOM     62  HA  PRO A 257      -0.928 -27.583 -31.723  1.00 83.54     0.087 H 
ATOM     63  HB2 PRO A 257      -0.115 -27.407 -29.072  1.00 75.45     0.036 H 
ATOM     64  HB3 PRO A 257       0.687 -26.939 -30.369  1.00 75.45     0.036 H 
ATOM     65  HG2 PRO A 257      -0.315 -25.222 -28.824  1.00 77.75     0.035 H 
ATOM     66  HG3 PRO A 257      -0.281 -24.960 -30.396  1.00 77.75     0.035 H 
ATOM     67  HD2 PRO A 257      -2.474 -25.773 -28.850  1.00 76.27     0.064 H 
ATOM     68  HD3 PRO A 257      -2.471 -24.737 -30.075  1.00 76.27     0.064 H 
ATOM     69  N   TRP A 258      -0.583 -29.862 -30.579  1.00 69.12    -0.346 N 
ATOM     70  CA  TRP A 258      -0.694 -31.286 -30.290  1.00 67.47     0.093 C 
ATOM     71  C   TRP A 258      -1.042 -31.539 -28.829  1.00 69.50     0.241 C 
ATOM     72  O   TRP A 258      -0.251 -31.234 -27.931  1.00 70.24    -0.271 OA
ATOM     73  CB  TRP A 258       0.618 -31.978 -30.668  1.00 65.58    -0.012 C 
ATOM     74  CG  TRP A 258       0.777 -33.394 -30.203  1.00 64.13    -0.028 A 
ATOM     75  CD1 TRP A 258       1.379 -33.815 -29.052  1.00 76.58    -0.015 A 
ATOM     76  CD2 TRP A 258       0.363 -34.579 -30.896  1.00 78.57    -0.002 A 
ATOM     77  NE1 TRP A 258       1.356 -35.188 -28.980  1.00 78.91    -0.365 N 
ATOM     78  CE2 TRP A 258       0.737 -35.681 -30.099  1.00 84.89     0.042 A 
ATOM     79  CE3 TRP A 258      -0.291 -34.816 -32.109  1.00 78.76    -0.070 A 
ATOM     80  CZ2 TRP A 258       0.475 -36.999 -30.474  1.00 88.05    -0.056 A 
ATOM     81  CZ3 TRP A 258      -0.549 -36.126 -32.481  1.00 80.55    -0.082 A 
ATOM     82  CH2 TRP A 258      -0.167 -37.200 -31.665  1.00 88.53    -0.081 A 
ATOM     83  H   TRP A 258       0.178 -29.645 -30.915  1.00 83.00     0.163 HD
ATOM     84  HA  TRP A 258      -1.401 -31.665 -30.836  1.00 81.01     0.088 H 
ATOM     85  HB2 TRP A 258       0.693 -31.981 -31.635  1.00 78.74     0.044 H 
ATOM     86  HB3 TRP A 258       1.351 -31.466 -30.291  1.00 78.74     0.044 H 
ATOM     87  HD1 TRP A 258       1.750 -33.255 -28.410  1.00 91.94     0.112 H 
ATOM     88  HE1 TRP A 258       1.675 -35.660 -28.336  1.00 94.74     0.165 HD
ATOM     89  HE3 TRP A 258      -0.548 -34.109 -32.656  1.00 94.56     0.084 H 
ATOM     90  HZ2 TRP A 258       0.727 -37.713 -29.935  1.00105.71     0.086 H 
ATOM     91  HZ3 TRP A 258      -0.985 -36.295 -33.285  1.00 96.70     0.083 H 
ATOM     92  HH2 TRP A 258      -0.355 -38.068 -31.940  1.00106.29     0.083 H 
ATOM     93  N   GLU A 259      -2.239 -32.083 -28.597  1.00 69.99    -0.346 N 
ATOM     94  CA  GLU A 259      -2.717 -32.516 -27.285  1.00 69.67     0.090 C 
ATOM     95  C   GLU A 259      -3.055 -31.353 -26.359  1.00 62.21     0.241 C 
ATOM     96  O   GLU A 259      -3.214 -31.553 -25.151  1.00 70.58    -0.271 OA
ATOM     97  CB  GLU A 259      -1.714 -33.461 -26.608  1.00 66.50    -0.029 C 
ATOM     98  CG  GLU A 259      -1.544 -34.785 -27.349  1.00 72.37     0.018 C 
ATOM     99  CD  GLU A 259      -0.867 -35.856 -26.515  1.00 88.94     0.172 C 
ATOM    100  OE1 GLU A 259      -1.415 -36.979 -26.434  1.00 90.92    -0.648 OA
ATOM    101  OE2 GLU A 259       0.206 -35.577 -25.938  1.00 93.20    -0.648 OA
ATOM    102  H   GLU A 259      -2.818 -32.216 -29.218  1.00 84.03     0.163 HD
ATOM    103  HA  GLU A 259      -3.536 -33.019 -27.417  1.00 83.66     0.087 H 
ATOM    104  HB2 GLU A 259      -0.848 -33.026 -26.570  1.00 79.84     0.037 H 
ATOM    105  HB3 GLU A 259      -2.024 -33.658 -25.710  1.00 79.84     0.037 H 
ATOM    106  HG2 GLU A 259      -2.419 -35.116 -27.606  1.00 86.89     0.049 H 
ATOM    107  HG3 GLU A 259      -1.002 -34.636 -28.139  1.00 86.89     0.049 H 
ATOM    108  N   TRP A 260      -3.189 -30.140 -26.891  1.00 61.36    -0.346 N 
ATOM    109  CA  TRP A 260      -3.743 -29.051 -26.105  1.00 66.70     0.093 C 
ATOM    110  C   TRP A 260      -5.268 -29.138 -26.098  1.00 65.37     0.241 C 
ATOM    111  O   TRP A 260      -5.883 -29.794 -26.943  1.00 61.45    -0.271 OA
ATOM    112  CB  TRP A 260      -3.314 -27.687 -26.656  1.00 64.50    -0.012 C 
ATOM    113  CG  TRP A 260      -1.868 -27.348 -26.444  1.00 58.53    -0.028 A 
ATOM    114  CD1 TRP A 260      -0.798 -28.175 -26.604  1.00 64.12    -0.015 A 
ATOM    115  CD2 TRP A 260      -1.336 -26.080 -26.032  1.00 58.79    -0.002 A 
ATOM    116  NE1 TRP A 260       0.366 -27.503 -26.322  1.00 65.82    -0.365 N 
ATOM    117  CE2 TRP A 260       0.063 -26.216 -25.965  1.00 54.48     0.042 A 
ATOM    118  CE3 TRP A 260      -1.908 -24.846 -25.709  1.00 63.34    -0.070 A 
ATOM    119  CZ2 TRP A 260       0.900 -25.164 -25.592  1.00 53.38    -0.056 A 
ATOM    120  CZ3 TRP A 260      -1.076 -23.804 -25.337  1.00 59.56    -0.082 A 
ATOM    121  CH2 TRP A 260       0.314 -23.970 -25.283  1.00 45.66    -0.081 A 
ATOM    122  H   TRP A 260      -2.969 -29.928 -27.695  1.00 73.68     0.163 HD
ATOM    123  HA  TRP A 260      -3.429 -29.123 -25.191  1.00 80.08     0.088 H 
ATOM    124  HB2 TRP A 260      -3.481 -27.674 -27.612  1.00 77.44     0.044 H 
ATOM    125  HB3 TRP A 260      -3.843 -26.999 -26.224  1.00 77.44     0.044 H 
ATOM    126  HD1 TRP A 260      -0.849 -29.064 -26.873  1.00 76.99     0.112 H 
ATOM    127  HE1 TRP A 260       1.158 -27.838 -26.359  1.00 79.03     0.165 HD
ATOM    128  HE3 TRP A 260      -2.830 -24.728 -25.744  1.00 76.05     0.084 H 
ATOM    129  HZ2 TRP A 260       1.823 -25.273 -25.553  1.00 64.10     0.086 H 
ATOM    130  HZ3 TRP A 260      -1.445 -22.978 -25.123  1.00 71.52     0.083 H 
ATOM    131  HH2 TRP A 260       0.848 -23.252 -25.031  1.00 54.83     0.083 H 
ATOM    132  N   THR A 261      -5.876 -28.465 -25.127  1.00 56.91    -0.344 N 
ATOM    133  CA  THR A 261      -7.326 -28.387 -25.028  1.00 55.16     0.113 C 
ATOM    134  C   THR A 261      -7.810 -27.093 -25.670  1.00 58.46     0.243 C 
ATOM    135  O   THR A 261      -7.148 -26.055 -25.575  1.00 59.25    -0.271 OA
ATOM    136  CB  THR A 261      -7.791 -28.444 -23.572  1.00 67.47     0.060 C 
ATOM    137  OG1 THR A 261      -7.684 -27.143 -22.984  1.00 86.87    -0.393 OA
ATOM    138  CG2 THR A 261      -6.948 -29.438 -22.762  1.00 76.45    -0.050 C 
ATOM    139  H   THR A 261      -5.463 -28.039 -24.504  1.00 68.34     0.163 HD
ATOM    140  HA  THR A 261      -7.722 -29.132 -25.506  1.00 66.23     0.091 H 
ATOM    141  HB  THR A 261      -8.716 -28.734 -23.542  1.00 81.01     0.086 H 
ATOM    142  HG1 THR A 261      -7.938 -27.167 -22.183  1.00104.29     0.210 HD
ATOM    143 1HG2 THR A 261      -7.257 -29.462 -21.843  1.00 91.78     0.031 H 
ATOM    144 2HG2 THR A 261      -7.026 -30.327 -23.144  1.00 91.78     0.031 H 
ATOM    145 3HG2 THR A 261      -6.016 -29.170 -22.775  1.00 91.78     0.031 H 
ATOM    146  N   PHE A 262      -8.968 -27.163 -26.321  1.00 60.67    -0.346 N 
ATOM    147  CA  PHE A 262      -9.547 -26.035 -27.035  1.00 57.37     0.093 C 
ATOM    148  C   PHE A 262     -10.841 -25.600 -26.364  1.00 68.53     0.241 C 
ATOM    149  O   PHE A 262     -11.670 -26.436 -25.985  1.00 69.39    -0.271 OA
ATOM    150  CB  PHE A 262      -9.826 -26.395 -28.498  1.00 62.65    -0.014 C 
ATOM    151  CG  PHE A 262     -10.684 -25.388 -29.220  1.00 72.00    -0.056 A 
ATOM    152  CD1 PHE A 262     -10.111 -24.305 -29.865  1.00 75.68    -0.077 A 
ATOM    153  CD2 PHE A 262     -12.062 -25.527 -29.257  1.00 64.47    -0.077 A 
ATOM    154  CE1 PHE A 262     -10.897 -23.380 -30.524  1.00 61.01    -0.082 A 
ATOM    155  CE2 PHE A 262     -12.849 -24.602 -29.918  1.00 57.60    -0.082 A 
ATOM    156  CZ  PHE A 262     -12.266 -23.530 -30.548  1.00 49.46    -0.083 A 
ATOM    157  H   PHE A 262      -9.448 -27.875 -26.362  1.00 72.85     0.163 HD
ATOM    158  HA  PHE A 262      -8.927 -25.289 -27.017  1.00 68.89     0.088 H 
ATOM    159  HB2 PHE A 262      -8.982 -26.459 -28.970  1.00 75.22     0.043 H 
ATOM    160  HB3 PHE A 262     -10.284 -27.250 -28.527  1.00 75.22     0.043 H 
ATOM    161  HD1 PHE A 262      -9.188 -24.196 -29.850  1.00 90.86     0.084 H 
ATOM    162  HD2 PHE A 262     -12.463 -26.249 -28.829  1.00 77.42     0.084 H 
ATOM    163  HE1 PHE A 262     -10.501 -22.655 -30.953  1.00 73.25     0.083 H 
ATOM    164  HE2 PHE A 262     -13.773 -24.705 -29.934  1.00 69.17     0.083 H 
ATOM    165  HZ  PHE A 262     -12.795 -22.909 -30.995  1.00 59.40     0.083 H 
ATOM    166  N   PHE A 263     -11.017 -24.287 -26.232  1.00 65.12    -0.346 N 
ATOM    167  CA  PHE A 263     -12.235 -23.744 -25.640  1.00 60.56     0.093 C 
ATOM    168  C   PHE A 263     -12.432 -22.320 -26.129  1.00 66.16     0.241 C 
ATOM    169  O   PHE A 263     -11.567 -21.465 -25.910  1.00 71.37    -0.271 OA
ATOM    170  CB  PHE A 263     -12.168 -23.776 -24.117  1.00 58.83    -0.014 C 
ATOM    171  CG  PHE A 263     -13.397 -23.232 -23.457  1.00 61.46    -0.056 A 
ATOM    172  CD1 PHE A 263     -14.537 -24.007 -23.349  1.00 69.72    -0.077 A 
ATOM    173  CD2 PHE A 263     -13.421 -21.945 -22.961  1.00 60.70    -0.077 A 
ATOM    174  CE1 PHE A 263     -15.674 -23.509 -22.752  1.00 60.28    -0.082 A 
ATOM    175  CE2 PHE A 263     -14.555 -21.445 -22.361  1.00 65.32    -0.082 A 
ATOM    176  CZ  PHE A 263     -15.683 -22.229 -22.259  1.00 56.03    -0.083 A 
ATOM    177  H   PHE A 263     -10.447 -23.691 -26.478  1.00 78.19     0.163 HD
ATOM    178  HA  PHE A 263     -12.996 -24.273 -25.924  1.00 72.72     0.088 H 
ATOM    179  HB2 PHE A 263     -12.056 -24.694 -23.827  1.00 70.65     0.043 H 
ATOM    180  HB3 PHE A 263     -11.412 -23.242 -23.824  1.00 70.65     0.043 H 
ATOM    181  HD1 PHE A 263     -14.536 -24.875 -23.683  1.00 83.71     0.084 H 
ATOM    182  HD2 PHE A 263     -12.662 -21.411 -23.028  1.00 72.88     0.084 H 
ATOM    183  HE1 PHE A 263     -16.433 -24.041 -22.683  1.00 72.38     0.083 H 
ATOM    184  HE2 PHE A 263     -14.560 -20.577 -22.028  1.00 78.43     0.083 H 
ATOM    185  HZ  PHE A 263     -16.449 -21.893 -21.854  1.00 67.28     0.083 H 
ATOM    186  N   GLN A 264     -13.565 -22.070 -26.779  1.00 63.65    -0.346 N 
ATOM    187  CA  GLN A 264     -13.983 -20.726 -27.173  1.00 67.79     0.090 C 
ATOM    188  C   GLN A 264     -12.830 -19.947 -27.808  1.00 58.28     0.240 C 
ATOM    189  O   GLN A 264     -12.416 -18.887 -27.338  1.00 68.62    -0.271 OA
ATOM    190  CB  GLN A 264     -14.572 -19.977 -25.974  1.00 57.94    -0.030 C 
ATOM    191  CG  GLN A 264     -15.826 -20.629 -25.409  1.00 59.75     0.011 C 
ATOM    192  CD  GLN A 264     -16.580 -19.724 -24.460  1.00 66.16     0.215 C 
ATOM    193  OE1 GLN A 264     -16.108 -18.639 -24.114  1.00 63.82    -0.274 OA
ATOM    194  NE2 GLN A 264     -17.762 -20.161 -24.036  1.00 69.13    -0.370 N 
ATOM    195  H   GLN A 264     -14.126 -22.680 -27.009  1.00 76.43     0.163 HD
ATOM    196  HA  GLN A 264     -14.683 -20.805 -27.840  1.00 81.39     0.087 H 
ATOM    197  HB2 GLN A 264     -13.908 -19.945 -25.267  1.00 69.57     0.037 H 
ATOM    198  HB3 GLN A 264     -14.803 -19.076 -26.249  1.00 69.57     0.037 H 
ATOM    199  HG2 GLN A 264     -16.420 -20.858 -26.140  1.00 71.75     0.047 H 
ATOM    200  HG3 GLN A 264     -15.574 -21.430 -24.923  1.00 71.75     0.047 H 
ATOM    201 1HE2 GLN A 264     -18.058 -20.924 -24.301  1.00 83.00     0.159 HD
ATOM    202 2HE2 GLN A 264     -18.229 -19.682 -23.496  1.00 83.00     0.159 HD
ATOM    203  N   GLY A 265     -12.315 -20.500 -28.903  1.00 68.98    -0.351 N 
ATOM    204  CA  GLY A 265     -11.318 -19.803 -29.691  1.00 72.73     0.069 C 
ATOM    205  C   GLY A 265     -10.000 -19.577 -28.994  1.00 71.60     0.236 C 
ATOM    206  O   GLY A 265      -9.271 -18.649 -29.354  1.00 72.35    -0.272 OA
ATOM    207  H   GLY A 265     -12.528 -21.275 -29.206  1.00 82.82     0.163 HD
ATOM    208  HA2 GLY A 265     -11.146 -20.310 -30.500  1.00 87.33     0.078 H 
ATOM    209  HA3 GLY A 265     -11.671 -18.937 -29.949  1.00 87.33     0.078 H 
ATOM    210  N   ASN A 266      -9.671 -20.398 -28.001  1.00 70.34    -0.346 N 
ATOM    211  CA  ASN A 266      -8.399 -20.300 -27.308  1.00 60.03     0.097 C 
ATOM    212  C   ASN A 266      -7.850 -21.699 -27.076  1.00 63.15     0.241 C 
ATOM    213  O   ASN A 266      -8.581 -22.692 -27.115  1.00 60.25    -0.271 OA
ATOM    214  CB  ASN A 266      -8.543 -19.542 -25.985  1.00 61.63     0.036 C 
ATOM    215  CG  ASN A 266      -8.491 -18.037 -26.172  1.00 79.31     0.217 C 
ATOM    216  OD1 ASN A 266      -7.603 -17.515 -26.849  1.00 84.21    -0.274 OA
ATOM    217  ND2 ASN A 266      -9.446 -17.331 -25.577  1.00 72.95    -0.370 N 
ATOM    218  H   ASN A 266     -10.178 -21.028 -27.709  1.00 84.46     0.163 HD
ATOM    219  HA  ASN A 266      -7.769 -19.816 -27.866  1.00 72.09     0.088 H 
ATOM    220  HB2 ASN A 266      -9.397 -19.766 -25.583  1.00 74.00     0.051 H 
ATOM    221  HB3 ASN A 266      -7.819 -19.798 -25.393  1.00 74.00     0.051 H 
ATOM    222 1HD2 ASN A 266      -9.459 -16.474 -25.654  1.00 87.58     0.159 HD
ATOM    223 2HD2 ASN A 266     -10.050 -17.730 -25.113  1.00 87.58     0.159 HD
ATOM    224  N   CYS A 267      -6.541 -21.765 -26.851  1.00 62.90    -0.345 N 
ATOM    225  CA  CYS A 267      -5.839 -23.025 -26.647  1.00 56.55     0.098 C 
ATOM    226  C   CYS A 267      -5.220 -23.022 -25.261  1.00 65.63     0.242 C 
ATOM    227  O   CYS A 267      -4.385 -22.165 -24.951  1.00 72.86    -0.271 OA
ATOM    228  CB  CYS A 267      -4.763 -23.233 -27.710  1.00 55.72     0.013 C 
ATOM    229  SG  CYS A 267      -5.435 -23.325 -29.370  1.00 80.08    -0.095 SA
ATOM    230  H   CYS A 267      -6.027 -21.077 -26.811  1.00 75.53     0.163 HD
ATOM    231  HA  CYS A 267      -6.470 -23.760 -26.701  1.00 67.90     0.088 H 
ATOM    232  HB2 CYS A 267      -4.141 -22.489 -27.680  1.00 66.90     0.053 H 
ATOM    233  HB3 CYS A 267      -4.297 -24.063 -27.529  1.00 66.90     0.053 H 
ATOM    234  N   TYR A 268      -5.625 -23.978 -24.437  1.00 57.57    -0.346 N 
ATOM    235  CA  TYR A 268      -5.111 -24.105 -23.085  1.00 58.99     0.093 C 
ATOM    236  C   TYR A 268      -4.282 -25.378 -22.968  1.00 68.40     0.241 C 
ATOM    237  O   TYR A 268      -4.339 -26.272 -23.817  1.00 56.28    -0.271 OA
ATOM    238  CB  TYR A 268      -6.257 -24.102 -22.070  1.00 57.54    -0.014 C 
ATOM    239  CG  TYR A 268      -7.201 -22.930 -22.221  1.00 57.00    -0.056 A 
ATOM    240  CD1 TYR A 268      -8.218 -22.950 -23.169  1.00 63.78    -0.074 A 
ATOM    241  CD2 TYR A 268      -7.083 -21.806 -21.413  1.00 49.75    -0.074 A 
ATOM    242  CE1 TYR A 268      -9.086 -21.884 -23.311  1.00 64.95    -0.051 A 
ATOM    243  CE2 TYR A 268      -7.949 -20.735 -21.546  1.00 52.09    -0.051 A 
ATOM    244  CZ  TYR A 268      -8.949 -20.780 -22.498  1.00 61.19     0.065 A 
ATOM    245  OH  TYR A 268      -9.818 -19.721 -22.644  1.00 57.23    -0.361 OA
ATOM    246  H   TYR A 268      -6.209 -24.575 -24.643  1.00 69.13     0.163 HD
ATOM    247  HA  TYR A 268      -4.534 -23.350 -22.892  1.00 70.84     0.088 H 
ATOM    248  HB2 TYR A 268      -6.774 -24.916 -22.179  1.00 69.09     0.043 H 
ATOM    249  HB3 TYR A 268      -5.883 -24.069 -21.176  1.00 69.09     0.043 H 
ATOM    250  HD1 TYR A 268      -8.314 -23.694 -23.719  1.00 76.59     0.084 H 
ATOM    251  HD2 TYR A 268      -6.411 -21.773 -20.771  1.00 59.75     0.084 H 
ATOM    252  HE1 TYR A 268      -9.761 -21.913 -23.951  1.00 77.98     0.087 H 
ATOM    253  HE2 TYR A 268      -7.857 -19.989 -20.999  1.00 62.56     0.087 H 
ATOM    254  HH  TYR A 268      -9.629 -19.116 -22.092  1.00 68.72     0.217 HD
ATOM    255  N   PHE A 269      -3.502 -25.446 -21.892  1.00 72.26    -0.346 N 
ATOM    256  CA  PHE A 269      -2.552 -26.539 -21.699  1.00 68.75     0.093 C 
ATOM    257  C   PHE A 269      -2.224 -26.635 -20.221  1.00 66.12     0.241 C 
ATOM    258  O   PHE A 269      -1.704 -25.674 -19.649  1.00 70.77    -0.271 OA
ATOM    259  CB  PHE A 269      -1.283 -26.297 -22.514  1.00 70.18    -0.014 C 
ATOM    260  CG  PHE A 269      -0.082 -27.042 -22.007  1.00 65.23    -0.056 A 
ATOM    261  CD1 PHE A 269       0.067 -28.395 -22.262  1.00 84.40    -0.077 A 
ATOM    262  CD2 PHE A 269       0.906 -26.386 -21.290  1.00 56.13    -0.077 A 
ATOM    263  CE1 PHE A 269       1.174 -29.084 -21.804  1.00 90.22    -0.082 A 
ATOM    264  CE2 PHE A 269       2.017 -27.069 -20.827  1.00 62.86    -0.082 A 
ATOM    265  CZ  PHE A 269       2.151 -28.419 -21.084  1.00 77.95    -0.083 A 
ATOM    266  H   PHE A 269      -3.503 -24.868 -21.255  1.00 86.75     0.163 HD
ATOM    267  HA  PHE A 269      -2.952 -27.375 -21.985  1.00 82.54     0.088 H 
ATOM    268  HB2 PHE A 269      -1.442 -26.578 -23.428  1.00 84.26     0.043 H 
ATOM    269  HB3 PHE A 269      -1.075 -25.350 -22.492  1.00 84.26     0.043 H 
ATOM    270  HD1 PHE A 269      -0.588 -28.846 -22.745  1.00101.33     0.084 H 
ATOM    271  HD2 PHE A 269       0.819 -25.477 -21.114  1.00 67.41     0.084 H 
ATOM    272  HE1 PHE A 269       1.262 -29.993 -21.978  1.00108.30     0.083 H 
ATOM    273  HE2 PHE A 269       2.672 -26.619 -20.344  1.00 75.47     0.083 H 
ATOM    274  HZ  PHE A 269       2.897 -28.880 -20.774  1.00 93.59     0.083 H 
ATOM    275  N   MET A 270      -2.521 -27.779 -19.607  1.00 70.57    -0.346 N 
ATOM    276  CA  MET A 270      -2.146 -28.020 -18.221  1.00 62.51     0.090 C 
ATOM    277  C   MET A 270      -0.823 -28.768 -18.184  1.00 60.16     0.241 C 
ATOM    278  O   MET A 270      -0.653 -29.781 -18.869  1.00 67.23    -0.271 OA
ATOM    279  CB  MET A 270      -3.220 -28.819 -17.482  1.00 65.73    -0.030 C 
ATOM    280  CG  MET A 270      -2.835 -29.165 -16.044  1.00 66.70    -0.021 C 
ATOM    281  SD  MET A 270      -4.250 -29.328 -14.931  1.00 68.52    -0.173 SA
ATOM    282  CE  MET A 270      -5.238 -30.542 -15.809  1.00 85.90    -0.035 C 
ATOM    283  H   MET A 270      -2.942 -28.432 -19.975  1.00 84.73     0.163 HD
ATOM    284  HA  MET A 270      -2.041 -27.169 -17.769  1.00 75.05     0.087 H 
ATOM    285  HB2 MET A 270      -4.037 -28.297 -17.455  1.00 78.93     0.037 H 
ATOM    286  HB3 MET A 270      -3.375 -29.650 -17.957  1.00 78.93     0.037 H 
ATOM    287  HG2 MET A 270      -2.358 -30.009 -16.043  1.00 80.08     0.049 H 
ATOM    288  HG3 MET A 270      -2.264 -28.463 -15.696  1.00 80.08     0.049 H 
ATOM    289  HE1 MET A 270      -6.045 -30.719 -15.300  1.00103.13     0.041 H 
ATOM    290  HE2 MET A 270      -5.468 -30.189 -16.683  1.00103.13     0.041 H 
ATOM    291  HE3 MET A 270      -4.722 -31.357 -15.906  1.00103.13     0.041 H 
ATOM    292  N   SER A 271       0.110 -28.262 -17.388  1.00 67.89    -0.344 N 
ATOM    293  CA  SER A 271       1.412 -28.892 -17.283  1.00 64.21     0.109 C 
ATOM    294  C   SER A 271       1.286 -30.264 -16.635  1.00 58.18     0.243 C 
ATOM    295  O   SER A 271       0.296 -30.587 -15.973  1.00 68.25    -0.271 OA
ATOM    296  CB  SER A 271       2.371 -28.020 -16.471  1.00 66.72     0.044 C 
ATOM    297  OG  SER A 271       1.930 -27.882 -15.131  1.00 72.31    -0.398 OA
ATOM    298  H   SER A 271       0.013 -27.559 -16.901  1.00 81.52     0.163 HD
ATOM    299  HA  SER A 271       1.784 -29.008 -18.171  1.00 77.10     0.090 H 
ATOM    300  HB2 SER A 271       3.249 -28.433 -16.473  1.00 80.11     0.077 H 
ATOM    301  HB3 SER A 271       2.419 -27.141 -16.879  1.00 80.11     0.077 H 
ATOM    302  HG  SER A 271       1.885 -28.636 -14.764  1.00 86.82     0.209 HD
ATOM    303  N   ASN A 272       2.308 -31.084 -16.853  1.00 59.61    -0.345 N 
ATOM    304  CA  ASN A 272       2.434 -32.366 -16.177  1.00 66.36     0.097 C 
ATOM    305  C   ASN A 272       3.679 -32.415 -15.302  1.00 65.85     0.241 C 
ATOM    306  O   ASN A 272       4.049 -33.493 -14.821  1.00 65.56    -0.271 OA
ATOM    307  CB  ASN A 272       2.440 -33.503 -17.201  1.00 75.13     0.036 C 
ATOM    308  CG  ASN A 272       1.127 -33.602 -17.965  1.00 79.14     0.217 C 
ATOM    309  OD1 ASN A 272       0.083 -33.911 -17.389  1.00 85.61    -0.274 OA
ATOM    310  ND2 ASN A 272       1.174 -33.338 -19.266  1.00 61.27    -0.370 N 
ATOM    311  H   ASN A 272       2.952 -30.915 -17.398  1.00 71.58     0.163 HD
ATOM    312  HA  ASN A 272       1.663 -32.490 -15.601  1.00 79.68     0.088 H 
ATOM    313  HB2 ASN A 272       3.151 -33.349 -17.842  1.00 90.20     0.051 H 
ATOM    314  HB3 ASN A 272       2.583 -34.344 -16.739  1.00 90.20     0.051 H 
ATOM    315 1HD2 ASN A 272       0.458 -33.381 -19.740  1.00 73.56     0.159 HD
ATOM    316 2HD2 ASN A 272       1.921 -33.125 -19.635  1.00 73.56     0.159 HD
ATOM    317  N   SER A 273       4.341 -31.277 -15.105  1.00 61.60    -0.344 N 
ATOM    318  CA  SER A 273       5.358 -31.100 -14.082  1.00 64.98     0.109 C 
ATOM    319  C   SER A 273       5.014 -29.850 -13.280  1.00 57.38     0.243 C 
ATOM    320  O   SER A 273       4.114 -29.088 -13.641  1.00 66.37    -0.271 OA
ATOM    321  CB  SER A 273       6.757 -30.979 -14.696  1.00 74.83     0.044 C 
ATOM    322  OG  SER A 273       6.950 -29.688 -15.252  1.00 81.61    -0.398 OA
ATOM    323  H   SER A 273       4.210 -30.568 -15.574  1.00 73.97     0.163 HD
ATOM    324  HA  SER A 273       5.351 -31.862 -13.482  1.00 78.02     0.090 H 
ATOM    325  HB2 SER A 273       7.421 -31.127 -14.003  1.00 89.84     0.077 H 
ATOM    326  HB3 SER A 273       6.854 -31.643 -15.396  1.00 89.84     0.077 H 
ATOM    327  HG  SER A 273       7.719 -29.631 -15.586  1.00 97.97     0.209 HD
ATOM    328  N   GLN A 274       5.736 -29.631 -12.187  1.00 53.06    -0.346 N 
ATOM    329  CA  GLN A 274       5.441 -28.525 -11.291  1.00 56.67     0.090 C 
ATOM    330  C   GLN A 274       6.556 -27.485 -11.314  1.00 57.18     0.241 C 
ATOM    331  O   GLN A 274       7.728 -27.805 -11.525  1.00 61.38    -0.271 OA
ATOM    332  CB  GLN A 274       5.229 -29.026  -9.863  1.00 66.50    -0.030 C 
ATOM    333  CG  GLN A 274       4.142 -30.086  -9.748  1.00 66.24     0.011 C 
ATOM    334  CD  GLN A 274       3.828 -30.439  -8.312  1.00 69.79     0.215 C 
ATOM    335  OE1 GLN A 274       4.489 -31.286  -7.711  1.00 85.61    -0.274 OA
ATOM    336  NE2 GLN A 274       2.817 -29.785  -7.749  1.00 71.97    -0.370 N 
ATOM    337  H   GLN A 274       6.405 -30.112 -11.943  1.00 63.72     0.163 HD
ATOM    338  HA  GLN A 274       4.623 -28.093 -11.581  1.00 68.05     0.087 H 
ATOM    339  HB2 GLN A 274       6.058 -29.414  -9.541  1.00 79.85     0.037 H 
ATOM    340  HB3 GLN A 274       4.975 -28.277  -9.302  1.00 79.85     0.037 H 
ATOM    341  HG2 GLN A 274       3.330 -29.752 -10.161  1.00 79.53     0.047 H 
ATOM    342  HG3 GLN A 274       4.437 -30.893 -10.199  1.00 79.53     0.047 H 
ATOM    343 1HE2 GLN A 274       2.379 -29.199  -8.201  1.00 86.41     0.159 HD
ATOM    344 2HE2 GLN A 274       2.599 -29.950  -6.933  1.00 86.41     0.159 HD
ATOM    345  N   ARG A 275       6.166 -26.231 -11.089  1.00 57.93    -0.346 N 
ATOM    346  CA  ARG A 275       7.084 -25.101 -11.102  1.00 52.82     0.089 C 
ATOM    347  C   ARG A 275       6.569 -24.042 -10.143  1.00 64.47     0.241 C 
ATOM    348  O   ARG A 275       5.397 -24.049  -9.757  1.00 68.80    -0.271 OA
ATOM    349  CB  ARG A 275       7.215 -24.485 -12.498  1.00 63.77    -0.036 C 
ATOM    350  CG  ARG A 275       8.018 -25.296 -13.490  1.00 65.45    -0.048 C 
ATOM    351  CD  ARG A 275       8.201 -24.519 -14.789  1.00 58.49     0.009 C 
ATOM    352  NE  ARG A 275       8.912 -25.288 -15.806  1.00 66.42    -0.227 N 
ATOM    353  CZ  ARG A 275       9.712 -24.761 -16.728  1.00 65.56     0.665 C 
ATOM    354  NH1 ARG A 275       9.929 -23.452 -16.772  1.00 69.44    -0.235 N 
ATOM    355  NH2 ARG A 275      10.311 -25.551 -17.608  1.00 72.57    -0.235 N 
ATOM    356  H   ARG A 275       5.353 -26.008 -10.923  1.00 69.56     0.163 HD
ATOM    357  HA  ARG A 275       7.961 -25.389 -10.806  1.00 63.43     0.087 H 
ATOM    358  HB2 ARG A 275       6.326 -24.370 -12.868  1.00 76.56     0.036 H 
ATOM    359  HB3 ARG A 275       7.645 -23.620 -12.413  1.00 76.56     0.036 H 
ATOM    360  HG2 ARG A 275       8.895 -25.485 -13.120  1.00 78.59     0.035 H 
ATOM    361  HG3 ARG A 275       7.549 -26.121 -13.689  1.00 78.59     0.035 H 
ATOM    362  HD2 ARG A 275       7.329 -24.286 -15.144  1.00 70.23     0.064 H 
ATOM    363  HD3 ARG A 275       8.712 -23.715 -14.608  1.00 70.23     0.064 H 
ATOM    364  HE  ARG A 275       8.806 -26.142 -15.809  1.00 79.74     0.177 HD
ATOM    365 HH11 ARG A 275       9.544 -22.934 -16.203  1.00 83.37     0.174 HD
ATOM    366 HH12 ARG A 275      10.450 -23.122 -17.371  1.00 83.37     0.174 HD
ATOM    367 HH21 ARG A 275      10.178 -26.400 -17.585  1.00 87.13     0.174 HD
ATOM    368 HH22 ARG A 275      10.832 -25.213 -18.204  1.00 87.13     0.174 HD
ATOM    369  N   ASN A 276       7.449 -23.113  -9.777  1.00 67.20    -0.346 N 
ATOM    370  CA  ASN A 276       6.979 -21.966  -9.019  1.00 70.72     0.097 C 
ATOM    371  C   ASN A 276       6.361 -20.948  -9.974  1.00 64.72     0.241 C 
ATOM    372  O   ASN A 276       6.443 -21.074 -11.199  1.00 61.63    -0.271 OA
ATOM    373  CB  ASN A 276       8.109 -21.348  -8.190  1.00 65.64     0.036 C 
ATOM    374  CG  ASN A 276       9.044 -20.488  -9.011  1.00 74.83     0.217 C 
ATOM    375  OD1 ASN A 276       8.734 -19.339  -9.325  1.00 86.56    -0.274 OA
ATOM    376  ND2 ASN A 276      10.212 -21.029  -9.338  1.00 78.84    -0.370 N 
ATOM    377  H   ASN A 276       8.291 -23.124  -9.948  1.00 80.68     0.163 HD
ATOM    378  HA  ASN A 276       6.286 -22.258  -8.406  1.00 84.91     0.088 H 
ATOM    379  HB2 ASN A 276       7.722 -20.791  -7.497  1.00 78.81     0.051 H 
ATOM    380  HB3 ASN A 276       8.631 -22.060  -7.790  1.00 78.81     0.051 H 
ATOM    381 1HD2 ASN A 276      10.779 -20.580  -9.801  1.00 94.65     0.159 HD
ATOM    382 2HD2 ASN A 276      10.395 -21.834  -9.096  1.00 94.65     0.159 HD
ATOM    383  N   TRP A 277       5.722 -19.929  -9.398  1.00 60.71    -0.346 N 
ATOM    384  CA  TRP A 277       4.876 -19.044 -10.194  1.00 67.46     0.093 C 
ATOM    385  C   TRP A 277       5.666 -18.366 -11.306  1.00 61.69     0.241 C 
ATOM    386  O   TRP A 277       5.222 -18.319 -12.459  1.00 62.47    -0.271 OA
ATOM    387  CB  TRP A 277       4.217 -18.001  -9.295  1.00 55.83    -0.012 C 
ATOM    388  CG  TRP A 277       3.093 -17.280  -9.969  1.00 54.28    -0.028 A 
ATOM    389  CD1 TRP A 277       1.858 -17.779 -10.256  1.00 53.23    -0.015 A 
ATOM    390  CD2 TRP A 277       3.098 -15.926 -10.438  1.00 61.05    -0.002 A 
ATOM    391  NE1 TRP A 277       1.091 -16.823 -10.875  1.00 57.58    -0.365 N 
ATOM    392  CE2 TRP A 277       1.828 -15.675 -10.995  1.00 63.70     0.042 A 
ATOM    393  CE3 TRP A 277       4.050 -14.901 -10.437  1.00 59.60    -0.070 A 
ATOM    394  CZ2 TRP A 277       1.486 -14.443 -11.547  1.00 60.79    -0.056 A 
ATOM    395  CZ3 TRP A 277       3.710 -13.681 -10.986  1.00 53.34    -0.082 A 
ATOM    396  CH2 TRP A 277       2.439 -13.461 -11.533  1.00 59.09    -0.081 A 
ATOM    397  H   TRP A 277       5.761 -19.732  -8.562  1.00 72.89     0.163 HD
ATOM    398  HA  TRP A 277       4.172 -19.569 -10.606  1.00 80.99     0.088 H 
ATOM    399  HB2 TRP A 277       3.861 -18.443  -8.508  1.00 67.04     0.044 H 
ATOM    400  HB3 TRP A 277       4.881 -17.344  -9.034  1.00 67.04     0.044 H 
ATOM    401  HD1 TRP A 277       1.575 -18.644 -10.061  1.00 63.92     0.112 H 
ATOM    402  HE1 TRP A 277       0.280 -16.927 -11.140  1.00 69.15     0.165 HD
ATOM    403  HE3 TRP A 277       4.894 -15.039 -10.073  1.00 71.57     0.084 H 
ATOM    404  HZ2 TRP A 277       0.645 -14.295 -11.914  1.00 73.00     0.086 H 
ATOM    405  HZ3 TRP A 277       4.335 -12.992 -10.990  1.00 64.06     0.083 H 
ATOM    406  HH2 TRP A 277       2.239 -12.629 -11.897  1.00 70.95     0.083 H 
ATOM    407  N   HIS A 278       6.839 -17.826 -10.978  1.00 62.00    -0.346 N 
ATOM    408  CA  HIS A 278       7.633 -17.135 -11.988  1.00 65.01     0.094 C 
ATOM    409  C   HIS A 278       8.147 -18.111 -13.037  1.00 70.44     0.241 C 
ATOM    410  O   HIS A 278       8.081 -17.835 -14.241  1.00 73.31    -0.271 OA
ATOM    411  CB  HIS A 278       8.787 -16.385 -11.324  1.00 83.83     0.002 C 
ATOM    412  CG  HIS A 278       8.342 -15.320 -10.370  1.00 94.37     0.028 A 
ATOM    413  ND1 HIS A 278       8.437 -15.457  -9.001  1.00 91.61    -0.354 N 
ATOM    414  HD1 HIS A 278       8.812 -16.271  -8.515  1.00  0.00     0.166 HD
ATOM    415  CD2 HIS A 278       7.787 -14.104 -10.589  1.00 74.36    -0.000 A 
ATOM    416  CE1 HIS A 278       7.967 -14.369  -8.418  1.00 83.58     0.040 A 
ATOM    417  NE2 HIS A 278       7.567 -13.532  -9.359  1.00 91.63    -0.360 N 
ATOM    418  H   HIS A 278       7.191 -17.845 -10.194  1.00 74.45     0.163 HD
ATOM    419  HA  HIS A 278       7.072 -16.482 -12.436  1.00 78.05     0.088 H 
ATOM    420  HB2 HIS A 278       9.329 -17.020 -10.829  1.00100.64     0.046 H 
ATOM    421  HB3 HIS A 278       9.323 -15.962 -12.013  1.00100.64     0.046 H 
ATOM    422  HD2 HIS A 278       7.596 -13.725 -11.416  1.00 89.28     0.114 H 
ATOM    423  HE1 HIS A 278       7.925 -14.217  -7.501  1.00100.34     0.140 H 
ATOM    424  HE2 HIS A 278       7.223 -12.755  -9.223  1.00110.00     0.166 HD
ATOM    425  N   ASP A 279       8.657 -19.265 -12.602  1.00 71.61    -0.345 N 
ATOM    426  CA  ASP A 279       9.076 -20.284 -13.558  1.00 76.96     0.098 C 
ATOM    427  C   ASP A 279       7.921 -20.760 -14.427  1.00 59.90     0.241 C 
ATOM    428  O   ASP A 279       8.156 -21.261 -15.532  1.00 57.88    -0.271 OA
ATOM    429  CB  ASP A 279       9.696 -21.475 -12.826  1.00 81.33     0.043 C 
ATOM    430  CG  ASP A 279      11.054 -21.152 -12.240  1.00 79.15     0.175 C 
ATOM    431  OD1 ASP A 279      11.520 -20.007 -12.423  1.00 76.62    -0.648 OA
ATOM    432  OD2 ASP A 279      11.654 -22.042 -11.596  1.00 73.92    -0.648 OA
ATOM    433  H   ASP A 279       8.767 -19.477 -11.776  1.00 85.98     0.163 HD
ATOM    434  HA  ASP A 279       9.752 -19.907 -14.142  1.00 92.39     0.088 H 
ATOM    435  HB2 ASP A 279       9.111 -21.740 -12.100  1.00 97.65     0.052 H 
ATOM    436  HB3 ASP A 279       9.805 -22.209 -13.451  1.00 97.65     0.052 H 
ATOM    437  N   SER A 280       6.682 -20.608 -13.958  1.00 61.60    -0.344 N 
ATOM    438  CA  SER A 280       5.528 -21.058 -14.728  1.00 63.19     0.109 C 
ATOM    439  C   SER A 280       5.231 -20.115 -15.886  1.00 66.23     0.243 C 
ATOM    440  O   SER A 280       5.097 -20.556 -17.033  1.00 74.79    -0.271 OA
ATOM    441  CB  SER A 280       4.307 -21.190 -13.817  1.00 67.55     0.044 C 
ATOM    442  OG  SER A 280       4.415 -22.337 -12.992  1.00 78.27    -0.398 OA
ATOM    443  H   SER A 280       6.486 -20.249 -13.201  1.00 73.96     0.163 HD
ATOM    444  HA  SER A 280       5.720 -21.934 -15.098  1.00 75.87     0.090 H 
ATOM    445  HB2 SER A 280       4.245 -20.402 -13.255  1.00 81.11     0.077 H 
ATOM    446  HB3 SER A 280       3.511 -21.269 -14.365  1.00 81.11     0.077 H 
ATOM    447  HG  SER A 280       4.469 -23.028 -13.467  1.00 93.97     0.209 HD
ATOM    448  N   ILE A 281       5.109 -18.813 -15.609  1.00 61.67    -0.346 N 
ATOM    449  CA  ILE A 281       4.915 -17.856 -16.697  1.00 71.71     0.092 C 
ATOM    450  C   ILE A 281       6.063 -17.959 -17.692  1.00 64.56     0.241 C 
ATOM    451  O   ILE A 281       5.858 -17.877 -18.909  1.00 63.49    -0.271 OA
ATOM    452  CB  ILE A 281       4.748 -16.420 -16.153  1.00 69.53    -0.030 C 
ATOM    453  CG1 ILE A 281       4.397 -15.438 -17.281  1.00 80.98    -0.063 C 
ATOM    454  CG2 ILE A 281       5.998 -15.938 -15.439  1.00 61.00    -0.071 C 
ATOM    455  CD1 ILE A 281       3.905 -14.056 -16.813  1.00 80.96    -0.076 C 
ATOM    456  H   ILE A 281       5.134 -18.468 -14.822  1.00 74.05     0.163 HD
ATOM    457  HA  ILE A 281       4.099 -18.086 -17.168  1.00 86.10     0.088 H 
ATOM    458  HB  ILE A 281       4.018 -16.422 -15.515  1.00 83.48     0.043 H 
ATOM    459 2HG1 ILE A 281       5.188 -15.297 -17.826  1.00 97.22     0.033 H 
ATOM    460 3HG1 ILE A 281       3.694 -15.830 -17.824  1.00 97.22     0.033 H 
ATOM    461 1HG2 ILE A 281       5.850 -15.036 -15.116  1.00 73.25     0.028 H 
ATOM    462 2HG2 ILE A 281       6.185 -16.531 -14.695  1.00 73.25     0.028 H 
ATOM    463 3HG2 ILE A 281       6.741 -15.947 -16.064  1.00 73.25     0.028 H 
ATOM    464 1HD1 ILE A 281       3.709 -13.511 -17.591  1.00 97.20     0.027 H 
ATOM    465 2HD1 ILE A 281       3.103 -14.171 -16.279  1.00 97.20     0.027 H 
ATOM    466 3HD1 ILE A 281       4.599 -13.638 -16.281  1.00 97.20     0.027 H 
ATOM    467  N   THR A 282       7.286 -18.154 -17.198  1.00 60.24    -0.344 N 
ATOM    468  CA  THR A 282       8.404 -18.426 -18.094  1.00 66.77     0.113 C 
ATOM    469  C   THR A 282       8.087 -19.609 -19.000  1.00 58.30     0.243 C 
ATOM    470  O   THR A 282       8.250 -19.536 -20.222  1.00 60.95    -0.271 OA
ATOM    471  CB  THR A 282       9.676 -18.696 -17.287  1.00 63.50     0.060 C 
ATOM    472  OG1 THR A 282       9.877 -17.642 -16.339  1.00 66.72    -0.393 OA
ATOM    473  CG2 THR A 282      10.892 -18.781 -18.206  1.00 55.26    -0.050 C 
ATOM    474  H   THR A 282       7.491 -18.133 -16.363  1.00 72.34     0.163 HD
ATOM    475  HA  THR A 282       8.559 -17.649 -18.654  1.00 80.17     0.091 H 
ATOM    476  HB  THR A 282       9.587 -19.540 -16.818  1.00 76.25     0.086 H 
ATOM    477  HG1 THR A 282       9.223 -17.599 -15.814  1.00 80.11     0.210 HD
ATOM    478 1HG2 THR A 282      11.691 -18.952 -17.683  1.00 66.36     0.031 H 
ATOM    479 2HG2 THR A 282      10.774 -19.500 -18.846  1.00 66.36     0.031 H 
ATOM    480 3HG2 THR A 282      11.003 -17.945 -18.687  1.00 66.36     0.031 H 
ATOM    481  N   ALA A 283       7.622 -20.710 -18.409  1.00 60.83    -0.346 N 
ATOM    482  CA  ALA A 283       7.309 -21.902 -19.189  1.00 60.58     0.086 C 
ATOM    483  C   ALA A 283       6.314 -21.587 -20.299  1.00 63.24     0.240 C 
ATOM    484  O   ALA A 283       6.500 -21.996 -21.451  1.00 63.80    -0.271 OA
ATOM    485  CB  ALA A 283       6.763 -22.994 -18.270  1.00 69.61    -0.049 C 
ATOM    486  H   ALA A 283       7.481 -20.791 -17.564  1.00 73.04     0.163 HD
ATOM    487  HA  ALA A 283       8.123 -22.234 -19.600  1.00 72.74     0.086 H 
ATOM    488  HB1 ALA A 283       6.559 -23.780 -18.801  1.00 83.58     0.030 H 
ATOM    489  HB2 ALA A 283       7.434 -23.210 -17.603  1.00 83.58     0.030 H 
ATOM    490  HB3 ALA A 283       5.958 -22.669 -17.837  1.00 83.58     0.030 H 
ATOM    491  N   CYS A 284       5.245 -20.859 -19.970  1.00 62.69    -0.345 N 
ATOM    492  CA  CYS A 284       4.248 -20.523 -20.981  1.00 60.97     0.098 C 
ATOM    493  C   CYS A 284       4.840 -19.618 -22.055  1.00 62.52     0.241 C 
ATOM    494  O   CYS A 284       4.576 -19.808 -23.248  1.00 68.25    -0.271 OA
ATOM    495  CB  CYS A 284       3.034 -19.862 -20.328  1.00 64.87     0.013 C 
ATOM    496  SG  CYS A 284       2.139 -20.927 -19.169  1.00 67.86    -0.095 SA
ATOM    497  H   CYS A 284       5.077 -20.554 -19.183  1.00 75.27     0.163 HD
ATOM    498  HA  CYS A 284       3.949 -21.339 -21.411  1.00 73.20     0.088 H 
ATOM    499  HB2 CYS A 284       3.332 -19.079 -19.840  1.00 77.89     0.053 H 
ATOM    500  HB3 CYS A 284       2.413 -19.597 -21.024  1.00 77.89     0.053 H 
ATOM    501  N   LYS A 285       5.638 -18.625 -21.654  1.00 66.93    -0.346 N 
ATOM    502  CA  LYS A 285       6.323 -17.787 -22.633  1.00 64.56     0.089 C 
ATOM    503  C   LYS A 285       7.168 -18.631 -23.578  1.00 64.56     0.241 C 
ATOM    504  O   LYS A 285       7.178 -18.395 -24.792  1.00 67.39    -0.271 OA
ATOM    505  CB  LYS A 285       7.192 -16.751 -21.921  1.00 56.70    -0.038 C 
ATOM    506  CG  LYS A 285       6.420 -15.569 -21.360  1.00 61.84    -0.061 C 
ATOM    507  CD  LYS A 285       7.282 -14.751 -20.408  1.00 70.22    -0.043 C 
ATOM    508  CE  LYS A 285       6.571 -13.492 -19.936  1.00 78.04     0.080 C 
ATOM    509  NZ  LYS A 285       7.398 -12.271 -20.167  1.00 84.04    -0.079 N 
ATOM    510  H   LYS A 285       5.796 -18.421 -20.833  1.00 80.36     0.163 HD
ATOM    511  HA  LYS A 285       5.662 -17.314 -23.162  1.00 77.52     0.087 H 
ATOM    512  HB2 LYS A 285       7.648 -17.183 -21.182  1.00 68.08     0.036 H 
ATOM    513  HB3 LYS A 285       7.843 -16.406 -22.551  1.00 68.08     0.036 H 
ATOM    514  HG2 LYS A 285       6.139 -14.994 -22.089  1.00 74.26     0.033 H 
ATOM    515  HG3 LYS A 285       5.648 -15.893 -20.870  1.00 74.26     0.033 H 
ATOM    516  HD2 LYS A 285       7.495 -15.288 -19.629  1.00 84.30     0.035 H 
ATOM    517  HD3 LYS A 285       8.096 -14.485 -20.864  1.00 84.30     0.035 H 
ATOM    518  HE2 LYS A 285       5.739 -13.392 -20.426  1.00 93.69     0.075 H 
ATOM    519  HE3 LYS A 285       6.394 -13.563 -18.985  1.00 93.69     0.075 H 
ATOM    520  HZ1 LYS A 285       6.960 -11.550 -19.883  1.00100.90     0.274 HD
ATOM    521  HZ2 LYS A 285       8.167 -12.336 -19.724  1.00100.90     0.274 HD
ATOM    522  HZ3 LYS A 285       7.571 -12.181 -21.036  1.00100.90     0.274 HD
ATOM    523  N   GLU A 286       7.880 -19.626 -23.041  1.00 62.01    -0.346 N 
ATOM    524  CA  GLU A 286       8.730 -20.470 -23.874  1.00 70.83     0.090 C 
ATOM    525  C   GLU A 286       7.961 -21.082 -25.040  1.00 57.83     0.241 C 
ATOM    526  O   GLU A 286       8.540 -21.328 -26.103  1.00 62.06    -0.271 OA
ATOM    527  CB  GLU A 286       9.369 -21.575 -23.027  1.00 62.18    -0.029 C 
ATOM    528  CG  GLU A 286      10.566 -21.120 -22.202  1.00 74.18     0.018 C 
ATOM    529  CD  GLU A 286      11.210 -22.261 -21.428  1.00 94.11     0.172 C 
ATOM    530  OE1 GLU A 286      11.478 -23.316 -22.040  1.00101.64    -0.648 OA
ATOM    531  OE2 GLU A 286      11.441 -22.108 -20.207  1.00 88.62    -0.648 OA
ATOM    532  H   GLU A 286       7.885 -19.830 -22.205  1.00 74.46     0.163 HD
ATOM    533  HA  GLU A 286       9.445 -19.927 -24.243  1.00 85.04     0.087 H 
ATOM    534  HB2 GLU A 286       8.703 -21.920 -22.413  1.00 74.67     0.037 H 
ATOM    535  HB3 GLU A 286       9.670 -22.284 -23.617  1.00 74.67     0.037 H 
ATOM    536  HG2 GLU A 286      11.235 -20.745 -22.796  1.00 89.06     0.049 H 
ATOM    537  HG3 GLU A 286      10.275 -20.451 -21.564  1.00 89.06     0.049 H 
ATOM    538  N   VAL A 287       6.669 -21.342 -24.863  1.00 54.63    -0.346 N 
ATOM    539  CA  VAL A 287       5.837 -21.884 -25.928  1.00 55.64     0.092 C 
ATOM    540  C   VAL A 287       4.991 -20.789 -26.582  1.00 58.58     0.241 C 
ATOM    541  O   VAL A 287       3.997 -21.085 -27.244  1.00 50.91    -0.271 OA
ATOM    542  CB  VAL A 287       4.955 -23.040 -25.426  1.00 59.57    -0.033 C 
ATOM    543  CG1 VAL A 287       5.810 -24.142 -24.829  1.00 63.10    -0.071 C 
ATOM    544  CG2 VAL A 287       3.939 -22.554 -24.406  1.00 59.87    -0.071 C 
ATOM    545  H   VAL A 287       6.248 -21.212 -24.125  1.00 65.61     0.163 HD
ATOM    546  HA  VAL A 287       6.420 -22.244 -26.615  1.00 66.81     0.088 H 
ATOM    547  HB  VAL A 287       4.469 -23.414 -26.178  1.00 71.53     0.042 H 
ATOM    548 1HG1 VAL A 287       5.233 -24.858 -24.521  1.00 75.77     0.028 H 
ATOM    549 2HG1 VAL A 287       6.416 -24.475 -25.510  1.00 75.77     0.028 H 
ATOM    550 3HG1 VAL A 287       6.316 -23.781 -24.084  1.00 75.77     0.028 H 
ATOM    551 1HG2 VAL A 287       3.403 -23.307 -24.112  1.00 71.90     0.028 H 
ATOM    552 2HG2 VAL A 287       4.411 -22.168 -23.651  1.00 71.90     0.028 H 
ATOM    553 3HG2 VAL A 287       3.373 -21.884 -24.820  1.00 71.90     0.028 H 
ATOM    554  N   GLY A 288       5.373 -19.529 -26.409  1.00 66.69    -0.351 N 
ATOM    555  CA  GLY A 288       4.598 -18.442 -26.983  1.00 70.17     0.069 C 
ATOM    556  C   GLY A 288       3.190 -18.376 -26.439  1.00 72.42     0.236 C 
ATOM    557  O   GLY A 288       2.252 -18.054 -27.179  1.00 79.12    -0.272 OA
ATOM    558  H   GLY A 288       6.069 -19.280 -25.969  1.00 80.07     0.163 HD
ATOM    559  HA2 GLY A 288       5.039 -17.598 -26.795  1.00 84.25     0.078 H 
ATOM    560  HA3 GLY A 288       4.549 -18.554 -27.945  1.00 84.25     0.078 H 
ATOM    561  N   ALA A 289       3.021 -18.685 -25.157  1.00 63.31    -0.347 N 
ATOM    562  CA  ALA A 289       1.733 -18.625 -24.487  1.00 62.40     0.086 C 
ATOM    563  C   ALA A 289       1.889 -17.813 -23.207  1.00 69.20     0.240 C 
ATOM    564  O   ALA A 289       2.963 -17.278 -22.910  1.00 70.35    -0.271 OA
ATOM    565  CB  ALA A 289       1.195 -20.031 -24.192  1.00 60.60    -0.049 C 
ATOM    566  H   ALA A 289       3.660 -18.940 -24.641  1.00 76.01     0.163 HD
ATOM    567  HA  ALA A 289       1.095 -18.170 -25.060  1.00 74.92     0.086 H 
ATOM    568  HB1 ALA A 289       0.337 -19.954 -23.747  1.00 72.77     0.030 H 
ATOM    569  HB2 ALA A 289       1.092 -20.511 -25.029  1.00 72.77     0.030 H 
ATOM    570  HB3 ALA A 289       1.826 -20.496 -23.620  1.00 72.77     0.030 H 
ATOM    571  N   GLN A 290       0.806 -17.727 -22.441  1.00 61.04    -0.346 N 
ATOM    572  CA  GLN A 290       0.779 -16.935 -21.221  1.00 68.01     0.090 C 
ATOM    573  C   GLN A 290       0.136 -17.741 -20.105  1.00 69.13     0.241 C 
ATOM    574  O   GLN A 290      -0.853 -18.446 -20.328  1.00 66.55    -0.271 OA
ATOM    575  CB  GLN A 290       0.001 -15.633 -21.431  1.00 59.74    -0.030 C 
ATOM    576  CG  GLN A 290       0.197 -14.597 -20.340  1.00 65.60     0.011 C 
ATOM    577  CD  GLN A 290      -0.620 -13.343 -20.588  1.00 65.47     0.215 C 
ATOM    578  OE1 GLN A 290      -0.075 -12.241 -20.678  1.00 64.30    -0.274 OA
ATOM    579  NE2 GLN A 290      -1.936 -13.505 -20.699  1.00 53.95    -0.370 N 
ATOM    580  H   GLN A 290       0.063 -18.125 -22.611  1.00 73.29     0.163 HD
ATOM    581  HA  GLN A 290       1.686 -16.714 -20.958  1.00 81.65     0.087 H 
ATOM    582  HB2 GLN A 290       0.285 -15.234 -22.269  1.00 71.74     0.037 H 
ATOM    583  HB3 GLN A 290      -0.946 -15.840 -21.473  1.00 71.74     0.037 H 
ATOM    584  HG2 GLN A 290      -0.080 -14.975 -19.490  1.00 78.77     0.047 H 
ATOM    585  HG3 GLN A 290       1.133 -14.346 -20.305  1.00 78.77     0.047 H 
ATOM    586 1HE2 GLN A 290      -2.280 -14.290 -20.631  1.00 64.79     0.159 HD
ATOM    587 2HE2 GLN A 290      -2.443 -12.824 -20.840  1.00 64.79     0.159 HD
ATOM    588  N   LEU A 291       0.708 -17.643 -18.907  1.00 59.03    -0.346 N 
ATOM    589  CA  LEU A 291       0.038 -18.167 -17.726  1.00 59.25     0.089 C 
ATOM    590  C   LEU A 291      -1.380 -17.617 -17.686  1.00 60.41     0.241 C 
ATOM    591  O   LEU A 291      -1.583 -16.399 -17.711  1.00 61.67    -0.271 OA
ATOM    592  CB  LEU A 291       0.818 -17.783 -16.465  1.00 57.99    -0.035 C 
ATOM    593  CG  LEU A 291       0.461 -18.487 -15.151  1.00 60.34    -0.059 C 
ATOM    594  CD1 LEU A 291       0.654 -19.989 -15.257  1.00 64.41    -0.073 C 
ATOM    595  CD2 LEU A 291       1.303 -17.935 -14.009  1.00 64.33    -0.073 C 
ATOM    596  H   LEU A 291       1.473 -17.282 -18.755  1.00 70.89     0.163 HD
ATOM    597  HA  LEU A 291      -0.007 -19.135 -17.779  1.00 71.14     0.087 H 
ATOM    598  HB2 LEU A 291       1.757 -17.958 -16.632  1.00 69.63     0.037 H 
ATOM    599  HB3 LEU A 291       0.694 -16.833 -16.318  1.00 69.63     0.037 H 
ATOM    600  HG  LEU A 291      -0.472 -18.319 -14.945  1.00 72.46     0.038 H 
ATOM    601 1HD1 LEU A 291       0.419 -20.398 -14.409  1.00 77.33     0.028 H 
ATOM    602 2HD1 LEU A 291       0.080 -20.332 -15.960  1.00 77.33     0.028 H 
ATOM    603 3HD1 LEU A 291       1.583 -20.174 -15.468  1.00 77.33     0.028 H 
ATOM    604 1HD2 LEU A 291       1.062 -18.393 -13.189  1.00 77.25     0.028 H 
ATOM    605 2HD2 LEU A 291       2.241 -18.084 -14.208  1.00 77.25     0.028 H 
ATOM    606 3HD2 LEU A 291       1.130 -16.985 -13.920  1.00 77.25     0.028 H 
ATOM    607  N   VAL A 292      -2.358 -18.523 -17.646  1.00 61.58    -0.346 N 
ATOM    608  CA  VAL A 292      -3.720 -18.181 -18.039  1.00 60.90     0.092 C 
ATOM    609  C   VAL A 292      -4.198 -16.912 -17.354  1.00 52.96     0.241 C 
ATOM    610  O   VAL A 292      -4.014 -16.717 -16.147  1.00 57.35    -0.271 OA
ATOM    611  CB  VAL A 292      -4.675 -19.350 -17.741  1.00 53.26    -0.033 C 
ATOM    612  CG1 VAL A 292      -4.600 -19.744 -16.283  1.00 63.36    -0.071 C 
ATOM    613  CG2 VAL A 292      -6.093 -18.968 -18.108  1.00 47.00    -0.071 C 
ATOM    614  H   VAL A 292      -2.257 -19.340 -17.395  1.00 73.95     0.163 HD
ATOM    615  HA  VAL A 292      -3.737 -18.023 -18.996  1.00 73.12     0.088 H 
ATOM    616  HB  VAL A 292      -4.419 -20.116 -18.277  1.00 63.96     0.042 H 
ATOM    617 1HG1 VAL A 292      -5.210 -20.481 -16.124  1.00 76.08     0.028 H 
ATOM    618 2HG1 VAL A 292      -3.692 -20.016 -16.076  1.00 76.08     0.028 H 
ATOM    619 3HG1 VAL A 292      -4.850 -18.983 -15.737  1.00 76.08     0.028 H 
ATOM    620 1HG2 VAL A 292      -6.681 -19.714 -17.914  1.00 56.45     0.028 H 
ATOM    621 2HG2 VAL A 292      -6.356 -18.194 -17.585  1.00 56.45     0.028 H 
ATOM    622 3HG2 VAL A 292      -6.128 -18.755 -19.054  1.00 56.45     0.028 H 
ATOM    623  N   VAL A 293      -4.826 -16.045 -18.143  1.00 50.96    -0.346 N 
ATOM    624  CA  VAL A 293      -5.598 -14.910 -17.652  1.00 56.35     0.092 C 
ATOM    625  C   VAL A 293      -7.057 -15.168 -18.002  1.00 53.33     0.241 C 
ATOM    626  O   VAL A 293      -7.409 -15.295 -19.181  1.00 53.21    -0.271 OA
ATOM    627  CB  VAL A 293      -5.113 -13.583 -18.257  1.00 51.60    -0.033 C 
ATOM    628  CG1 VAL A 293      -6.066 -12.451 -17.900  1.00 46.09    -0.071 C 
ATOM    629  CG2 VAL A 293      -3.712 -13.257 -17.773  1.00 54.99    -0.071 C 
ATOM    630  H   VAL A 293      -4.818 -16.099 -19.002  1.00 61.20     0.163 HD
ATOM    631  HA  VAL A 293      -5.517 -14.856 -16.687  1.00 67.66     0.088 H 
ATOM    632  HB  VAL A 293      -5.088 -13.664 -19.223  1.00 61.97     0.042 H 
ATOM    633 1HG1 VAL A 293      -5.738 -11.627 -18.293  1.00 55.35     0.028 H 
ATOM    634 2HG1 VAL A 293      -6.947 -12.658 -18.251  1.00 55.35     0.028 H 
ATOM    635 3HG1 VAL A 293      -6.107 -12.365 -16.935  1.00 55.35     0.028 H 
ATOM    636 1HG2 VAL A 293      -3.429 -12.417 -18.168  1.00 66.03     0.028 H 
ATOM    637 2HG2 VAL A 293      -3.721 -13.182 -16.806  1.00 66.03     0.028 H 
ATOM    638 3HG2 VAL A 293      -3.111 -13.969 -18.044  1.00 66.03     0.028 H 
ATOM    639  N   ILE A 294      -7.902 -15.243 -16.984  1.00 61.63    -0.346 N 
ATOM    640  CA  ILE A 294      -9.322 -15.501 -17.185  1.00 59.19     0.092 C 
ATOM    641  C   ILE A 294     -10.014 -14.209 -17.593  1.00 62.13     0.241 C 
ATOM    642  O   ILE A 294      -9.795 -13.151 -16.990  1.00 64.59    -0.271 OA
ATOM    643  CB  ILE A 294      -9.946 -16.088 -15.907  1.00 56.44    -0.030 C 
ATOM    644  CG1 ILE A 294      -9.170 -17.330 -15.460  1.00 54.20    -0.063 C 
ATOM    645  CG2 ILE A 294     -11.401 -16.435 -16.152  1.00 62.65    -0.071 C 
ATOM    646  CD1 ILE A 294      -9.613 -17.882 -14.120  1.00 60.81    -0.076 C 
ATOM    647  H   ILE A 294      -7.677 -15.148 -16.160  1.00 74.00     0.163 HD
ATOM    648  HA  ILE A 294      -9.432 -16.145 -17.901  1.00 71.08     0.088 H 
ATOM    649  HB  ILE A 294      -9.899 -15.422 -15.204  1.00 67.77     0.043 H 
ATOM    650 2HG1 ILE A 294      -9.291 -18.029 -16.122  1.00 65.09     0.033 H 
ATOM    651 3HG1 ILE A 294      -8.230 -17.103 -15.390  1.00 65.09     0.033 H 
ATOM    652 1HG2 ILE A 294     -11.778 -16.804 -15.338  1.00 75.23     0.028 H 
ATOM    653 2HG2 ILE A 294     -11.879 -15.630 -16.404  1.00 75.23     0.028 H 
ATOM    654 3HG2 ILE A 294     -11.453 -17.089 -16.867  1.00 75.23     0.028 H 
ATOM    655 1HD1 ILE A 294      -9.078 -18.663 -13.908  1.00 73.01     0.027 H 
ATOM    656 2HD1 ILE A 294      -9.488 -17.201 -13.441  1.00 73.01     0.027 H 
ATOM    657 3HD1 ILE A 294     -10.550 -18.128 -14.174  1.00 73.01     0.027 H 
ATOM    658  N   LYS A 295     -10.863 -14.296 -18.620  1.00 61.01    -0.346 N 
ATOM    659  CA  LYS A 295     -11.591 -13.138 -19.127  1.00 60.85     0.089 C 
ATOM    660  C   LYS A 295     -13.103 -13.315 -19.171  1.00 69.76     0.241 C 
ATOM    661  O   LYS A 295     -13.813 -12.311 -19.313  1.00 72.80    -0.271 OA
ATOM    662  CB  LYS A 295     -11.105 -12.781 -20.539  1.00 52.97    -0.038 C 
ATOM    663  CG  LYS A 295      -9.619 -12.454 -20.631  1.00 60.61    -0.061 C 
ATOM    664  CD  LYS A 295      -9.277 -11.149 -19.930  1.00 61.69    -0.043 C 
ATOM    665  CE  LYS A 295      -7.891 -10.661 -20.312  1.00 43.72     0.080 C 
ATOM    666  NZ  LYS A 295      -7.432  -9.550 -19.432  1.00 62.28    -0.079 N 
ATOM    667  H   LYS A 295     -11.034 -15.025 -19.043  1.00 73.26     0.163 HD
ATOM    668  HA  LYS A 295     -11.402 -12.380 -18.552  1.00 73.06     0.087 H 
ATOM    669  HB2 LYS A 295     -11.278 -13.534 -21.126  1.00 63.62     0.036 H 
ATOM    670  HB3 LYS A 295     -11.597 -12.005 -20.850  1.00 63.62     0.036 H 
ATOM    671  HG2 LYS A 295      -9.110 -13.165 -20.211  1.00 72.77     0.033 H 
ATOM    672  HG3 LYS A 295      -9.368 -12.370 -21.564  1.00 72.77     0.033 H 
ATOM    673  HD2 LYS A 295      -9.920 -10.470 -20.186  1.00 74.07     0.035 H 
ATOM    674  HD3 LYS A 295      -9.298 -11.286 -18.970  1.00 74.07     0.035 H 
ATOM    675  HE2 LYS A 295      -7.260 -11.394 -20.228  1.00 52.50     0.075 H 
ATOM    676  HE3 LYS A 295      -7.907 -10.337 -21.226  1.00 52.50     0.075 H 
ATOM    677  HZ1 LYS A 295      -6.619  -9.284 -19.677  1.00 74.78     0.274 HD
ATOM    678  HZ2 LYS A 295      -7.993  -8.862 -19.495  1.00 74.78     0.274 HD
ATOM    679  HZ3 LYS A 295      -7.404  -9.825 -18.586  1.00 74.78     0.274 HD
ATOM    680  N   SER A 296     -13.621 -14.537 -19.061  1.00 72.83    -0.344 N 
ATOM    681  CA  SER A 296     -15.053 -14.795 -19.094  1.00 68.47     0.109 C 
ATOM    682  C   SER A 296     -15.451 -15.620 -17.882  1.00 63.45     0.243 C 
ATOM    683  O   SER A 296     -14.617 -16.267 -17.246  1.00 60.55    -0.271 OA
ATOM    684  CB  SER A 296     -15.457 -15.536 -20.372  1.00 74.26     0.044 C 
ATOM    685  OG  SER A 296     -15.230 -14.722 -21.513  1.00 89.35    -0.398 OA
ATOM    686  H   SER A 296     -13.148 -15.249 -18.965  1.00 87.44     0.163 HD
ATOM    687  HA  SER A 296     -15.533 -13.952 -19.063  1.00 82.21     0.090 H 
ATOM    688  HB2 SER A 296     -14.926 -16.345 -20.450  1.00 89.16     0.077 H 
ATOM    689  HB3 SER A 296     -16.400 -15.759 -20.325  1.00 89.16     0.077 H 
ATOM    690  HG  SER A 296     -15.454 -15.136 -22.209  1.00107.27     0.209 HD
ATOM    691  N   ALA A 297     -16.746 -15.593 -17.566  1.00 71.10    -0.346 N 
ATOM    692  CA  ALA A 297     -17.258 -16.453 -16.505  1.00 62.95     0.086 C 
ATOM    693  C   ALA A 297     -17.156 -17.918 -16.904  1.00 70.84     0.240 C 
ATOM    694  O   ALA A 297     -16.712 -18.759 -16.114  1.00 60.19    -0.271 OA
ATOM    695  CB  ALA A 297     -18.705 -16.089 -16.177  1.00 60.67    -0.049 C 
ATOM    696  H   ALA A 297     -17.337 -15.096 -17.944  1.00 85.37     0.163 HD
ATOM    697  HA  ALA A 297     -16.725 -16.321 -15.705  1.00 75.58     0.086 H 
ATOM    698  HB1 ALA A 297     -19.024 -16.672 -15.470  1.00 72.85     0.030 H 
ATOM    699  HB2 ALA A 297     -18.739 -15.165 -15.885  1.00 72.85     0.030 H 
ATOM    700  HB3 ALA A 297     -19.247 -16.206 -16.972  1.00 72.85     0.030 H 
ATOM    701  N   GLU A 298     -17.555 -18.241 -18.139  1.00 79.46    -0.346 N 
ATOM    702  CA  GLU A 298     -17.521 -19.627 -18.593  1.00 67.09     0.090 C 
ATOM    703  C   GLU A 298     -16.094 -20.147 -18.689  1.00 62.86     0.241 C 
ATOM    704  O   GLU A 298     -15.856 -21.338 -18.455  1.00 67.88    -0.271 OA
ATOM    705  CB  GLU A 298     -18.220 -19.762 -19.946  1.00 72.97    -0.029 C 
ATOM    706  CG  GLU A 298     -19.628 -19.182 -19.999  1.00 79.83     0.018 C 
ATOM    707  CD  GLU A 298     -19.645 -17.712 -20.386  1.00105.36     0.172 C 
ATOM    708  OE1 GLU A 298     -18.886 -16.924 -19.779  1.00 98.49    -0.648 OA
ATOM    709  OE2 GLU A 298     -20.409 -17.347 -21.306  1.00118.78    -0.648 OA
ATOM    710  H   GLU A 298     -17.845 -17.681 -18.723  1.00 95.39     0.163 HD
ATOM    711  HA  GLU A 298     -17.998 -20.179 -17.953  1.00 80.55     0.087 H 
ATOM    712  HB2 GLU A 298     -17.689 -19.304 -20.616  1.00 87.61     0.037 H 
ATOM    713  HB3 GLU A 298     -18.283 -20.704 -20.168  1.00 87.61     0.037 H 
ATOM    714  HG2 GLU A 298     -20.147 -19.671 -20.657  1.00 95.84     0.049 H 
ATOM    715  HG3 GLU A 298     -20.038 -19.266 -19.124  1.00 95.84     0.049 H 
ATOM    716  N   GLU A 299     -15.139 -19.281 -19.033  1.00 54.03    -0.346 N 
ATOM    717  CA  GLU A 299     -13.737 -19.684 -19.018  1.00 54.34     0.090 C 
ATOM    718  C   GLU A 299     -13.328 -20.162 -17.629  1.00 71.55     0.241 C 
ATOM    719  O   GLU A 299     -12.694 -21.214 -17.478  1.00 67.99    -0.271 OA
ATOM    720  CB  GLU A 299     -12.857 -18.519 -19.471  1.00 61.78    -0.029 C 
ATOM    721  CG  GLU A 299     -11.380 -18.857 -19.608  1.00 60.72     0.018 C 
ATOM    722  CD  GLU A 299     -10.560 -17.678 -20.110  1.00 60.35     0.172 C 
ATOM    723  OE1 GLU A 299      -9.514 -17.904 -20.755  1.00 50.49    -0.648 OA
ATOM    724  OE2 GLU A 299     -10.968 -16.522 -19.865  1.00 59.67    -0.648 OA
ATOM    725  H   GLU A 299     -15.275 -18.467 -19.275  1.00 64.88     0.163 HD
ATOM    726  HA  GLU A 299     -13.610 -20.418 -19.640  1.00 65.25     0.087 H 
ATOM    727  HB2 GLU A 299     -13.170 -18.212 -20.336  1.00 74.18     0.037 H 
ATOM    728  HB3 GLU A 299     -12.935 -17.802 -18.822  1.00 74.18     0.037 H 
ATOM    729  HG2 GLU A 299     -11.033 -19.119 -18.741  1.00 72.91     0.049 H 
ATOM    730  HG3 GLU A 299     -11.279 -19.585 -20.241  1.00 72.91     0.049 H 
ATOM    731  N   GLN A 300     -13.691 -19.395 -16.597  1.00 59.69    -0.346 N 
ATOM    732  CA  GLN A 300     -13.415 -19.786 -15.219  1.00 51.05     0.090 C 
ATOM    733  C   GLN A 300     -13.946 -21.183 -14.928  1.00 55.97     0.241 C 
ATOM    734  O   GLN A 300     -13.193 -22.084 -14.545  1.00 59.00    -0.271 OA
ATOM    735  CB  GLN A 300     -14.028 -18.752 -14.265  1.00 61.37    -0.030 C 
ATOM    736  CG  GLN A 300     -14.482 -19.262 -12.886  1.00 70.92     0.011 C 
ATOM    737  CD  GLN A 300     -13.341 -19.742 -12.006  1.00 65.77     0.215 C 
ATOM    738  OE1 GLN A 300     -12.168 -19.507 -12.302  1.00 68.67    -0.274 OA
ATOM    739  NE2 GLN A 300     -13.682 -20.405 -10.906  1.00 58.47    -0.370 N 
ATOM    740  H   GLN A 300     -14.099 -18.642 -16.672  1.00 71.67     0.163 HD
ATOM    741  HA  GLN A 300     -12.455 -19.793 -15.078  1.00 61.31     0.087 H 
ATOM    742  HB2 GLN A 300     -13.370 -18.056 -14.111  1.00 73.69     0.037 H 
ATOM    743  HB3 GLN A 300     -14.805 -18.366 -14.698  1.00 73.69     0.037 H 
ATOM    744  HG2 GLN A 300     -14.934 -18.542 -12.419  1.00 85.15     0.047 H 
ATOM    745  HG3 GLN A 300     -15.091 -20.006 -13.013  1.00 85.15     0.047 H 
ATOM    746 1HE2 GLN A 300     -14.512 -20.548 -10.731  1.00 70.21     0.159 HD
ATOM    747 2HE2 GLN A 300     -13.074 -20.697 -10.373  1.00 70.21     0.159 HD
ATOM    748  N   ASN A 301     -15.255 -21.380 -15.106  1.00 61.80    -0.346 N 
ATOM    749  CA  ASN A 301     -15.858 -22.664 -14.765  1.00 60.42     0.097 C 
ATOM    750  C   ASN A 301     -15.221 -23.789 -15.569  1.00 61.92     0.241 C 
ATOM    751  O   ASN A 301     -15.048 -24.906 -15.064  1.00 64.66    -0.271 OA
ATOM    752  CB  ASN A 301     -17.369 -22.622 -15.006  1.00 52.18     0.036 C 
ATOM    753  CG  ASN A 301     -18.033 -21.402 -14.385  1.00 67.17     0.217 C 
ATOM    754  OD1 ASN A 301     -18.245 -20.396 -15.056  1.00 83.23    -0.274 OA
ATOM    755  ND2 ASN A 301     -18.371 -21.490 -13.104  1.00 63.72    -0.370 N 
ATOM    756  H   ASN A 301     -15.804 -20.796 -15.417  1.00 74.21     0.163 HD
ATOM    757  HA  ASN A 301     -15.708 -22.845 -13.824  1.00 72.55     0.088 H 
ATOM    758  HB2 ASN A 301     -17.536 -22.601 -15.962  1.00 62.66     0.051 H 
ATOM    759  HB3 ASN A 301     -17.773 -23.414 -14.617  1.00 62.66     0.051 H 
ATOM    760 1HD2 ASN A 301     -18.750 -20.825 -12.712  1.00 76.51     0.159 HD
ATOM    761 2HD2 ASN A 301     -18.209 -22.212 -12.665  1.00 76.51     0.159 HD
ATOM    762  N   PHE A 302     -14.861 -23.513 -16.822  1.00 51.21    -0.346 N 
ATOM    763  CA  PHE A 302     -14.160 -24.503 -17.631  1.00 55.65     0.093 C 
ATOM    764  C   PHE A 302     -12.843 -24.898 -16.976  1.00 60.34     0.241 C 
ATOM    765  O   PHE A 302     -12.628 -26.064 -16.627  1.00 57.79    -0.271 OA
ATOM    766  CB  PHE A 302     -13.922 -23.950 -19.037  1.00 61.34    -0.014 C 
ATOM    767  CG  PHE A 302     -13.156 -24.884 -19.935  1.00 66.28    -0.056 A 
ATOM    768  CD1 PHE A 302     -13.816 -25.848 -20.679  1.00 64.65    -0.077 A 
ATOM    769  CD2 PHE A 302     -11.777 -24.796 -20.037  1.00 66.69    -0.077 A 
ATOM    770  CE1 PHE A 302     -13.118 -26.706 -21.504  1.00 52.11    -0.082 A 
ATOM    771  CE2 PHE A 302     -11.073 -25.653 -20.862  1.00 61.87    -0.082 A 
ATOM    772  CZ  PHE A 302     -11.746 -26.609 -21.596  1.00 58.58    -0.083 A 
ATOM    773  H   PHE A 302     -15.010 -22.766 -17.222  1.00 61.50     0.163 HD
ATOM    774  HA  PHE A 302     -14.710 -25.298 -17.707  1.00 66.83     0.088 H 
ATOM    775  HB2 PHE A 302     -14.781 -23.776 -19.454  1.00 73.65     0.043 H 
ATOM    776  HB3 PHE A 302     -13.417 -23.125 -18.967  1.00 73.65     0.043 H 
ATOM    777  HD1 PHE A 302     -14.742 -25.919 -20.621  1.00 77.62     0.084 H 
ATOM    778  HD2 PHE A 302     -11.320 -24.153 -19.544  1.00 80.07     0.084 H 
ATOM    779  HE1 PHE A 302     -13.572 -27.349 -21.998  1.00 62.58     0.083 H 
ATOM    780  HE2 PHE A 302     -10.147 -25.585 -20.922  1.00 74.29     0.083 H 
ATOM    781  HZ  PHE A 302     -11.274 -27.186 -22.152  1.00 70.34     0.083 H 
ATOM    782  N   LEU A 303     -11.950 -23.924 -16.787  1.00 59.74    -0.346 N 
ATOM    783  CA  LEU A 303     -10.644 -24.211 -16.202  1.00 59.74     0.089 C 
ATOM    784  C   LEU A 303     -10.774 -24.770 -14.790  1.00 55.56     0.241 C 
ATOM    785  O   LEU A 303     -10.096 -25.744 -14.437  1.00 54.28    -0.271 OA
ATOM    786  CB  LEU A 303      -9.795 -22.944 -16.197  1.00 59.46    -0.035 C 
ATOM    787  CG  LEU A 303      -9.561 -22.357 -17.584  1.00 56.38    -0.059 C 
ATOM    788  CD1 LEU A 303      -9.055 -20.938 -17.466  1.00 55.35    -0.073 C 
ATOM    789  CD2 LEU A 303      -8.579 -23.223 -18.360  1.00 73.85    -0.073 C 
ATOM    790  H   LEU A 303     -12.077 -23.097 -16.987  1.00 71.73     0.163 HD
ATOM    791  HA  LEU A 303     -10.192 -24.873 -16.747  1.00 71.74     0.087 H 
ATOM    792  HB2 LEU A 303     -10.242 -22.270 -15.661  1.00 71.40     0.037 H 
ATOM    793  HB3 LEU A 303      -8.929 -23.150 -15.812  1.00 71.40     0.037 H 
ATOM    794  HG  LEU A 303     -10.401 -22.340 -18.070  1.00 67.70     0.038 H 
ATOM    795 1HD1 LEU A 303      -8.911 -20.580 -18.356  1.00 66.47     0.028 H 
ATOM    796 2HD1 LEU A 303      -9.716 -20.405 -16.997  1.00 66.47     0.028 H 
ATOM    797 3HD1 LEU A 303      -8.220 -20.941 -16.972  1.00 66.47     0.028 H 
ATOM    798 1HD2 LEU A 303      -8.443 -22.835 -19.238  1.00 88.67     0.028 H 
ATOM    799 2HD2 LEU A 303      -7.738 -23.255 -17.878  1.00 88.67     0.028 H 
ATOM    800 3HD2 LEU A 303      -8.947 -24.117 -18.446  1.00 88.67     0.028 H 
ATOM    801  N   GLN A 304     -11.631 -24.164 -13.964  1.00 56.04    -0.346 N 
ATOM    802  CA  GLN A 304     -11.838 -24.672 -12.612  1.00 61.56     0.090 C 
ATOM    803  C   GLN A 304     -12.225 -26.142 -12.624  1.00 66.34     0.241 C 
ATOM    804  O   GLN A 304     -11.887 -26.883 -11.693  1.00 61.01    -0.271 OA
ATOM    805  CB  GLN A 304     -12.917 -23.855 -11.899  1.00 52.44    -0.030 C 
ATOM    806  CG  GLN A 304     -12.977 -24.087 -10.399  1.00 56.17     0.011 C 
ATOM    807  CD  GLN A 304     -11.799 -23.465  -9.668  1.00 67.45     0.215 C 
ATOM    808  OE1 GLN A 304     -11.705 -22.244  -9.544  1.00 64.87    -0.274 OA
ATOM    809  NE2 GLN A 304     -10.891 -24.305  -9.185  1.00 68.23    -0.370 N 
ATOM    810  H   GLN A 304     -12.097 -23.469 -14.161  1.00 67.29     0.163 HD
ATOM    811  HA  GLN A 304     -11.012 -24.582 -12.110  1.00 73.92     0.087 H 
ATOM    812  HB2 GLN A 304     -12.743 -22.912 -12.046  1.00 62.97     0.037 H 
ATOM    813  HB3 GLN A 304     -13.782 -24.091 -12.269  1.00 62.97     0.037 H 
ATOM    814  HG2 GLN A 304     -13.791 -23.692 -10.049  1.00 67.45     0.047 H 
ATOM    815  HG3 GLN A 304     -12.969 -25.041 -10.225  1.00 67.45     0.047 H 
ATOM    816 1HE2 GLN A 304     -10.990 -25.152  -9.292  1.00 81.92     0.159 HD
ATOM    817 2HE2 GLN A 304     -10.206 -24.001  -8.764  1.00 81.92     0.159 HD
ATOM    818  N   LEU A 305     -12.931 -26.584 -13.668  1.00 66.06    -0.346 N 
ATOM    819  CA  LEU A 305     -13.347 -27.978 -13.752  1.00 65.39     0.089 C 
ATOM    820  C   LEU A 305     -12.185 -28.883 -14.146  1.00 63.79     0.241 C 
ATOM    821  O   LEU A 305     -11.941 -29.906 -13.498  1.00 58.89    -0.271 OA
ATOM    822  CB  LEU A 305     -14.501 -28.119 -14.744  1.00 58.52    -0.035 C 
ATOM    823  CG  LEU A 305     -14.974 -29.550 -15.013  1.00 57.25    -0.059 C 
ATOM    824  CD1 LEU A 305     -15.358 -30.248 -13.727  1.00 56.79    -0.073 C 
ATOM    825  CD2 LEU A 305     -16.144 -29.548 -15.975  1.00 60.78    -0.073 C 
ATOM    826  H   LEU A 305     -13.177 -26.098 -14.333  1.00 79.32     0.163 HD
ATOM    827  HA  LEU A 305     -13.666 -28.264 -12.881  1.00 78.51     0.087 H 
ATOM    828  HB2 LEU A 305     -15.261 -27.621 -14.404  1.00 70.27     0.037 H 
ATOM    829  HB3 LEU A 305     -14.222 -27.742 -15.593  1.00 70.27     0.037 H 
ATOM    830  HG  LEU A 305     -14.251 -30.051 -15.421  1.00 68.75     0.038 H 
ATOM    831 1HD1 LEU A 305     -15.651 -31.149 -13.933  1.00 68.19     0.028 H 
ATOM    832 2HD1 LEU A 305     -14.585 -30.277 -13.142  1.00 68.19     0.028 H 
ATOM    833 3HD1 LEU A 305     -16.076 -29.754 -13.303  1.00 68.19     0.028 H 
ATOM    834 1HD2 LEU A 305     -16.426 -30.463 -16.130  1.00 72.98     0.028 H 
ATOM    835 2HD2 LEU A 305     -16.872 -29.038 -15.586  1.00 72.98     0.028 H 
ATOM    836 3HD2 LEU A 305     -15.864 -29.142 -16.810  1.00 72.98     0.028 H 
ATOM    837  N   GLN A 306     -11.456 -28.524 -15.208  1.00 64.24    -0.347 N 
ATOM    838  CA  GLN A 306     -10.319 -29.340 -15.622  1.00 57.54     0.078 C 
ATOM    839  C   GLN A 306      -9.307 -29.473 -14.490  1.00 62.15     0.219 C 
ATOM    840  O   GLN A 306      -8.740 -30.551 -14.274  1.00 60.16    -0.287 OA
ATOM    841  CB  GLN A 306      -9.643 -28.741 -16.860  1.00 55.36    -0.031 C 
ATOM    842  CG  GLN A 306     -10.565 -28.157 -17.929  1.00 59.67     0.011 C 
ATOM    843  CD  GLN A 306     -11.664 -29.104 -18.377  1.00 61.96     0.215 C 
ATOM    844  OE1 GLN A 306     -11.429 -30.291 -18.609  1.00 55.71    -0.274 OA
ATOM    845  NE2 GLN A 306     -12.876 -28.576 -18.512  1.00 59.57    -0.370 N 
ATOM    846  H   GLN A 306     -11.598 -27.828 -15.693  1.00 77.13     0.163 HD
ATOM    847  HA  GLN A 306     -10.633 -30.228 -15.851  1.00 69.09     0.085 H 
ATOM    848  HB2 GLN A 306      -9.054 -28.027 -16.568  1.00 66.48     0.037 H 
ATOM    849  HB3 GLN A 306      -9.116 -29.436 -17.284  1.00 66.48     0.037 H 
ATOM    850  HG2 GLN A 306     -10.988 -27.359 -17.575  1.00 71.66     0.047 H 
ATOM    851  HG3 GLN A 306     -10.034 -27.930 -18.709  1.00 71.66     0.047 H 
ATOM    852 1HE2 GLN A 306     -13.003 -27.742 -18.342  1.00 71.53     0.159 HD
ATOM    853 2HE2 GLN A 306     -13.534 -29.068 -18.764  1.00 71.53     0.159 HD
ATOM    854  N   SER A 307      -9.069 -28.385 -13.754  1.00 57.58     0.000 N 
ATOM    855  CA  SER A 307      -8.085 -28.415 -12.678  0.64 74.00     0.049 C 
ATOM    857  C   SER A 307      -8.533 -29.328 -11.542  1.00 70.65     0.158 C 
ATOM    858  O   SER A 307      -7.754 -30.155 -11.054  1.00 65.66    -0.282 OA
ATOM    859  CB  SER A 307      -7.832 -26.996 -12.163  0.64 74.48     0.029 C 
ATOM    861  OG  SER A 307      -9.048 -26.293 -11.969  0.64 70.13    -0.400 OA
ATOM    863  H   SER A 307      -9.460 -27.626 -13.859  0.64 69.15     0.000 HD
ATOM    865  HA  SER A 307      -7.248 -28.760 -13.026  0.64 88.85     0.058 H 
ATOM    867  HB2 SER A 307      -7.360 -27.049 -11.317  0.64 89.43     0.075 H 
ATOM    869  HB3 SER A 307      -7.292 -26.518 -12.812  0.64 89.43     0.075 H 
ATOM    871  HG  SER A 307      -9.467 -26.238 -12.694  0.64 84.20     0.209 HD
ATOM    873  N   SER A 308      -9.787 -29.189 -11.103  1.00 65.64    -0.352 N 
ATOM    874  CA  SER A 308     -10.263 -29.981  -9.972  1.00 67.58     0.109 C 
ATOM    875  C   SER A 308     -10.289 -31.466 -10.313  1.00 73.51     0.243 C 
ATOM    876  O   SER A 308      -9.762 -32.296  -9.562  1.00 78.58    -0.271 OA
ATOM    877  CB  SER A 308     -11.650 -29.504  -9.543  1.00 67.52     0.044 C 
ATOM    878  OG  SER A 308     -12.663 -30.107 -10.326  1.00 80.73    -0.398 OA
ATOM    879  H   SER A 308     -10.370 -28.652 -11.437  1.00 78.81     0.163 HD
ATOM    880  HA  SER A 308      -9.659 -29.857  -9.224  1.00 81.14     0.090 H 
ATOM    881  HB2 SER A 308     -11.790 -29.739  -8.612  1.00 81.07     0.077 H 
ATOM    882  HB3 SER A 308     -11.700 -28.541  -9.652  1.00 81.07     0.077 H 
ATOM    883  HG  SER A 308     -13.419 -29.835 -10.078  1.00 96.93     0.209 HD
ATOM    884  N   ARG A 309     -10.896 -31.823 -11.447  1.00 71.69    -0.346 N 
ATOM    885  CA  ARG A 309     -11.059 -33.229 -11.799  1.00 77.36     0.089 C 
ATOM    886  C   ARG A 309      -9.733 -33.939 -12.038  1.00 74.98     0.241 C 
ATOM    887  O   ARG A 309      -9.712 -35.173 -12.083  1.00 88.46    -0.271 OA
ATOM    888  CB  ARG A 309     -11.952 -33.361 -13.034  1.00 71.44    -0.036 C 
ATOM    889  CG  ARG A 309     -13.360 -32.810 -12.827  1.00 88.99    -0.048 C 
ATOM    890  CD  ARG A 309     -14.176 -33.640 -11.838  1.00101.04     0.009 C 
ATOM    891  NE  ARG A 309     -15.156 -34.496 -12.503  1.00 93.19    -0.227 N 
ATOM    892  CZ  ARG A 309     -16.054 -35.242 -11.867  1.00 95.22     0.665 C 
ATOM    893  NH1 ARG A 309     -16.107 -35.243 -10.541  1.00114.63    -0.235 N 
ATOM    894  NH2 ARG A 309     -16.905 -35.988 -12.556  1.00 86.58    -0.235 N 
ATOM    895  H   ARG A 309     -11.219 -31.273 -12.024  1.00 86.07     0.163 HD
ATOM    896  HA  ARG A 309     -11.504 -33.681 -11.065  1.00 92.88     0.087 H 
ATOM    897  HB2 ARG A 309     -11.547 -32.872 -13.768  1.00 85.77     0.036 H 
ATOM    898  HB3 ARG A 309     -12.031 -34.299 -13.266  1.00 85.77     0.036 H 
ATOM    899  HG2 ARG A 309     -13.298 -31.906 -12.481  1.00106.83     0.035 H 
ATOM    900  HG3 ARG A 309     -13.827 -32.810 -13.677  1.00106.83     0.035 H 
ATOM    901  HD2 ARG A 309     -13.576 -34.208 -11.329  1.00121.29     0.064 H 
ATOM    902  HD3 ARG A 309     -14.654 -33.042 -11.242  1.00121.29     0.064 H 
ATOM    903  HE  ARG A 309     -15.151 -34.519 -13.363  1.00111.87     0.177 HD
ATOM    904 HH11 ARG A 309     -15.558 -34.760 -10.088  1.00137.61     0.174 HD
ATOM    905 HH12 ARG A 309     -16.690 -35.727 -10.134  1.00137.61     0.174 HD
ATOM    906 HH21 ARG A 309     -16.875 -35.991 -13.416  1.00103.94     0.174 HD
ATOM    907 HH22 ARG A 309     -17.486 -36.470 -12.145  1.00103.94     0.174 HD
ATOM    908  N   SER A 310      -8.636 -33.204 -12.199  1.00 63.71    -0.344 N 
ATOM    909  CA  SER A 310      -7.311 -33.804 -12.223  1.00 70.04     0.109 C 
ATOM    910  C   SER A 310      -6.644 -33.773 -10.856  1.00 74.70     0.243 C 
ATOM    911  O   SER A 310      -5.498 -34.219 -10.732  1.00 73.33    -0.271 OA
ATOM    912  CB  SER A 310      -6.421 -33.098 -13.255  1.00 79.28     0.044 C 
ATOM    913  OG  SER A 310      -6.177 -31.748 -12.900  1.00 78.26    -0.398 OA
ATOM    914  H   SER A 310      -8.635 -32.350 -12.297  1.00 76.50     0.163 HD
ATOM    915  HA  SER A 310      -7.395 -34.733 -12.490  1.00 84.10     0.090 H 
ATOM    916  HB2 SER A 310      -5.573 -33.566 -13.309  1.00 95.18     0.077 H 
ATOM    917  HB3 SER A 310      -6.864 -33.120 -14.117  1.00 95.18     0.077 H 
ATOM    918  HG  SER A 310      -6.903 -31.328 -12.851  1.00 93.96     0.209 HD
ATOM    919  N   ASN A 311      -7.336 -33.269  -9.835  1.00 66.66    -0.345 N 
ATOM    920  CA  ASN A 311      -6.811 -33.193  -8.473  1.00 77.82     0.097 C 
ATOM    921  C   ASN A 311      -5.393 -32.625  -8.471  1.00 73.03     0.241 C 
ATOM    922  O   ASN A 311      -4.428 -33.264  -8.047  1.00 60.21    -0.271 OA
ATOM    923  CB  ASN A 311      -6.863 -34.564  -7.796  1.00 83.79     0.036 C 
ATOM    924  CG  ASN A 311      -8.278 -34.984  -7.450  1.00 93.41     0.217 C 
ATOM    925  OD1 ASN A 311      -8.803 -35.958  -7.993  1.00 89.30    -0.274 OA
ATOM    926  ND2 ASN A 311      -8.907 -34.243  -6.541  1.00100.25    -0.370 N 
ATOM    927  H   ASN A 311      -8.133 -32.956  -9.909  1.00 80.04     0.163 HD
ATOM    928  HA  ASN A 311      -7.370 -32.590  -7.958  1.00 93.43     0.088 H 
ATOM    929  HB2 ASN A 311      -6.491 -35.229  -8.396  1.00100.60     0.051 H 
ATOM    930  HB3 ASN A 311      -6.349 -34.532  -6.974  1.00100.60     0.051 H 
ATOM    931 1HD2 ASN A 311      -9.712 -34.438  -6.309  1.00120.35     0.159 HD
ATOM    932 2HD2 ASN A 311      -8.508 -33.570  -6.184  1.00120.35     0.159 HD
ATOM    933  N   ARG A 312      -5.291 -31.393  -8.964  1.00 73.80    -0.346 N 
ATOM    934  CA  ARG A 312      -4.018 -30.700  -9.081  1.00 66.56     0.089 C 
ATOM    935  C   ARG A 312      -4.192 -29.238  -8.708  1.00 74.56     0.241 C 
ATOM    936  O   ARG A 312      -5.084 -28.562  -9.229  1.00 70.27    -0.271 OA
ATOM    937  CB  ARG A 312      -3.463 -30.798 -10.502  1.00 63.33    -0.036 C 
ATOM    938  CG  ARG A 312      -2.824 -32.127 -10.820  1.00 83.36    -0.048 C 
ATOM    939  CD  ARG A 312      -2.378 -32.186 -12.269  1.00 85.40     0.009 C 
ATOM    940  NE  ARG A 312      -1.485 -33.313 -12.522  1.00 92.34    -0.227 N 
ATOM    941  CZ  ARG A 312      -0.982 -33.616 -13.714  1.00 92.01     0.665 C 
ATOM    942  NH1 ARG A 312      -1.283 -32.879 -14.777  1.00 74.21    -0.235 N 
ATOM    943  NH2 ARG A 312      -0.177 -34.661 -13.845  1.00 95.20    -0.235 N 
ATOM    944  H   ARG A 312      -5.961 -30.931  -9.241  1.00 88.61     0.163 HD
ATOM    945  HA  ARG A 312      -3.376 -31.098  -8.473  1.00 79.92     0.087 H 
ATOM    946  HB2 ARG A 312      -4.189 -30.661 -11.131  1.00 76.04     0.036 H 
ATOM    947  HB3 ARG A 312      -2.791 -30.110 -10.623  1.00 76.04     0.036 H 
ATOM    948  HG2 ARG A 312      -2.046 -32.252 -10.255  1.00100.08     0.035 H 
ATOM    949  HG3 ARG A 312      -3.468 -32.837 -10.669  1.00100.08     0.035 H 
ATOM    950  HD2 ARG A 312      -3.157 -32.284 -12.838  1.00102.53     0.064 H 
ATOM    951  HD3 ARG A 312      -1.904 -31.369 -12.489  1.00102.53     0.064 H 
ATOM    952  HE  ARG A 312      -1.271 -33.812 -11.856  1.00110.85     0.177 HD
ATOM    953 HH11 ARG A 312      -1.805 -32.201 -14.697  1.00 89.10     0.174 HD
ATOM    954 HH12 ARG A 312      -0.955 -33.081 -15.547  1.00 89.10     0.174 HD
ATOM    955 HH21 ARG A 312       0.019 -35.141 -13.159  1.00114.29     0.174 HD
ATOM    956 HH22 ARG A 312       0.148 -34.860 -14.616  1.00114.29     0.174 HD
ATOM    957  N   PHE A 313      -3.341 -28.761  -7.805  1.00 75.20    -0.346 N 
ATOM    958  CA  PHE A 313      -3.249 -27.336  -7.529  1.00 64.24     0.093 C 
ATOM    959  C   PHE A 313      -2.498 -26.646  -8.662  1.00 65.48     0.241 C 
ATOM    960  O   PHE A 313      -1.357 -27.004  -8.972  1.00 60.92    -0.271 OA
ATOM    961  CB  PHE A 313      -2.547 -27.098  -6.196  1.00 65.42    -0.014 C 
ATOM    962  CG  PHE A 313      -3.318 -27.600  -5.005  1.00 71.51    -0.056 A 
ATOM    963  CD1 PHE A 313      -4.583 -27.102  -4.718  1.00 73.81    -0.077 A 
ATOM    964  CD2 PHE A 313      -2.774 -28.559  -4.164  1.00 66.40    -0.077 A 
ATOM    965  CE1 PHE A 313      -5.294 -27.559  -3.620  1.00 63.19    -0.082 A 
ATOM    966  CE2 PHE A 313      -3.478 -29.017  -3.065  1.00 64.92    -0.082 A 
ATOM    967  CZ  PHE A 313      -4.740 -28.517  -2.792  1.00 59.00    -0.083 A 
ATOM    968  H   PHE A 313      -2.805 -29.245  -7.338  1.00 90.29     0.163 HD
ATOM    969  HA  PHE A 313      -4.141 -26.958  -7.478  1.00 77.14     0.088 H 
ATOM    970  HB2 PHE A 313      -1.691 -27.554  -6.208  1.00 78.55     0.043 H 
ATOM    971  HB3 PHE A 313      -2.410 -26.145  -6.080  1.00 78.55     0.043 H 
ATOM    972  HD1 PHE A 313      -4.959 -26.457  -5.273  1.00 88.62     0.084 H 
ATOM    973  HD2 PHE A 313      -1.927 -28.899  -4.342  1.00 79.73     0.084 H 
ATOM    974  HE1 PHE A 313      -6.141 -27.220  -3.439  1.00 75.87     0.083 H 
ATOM    975  HE2 PHE A 313      -3.104 -29.663  -2.510  1.00 77.95     0.083 H 
ATOM    976  HZ  PHE A 313      -5.214 -28.825  -2.054  1.00 70.85     0.083 H 
ATOM    977  N   THR A 314      -3.138 -25.649  -9.271  1.00 66.52    -0.344 N 
ATOM    978  CA  THR A 314      -2.707 -25.105 -10.553  1.00 62.12     0.113 C 
ATOM    979  C   THR A 314      -2.535 -23.597 -10.464  1.00 57.26     0.243 C 
ATOM    980  O   THR A 314      -3.456 -22.886 -10.049  1.00 59.42    -0.271 OA
ATOM    981  CB  THR A 314      -3.724 -25.444 -11.647  1.00 60.65     0.060 C 
ATOM    982  OG1 THR A 314      -4.011 -26.847 -11.618  1.00 63.80    -0.393 OA
ATOM    983  CG2 THR A 314      -3.181 -25.082 -13.008  1.00 67.07    -0.050 C 
ATOM    984  H   THR A 314      -3.838 -25.264  -8.953  1.00 79.87     0.163 HD
ATOM    985  HA  THR A 314      -1.853 -25.497 -10.797  1.00 74.59     0.091 H 
ATOM    986  HB  THR A 314      -4.540 -24.943 -11.497  1.00 72.83     0.086 H 
ATOM    987  HG1 THR A 314      -4.569 -27.038 -12.216  1.00 76.60     0.210 HD
ATOM    988 1HG2 THR A 314      -3.832 -25.300 -13.693  1.00 80.53     0.031 H 
ATOM    989 2HG2 THR A 314      -2.990 -24.132 -13.046  1.00 80.53     0.031 H 
ATOM    990 3HG2 THR A 314      -2.364 -25.575 -13.181  1.00 80.53     0.031 H 
ATOM    991  N   TRP A 315      -1.366 -23.115 -10.880  1.00 53.98    -0.346 N 
ATOM    992  CA  TRP A 315      -1.115 -21.682 -10.948  1.00 56.41     0.093 C 
ATOM    993  C   TRP A 315      -1.954 -21.035 -12.044  1.00 61.77     0.241 C 
ATOM    994  O   TRP A 315      -2.196 -21.629 -13.098  1.00 58.72    -0.271 OA
ATOM    995  CB  TRP A 315       0.362 -21.406 -11.229  1.00 56.44    -0.012 C 
ATOM    996  CG  TRP A 315       1.295 -21.537 -10.052  1.00 56.17    -0.028 A 
ATOM    997  CD1 TRP A 315       2.491 -22.200 -10.028  1.00 57.60    -0.015 A 
ATOM    998  CD2 TRP A 315       1.123 -20.978  -8.740  1.00 53.05    -0.002 A 
ATOM    999  NE1 TRP A 315       3.069 -22.091  -8.787  1.00 54.47    -0.365 N 
ATOM   1000  CE2 TRP A 315       2.250 -21.348  -7.978  1.00 50.40     0.042 A 
ATOM   1001  CE3 TRP A 315       0.126 -20.206  -8.135  1.00 61.48    -0.070 A 
ATOM   1002  CZ2 TRP A 315       2.406 -20.974  -6.644  1.00 46.47    -0.056 A 
ATOM   1003  CZ3 TRP A 315       0.284 -19.836  -6.809  1.00 53.37    -0.082 A 
ATOM   1004  CH2 TRP A 315       1.415 -20.220  -6.080  1.00 49.88    -0.081 A 
ATOM   1005  H   TRP A 315      -0.700 -23.599 -11.129  1.00 64.83     0.163 HD
ATOM   1006  HA  TRP A 315      -1.349 -21.272 -10.100  1.00 67.74     0.088 H 
ATOM   1007  HB2 TRP A 315       0.665 -22.029 -11.908  1.00 67.77     0.044 H 
ATOM   1008  HB3 TRP A 315       0.445 -20.499 -11.564  1.00 67.77     0.044 H 
ATOM   1009  HD1 TRP A 315       2.861 -22.655 -10.750  1.00 69.16     0.112 H 
ATOM   1010  HE1 TRP A 315       3.822 -22.436  -8.555  1.00 65.41     0.165 HD
ATOM   1011  HE3 TRP A 315      -0.628 -19.946  -8.613  1.00 73.82     0.084 H 
ATOM   1012  HZ2 TRP A 315       3.155 -21.228  -6.156  1.00 55.81     0.086 H 
ATOM   1013  HZ3 TRP A 315      -0.372 -19.322  -6.396  1.00 64.09     0.083 H 
ATOM   1014  HH2 TRP A 315       1.494 -19.957  -5.192  1.00 59.91     0.083 H 
ATOM   1015  N   MET A 316      -2.393 -19.804 -11.788  1.00 52.16    -0.346 N 
ATOM   1016  CA  MET A 316      -2.976 -18.947 -12.808  1.00 50.24     0.090 C 
ATOM   1017  C   MET A 316      -2.243 -17.615 -12.784  1.00 61.55     0.240 C 
ATOM   1018  O   MET A 316      -1.575 -17.265 -11.806  1.00 58.63    -0.271 OA
ATOM   1019  CB  MET A 316      -4.483 -18.730 -12.608  1.00 45.94    -0.030 C 
ATOM   1020  CG  MET A 316      -4.922 -18.626 -11.162  1.00 76.19    -0.021 C 
ATOM   1021  SD  MET A 316      -6.679 -18.246 -10.993  1.00 68.38    -0.173 SA
ATOM   1022  CE  MET A 316      -6.615 -16.466 -10.883  1.00 57.65    -0.035 C 
ATOM   1023  H   MET A 316      -2.362 -19.438 -11.010  1.00 62.63     0.163 HD
ATOM   1024  HA  MET A 316      -2.848 -19.361 -13.676  1.00 60.33     0.087 H 
ATOM   1025  HB2 MET A 316      -4.739 -17.906 -13.052  1.00 55.18     0.037 H 
ATOM   1026  HB3 MET A 316      -4.959 -19.476 -13.006  1.00 55.18     0.037 H 
ATOM   1027  HG2 MET A 316      -4.754 -19.472 -10.719  1.00 91.47     0.049 H 
ATOM   1028  HG3 MET A 316      -4.419 -17.918 -10.729  1.00 91.47     0.049 H 
ATOM   1029  HE1 MET A 316      -7.517 -16.123 -10.786  1.00 69.23     0.041 H 
ATOM   1030  HE2 MET A 316      -6.082 -16.216 -10.112  1.00 69.23     0.041 H 
ATOM   1031  HE3 MET A 316      -6.212 -16.114 -11.692  1.00 69.23     0.041 H 
ATOM   1032  N   GLY A 317      -2.360 -16.876 -13.881  1.00 54.92    -0.351 N 
ATOM   1033  CA  GLY A 317      -1.618 -15.639 -14.025  1.00 53.02     0.069 C 
ATOM   1034  C   GLY A 317      -2.226 -14.470 -13.279  1.00 57.64     0.236 C 
ATOM   1035  O   GLY A 317      -2.655 -13.491 -13.900  1.00 53.14    -0.272 OA
ATOM   1036  H   GLY A 317      -2.862 -17.070 -14.552  1.00 65.95     0.163 HD
ATOM   1037  HA2 GLY A 317      -0.715 -15.771 -13.697  1.00 63.67     0.078 H 
ATOM   1038  HA3 GLY A 317      -1.568 -15.406 -14.965  1.00 63.67     0.078 H 
ATOM   1039  N   LEU A 318      -2.266 -14.554 -11.949  1.00 57.38    -0.346 N 
ATOM   1040  CA  LEU A 318      -2.854 -13.509 -11.121  1.00 59.67     0.089 C 
ATOM   1041  C   LEU A 318      -2.019 -13.355  -9.860  1.00 64.33     0.241 C 
ATOM   1042  O   LEU A 318      -1.648 -14.354  -9.237  1.00 68.81    -0.271 OA
ATOM   1043  CB  LEU A 318      -4.310 -13.838 -10.765  1.00 55.01    -0.035 C 
ATOM   1044  CG  LEU A 318      -5.042 -12.831  -9.875  1.00 56.13    -0.059 C 
ATOM   1045  CD1 LEU A 318      -4.976 -11.442 -10.476  1.00 65.78    -0.073 C 
ATOM   1046  CD2 LEU A 318      -6.493 -13.238  -9.662  1.00 54.51    -0.073 C 
ATOM   1047  H   LEU A 318      -1.953 -15.217 -11.499  1.00 68.90     0.163 HD
ATOM   1048  HA  LEU A 318      -2.839 -12.667 -11.604  1.00 71.65     0.087 H 
ATOM   1049  HB2 LEU A 318      -4.815 -13.912 -11.591  1.00 66.06     0.037 H 
ATOM   1050  HB3 LEU A 318      -4.324 -14.692 -10.305  1.00 66.06     0.037 H 
ATOM   1051  HG  LEU A 318      -4.609 -12.803  -9.007  1.00 67.40     0.038 H 
ATOM   1052 1HD1 LEU A 318      -5.445 -10.824  -9.894  1.00 78.98     0.028 H 
ATOM   1053 2HD1 LEU A 318      -4.046 -11.178 -10.557  1.00 78.98     0.028 H 
ATOM   1054 3HD1 LEU A 318      -5.394 -11.457 -11.351  1.00 78.98     0.028 H 
ATOM   1055 1HD2 LEU A 318      -6.925 -12.580  -9.095  1.00 65.46     0.028 H 
ATOM   1056 2HD2 LEU A 318      -6.939 -13.278 -10.522  1.00 65.46     0.028 H 
ATOM   1057 3HD2 LEU A 318      -6.517 -14.109  -9.235  1.00 65.46     0.028 H 
ATOM   1058  N   SER A 319      -1.731 -12.111  -9.483  1.00 62.74    -0.344 N 
ATOM   1059  CA  SER A 319      -0.851 -11.846  -8.356  1.00 60.48     0.109 C 
ATOM   1060  C   SER A 319      -1.172 -10.477  -7.781  1.00 63.11     0.243 C 
ATOM   1061  O   SER A 319      -1.947  -9.705  -8.349  1.00 73.23    -0.271 OA
ATOM   1062  CB  SER A 319       0.622 -11.909  -8.769  1.00 66.05     0.044 C 
ATOM   1063  OG  SER A 319       0.864 -11.084  -9.895  1.00 79.42    -0.398 OA
ATOM   1064  H   SER A 319      -2.035 -11.404  -9.867  1.00 75.33     0.163 HD
ATOM   1065  HA  SER A 319      -1.003 -12.510  -7.666  1.00 72.62     0.090 H 
ATOM   1066  HB2 SER A 319       1.171 -11.603  -8.030  1.00 79.31     0.077 H 
ATOM   1067  HB3 SER A 319       0.849 -12.825  -8.994  1.00 79.31     0.077 H 
ATOM   1068  HG  SER A 319       1.674 -11.126 -10.113  1.00 95.36     0.209 HD
ATOM   1069  N   ASP A 320      -0.567 -10.185  -6.631  1.00 68.41    -0.345 N 
ATOM   1070  CA  ASP A 320      -0.643  -8.854  -6.043  1.00 78.95     0.098 C 
ATOM   1071  C   ASP A 320       0.755  -8.327  -5.741  1.00 71.87     0.241 C 
ATOM   1072  O   ASP A 320       0.959  -7.597  -4.768  1.00 78.28    -0.271 OA
ATOM   1073  CB  ASP A 320      -1.516  -8.856  -4.787  1.00 79.41     0.045 C 
ATOM   1074  CG  ASP A 320      -0.849  -9.528  -3.606  1.00 73.98     0.292 C 
ATOM   1075  OD1 ASP A 320       0.108 -10.295  -3.819  1.00 73.42    -0.263 OA
ATOM   1076  OD2 ASP A 320      -1.287  -9.288  -2.462  1.00 82.20    -0.150 OA
ATOM   1077  H   ASP A 320      -0.104 -10.745  -6.171  1.00 82.14     0.163 HD
ATOM   1078  HA  ASP A 320      -1.052  -8.253  -6.685  1.00 94.79     0.088 H 
ATOM   1079  HB2 ASP A 320      -1.713  -7.939  -4.538  1.00 95.34     0.051 H 
ATOM   1080  HB3 ASP A 320      -2.340  -9.332  -4.976  1.00 95.34     0.051 H 
ATOM   1081  N   LEU A 321       1.724  -8.688  -6.581  1.00 76.34    -0.346 N 
ATOM   1082  CA  LEU A 321       3.106  -8.280  -6.379  1.00 81.28     0.089 C 
ATOM   1083  C   LEU A 321       3.343  -6.820  -6.736  1.00 93.99     0.241 C 
ATOM   1084  O   LEU A 321       4.328  -6.236  -6.271  1.00106.55    -0.271 OA
ATOM   1085  CB  LEU A 321       4.026  -9.185  -7.199  1.00 72.45    -0.035 C 
ATOM   1086  CG  LEU A 321       4.145 -10.606  -6.637  1.00 66.46    -0.059 C 
ATOM   1087  CD1 LEU A 321       4.427 -11.611  -7.735  1.00 51.96    -0.073 C 
ATOM   1088  CD2 LEU A 321       5.227 -10.672  -5.566  1.00 60.52    -0.073 C 
ATOM   1089  H   LEU A 321       1.602  -9.172  -7.281  1.00 91.66     0.163 HD
ATOM   1090  HA  LEU A 321       3.332  -8.396  -5.443  1.00 97.58     0.087 H 
ATOM   1091  HB2 LEU A 321       3.678  -9.250  -8.102  1.00 86.98     0.037 H 
ATOM   1092  HB3 LEU A 321       4.914  -8.796  -7.215  1.00 86.98     0.037 H 
ATOM   1093  HG  LEU A 321       3.303 -10.849  -6.223  1.00 79.80     0.038 H 
ATOM   1094 1HD1 LEU A 321       4.496 -12.495  -7.342  1.00 62.40     0.028 H 
ATOM   1095 2HD1 LEU A 321       3.701 -11.589  -8.377  1.00 62.40     0.028 H 
ATOM   1096 3HD1 LEU A 321       5.262 -11.376  -8.170  1.00 62.40     0.028 H 
ATOM   1097 1HD2 LEU A 321       5.282 -11.580  -5.228  1.00 72.67     0.028 H 
ATOM   1098 2HD2 LEU A 321       6.075 -10.413  -5.958  1.00 72.67     0.028 H 
ATOM   1099 3HD2 LEU A 321       4.995 -10.064  -4.846  1.00 72.67     0.028 H 
ATOM   1100  N   ASN A 322       2.469  -6.220  -7.547  1.00 85.22    -0.346 N 
ATOM   1101  CA  ASN A 322       2.541  -4.782  -7.776  1.00 85.54     0.097 C 
ATOM   1102  C   ASN A 322       2.201  -3.992  -6.516  1.00104.19     0.241 C 
ATOM   1103  O   ASN A 322       2.695  -2.872  -6.339  1.00 94.37    -0.271 OA
ATOM   1104  CB  ASN A 322       1.594  -4.385  -8.905  1.00 94.65     0.036 C 
ATOM   1105  CG  ASN A 322       0.184  -4.902  -8.689  1.00 96.19     0.217 C 
ATOM   1106  OD1 ASN A 322      -0.551  -4.409  -7.831  1.00 90.90    -0.274 OA
ATOM   1107  ND2 ASN A 322      -0.200  -5.906  -9.467  1.00 95.22    -0.370 N 
ATOM   1108  H   ASN A 322       1.835  -6.619  -7.969  1.00102.31     0.163 HD
ATOM   1109  HA  ASN A 322       3.443  -4.548  -8.043  1.00102.69     0.088 H 
ATOM   1110  HB2 ASN A 322       1.555  -3.418  -8.961  1.00113.63     0.051 H 
ATOM   1111  HB3 ASN A 322       1.925  -4.753  -9.740  1.00113.63     0.051 H 
ATOM   1112 1HD2 ASN A 322      -0.990  -6.236  -9.385  1.00114.31     0.159 HD
ATOM   1113 2HD2 ASN A 322       0.341  -6.225 -10.055  1.00114.31     0.159 HD
ATOM   1114  N   GLN A 323       1.362  -4.551  -5.639  1.00113.06    -0.346 N 
ATOM   1115  CA  GLN A 323       0.925  -3.859  -4.431  1.00112.81     0.090 C 
ATOM   1116  C   GLN A 323      -0.018  -4.743  -3.625  1.00105.54     0.241 C 
ATOM   1117  O   GLN A 323      -0.917  -5.378  -4.188  1.00 96.46    -0.271 OA
ATOM   1118  CB  GLN A 323       0.244  -2.534  -4.790  1.00113.13    -0.030 C 
ATOM   1119  CG  GLN A 323      -0.476  -1.850  -3.631  1.00107.36     0.011 C 
ATOM   1120  CD  GLN A 323      -1.087  -0.523  -4.035  1.00112.38     0.215 C 
ATOM   1121  OE1 GLN A 323      -1.181  -0.208  -5.224  1.00107.31    -0.274 OA
ATOM   1122  NE2 GLN A 323      -1.505   0.266  -3.048  1.00102.76    -0.370 N 
ATOM   1123  H   GLN A 323       1.030  -5.339  -5.726  1.00135.72     0.163 HD
ATOM   1124  HA  GLN A 323       1.698  -3.661  -3.880  1.00135.42     0.087 H 
ATOM   1125  HB2 GLN A 323       0.919  -1.919  -5.119  1.00135.80     0.037 H 
ATOM   1126  HB3 GLN A 323      -0.412  -2.701  -5.484  1.00135.80     0.037 H 
ATOM   1127  HG2 GLN A 323      -1.189  -2.427  -3.315  1.00128.88     0.047 H 
ATOM   1128  HG3 GLN A 323       0.159  -1.684  -2.916  1.00128.88     0.047 H 
ATOM   1129 1HE2 GLN A 323      -1.422   0.012  -2.230  1.00123.36     0.159 HD
ATOM   1130 2HE2 GLN A 323      -1.858   1.029  -3.227  1.00123.36     0.159 HD
ATOM   1131  N   GLU A 324       0.170  -4.782  -2.308  1.00124.09    -0.346 N 
ATOM   1132  CA  GLU A 324      -0.609  -5.684  -1.469  1.00122.28     0.090 C 
ATOM   1133  C   GLU A 324      -2.090  -5.335  -1.542  1.00121.67     0.240 C 
ATOM   1134  O   GLU A 324      -2.473  -4.164  -1.466  1.00132.44    -0.271 OA
ATOM   1135  CB  GLU A 324      -0.116  -5.621  -0.022  1.00122.38    -0.029 C 
ATOM   1136  CG  GLU A 324      -0.756  -6.652   0.904  1.00120.95     0.021 C 
ATOM   1137  CD  GLU A 324      -0.502  -8.085   0.464  1.00115.14     0.289 C 
ATOM   1138  OE1 GLU A 324       0.598  -8.368  -0.057  1.00109.70    -0.263 OA
ATOM   1139  OE2 GLU A 324      -1.408  -8.928   0.638  1.00104.32    -0.150 OA
ATOM   1140  H   GLU A 324       0.738  -4.299  -1.879  1.00148.95     0.163 HD
ATOM   1141  HA  GLU A 324      -0.496  -6.593  -1.788  1.00146.78     0.087 H 
ATOM   1142  HB2 GLU A 324       0.842  -5.770  -0.013  1.00146.90     0.037 H 
ATOM   1143  HB3 GLU A 324      -0.313  -4.741   0.336  1.00146.90     0.037 H 
ATOM   1144  HG2 GLU A 324      -0.391  -6.544   1.796  1.00145.19     0.048 H 
ATOM   1145  HG3 GLU A 324      -1.715  -6.509   0.919  1.00145.19     0.048 H 
ATOM   1146  N   GLY A 325      -2.923  -6.364  -1.690  1.00107.94    -0.351 N 
ATOM   1147  CA  GLY A 325      -4.349  -6.188  -1.845  1.00103.85     0.069 C 
ATOM   1148  C   GLY A 325      -4.807  -5.866  -3.250  1.00107.88     0.236 C 
ATOM   1149  O   GLY A 325      -6.019  -5.881  -3.506  1.00104.13    -0.272 OA
ATOM   1150  H   GLY A 325      -2.673  -7.187  -1.704  1.00129.58     0.163 HD
ATOM   1151  HA2 GLY A 325      -4.798  -7.000  -1.564  1.00124.67     0.078 H 
ATOM   1152  HA3 GLY A 325      -4.641  -5.468  -1.264  1.00124.67     0.078 H 
ATOM   1153  N   THR A 326      -3.889  -5.583  -4.173  1.00101.44    -0.344 N 
ATOM   1154  CA  THR A 326      -4.232  -5.191  -5.538  1.00 89.87     0.113 C 
ATOM   1155  C   THR A 326      -3.963  -6.380  -6.455  1.00 81.11     0.243 C 
ATOM   1156  O   THR A 326      -2.834  -6.593  -6.905  1.00 67.95    -0.271 OA
ATOM   1157  CB  THR A 326      -3.429  -3.967  -5.962  1.00 95.55     0.060 C 
ATOM   1158  OG1 THR A 326      -3.342  -3.049  -4.865  1.00 99.75    -0.393 OA
ATOM   1159  CG2 THR A 326      -4.100  -3.281  -7.131  1.00 94.08    -0.050 C 
ATOM   1160  H   THR A 326      -3.041  -5.612  -4.028  1.00121.77     0.163 HD
ATOM   1161  HA  THR A 326      -5.175  -4.972  -5.585  1.00107.89     0.091 H 
ATOM   1162  HB  THR A 326      -2.538  -4.239  -6.232  1.00114.70     0.086 H 
ATOM   1163  HG1 THR A 326      -2.961  -3.417  -4.213  1.00119.74     0.210 HD
ATOM   1164 1HG2 THR A 326      -3.586  -2.503  -7.398  1.00112.94     0.031 H 
ATOM   1165 2HG2 THR A 326      -4.162  -3.891  -7.883  1.00112.94     0.031 H 
ATOM   1166 3HG2 THR A 326      -4.994  -2.998  -6.881  1.00112.94     0.031 H 
ATOM   1167  N   TRP A 327      -5.008  -7.152  -6.735  1.00 72.65    -0.346 N 
ATOM   1168  CA  TRP A 327      -4.878  -8.360  -7.536  1.00 72.75     0.093 C 
ATOM   1169  C   TRP A 327      -5.006  -8.022  -9.016  1.00 73.28     0.241 C 
ATOM   1170  O   TRP A 327      -5.990  -7.409  -9.442  1.00 68.69    -0.271 OA
ATOM   1171  CB  TRP A 327      -5.925  -9.386  -7.111  1.00 73.68    -0.012 C 
ATOM   1172  CG  TRP A 327      -5.595  -9.995  -5.794  1.00 68.16    -0.028 A 
ATOM   1173  CD1 TRP A 327      -6.092  -9.640  -4.578  1.00 73.28    -0.015 A 
ATOM   1174  CD2 TRP A 327      -4.667 -11.058  -5.555  1.00 65.52    -0.002 A 
ATOM   1175  NE1 TRP A 327      -5.537 -10.420  -3.594  1.00 73.82    -0.365 N 
ATOM   1176  CE2 TRP A 327      -4.658 -11.300  -4.170  1.00 69.42     0.042 A 
ATOM   1177  CE3 TRP A 327      -3.845 -11.831  -6.380  1.00 72.47    -0.070 A 
ATOM   1178  CZ2 TRP A 327      -3.863 -12.285  -3.590  1.00 76.81    -0.056 A 
ATOM   1179  CZ3 TRP A 327      -3.057 -12.808  -5.803  1.00 65.57    -0.082 A 
ATOM   1180  CH2 TRP A 327      -3.070 -13.026  -4.423  1.00 65.32    -0.081 A 
ATOM   1181  H   TRP A 327      -5.811  -6.995  -6.469  1.00 87.23     0.163 HD
ATOM   1182  HA  TRP A 327      -4.000  -8.746  -7.389  1.00 87.35     0.088 H 
ATOM   1183  HB2 TRP A 327      -6.788  -8.949  -7.035  1.00 88.46     0.044 H 
ATOM   1184  HB3 TRP A 327      -5.965 -10.094  -7.772  1.00 88.46     0.044 H 
ATOM   1185  HD1 TRP A 327      -6.716  -8.965  -4.435  1.00 87.98     0.112 H 
ATOM   1186  HE1 TRP A 327      -5.713 -10.367  -2.754  1.00 88.63     0.165 HD
ATOM   1187  HE3 TRP A 327      -3.831 -11.692  -7.299  1.00 87.01     0.084 H 
ATOM   1188  HZ2 TRP A 327      -3.870 -12.433  -2.672  1.00 92.21     0.086 H 
ATOM   1189  HZ3 TRP A 327      -2.506 -13.329  -6.343  1.00 78.73     0.083 H 
ATOM   1190  HH2 TRP A 327      -2.528 -13.690  -4.063  1.00 78.42     0.083 H 
ATOM   1191  N   GLN A 328      -4.007  -8.431  -9.795  1.00 59.68    -0.346 N 
ATOM   1192  CA  GLN A 328      -3.862  -7.962 -11.164  1.00 59.97     0.090 C 
ATOM   1193  C   GLN A 328      -3.312  -9.086 -12.028  1.00 60.76     0.241 C 
ATOM   1194  O   GLN A 328      -2.350  -9.757 -11.642  1.00 54.20    -0.271 OA
ATOM   1195  CB  GLN A 328      -2.934  -6.743 -11.210  1.00 75.66    -0.030 C 
ATOM   1196  CG  GLN A 328      -2.882  -6.016 -12.544  1.00 80.56     0.011 C 
ATOM   1197  CD  GLN A 328      -1.904  -4.856 -12.525  1.00 76.23     0.215 C 
ATOM   1198  OE1 GLN A 328      -1.081  -4.708 -13.428  1.00 72.68    -0.274 OA
ATOM   1199  NE2 GLN A 328      -1.989  -4.025 -11.490  1.00 77.08    -0.370 N 
ATOM   1200  H   GLN A 328      -3.397  -8.984  -9.549  1.00 71.66     0.163 HD
ATOM   1201  HA  GLN A 328      -4.730  -7.702 -11.512  1.00 72.01     0.087 H 
ATOM   1202  HB2 GLN A 328      -3.231  -6.105 -10.542  1.00 90.84     0.037 H 
ATOM   1203  HB3 GLN A 328      -2.033  -7.034 -11.002  1.00 90.84     0.037 H 
ATOM   1204  HG2 GLN A 328      -2.600  -6.637 -13.234  1.00 96.72     0.047 H 
ATOM   1205  HG3 GLN A 328      -3.763  -5.665 -12.750  1.00 96.72     0.047 H 
ATOM   1206 1HE2 GLN A 328      -2.577  -4.161 -10.878  1.00 92.54     0.159 HD
ATOM   1207 2HE2 GLN A 328      -1.456  -3.352 -11.434  1.00 92.54     0.159 HD
ATOM   1208  N   TRP A 329      -3.925  -9.280 -13.191  1.00 61.05    -0.346 N 
ATOM   1209  CA  TRP A 329      -3.505 -10.330 -14.105  1.00 60.86     0.093 C 
ATOM   1210  C   TRP A 329      -2.203  -9.949 -14.800  1.00 61.26     0.241 C 
ATOM   1211  O   TRP A 329      -1.890  -8.768 -14.978  1.00 62.49    -0.271 OA
ATOM   1212  CB  TRP A 329      -4.600 -10.592 -15.134  1.00 54.94    -0.012 C 
ATOM   1213  CG  TRP A 329      -5.912 -10.952 -14.506  1.00 56.60    -0.028 A 
ATOM   1214  CD1 TRP A 329      -6.907 -10.097 -14.137  1.00 57.27    -0.015 A 
ATOM   1215  CD2 TRP A 329      -6.364 -12.267 -14.163  1.00 56.37    -0.002 A 
ATOM   1216  NE1 TRP A 329      -7.956 -10.798 -13.591  1.00 55.85    -0.365 N 
ATOM   1217  CE2 TRP A 329      -7.646 -12.133 -13.596  1.00 53.76     0.042 A 
ATOM   1218  CE3 TRP A 329      -5.811 -13.544 -14.284  1.00 49.75    -0.070 A 
ATOM   1219  CZ2 TRP A 329      -8.382 -13.226 -13.153  1.00 52.39    -0.056 A 
ATOM   1220  CZ3 TRP A 329      -6.542 -14.625 -13.848  1.00 50.13    -0.082 A 
ATOM   1221  CH2 TRP A 329      -7.814 -14.461 -13.287  1.00 56.93    -0.081 A 
ATOM   1222  H   TRP A 329      -4.590  -8.813 -13.474  1.00 73.30     0.163 HD
ATOM   1223  HA  TRP A 329      -3.354 -11.148 -13.605  1.00 73.08     0.088 H 
ATOM   1224  HB2 TRP A 329      -4.731  -9.792 -15.666  1.00 65.97     0.044 H 
ATOM   1225  HB3 TRP A 329      -4.328 -11.328 -15.704  1.00 65.97     0.044 H 
ATOM   1226  HD1 TRP A 329      -6.881  -9.173 -14.241  1.00 68.77     0.112 H 
ATOM   1227  HE1 TRP A 329      -8.687 -10.455 -13.294  1.00 67.06     0.165 HD
ATOM   1228  HE3 TRP A 329      -4.967 -13.662 -14.658  1.00 59.74     0.084 H 
ATOM   1229  HZ2 TRP A 329      -9.228 -13.121 -12.780  1.00 62.92     0.086 H 
ATOM   1230  HZ3 TRP A 329      -6.182 -15.479 -13.924  1.00 60.20     0.083 H 
ATOM   1231  HH2 TRP A 329      -8.283 -15.211 -12.998  1.00 68.36     0.083 H 
ATOM   1232  N   VAL A 330      -1.439 -10.970 -15.199  1.00 52.86    -0.346 N 
ATOM   1233  CA  VAL A 330      -0.111 -10.746 -15.759  1.00 56.90     0.092 C 
ATOM   1234  C   VAL A 330      -0.147  -9.979 -17.071  1.00 58.57     0.241 C 
ATOM   1235  O   VAL A 330       0.912  -9.619 -17.593  1.00 55.96    -0.271 OA
ATOM   1236  CB  VAL A 330       0.650 -12.079 -15.951  1.00 43.13    -0.033 C 
ATOM   1237  CG1 VAL A 330       1.064 -12.641 -14.615  1.00 57.68    -0.071 C 
ATOM   1238  CG2 VAL A 330      -0.182 -13.093 -16.717  1.00 57.10    -0.071 C 
ATOM   1239  H   VAL A 330      -1.669 -11.798 -15.154  1.00 63.48     0.163 HD
ATOM   1240  HA  VAL A 330       0.398 -10.213 -15.128  1.00 68.33     0.088 H 
ATOM   1241  HB  VAL A 330       1.455 -11.909 -16.463  1.00 51.80     0.042 H 
ATOM   1242 1HG1 VAL A 330       1.539 -13.475 -14.757  1.00 69.26     0.028 H 
ATOM   1243 2HG1 VAL A 330       1.644 -12.002 -14.171  1.00 69.26     0.028 H 
ATOM   1244 3HG1 VAL A 330       0.271 -12.798 -14.079  1.00 69.26     0.028 H 
ATOM   1245 1HG2 VAL A 330       0.330 -13.911 -16.816  1.00 68.56     0.028 H 
ATOM   1246 2HG2 VAL A 330      -0.998 -13.270 -16.224  1.00 68.56     0.028 H 
ATOM   1247 3HG2 VAL A 330      -0.396 -12.729 -17.591  1.00 68.56     0.028 H 
ATOM   1248  N   ASP A 331      -1.329  -9.726 -17.626  1.00 54.21    -0.345 N 
ATOM   1249  CA  ASP A 331      -1.465  -8.807 -18.745  1.00 58.16     0.098 C 
ATOM   1250  C   ASP A 331      -1.746  -7.380 -18.287  1.00 54.93     0.241 C 
ATOM   1251  O   ASP A 331      -2.188  -6.555 -19.092  1.00 57.40    -0.271 OA
ATOM   1252  CB  ASP A 331      -2.570  -9.283 -19.695  1.00 60.64     0.043 C 
ATOM   1253  CG  ASP A 331      -3.961  -9.145 -19.100  1.00 61.95     0.175 C 
ATOM   1254  OD1 ASP A 331      -4.094  -8.611 -17.979  1.00 57.70    -0.648 OA
ATOM   1255  OD2 ASP A 331      -4.931  -9.575 -19.759  1.00 64.27    -0.648 OA
ATOM   1256  H   ASP A 331      -2.071 -10.077 -17.369  1.00 65.09     0.163 HD
ATOM   1257  HA  ASP A 331      -0.632  -8.798 -19.243  1.00 69.83     0.088 H 
ATOM   1258  HB2 ASP A 331      -2.538  -8.753 -20.507  1.00 72.81     0.052 H 
ATOM   1259  HB3 ASP A 331      -2.424 -10.219 -19.904  1.00 72.81     0.052 H 
ATOM   1260  N   GLY A 332      -1.523  -7.080 -17.013  1.00 56.21    -0.351 N 
ATOM   1261  CA  GLY A 332      -1.788  -5.755 -16.495  1.00 65.16     0.069 C 
ATOM   1262  C   GLY A 332      -3.233  -5.553 -16.090  1.00 69.89     0.236 C 
ATOM   1263  O   GLY A 332      -3.520  -4.791 -15.160  1.00 64.13    -0.272 OA
ATOM   1264  H   GLY A 332      -1.216  -7.632 -16.429  1.00 67.49     0.163 HD
ATOM   1265  HA2 GLY A 332      -1.228  -5.596 -15.718  1.00 78.24     0.078 H 
ATOM   1266  HA3 GLY A 332      -1.565  -5.096 -17.171  1.00 78.24     0.078 H 
ATOM   1267  N   SER A 333      -4.151  -6.238 -16.767  1.00 64.34    -0.344 N 
ATOM   1268  CA  SER A 333      -5.568  -6.029 -16.505  1.00 70.36     0.109 C 
ATOM   1269  C   SER A 333      -5.870  -6.317 -15.034  1.00 64.37     0.245 C 
ATOM   1270  O   SER A 333      -5.253  -7.208 -14.437  1.00 60.86    -0.271 OA
ATOM   1271  CB  SER A 333      -6.421  -6.922 -17.411  1.00 58.92     0.044 C 
ATOM   1272  OG  SER A 333      -6.288  -8.288 -17.064  1.00 63.62    -0.398 OA
ATOM   1273  H   SER A 333      -3.981  -6.821 -17.376  1.00 77.25     0.163 HD
ATOM   1274  HA  SER A 333      -5.796  -5.104 -16.687  1.00 84.47     0.090 H 
ATOM   1275  HB2 SER A 333      -7.351  -6.664 -17.320  1.00 70.75     0.077 H 
ATOM   1276  HB3 SER A 333      -6.133  -6.802 -18.330  1.00 70.75     0.077 H 
ATOM   1277  HG  SER A 333      -5.486  -8.527 -17.139  1.00 76.39     0.209 HD
ATOM   1278  N   PRO A 334      -6.790  -5.582 -14.414  1.00 63.21    -0.337 N 
ATOM   1279  CA  PRO A 334      -7.049  -5.762 -12.986  1.00 67.40     0.091 C 
ATOM   1280  C   PRO A 334      -8.057  -6.878 -12.734  1.00 67.55     0.241 C 
ATOM   1281  O   PRO A 334      -8.726  -7.369 -13.646  1.00 79.87    -0.271 OA
ATOM   1282  CB  PRO A 334      -7.627  -4.404 -12.576  1.00 67.82    -0.036 C 
ATOM   1283  CG  PRO A 334      -8.396  -3.976 -13.787  1.00 69.16    -0.048 C 
ATOM   1284  CD  PRO A 334      -7.653  -4.534 -14.991  1.00 66.54    -0.001 C 
ATOM   1285  HA  PRO A 334      -6.228  -5.935 -12.500  1.00 80.93     0.087 H 
ATOM   1286  HB2 PRO A 334      -8.214  -4.511 -11.811  1.00 81.43     0.036 H 
ATOM   1287  HB3 PRO A 334      -6.908  -3.783 -12.382  1.00 81.43     0.036 H 
ATOM   1288  HG2 PRO A 334      -9.294  -4.339 -13.745  1.00 83.04     0.035 H 
ATOM   1289  HG3 PRO A 334      -8.424  -3.007 -13.826  1.00 83.04     0.035 H 
ATOM   1290  HD2 PRO A 334      -8.278  -4.923 -15.623  1.00 79.89     0.064 H 
ATOM   1291  HD3 PRO A 334      -7.113  -3.843 -15.405  1.00 79.89     0.064 H 
ATOM   1292  N   LEU A 335      -8.157  -7.264 -11.463  1.00 60.90    -0.346 N 
ATOM   1293  CA  LEU A 335      -9.149  -8.246 -11.037  1.00 64.85     0.089 C 
ATOM   1294  C   LEU A 335     -10.465  -7.521 -10.792  1.00 60.48     0.241 C 
ATOM   1295  O   LEU A 335     -10.579  -6.722  -9.858  1.00 67.64    -0.271 OA
ATOM   1296  CB  LEU A 335      -8.680  -8.984  -9.786  1.00 57.90    -0.035 C 
ATOM   1297  CG  LEU A 335      -9.645 -10.039  -9.237  1.00 67.64    -0.059 C 
ATOM   1298  CD1 LEU A 335      -9.785 -11.204 -10.203  1.00 61.10    -0.073 C 
ATOM   1299  CD2 LEU A 335      -9.196 -10.528  -7.861  1.00 69.95    -0.073 C 
ATOM   1300  H   LEU A 335      -7.659  -6.971 -10.826  1.00 73.13     0.163 HD
ATOM   1301  HA  LEU A 335      -9.284  -8.897 -11.744  1.00 77.86     0.087 H 
ATOM   1302  HB2 LEU A 335      -7.844  -9.433  -9.990  1.00 69.53     0.037 H 
ATOM   1303  HB3 LEU A 335      -8.533  -8.332  -9.083  1.00 69.53     0.037 H 
ATOM   1304  HG  LEU A 335     -10.520  -9.636  -9.134  1.00 81.22     0.038 H 
ATOM   1305 1HD1 LEU A 335     -10.400 -11.853  -9.827  1.00 73.37     0.028 H 
ATOM   1306 2HD1 LEU A 335     -10.127 -10.873 -11.048  1.00 73.37     0.028 H 
ATOM   1307 3HD1 LEU A 335      -8.914 -11.611 -10.335  1.00 73.37     0.028 H 
ATOM   1308 1HD2 LEU A 335      -9.825 -11.194  -7.542  1.00 83.98     0.028 H 
ATOM   1309 2HD2 LEU A 335      -8.311 -10.920  -7.938  1.00 83.98     0.028 H 
ATOM   1310 3HD2 LEU A 335      -9.172  -9.775  -7.251  1.00 83.98     0.028 H 
ATOM   1311  N   LEU A 336     -11.459  -7.796 -11.631  1.00 70.69    -0.346 N 
ATOM   1312  CA  LEU A 336     -12.716  -7.074 -11.555  1.00 68.98     0.090 C 
ATOM   1313  C   LEU A 336     -13.533  -7.548 -10.356  1.00 73.78     0.243 C 
ATOM   1314  O   LEU A 336     -13.374  -8.682  -9.895  1.00 76.46    -0.271 OA
ATOM   1315  CB  LEU A 336     -13.523  -7.270 -12.833  1.00 76.84    -0.035 C 
ATOM   1316  CG  LEU A 336     -12.832  -6.804 -14.112  1.00 73.14    -0.059 C 
ATOM   1317  CD1 LEU A 336     -13.616  -7.263 -15.330  1.00 82.98    -0.073 C 
ATOM   1318  CD2 LEU A 336     -12.675  -5.292 -14.109  1.00 54.81    -0.073 C 
ATOM   1319  H   LEU A 336     -11.428  -8.393 -12.249  1.00 84.87     0.163 HD
ATOM   1320  HA  LEU A 336     -12.538  -6.126 -11.448  1.00 82.82     0.087 H 
ATOM   1321  HB2 LEU A 336     -13.716  -8.216 -12.933  1.00 92.26     0.037 H 
ATOM   1322  HB3 LEU A 336     -14.354  -6.776 -12.752  1.00 92.26     0.037 H 
ATOM   1323  HG  LEU A 336     -11.948  -7.198 -14.157  1.00 87.81     0.038 H 
ATOM   1324 1HD1 LEU A 336     -13.162  -6.957 -16.130  1.00 99.62     0.028 H 
ATOM   1325 2HD1 LEU A 336     -13.665  -8.232 -15.326  1.00 99.62     0.028 H 
ATOM   1326 3HD1 LEU A 336     -14.509  -6.886 -15.291  1.00 99.62     0.028 H 
ATOM   1327 1HD2 LEU A 336     -12.235  -5.019 -14.929  1.00 65.82     0.028 H 
ATOM   1328 2HD2 LEU A 336     -13.553  -4.884 -14.052  1.00 65.82     0.028 H 
ATOM   1329 3HD2 LEU A 336     -12.139  -5.033 -13.343  1.00 65.82     0.028 H 
ATOM   1330  N   PRO A 337     -14.416  -6.696  -9.828  1.00 75.05    -0.337 N 
ATOM   1331  CA  PRO A 337     -15.289  -7.148  -8.732  1.00 77.83     0.091 C 
ATOM   1332  C   PRO A 337     -16.072  -8.399  -9.080  1.00 66.12     0.241 C 
ATOM   1333  O   PRO A 337     -16.286  -9.259  -8.218  1.00 72.17    -0.271 OA
ATOM   1334  CB  PRO A 337     -16.211  -5.942  -8.505  1.00 77.31    -0.036 C 
ATOM   1335  CG  PRO A 337     -15.440  -4.777  -9.001  1.00 73.22    -0.048 C 
ATOM   1336  CD  PRO A 337     -14.644  -5.281 -10.165  1.00 64.86    -0.001 C 
ATOM   1337  HA  PRO A 337     -14.767  -7.309  -7.930  1.00 93.44     0.087 H 
ATOM   1338  HB2 PRO A 337     -17.029  -6.055  -9.014  1.00 92.82     0.036 H 
ATOM   1339  HB3 PRO A 337     -16.403  -5.850  -7.559  1.00 92.82     0.036 H 
ATOM   1340  HG2 PRO A 337     -16.051  -4.078  -9.282  1.00 87.91     0.035 H 
ATOM   1341  HG3 PRO A 337     -14.852  -4.454  -8.300  1.00 87.91     0.035 H 
ATOM   1342  HD2 PRO A 337     -15.158  -5.207 -10.985  1.00 77.88     0.064 H 
ATOM   1343  HD3 PRO A 337     -13.800  -4.808 -10.229  1.00 77.88     0.064 H 
ATOM   1344  N   SER A 338     -16.500  -8.525 -10.335  1.00 77.73    -0.344 N 
ATOM   1345  CA  SER A 338     -17.286  -9.684 -10.737  1.00 73.29     0.109 C 
ATOM   1346  C   SER A 338     -16.522 -10.979 -10.496  1.00 62.12     0.243 C 
ATOM   1347  O   SER A 338     -17.104 -11.981 -10.069  1.00 68.08    -0.271 OA
ATOM   1348  CB  SER A 338     -17.678  -9.552 -12.209  1.00 75.90     0.044 C 
ATOM   1349  OG  SER A 338     -17.952  -8.197 -12.531  1.00 80.36    -0.398 OA
ATOM   1350  H   SER A 338     -16.349  -7.959 -10.965  1.00 93.32     0.163 HD
ATOM   1351  HA  SER A 338     -18.100  -9.713 -10.211  1.00 88.00     0.090 H 
ATOM   1352  HB2 SER A 338     -16.945  -9.867 -12.761  1.00 91.12     0.077 H 
ATOM   1353  HB3 SER A 338     -18.472 -10.084 -12.374  1.00 91.12     0.077 H 
ATOM   1354  HG  SER A 338     -18.167  -8.133 -13.341  1.00 96.48     0.209 HD
ATOM   1355  N   PHE A 339     -15.213 -10.977 -10.752  1.00 67.84    -0.346 N 
ATOM   1356  CA  PHE A 339     -14.420 -12.195 -10.632  1.00 71.94     0.093 C 
ATOM   1357  C   PHE A 339     -14.103 -12.563  -9.188  1.00 79.13     0.241 C 
ATOM   1358  O   PHE A 339     -13.701 -13.703  -8.929  1.00 69.75    -0.271 OA
ATOM   1359  CB  PHE A 339     -13.104 -12.051 -11.397  1.00 67.56    -0.014 C 
ATOM   1360  CG  PHE A 339     -13.259 -12.088 -12.889  1.00 80.17    -0.056 A 
ATOM   1361  CD1 PHE A 339     -13.740 -13.222 -13.519  1.00 68.98    -0.077 A 
ATOM   1362  CD2 PHE A 339     -12.899 -10.997 -13.663  1.00 81.31    -0.077 A 
ATOM   1363  CE1 PHE A 339     -13.874 -13.263 -14.889  1.00 76.84    -0.082 A 
ATOM   1364  CE2 PHE A 339     -13.030 -11.032 -15.033  1.00 86.18    -0.082 A 
ATOM   1365  CZ  PHE A 339     -13.518 -12.167 -15.648  1.00 89.13    -0.083 A 
ATOM   1366  H   PHE A 339     -14.764 -10.285 -10.996  1.00 81.45     0.163 HD
ATOM   1367  HA  PHE A 339     -14.915 -12.931 -11.025  1.00 86.38     0.088 H 
ATOM   1368  HB2 PHE A 339     -12.698 -11.202 -11.163  1.00 81.12     0.043 H 
ATOM   1369  HB3 PHE A 339     -12.515 -12.778 -11.143  1.00 81.12     0.043 H 
ATOM   1370  HD1 PHE A 339     -13.981 -13.963 -13.011  1.00 82.82     0.084 H 
ATOM   1371  HD2 PHE A 339     -12.570 -10.230 -13.253  1.00 97.61     0.084 H 
ATOM   1372  HE1 PHE A 339     -14.203 -14.029 -15.302  1.00 92.25     0.083 H 
ATOM   1373  HE2 PHE A 339     -12.790 -10.293 -15.543  1.00103.46     0.083 H 
ATOM   1374  HZ  PHE A 339     -13.608 -12.193 -16.573  1.00107.01     0.083 H 
ATOM   1375  N   LYS A 340     -14.264 -11.633  -8.246  1.00 67.64    -0.346 N 
ATOM   1376  CA  LYS A 340     -13.868 -11.891  -6.869  1.00 61.16     0.089 C 
ATOM   1377  C   LYS A 340     -14.731 -12.946  -6.190  1.00 67.03     0.241 C 
ATOM   1378  O   LYS A 340     -14.362 -13.420  -5.110  1.00 56.52    -0.271 OA
ATOM   1379  CB  LYS A 340     -13.901 -10.585  -6.072  1.00 59.08    -0.038 C 
ATOM   1380  CG  LYS A 340     -12.551  -9.888  -6.015  1.00 60.12    -0.061 C 
ATOM   1381  CD  LYS A 340     -12.670  -8.378  -6.116  1.00 65.70    -0.043 C 
ATOM   1382  CE  LYS A 340     -11.354  -7.705  -5.739  1.00 82.19     0.080 C 
ATOM   1383  NZ  LYS A 340     -11.297  -6.275  -6.155  1.00 81.45    -0.079 N 
ATOM   1384  H   LYS A 340     -14.597 -10.851  -8.381  1.00 81.22     0.163 HD
ATOM   1385  HA  LYS A 340     -12.953 -12.214  -6.866  1.00 73.43     0.087 H 
ATOM   1386  HB2 LYS A 340     -14.533  -9.979  -6.488  1.00 70.94     0.036 H 
ATOM   1387  HB3 LYS A 340     -14.176 -10.779  -5.163  1.00 70.94     0.036 H 
ATOM   1388  HG2 LYS A 340     -12.120 -10.100  -5.172  1.00 72.20     0.033 H 
ATOM   1389  HG3 LYS A 340     -12.003 -10.197  -6.754  1.00 72.20     0.033 H 
ATOM   1390  HD2 LYS A 340     -12.890  -8.133  -7.028  1.00 78.89     0.035 H 
ATOM   1391  HD3 LYS A 340     -13.358  -8.068  -5.507  1.00 78.89     0.035 H 
ATOM   1392  HE2 LYS A 340     -11.245  -7.741  -4.776  1.00 98.68     0.075 H 
ATOM   1393  HE3 LYS A 340     -10.624  -8.172  -6.174  1.00 98.68     0.075 H 
ATOM   1394  HZ1 LYS A 340     -10.516  -5.920  -5.918  1.00 97.79     0.274 HD
ATOM   1395  HZ2 LYS A 340     -11.387  -6.211  -7.038  1.00 97.79     0.274 HD
ATOM   1396  HZ3 LYS A 340     -11.953  -5.818  -5.764  1.00 97.79     0.274 HD
ATOM   1397  N   GLN A 341     -15.858 -13.332  -6.792  1.00 65.91    -0.346 N 
ATOM   1398  CA  GLN A 341     -16.668 -14.405  -6.229  1.00 59.82     0.090 C 
ATOM   1399  C   GLN A 341     -16.000 -15.762  -6.380  1.00 62.35     0.241 C 
ATOM   1400  O   GLN A 341     -16.398 -16.716  -5.705  1.00 71.12    -0.271 OA
ATOM   1401  CB  GLN A 341     -18.045 -14.435  -6.896  1.00 68.99    -0.030 C 
ATOM   1402  CG  GLN A 341     -17.995 -14.613  -8.414  1.00 77.41     0.011 C 
ATOM   1403  CD  GLN A 341     -19.322 -15.045  -9.011  1.00 77.20     0.215 C 
ATOM   1404  OE1 GLN A 341     -20.029 -15.885  -8.451  1.00 91.00    -0.274 OA
ATOM   1405  NE2 GLN A 341     -19.665 -14.474 -10.160  1.00 83.25    -0.370 N 
ATOM   1406  H   GLN A 341     -16.169 -12.992  -7.518  1.00 79.14     0.163 HD
ATOM   1407  HA  GLN A 341     -16.798 -14.238  -5.282  1.00 71.83     0.087 H 
ATOM   1408  HB2 GLN A 341     -18.554 -15.175  -6.528  1.00 82.83     0.037 H 
ATOM   1409  HB3 GLN A 341     -18.500 -13.599  -6.711  1.00 82.83     0.037 H 
ATOM   1410  HG2 GLN A 341     -17.745 -13.769  -8.822  1.00 92.94     0.047 H 
ATOM   1411  HG3 GLN A 341     -17.336 -15.292  -8.630  1.00 92.94     0.047 H 
ATOM   1412 1HE2 GLN A 341     -19.146 -13.892 -10.522  1.00 99.94     0.159 HD
ATOM   1413 2HE2 GLN A 341     -20.407 -14.684 -10.540  1.00 99.94     0.159 HD
ATOM   1414  N   TYR A 342     -15.000 -15.871  -7.252  1.00 65.11    -0.346 N 
ATOM   1415  CA  TYR A 342     -14.358 -17.148  -7.521  1.00 63.11     0.093 C 
ATOM   1416  C   TYR A 342     -13.290 -17.492  -6.496  1.00 61.07     0.241 C 
ATOM   1417  O   TYR A 342     -12.830 -18.639  -6.463  1.00 60.80    -0.271 OA
ATOM   1418  CB  TYR A 342     -13.765 -17.136  -8.933  1.00 60.69    -0.014 C 
ATOM   1419  CG  TYR A 342     -14.813 -16.885  -9.990  1.00 59.27    -0.056 A 
ATOM   1420  CD1 TYR A 342     -15.978 -17.639 -10.027  1.00 68.36    -0.074 A 
ATOM   1421  CD2 TYR A 342     -14.659 -15.876 -10.927  1.00 68.57    -0.074 A 
ATOM   1422  CE1 TYR A 342     -16.950 -17.412 -10.977  1.00 62.26    -0.051 A 
ATOM   1423  CE2 TYR A 342     -15.629 -15.639 -11.886  1.00 75.39    -0.051 A 
ATOM   1424  CZ  TYR A 342     -16.773 -16.412 -11.904  1.00 63.85     0.065 A 
ATOM   1425  OH  TYR A 342     -17.746 -16.187 -12.849  1.00 70.46    -0.361 OA
ATOM   1426  H   TYR A 342     -14.675 -15.214  -7.702  1.00 78.18     0.163 HD
ATOM   1427  HA  TYR A 342     -15.031 -17.846  -7.491  1.00 75.78     0.088 H 
ATOM   1428  HB2 TYR A 342     -13.101 -16.431  -8.993  1.00 72.88     0.043 H 
ATOM   1429  HB3 TYR A 342     -13.354 -17.996  -9.113  1.00 72.88     0.043 H 
ATOM   1430  HD1 TYR A 342     -16.102 -18.317  -9.402  1.00 82.08     0.084 H 
ATOM   1431  HD2 TYR A 342     -13.888 -15.355 -10.917  1.00 82.33     0.084 H 
ATOM   1432  HE1 TYR A 342     -17.722 -17.931 -10.991  1.00 74.76     0.087 H 
ATOM   1433  HE2 TYR A 342     -15.512 -14.963 -12.513  1.00 90.52     0.087 H 
ATOM   1434  HH  TYR A 342     -17.517 -15.554 -13.351  1.00 84.60     0.217 HD
ATOM   1435  N   TRP A 343     -12.889 -16.538  -5.661  1.00 59.06    -0.346 N 
ATOM   1436  CA  TRP A 343     -12.106 -16.879  -4.487  1.00 51.51     0.093 C 
ATOM   1437  C   TRP A 343     -12.852 -17.920  -3.665  1.00 55.24     0.241 C 
ATOM   1438  O   TRP A 343     -14.086 -17.927  -3.607  1.00 64.58    -0.271 OA
ATOM   1439  CB  TRP A 343     -11.853 -15.642  -3.623  1.00 58.18    -0.012 C 
ATOM   1440  CG  TRP A 343     -10.880 -14.639  -4.163  1.00 46.68    -0.028 A 
ATOM   1441  CD1 TRP A 343     -11.144 -13.341  -4.484  1.00 46.09    -0.015 A 
ATOM   1442  CD2 TRP A 343      -9.484 -14.839  -4.415  1.00 45.81    -0.002 A 
ATOM   1443  NE1 TRP A 343     -10.001 -12.720  -4.924  1.00 63.68    -0.365 N 
ATOM   1444  CE2 TRP A 343      -8.967 -13.618  -4.892  1.00 50.87     0.042 A 
ATOM   1445  CE3 TRP A 343      -8.622 -15.930  -4.285  1.00 52.43    -0.070 A 
ATOM   1446  CZ2 TRP A 343      -7.629 -13.460  -5.243  1.00 46.75    -0.056 A 
ATOM   1447  CZ3 TRP A 343      -7.296 -15.772  -4.633  1.00 57.67    -0.082 A 
ATOM   1448  CH2 TRP A 343      -6.811 -14.545  -5.108  1.00 57.93    -0.081 A 
ATOM   1449  H   TRP A 343     -13.056 -15.699  -5.752  1.00 70.92     0.163 HD
ATOM   1450  HA  TRP A 343     -11.251 -17.250  -4.759  1.00 61.85     0.088 H 
ATOM   1451  HB2 TRP A 343     -12.698 -15.184  -3.495  1.00 69.86     0.044 H 
ATOM   1452  HB3 TRP A 343     -11.515 -15.937  -2.763  1.00 69.86     0.044 H 
ATOM   1453  HD1 TRP A 343     -11.977 -12.934  -4.411  1.00 55.35     0.112 H 
ATOM   1454  HE1 TRP A 343      -9.945 -11.901  -5.182  1.00 76.47     0.165 HD
ATOM   1455  HE3 TRP A 343      -8.935 -16.747  -3.969  1.00 62.96     0.084 H 
ATOM   1456  HZ2 TRP A 343      -7.306 -12.648  -5.561  1.00 56.14     0.086 H 
ATOM   1457  HZ3 TRP A 343      -6.713 -16.492  -4.551  1.00 69.25     0.083 H 
ATOM   1458  HH2 TRP A 343      -5.913 -14.469  -5.336  1.00 69.56     0.083 H 
ATOM   1459  N   ASN A 344     -12.099 -18.813  -3.032  1.00 68.28    -0.346 N 
ATOM   1460  CA  ASN A 344     -12.681 -19.693  -2.030  1.00 66.46     0.097 C 
ATOM   1461  C   ASN A 344     -13.082 -18.894  -0.797  1.00 55.32     0.241 C 
ATOM   1462  O   ASN A 344     -12.502 -17.850  -0.491  1.00 52.43    -0.271 OA
ATOM   1463  CB  ASN A 344     -11.693 -20.784  -1.631  1.00 61.19     0.036 C 
ATOM   1464  CG  ASN A 344     -11.568 -21.859  -2.674  1.00 53.10     0.217 C 
ATOM   1465  OD1 ASN A 344     -12.563 -22.314  -3.234  1.00 60.35    -0.274 OA
ATOM   1466  ND2 ASN A 344     -10.337 -22.275  -2.946  1.00 70.41    -0.370 N 
ATOM   1467  H   ASN A 344     -11.256 -18.928  -3.163  1.00 81.98     0.163 HD
ATOM   1468  HA  ASN A 344     -13.475 -20.116  -2.394  1.00 79.80     0.088 H 
ATOM   1469  HB2 ASN A 344     -10.818 -20.387  -1.503  1.00 73.47     0.051 H 
ATOM   1470  HB3 ASN A 344     -11.995 -21.199  -0.808  1.00 73.47     0.051 H 
ATOM   1471 1HD2 ASN A 344     -10.211 -22.889  -3.535  1.00 84.53     0.159 HD
ATOM   1472 2HD2 ASN A 344      -9.666 -21.932  -2.532  1.00 84.53     0.159 HD
ATOM   1473  N   ARG A 345     -14.088 -19.394  -0.085  1.00 58.24    -0.346 N 
ATOM   1474  CA  ARG A 345     -14.532 -18.713   1.123  1.00 73.80     0.089 C 
ATOM   1475  C   ARG A 345     -13.369 -18.592   2.097  1.00 68.72     0.240 C 
ATOM   1476  O   ARG A 345     -12.617 -19.549   2.312  1.00 64.21    -0.271 OA
ATOM   1477  CB  ARG A 345     -15.695 -19.461   1.774  1.00 74.88    -0.036 C 
ATOM   1478  CG  ARG A 345     -16.349 -18.663   2.884  1.00 94.21    -0.048 C 
ATOM   1479  CD  ARG A 345     -17.549 -19.369   3.491  1.00117.18     0.009 C 
ATOM   1480  NE  ARG A 345     -17.925 -18.756   4.764  1.00131.39    -0.227 N 
ATOM   1481  CZ  ARG A 345     -19.110 -18.887   5.352  1.00134.64     0.665 C 
ATOM   1482  NH1 ARG A 345     -19.337 -18.284   6.510  1.00127.20    -0.235 N 
ATOM   1483  NH2 ARG A 345     -20.071 -19.607   4.787  1.00145.17    -0.235 N 
ATOM   1484  H   ARG A 345     -14.522 -20.111  -0.275  1.00 69.94     0.163 HD
ATOM   1485  HA  ARG A 345     -14.833 -17.820   0.895  1.00 88.60     0.087 H 
ATOM   1486  HB2 ARG A 345     -16.368 -19.647   1.100  1.00 89.90     0.036 H 
ATOM   1487  HB3 ARG A 345     -15.365 -20.290   2.153  1.00 89.90     0.036 H 
ATOM   1488  HG2 ARG A 345     -15.701 -18.515   3.590  1.00113.10     0.035 H 
ATOM   1489  HG3 ARG A 345     -16.650 -17.814   2.527  1.00113.10     0.035 H 
ATOM   1490  HD2 ARG A 345     -18.303 -19.301   2.884  1.00140.66     0.064 H 
ATOM   1491  HD3 ARG A 345     -17.328 -20.299   3.653  1.00140.66     0.064 H 
ATOM   1492  HE  ARG A 345     -17.335 -18.274   5.163  1.00157.71     0.177 HD
ATOM   1493 HH11 ARG A 345     -18.719 -17.814   6.878  1.00152.69     0.174 HD
ATOM   1494 HH12 ARG A 345     -20.103 -18.363   6.893  1.00152.69     0.174 HD
ATOM   1495 HH21 ARG A 345     -19.928 -20.000   4.035  1.00174.25     0.174 HD
ATOM   1496 HH22 ARG A 345     -20.834 -19.685   5.174  1.00174.25     0.174 HD
ATOM   1497  N   GLY A 346     -13.216 -17.405   2.678  1.00 60.14    -0.351 N 
ATOM   1498  CA  GLY A 346     -12.091 -17.130   3.541  1.00 68.13     0.069 C 
ATOM   1499  C   GLY A 346     -10.810 -16.796   2.813  1.00 69.41     0.236 C 
ATOM   1500  O   GLY A 346      -9.786 -16.569   3.469  1.00 80.70    -0.272 OA
ATOM   1501  H   GLY A 346     -13.757 -16.743   2.583  1.00 72.21     0.163 HD
ATOM   1502  HA2 GLY A 346     -12.311 -16.383   4.119  1.00 81.81     0.078 H 
ATOM   1503  HA3 GLY A 346     -11.925 -17.905   4.100  1.00 81.81     0.078 H 
ATOM   1504  N   GLU A 347     -10.829 -16.768   1.485  1.00 63.22    -0.346 N 
ATOM   1505  CA  GLU A 347      -9.678 -16.368   0.699  1.00 65.62     0.090 C 
ATOM   1506  C   GLU A 347     -10.002 -15.087  -0.059  1.00 63.80     0.243 C 
ATOM   1507  O   GLU A 347     -11.176 -14.795  -0.313  1.00 62.02    -0.271 OA
ATOM   1508  CB  GLU A 347      -9.272 -17.457  -0.305  1.00 64.19    -0.029 C 
ATOM   1509  CG  GLU A 347      -9.200 -18.871   0.264  1.00 69.06     0.021 C 
ATOM   1510  CD  GLU A 347      -8.011 -19.084   1.182  1.00 67.71     0.289 C 
ATOM   1511  OE1 GLU A 347      -7.077 -18.256   1.153  1.00 73.36    -0.150 OA
ATOM   1512  OE2 GLU A 347      -8.008 -20.085   1.928  1.00 63.70    -0.263 OA
ATOM   1513  H   GLU A 347     -11.514 -16.982   1.010  1.00 75.91     0.163 HD
ATOM   1514  HA  GLU A 347      -8.927 -16.196   1.288  1.00 78.79     0.087 H 
ATOM   1515  HB2 GLU A 347      -9.918 -17.466  -1.028  1.00 77.08     0.037 H 
ATOM   1516  HB3 GLU A 347      -8.394 -17.239  -0.657  1.00 77.08     0.037 H 
ATOM   1517  HG2 GLU A 347     -10.006 -19.047   0.773  1.00 82.92     0.048 H 
ATOM   1518  HG3 GLU A 347      -9.128 -19.502  -0.470  1.00 82.92     0.048 H 
ATOM   1519  N   PRO A 348      -8.990 -14.285  -0.415  1.00 55.34    -0.337 N 
ATOM   1520  CA  PRO A 348      -7.579 -14.461  -0.061  1.00 59.68     0.091 C 
ATOM   1521  C   PRO A 348      -7.310 -14.041   1.375  1.00 61.03     0.241 C 
ATOM   1522  O   PRO A 348      -7.806 -12.998   1.799  1.00 67.33    -0.271 OA
ATOM   1523  CB  PRO A 348      -6.856 -13.544  -1.048  1.00 66.56    -0.036 C 
ATOM   1524  CG  PRO A 348      -7.837 -12.461  -1.319  1.00 54.01    -0.048 C 
ATOM   1525  CD  PRO A 348      -9.197 -13.095  -1.255  1.00 48.77    -0.001 C 
ATOM   1526  HA  PRO A 348      -7.299 -15.380  -0.197  1.00 71.66     0.087 H 
ATOM   1527  HB2 PRO A 348      -6.052 -13.189  -0.639  1.00 79.92     0.036 H 
ATOM   1528  HB3 PRO A 348      -6.647 -14.033  -1.859  1.00 79.92     0.036 H 
ATOM   1529  HG2 PRO A 348      -7.752 -11.771  -0.642  1.00 64.86     0.035 H 
ATOM   1530  HG3 PRO A 348      -7.676 -12.093  -2.202  1.00 64.86     0.035 H 
ATOM   1531  HD2 PRO A 348      -9.831 -12.492  -0.836  1.00 58.56     0.064 H 
ATOM   1532  HD3 PRO A 348      -9.490 -13.355  -2.143  1.00 58.56     0.064 H 
ATOM   1533  N   ASN A 349      -6.542 -14.841   2.114  1.00 66.13    -0.346 N 
ATOM   1534  CA  ASN A 349      -6.251 -14.551   3.510  1.00 68.30     0.096 C 
ATOM   1535  C   ASN A 349      -4.809 -14.133   3.763  1.00 63.05     0.241 C 
ATOM   1536  O   ASN A 349      -4.514 -13.630   4.853  1.00 69.82    -0.271 OA
ATOM   1537  CB  ASN A 349      -6.584 -15.771   4.379  1.00 68.40     0.024 C 
ATOM   1538  CG  ASN A 349      -5.946 -17.043   3.864  1.00 64.99     0.151 C 
ATOM   1539  OD1 ASN A 349      -4.863 -17.018   3.277  1.00 66.63    -0.178 OA
ATOM   1540  ND2 ASN A 349      -6.622 -18.165   4.070  1.00 57.64    -0.381 N 
ATOM   1541  H   ASN A 349      -6.176 -15.563   1.824  1.00 79.40     0.163 HD
ATOM   1542  HA  ASN A 349      -6.822 -13.821   3.799  1.00 82.00     0.088 H 
ATOM   1543  HB2 ASN A 349      -6.261 -15.616   5.280  1.00 82.13     0.049 H 
ATOM   1544  HB3 ASN A 349      -7.546 -15.900   4.389  1.00 82.13     0.049 H 
ATOM   1545 1HD2 ASN A 349      -6.304 -18.915   3.796  1.00 69.21     0.158 HD
ATOM   1546 2HD2 ASN A 349      -7.377 -18.142   4.482  1.00 69.21     0.158 HD
ATOM   1547  N   ASN A 350      -3.908 -14.334   2.800  1.00 68.61    -0.346 N 
ATOM   1548  CA  ASN A 350      -2.534 -13.839   2.896  1.00 64.70     0.096 C 
ATOM   1549  C   ASN A 350      -1.831 -14.387   4.136  1.00 62.04     0.241 C 
ATOM   1550  O   ASN A 350      -1.098 -13.675   4.824  1.00 67.24    -0.271 OA
ATOM   1551  CB  ASN A 350      -2.509 -12.309   2.888  1.00 67.07     0.024 C 
ATOM   1552  CG  ASN A 350      -1.113 -11.747   2.698  1.00 75.24     0.151 C 
ATOM   1553  OD1 ASN A 350      -0.573 -11.758   1.592  1.00 84.81    -0.178 OA
ATOM   1554  ND2 ASN A 350      -0.526 -11.244   3.776  1.00 74.56    -0.381 N 
ATOM   1555  H   ASN A 350      -4.071 -14.761   2.071  1.00 82.37     0.163 HD
ATOM   1556  HA  ASN A 350      -2.040 -14.145   2.119  1.00 77.69     0.088 H 
ATOM   1557  HB2 ASN A 350      -3.064 -11.988   2.160  1.00 80.54     0.049 H 
ATOM   1558  HB3 ASN A 350      -2.851 -11.983   3.735  1.00 80.54     0.049 H 
ATOM   1559 1HD2 ASN A 350       0.266 -10.913   3.719  1.00 89.51     0.158 HD
ATOM   1560 2HD2 ASN A 350      -0.935 -11.252   4.532  1.00 89.51     0.158 HD
ATOM   1561  N   VAL A 351      -2.084 -15.664   4.444  1.00 65.64    -0.346 N 
ATOM   1562  CA  VAL A 351      -1.497 -16.327   5.647  1.00 65.46     0.092 C 
ATOM   1563  C   VAL A 351      -0.015 -16.597   5.375  1.00 67.50     0.241 C 
ATOM   1564  O   VAL A 351       0.284 -17.384   4.460  1.00 74.52    -0.271 OA
ATOM   1565  CB  VAL A 351      -2.276 -17.603   6.039  1.00 61.11    -0.033 C 
ATOM   1566  CG1 VAL A 351      -2.337 -18.650   4.936  1.00 74.46    -0.071 C 
ATOM   1567  CG2 VAL A 351      -1.727 -18.220   7.314  1.00 72.57    -0.071 C 
ATOM   1568  H   VAL A 351      -2.610 -16.207   3.935  1.00 78.81     0.163 HD
ATOM   1569  HA  VAL A 351      -1.555 -15.702   6.390  1.00 78.60     0.088 H 
ATOM   1570  HB  VAL A 351      -3.205 -17.323   6.226  1.00 73.38     0.042 H 
ATOM   1571 1HG1 VAL A 351      -3.010 -19.317   5.162  1.00 89.39     0.028 H 
ATOM   1572 2HG1 VAL A 351      -2.576 -18.228   4.095  1.00 89.39     0.028 H 
ATOM   1573 3HG1 VAL A 351      -1.473 -19.084   4.848  1.00 89.39     0.028 H 
ATOM   1574 1HG2 VAL A 351      -2.292 -18.967   7.581  1.00 87.13     0.028 H 
ATOM   1575 2HG2 VAL A 351      -0.822 -18.539   7.158  1.00 87.13     0.028 H 
ATOM   1576 3HG2 VAL A 351      -1.720 -17.551   8.020  1.00 87.13     0.028 H 
ATOM   1577  N   GLY A 352       0.881 -15.948   6.121  1.00 65.73    -0.351 N 
ATOM   1578  CA  GLY A 352       2.336 -16.107   5.938  1.00 72.01     0.069 C 
ATOM   1579  C   GLY A 352       2.816 -15.344   4.720  1.00 79.91     0.236 C 
ATOM   1580  O   GLY A 352       3.914 -15.676   4.242  1.00 85.01    -0.272 OA
ATOM   1581  H   GLY A 352       0.640 -15.346   6.760  1.00 78.93     0.163 HD
ATOM   1582  HA2 GLY A 352       2.803 -15.771   6.743  1.00 86.46     0.078 H 
ATOM   1583  HA3 GLY A 352       2.548 -17.068   5.831  1.00 86.46     0.078 H 
ATOM   1584  N   GLU A 353       2.043 -14.363   4.240  1.00 65.64    -0.346 N 
ATOM   1585  CA  GLU A 353       2.366 -13.569   3.022  1.00 74.93     0.090 C 
ATOM   1586  C   GLU A 353       2.156 -14.472   1.806  1.00 71.56     0.241 C 
ATOM   1587  O   GLU A 353       2.957 -15.408   1.635  1.00 77.89    -0.271 OA
ATOM   1588  CB  GLU A 353       3.780 -12.985   3.074  1.00 90.62    -0.029 C 
ATOM   1589  CG  GLU A 353       4.072 -12.221   4.352  1.00 99.17     0.018 C 
ATOM   1590  CD  GLU A 353       3.067 -11.129   4.670  1.00100.09     0.172 C 
ATOM   1591  OE1 GLU A 353       2.932 -10.196   3.854  1.00101.76    -0.648 OA
ATOM   1592  OE2 GLU A 353       2.413 -11.220   5.726  1.00 86.77    -0.648 OA
ATOM   1593  H   GLU A 353       1.249 -14.134   4.625  1.00 78.81     0.163 HD
ATOM   1594  HA  GLU A 353       1.724 -12.825   2.966  1.00 89.96     0.087 H 
ATOM   1595  HB2 GLU A 353       4.431 -13.706   2.975  1.00108.79     0.037 H 
ATOM   1596  HB3 GLU A 353       3.891 -12.378   2.313  1.00108.79     0.037 H 
ATOM   1597  HG2 GLU A 353       4.095 -12.851   5.103  1.00119.04     0.049 H 
ATOM   1598  HG3 GLU A 353       4.961 -11.813   4.282  1.00119.04     0.049 H 
ATOM   1599  N   GLU A 354       1.131 -14.209   0.992  1.00 66.58    -0.347 N 
ATOM   1600  CA  GLU A 354       0.784 -15.042  -0.155  1.00 69.51     0.077 C 
ATOM   1601  C   GLU A 354       0.342 -14.128  -1.287  1.00 70.98     0.175 C 
ATOM   1602  O   GLU A 354      -0.668 -13.430  -1.161  1.00 80.71    -0.175 OA
ATOM   1603  CB  GLU A 354      -0.320 -16.041   0.209  1.00 60.46    -0.030 C 
ATOM   1604  CG  GLU A 354       0.121 -17.083   1.231  1.00 69.80     0.021 C 
ATOM   1605  CD  GLU A 354      -1.018 -17.951   1.735  1.00 65.54     0.289 C 
ATOM   1606  OE1 GLU A 354      -2.188 -17.530   1.625  1.00 64.94    -0.150 OA
ATOM   1607  OE2 GLU A 354      -0.738 -19.057   2.244  1.00 63.91    -0.263 OA
ATOM   1608  H   GLU A 354       0.628 -13.516   1.077  1.00 79.94     0.163 HD
ATOM   1609  HA  GLU A 354       1.566 -15.537  -0.445  1.00 83.46     0.085 H 
ATOM   1610  HB2 GLU A 354      -1.072 -15.556   0.583  1.00 72.60     0.037 H 
ATOM   1611  HB3 GLU A 354      -0.596 -16.510  -0.594  1.00 72.60     0.037 H 
ATOM   1612  HG2 GLU A 354       0.780 -17.665   0.822  1.00 83.80     0.048 H 
ATOM   1613  HG3 GLU A 354       0.510 -16.629   1.995  1.00 83.80     0.048 H 
ATOM   1614  N   ASP A 355       1.094 -14.132  -2.389  1.00 63.67    -0.356 N 
ATOM   1615  CA  ASP A 355       0.942 -13.118  -3.426  1.00 68.07     0.097 C 
ATOM   1616  C   ASP A 355       0.610 -13.684  -4.802  1.00 66.86     0.241 C 
ATOM   1617  O   ASP A 355       0.646 -12.934  -5.786  1.00 64.57    -0.271 OA
ATOM   1618  CB  ASP A 355       2.221 -12.285  -3.512  1.00 70.63     0.043 C 
ATOM   1619  CG  ASP A 355       2.581 -11.646  -2.192  1.00 73.54     0.175 C 
ATOM   1620  OD1 ASP A 355       1.669 -11.105  -1.529  1.00 77.71    -0.648 OA
ATOM   1621  OD2 ASP A 355       3.771 -11.697  -1.812  1.00 69.94    -0.648 OA
ATOM   1622  H   ASP A 355       1.702 -14.716  -2.558  1.00 76.45     0.162 HD
ATOM   1623  HA  ASP A 355       0.220 -12.522  -3.172  1.00 81.73     0.088 H 
ATOM   1624  HB2 ASP A 355       2.956 -12.859  -3.780  1.00 84.80     0.052 H 
ATOM   1625  HB3 ASP A 355       2.096 -11.578  -4.165  1.00 84.80     0.052 H 
ATOM   1626  N   CYS A 356       0.287 -14.970  -4.906  1.00 61.56    -0.345 N 
ATOM   1627  CA  CYS A 356      -0.064 -15.574  -6.183  1.00 60.03     0.098 C 
ATOM   1628  C   CYS A 356      -1.299 -16.448  -6.012  1.00 60.87     0.241 C 
ATOM   1629  O   CYS A 356      -1.532 -17.020  -4.944  1.00 67.61    -0.271 OA
ATOM   1630  CB  CYS A 356       1.098 -16.398  -6.750  1.00 56.33     0.013 C 
ATOM   1631  SG  CYS A 356       2.501 -15.395  -7.330  1.00 57.38    -0.095 SA
ATOM   1632  H   CYS A 356       0.264 -15.517  -4.244  1.00 73.92     0.163 HD
ATOM   1633  HA  CYS A 356      -0.276 -14.874  -6.819  1.00 72.08     0.088 H 
ATOM   1634  HB2 CYS A 356       1.426 -16.993  -6.058  1.00 67.64     0.053 H 
ATOM   1635  HB3 CYS A 356       0.775 -16.918  -7.503  1.00 67.64     0.053 H 
ATOM   1636  N   ALA A 357      -2.091 -16.541  -7.077  1.00 59.77    -0.346 N 
ATOM   1637  CA  ALA A 357      -3.381 -17.211  -7.037  1.00 67.24     0.086 C 
ATOM   1638  C   ALA A 357      -3.329 -18.539  -7.781  1.00 51.78     0.240 C 
ATOM   1639  O   ALA A 357      -2.621 -18.688  -8.779  1.00 49.22    -0.271 OA
ATOM   1640  CB  ALA A 357      -4.477 -16.329  -7.642  1.00 61.63    -0.049 C 
ATOM   1641  H   ALA A 357      -1.896 -16.215  -7.849  1.00 71.77     0.163 HD
ATOM   1642  HA  ALA A 357      -3.616 -17.392  -6.113  1.00 80.73     0.086 H 
ATOM   1643  HB1 ALA A 357      -5.323 -16.803  -7.600  1.00 74.00     0.030 H 
ATOM   1644  HB2 ALA A 357      -4.535 -15.505  -7.134  1.00 74.00     0.030 H 
ATOM   1645  HB3 ALA A 357      -4.252 -16.134  -8.565  1.00 74.00     0.030 H 
ATOM   1646  N   GLU A 358      -4.106 -19.500  -7.285  1.00 58.99    -0.346 N 
ATOM   1647  CA  GLU A 358      -4.127 -20.849  -7.827  1.00 62.61     0.090 C 
ATOM   1648  C   GLU A 358      -5.558 -21.359  -7.858  1.00 70.23     0.241 C 
ATOM   1649  O   GLU A 358      -6.437 -20.846  -7.162  1.00 66.58    -0.271 OA
ATOM   1650  CB  GLU A 358      -3.267 -21.808  -6.992  1.00 57.68    -0.029 C 
ATOM   1651  CG  GLU A 358      -3.632 -21.811  -5.506  1.00 68.31     0.018 C 
ATOM   1652  CD  GLU A 358      -3.299 -23.117  -4.800  1.00 68.26     0.172 C 
ATOM   1653  OE1 GLU A 358      -3.762 -23.308  -3.653  1.00 61.23    -0.648 OA
ATOM   1654  OE2 GLU A 358      -2.577 -23.949  -5.387  1.00 59.51    -0.648 OA
ATOM   1655  H   GLU A 358      -4.640 -19.388  -6.621  1.00 70.83     0.163 HD
ATOM   1656  HA  GLU A 358      -3.784 -20.838  -8.735  1.00 75.18     0.087 H 
ATOM   1657  HB2 GLU A 358      -3.385 -22.710  -7.329  1.00 69.27     0.037 H 
ATOM   1658  HB3 GLU A 358      -2.337 -21.545  -7.070  1.00 69.27     0.037 H 
ATOM   1659  HG2 GLU A 358      -3.144 -21.100  -5.062  1.00 82.02     0.049 H 
ATOM   1660  HG3 GLU A 358      -4.586 -21.661  -5.417  1.00 82.02     0.049 H 
ATOM   1661  N   PHE A 359      -5.779 -22.387  -8.675  1.00 65.80    -0.346 N 
ATOM   1662  CA  PHE A 359      -7.015 -23.156  -8.614  1.00 63.58     0.093 C 
ATOM   1663  C   PHE A 359      -6.888 -24.191  -7.503  1.00 65.47     0.241 C 
ATOM   1664  O   PHE A 359      -6.014 -25.063  -7.561  1.00 60.24    -0.271 OA
ATOM   1665  CB  PHE A 359      -7.303 -23.844  -9.946  1.00 70.76    -0.014 C 
ATOM   1666  CG  PHE A 359      -7.501 -22.900 -11.099  1.00 66.09    -0.056 A 
ATOM   1667  CD1 PHE A 359      -8.728 -22.297 -11.316  1.00 56.35    -0.077 A 
ATOM   1668  CD2 PHE A 359      -6.465 -22.635 -11.981  1.00 63.72    -0.077 A 
ATOM   1669  CE1 PHE A 359      -8.913 -21.438 -12.382  1.00 55.79    -0.082 A 
ATOM   1670  CE2 PHE A 359      -6.645 -21.777 -13.046  1.00 54.88    -0.082 A 
ATOM   1671  CZ  PHE A 359      -7.871 -21.179 -13.247  1.00 52.87    -0.083 A 
ATOM   1672  H   PHE A 359      -5.225 -22.659  -9.274  1.00 79.00     0.163 HD
ATOM   1673  HA  PHE A 359      -7.755 -22.565  -8.404  1.00 76.34     0.088 H 
ATOM   1674  HB2 PHE A 359      -6.556 -24.424 -10.164  1.00 84.95     0.043 H 
ATOM   1675  HB3 PHE A 359      -8.111 -24.373  -9.855  1.00 84.95     0.043 H 
ATOM   1676  HD1 PHE A 359      -9.434 -22.469 -10.735  1.00 67.66     0.084 H 
ATOM   1677  HD2 PHE A 359      -5.637 -23.037 -11.849  1.00 76.51     0.084 H 
ATOM   1678  HE1 PHE A 359      -9.740 -21.035 -12.515  1.00 67.00     0.083 H 
ATOM   1679  HE2 PHE A 359      -5.942 -21.604 -13.629  1.00 65.90     0.083 H 
ATOM   1680  HZ  PHE A 359      -7.994 -20.600 -13.964  1.00 63.49     0.083 H 
ATOM   1681  N   SER A 360      -7.749 -24.085  -6.491  1.00 74.19    -0.344 N 
ATOM   1682  CA  SER A 360      -7.793 -25.027  -5.376  1.00 61.28     0.109 C 
ATOM   1683  C   SER A 360      -9.251 -25.399  -5.152  1.00 62.44     0.242 C 
ATOM   1684  O   SER A 360     -10.033 -24.587  -4.648  1.00 63.36    -0.271 OA
ATOM   1685  CB  SER A 360      -7.181 -24.432  -4.106  1.00 68.66     0.044 C 
ATOM   1686  OG  SER A 360      -7.387 -25.295  -3.001  1.00 66.60    -0.398 OA
ATOM   1687  H   SER A 360      -8.333 -23.458  -6.429  1.00 89.08     0.163 HD
ATOM   1688  HA  SER A 360      -7.301 -25.830  -5.608  1.00 73.59     0.090 H 
ATOM   1689  HB2 SER A 360      -6.228 -24.311  -4.241  1.00 82.44     0.077 H 
ATOM   1690  HB3 SER A 360      -7.602 -23.577  -3.923  1.00 82.44     0.077 H 
ATOM   1691  HG  SER A 360      -7.048 -24.961  -2.308  1.00 79.97     0.209 HD
ATOM   1692  N   GLY A 361      -9.617 -26.618  -5.534  1.00 71.35    -0.350 N 
ATOM   1693  CA  GLY A 361     -10.978 -27.096  -5.374  1.00 70.24     0.069 C 
ATOM   1694  C   GLY A 361     -12.035 -26.351  -6.168  1.00 73.44     0.236 C 
ATOM   1695  O   GLY A 361     -12.012 -26.351  -7.403  1.00 67.15    -0.272 OA
ATOM   1696  H   GLY A 361      -9.086 -27.192  -5.892  1.00 85.67     0.163 HD
ATOM   1697  HA2 GLY A 361     -11.013 -28.029  -5.637  1.00 84.33     0.078 H 
ATOM   1698  HA3 GLY A 361     -11.219 -27.042  -4.436  1.00 84.33     0.078 H 
ATOM   1699  N   ASN A 362     -12.983 -25.727  -5.466  1.00 69.55    -0.346 N 
ATOM   1700  CA  ASN A 362     -14.099 -25.070  -6.133  1.00 73.88     0.097 C 
ATOM   1701  C   ASN A 362     -13.742 -23.694  -6.673  1.00 64.03     0.241 C 
ATOM   1702  O   ASN A 362     -14.431 -23.201  -7.572  1.00 59.89    -0.271 OA
ATOM   1703  CB  ASN A 362     -15.287 -24.952  -5.171  1.00 93.53     0.036 C 
ATOM   1704  CG  ASN A 362     -16.041 -26.261  -5.013  1.00101.06     0.217 C 
ATOM   1705  OD1 ASN A 362     -15.877 -27.186  -5.813  1.00 80.37    -0.274 OA
ATOM   1706  ND2 ASN A 362     -16.876 -26.344  -3.983  1.00106.23    -0.370 N 
ATOM   1707  H   ASN A 362     -13.000 -25.672  -4.608  1.00 83.50     0.163 HD
ATOM   1708  HA  ASN A 362     -14.380 -25.618  -6.883  1.00 88.70     0.088 H 
ATOM   1709  HB2 ASN A 362     -14.962 -24.685  -4.297  1.00112.28     0.051 H 
ATOM   1710  HB3 ASN A 362     -15.906 -24.288  -5.513  1.00112.28     0.051 H 
ATOM   1711 1HD2 ASN A 362     -17.326 -27.065  -3.852  1.00127.52     0.159 HD
ATOM   1712 2HD2 ASN A 362     -16.965 -25.678  -3.447  1.00127.52     0.159 HD
ATOM   1713  N   GLY A 363     -12.694 -23.075  -6.164  1.00 59.61    -0.351 N 
ATOM   1714  CA  GLY A 363     -12.359 -21.709  -6.530  1.00 61.97     0.069 C 
ATOM   1715  C   GLY A 363     -10.880 -21.454  -6.441  1.00 63.19     0.236 C 
ATOM   1716  O   GLY A 363     -10.064 -22.336  -6.726  1.00 64.10    -0.272 OA
ATOM   1717  H   GLY A 363     -12.152 -23.427  -5.597  1.00 71.58     0.163 HD
ATOM   1718  HA2 GLY A 363     -12.649 -21.535  -7.439  1.00 74.40     0.078 H 
ATOM   1719  HA3 GLY A 363     -12.816 -21.092  -5.937  1.00 74.40     0.078 H 
ATOM   1720  N   TRP A 364     -10.531 -20.237  -6.040  1.00 66.73    -0.346 N 
ATOM   1721  CA  TRP A 364      -9.153 -19.781  -6.008  1.00 67.68     0.093 C 
ATOM   1722  C   TRP A 364      -8.663 -19.646  -4.573  1.00 63.65     0.241 C 
ATOM   1723  O   TRP A 364      -9.446 -19.483  -3.634  1.00 57.88    -0.271 OA
ATOM   1724  CB  TRP A 364      -9.005 -18.430  -6.715  1.00 66.50    -0.012 C 
ATOM   1725  CG  TRP A 364      -9.574 -18.379  -8.101  1.00 66.87    -0.028 A 
ATOM   1726  CD1 TRP A 364      -9.874 -19.435  -8.913  1.00 65.35    -0.015 A 
ATOM   1727  CD2 TRP A 364      -9.914 -17.198  -8.837  1.00 66.29    -0.002 A 
ATOM   1728  NE1 TRP A 364     -10.377 -18.982 -10.111  1.00 63.12    -0.365 N 
ATOM   1729  CE2 TRP A 364     -10.412 -17.613 -10.088  1.00 62.16     0.042 A 
ATOM   1730  CE3 TRP A 364      -9.844 -15.829  -8.560  1.00 57.06    -0.070 A 
ATOM   1731  CZ2 TRP A 364     -10.838 -16.709 -11.058  1.00 62.05    -0.056 A 
ATOM   1732  CZ3 TRP A 364     -10.267 -14.933  -9.526  1.00 63.65    -0.082 A 
ATOM   1733  CH2 TRP A 364     -10.757 -15.377 -10.759  1.00 51.34    -0.081 A 
ATOM   1734  H   TRP A 364     -11.093 -19.642  -5.775  1.00 80.12     0.163 HD
ATOM   1735  HA  TRP A 364      -8.590 -20.427  -6.464  1.00 81.27     0.088 H 
ATOM   1736  HB2 TRP A 364      -9.457 -17.754  -6.187  1.00 79.85     0.044 H 
ATOM   1737  HB3 TRP A 364      -8.061 -18.216  -6.779  1.00 79.85     0.044 H 
ATOM   1738  HD1 TRP A 364      -9.753 -20.330  -8.690  1.00 78.47     0.112 H 
ATOM   1739  HE1 TRP A 364     -10.630 -19.478 -10.767  1.00 75.79     0.165 HD
ATOM   1740  HE3 TRP A 364      -9.519 -15.526  -7.743  1.00 68.52     0.084 H 
ATOM   1741  HZ2 TRP A 364     -11.164 -17.001 -11.879  1.00 74.51     0.086 H 
ATOM   1742  HZ3 TRP A 364     -10.225 -14.020  -9.352  1.00 76.43     0.083 H 
ATOM   1743  HH2 TRP A 364     -11.035 -14.752 -11.389  1.00 61.65     0.083 H 
ATOM   1744  N   ASN A 365      -7.341 -19.705  -4.424  1.00 63.52    -0.346 N 
ATOM   1745  CA  ASN A 365      -6.677 -19.417  -3.164  1.00 57.56     0.096 C 
ATOM   1746  C   ASN A 365      -5.378 -18.688  -3.456  1.00 61.58     0.241 C 
ATOM   1747  O   ASN A 365      -4.727 -18.929  -4.477  1.00 57.88    -0.271 OA
ATOM   1748  CB  ASN A 365      -6.395 -20.693  -2.351  1.00 72.14     0.024 C 
ATOM   1749  CG  ASN A 365      -5.256 -20.519  -1.349  1.00 72.06     0.151 C 
ATOM   1750  OD1 ASN A 365      -5.350 -19.726  -0.409  1.00 63.17    -0.178 OA
ATOM   1751  ND2 ASN A 365      -4.179 -21.279  -1.540  1.00 67.58    -0.381 N 
ATOM   1752  H   ASN A 365      -6.798 -19.916  -5.056  1.00 76.27     0.163 HD
ATOM   1753  HA  ASN A 365      -7.240 -18.834  -2.630  1.00 69.12     0.088 H 
ATOM   1754  HB2 ASN A 365      -7.194 -20.936  -1.857  1.00 86.61     0.049 H 
ATOM   1755  HB3 ASN A 365      -6.152 -21.408  -2.960  1.00 86.61     0.049 H 
ATOM   1756 1HD2 ASN A 365      -3.510 -21.220  -1.003  1.00 81.14     0.158 HD
ATOM   1757 2HD2 ASN A 365      -4.150 -21.824  -2.205  1.00 81.14     0.158 HD
ATOM   1758  N   ASP A 366      -5.022 -17.773  -2.563  1.00 61.82    -0.347 N 
ATOM   1759  CA  ASP A 366      -3.726 -17.118  -2.614  1.00 60.33     0.085 C 
ATOM   1760  C   ASP A 366      -2.711 -17.977  -1.873  1.00 64.40     0.175 C 
ATOM   1761  O   ASP A 366      -2.984 -18.459  -0.768  1.00 69.10    -0.175 OA
ATOM   1762  CB  ASP A 366      -3.802 -15.720  -2.000  1.00 61.89     0.044 C 
ATOM   1763  CG  ASP A 366      -4.204 -15.743  -0.531  1.00 70.34     0.292 C 
ATOM   1764  OD1 ASP A 366      -4.933 -16.670  -0.121  1.00 62.88    -0.150 OA
ATOM   1765  OD2 ASP A 366      -3.793 -14.826   0.214  1.00 70.30    -0.263 OA
ATOM   1766  H   ASP A 366      -5.520 -17.513  -1.912  1.00 74.23     0.163 HD
ATOM   1767  HA  ASP A 366      -3.442 -17.034  -3.538  1.00 72.44     0.086 H 
ATOM   1768  HB2 ASP A 366      -2.931 -15.298  -2.066  1.00 74.32     0.051 H 
ATOM   1769  HB3 ASP A 366      -4.462 -15.198  -2.483  1.00 74.32     0.051 H 
ATOM   1770  N   ASP A 367      -1.550 -18.186  -2.492  1.00 61.16    -0.356 N 
ATOM   1771  CA  ASP A 367      -0.492 -18.989  -1.899  1.00 60.08     0.097 C 
ATOM   1772  C   ASP A 367       0.847 -18.314  -2.166  1.00 55.84     0.241 C 
ATOM   1773  O   ASP A 367       0.922 -17.270  -2.819  1.00 66.25    -0.271 OA
ATOM   1774  CB  ASP A 367      -0.512 -20.420  -2.445  1.00 58.78     0.043 C 
ATOM   1775  CG  ASP A 367      -0.095 -21.443  -1.407  1.00 64.46     0.175 C 
ATOM   1776  OD1 ASP A 367       0.822 -21.144  -0.612  1.00 62.06    -0.648 OA
ATOM   1777  OD2 ASP A 367      -0.692 -22.541  -1.379  1.00 62.22    -0.648 OA
ATOM   1778  H   ASP A 367      -1.352 -17.869  -3.267  1.00 73.43     0.162 HD
ATOM   1779  HA  ASP A 367      -0.624 -19.030  -0.939  1.00 72.14     0.088 H 
ATOM   1780  HB2 ASP A 367      -1.412 -20.636  -2.735  1.00 70.58     0.052 H 
ATOM   1781  HB3 ASP A 367       0.102 -20.483  -3.193  1.00 70.58     0.052 H 
ATOM   1782  N   LYS A 368       1.912 -18.921  -1.650  1.00 56.76    -0.346 N 
ATOM   1783  CA  LYS A 368       3.251 -18.367  -1.790  1.00 56.11     0.089 C 
ATOM   1784  C   LYS A 368       3.782 -18.625  -3.194  1.00 56.85     0.241 C 
ATOM   1785  O   LYS A 368       3.780 -19.763  -3.673  1.00 61.35    -0.271 OA
ATOM   1786  CB  LYS A 368       4.180 -18.972  -0.739  1.00 68.27    -0.038 C 
ATOM   1787  CG  LYS A 368       3.858 -18.507   0.677  1.00 73.74    -0.061 C 
ATOM   1788  CD  LYS A 368       4.561 -19.335   1.738  1.00 86.34    -0.043 C 
ATOM   1789  CE  LYS A 368       4.287 -18.781   3.134  1.00108.18     0.080 C 
ATOM   1790  NZ  LYS A 368       4.841 -19.638   4.227  1.00111.33    -0.079 N 
ATOM   1791  H   LYS A 368       1.884 -19.660  -1.211  1.00 68.15     0.163 HD
ATOM   1792  HA  LYS A 368       3.217 -17.408  -1.649  1.00 67.38     0.087 H 
ATOM   1793  HB2 LYS A 368       4.097 -19.938  -0.763  1.00 81.97     0.036 H 
ATOM   1794  HB3 LYS A 368       5.093 -18.713  -0.939  1.00 81.97     0.036 H 
ATOM   1795  HG2 LYS A 368       4.142 -17.585   0.779  1.00 88.53     0.033 H 
ATOM   1796  HG3 LYS A 368       2.902 -18.579   0.824  1.00 88.53     0.033 H 
ATOM   1797  HD2 LYS A 368       4.235 -20.248   1.703  1.00103.65     0.035 H 
ATOM   1798  HD3 LYS A 368       5.519 -19.313   1.583  1.00103.65     0.035 H 
ATOM   1799  HE2 LYS A 368       4.692 -17.903   3.209  1.00129.86     0.075 H 
ATOM   1800  HE3 LYS A 368       3.328 -18.715   3.263  1.00129.86     0.075 H 
ATOM   1801  HZ1 LYS A 368       4.657 -19.277   5.019  1.00133.64     0.274 HD
ATOM   1802  HZ2 LYS A 368       4.479 -20.450   4.189  1.00133.64     0.274 HD
ATOM   1803  HZ3 LYS A 368       5.723 -19.710   4.139  1.00133.64     0.274 HD
ATOM   1804  N   CYS A 369       4.246 -17.560  -3.850  1.00 63.22    -0.345 N 
ATOM   1805  CA  CYS A 369       4.632 -17.662  -5.253  1.00 60.35     0.098 C 
ATOM   1806  C   CYS A 369       5.795 -18.624  -5.457  1.00 58.02     0.242 C 
ATOM   1807  O   CYS A 369       5.925 -19.215  -6.535  1.00 71.19    -0.271 OA
ATOM   1808  CB  CYS A 369       4.987 -16.279  -5.798  1.00 57.10     0.013 C 
ATOM   1809  SG  CYS A 369       3.640 -15.074  -5.678  1.00 67.31    -0.095 SA
ATOM   1810  H   CYS A 369       4.345 -16.777  -3.508  1.00 75.91     0.163 HD
ATOM   1811  HA  CYS A 369       3.877 -17.997  -5.761  1.00 72.46     0.088 H 
ATOM   1812  HB2 CYS A 369       5.741 -15.930  -5.297  1.00 68.57     0.053 H 
ATOM   1813  HB3 CYS A 369       5.226 -16.364  -6.734  1.00 68.57     0.053 H 
ATOM   1814  N   ASN A 370       6.652 -18.791  -4.453  1.00 50.04    -0.346 N 
ATOM   1815  CA  ASN A 370       7.775 -19.708  -4.589  1.00 51.42     0.097 C 
ATOM   1816  C   ASN A 370       7.384 -21.156  -4.323  1.00 56.93     0.241 C 
ATOM   1817  O   ASN A 370       8.238 -22.044  -4.429  1.00 58.34    -0.271 OA
ATOM   1818  CB  ASN A 370       8.910 -19.297  -3.651  1.00 54.68     0.036 C 
ATOM   1819  CG  ASN A 370      10.223 -19.968  -4.006  1.00 61.31     0.217 C 
ATOM   1820  OD1 ASN A 370      10.417 -20.410  -5.138  1.00 62.70    -0.274 OA
ATOM   1821  ND2 ASN A 370      11.132 -20.050  -3.039  1.00 67.95    -0.370 N 
ATOM   1822  H   ASN A 370       6.606 -18.390  -3.694  1.00 60.10     0.163 HD
ATOM   1823  HA  ASN A 370       8.109 -19.656  -5.498  1.00 61.74     0.088 H 
ATOM   1824  HB2 ASN A 370       9.037 -18.337  -3.709  1.00 65.66     0.051 H 
ATOM   1825  HB3 ASN A 370       8.679 -19.548  -2.743  1.00 65.66     0.051 H 
ATOM   1826 1HD2 ASN A 370      11.891 -20.422  -3.194  1.00 81.58     0.159 HD
ATOM   1827 2HD2 ASN A 370      10.960 -19.730  -2.260  1.00 81.58     0.159 HD
ATOM   1828  N   LEU A 371       6.125 -21.414  -3.983  1.00 57.92    -0.346 N 
ATOM   1829  CA  LEU A 371       5.640 -22.775  -3.810  1.00 55.32     0.089 C 
ATOM   1830  C   LEU A 371       5.388 -23.392  -5.178  1.00 59.99     0.241 C 
ATOM   1831  O   LEU A 371       4.739 -22.780  -6.031  1.00 68.03    -0.271 OA
ATOM   1832  CB  LEU A 371       4.357 -22.774  -2.980  1.00 70.58    -0.035 C 
ATOM   1833  CG  LEU A 371       3.889 -24.097  -2.371  1.00 74.83    -0.059 C 
ATOM   1834  CD1 LEU A 371       4.829 -24.540  -1.256  1.00 67.93    -0.073 C 
ATOM   1835  CD2 LEU A 371       2.460 -23.968  -1.855  1.00 69.04    -0.073 C 
ATOM   1836  H   LEU A 371       5.528 -20.811  -3.846  1.00 69.55     0.163 HD
ATOM   1837  HA  LEU A 371       6.308 -23.305  -3.349  1.00 66.43     0.087 H 
ATOM   1838  HB2 LEU A 371       4.479 -22.153  -2.244  1.00 84.74     0.037 H 
ATOM   1839  HB3 LEU A 371       3.636 -22.454  -3.545  1.00 84.74     0.037 H 
ATOM   1840  HG  LEU A 371       3.898 -24.781  -3.058  1.00 89.84     0.038 H 
ATOM   1841 1HD1 LEU A 371       4.509 -25.379  -0.889  1.00 81.57     0.028 H 
ATOM   1842 2HD1 LEU A 371       5.719 -24.657  -1.622  1.00 81.57     0.028 H 
ATOM   1843 3HD1 LEU A 371       4.841 -23.860  -0.565  1.00 81.57     0.028 H 
ATOM   1844 1HD2 LEU A 371       2.184 -24.816  -1.474  1.00 82.89     0.028 H 
ATOM   1845 2HD2 LEU A 371       2.431 -23.275  -1.177  1.00 82.89     0.028 H 
ATOM   1846 3HD2 LEU A 371       1.878 -23.732  -2.595  1.00 82.89     0.028 H 
ATOM   1847  N   ALA A 372       5.903 -24.599  -5.389  1.00 63.52    -0.346 N 
ATOM   1848  CA  ALA A 372       5.830 -25.232  -6.699  1.00 57.55     0.086 C 
ATOM   1849  C   ALA A 372       4.489 -25.935  -6.881  1.00 58.88     0.240 C 
ATOM   1850  O   ALA A 372       4.054 -26.699  -6.014  1.00 58.01    -0.271 OA
ATOM   1851  CB  ALA A 372       6.980 -26.224  -6.871  1.00 59.57    -0.049 C 
ATOM   1852  H   ALA A 372       6.299 -25.071  -4.790  1.00 76.27     0.163 HD
ATOM   1853  HA  ALA A 372       5.911 -24.552  -7.387  1.00 69.11     0.086 H 
ATOM   1854  HB1 ALA A 372       6.914 -26.634  -7.747  1.00 71.53     0.030 H 
ATOM   1855  HB2 ALA A 372       7.821 -25.748  -6.790  1.00 71.53     0.030 H 
ATOM   1856  HB3 ALA A 372       6.916 -26.903  -6.181  1.00 71.53     0.030 H 
ATOM   1857  N   LYS A 373       3.837 -25.669  -8.015  1.00 62.57    -0.346 N 
ATOM   1858  CA  LYS A 373       2.554 -26.264  -8.366  1.00 57.67     0.089 C 
ATOM   1859  C   LYS A 373       2.520 -26.496  -9.872  1.00 60.83     0.241 C 
ATOM   1860  O   LYS A 373       3.471 -26.179 -10.593  1.00 63.45    -0.271 OA
ATOM   1861  CB  LYS A 373       1.379 -25.368  -7.953  1.00 53.29    -0.038 C 
ATOM   1862  CG  LYS A 373       1.413 -24.856  -6.531  1.00 49.88    -0.061 C 
ATOM   1863  CD  LYS A 373       0.271 -23.881  -6.297  1.00 50.60    -0.043 C 
ATOM   1864  CE  LYS A 373       0.190 -23.449  -4.844  1.00 66.84     0.080 C 
ATOM   1865  NZ  LYS A 373      -0.152 -24.582  -3.938  1.00 76.34    -0.079 N 
ATOM   1866  H   LYS A 373       4.132 -25.127  -8.615  1.00 75.13     0.163 HD
ATOM   1867  HA  LYS A 373       2.461 -27.120  -7.919  1.00 69.25     0.087 H 
ATOM   1868  HB2 LYS A 373       1.362 -24.596  -8.540  1.00 63.99     0.036 H 
ATOM   1869  HB3 LYS A 373       0.557 -25.873  -8.060  1.00 63.99     0.036 H 
ATOM   1870  HG2 LYS A 373       1.315 -25.600  -5.916  1.00 59.90     0.033 H 
ATOM   1871  HG3 LYS A 373       2.251 -24.393  -6.374  1.00 59.90     0.033 H 
ATOM   1872  HD2 LYS A 373       0.410 -23.091  -6.841  1.00 60.77     0.035 H 
ATOM   1873  HD3 LYS A 373      -0.567 -24.309  -6.533  1.00 60.77     0.035 H 
ATOM   1874  HE2 LYS A 373       1.050 -23.093  -4.570  1.00 80.25     0.075 H 
ATOM   1875  HE3 LYS A 373      -0.497 -22.771  -4.752  1.00 80.25     0.075 H 
ATOM   1876  HZ1 LYS A 373      -0.192 -24.296  -3.096  1.00 91.65     0.274 HD
ATOM   1877  HZ2 LYS A 373      -0.942 -24.925  -4.165  1.00 91.65     0.274 HD
ATOM   1878  HZ3 LYS A 373       0.468 -25.218  -3.999  1.00 91.65     0.274 HD
ATOM   1879  N   PHE A 374       1.404 -27.043 -10.350  1.00 56.52    -0.346 N 
ATOM   1880  CA  PHE A 374       1.163 -27.160 -11.780  1.00 59.47     0.093 C 
ATOM   1881  C   PHE A 374       0.737 -25.802 -12.337  1.00 63.90     0.241 C 
ATOM   1882  O   PHE A 374       0.583 -24.823 -11.601  1.00 64.52    -0.271 OA
ATOM   1883  CB  PHE A 374       0.106 -28.229 -12.053  1.00 65.33    -0.014 C 
ATOM   1884  CG  PHE A 374       0.555 -29.626 -11.726  1.00 68.11    -0.056 A 
ATOM   1885  CD1 PHE A 374       1.326 -30.347 -12.622  1.00 72.76    -0.077 A 
ATOM   1886  CD2 PHE A 374       0.198 -30.223 -10.529  1.00 62.50    -0.077 A 
ATOM   1887  CE1 PHE A 374       1.737 -31.634 -12.326  1.00 68.79    -0.082 A 
ATOM   1888  CE2 PHE A 374       0.607 -31.506 -10.232  1.00 56.65    -0.082 A 
ATOM   1889  CZ  PHE A 374       1.376 -32.211 -11.130  1.00 64.68    -0.083 A 
ATOM   1890  H   PHE A 374       0.769 -27.355  -9.862  1.00 67.87     0.163 HD
ATOM   1891  HA  PHE A 374       1.984 -27.426 -12.222  1.00 71.41     0.088 H 
ATOM   1892  HB2 PHE A 374      -0.679 -28.036 -11.517  1.00 78.45     0.043 H 
ATOM   1893  HB3 PHE A 374      -0.125 -28.205 -12.995  1.00 78.45     0.043 H 
ATOM   1894  HD1 PHE A 374       1.573 -29.961 -13.431  1.00 87.36     0.084 H 
ATOM   1895  HD2 PHE A 374      -0.321 -29.752  -9.918  1.00 75.04     0.084 H 
ATOM   1896  HE1 PHE A 374       2.257 -32.108 -12.934  1.00 82.59     0.083 H 
ATOM   1897  HE2 PHE A 374       0.362 -31.896  -9.423  1.00 68.03     0.083 H 
ATOM   1898  HZ  PHE A 374       1.652 -33.076 -10.929  1.00 77.66     0.083 H 
ATOM   1899  N   TRP A 375       0.542 -25.726 -13.654  1.00 58.19    -0.346 N 
ATOM   1900  CA  TRP A 375       0.173 -24.455 -14.261  1.00 53.87     0.093 C 
ATOM   1901  C   TRP A 375      -0.550 -24.700 -15.575  1.00 56.63     0.241 C 
ATOM   1902  O   TRP A 375      -0.473 -25.784 -16.159  1.00 54.94    -0.271 OA
ATOM   1903  CB  TRP A 375       1.399 -23.562 -14.480  1.00 62.09    -0.012 C 
ATOM   1904  CG  TRP A 375       2.285 -23.977 -15.614  1.00 60.57    -0.028 A 
ATOM   1905  CD1 TRP A 375       2.191 -23.579 -16.917  1.00 66.38    -0.015 A 
ATOM   1906  CD2 TRP A 375       3.415 -24.854 -15.544  1.00 58.40    -0.002 A 
ATOM   1907  NE1 TRP A 375       3.189 -24.161 -17.662  1.00 70.08    -0.365 N 
ATOM   1908  CE2 TRP A 375       3.954 -24.946 -16.841  1.00 59.37     0.042 A 
ATOM   1909  CE3 TRP A 375       4.020 -25.573 -14.511  1.00 61.12    -0.070 A 
ATOM   1910  CZ2 TRP A 375       5.066 -25.730 -17.131  1.00 51.13    -0.056 A 
ATOM   1911  CZ3 TRP A 375       5.123 -26.351 -14.804  1.00 62.04    -0.082 A 
ATOM   1912  CH2 TRP A 375       5.635 -26.422 -16.101  1.00 49.41    -0.081 A 
ATOM   1913  H   TRP A 375       0.616 -26.382 -14.204  1.00 69.87     0.163 HD
ATOM   1914  HA  TRP A 375      -0.435 -23.987 -13.667  1.00 64.69     0.088 H 
ATOM   1915  HB2 TRP A 375       1.095 -22.659 -14.662  1.00 74.56     0.044 H 
ATOM   1916  HB3 TRP A 375       1.934 -23.569 -13.672  1.00 74.56     0.044 H 
ATOM   1917  HD1 TRP A 375       1.546 -22.998 -17.251  1.00 79.71     0.112 H 
ATOM   1918  HE1 TRP A 375       3.314 -24.048 -18.506  1.00 84.15     0.165 HD
ATOM   1919  HE3 TRP A 375       3.686 -25.531 -13.644  1.00 73.39     0.084 H 
ATOM   1920  HZ2 TRP A 375       5.408 -25.782 -17.994  1.00 61.40     0.086 H 
ATOM   1921  HZ3 TRP A 375       5.535 -26.833 -14.124  1.00 74.50     0.083 H 
ATOM   1922  HH2 TRP A 375       6.380 -26.954 -16.267  1.00 59.34     0.083 H 
ATOM   1923  N   ILE A 376      -1.251 -23.664 -16.033  1.00 55.16    -0.346 N 
ATOM   1924  CA  ILE A 376      -2.050 -23.716 -17.250  1.00 57.08     0.092 C 
ATOM   1925  C   ILE A 376      -1.655 -22.545 -18.137  1.00 65.31     0.241 C 
ATOM   1926  O   ILE A 376      -1.692 -21.390 -17.698  1.00 56.60    -0.271 OA
ATOM   1927  CB  ILE A 376      -3.560 -23.680 -16.941  1.00 58.49    -0.030 C 
ATOM   1928  CG1 ILE A 376      -4.024 -25.049 -16.447  1.00 56.58    -0.063 C 
ATOM   1929  CG2 ILE A 376      -4.367 -23.276 -18.172  1.00 58.67    -0.071 C 
ATOM   1930  CD1 ILE A 376      -5.409 -25.046 -15.839  1.00 48.63    -0.076 C 
ATOM   1931  H   ILE A 376      -1.279 -22.899 -15.641  1.00 66.24     0.163 HD
ATOM   1932  HA  ILE A 376      -1.856 -24.539 -17.726  1.00 68.54     0.088 H 
ATOM   1933  HB  ILE A 376      -3.717 -23.028 -16.240  1.00 70.23     0.043 H 
ATOM   1934 2HG1 ILE A 376      -4.031 -25.665 -17.196  1.00 67.94     0.033 H 
ATOM   1935 3HG1 ILE A 376      -3.404 -25.362 -15.770  1.00 67.94     0.033 H 
ATOM   1936 1HG2 ILE A 376      -5.310 -23.264 -17.942  1.00 70.45     0.028 H 
ATOM   1937 2HG2 ILE A 376      -4.085 -22.393 -18.459  1.00 70.45     0.028 H 
ATOM   1938 3HG2 ILE A 376      -4.208 -23.921 -18.879  1.00 70.45     0.028 H 
ATOM   1939 1HD1 ILE A 376      -5.629 -25.946 -15.551  1.00 58.40     0.027 H 
ATOM   1940 2HD1 ILE A 376      -5.418 -24.444 -15.078  1.00 58.40     0.027 H 
ATOM   1941 3HD1 ILE A 376      -6.046 -24.747 -16.506  1.00 58.40     0.027 H 
ATOM   1942  N   CYS A 377      -1.297 -22.842 -19.385  1.00 61.92    -0.345 N 
ATOM   1943  CA  CYS A 377      -0.943 -21.820 -20.356  1.00 55.49     0.098 C 
ATOM   1944  C   CYS A 377      -2.126 -21.541 -21.273  1.00 55.75     0.241 C 
ATOM   1945  O   CYS A 377      -2.993 -22.394 -21.471  1.00 55.35    -0.271 OA
ATOM   1946  CB  CYS A 377       0.268 -22.242 -21.191  1.00 50.75     0.013 C 
ATOM   1947  SG  CYS A 377       1.763 -22.612 -20.244  1.00 77.45    -0.095 SA
ATOM   1948  H   CYS A 377      -1.253 -23.643 -19.695  1.00 74.34     0.163 HD
ATOM   1949  HA  CYS A 377      -0.719 -20.999 -19.890  1.00 66.64     0.088 H 
ATOM   1950  HB2 CYS A 377       0.034 -23.040 -21.690  1.00 60.94     0.053 H 
ATOM   1951  HB3 CYS A 377       0.482 -21.525 -21.807  1.00 60.94     0.053 H 
ATOM   1952  N   LYS A 378      -2.148 -20.332 -21.833  1.00 61.51    -0.346 N 
ATOM   1953  CA  LYS A 378      -3.219 -19.896 -22.718  1.00 55.96     0.089 C 
ATOM   1954  C   LYS A 378      -2.630 -19.143 -23.900  1.00 64.25     0.241 C 
ATOM   1955  O   LYS A 378      -1.720 -18.325 -23.736  1.00 61.19    -0.271 OA
ATOM   1956  CB  LYS A 378      -4.213 -18.995 -21.976  1.00 50.61    -0.038 C 
ATOM   1957  CG  LYS A 378      -5.370 -18.475 -22.817  1.00 40.89    -0.061 C 
ATOM   1958  CD  LYS A 378      -6.278 -17.616 -21.963  1.00 40.75    -0.043 C 
ATOM   1959  CE  LYS A 378      -7.409 -17.003 -22.746  1.00 47.84     0.080 C 
ATOM   1960  NZ  LYS A 378      -8.098 -15.965 -21.930  1.00 60.80    -0.079 N 
ATOM   1961  H   LYS A 378      -1.540 -19.737 -21.711  1.00 73.86     0.163 HD
ATOM   1962  HA  LYS A 378      -3.697 -20.670 -23.053  1.00 67.19     0.087 H 
ATOM   1963  HB2 LYS A 378      -4.591 -19.498 -21.238  1.00 60.77     0.036 H 
ATOM   1964  HB3 LYS A 378      -3.733 -18.226 -21.632  1.00 60.77     0.036 H 
ATOM   1965  HG2 LYS A 378      -5.026 -17.933 -23.544  1.00 49.11     0.033 H 
ATOM   1966  HG3 LYS A 378      -5.884 -19.222 -23.161  1.00 49.11     0.033 H 
ATOM   1967  HD2 LYS A 378      -6.662 -18.165 -21.261  1.00 48.94     0.035 H 
ATOM   1968  HD3 LYS A 378      -5.757 -16.896 -21.574  1.00 48.94     0.035 H 
ATOM   1969  HE2 LYS A 378      -7.058 -16.582 -23.546  1.00 57.46     0.075 H 
ATOM   1970  HE3 LYS A 378      -8.053 -17.690 -22.977  1.00 57.46     0.075 H 
ATOM   1971  HZ1 LYS A 378      -8.766 -15.605 -22.397  1.00 73.01     0.274 HD
ATOM   1972  HZ2 LYS A 378      -8.428 -16.330 -21.189  1.00 73.01     0.274 HD
ATOM   1973  HZ3 LYS A 378      -7.524 -15.323 -21.706  1.00 73.01     0.274 HD
ATOM   1974  N   LYS A 379      -3.157 -19.425 -25.090  1.00 65.27    -0.346 N 
ATOM   1975  CA  LYS A 379      -2.795 -18.689 -26.292  1.00 63.25     0.089 C 
ATOM   1976  C   LYS A 379      -3.996 -18.673 -27.224  1.00 64.89     0.241 C 
ATOM   1977  O   LYS A 379      -4.926 -19.470 -27.082  1.00 68.07    -0.271 OA
ATOM   1978  CB  LYS A 379      -1.574 -19.301 -26.990  1.00 60.28    -0.038 C 
ATOM   1979  CG  LYS A 379      -1.842 -20.646 -27.644  1.00 68.06    -0.061 C 
ATOM   1980  CD  LYS A 379      -0.548 -21.377 -27.991  1.00 66.17    -0.043 C 
ATOM   1981  CE  LYS A 379       0.194 -20.718 -29.140  1.00 86.02     0.080 C 
ATOM   1982  NZ  LYS A 379       1.322 -21.562 -29.628  1.00 92.75    -0.079 N 
ATOM   1983  H   LYS A 379      -3.734 -20.048 -25.226  1.00 78.37     0.163 HD
ATOM   1984  HA  LYS A 379      -2.582 -17.773 -26.054  1.00 75.95     0.087 H 
ATOM   1985  HB2 LYS A 379      -1.272 -18.691 -27.681  1.00 72.38     0.036 H 
ATOM   1986  HB3 LYS A 379      -0.871 -19.427 -26.333  1.00 72.38     0.036 H 
ATOM   1987  HG2 LYS A 379      -2.350 -21.203 -27.033  1.00 81.71     0.033 H 
ATOM   1988  HG3 LYS A 379      -2.341 -20.508 -28.465  1.00 81.71     0.033 H 
ATOM   1989  HD2 LYS A 379       0.035 -21.376 -27.215  1.00 79.44     0.035 H 
ATOM   1990  HD3 LYS A 379      -0.757 -22.289 -28.250  1.00 79.44     0.035 H 
ATOM   1991  HE2 LYS A 379      -0.420 -20.577 -29.877  1.00103.28     0.075 H 
ATOM   1992  HE3 LYS A 379       0.557 -19.870 -28.840  1.00103.28     0.075 H 
ATOM   1993  HZ1 LYS A 379       1.740 -21.154 -30.299  1.00111.35     0.274 HD
ATOM   1994  HZ2 LYS A 379       1.904 -21.703 -28.968  1.00111.35     0.274 HD
ATOM   1995  HZ3 LYS A 379       1.014 -22.347 -29.913  1.00111.35     0.274 HD
ATOM   1996  N   SER A 380      -3.969 -17.746 -28.178  1.00 79.17    -0.344 N 
ATOM   1997  CA  SER A 380      -5.063 -17.624 -29.131  1.00 75.03     0.109 C 
ATOM   1998  C   SER A 380      -5.042 -18.783 -30.117  1.00 72.50     0.243 C 
ATOM   1999  O   SER A 380      -3.980 -19.211 -30.580  1.00 69.43    -0.271 OA
ATOM   2000  CB  SER A 380      -4.968 -16.300 -29.887  1.00 74.95     0.044 C 
ATOM   2001  OG  SER A 380      -4.702 -15.225 -29.002  1.00 93.46    -0.398 OA
ATOM   2002  H   SER A 380      -3.333 -17.179 -28.292  1.00 95.04     0.163 HD
ATOM   2003  HA  SER A 380      -5.908 -17.643 -28.655  1.00 90.08     0.090 H 
ATOM   2004  HB2 SER A 380      -4.250 -16.359 -30.536  1.00 89.98     0.077 H 
ATOM   2005  HB3 SER A 380      -5.810 -16.134 -30.339  1.00 89.98     0.077 H 
ATOM   2006  HG  SER A 380      -4.653 -14.505 -29.432  1.00112.20     0.209 HD
ATOM   2007  N   ALA A 381      -6.226 -19.289 -30.441  1.00 65.45    -0.346 N 
ATOM   2008  CA  ALA A 381      -6.333 -20.379 -31.396  1.00 69.43     0.086 C 
ATOM   2009  C   ALA A 381      -6.056 -19.880 -32.810  1.00 69.94     0.240 C 
ATOM   2010  O   ALA A 381      -6.393 -18.750 -33.177  1.00 62.95    -0.271 OA
ATOM   2011  CB  ALA A 381      -7.719 -21.013 -31.322  1.00 67.40    -0.049 C 
ATOM   2012  H   ALA A 381      -6.978 -19.020 -30.122  1.00 78.58     0.163 HD
ATOM   2013  HA  ALA A 381      -5.676 -21.059 -31.179  1.00 83.36     0.086 H 
ATOM   2014  HB1 ALA A 381      -7.769 -21.737 -31.966  1.00 80.93     0.030 H 
ATOM   2015  HB2 ALA A 381      -7.861 -21.357 -30.426  1.00 80.93     0.030 H 
ATOM   2016  HB3 ALA A 381      -8.386 -20.340 -31.528  1.00 80.93     0.030 H 
ATOM   2017  N   ALA A 382      -5.435 -20.744 -33.607  1.00 75.32    -0.346 N 
ATOM   2018  CA  ALA A 382      -5.065 -20.393 -34.968  1.00 75.90     0.086 C 
ATOM   2019  C   ALA A 382      -6.267 -20.486 -35.895  1.00 85.18     0.240 C 
ATOM   2020  O   ALA A 382      -7.150 -21.334 -35.725  1.00 86.97    -0.271 OA
ATOM   2021  CB  ALA A 382      -3.954 -21.308 -35.475  1.00 69.07    -0.049 C 
ATOM   2022  H   ALA A 382      -5.216 -21.544 -33.379  1.00 90.43     0.163 HD
ATOM   2023  HA  ALA A 382      -4.738 -19.479 -34.985  1.00 91.13     0.086 H 
ATOM   2024  HB1 ALA A 382      -3.726 -21.054 -36.383  1.00 82.93     0.030 H 
ATOM   2025  HB2 ALA A 382      -3.179 -21.213 -34.900  1.00 82.93     0.030 H 
ATOM   2026  HB3 ALA A 382      -4.268 -22.226 -35.457  1.00 82.93     0.030 H 
ATOM   2027  N   SER A 383      -6.288 -19.607 -36.892  1.00 92.85    -0.344 N 
ATOM   2028  CA  SER A 383      -7.384 -19.566 -37.846  1.00100.21     0.109 C 
ATOM   2029  C   SER A 383      -7.168 -20.576 -38.968  1.00102.51     0.243 C 
ATOM   2030  O   SER A 383      -6.050 -20.751 -39.465  1.00 92.42    -0.271 OA
ATOM   2031  CB  SER A 383      -7.525 -18.162 -38.430  1.00 85.26     0.044 C 
ATOM   2032  OG  SER A 383      -8.321 -18.191 -39.602  1.00108.56    -0.398 OA
ATOM   2033  H   SER A 383      -5.675 -19.021 -37.036  1.00111.47     0.163 HD
ATOM   2034  HA  SER A 383      -8.211 -19.790 -37.392  1.00120.30     0.090 H 
ATOM   2035  HB2 SER A 383      -7.947 -17.587 -37.774  1.00102.35     0.077 H 
ATOM   2036  HB3 SER A 383      -6.644 -17.822 -38.654  1.00102.35     0.077 H 
ATOM   2037  HG  SER A 383      -8.395 -17.416 -39.919  1.00130.32     0.209 HD
ATOM   2038  N   CYS A 384      -8.252 -21.236 -39.365  1.00 94.54    -0.348 N 
ATOM   2039  CA  CYS A 384      -8.216 -22.214 -40.445  1.00101.51     0.071 C 
ATOM   2040  C   CYS A 384      -9.009 -21.723 -41.649  1.00102.81     0.110 C 
ATOM   2041  HC  CYS A 384      -8.677 -20.822 -42.192  1.00  0.00     0.146 H 
ATOM   2042  O   CYS A 384     -10.018 -22.324 -42.021  1.00101.67    -0.305 OA
ATOM   2043  CB  CYS A 384      -8.776 -23.558 -39.978  1.00104.69     0.011 C 
ATOM   2044  SG  CYS A 384      -7.780 -24.419 -38.735  1.00101.42    -0.095 SA
ATOM   2045  H   CYS A 384      -9.032 -21.133 -39.018  1.00113.49     0.163 HD
ATOM   2046  HA  CYS A 384      -7.296 -22.349 -40.722  1.00121.86     0.084 H 
ATOM   2047  HB2 CYS A 384      -9.655 -23.409 -39.595  1.00125.67     0.053 H 
ATOM   2048  HB3 CYS A 384      -8.853 -24.144 -40.747  1.00125.67     0.053 H 
ATOM   2049 CA   CA  A 501      -1.444 -11.200  -0.535  1.00102.20     0.000 Ca
ATOM   2050 CA   CA  A 502      -4.500 -18.390   1.207  1.00 61.13     0.000 Ca
ATOM   2051  C6  LIG A 503      -1.231 -22.668   2.984  1.00 70.15     0.041 C 
ATOM   2052  C5  LIG A 503      -2.648 -22.647   2.448  1.00 65.81     0.066 C 
ATOM   2053  C4  LIG A 503      -3.307 -21.265   2.490  1.00 70.30    -0.014 C 
ATOM   2054  C3  LIG A 503      -4.803 -21.364   2.233  1.00 69.96    -0.012 C 
ATOM   2055  C2  LIG A 503      -5.460 -22.403   3.141  1.00 60.71     0.087 C 
ATOM   2056  O6  LIG A 503      -0.368 -23.483   2.192  1.00 83.49    -0.398 OA
ATOM   2057  C1  LIG A 503      -4.746 -23.740   2.971  1.00 54.58     0.153 C 
ATOM   2058  HO1 LIG A 503      -4.595 -24.988   1.512  1.00 54.01     0.212 HD
ATOM   2059  HO2 LIG A 503      -6.265 -21.675   4.849  1.00 71.29     0.210 HD
ATOM   2060  O2  LIG A 503      -5.545 -21.955   4.539  1.00 63.50    -0.390 OA
ATOM   2061  O1  LIG A 503      -4.972 -24.269   1.697  1.00 55.83    -0.369 OA
ATOM   2062  O5  LIG A 503      -3.364 -23.601   3.248  1.00 54.28    -0.351 OA
ATOM   2063  O4  LIG A 503      -2.734 -20.428   1.489  1.00 65.95     0.000 OA
ATOM   2064  O3  LIG A 503      -5.442 -20.107   2.428  1.00 66.87     0.000 OA
ATOM   2065  H2B LIG A 503      -0.885 -21.762   2.995  1.00 84.22     0.077 H 
ATOM   2066  H2A LIG A 503      -1.243 -23.012   3.891  1.00 84.22     0.077 H 
ATOM   2067  H3  LIG A 503      -2.641 -22.958   1.529  1.00 79.01     0.087 H 
ATOM   2068  H4  LIG A 503      -3.161 -20.870   3.364  1.00 84.40     0.045 H 
ATOM   2069  H6  LIG A 503      -4.935 -21.639   1.312  1.00 83.99     0.045 H 
ATOM   2070  H8  LIG A 503      -6.368 -22.524   2.821  1.00 72.90     0.091 H 
ATOM   2071  H1  LIG A 503      -0.414 -23.238   1.379  1.00100.23     0.209 HD
ATOM   2072  H20 LIG A 503      -5.117 -24.356   3.622  1.00 65.55     0.132 H 
ATOM   2073  H5  LIG A 503      -1.998 -20.763   1.227  1.00 79.18     0.000 HD
ATOM   2074  H7  LIG A 503      -6.279 -20.226   2.522  1.00 80.29     0.000 HD
TER    2075      LIG A 503 
