# Supplementary material for: Computational Pipeline for Accelerating the Design of Glycomimetics
Source: J Chem Inf Model. 2025 Nov 27;65(24):13374–85. doi: 10.1021/acs.jcim.5c02282 (PMC12728930; doi:10.1021/acs.jcim.5c02282)
Supplement: Supplementary file 2 [file ci5c02282_si_002.zip › gm_supp/Test/DC-SIGN/9ems/moieties/C2_R.pdbqt]

MODEL 0
REMARK FAKE_HEAD_ATOM=C20_C8
REMARK REAL_HEAD_ATOM=N9_C19
REMARK DUMMY_ATOM=C20_1H20_2H20_3H20_C8_H82_H83
ATOM      1  C8  LIG A 503      -5.460 -22.403   3.141  1.00 60.71     0.015 C 
ATOM      2  C12 LIG A 503      -5.185 -21.421   6.602  1.00 69.79     0.108 A 
ATOM      3  C13 LIG A 503      -4.634 -21.168   7.944  1.00 79.82    -0.004 A 
ATOM      4  C14 LIG A 503      -3.711 -22.051   8.506  1.00 90.11    -0.071 A 
ATOM      5  C15 LIG A 503      -3.198 -21.821   9.771  1.00 87.75    -0.082 A 
ATOM      6  C16 LIG A 503      -3.599 -20.711  10.488  1.00 85.11    -0.083 A 
ATOM      7  C17 LIG A 503      -4.513 -19.833   9.944  1.00 70.09    -0.082 A 
ATOM      8  C18 LIG A 503      -5.033 -20.057   8.681  1.00 75.90    -0.071 A 
ATOM      9  C19 LIG A 503      -4.581 -21.922   5.479  1.00 70.69     0.030 A 
ATOM     10  C20 LIG A 503      -4.746 -23.740   2.971  1.00 54.58    -0.059 C 
ATOM     11  N10 LIG A 503      -6.714 -21.501   5.043  1.00 71.29    -0.066 NA
ATOM     12  N11 LIG A 503      -6.495 -21.177   6.298  1.00 69.03    -0.130 NA
ATOM     13  N9  LIG A 503      -5.545 -21.955   4.539  1.00 63.50    -0.261 N 
ATOM     14  H14 LIG A 503      -3.438 -22.800   8.027  1.00108.18     0.084 H 
ATOM     15  H15 LIG A 503      -2.580 -22.412  10.137  1.00105.34     0.083 H 
ATOM     16  H16 LIG A 503      -3.252 -20.556  11.338  1.00102.18     0.083 H 
ATOM     17  H17 LIG A 503      -4.782 -19.087  10.428  1.00 84.16     0.083 H 
ATOM     18  H18 LIG A 503      -5.649 -19.460   8.321  1.00 91.12     0.084 H 
ATOM     19  H19 LIG A 503      -3.693 -22.182   5.385  1.00 84.87     0.118 H 
ATOM     20  H82 LIG A 503      -4.919 -21.649   2.570  1.00  0.00     0.066 H 
ATOM     21  H83 LIG A 503      -6.469 -22.491   2.739  1.00  0.00     0.066 H 
ATOM     22 1H20 LIG A 503      -4.721 -24.007   1.915  1.00  0.00     0.029 H 
ATOM     23 2H20 LIG A 503      -5.280 -24.510   3.528  1.00  0.00     0.029 H 
ATOM     24 3H20 LIG A 503      -3.727 -23.658   3.350  1.00  0.00     0.029 H 
TER      25      LIG A 503 
ENDMDL
