# Supplementary material for: Computational Pipeline for Accelerating the Design of Glycomimetics
Source: J Chem Inf Model. 2025 Nov 27;65(24):13374–85. doi: 10.1021/acs.jcim.5c02282 (PMC12728930; doi:10.1021/acs.jcim.5c02282)
Supplement: Supplementary file 2 [file ci5c02282_si_002.zip › gm_supp/Test/DC-SIGN/9ems/moieties/O1_R.pdbqt]

MODEL 0
REMARK FAKE_HEAD_ATOM=C20_O21
REMARK REAL_HEAD_ATOM=C22_C23
REMARK DUMMY_ATOM=C20_1H20_2H20_3H20_O21
REMARK TORSION=AH22_C22_C23_C25
REMARK TORSION=C22_C23_C25_N26
ATOM      1  C20 LIG A 503      -4.746 -23.740   2.971  1.00 54.58     0.004 C 
ATOM      2  C22 LIG A 503      -4.323 -25.506   1.378  1.00 54.01     0.044 C 
ATOM      3  C23 LIG A 503      -4.399 -25.741  -0.117  1.00 75.02     0.079 C 
ATOM      4  C25 LIG A 503      -3.294 -24.986  -0.842  1.00 79.29     0.105 C 
ATOM      5  N26 LIG A 503      -3.039 -25.610  -2.164  1.00 71.91    -0.077 N 
ATOM      6  O21 LIG A 503      -4.972 -24.269   1.697  1.00 55.83    -0.393 OA
ATOM      7  O24 LIG A 503      -5.665 -25.300  -0.622  1.00 78.26    -0.392 OA
ATOM      8 BH22 LIG A 503      -3.394 -25.465   1.653  1.00 64.86     0.078 H 
ATOM      9 AH22 LIG A 503      -4.766 -26.233   1.843  1.00 64.86     0.078 H 
ATOM     10  H23 LIG A 503      -4.301 -26.689  -0.293  1.00 90.07     0.088 H 
ATOM     11 AH25 LIG A 503      -3.564 -24.063  -0.969  1.00 95.20     0.079 H 
ATOM     12 BH25 LIG A 503      -2.482 -25.015  -0.311  1.00 95.20     0.079 H 
ATOM     13 AH26 LIG A 503      -3.734 -25.462  -2.700  1.00 86.34     0.274 HD
ATOM     14 BH26 LIG A 503      -2.925 -26.487  -2.061  1.00 86.34     0.274 HD
ATOM     15  H24 LIG A 503      -5.552 -24.618  -1.116  1.00 93.96     0.210 HD
ATOM     16 CH26 LIG A 503      -2.306 -25.255  -2.523  1.00 86.34     0.274 HD
ATOM     17 1H20 LIG A 503      -5.295 -22.805   3.079  1.00  0.00     0.066 H 
ATOM     18 2H20 LIG A 503      -3.680 -23.552   3.102  1.00  0.00     0.066 H 
ATOM     19 3H20 LIG A 503      -5.086 -24.450   3.725  1.00  0.00     0.066 H 
TER      20      LIG A 503 
ENDMDL
