# Supplementary material for: Computational Pipeline for Accelerating the Design of Glycomimetics
Source: J Chem Inf Model. 2025 Nov 27;65(24):13374–85. doi: 10.1021/acs.jcim.5c02282 (PMC12728930; doi:10.1021/acs.jcim.5c02282)
Supplement: Supplementary file 2 [file ci5c02282_si_002.zip › gm_supp/Test/DC-SIGN/9ems/output/complex0-O1-O1_R.pdb]

TITLE     Generated by GMML                                                     
ATOM      1 N    CYX A 253      -5.714 -28.187 -41.338                       N  
ATOM      2 CA   CYX A 253      -5.372 -27.127 -40.394                       C  
ATOM      3 C    CYX A 253      -5.767 -27.515 -38.974                       C  
ATOM      4 O    CYX A 253      -6.800 -28.150 -38.767                       O  
ATOM      5 CB   CYX A 253      -6.056 -25.820 -40.792                       C  
ATOM      6 SG   CYX A 253      -5.927 -24.500 -39.563                       S  
ATOM      7 HN1  CYX A 253      -5.450 -27.927 -42.288                       H  
ATOM      8 HN2  CYX A 253      -6.700 -28.442 -41.277                       H  
ATOM      9 HN3  CYX A 253      -5.306 -29.081 -41.064                       H  
ATOM     10 HA   CYX A 253      -4.413 -26.983 -40.412                       H  
ATOM     11 HB2  CYX A 253      -5.655 -25.497 -41.614                       H  
ATOM     12 HB3  CYX A 253      -6.999 -25.996 -40.937                       H  
ATOM     13 N    HIS A 254      -4.945 -27.124 -38.001                       N  
ATOM     14 CA   HIS A 254      -5.160 -27.479 -36.601                       C  
ATOM     15 C    HIS A 254      -5.327 -26.211 -35.774                       C  
ATOM     16 O    HIS A 254      -4.404 -25.378 -35.736                       O  
ATOM     17 CB   HIS A 254      -3.989 -28.313 -36.069                       C  
ATOM     18 CG   HIS A 254      -3.779 -29.600 -36.805                       C  
ATOM     19 ND1  HIS A 254      -2.541 -30.007 -37.254                       N  
ATOM     20 CD2  HIS A 254      -4.649 -30.574 -37.166                       C  
ATOM     21 CE1  HIS A 254      -2.657 -31.173 -37.863                       C  
ATOM     22 NE2  HIS A 254      -3.926 -31.539 -37.824                       N  
ATOM     23 H    HIS A 254      -4.243 -26.644 -38.130                       H  
ATOM     24 HA   HIS A 254      -5.971 -28.005 -36.523                       H  
ATOM     25 HB2  HIS A 254      -3.175 -27.792 -36.145                       H  
ATOM     26 HB3  HIS A 254      -4.156 -28.527 -35.138                       H  
ATOM     27 HD1  HIS A 254      -1.671 -29.488 -37.134                       H  
ATOM     28 HD2  HIS A 254      -5.564 -30.585 -37.001                       H  
ATOM     29 HE1  HIS A 254      -1.964 -31.655 -38.253                       H  
ATOM     30 HE2  HIS A 254      -4.247 -32.265 -38.155                       H  
ATOM     31 N    PRO A 255      -6.460 -26.008 -35.092                       N  
ATOM     32 CA   PRO A 255      -6.613 -24.769 -34.312                       C  
ATOM     33 C    PRO A 255      -5.757 -24.723 -33.058                       C  
ATOM     34 O    PRO A 255      -5.344 -23.627 -32.660                       O  
ATOM     35 CB   PRO A 255      -8.111 -24.750 -33.978                       C  
ATOM     36 CG   PRO A 255      -8.507 -26.177 -33.973                       C  
ATOM     37 CD   PRO A 255      -7.671 -26.846 -35.031                       C  
ATOM     38 HA   PRO A 255      -6.404 -24.001 -34.866                       H  
ATOM     39 HB2  PRO A 255      -8.247 -24.351 -33.104                       H  
ATOM     40 HB3  PRO A 255      -8.594 -24.259 -34.661                       H  
ATOM     41 HG2  PRO A 255      -8.324 -26.561 -33.102                       H  
ATOM     42 HG3  PRO A 255      -9.450 -26.252 -34.187                       H  
ATOM     43 HD2  PRO A 255      -7.443 -27.749 -34.761                       H  
ATOM     44 HD3  PRO A 255      -8.132 -26.835 -35.884                       H  
ATOM     45 N    CYX A 256      -5.483 -25.857 -32.416                       N  
ATOM     46 CA   CYX A 256      -4.639 -25.891 -31.232                       C  
ATOM     47 C    CYX A 256      -3.478 -26.860 -31.412                       C  
ATOM     48 O    CYX A 256      -3.552 -27.791 -32.222                       O  
ATOM     49 CB   CYX A 256      -5.433 -26.295 -29.981                       C  
ATOM     50 SG   CYX A 256      -6.544 -25.028 -29.352                       S  
ATOM     51 H    CYX A 256      -5.780 -26.629 -32.653                       H  
ATOM     52 HA   CYX A 256      -4.271 -25.007 -31.081                       H  
ATOM     53 HB2  CYX A 256      -5.969 -27.075 -30.193                       H  
ATOM     54 HB3  CYX A 256      -4.806 -26.512 -29.273                       H  
ATOM     55 N    PRO A 257      -2.393 -26.675 -30.664                       N  
ATOM     56 CA   PRO A 257      -1.238 -27.568 -30.804                       C  
ATOM     57 C    PRO A 257      -1.558 -28.984 -30.349                       C  
ATOM     58 O    PRO A 257      -2.622 -29.283 -29.804                       O  
ATOM     59 CB   PRO A 257      -0.169 -26.927 -29.913                       C  
ATOM     60 CG   PRO A 257      -0.624 -25.530 -29.690                       C  
ATOM     61 CD   PRO A 257      -2.117 -25.571 -29.729                       C  
ATOM     62 HA   PRO A 257      -0.928 -27.583 -31.723                       H  
ATOM     63 HB2  PRO A 257      -0.115 -27.407 -29.072                       H  
ATOM     64 HB3  PRO A 257       0.687 -26.939 -30.369                       H  
ATOM     65 HG2  PRO A 257      -0.315 -25.222 -28.824                       H  
ATOM     66 HG3  PRO A 257      -0.281 -24.960 -30.396                       H  
ATOM     67 HD2  PRO A 257      -2.474 -25.773 -28.850                       H  
ATOM     68 HD3  PRO A 257      -2.471 -24.737 -30.075                       H  
ATOM     69 N    TRP A 258      -0.583 -29.862 -30.579                       N  
ATOM     70 CA   TRP A 258      -0.694 -31.286 -30.290                       C  
ATOM     71 C    TRP A 258      -1.042 -31.539 -28.829                       C  
ATOM     72 O    TRP A 258      -0.251 -31.234 -27.931                       O  
ATOM     73 CB   TRP A 258       0.618 -31.978 -30.668                       C  
ATOM     74 CG   TRP A 258       0.777 -33.394 -30.203                       C  
ATOM     75 CD1  TRP A 258       1.379 -33.815 -29.052                       C  
ATOM     76 CD2  TRP A 258       0.363 -34.579 -30.896                       C  
ATOM     77 NE1  TRP A 258       1.356 -35.188 -28.980                       N  
ATOM     78 CE2  TRP A 258       0.737 -35.681 -30.099                       C  
ATOM     79 CE3  TRP A 258      -0.291 -34.816 -32.109                       C  
ATOM     80 CZ2  TRP A 258       0.475 -36.999 -30.474                       C  
ATOM     81 CZ3  TRP A 258      -0.549 -36.126 -32.481                       C  
ATOM     82 CH2  TRP A 258      -0.167 -37.200 -31.665                       C  
ATOM     83 H    TRP A 258       0.178 -29.645 -30.915                       H  
ATOM     84 HA   TRP A 258      -1.401 -31.665 -30.836                       H  
ATOM     85 HB2  TRP A 258       0.693 -31.981 -31.635                       H  
ATOM     86 HB3  TRP A 258       1.351 -31.466 -30.291                       H  
ATOM     87 HD1  TRP A 258       1.750 -33.255 -28.410                       H  
ATOM     88 HE1  TRP A 258       1.675 -35.660 -28.336                       H  
ATOM     89 HE3  TRP A 258      -0.548 -34.109 -32.656                       H  
ATOM     90 HZ2  TRP A 258       0.727 -37.713 -29.935                       H  
ATOM     91 HZ3  TRP A 258      -0.985 -36.295 -33.285                       H  
ATOM     92 HH2  TRP A 258      -0.355 -38.068 -31.940                       H  
ATOM     93 N    GLU A 259      -2.239 -32.083 -28.597                       N  
ATOM     94 CA   GLU A 259      -2.717 -32.516 -27.285                       C  
ATOM     95 C    GLU A 259      -3.055 -31.353 -26.359                       C  
ATOM     96 O    GLU A 259      -3.214 -31.553 -25.151                       O  
ATOM     97 CB   GLU A 259      -1.714 -33.461 -26.608                       C  
ATOM     98 CG   GLU A 259      -1.544 -34.785 -27.349                       C  
ATOM     99 CD   GLU A 259      -0.867 -35.856 -26.515                       C  
ATOM    100 OE1  GLU A 259      -1.415 -36.979 -26.434                       O  
ATOM    101 OE2  GLU A 259       0.206 -35.577 -25.938                       O  
ATOM    102 H    GLU A 259      -2.818 -32.216 -29.218                       H  
ATOM    103 HA   GLU A 259      -3.536 -33.019 -27.417                       H  
ATOM    104 HB2  GLU A 259      -0.848 -33.026 -26.570                       H  
ATOM    105 HB3  GLU A 259      -2.024 -33.658 -25.710                       H  
ATOM    106 HG2  GLU A 259      -2.419 -35.116 -27.606                       H  
ATOM    107 HG3  GLU A 259      -1.002 -34.636 -28.139                       H  
ATOM    108 N    TRP A 260      -3.189 -30.140 -26.891                       N  
ATOM    109 CA   TRP A 260      -3.743 -29.051 -26.105                       C  
ATOM    110 C    TRP A 260      -5.268 -29.138 -26.098                       C  
ATOM    111 O    TRP A 260      -5.883 -29.794 -26.943                       O  
ATOM    112 CB   TRP A 260      -3.314 -27.687 -26.656                       C  
ATOM    113 CG   TRP A 260      -1.868 -27.348 -26.444                       C  
ATOM    114 CD1  TRP A 260      -0.798 -28.175 -26.604                       C  
ATOM    115 CD2  TRP A 260      -1.336 -26.080 -26.032                       C  
ATOM    116 NE1  TRP A 260       0.366 -27.503 -26.322                       N  
ATOM    117 CE2  TRP A 260       0.063 -26.216 -25.965                       C  
ATOM    118 CE3  TRP A 260      -1.908 -24.846 -25.709                       C  
ATOM    119 CZ2  TRP A 260       0.900 -25.164 -25.592                       C  
ATOM    120 CZ3  TRP A 260      -1.076 -23.804 -25.337                       C  
ATOM    121 CH2  TRP A 260       0.314 -23.970 -25.283                       C  
ATOM    122 H    TRP A 260      -2.969 -29.928 -27.695                       H  
ATOM    123 HA   TRP A 260      -3.429 -29.123 -25.191                       H  
ATOM    124 HB2  TRP A 260      -3.481 -27.674 -27.612                       H  
ATOM    125 HB3  TRP A 260      -3.843 -26.999 -26.224                       H  
ATOM    126 HD1  TRP A 260      -0.849 -29.064 -26.873                       H  
ATOM    127 HE1  TRP A 260       1.158 -27.838 -26.359                       H  
ATOM    128 HE3  TRP A 260      -2.830 -24.728 -25.744                       H  
ATOM    129 HZ2  TRP A 260       1.823 -25.273 -25.553                       H  
ATOM    130 HZ3  TRP A 260      -1.445 -22.978 -25.123                       H  
ATOM    131 HH2  TRP A 260       0.848 -23.252 -25.031                       H  
ATOM    132 N    THR A 261      -5.876 -28.465 -25.127                       N  
ATOM    133 CA   THR A 261      -7.326 -28.387 -25.028                       C  
ATOM    134 C    THR A 261      -7.810 -27.093 -25.670                       C  
ATOM    135 O    THR A 261      -7.148 -26.055 -25.575                       O  
ATOM    136 CB   THR A 261      -7.791 -28.444 -23.572                       C  
ATOM    137 OG1  THR A 261      -7.684 -27.143 -22.984                       O  
ATOM    138 CG2  THR A 261      -6.948 -29.438 -22.762                       C  
ATOM    139 H    THR A 261      -5.463 -28.039 -24.504                       H  
ATOM    140 HA   THR A 261      -7.722 -29.132 -25.506                       H  
ATOM    141 HB   THR A 261      -8.716 -28.734 -23.542                       H  
ATOM    142 HG1  THR A 261      -7.938 -27.167 -22.183                       H  
ATOM    143 1HG2 THR A 261      -7.257 -29.462 -21.843                       H  
ATOM    144 2HG2 THR A 261      -7.026 -30.327 -23.144                       H  
ATOM    145 3HG2 THR A 261      -6.016 -29.170 -22.775                       H  
ATOM    146 N    PHE A 262      -8.968 -27.163 -26.321                       N  
ATOM    147 CA   PHE A 262      -9.547 -26.035 -27.035                       C  
ATOM    148 C    PHE A 262     -10.841 -25.600 -26.364                       C  
ATOM    149 O    PHE A 262     -11.670 -26.436 -25.985                       O  
ATOM    150 CB   PHE A 262      -9.826 -26.395 -28.498                       C  
ATOM    151 CG   PHE A 262     -10.684 -25.388 -29.220                       C  
ATOM    152 CD1  PHE A 262     -10.111 -24.305 -29.865                       C  
ATOM    153 CD2  PHE A 262     -12.062 -25.527 -29.257                       C  
ATOM    154 CE1  PHE A 262     -10.897 -23.380 -30.524                       C  
ATOM    155 CE2  PHE A 262     -12.849 -24.602 -29.918                       C  
ATOM    156 CZ   PHE A 262     -12.266 -23.530 -30.548                       C  
ATOM    157 H    PHE A 262      -9.448 -27.875 -26.362                       H  
ATOM    158 HA   PHE A 262      -8.927 -25.289 -27.017                       H  
ATOM    159 HB2  PHE A 262      -8.982 -26.459 -28.970                       H  
ATOM    160 HB3  PHE A 262     -10.284 -27.250 -28.527                       H  
ATOM    161 HD1  PHE A 262      -9.188 -24.196 -29.850                       H  
ATOM    162 HD2  PHE A 262     -12.463 -26.249 -28.829                       H  
ATOM    163 HE1  PHE A 262     -10.501 -22.655 -30.953                       H  
ATOM    164 HE2  PHE A 262     -13.773 -24.705 -29.934                       H  
ATOM    165 HZ   PHE A 262     -12.795 -22.909 -30.995                       H  
ATOM    166 N    PHE A 263     -11.017 -24.287 -26.232                       N  
ATOM    167 CA   PHE A 263     -12.235 -23.744 -25.640                       C  
ATOM    168 C    PHE A 263     -12.432 -22.320 -26.129                       C  
ATOM    169 O    PHE A 263     -11.567 -21.465 -25.910                       O  
ATOM    170 CB   PHE A 263     -12.168 -23.776 -24.117                       C  
ATOM    171 CG   PHE A 263     -13.397 -23.232 -23.457                       C  
ATOM    172 CD1  PHE A 263     -14.537 -24.007 -23.349                       C  
ATOM    173 CD2  PHE A 263     -13.421 -21.945 -22.961                       C  
ATOM    174 CE1  PHE A 263     -15.674 -23.509 -22.752                       C  
ATOM    175 CE2  PHE A 263     -14.555 -21.445 -22.361                       C  
ATOM    176 CZ   PHE A 263     -15.683 -22.229 -22.259                       C  
ATOM    177 H    PHE A 263     -10.447 -23.691 -26.478                       H  
ATOM    178 HA   PHE A 263     -12.996 -24.273 -25.924                       H  
ATOM    179 HB2  PHE A 263     -12.056 -24.694 -23.827                       H  
ATOM    180 HB3  PHE A 263     -11.412 -23.242 -23.824                       H  
ATOM    181 HD1  PHE A 263     -14.536 -24.875 -23.683                       H  
ATOM    182 HD2  PHE A 263     -12.662 -21.411 -23.028                       H  
ATOM    183 HE1  PHE A 263     -16.433 -24.041 -22.683                       H  
ATOM    184 HE2  PHE A 263     -14.560 -20.577 -22.028                       H  
ATOM    185 HZ   PHE A 263     -16.449 -21.893 -21.854                       H  
ATOM    186 N    GLN A 264     -13.565 -22.070 -26.779                       N  
ATOM    187 CA   GLN A 264     -13.983 -20.726 -27.173                       C  
ATOM    188 C    GLN A 264     -12.830 -19.947 -27.808                       C  
ATOM    189 O    GLN A 264     -12.416 -18.887 -27.338                       O  
ATOM    190 CB   GLN A 264     -14.572 -19.977 -25.974                       C  
ATOM    191 CG   GLN A 264     -15.826 -20.629 -25.409                       C  
ATOM    192 CD   GLN A 264     -16.580 -19.724 -24.460                       C  
ATOM    193 OE1  GLN A 264     -16.108 -18.639 -24.114                       O  
ATOM    194 NE2  GLN A 264     -17.762 -20.161 -24.036                       N  
ATOM    195 H    GLN A 264     -14.126 -22.680 -27.009                       H  
ATOM    196 HA   GLN A 264     -14.683 -20.805 -27.840                       H  
ATOM    197 HB2  GLN A 264     -13.908 -19.945 -25.267                       H  
ATOM    198 HB3  GLN A 264     -14.803 -19.076 -26.249                       H  
ATOM    199 HG2  GLN A 264     -16.420 -20.858 -26.140                       H  
ATOM    200 HG3  GLN A 264     -15.574 -21.430 -24.923                       H  
ATOM    201 1HE2 GLN A 264     -18.058 -20.924 -24.301                       H  
ATOM    202 2HE2 GLN A 264     -18.229 -19.682 -23.496                       H  
ATOM    203 N    GLY A 265     -12.315 -20.500 -28.903                       N  
ATOM    204 CA   GLY A 265     -11.318 -19.803 -29.691                       C  
ATOM    205 C    GLY A 265     -10.000 -19.577 -28.994                       C  
ATOM    206 O    GLY A 265      -9.271 -18.649 -29.354                       O  
ATOM    207 H    GLY A 265     -12.528 -21.275 -29.206                       H  
ATOM    208 HA2  GLY A 265     -11.146 -20.310 -30.500                       H  
ATOM    209 HA3  GLY A 265     -11.671 -18.937 -29.949                       H  
ATOM    210 N    ASN A 266      -9.671 -20.398 -28.001                       N  
ATOM    211 CA   ASN A 266      -8.399 -20.300 -27.308                       C  
ATOM    212 C    ASN A 266      -7.850 -21.699 -27.076                       C  
ATOM    213 O    ASN A 266      -8.581 -22.692 -27.115                       O  
ATOM    214 CB   ASN A 266      -8.543 -19.542 -25.985                       C  
ATOM    215 CG   ASN A 266      -8.491 -18.037 -26.172                       C  
ATOM    216 OD1  ASN A 266      -7.603 -17.515 -26.849                       O  
ATOM    217 ND2  ASN A 266      -9.446 -17.331 -25.577                       N  
ATOM    218 H    ASN A 266     -10.178 -21.028 -27.709                       H  
ATOM    219 HA   ASN A 266      -7.769 -19.816 -27.866                       H  
ATOM    220 HB2  ASN A 266      -9.397 -19.766 -25.583                       H  
ATOM    221 HB3  ASN A 266      -7.819 -19.798 -25.393                       H  
ATOM    222 1HD2 ASN A 266      -9.459 -16.474 -25.654                       H  
ATOM    223 2HD2 ASN A 266     -10.050 -17.730 -25.113                       H  
ATOM    224 N    CYX A 267      -6.541 -21.765 -26.851                       N  
ATOM    225 CA   CYX A 267      -5.839 -23.025 -26.647                       C  
ATOM    226 C    CYX A 267      -5.220 -23.022 -25.261                       C  
ATOM    227 O    CYX A 267      -4.385 -22.165 -24.951                       O  
ATOM    228 CB   CYX A 267      -4.763 -23.233 -27.710                       C  
ATOM    229 SG   CYX A 267      -5.435 -23.325 -29.370                       S  
ATOM    230 H    CYX A 267      -6.027 -21.077 -26.811                       H  
ATOM    231 HA   CYX A 267      -6.470 -23.760 -26.701                       H  
ATOM    232 HB2  CYX A 267      -4.141 -22.489 -27.680                       H  
ATOM    233 HB3  CYX A 267      -4.297 -24.063 -27.529                       H  
ATOM    234 N    TYR A 268      -5.625 -23.978 -24.437                       N  
ATOM    235 CA   TYR A 268      -5.111 -24.105 -23.085                       C  
ATOM    236 C    TYR A 268      -4.282 -25.378 -22.968                       C  
ATOM    237 O    TYR A 268      -4.339 -26.272 -23.817                       O  
ATOM    238 CB   TYR A 268      -6.257 -24.102 -22.070                       C  
ATOM    239 CG   TYR A 268      -7.201 -22.930 -22.221                       C  
ATOM    240 CD1  TYR A 268      -8.218 -22.950 -23.169                       C  
ATOM    241 CD2  TYR A 268      -7.083 -21.806 -21.413                       C  
ATOM    242 CE1  TYR A 268      -9.086 -21.884 -23.311                       C  
ATOM    243 CE2  TYR A 268      -7.949 -20.735 -21.546                       C  
ATOM    244 CZ   TYR A 268      -8.949 -20.780 -22.498                       C  
ATOM    245 OH   TYR A 268      -9.818 -19.721 -22.644                       O  
ATOM    246 H    TYR A 268      -6.209 -24.575 -24.643                       H  
ATOM    247 HA   TYR A 268      -4.534 -23.350 -22.892                       H  
ATOM    248 HB2  TYR A 268      -6.774 -24.916 -22.179                       H  
ATOM    249 HB3  TYR A 268      -5.883 -24.069 -21.176                       H  
ATOM    250 HD1  TYR A 268      -8.314 -23.694 -23.719                       H  
ATOM    251 HD2  TYR A 268      -6.411 -21.773 -20.771                       H  
ATOM    252 HE1  TYR A 268      -9.761 -21.913 -23.951                       H  
ATOM    253 HE2  TYR A 268      -7.857 -19.989 -20.999                       H  
ATOM    254 HH   TYR A 268      -9.629 -19.116 -22.092                       H  
ATOM    255 N    PHE A 269      -3.502 -25.446 -21.892                       N  
ATOM    256 CA   PHE A 269      -2.552 -26.539 -21.699                       C  
ATOM    257 C    PHE A 269      -2.224 -26.635 -20.221                       C  
ATOM    258 O    PHE A 269      -1.704 -25.674 -19.649                       O  
ATOM    259 CB   PHE A 269      -1.283 -26.297 -22.514                       C  
ATOM    260 CG   PHE A 269      -0.082 -27.042 -22.007                       C  
ATOM    261 CD1  PHE A 269       0.067 -28.395 -22.262                       C  
ATOM    262 CD2  PHE A 269       0.906 -26.386 -21.290                       C  
ATOM    263 CE1  PHE A 269       1.174 -29.084 -21.804                       C  
ATOM    264 CE2  PHE A 269       2.017 -27.069 -20.827                       C  
ATOM    265 CZ   PHE A 269       2.151 -28.419 -21.084                       C  
ATOM    266 H    PHE A 269      -3.503 -24.868 -21.255                       H  
ATOM    267 HA   PHE A 269      -2.952 -27.375 -21.985                       H  
ATOM    268 HB2  PHE A 269      -1.442 -26.578 -23.428                       H  
ATOM    269 HB3  PHE A 269      -1.075 -25.350 -22.492                       H  
ATOM    270 HD1  PHE A 269      -0.588 -28.846 -22.745                       H  
ATOM    271 HD2  PHE A 269       0.819 -25.477 -21.114                       H  
ATOM    272 HE1  PHE A 269       1.262 -29.993 -21.978                       H  
ATOM    273 HE2  PHE A 269       2.672 -26.619 -20.344                       H  
ATOM    274 HZ   PHE A 269       2.897 -28.880 -20.774                       H  
ATOM    275 N    MET A 270      -2.521 -27.779 -19.607                       N  
ATOM    276 CA   MET A 270      -2.146 -28.020 -18.221                       C  
ATOM    277 C    MET A 270      -0.823 -28.768 -18.184                       C  
ATOM    278 O    MET A 270      -0.653 -29.781 -18.869                       O  
ATOM    279 CB   MET A 270      -3.220 -28.819 -17.482                       C  
ATOM    280 CG   MET A 270      -2.835 -29.165 -16.044                       C  
ATOM    281 SD   MET A 270      -4.250 -29.328 -14.931                       S  
ATOM    282 CE   MET A 270      -5.238 -30.542 -15.809                       C  
ATOM    283 H    MET A 270      -2.942 -28.432 -19.975                       H  
ATOM    284 HA   MET A 270      -2.041 -27.169 -17.769                       H  
ATOM    285 HB2  MET A 270      -4.037 -28.297 -17.455                       H  
ATOM    286 HB3  MET A 270      -3.375 -29.650 -17.957                       H  
ATOM    287 HG2  MET A 270      -2.358 -30.009 -16.043                       H  
ATOM    288 HG3  MET A 270      -2.264 -28.463 -15.696                       H  
ATOM    289 HE2  MET A 270      -5.468 -30.189 -16.683                       H  
ATOM    290 HE3  MET A 270      -4.722 -31.357 -15.906                       H  
ATOM    291 HE1  MET A 270      -6.045 -30.719 -15.300                       H  
ATOM    292 N    SER A 271       0.110 -28.262 -17.388                       N  
ATOM    293 CA   SER A 271       1.412 -28.892 -17.283                       C  
ATOM    294 C    SER A 271       1.286 -30.264 -16.635                       C  
ATOM    295 O    SER A 271       0.296 -30.587 -15.973                       O  
ATOM    296 CB   SER A 271       2.371 -28.020 -16.471                       C  
ATOM    297 OG   SER A 271       1.930 -27.882 -15.131                       O  
ATOM    298 H    SER A 271       0.013 -27.559 -16.901                       H  
ATOM    299 HA   SER A 271       1.784 -29.008 -18.171                       H  
ATOM    300 HB2  SER A 271       3.249 -28.433 -16.473                       H  
ATOM    301 HB3  SER A 271       2.419 -27.141 -16.879                       H  
ATOM    302 HG   SER A 271       1.885 -28.636 -14.764                       H  
ATOM    303 N    ASN A 272       2.308 -31.084 -16.853                       N  
ATOM    304 CA   ASN A 272       2.434 -32.366 -16.177                       C  
ATOM    305 C    ASN A 272       3.679 -32.415 -15.302                       C  
ATOM    306 O    ASN A 272       4.049 -33.493 -14.821                       O  
ATOM    307 CB   ASN A 272       2.440 -33.503 -17.201                       C  
ATOM    308 CG   ASN A 272       1.127 -33.602 -17.965                       C  
ATOM    309 OD1  ASN A 272       0.083 -33.911 -17.389                       O  
ATOM    310 ND2  ASN A 272       1.174 -33.338 -19.266                       N  
ATOM    311 H    ASN A 272       2.952 -30.915 -17.398                       H  
ATOM    312 HA   ASN A 272       1.663 -32.490 -15.601                       H  
ATOM    313 HB2  ASN A 272       3.151 -33.349 -17.842                       H  
ATOM    314 HB3  ASN A 272       2.583 -34.344 -16.739                       H  
ATOM    315 1HD2 ASN A 272       0.458 -33.381 -19.740                       H  
ATOM    316 2HD2 ASN A 272       1.921 -33.125 -19.635                       H  
ATOM    317 N    SER A 273       4.341 -31.277 -15.105                       N  
ATOM    318 CA   SER A 273       5.358 -31.100 -14.082                       C  
ATOM    319 C    SER A 273       5.014 -29.850 -13.280                       C  
ATOM    320 O    SER A 273       4.114 -29.088 -13.641                       O  
ATOM    321 CB   SER A 273       6.757 -30.979 -14.696                       C  
ATOM    322 OG   SER A 273       6.950 -29.688 -15.252                       O  
ATOM    323 H    SER A 273       4.210 -30.568 -15.574                       H  
ATOM    324 HA   SER A 273       5.351 -31.862 -13.482                       H  
ATOM    325 HB3  SER A 273       6.854 -31.643 -15.396                       H  
ATOM    326 HB2  SER A 273       7.421 -31.127 -14.003                       H  
ATOM    327 HG   SER A 273       7.719 -29.631 -15.586                       H  
ATOM    328 N    GLN A 274       5.736 -29.631 -12.187                       N  
ATOM    329 CA   GLN A 274       5.441 -28.525 -11.291                       C  
ATOM    330 C    GLN A 274       6.556 -27.485 -11.314                       C  
ATOM    331 O    GLN A 274       7.728 -27.805 -11.525                       O  
ATOM    332 CB   GLN A 274       5.229 -29.026  -9.863                       C  
ATOM    333 CG   GLN A 274       4.142 -30.086  -9.748                       C  
ATOM    334 CD   GLN A 274       3.828 -30.439  -8.312                       C  
ATOM    335 OE1  GLN A 274       4.489 -31.286  -7.711                       O  
ATOM    336 NE2  GLN A 274       2.817 -29.785  -7.749                       N  
ATOM    337 H    GLN A 274       6.405 -30.112 -11.943                       H  
ATOM    338 HA   GLN A 274       4.623 -28.093 -11.581                       H  
ATOM    339 HB2  GLN A 274       6.058 -29.414  -9.541                       H  
ATOM    340 HB3  GLN A 274       4.975 -28.277  -9.302                       H  
ATOM    341 HG2  GLN A 274       3.330 -29.752 -10.161                       H  
ATOM    342 HG3  GLN A 274       4.437 -30.893 -10.199                       H  
ATOM    343 1HE2 GLN A 274       2.379 -29.199  -8.201                       H  
ATOM    344 2HE2 GLN A 274       2.599 -29.950  -6.933                       H  
ATOM    345 N    ARG A 275       6.166 -26.231 -11.089                       N  
ATOM    346 CA   ARG A 275       7.084 -25.101 -11.102                       C  
ATOM    347 C    ARG A 275       6.569 -24.042 -10.143                       C  
ATOM    348 O    ARG A 275       5.397 -24.049  -9.757                       O  
ATOM    349 CB   ARG A 275       7.215 -24.485 -12.498                       C  
ATOM    350 CG   ARG A 275       8.018 -25.296 -13.490                       C  
ATOM    351 CD   ARG A 275       8.201 -24.519 -14.789                       C  
ATOM    352 NE   ARG A 275       8.912 -25.288 -15.806                       N  
ATOM    353 CZ   ARG A 275       9.712 -24.761 -16.728                       C  
ATOM    354 NH1  ARG A 275       9.929 -23.452 -16.772                       N  
ATOM    355 NH2  ARG A 275      10.311 -25.551 -17.608                       N  
ATOM    356 H    ARG A 275       5.353 -26.008 -10.923                       H  
ATOM    357 HA   ARG A 275       7.961 -25.389 -10.806                       H  
ATOM    358 HB2  ARG A 275       6.326 -24.370 -12.868                       H  
ATOM    359 HB3  ARG A 275       7.645 -23.620 -12.413                       H  
ATOM    360 HG2  ARG A 275       8.895 -25.485 -13.120                       H  
ATOM    361 HG3  ARG A 275       7.549 -26.121 -13.689                       H  
ATOM    362 HD2  ARG A 275       7.329 -24.286 -15.144                       H  
ATOM    363 HD3  ARG A 275       8.712 -23.715 -14.608                       H  
ATOM    364 HE   ARG A 275       8.806 -26.142 -15.809                       H  
ATOM    365 HH11 ARG A 275       9.544 -22.934 -16.203                       H  
ATOM    366 HH12 ARG A 275      10.450 -23.122 -17.371                       H  
ATOM    367 HH21 ARG A 275      10.178 -26.400 -17.585                       H  
ATOM    368 HH22 ARG A 275      10.832 -25.213 -18.204                       H  
ATOM    369 N    ASN A 276       7.449 -23.113  -9.777                       N  
ATOM    370 CA   ASN A 276       6.979 -21.966  -9.019                       C  
ATOM    371 C    ASN A 276       6.361 -20.948  -9.974                       C  
ATOM    372 O    ASN A 276       6.443 -21.074 -11.199                       O  
ATOM    373 CB   ASN A 276       8.109 -21.348  -8.190                       C  
ATOM    374 CG   ASN A 276       9.044 -20.488  -9.011                       C  
ATOM    375 OD1  ASN A 276       8.734 -19.339  -9.325                       O  
ATOM    376 ND2  ASN A 276      10.212 -21.029  -9.338                       N  
ATOM    377 H    ASN A 276       8.291 -23.124  -9.948                       H  
ATOM    378 HA   ASN A 276       6.286 -22.258  -8.406                       H  
ATOM    379 HB2  ASN A 276       7.722 -20.791  -7.497                       H  
ATOM    380 HB3  ASN A 276       8.631 -22.060  -7.790                       H  
ATOM    381 1HD2 ASN A 276      10.779 -20.580  -9.801                       H  
ATOM    382 2HD2 ASN A 276      10.395 -21.834  -9.096                       H  
ATOM    383 N    TRP A 277       5.722 -19.929  -9.398                       N  
ATOM    384 CA   TRP A 277       4.876 -19.044 -10.194                       C  
ATOM    385 C    TRP A 277       5.666 -18.366 -11.306                       C  
ATOM    386 O    TRP A 277       5.222 -18.319 -12.459                       O  
ATOM    387 CB   TRP A 277       4.217 -18.001  -9.295                       C  
ATOM    388 CG   TRP A 277       3.093 -17.280  -9.969                       C  
ATOM    389 CD1  TRP A 277       1.858 -17.779 -10.256                       C  
ATOM    390 CD2  TRP A 277       3.098 -15.926 -10.438                       C  
ATOM    391 NE1  TRP A 277       1.091 -16.823 -10.875                       N  
ATOM    392 CE2  TRP A 277       1.828 -15.675 -10.995                       C  
ATOM    393 CE3  TRP A 277       4.050 -14.901 -10.437                       C  
ATOM    394 CZ2  TRP A 277       1.486 -14.443 -11.547                       C  
ATOM    395 CZ3  TRP A 277       3.710 -13.681 -10.986                       C  
ATOM    396 CH2  TRP A 277       2.439 -13.461 -11.533                       C  
ATOM    397 H    TRP A 277       5.761 -19.732  -8.562                       H  
ATOM    398 HA   TRP A 277       4.172 -19.569 -10.606                       H  
ATOM    399 HB2  TRP A 277       3.861 -18.443  -8.508                       H  
ATOM    400 HB3  TRP A 277       4.881 -17.344  -9.034                       H  
ATOM    401 HD1  TRP A 277       1.575 -18.644 -10.061                       H  
ATOM    402 HE1  TRP A 277       0.280 -16.927 -11.140                       H  
ATOM    403 HE3  TRP A 277       4.894 -15.039 -10.073                       H  
ATOM    404 HZ2  TRP A 277       0.645 -14.295 -11.914                       H  
ATOM    405 HZ3  TRP A 277       4.335 -12.992 -10.990                       H  
ATOM    406 HH2  TRP A 277       2.239 -12.629 -11.897                       H  
ATOM    407 N    HIS A 278       6.839 -17.826 -10.978                       N  
ATOM    408 CA   HIS A 278       7.633 -17.135 -11.988                       C  
ATOM    409 C    HIS A 278       8.147 -18.111 -13.037                       C  
ATOM    410 O    HIS A 278       8.081 -17.835 -14.241                       O  
ATOM    411 CB   HIS A 278       8.787 -16.385 -11.324                       C  
ATOM    412 CG   HIS A 278       8.342 -15.320 -10.370                       C  
ATOM    413 ND1  HIS A 278       8.437 -15.457  -9.001                       N  
ATOM    414 CD2  HIS A 278       7.787 -14.104 -10.589                       C  
ATOM    415 CE1  HIS A 278       7.967 -14.369  -8.418                       C  
ATOM    416 NE2  HIS A 278       7.567 -13.532  -9.359                       N  
ATOM    417 H    HIS A 278       7.191 -17.845 -10.194                       H  
ATOM    418 HA   HIS A 278       7.072 -16.482 -12.436                       H  
ATOM    419 HB2  HIS A 278       9.329 -17.020 -10.829                       H  
ATOM    420 HB3  HIS A 278       9.323 -15.962 -12.013                       H  
ATOM    421 HD1  HIS A 278       8.812 -16.271  -8.515                       H  
ATOM    422 HD2  HIS A 278       7.596 -13.725 -11.416                       H  
ATOM    423 HE1  HIS A 278       7.925 -14.217  -7.501                       H  
ATOM    424 HE2  HIS A 278       7.223 -12.755  -9.223                       H  
ATOM    425 N    ASP A 279       8.657 -19.265 -12.602                       N  
ATOM    426 CA   ASP A 279       9.076 -20.284 -13.558                       C  
ATOM    427 C    ASP A 279       7.921 -20.760 -14.427                       C  
ATOM    428 O    ASP A 279       8.156 -21.261 -15.532                       O  
ATOM    429 CB   ASP A 279       9.696 -21.475 -12.826                       C  
ATOM    430 CG   ASP A 279      11.054 -21.152 -12.240                       C  
ATOM    431 OD1  ASP A 279      11.520 -20.007 -12.423                       O  
ATOM    432 OD2  ASP A 279      11.654 -22.042 -11.596                       O  
ATOM    433 H    ASP A 279       8.767 -19.477 -11.776                       H  
ATOM    434 HA   ASP A 279       9.752 -19.907 -14.142                       H  
ATOM    435 HB2  ASP A 279       9.111 -21.740 -12.100                       H  
ATOM    436 HB3  ASP A 279       9.805 -22.209 -13.451                       H  
ATOM    437 N    SER A 280       6.682 -20.608 -13.958                       N  
ATOM    438 CA   SER A 280       5.528 -21.058 -14.728                       C  
ATOM    439 C    SER A 280       5.231 -20.115 -15.886                       C  
ATOM    440 O    SER A 280       5.097 -20.556 -17.033                       O  
ATOM    441 CB   SER A 280       4.307 -21.190 -13.817                       C  
ATOM    442 OG   SER A 280       4.415 -22.337 -12.992                       O  
ATOM    443 H    SER A 280       6.486 -20.249 -13.201                       H  
ATOM    444 HA   SER A 280       5.720 -21.934 -15.098                       H  
ATOM    445 HB2  SER A 280       4.245 -20.402 -13.255                       H  
ATOM    446 HB3  SER A 280       3.511 -21.269 -14.365                       H  
ATOM    447 HG   SER A 280       4.469 -23.028 -13.467                       H  
ATOM    448 N    ILE A 281       5.109 -18.813 -15.609                       N  
ATOM    449 CA   ILE A 281       4.915 -17.856 -16.697                       C  
ATOM    450 C    ILE A 281       6.063 -17.959 -17.692                       C  
ATOM    451 O    ILE A 281       5.858 -17.877 -18.909                       O  
ATOM    452 CB   ILE A 281       4.748 -16.420 -16.153                       C  
ATOM    453 CG1  ILE A 281       4.397 -15.438 -17.281                       C  
ATOM    454 CG2  ILE A 281       5.998 -15.938 -15.439                       C  
ATOM    455 CD1  ILE A 281       3.905 -14.056 -16.813                       C  
ATOM    456 H    ILE A 281       5.134 -18.468 -14.822                       H  
ATOM    457 HA   ILE A 281       4.099 -18.086 -17.168                       H  
ATOM    458 HB   ILE A 281       4.018 -16.422 -15.515                       H  
ATOM    459 2HG1 ILE A 281       5.188 -15.297 -17.826                       H  
ATOM    460 3HG1 ILE A 281       3.694 -15.830 -17.824                       H  
ATOM    461 1HG2 ILE A 281       5.850 -15.036 -15.116                       H  
ATOM    462 2HG2 ILE A 281       6.185 -16.531 -14.695                       H  
ATOM    463 3HG2 ILE A 281       6.741 -15.947 -16.064                       H  
ATOM    464 1HD1 ILE A 281       3.709 -13.511 -17.591                       H  
ATOM    465 2HD1 ILE A 281       3.103 -14.171 -16.279                       H  
ATOM    466 3HD1 ILE A 281       4.599 -13.638 -16.281                       H  
ATOM    467 N    THR A 282       7.286 -18.154 -17.198                       N  
ATOM    468 CA   THR A 282       8.404 -18.426 -18.094                       C  
ATOM    469 C    THR A 282       8.087 -19.609 -19.000                       C  
ATOM    470 O    THR A 282       8.250 -19.536 -20.222                       O  
ATOM    471 CB   THR A 282       9.676 -18.696 -17.287                       C  
ATOM    472 OG1  THR A 282       9.877 -17.642 -16.339                       O  
ATOM    473 CG2  THR A 282      10.892 -18.781 -18.206                       C  
ATOM    474 H    THR A 282       7.491 -18.133 -16.363                       H  
ATOM    475 HA   THR A 282       8.559 -17.649 -18.654                       H  
ATOM    476 HB   THR A 282       9.587 -19.540 -16.818                       H  
ATOM    477 HG1  THR A 282       9.223 -17.599 -15.814                       H  
ATOM    478 1HG2 THR A 282      11.691 -18.952 -17.683                       H  
ATOM    479 2HG2 THR A 282      10.774 -19.500 -18.846                       H  
ATOM    480 3HG2 THR A 282      11.003 -17.945 -18.687                       H  
ATOM    481 N    ALA A 283       7.622 -20.710 -18.409                       N  
ATOM    482 CA   ALA A 283       7.309 -21.902 -19.189                       C  
ATOM    483 C    ALA A 283       6.314 -21.587 -20.299                       C  
ATOM    484 O    ALA A 283       6.500 -21.996 -21.451                       O  
ATOM    485 CB   ALA A 283       6.763 -22.994 -18.270                       C  
ATOM    486 H    ALA A 283       7.481 -20.791 -17.564                       H  
ATOM    487 HA   ALA A 283       8.123 -22.234 -19.600                       H  
ATOM    488 HB1  ALA A 283       6.559 -23.780 -18.801                       H  
ATOM    489 HB2  ALA A 283       7.434 -23.210 -17.603                       H  
ATOM    490 HB3  ALA A 283       5.958 -22.669 -17.837                       H  
ATOM    491 N    CYX A 284       5.245 -20.859 -19.970                       N  
ATOM    492 CA   CYX A 284       4.248 -20.523 -20.981                       C  
ATOM    493 C    CYX A 284       4.840 -19.618 -22.055                       C  
ATOM    494 O    CYX A 284       4.576 -19.808 -23.248                       O  
ATOM    495 CB   CYX A 284       3.034 -19.862 -20.328                       C  
ATOM    496 SG   CYX A 284       2.139 -20.927 -19.169                       S  
ATOM    497 H    CYX A 284       5.077 -20.554 -19.183                       H  
ATOM    498 HA   CYX A 284       3.949 -21.339 -21.411                       H  
ATOM    499 HB2  CYX A 284       3.332 -19.079 -19.840                       H  
ATOM    500 HB3  CYX A 284       2.413 -19.597 -21.024                       H  
ATOM    501 N    LYS A 285       5.638 -18.625 -21.654                       N  
ATOM    502 CA   LYS A 285       6.323 -17.787 -22.633                       C  
ATOM    503 C    LYS A 285       7.168 -18.631 -23.578                       C  
ATOM    504 O    LYS A 285       7.178 -18.395 -24.792                       O  
ATOM    505 CB   LYS A 285       7.192 -16.751 -21.921                       C  
ATOM    506 CG   LYS A 285       6.420 -15.569 -21.360                       C  
ATOM    507 CD   LYS A 285       7.282 -14.751 -20.408                       C  
ATOM    508 CE   LYS A 285       6.571 -13.492 -19.936                       C  
ATOM    509 NZ   LYS A 285       7.398 -12.271 -20.167                       N  
ATOM    510 H    LYS A 285       5.796 -18.421 -20.833                       H  
ATOM    511 HA   LYS A 285       5.662 -17.314 -23.162                       H  
ATOM    512 HB2  LYS A 285       7.648 -17.183 -21.182                       H  
ATOM    513 HB3  LYS A 285       7.843 -16.406 -22.551                       H  
ATOM    514 HG3  LYS A 285       5.648 -15.893 -20.870                       H  
ATOM    515 HG2  LYS A 285       6.139 -14.994 -22.089                       H  
ATOM    516 HD2  LYS A 285       7.495 -15.288 -19.629                       H  
ATOM    517 HD3  LYS A 285       8.096 -14.485 -20.864                       H  
ATOM    518 HE2  LYS A 285       5.739 -13.392 -20.426                       H  
ATOM    519 HE3  LYS A 285       6.394 -13.563 -18.985                       H  
ATOM    520 HZ1  LYS A 285       6.960 -11.550 -19.883                       H  
ATOM    521 HZ2  LYS A 285       8.167 -12.336 -19.724                       H  
ATOM    522 HZ3  LYS A 285       7.571 -12.181 -21.036                       H  
ATOM    523 N    GLU A 286       7.880 -19.626 -23.041                       N  
ATOM    524 CA   GLU A 286       8.730 -20.470 -23.874                       C  
ATOM    525 C    GLU A 286       7.961 -21.082 -25.040                       C  
ATOM    526 O    GLU A 286       8.540 -21.328 -26.103                       O  
ATOM    527 CB   GLU A 286       9.369 -21.575 -23.027                       C  
ATOM    528 CG   GLU A 286      10.566 -21.120 -22.202                       C  
ATOM    529 CD   GLU A 286      11.210 -22.261 -21.428                       C  
ATOM    530 OE1  GLU A 286      11.478 -23.316 -22.040                       O  
ATOM    531 OE2  GLU A 286      11.441 -22.108 -20.207                       O  
ATOM    532 H    GLU A 286       7.885 -19.830 -22.205                       H  
ATOM    533 HA   GLU A 286       9.445 -19.927 -24.243                       H  
ATOM    534 HB2  GLU A 286       8.703 -21.920 -22.413                       H  
ATOM    535 HB3  GLU A 286       9.670 -22.284 -23.617                       H  
ATOM    536 HG2  GLU A 286      11.235 -20.745 -22.796                       H  
ATOM    537 HG3  GLU A 286      10.275 -20.451 -21.564                       H  
ATOM    538 N    VAL A 287       6.669 -21.342 -24.863                       N  
ATOM    539 CA   VAL A 287       5.837 -21.884 -25.928                       C  
ATOM    540 C    VAL A 287       4.991 -20.789 -26.582                       C  
ATOM    541 O    VAL A 287       3.997 -21.085 -27.244                       O  
ATOM    542 CB   VAL A 287       4.955 -23.040 -25.426                       C  
ATOM    543 CG1  VAL A 287       5.810 -24.142 -24.829                       C  
ATOM    544 CG2  VAL A 287       3.939 -22.554 -24.406                       C  
ATOM    545 H    VAL A 287       6.248 -21.212 -24.125                       H  
ATOM    546 HA   VAL A 287       6.420 -22.244 -26.615                       H  
ATOM    547 HB   VAL A 287       4.469 -23.414 -26.178                       H  
ATOM    548 1HG1 VAL A 287       5.233 -24.858 -24.521                       H  
ATOM    549 2HG1 VAL A 287       6.416 -24.475 -25.510                       H  
ATOM    550 3HG1 VAL A 287       6.316 -23.781 -24.084                       H  
ATOM    551 1HG2 VAL A 287       3.403 -23.307 -24.112                       H  
ATOM    552 2HG2 VAL A 287       4.411 -22.168 -23.651                       H  
ATOM    553 3HG2 VAL A 287       3.373 -21.884 -24.820                       H  
ATOM    554 N    GLY A 288       5.373 -19.529 -26.409                       N  
ATOM    555 CA   GLY A 288       4.598 -18.442 -26.983                       C  
ATOM    556 C    GLY A 288       3.190 -18.376 -26.439                       C  
ATOM    557 O    GLY A 288       2.252 -18.054 -27.179                       O  
ATOM    558 H    GLY A 288       6.069 -19.280 -25.969                       H  
ATOM    559 HA2  GLY A 288       5.039 -17.598 -26.795                       H  
ATOM    560 HA3  GLY A 288       4.549 -18.554 -27.945                       H  
ATOM    561 N    ALA A 289       3.021 -18.685 -25.157                       N  
ATOM    562 CA   ALA A 289       1.733 -18.625 -24.487                       C  
ATOM    563 C    ALA A 289       1.889 -17.813 -23.207                       C  
ATOM    564 O    ALA A 289       2.963 -17.278 -22.910                       O  
ATOM    565 CB   ALA A 289       1.195 -20.031 -24.192                       C  
ATOM    566 H    ALA A 289       3.660 -18.940 -24.641                       H  
ATOM    567 HA   ALA A 289       1.095 -18.170 -25.060                       H  
ATOM    568 HB1  ALA A 289       0.337 -19.954 -23.747                       H  
ATOM    569 HB2  ALA A 289       1.092 -20.511 -25.029                       H  
ATOM    570 HB3  ALA A 289       1.826 -20.496 -23.620                       H  
ATOM    571 N    GLN A 290       0.806 -17.727 -22.441                       N  
ATOM    572 CA   GLN A 290       0.779 -16.935 -21.221                       C  
ATOM    573 C    GLN A 290       0.136 -17.741 -20.105                       C  
ATOM    574 O    GLN A 290      -0.853 -18.446 -20.328                       O  
ATOM    575 CB   GLN A 290       0.001 -15.633 -21.431                       C  
ATOM    576 CG   GLN A 290       0.197 -14.597 -20.340                       C  
ATOM    577 CD   GLN A 290      -0.620 -13.343 -20.588                       C  
ATOM    578 OE1  GLN A 290      -0.075 -12.241 -20.678                       O  
ATOM    579 NE2  GLN A 290      -1.936 -13.505 -20.699                       N  
ATOM    580 H    GLN A 290       0.063 -18.125 -22.611                       H  
ATOM    581 HA   GLN A 290       1.686 -16.714 -20.958                       H  
ATOM    582 HB2  GLN A 290       0.285 -15.234 -22.269                       H  
ATOM    583 HB3  GLN A 290      -0.946 -15.840 -21.473                       H  
ATOM    584 HG2  GLN A 290      -0.080 -14.975 -19.490                       H  
ATOM    585 HG3  GLN A 290       1.133 -14.346 -20.305                       H  
ATOM    586 1HE2 GLN A 290      -2.280 -14.290 -20.631                       H  
ATOM    587 2HE2 GLN A 290      -2.443 -12.824 -20.840                       H  
ATOM    588 N    LEU A 291       0.708 -17.643 -18.907                       N  
ATOM    589 CA   LEU A 291       0.038 -18.167 -17.726                       C  
ATOM    590 C    LEU A 291      -1.380 -17.617 -17.686                       C  
ATOM    591 O    LEU A 291      -1.583 -16.399 -17.711                       O  
ATOM    592 CB   LEU A 291       0.818 -17.783 -16.465                       C  
ATOM    593 CG   LEU A 291       0.461 -18.487 -15.151                       C  
ATOM    594 CD1  LEU A 291       0.654 -19.989 -15.257                       C  
ATOM    595 CD2  LEU A 291       1.303 -17.935 -14.009                       C  
ATOM    596 H    LEU A 291       1.473 -17.282 -18.755                       H  
ATOM    597 HA   LEU A 291      -0.007 -19.135 -17.779                       H  
ATOM    598 HB2  LEU A 291       1.757 -17.958 -16.632                       H  
ATOM    599 HB3  LEU A 291       0.694 -16.833 -16.318                       H  
ATOM    600 HG   LEU A 291      -0.472 -18.319 -14.945                       H  
ATOM    601 1HD1 LEU A 291       0.419 -20.398 -14.409                       H  
ATOM    602 2HD1 LEU A 291       0.080 -20.332 -15.960                       H  
ATOM    603 3HD1 LEU A 291       1.583 -20.174 -15.468                       H  
ATOM    604 1HD2 LEU A 291       1.062 -18.393 -13.189                       H  
ATOM    605 2HD2 LEU A 291       2.241 -18.084 -14.208                       H  
ATOM    606 3HD2 LEU A 291       1.130 -16.985 -13.920                       H  
ATOM    607 N    VAL A 292      -2.358 -18.523 -17.646                       N  
ATOM    608 CA   VAL A 292      -3.720 -18.181 -18.039                       C  
ATOM    609 C    VAL A 292      -4.198 -16.912 -17.354                       C  
ATOM    610 O    VAL A 292      -4.014 -16.717 -16.147                       O  
ATOM    611 CB   VAL A 292      -4.675 -19.350 -17.741                       C  
ATOM    612 CG1  VAL A 292      -4.600 -19.744 -16.283                       C  
ATOM    613 CG2  VAL A 292      -6.093 -18.968 -18.108                       C  
ATOM    614 H    VAL A 292      -2.257 -19.340 -17.395                       H  
ATOM    615 HA   VAL A 292      -3.737 -18.023 -18.996                       H  
ATOM    616 HB   VAL A 292      -4.419 -20.116 -18.277                       H  
ATOM    617 1HG1 VAL A 292      -5.210 -20.481 -16.124                       H  
ATOM    618 2HG1 VAL A 292      -3.692 -20.016 -16.076                       H  
ATOM    619 3HG1 VAL A 292      -4.850 -18.983 -15.737                       H  
ATOM    620 1HG2 VAL A 292      -6.681 -19.714 -17.914                       H  
ATOM    621 2HG2 VAL A 292      -6.356 -18.194 -17.585                       H  
ATOM    622 3HG2 VAL A 292      -6.128 -18.755 -19.054                       H  
ATOM    623 N    VAL A 293      -4.826 -16.045 -18.143                       N  
ATOM    624 CA   VAL A 293      -5.598 -14.910 -17.652                       C  
ATOM    625 C    VAL A 293      -7.057 -15.168 -18.002                       C  
ATOM    626 O    VAL A 293      -7.409 -15.295 -19.181                       O  
ATOM    627 CB   VAL A 293      -5.113 -13.583 -18.257                       C  
ATOM    628 CG1  VAL A 293      -6.066 -12.451 -17.900                       C  
ATOM    629 CG2  VAL A 293      -3.712 -13.257 -17.773                       C  
ATOM    630 H    VAL A 293      -4.818 -16.099 -19.002                       H  
ATOM    631 HA   VAL A 293      -5.517 -14.856 -16.687                       H  
ATOM    632 HB   VAL A 293      -5.088 -13.664 -19.223                       H  
ATOM    633 1HG1 VAL A 293      -5.738 -11.627 -18.293                       H  
ATOM    634 2HG1 VAL A 293      -6.947 -12.658 -18.251                       H  
ATOM    635 3HG1 VAL A 293      -6.107 -12.365 -16.935                       H  
ATOM    636 1HG2 VAL A 293      -3.429 -12.417 -18.168                       H  
ATOM    637 2HG2 VAL A 293      -3.721 -13.182 -16.806                       H  
ATOM    638 3HG2 VAL A 293      -3.111 -13.969 -18.044                       H  
ATOM    639 N    ILE A 294      -7.902 -15.243 -16.984                       N  
ATOM    640 CA   ILE A 294      -9.322 -15.501 -17.185                       C  
ATOM    641 C    ILE A 294     -10.014 -14.209 -17.593                       C  
ATOM    642 O    ILE A 294      -9.795 -13.151 -16.990                       O  
ATOM    643 CB   ILE A 294      -9.946 -16.088 -15.907                       C  
ATOM    644 CG1  ILE A 294      -9.170 -17.330 -15.460                       C  
ATOM    645 CG2  ILE A 294     -11.401 -16.435 -16.152                       C  
ATOM    646 CD1  ILE A 294      -9.613 -17.882 -14.120                       C  
ATOM    647 H    ILE A 294      -7.677 -15.148 -16.160                       H  
ATOM    648 HA   ILE A 294      -9.432 -16.145 -17.901                       H  
ATOM    649 HB   ILE A 294      -9.899 -15.422 -15.204                       H  
ATOM    650 2HG1 ILE A 294      -9.291 -18.029 -16.122                       H  
ATOM    651 3HG1 ILE A 294      -8.230 -17.103 -15.390                       H  
ATOM    652 1HG2 ILE A 294     -11.778 -16.804 -15.338                       H  
ATOM    653 2HG2 ILE A 294     -11.879 -15.630 -16.404                       H  
ATOM    654 3HG2 ILE A 294     -11.453 -17.089 -16.867                       H  
ATOM    655 1HD1 ILE A 294      -9.078 -18.663 -13.908                       H  
ATOM    656 3HD1 ILE A 294     -10.550 -18.128 -14.174                       H  
ATOM    657 2HD1 ILE A 294      -9.488 -17.201 -13.441                       H  
ATOM    658 N    LYS A 295     -10.863 -14.296 -18.620                       N  
ATOM    659 CA   LYS A 295     -11.591 -13.138 -19.127                       C  
ATOM    660 C    LYS A 295     -13.103 -13.315 -19.171                       C  
ATOM    661 O    LYS A 295     -13.813 -12.311 -19.313                       O  
ATOM    662 CB   LYS A 295     -11.105 -12.781 -20.539                       C  
ATOM    663 CG   LYS A 295      -9.619 -12.454 -20.631                       C  
ATOM    664 CD   LYS A 295      -9.277 -11.149 -19.930                       C  
ATOM    665 CE   LYS A 295      -7.891 -10.661 -20.312                       C  
ATOM    666 NZ   LYS A 295      -7.432  -9.550 -19.432                       N  
ATOM    667 H    LYS A 295     -11.034 -15.025 -19.043                       H  
ATOM    668 HA   LYS A 295     -11.402 -12.380 -18.552                       H  
ATOM    669 HB2  LYS A 295     -11.278 -13.534 -21.126                       H  
ATOM    670 HB3  LYS A 295     -11.597 -12.005 -20.850                       H  
ATOM    671 HG2  LYS A 295      -9.110 -13.165 -20.211                       H  
ATOM    672 HG3  LYS A 295      -9.368 -12.370 -21.564                       H  
ATOM    673 HD2  LYS A 295      -9.920 -10.470 -20.186                       H  
ATOM    674 HD3  LYS A 295      -9.298 -11.286 -18.970                       H  
ATOM    675 HE2  LYS A 295      -7.260 -11.394 -20.228                       H  
ATOM    676 HE3  LYS A 295      -7.907 -10.337 -21.226                       H  
ATOM    677 HZ1  LYS A 295      -6.619  -9.284 -19.677                       H  
ATOM    678 HZ3  LYS A 295      -7.404  -9.825 -18.586                       H  
ATOM    679 HZ2  LYS A 295      -7.993  -8.862 -19.495                       H  
ATOM    680 N    SER A 296     -13.621 -14.537 -19.061                       N  
ATOM    681 CA   SER A 296     -15.053 -14.795 -19.094                       C  
ATOM    682 C    SER A 296     -15.451 -15.620 -17.882                       C  
ATOM    683 O    SER A 296     -14.617 -16.267 -17.246                       O  
ATOM    684 CB   SER A 296     -15.457 -15.536 -20.372                       C  
ATOM    685 OG   SER A 296     -15.230 -14.722 -21.513                       O  
ATOM    686 H    SER A 296     -13.148 -15.249 -18.965                       H  
ATOM    687 HA   SER A 296     -15.533 -13.952 -19.063                       H  
ATOM    688 HB2  SER A 296     -14.926 -16.345 -20.450                       H  
ATOM    689 HB3  SER A 296     -16.400 -15.759 -20.325                       H  
ATOM    690 HG   SER A 296     -15.454 -15.136 -22.209                       H  
ATOM    691 N    ALA A 297     -16.746 -15.593 -17.566                       N  
ATOM    692 CA   ALA A 297     -17.258 -16.453 -16.505                       C  
ATOM    693 C    ALA A 297     -17.156 -17.918 -16.904                       C  
ATOM    694 O    ALA A 297     -16.712 -18.759 -16.114                       O  
ATOM    695 CB   ALA A 297     -18.705 -16.089 -16.177                       C  
ATOM    696 H    ALA A 297     -17.337 -15.096 -17.944                       H  
ATOM    697 HA   ALA A 297     -16.725 -16.321 -15.705                       H  
ATOM    698 HB1  ALA A 297     -19.024 -16.672 -15.470                       H  
ATOM    699 HB2  ALA A 297     -18.739 -15.165 -15.885                       H  
ATOM    700 HB3  ALA A 297     -19.247 -16.206 -16.972                       H  
ATOM    701 N    GLU A 298     -17.555 -18.241 -18.139                       N  
ATOM    702 CA   GLU A 298     -17.521 -19.627 -18.593                       C  
ATOM    703 C    GLU A 298     -16.094 -20.147 -18.689                       C  
ATOM    704 O    GLU A 298     -15.856 -21.338 -18.455                       O  
ATOM    705 CB   GLU A 298     -18.220 -19.762 -19.946                       C  
ATOM    706 CG   GLU A 298     -19.628 -19.182 -19.999                       C  
ATOM    707 CD   GLU A 298     -19.645 -17.712 -20.386                       C  
ATOM    708 OE1  GLU A 298     -18.886 -16.924 -19.779                       O  
ATOM    709 OE2  GLU A 298     -20.409 -17.347 -21.306                       O  
ATOM    710 H    GLU A 298     -17.845 -17.681 -18.723                       H  
ATOM    711 HA   GLU A 298     -17.998 -20.179 -17.953                       H  
ATOM    712 HB2  GLU A 298     -17.689 -19.304 -20.616                       H  
ATOM    713 HB3  GLU A 298     -18.283 -20.704 -20.168                       H  
ATOM    714 HG2  GLU A 298     -20.147 -19.671 -20.657                       H  
ATOM    715 HG3  GLU A 298     -20.038 -19.266 -19.124                       H  
ATOM    716 N    GLU A 299     -15.139 -19.281 -19.033                       N  
ATOM    717 CA   GLU A 299     -13.737 -19.684 -19.018                       C  
ATOM    718 C    GLU A 299     -13.328 -20.162 -17.629                       C  
ATOM    719 O    GLU A 299     -12.694 -21.214 -17.478                       O  
ATOM    720 CB   GLU A 299     -12.857 -18.519 -19.471                       C  
ATOM    721 CG   GLU A 299     -11.380 -18.857 -19.608                       C  
ATOM    722 CD   GLU A 299     -10.560 -17.678 -20.110                       C  
ATOM    723 OE1  GLU A 299      -9.514 -17.904 -20.755                       O  
ATOM    724 OE2  GLU A 299     -10.968 -16.522 -19.865                       O  
ATOM    725 H    GLU A 299     -15.275 -18.467 -19.275                       H  
ATOM    726 HA   GLU A 299     -13.610 -20.418 -19.640                       H  
ATOM    727 HB2  GLU A 299     -13.170 -18.212 -20.336                       H  
ATOM    728 HB3  GLU A 299     -12.935 -17.802 -18.822                       H  
ATOM    729 HG2  GLU A 299     -11.033 -19.119 -18.741                       H  
ATOM    730 HG3  GLU A 299     -11.279 -19.585 -20.241                       H  
ATOM    731 N    GLN A 300     -13.691 -19.395 -16.597                       N  
ATOM    732 CA   GLN A 300     -13.415 -19.786 -15.219                       C  
ATOM    733 C    GLN A 300     -13.946 -21.183 -14.928                       C  
ATOM    734 O    GLN A 300     -13.193 -22.084 -14.545                       O  
ATOM    735 CB   GLN A 300     -14.028 -18.752 -14.265                       C  
ATOM    736 CG   GLN A 300     -14.482 -19.262 -12.886                       C  
ATOM    737 CD   GLN A 300     -13.341 -19.742 -12.006                       C  
ATOM    738 OE1  GLN A 300     -12.168 -19.507 -12.302                       O  
ATOM    739 NE2  GLN A 300     -13.682 -20.405 -10.906                       N  
ATOM    740 H    GLN A 300     -14.099 -18.642 -16.672                       H  
ATOM    741 HA   GLN A 300     -12.455 -19.793 -15.078                       H  
ATOM    742 HB2  GLN A 300     -13.370 -18.056 -14.111                       H  
ATOM    743 HB3  GLN A 300     -14.805 -18.366 -14.698                       H  
ATOM    744 HG3  GLN A 300     -15.091 -20.006 -13.013                       H  
ATOM    745 HG2  GLN A 300     -14.934 -18.542 -12.419                       H  
ATOM    746 1HE2 GLN A 300     -14.512 -20.548 -10.731                       H  
ATOM    747 2HE2 GLN A 300     -13.074 -20.697 -10.373                       H  
ATOM    748 N    ASN A 301     -15.255 -21.380 -15.106                       N  
ATOM    749 CA   ASN A 301     -15.858 -22.664 -14.765                       C  
ATOM    750 C    ASN A 301     -15.221 -23.789 -15.569                       C  
ATOM    751 O    ASN A 301     -15.048 -24.906 -15.064                       O  
ATOM    752 CB   ASN A 301     -17.369 -22.622 -15.006                       C  
ATOM    753 CG   ASN A 301     -18.033 -21.402 -14.385                       C  
ATOM    754 OD1  ASN A 301     -18.245 -20.396 -15.056                       O  
ATOM    755 ND2  ASN A 301     -18.371 -21.490 -13.104                       N  
ATOM    756 H    ASN A 301     -15.804 -20.796 -15.417                       H  
ATOM    757 HA   ASN A 301     -15.708 -22.845 -13.824                       H  
ATOM    758 HB2  ASN A 301     -17.536 -22.601 -15.962                       H  
ATOM    759 HB3  ASN A 301     -17.773 -23.414 -14.617                       H  
ATOM    760 1HD2 ASN A 301     -18.750 -20.825 -12.712                       H  
ATOM    761 2HD2 ASN A 301     -18.209 -22.212 -12.665                       H  
ATOM    762 N    PHE A 302     -14.861 -23.513 -16.822                       N  
ATOM    763 CA   PHE A 302     -14.160 -24.503 -17.631                       C  
ATOM    764 C    PHE A 302     -12.843 -24.898 -16.976                       C  
ATOM    765 O    PHE A 302     -12.628 -26.064 -16.627                       O  
ATOM    766 CB   PHE A 302     -13.922 -23.950 -19.037                       C  
ATOM    767 CG   PHE A 302     -13.156 -24.884 -19.935                       C  
ATOM    768 CD1  PHE A 302     -13.816 -25.848 -20.679                       C  
ATOM    769 CD2  PHE A 302     -11.777 -24.796 -20.037                       C  
ATOM    770 CE1  PHE A 302     -13.118 -26.706 -21.504                       C  
ATOM    771 CE2  PHE A 302     -11.073 -25.653 -20.862                       C  
ATOM    772 CZ   PHE A 302     -11.746 -26.609 -21.596                       C  
ATOM    773 H    PHE A 302     -15.010 -22.766 -17.222                       H  
ATOM    774 HA   PHE A 302     -14.710 -25.298 -17.707                       H  
ATOM    775 HB2  PHE A 302     -14.781 -23.776 -19.454                       H  
ATOM    776 HB3  PHE A 302     -13.417 -23.125 -18.967                       H  
ATOM    777 HD1  PHE A 302     -14.742 -25.919 -20.621                       H  
ATOM    778 HD2  PHE A 302     -11.320 -24.153 -19.544                       H  
ATOM    779 HE1  PHE A 302     -13.572 -27.349 -21.998                       H  
ATOM    780 HE2  PHE A 302     -10.147 -25.585 -20.922                       H  
ATOM    781 HZ   PHE A 302     -11.274 -27.186 -22.152                       H  
ATOM    782 N    LEU A 303     -11.950 -23.924 -16.787                       N  
ATOM    783 CA   LEU A 303     -10.644 -24.211 -16.202                       C  
ATOM    784 C    LEU A 303     -10.774 -24.770 -14.790                       C  
ATOM    785 O    LEU A 303     -10.096 -25.744 -14.437                       O  
ATOM    786 CB   LEU A 303      -9.795 -22.944 -16.197                       C  
ATOM    787 CG   LEU A 303      -9.561 -22.357 -17.584                       C  
ATOM    788 CD1  LEU A 303      -9.055 -20.938 -17.466                       C  
ATOM    789 CD2  LEU A 303      -8.579 -23.223 -18.360                       C  
ATOM    790 H    LEU A 303     -12.077 -23.097 -16.987                       H  
ATOM    791 HA   LEU A 303     -10.192 -24.873 -16.747                       H  
ATOM    792 HB2  LEU A 303     -10.242 -22.270 -15.661                       H  
ATOM    793 HB3  LEU A 303      -8.929 -23.150 -15.812                       H  
ATOM    794 HG   LEU A 303     -10.401 -22.340 -18.070                       H  
ATOM    795 1HD1 LEU A 303      -8.911 -20.580 -18.356                       H  
ATOM    796 2HD1 LEU A 303      -9.716 -20.405 -16.997                       H  
ATOM    797 3HD1 LEU A 303      -8.220 -20.941 -16.972                       H  
ATOM    798 1HD2 LEU A 303      -8.443 -22.835 -19.238                       H  
ATOM    799 2HD2 LEU A 303      -7.738 -23.255 -17.878                       H  
ATOM    800 3HD2 LEU A 303      -8.947 -24.117 -18.446                       H  
ATOM    801 N    GLN A 304     -11.631 -24.164 -13.964                       N  
ATOM    802 CA   GLN A 304     -11.838 -24.672 -12.612                       C  
ATOM    803 C    GLN A 304     -12.225 -26.142 -12.624                       C  
ATOM    804 O    GLN A 304     -11.887 -26.883 -11.693                       O  
ATOM    805 CB   GLN A 304     -12.917 -23.855 -11.899                       C  
ATOM    806 CG   GLN A 304     -12.977 -24.087 -10.399                       C  
ATOM    807 CD   GLN A 304     -11.799 -23.465  -9.668                       C  
ATOM    808 OE1  GLN A 304     -11.705 -22.244  -9.544                       O  
ATOM    809 NE2  GLN A 304     -10.891 -24.305  -9.185                       N  
ATOM    810 H    GLN A 304     -12.097 -23.469 -14.161                       H  
ATOM    811 HA   GLN A 304     -11.012 -24.582 -12.110                       H  
ATOM    812 HB2  GLN A 304     -12.743 -22.912 -12.046                       H  
ATOM    813 HB3  GLN A 304     -13.782 -24.091 -12.269                       H  
ATOM    814 HG2  GLN A 304     -13.791 -23.692 -10.049                       H  
ATOM    815 HG3  GLN A 304     -12.969 -25.041 -10.225                       H  
ATOM    816 1HE2 GLN A 304     -10.990 -25.152  -9.292                       H  
ATOM    817 2HE2 GLN A 304     -10.206 -24.001  -8.764                       H  
ATOM    818 N    LEU A 305     -12.931 -26.584 -13.668                       N  
ATOM    819 CA   LEU A 305     -13.347 -27.978 -13.752                       C  
ATOM    820 C    LEU A 305     -12.185 -28.883 -14.146                       C  
ATOM    821 O    LEU A 305     -11.941 -29.906 -13.498                       O  
ATOM    822 CB   LEU A 305     -14.501 -28.119 -14.744                       C  
ATOM    823 CG   LEU A 305     -14.974 -29.550 -15.013                       C  
ATOM    824 CD1  LEU A 305     -15.358 -30.248 -13.727                       C  
ATOM    825 CD2  LEU A 305     -16.144 -29.548 -15.975                       C  
ATOM    826 H    LEU A 305     -13.177 -26.098 -14.333                       H  
ATOM    827 HA   LEU A 305     -13.666 -28.264 -12.881                       H  
ATOM    828 HB2  LEU A 305     -15.261 -27.621 -14.404                       H  
ATOM    829 HB3  LEU A 305     -14.222 -27.742 -15.593                       H  
ATOM    830 HG   LEU A 305     -14.251 -30.051 -15.421                       H  
ATOM    831 1HD1 LEU A 305     -15.651 -31.149 -13.933                       H  
ATOM    832 2HD1 LEU A 305     -14.585 -30.277 -13.142                       H  
ATOM    833 3HD1 LEU A 305     -16.076 -29.754 -13.303                       H  
ATOM    834 1HD2 LEU A 305     -16.426 -30.463 -16.130                       H  
ATOM    835 2HD2 LEU A 305     -16.872 -29.038 -15.586                       H  
ATOM    836 3HD2 LEU A 305     -15.864 -29.142 -16.810                       H  
ATOM    837 N    GLN A 306     -11.456 -28.524 -15.208                       N  
ATOM    838 CA   GLN A 306     -10.319 -29.340 -15.622                       C  
ATOM    839 C    GLN A 306      -9.307 -29.473 -14.490                       C  
ATOM    840 O    GLN A 306      -8.740 -30.551 -14.274                       O  
ATOM    841 CB   GLN A 306      -9.643 -28.741 -16.860                       C  
ATOM    842 CG   GLN A 306     -10.565 -28.157 -17.929                       C  
ATOM    843 CD   GLN A 306     -11.664 -29.104 -18.377                       C  
ATOM    844 OE1  GLN A 306     -11.429 -30.291 -18.609                       O  
ATOM    845 NE2  GLN A 306     -12.876 -28.576 -18.512                       N  
ATOM    846 H    GLN A 306     -11.598 -27.828 -15.693                       H  
ATOM    847 HA   GLN A 306     -10.633 -30.228 -15.851                       H  
ATOM    848 HB2  GLN A 306      -9.054 -28.027 -16.568                       H  
ATOM    849 HB3  GLN A 306      -9.116 -29.436 -17.284                       H  
ATOM    850 HG2  GLN A 306     -10.988 -27.359 -17.575                       H  
ATOM    851 HG3  GLN A 306     -10.034 -27.930 -18.709                       H  
ATOM    852 1HE2 GLN A 306     -13.003 -27.742 -18.342                       H  
ATOM    853 2HE2 GLN A 306     -13.534 -29.068 -18.764                       H  
ATOM    854 N    SER A 307      -9.069 -28.385 -13.754                       N  
ATOM    855 C    SER A 307      -8.533 -29.328 -11.542                       C  
ATOM    856 O    SER A 307      -7.754 -30.155 -11.054                       O  
ATOM    857 H   ASER A 307      -9.460 -27.626 -13.859                       H  
ATOM    858 H   BSER A 307      -9.460 -27.626 -13.860                       H  
ATOM    859 CA  ASER A 307      -8.085 -28.415 -12.678                       C  
ATOM    860 CB  ASER A 307      -7.832 -26.996 -12.163                       C  
ATOM    861 OG  ASER A 307      -9.048 -26.293 -11.969                       O  
ATOM    862 HA  ASER A 307      -7.248 -28.760 -13.026                       H  
ATOM    863 HA  BSER A 307      -7.246 -28.754 -13.023                       H  
ATOM    864 HB3 ASER A 307      -7.292 -26.518 -12.812                       H  
ATOM    865 HB2 BSER A 307      -7.216 -26.546 -12.745                       H  
ATOM    866 HB3 BSER A 307      -8.684 -26.517 -12.137                       H  
ATOM    867 HB2 ASER A 307      -7.360 -27.049 -11.317                       H  
ATOM    868 HG  ASER A 307      -9.467 -26.238 -12.694                       H  
ATOM    869 HB3 BSER A 307      -8.684 -26.517 -12.137                       H  
ATOM    870 CA  BSER A 307      -8.086 -28.413 -12.676                       C  
ATOM    871 CB  BSER A 307      -7.841 -26.996 -12.155                       C  
ATOM    872 OG  BSER A 307      -7.298 -27.024 -10.845                       O  
ATOM    873 HA  ASER A 307      -7.248 -28.760 -13.026                       H  
ATOM    874 HA  BSER A 307      -7.246 -28.754 -13.023                       H  
ATOM    875 HB2 ASER A 307      -7.360 -27.049 -11.317                       H  
ATOM    876 HB3 ASER A 307      -7.292 -26.518 -12.812                       H  
ATOM    877 HB2 BSER A 307      -7.216 -26.546 -12.745                       H  
ATOM    878 HB3 BSER A 307      -8.684 -26.517 -12.137                       H  
ATOM    879 HB2 ASER A 307      -7.360 -27.049 -11.317                       H  
ATOM    880 HG  BSER A 307      -6.566 -27.437 -10.845                       H  
ATOM    881 N    SER A 308      -9.787 -29.189 -11.103                       N  
ATOM    882 CA   SER A 308     -10.263 -29.981  -9.972                       C  
ATOM    883 C    SER A 308     -10.289 -31.466 -10.313                       C  
ATOM    884 O    SER A 308      -9.762 -32.296  -9.562                       O  
ATOM    885 CB   SER A 308     -11.650 -29.504  -9.543                       C  
ATOM    886 OG   SER A 308     -12.663 -30.107 -10.326                       O  
ATOM    887 H    SER A 308     -10.370 -28.652 -11.437                       H  
ATOM    888 HA   SER A 308      -9.659 -29.857  -9.224                       H  
ATOM    889 HB3  SER A 308     -11.700 -28.541  -9.652                       H  
ATOM    890 HB2  SER A 308     -11.790 -29.739  -8.612                       H  
ATOM    891 HG   SER A 308     -13.419 -29.835 -10.078                       H  
ATOM    892 N    ARG A 309     -10.896 -31.823 -11.447                       N  
ATOM    893 CA   ARG A 309     -11.059 -33.229 -11.799                       C  
ATOM    894 C    ARG A 309      -9.733 -33.939 -12.038                       C  
ATOM    895 O    ARG A 309      -9.712 -35.173 -12.083                       O  
ATOM    896 CB   ARG A 309     -11.952 -33.361 -13.034                       C  
ATOM    897 CG   ARG A 309     -13.360 -32.810 -12.827                       C  
ATOM    898 CD   ARG A 309     -14.176 -33.640 -11.838                       C  
ATOM    899 NE   ARG A 309     -15.156 -34.496 -12.503                       N  
ATOM    900 CZ   ARG A 309     -16.054 -35.242 -11.867                       C  
ATOM    901 NH1  ARG A 309     -16.107 -35.243 -10.541                       N  
ATOM    902 NH2  ARG A 309     -16.905 -35.988 -12.556                       N  
ATOM    903 H    ARG A 309     -11.219 -31.273 -12.024                       H  
ATOM    904 HA   ARG A 309     -11.504 -33.681 -11.065                       H  
ATOM    905 HB2  ARG A 309     -11.547 -32.872 -13.768                       H  
ATOM    906 HB3  ARG A 309     -12.031 -34.299 -13.266                       H  
ATOM    907 HG2  ARG A 309     -13.298 -31.906 -12.481                       H  
ATOM    908 HG3  ARG A 309     -13.827 -32.810 -13.677                       H  
ATOM    909 HD2  ARG A 309     -13.576 -34.208 -11.329                       H  
ATOM    910 HD3  ARG A 309     -14.654 -33.042 -11.242                       H  
ATOM    911 HE   ARG A 309     -15.151 -34.519 -13.363                       H  
ATOM    912 HH11 ARG A 309     -15.558 -34.760 -10.088                       H  
ATOM    913 HH12 ARG A 309     -16.690 -35.727 -10.134                       H  
ATOM    914 HH21 ARG A 309     -16.875 -35.991 -13.416                       H  
ATOM    915 HH22 ARG A 309     -17.486 -36.470 -12.145                       H  
ATOM    916 N    SER A 310      -8.636 -33.204 -12.199                       N  
ATOM    917 CA   SER A 310      -7.311 -33.804 -12.223                       C  
ATOM    918 C    SER A 310      -6.644 -33.773 -10.856                       C  
ATOM    919 O    SER A 310      -5.498 -34.219 -10.732                       O  
ATOM    920 CB   SER A 310      -6.421 -33.098 -13.255                       C  
ATOM    921 OG   SER A 310      -6.177 -31.748 -12.900                       O  
ATOM    922 H    SER A 310      -8.635 -32.350 -12.297                       H  
ATOM    923 HA   SER A 310      -7.395 -34.733 -12.490                       H  
ATOM    924 HB3  SER A 310      -6.864 -33.120 -14.117                       H  
ATOM    925 HB2  SER A 310      -5.573 -33.566 -13.309                       H  
ATOM    926 HG   SER A 310      -6.903 -31.328 -12.851                       H  
ATOM    927 N    ASN A 311      -7.336 -33.269  -9.835                       N  
ATOM    928 CA   ASN A 311      -6.811 -33.193  -8.473                       C  
ATOM    929 C    ASN A 311      -5.393 -32.625  -8.471                       C  
ATOM    930 O    ASN A 311      -4.428 -33.264  -8.047                       O  
ATOM    931 CB   ASN A 311      -6.863 -34.564  -7.796                       C  
ATOM    932 CG   ASN A 311      -8.278 -34.984  -7.450                       C  
ATOM    933 OD1  ASN A 311      -8.803 -35.958  -7.993                       O  
ATOM    934 ND2  ASN A 311      -8.907 -34.243  -6.541                       N  
ATOM    935 H    ASN A 311      -8.133 -32.956  -9.909                       H  
ATOM    936 HA   ASN A 311      -7.370 -32.590  -7.958                       H  
ATOM    937 HB2  ASN A 311      -6.491 -35.229  -8.396                       H  
ATOM    938 HB3  ASN A 311      -6.349 -34.532  -6.974                       H  
ATOM    939 2HD2 ASN A 311      -8.508 -33.570  -6.184                       H  
ATOM    940 1HD2 ASN A 311      -9.712 -34.438  -6.309                       H  
ATOM    941 N    ARG A 312      -5.291 -31.393  -8.964                       N  
ATOM    942 CA   ARG A 312      -4.018 -30.700  -9.081                       C  
ATOM    943 C    ARG A 312      -4.192 -29.238  -8.708                       C  
ATOM    944 O    ARG A 312      -5.084 -28.562  -9.229                       O  
ATOM    945 CB   ARG A 312      -3.463 -30.798 -10.502                       C  
ATOM    946 CG   ARG A 312      -2.824 -32.127 -10.820                       C  
ATOM    947 CD   ARG A 312      -2.378 -32.186 -12.269                       C  
ATOM    948 NE   ARG A 312      -1.485 -33.313 -12.522                       N  
ATOM    949 CZ   ARG A 312      -0.982 -33.616 -13.714                       C  
ATOM    950 NH1  ARG A 312      -1.283 -32.879 -14.777                       N  
ATOM    951 NH2  ARG A 312      -0.177 -34.661 -13.845                       N  
ATOM    952 H    ARG A 312      -5.961 -30.931  -9.241                       H  
ATOM    953 HA   ARG A 312      -3.376 -31.098  -8.473                       H  
ATOM    954 HB2  ARG A 312      -4.189 -30.661 -11.131                       H  
ATOM    955 HB3  ARG A 312      -2.791 -30.110 -10.623                       H  
ATOM    956 HG2  ARG A 312      -2.046 -32.252 -10.255                       H  
ATOM    957 HG3  ARG A 312      -3.468 -32.837 -10.669                       H  
ATOM    958 HD2  ARG A 312      -3.157 -32.284 -12.838                       H  
ATOM    959 HD3  ARG A 312      -1.904 -31.369 -12.489                       H  
ATOM    960 HE   ARG A 312      -1.271 -33.812 -11.856                       H  
ATOM    961 HH11 ARG A 312      -1.805 -32.201 -14.697                       H  
ATOM    962 HH12 ARG A 312      -0.955 -33.081 -15.547                       H  
ATOM    963 HH22 ARG A 312       0.148 -34.860 -14.616                       H  
ATOM    964 HH21 ARG A 312       0.019 -35.141 -13.159                       H  
ATOM    965 N    PHE A 313      -3.341 -28.761  -7.805                       N  
ATOM    966 CA   PHE A 313      -3.249 -27.336  -7.529                       C  
ATOM    967 C    PHE A 313      -2.498 -26.646  -8.662                       C  
ATOM    968 O    PHE A 313      -1.357 -27.004  -8.972                       O  
ATOM    969 CB   PHE A 313      -2.547 -27.098  -6.196                       C  
ATOM    970 CG   PHE A 313      -3.318 -27.600  -5.005                       C  
ATOM    971 CD1  PHE A 313      -4.583 -27.102  -4.718                       C  
ATOM    972 CD2  PHE A 313      -2.774 -28.559  -4.164                       C  
ATOM    973 CE1  PHE A 313      -5.294 -27.559  -3.620                       C  
ATOM    974 CE2  PHE A 313      -3.478 -29.017  -3.065                       C  
ATOM    975 CZ   PHE A 313      -4.740 -28.517  -2.792                       C  
ATOM    976 H    PHE A 313      -2.805 -29.245  -7.338                       H  
ATOM    977 HA   PHE A 313      -4.141 -26.958  -7.478                       H  
ATOM    978 HB2  PHE A 313      -1.691 -27.554  -6.208                       H  
ATOM    979 HB3  PHE A 313      -2.410 -26.145  -6.080                       H  
ATOM    980 HD1  PHE A 313      -4.959 -26.457  -5.273                       H  
ATOM    981 HD2  PHE A 313      -1.927 -28.899  -4.342                       H  
ATOM    982 HE1  PHE A 313      -6.141 -27.220  -3.439                       H  
ATOM    983 HE2  PHE A 313      -3.104 -29.663  -2.510                       H  
ATOM    984 HZ   PHE A 313      -5.214 -28.825  -2.054                       H  
ATOM    985 N    THR A 314      -3.138 -25.649  -9.271                       N  
ATOM    986 CA   THR A 314      -2.707 -25.105 -10.553                       C  
ATOM    987 C    THR A 314      -2.535 -23.597 -10.464                       C  
ATOM    988 O    THR A 314      -3.456 -22.886 -10.049                       O  
ATOM    989 CB   THR A 314      -3.724 -25.444 -11.647                       C  
ATOM    990 OG1  THR A 314      -4.011 -26.847 -11.618                       O  
ATOM    991 CG2  THR A 314      -3.181 -25.082 -13.008                       C  
ATOM    992 H    THR A 314      -3.838 -25.264  -8.953                       H  
ATOM    993 HA   THR A 314      -1.853 -25.497 -10.797                       H  
ATOM    994 HB   THR A 314      -4.540 -24.943 -11.497                       H  
ATOM    995 HG1  THR A 314      -4.569 -27.038 -12.216                       H  
ATOM    996 1HG2 THR A 314      -3.832 -25.300 -13.693                       H  
ATOM    997 2HG2 THR A 314      -2.990 -24.132 -13.046                       H  
ATOM    998 3HG2 THR A 314      -2.364 -25.575 -13.181                       H  
ATOM    999 N    TRP A 315      -1.366 -23.115 -10.880                       N  
ATOM   1000 CA   TRP A 315      -1.115 -21.682 -10.948                       C  
ATOM   1001 C    TRP A 315      -1.954 -21.035 -12.044                       C  
ATOM   1002 O    TRP A 315      -2.196 -21.629 -13.098                       O  
ATOM   1003 CB   TRP A 315       0.362 -21.406 -11.229                       C  
ATOM   1004 CG   TRP A 315       1.295 -21.537 -10.052                       C  
ATOM   1005 CD1  TRP A 315       2.491 -22.200 -10.028                       C  
ATOM   1006 CD2  TRP A 315       1.123 -20.978  -8.740                       C  
ATOM   1007 NE1  TRP A 315       3.069 -22.091  -8.787                       N  
ATOM   1008 CE2  TRP A 315       2.250 -21.348  -7.978                       C  
ATOM   1009 CE3  TRP A 315       0.126 -20.206  -8.135                       C  
ATOM   1010 CZ2  TRP A 315       2.406 -20.974  -6.644                       C  
ATOM   1011 CZ3  TRP A 315       0.284 -19.836  -6.809                       C  
ATOM   1012 CH2  TRP A 315       1.415 -20.220  -6.080                       C  
ATOM   1013 H    TRP A 315      -0.700 -23.599 -11.129                       H  
ATOM   1014 HA   TRP A 315      -1.349 -21.272 -10.100                       H  
ATOM   1015 HB2  TRP A 315       0.665 -22.029 -11.908                       H  
ATOM   1016 HB3  TRP A 315       0.445 -20.499 -11.564                       H  
ATOM   1017 HD1  TRP A 315       2.861 -22.655 -10.750                       H  
ATOM   1018 HE1  TRP A 315       3.822 -22.436  -8.555                       H  
ATOM   1019 HE3  TRP A 315      -0.628 -19.946  -8.613                       H  
ATOM   1020 HZ2  TRP A 315       3.155 -21.228  -6.156                       H  
ATOM   1021 HZ3  TRP A 315      -0.372 -19.322  -6.396                       H  
ATOM   1022 HH2  TRP A 315       1.494 -19.957  -5.192                       H  
ATOM   1023 N    MET A 316      -2.393 -19.804 -11.788                       N  
ATOM   1024 CA   MET A 316      -2.976 -18.947 -12.808                       C  
ATOM   1025 C    MET A 316      -2.243 -17.615 -12.784                       C  
ATOM   1026 O    MET A 316      -1.575 -17.265 -11.806                       O  
ATOM   1027 CB   MET A 316      -4.483 -18.730 -12.608                       C  
ATOM   1028 CG   MET A 316      -4.922 -18.626 -11.162                       C  
ATOM   1029 SD   MET A 316      -6.679 -18.246 -10.993                       S  
ATOM   1030 CE   MET A 316      -6.615 -16.466 -10.883                       C  
ATOM   1031 H    MET A 316      -2.362 -19.438 -11.010                       H  
ATOM   1032 HA   MET A 316      -2.848 -19.361 -13.676                       H  
ATOM   1033 HB2  MET A 316      -4.739 -17.906 -13.052                       H  
ATOM   1034 HB3  MET A 316      -4.959 -19.476 -13.006                       H  
ATOM   1035 HG2  MET A 316      -4.754 -19.472 -10.719                       H  
ATOM   1036 HG3  MET A 316      -4.419 -17.918 -10.729                       H  
ATOM   1037 HE3  MET A 316      -6.212 -16.114 -11.692                       H  
ATOM   1038 HE1  MET A 316      -7.517 -16.123 -10.786                       H  
ATOM   1039 HE2  MET A 316      -6.082 -16.216 -10.112                       H  
ATOM   1040 N    GLY A 317      -2.360 -16.876 -13.881                       N  
ATOM   1041 CA   GLY A 317      -1.618 -15.639 -14.025                       C  
ATOM   1042 C    GLY A 317      -2.226 -14.470 -13.279                       C  
ATOM   1043 O    GLY A 317      -2.655 -13.491 -13.900                       O  
ATOM   1044 H    GLY A 317      -2.862 -17.070 -14.552                       H  
ATOM   1045 HA2  GLY A 317      -0.715 -15.771 -13.697                       H  
ATOM   1046 HA3  GLY A 317      -1.568 -15.406 -14.965                       H  
ATOM   1047 N    LEU A 318      -2.266 -14.554 -11.949                       N  
ATOM   1048 CA   LEU A 318      -2.854 -13.509 -11.121                       C  
ATOM   1049 C    LEU A 318      -2.019 -13.355  -9.860                       C  
ATOM   1050 O    LEU A 318      -1.648 -14.354  -9.237                       O  
ATOM   1051 CB   LEU A 318      -4.310 -13.838 -10.765                       C  
ATOM   1052 CG   LEU A 318      -5.042 -12.831  -9.875                       C  
ATOM   1053 CD1  LEU A 318      -4.976 -11.442 -10.476                       C  
ATOM   1054 CD2  LEU A 318      -6.493 -13.238  -9.662                       C  
ATOM   1055 H    LEU A 318      -1.953 -15.217 -11.499                       H  
ATOM   1056 HA   LEU A 318      -2.839 -12.667 -11.604                       H  
ATOM   1057 HB2  LEU A 318      -4.815 -13.912 -11.591                       H  
ATOM   1058 HB3  LEU A 318      -4.324 -14.692 -10.305                       H  
ATOM   1059 HG   LEU A 318      -4.609 -12.803  -9.007                       H  
ATOM   1060 1HD1 LEU A 318      -5.445 -10.824  -9.894                       H  
ATOM   1061 2HD1 LEU A 318      -4.046 -11.178 -10.557                       H  
ATOM   1062 3HD1 LEU A 318      -5.394 -11.457 -11.351                       H  
ATOM   1063 1HD2 LEU A 318      -6.925 -12.580  -9.095                       H  
ATOM   1064 2HD2 LEU A 318      -6.939 -13.278 -10.522                       H  
ATOM   1065 3HD2 LEU A 318      -6.517 -14.109  -9.235                       H  
ATOM   1066 N    SER A 319      -1.731 -12.111  -9.483                       N  
ATOM   1067 CA   SER A 319      -0.851 -11.846  -8.356                       C  
ATOM   1068 C    SER A 319      -1.172 -10.477  -7.781                       C  
ATOM   1069 O    SER A 319      -1.947  -9.705  -8.349                       O  
ATOM   1070 CB   SER A 319       0.622 -11.909  -8.769                       C  
ATOM   1071 OG   SER A 319       0.864 -11.084  -9.895                       O  
ATOM   1072 H    SER A 319      -2.035 -11.404  -9.867                       H  
ATOM   1073 HA   SER A 319      -1.003 -12.510  -7.666                       H  
ATOM   1074 HB2  SER A 319       1.171 -11.603  -8.030                       H  
ATOM   1075 HB3  SER A 319       0.849 -12.825  -8.994                       H  
ATOM   1076 HG   SER A 319       1.674 -11.126 -10.113                       H  
ATOM   1077 N    ASP A 320      -0.567 -10.185  -6.631                       N  
ATOM   1078 CA   ASP A 320      -0.643  -8.854  -6.043                       C  
ATOM   1079 C    ASP A 320       0.755  -8.327  -5.741                       C  
ATOM   1080 O    ASP A 320       0.959  -7.597  -4.768                       O  
ATOM   1081 CB   ASP A 320      -1.516  -8.856  -4.787                       C  
ATOM   1082 CG   ASP A 320      -0.849  -9.528  -3.606                       C  
ATOM   1083 OD1  ASP A 320       0.108 -10.295  -3.819                       O  
ATOM   1084 OD2  ASP A 320      -1.287  -9.288  -2.462                       O  
ATOM   1085 H    ASP A 320      -0.104 -10.745  -6.171                       H  
ATOM   1086 HA   ASP A 320      -1.052  -8.253  -6.685                       H  
ATOM   1087 HB2  ASP A 320      -1.713  -7.939  -4.538                       H  
ATOM   1088 HB3  ASP A 320      -2.340  -9.332  -4.976                       H  
ATOM   1089 N    LEU A 321       1.724  -8.688  -6.581                       N  
ATOM   1090 CA   LEU A 321       3.106  -8.280  -6.379                       C  
ATOM   1091 C    LEU A 321       3.343  -6.820  -6.736                       C  
ATOM   1092 O    LEU A 321       4.328  -6.236  -6.271                       O  
ATOM   1093 CB   LEU A 321       4.026  -9.185  -7.199                       C  
ATOM   1094 CG   LEU A 321       4.145 -10.606  -6.637                       C  
ATOM   1095 CD1  LEU A 321       4.427 -11.611  -7.735                       C  
ATOM   1096 CD2  LEU A 321       5.227 -10.672  -5.566                       C  
ATOM   1097 H    LEU A 321       1.602  -9.172  -7.281                       H  
ATOM   1098 HA   LEU A 321       3.332  -8.396  -5.443                       H  
ATOM   1099 HB2  LEU A 321       3.678  -9.250  -8.102                       H  
ATOM   1100 HB3  LEU A 321       4.914  -8.796  -7.215                       H  
ATOM   1101 HG   LEU A 321       3.303 -10.849  -6.223                       H  
ATOM   1102 1HD1 LEU A 321       4.496 -12.495  -7.342                       H  
ATOM   1103 2HD1 LEU A 321       3.701 -11.589  -8.377                       H  
ATOM   1104 3HD1 LEU A 321       5.262 -11.376  -8.170                       H  
ATOM   1105 1HD2 LEU A 321       5.282 -11.580  -5.228                       H  
ATOM   1106 2HD2 LEU A 321       6.075 -10.413  -5.958                       H  
ATOM   1107 3HD2 LEU A 321       4.995 -10.064  -4.846                       H  
ATOM   1108 N    ASN A 322       2.469  -6.220  -7.547                       N  
ATOM   1109 CA   ASN A 322       2.541  -4.782  -7.776                       C  
ATOM   1110 C    ASN A 322       2.201  -3.992  -6.516                       C  
ATOM   1111 O    ASN A 322       2.695  -2.872  -6.339                       O  
ATOM   1112 CB   ASN A 322       1.594  -4.385  -8.905                       C  
ATOM   1113 CG   ASN A 322       0.184  -4.902  -8.689                       C  
ATOM   1114 OD1  ASN A 322      -0.551  -4.409  -7.831                       O  
ATOM   1115 ND2  ASN A 322      -0.200  -5.906  -9.467                       N  
ATOM   1116 H    ASN A 322       1.835  -6.619  -7.969                       H  
ATOM   1117 HA   ASN A 322       3.443  -4.548  -8.043                       H  
ATOM   1118 HB2  ASN A 322       1.555  -3.418  -8.961                       H  
ATOM   1119 HB3  ASN A 322       1.925  -4.753  -9.740                       H  
ATOM   1120 1HD2 ASN A 322      -0.990  -6.236  -9.385                       H  
ATOM   1121 2HD2 ASN A 322       0.341  -6.225 -10.055                       H  
ATOM   1122 N    GLN A 323       1.362  -4.551  -5.639                       N  
ATOM   1123 CA   GLN A 323       0.925  -3.859  -4.431                       C  
ATOM   1124 C    GLN A 323      -0.018  -4.743  -3.625                       C  
ATOM   1125 O    GLN A 323      -0.917  -5.378  -4.188                       O  
ATOM   1126 CB   GLN A 323       0.244  -2.534  -4.790                       C  
ATOM   1127 CG   GLN A 323      -0.476  -1.850  -3.631                       C  
ATOM   1128 CD   GLN A 323      -1.087  -0.523  -4.035                       C  
ATOM   1129 OE1  GLN A 323      -1.181  -0.208  -5.224                       O  
ATOM   1130 NE2  GLN A 323      -1.505   0.266  -3.048                       N  
ATOM   1131 H    GLN A 323       1.030  -5.339  -5.726                       H  
ATOM   1132 HA   GLN A 323       1.698  -3.661  -3.880                       H  
ATOM   1133 HB2  GLN A 323       0.919  -1.919  -5.119                       H  
ATOM   1134 HB3  GLN A 323      -0.412  -2.701  -5.484                       H  
ATOM   1135 HG2  GLN A 323      -1.189  -2.427  -3.315                       H  
ATOM   1136 HG3  GLN A 323       0.159  -1.684  -2.916                       H  
ATOM   1137 1HE2 GLN A 323      -1.422   0.012  -2.230                       H  
ATOM   1138 2HE2 GLN A 323      -1.858   1.029  -3.227                       H  
ATOM   1139 N    GLU A 324       0.170  -4.782  -2.308                       N  
ATOM   1140 CA   GLU A 324      -0.609  -5.684  -1.469                       C  
ATOM   1141 C    GLU A 324      -2.090  -5.335  -1.542                       C  
ATOM   1142 O    GLU A 324      -2.473  -4.164  -1.466                       O  
ATOM   1143 CB   GLU A 324      -0.116  -5.621  -0.022                       C  
ATOM   1144 CG   GLU A 324      -0.756  -6.652   0.904                       C  
ATOM   1145 CD   GLU A 324      -0.502  -8.085   0.464                       C  
ATOM   1146 OE1  GLU A 324       0.598  -8.368  -0.057                       O  
ATOM   1147 OE2  GLU A 324      -1.408  -8.928   0.638                       O  
ATOM   1148 H    GLU A 324       0.738  -4.299  -1.879                       H  
ATOM   1149 HA   GLU A 324      -0.496  -6.593  -1.788                       H  
ATOM   1150 HB2  GLU A 324       0.842  -5.770  -0.013                       H  
ATOM   1151 HB3  GLU A 324      -0.313  -4.741   0.336                       H  
ATOM   1152 HG3  GLU A 324      -1.715  -6.509   0.919                       H  
ATOM   1153 HG2  GLU A 324      -0.391  -6.544   1.796                       H  
ATOM   1154 N    GLY A 325      -2.923  -6.364  -1.690                       N  
ATOM   1155 CA   GLY A 325      -4.349  -6.188  -1.845                       C  
ATOM   1156 C    GLY A 325      -4.807  -5.866  -3.250                       C  
ATOM   1157 O    GLY A 325      -6.019  -5.881  -3.506                       O  
ATOM   1158 H    GLY A 325      -2.673  -7.187  -1.704                       H  
ATOM   1159 HA2  GLY A 325      -4.798  -7.000  -1.564                       H  
ATOM   1160 HA3  GLY A 325      -4.641  -5.468  -1.264                       H  
ATOM   1161 N    THR A 326      -3.889  -5.583  -4.173                       N  
ATOM   1162 CA   THR A 326      -4.232  -5.191  -5.538                       C  
ATOM   1163 C    THR A 326      -3.963  -6.380  -6.455                       C  
ATOM   1164 O    THR A 326      -2.834  -6.593  -6.905                       O  
ATOM   1165 CB   THR A 326      -3.429  -3.967  -5.962                       C  
ATOM   1166 OG1  THR A 326      -3.342  -3.049  -4.865                       O  
ATOM   1167 CG2  THR A 326      -4.100  -3.281  -7.131                       C  
ATOM   1168 H    THR A 326      -3.041  -5.612  -4.028                       H  
ATOM   1169 HA   THR A 326      -5.175  -4.972  -5.585                       H  
ATOM   1170 HB   THR A 326      -2.538  -4.239  -6.232                       H  
ATOM   1171 HG1  THR A 326      -2.961  -3.417  -4.213                       H  
ATOM   1172 1HG2 THR A 326      -3.586  -2.503  -7.398                       H  
ATOM   1173 2HG2 THR A 326      -4.162  -3.891  -7.883                       H  
ATOM   1174 3HG2 THR A 326      -4.994  -2.998  -6.881                       H  
ATOM   1175 N    TRP A 327      -5.008  -7.152  -6.735                       N  
ATOM   1176 CA   TRP A 327      -4.878  -8.360  -7.536                       C  
ATOM   1177 C    TRP A 327      -5.006  -8.022  -9.016                       C  
ATOM   1178 O    TRP A 327      -5.990  -7.409  -9.442                       O  
ATOM   1179 CB   TRP A 327      -5.925  -9.386  -7.111                       C  
ATOM   1180 CG   TRP A 327      -5.595  -9.995  -5.794                       C  
ATOM   1181 CD1  TRP A 327      -6.092  -9.640  -4.578                       C  
ATOM   1182 CD2  TRP A 327      -4.667 -11.058  -5.555                       C  
ATOM   1183 NE1  TRP A 327      -5.537 -10.420  -3.594                       N  
ATOM   1184 CE2  TRP A 327      -4.658 -11.300  -4.170                       C  
ATOM   1185 CE3  TRP A 327      -3.845 -11.831  -6.380                       C  
ATOM   1186 CZ2  TRP A 327      -3.863 -12.285  -3.590                       C  
ATOM   1187 CZ3  TRP A 327      -3.057 -12.808  -5.803                       C  
ATOM   1188 CH2  TRP A 327      -3.070 -13.026  -4.423                       C  
ATOM   1189 H    TRP A 327      -5.811  -6.995  -6.469                       H  
ATOM   1190 HA   TRP A 327      -4.000  -8.746  -7.389                       H  
ATOM   1191 HB2  TRP A 327      -6.788  -8.949  -7.035                       H  
ATOM   1192 HB3  TRP A 327      -5.965 -10.094  -7.772                       H  
ATOM   1193 HD1  TRP A 327      -6.716  -8.965  -4.435                       H  
ATOM   1194 HE1  TRP A 327      -5.713 -10.367  -2.754                       H  
ATOM   1195 HE3  TRP A 327      -3.831 -11.692  -7.299                       H  
ATOM   1196 HZ2  TRP A 327      -3.870 -12.433  -2.672                       H  
ATOM   1197 HZ3  TRP A 327      -2.506 -13.329  -6.343                       H  
ATOM   1198 HH2  TRP A 327      -2.528 -13.690  -4.063                       H  
ATOM   1199 N    GLN A 328      -4.007  -8.431  -9.795                       N  
ATOM   1200 CA   GLN A 328      -3.862  -7.962 -11.164                       C  
ATOM   1201 C    GLN A 328      -3.312  -9.086 -12.028                       C  
ATOM   1202 O    GLN A 328      -2.350  -9.757 -11.642                       O  
ATOM   1203 CB   GLN A 328      -2.934  -6.743 -11.210                       C  
ATOM   1204 CG   GLN A 328      -2.882  -6.016 -12.544                       C  
ATOM   1205 CD   GLN A 328      -1.904  -4.856 -12.525                       C  
ATOM   1206 OE1  GLN A 328      -1.081  -4.708 -13.428                       O  
ATOM   1207 NE2  GLN A 328      -1.989  -4.025 -11.490                       N  
ATOM   1208 H    GLN A 328      -3.397  -8.984  -9.549                       H  
ATOM   1209 HA   GLN A 328      -4.730  -7.702 -11.512                       H  
ATOM   1210 HB2  GLN A 328      -3.231  -6.105 -10.542                       H  
ATOM   1211 HB3  GLN A 328      -2.033  -7.034 -11.002                       H  
ATOM   1212 HG2  GLN A 328      -2.600  -6.637 -13.234                       H  
ATOM   1213 HG3  GLN A 328      -3.763  -5.665 -12.750                       H  
ATOM   1214 1HE2 GLN A 328      -2.577  -4.161 -10.878                       H  
ATOM   1215 2HE2 GLN A 328      -1.456  -3.352 -11.434                       H  
ATOM   1216 N    TRP A 329      -3.925  -9.280 -13.191                       N  
ATOM   1217 CA   TRP A 329      -3.505 -10.330 -14.105                       C  
ATOM   1218 C    TRP A 329      -2.203  -9.949 -14.800                       C  
ATOM   1219 O    TRP A 329      -1.890  -8.768 -14.978                       O  
ATOM   1220 CB   TRP A 329      -4.600 -10.592 -15.134                       C  
ATOM   1221 CG   TRP A 329      -5.912 -10.952 -14.506                       C  
ATOM   1222 CD1  TRP A 329      -6.907 -10.097 -14.137                       C  
ATOM   1223 CD2  TRP A 329      -6.364 -12.267 -14.163                       C  
ATOM   1224 NE1  TRP A 329      -7.956 -10.798 -13.591                       N  
ATOM   1225 CE2  TRP A 329      -7.646 -12.133 -13.596                       C  
ATOM   1226 CE3  TRP A 329      -5.811 -13.544 -14.284                       C  
ATOM   1227 CZ2  TRP A 329      -8.382 -13.226 -13.153                       C  
ATOM   1228 CZ3  TRP A 329      -6.542 -14.625 -13.848                       C  
ATOM   1229 CH2  TRP A 329      -7.814 -14.461 -13.287                       C  
ATOM   1230 H    TRP A 329      -4.590  -8.813 -13.474                       H  
ATOM   1231 HA   TRP A 329      -3.354 -11.148 -13.605                       H  
ATOM   1232 HB2  TRP A 329      -4.731  -9.792 -15.666                       H  
ATOM   1233 HB3  TRP A 329      -4.328 -11.328 -15.704                       H  
ATOM   1234 HD1  TRP A 329      -6.881  -9.173 -14.241                       H  
ATOM   1235 HE1  TRP A 329      -8.687 -10.455 -13.294                       H  
ATOM   1236 HE3  TRP A 329      -4.967 -13.662 -14.658                       H  
ATOM   1237 HZ2  TRP A 329      -9.228 -13.121 -12.780                       H  
ATOM   1238 HZ3  TRP A 329      -6.182 -15.479 -13.924                       H  
ATOM   1239 HH2  TRP A 329      -8.283 -15.211 -12.998                       H  
ATOM   1240 N    VAL A 330      -1.439 -10.970 -15.199                       N  
ATOM   1241 CA   VAL A 330      -0.111 -10.746 -15.759                       C  
ATOM   1242 C    VAL A 330      -0.147  -9.979 -17.071                       C  
ATOM   1243 O    VAL A 330       0.912  -9.619 -17.593                       O  
ATOM   1244 CB   VAL A 330       0.650 -12.079 -15.951                       C  
ATOM   1245 CG1  VAL A 330       1.064 -12.641 -14.615                       C  
ATOM   1246 CG2  VAL A 330      -0.182 -13.093 -16.717                       C  
ATOM   1247 H    VAL A 330      -1.669 -11.798 -15.154                       H  
ATOM   1248 HA   VAL A 330       0.398 -10.213 -15.128                       H  
ATOM   1249 HB   VAL A 330       1.455 -11.909 -16.463                       H  
ATOM   1250 1HG1 VAL A 330       1.539 -13.475 -14.757                       H  
ATOM   1251 2HG1 VAL A 330       1.644 -12.002 -14.171                       H  
ATOM   1252 3HG1 VAL A 330       0.271 -12.798 -14.079                       H  
ATOM   1253 1HG2 VAL A 330       0.330 -13.911 -16.816                       H  
ATOM   1254 2HG2 VAL A 330      -0.998 -13.270 -16.224                       H  
ATOM   1255 3HG2 VAL A 330      -0.396 -12.729 -17.591                       H  
ATOM   1256 N    ASP A 331      -1.329  -9.726 -17.626                       N  
ATOM   1257 CA   ASP A 331      -1.465  -8.807 -18.745                       C  
ATOM   1258 C    ASP A 331      -1.746  -7.380 -18.287                       C  
ATOM   1259 O    ASP A 331      -2.188  -6.555 -19.092                       O  
ATOM   1260 CB   ASP A 331      -2.570  -9.283 -19.695                       C  
ATOM   1261 CG   ASP A 331      -3.961  -9.145 -19.100                       C  
ATOM   1262 OD1  ASP A 331      -4.094  -8.611 -17.979                       O  
ATOM   1263 OD2  ASP A 331      -4.931  -9.575 -19.759                       O  
ATOM   1264 H    ASP A 331      -2.071 -10.077 -17.369                       H  
ATOM   1265 HA   ASP A 331      -0.632  -8.798 -19.243                       H  
ATOM   1266 HB2  ASP A 331      -2.538  -8.753 -20.507                       H  
ATOM   1267 HB3  ASP A 331      -2.424 -10.219 -19.904                       H  
ATOM   1268 N    GLY A 332      -1.523  -7.080 -17.013                       N  
ATOM   1269 CA   GLY A 332      -1.788  -5.755 -16.495                       C  
ATOM   1270 C    GLY A 332      -3.233  -5.553 -16.090                       C  
ATOM   1271 O    GLY A 332      -3.520  -4.791 -15.160                       O  
ATOM   1272 H    GLY A 332      -1.216  -7.632 -16.429                       H  
ATOM   1273 HA2  GLY A 332      -1.228  -5.596 -15.718                       H  
ATOM   1274 HA3  GLY A 332      -1.565  -5.096 -17.171                       H  
ATOM   1275 N    SER A 333      -4.151  -6.238 -16.767                       N  
ATOM   1276 CA   SER A 333      -5.568  -6.029 -16.505                       C  
ATOM   1277 C    SER A 333      -5.870  -6.317 -15.034                       C  
ATOM   1278 O    SER A 333      -5.253  -7.208 -14.437                       O  
ATOM   1279 CB   SER A 333      -6.421  -6.922 -17.411                       C  
ATOM   1280 OG   SER A 333      -6.288  -8.288 -17.064                       O  
ATOM   1281 H    SER A 333      -3.981  -6.821 -17.376                       H  
ATOM   1282 HA   SER A 333      -5.796  -5.104 -16.687                       H  
ATOM   1283 HB2  SER A 333      -7.351  -6.664 -17.320                       H  
ATOM   1284 HB3  SER A 333      -6.133  -6.802 -18.330                       H  
ATOM   1285 HG   SER A 333      -5.486  -8.527 -17.139                       H  
ATOM   1286 N    PRO A 334      -6.790  -5.582 -14.414                       N  
ATOM   1287 CA   PRO A 334      -7.049  -5.762 -12.986                       C  
ATOM   1288 C    PRO A 334      -8.057  -6.878 -12.734                       C  
ATOM   1289 O    PRO A 334      -8.726  -7.369 -13.646                       O  
ATOM   1290 CB   PRO A 334      -7.627  -4.404 -12.576                       C  
ATOM   1291 CG   PRO A 334      -8.396  -3.976 -13.787                       C  
ATOM   1292 CD   PRO A 334      -7.653  -4.534 -14.991                       C  
ATOM   1293 HA   PRO A 334      -6.228  -5.935 -12.500                       H  
ATOM   1294 HB3  PRO A 334      -6.908  -3.783 -12.382                       H  
ATOM   1295 HB2  PRO A 334      -8.214  -4.511 -11.811                       H  
ATOM   1296 HG2  PRO A 334      -9.294  -4.339 -13.745                       H  
ATOM   1297 HG3  PRO A 334      -8.424  -3.007 -13.826                       H  
ATOM   1298 HD2  PRO A 334      -8.278  -4.923 -15.623                       H  
ATOM   1299 HD3  PRO A 334      -7.113  -3.843 -15.405                       H  
ATOM   1300 N    LEU A 335      -8.157  -7.264 -11.463                       N  
ATOM   1301 CA   LEU A 335      -9.149  -8.246 -11.037                       C  
ATOM   1302 C    LEU A 335     -10.465  -7.521 -10.792                       C  
ATOM   1303 O    LEU A 335     -10.579  -6.722  -9.858                       O  
ATOM   1304 CB   LEU A 335      -8.680  -8.984  -9.786                       C  
ATOM   1305 CG   LEU A 335      -9.645 -10.039  -9.237                       C  
ATOM   1306 CD1  LEU A 335      -9.785 -11.204 -10.203                       C  
ATOM   1307 CD2  LEU A 335      -9.196 -10.528  -7.861                       C  
ATOM   1308 H    LEU A 335      -7.659  -6.971 -10.826                       H  
ATOM   1309 HA   LEU A 335      -9.284  -8.897 -11.744                       H  
ATOM   1310 HB2  LEU A 335      -7.844  -9.433  -9.990                       H  
ATOM   1311 HB3  LEU A 335      -8.533  -8.332  -9.083                       H  
ATOM   1312 HG   LEU A 335     -10.520  -9.636  -9.134                       H  
ATOM   1313 1HD1 LEU A 335     -10.400 -11.853  -9.827                       H  
ATOM   1314 2HD1 LEU A 335     -10.127 -10.873 -11.048                       H  
ATOM   1315 3HD1 LEU A 335      -8.914 -11.611 -10.335                       H  
ATOM   1316 1HD2 LEU A 335      -9.825 -11.194  -7.542                       H  
ATOM   1317 2HD2 LEU A 335      -8.311 -10.920  -7.938                       H  
ATOM   1318 3HD2 LEU A 335      -9.172  -9.775  -7.251                       H  
ATOM   1319 N    LEU A 336     -11.459  -7.796 -11.631                       N  
ATOM   1320 CA   LEU A 336     -12.716  -7.074 -11.555                       C  
ATOM   1321 C    LEU A 336     -13.533  -7.548 -10.356                       C  
ATOM   1322 O    LEU A 336     -13.374  -8.682  -9.895                       O  
ATOM   1323 CB   LEU A 336     -13.523  -7.270 -12.833                       C  
ATOM   1324 CG   LEU A 336     -12.832  -6.804 -14.112                       C  
ATOM   1325 CD1  LEU A 336     -13.616  -7.263 -15.330                       C  
ATOM   1326 CD2  LEU A 336     -12.675  -5.292 -14.109                       C  
ATOM   1327 H    LEU A 336     -11.428  -8.393 -12.249                       H  
ATOM   1328 HA   LEU A 336     -12.538  -6.126 -11.448                       H  
ATOM   1329 HB2  LEU A 336     -13.716  -8.216 -12.933                       H  
ATOM   1330 HB3  LEU A 336     -14.354  -6.776 -12.752                       H  
ATOM   1331 HG   LEU A 336     -11.948  -7.198 -14.157                       H  
ATOM   1332 1HD1 LEU A 336     -13.162  -6.957 -16.130                       H  
ATOM   1333 2HD1 LEU A 336     -13.665  -8.232 -15.326                       H  
ATOM   1334 3HD1 LEU A 336     -14.509  -6.886 -15.291                       H  
ATOM   1335 1HD2 LEU A 336     -12.235  -5.019 -14.929                       H  
ATOM   1336 2HD2 LEU A 336     -13.553  -4.884 -14.052                       H  
ATOM   1337 3HD2 LEU A 336     -12.139  -5.033 -13.343                       H  
ATOM   1338 N    PRO A 337     -14.416  -6.696  -9.828                       N  
ATOM   1339 CA   PRO A 337     -15.289  -7.148  -8.732                       C  
ATOM   1340 C    PRO A 337     -16.072  -8.399  -9.080                       C  
ATOM   1341 O    PRO A 337     -16.286  -9.259  -8.218                       O  
ATOM   1342 CB   PRO A 337     -16.211  -5.942  -8.505                       C  
ATOM   1343 CG   PRO A 337     -15.440  -4.777  -9.001                       C  
ATOM   1344 CD   PRO A 337     -14.644  -5.281 -10.165                       C  
ATOM   1345 HA   PRO A 337     -14.767  -7.309  -7.930                       H  
ATOM   1346 HB2  PRO A 337     -17.029  -6.055  -9.014                       H  
ATOM   1347 HB3  PRO A 337     -16.403  -5.850  -7.559                       H  
ATOM   1348 HG2  PRO A 337     -16.051  -4.078  -9.282                       H  
ATOM   1349 HG3  PRO A 337     -14.852  -4.454  -8.300                       H  
ATOM   1350 HD2  PRO A 337     -15.158  -5.207 -10.985                       H  
ATOM   1351 HD3  PRO A 337     -13.800  -4.808 -10.229                       H  
ATOM   1352 N    SER A 338     -16.500  -8.525 -10.335                       N  
ATOM   1353 CA   SER A 338     -17.286  -9.684 -10.737                       C  
ATOM   1354 C    SER A 338     -16.522 -10.979 -10.496                       C  
ATOM   1355 O    SER A 338     -17.104 -11.981 -10.069                       O  
ATOM   1356 CB   SER A 338     -17.678  -9.552 -12.209                       C  
ATOM   1357 OG   SER A 338     -17.952  -8.197 -12.531                       O  
ATOM   1358 H    SER A 338     -16.349  -7.959 -10.965                       H  
ATOM   1359 HA   SER A 338     -18.100  -9.713 -10.211                       H  
ATOM   1360 HB2  SER A 338     -16.945  -9.867 -12.761                       H  
ATOM   1361 HB3  SER A 338     -18.472 -10.084 -12.374                       H  
ATOM   1362 HG   SER A 338     -18.167  -8.133 -13.341                       H  
ATOM   1363 N    PHE A 339     -15.213 -10.977 -10.752                       N  
ATOM   1364 CA   PHE A 339     -14.420 -12.195 -10.632                       C  
ATOM   1365 C    PHE A 339     -14.103 -12.563  -9.188                       C  
ATOM   1366 O    PHE A 339     -13.701 -13.703  -8.929                       O  
ATOM   1367 CB   PHE A 339     -13.104 -12.051 -11.397                       C  
ATOM   1368 CG   PHE A 339     -13.259 -12.088 -12.889                       C  
ATOM   1369 CD1  PHE A 339     -13.740 -13.222 -13.519                       C  
ATOM   1370 CD2  PHE A 339     -12.899 -10.997 -13.663                       C  
ATOM   1371 CE1  PHE A 339     -13.874 -13.263 -14.889                       C  
ATOM   1372 CE2  PHE A 339     -13.030 -11.032 -15.033                       C  
ATOM   1373 CZ   PHE A 339     -13.518 -12.167 -15.648                       C  
ATOM   1374 H    PHE A 339     -14.764 -10.285 -10.996                       H  
ATOM   1375 HA   PHE A 339     -14.915 -12.931 -11.025                       H  
ATOM   1376 HB2  PHE A 339     -12.698 -11.202 -11.163                       H  
ATOM   1377 HB3  PHE A 339     -12.515 -12.778 -11.143                       H  
ATOM   1378 HD1  PHE A 339     -13.981 -13.963 -13.011                       H  
ATOM   1379 HD2  PHE A 339     -12.570 -10.230 -13.253                       H  
ATOM   1380 HE1  PHE A 339     -14.203 -14.029 -15.302                       H  
ATOM   1381 HE2  PHE A 339     -12.790 -10.293 -15.543                       H  
ATOM   1382 HZ   PHE A 339     -13.608 -12.193 -16.573                       H  
ATOM   1383 N    LYS A 340     -14.264 -11.633  -8.246                       N  
ATOM   1384 CA   LYS A 340     -13.868 -11.891  -6.869                       C  
ATOM   1385 C    LYS A 340     -14.731 -12.946  -6.190                       C  
ATOM   1386 O    LYS A 340     -14.362 -13.420  -5.110                       O  
ATOM   1387 CB   LYS A 340     -13.901 -10.585  -6.072                       C  
ATOM   1388 CG   LYS A 340     -12.551  -9.888  -6.015                       C  
ATOM   1389 CD   LYS A 340     -12.670  -8.378  -6.116                       C  
ATOM   1390 CE   LYS A 340     -11.354  -7.705  -5.739                       C  
ATOM   1391 NZ   LYS A 340     -11.297  -6.275  -6.155                       N  
ATOM   1392 H    LYS A 340     -14.597 -10.851  -8.381                       H  
ATOM   1393 HA   LYS A 340     -12.953 -12.214  -6.866                       H  
ATOM   1394 HB2  LYS A 340     -14.533  -9.979  -6.488                       H  
ATOM   1395 HB3  LYS A 340     -14.176 -10.779  -5.163                       H  
ATOM   1396 HG2  LYS A 340     -12.120 -10.100  -5.172                       H  
ATOM   1397 HG3  LYS A 340     -12.003 -10.197  -6.754                       H  
ATOM   1398 HD2  LYS A 340     -12.890  -8.133  -7.028                       H  
ATOM   1399 HD3  LYS A 340     -13.358  -8.068  -5.507                       H  
ATOM   1400 HE2  LYS A 340     -11.245  -7.741  -4.776                       H  
ATOM   1401 HE3  LYS A 340     -10.624  -8.172  -6.174                       H  
ATOM   1402 HZ1  LYS A 340     -10.516  -5.920  -5.918                       H  
ATOM   1403 HZ2  LYS A 340     -11.387  -6.211  -7.038                       H  
ATOM   1404 HZ3  LYS A 340     -11.953  -5.818  -5.764                       H  
ATOM   1405 N    GLN A 341     -15.858 -13.332  -6.792                       N  
ATOM   1406 CA   GLN A 341     -16.668 -14.405  -6.229                       C  
ATOM   1407 C    GLN A 341     -16.000 -15.762  -6.380                       C  
ATOM   1408 O    GLN A 341     -16.398 -16.716  -5.705                       O  
ATOM   1409 CB   GLN A 341     -18.045 -14.435  -6.896                       C  
ATOM   1410 CG   GLN A 341     -17.995 -14.613  -8.414                       C  
ATOM   1411 CD   GLN A 341     -19.322 -15.045  -9.011                       C  
ATOM   1412 OE1  GLN A 341     -20.029 -15.885  -8.451                       O  
ATOM   1413 NE2  GLN A 341     -19.665 -14.474 -10.160                       N  
ATOM   1414 H    GLN A 341     -16.169 -12.992  -7.518                       H  
ATOM   1415 HA   GLN A 341     -16.798 -14.238  -5.282                       H  
ATOM   1416 HB2  GLN A 341     -18.554 -15.175  -6.528                       H  
ATOM   1417 HB3  GLN A 341     -18.500 -13.599  -6.711                       H  
ATOM   1418 HG2  GLN A 341     -17.745 -13.769  -8.822                       H  
ATOM   1419 HG3  GLN A 341     -17.336 -15.292  -8.630                       H  
ATOM   1420 1HE2 GLN A 341     -19.146 -13.892 -10.522                       H  
ATOM   1421 2HE2 GLN A 341     -20.407 -14.684 -10.540                       H  
ATOM   1422 N    TYR A 342     -15.000 -15.871  -7.252                       N  
ATOM   1423 CA   TYR A 342     -14.358 -17.148  -7.521                       C  
ATOM   1424 C    TYR A 342     -13.290 -17.492  -6.496                       C  
ATOM   1425 O    TYR A 342     -12.830 -18.639  -6.463                       O  
ATOM   1426 CB   TYR A 342     -13.765 -17.136  -8.933                       C  
ATOM   1427 CG   TYR A 342     -14.813 -16.885  -9.990                       C  
ATOM   1428 CD1  TYR A 342     -15.978 -17.639 -10.027                       C  
ATOM   1429 CD2  TYR A 342     -14.659 -15.876 -10.927                       C  
ATOM   1430 CE1  TYR A 342     -16.950 -17.412 -10.977                       C  
ATOM   1431 CE2  TYR A 342     -15.629 -15.639 -11.886                       C  
ATOM   1432 CZ   TYR A 342     -16.773 -16.412 -11.904                       C  
ATOM   1433 OH   TYR A 342     -17.746 -16.187 -12.849                       O  
ATOM   1434 H    TYR A 342     -14.675 -15.214  -7.702                       H  
ATOM   1435 HA   TYR A 342     -15.031 -17.846  -7.491                       H  
ATOM   1436 HB2  TYR A 342     -13.101 -16.431  -8.993                       H  
ATOM   1437 HB3  TYR A 342     -13.354 -17.996  -9.113                       H  
ATOM   1438 HD1  TYR A 342     -16.102 -18.317  -9.402                       H  
ATOM   1439 HD2  TYR A 342     -13.888 -15.355 -10.917                       H  
ATOM   1440 HE1  TYR A 342     -17.722 -17.931 -10.991                       H  
ATOM   1441 HE2  TYR A 342     -15.512 -14.963 -12.513                       H  
ATOM   1442 HH   TYR A 342     -17.517 -15.554 -13.351                       H  
ATOM   1443 N    TRP A 343     -12.889 -16.538  -5.661                       N  
ATOM   1444 CA   TRP A 343     -12.106 -16.879  -4.487                       C  
ATOM   1445 C    TRP A 343     -12.852 -17.920  -3.665                       C  
ATOM   1446 O    TRP A 343     -14.086 -17.927  -3.607                       O  
ATOM   1447 CB   TRP A 343     -11.853 -15.642  -3.623                       C  
ATOM   1448 CG   TRP A 343     -10.880 -14.639  -4.163                       C  
ATOM   1449 CD1  TRP A 343     -11.144 -13.341  -4.484                       C  
ATOM   1450 CD2  TRP A 343      -9.484 -14.839  -4.415                       C  
ATOM   1451 NE1  TRP A 343     -10.001 -12.720  -4.924                       N  
ATOM   1452 CE2  TRP A 343      -8.967 -13.618  -4.892                       C  
ATOM   1453 CE3  TRP A 343      -8.622 -15.930  -4.285                       C  
ATOM   1454 CZ2  TRP A 343      -7.629 -13.460  -5.243                       C  
ATOM   1455 CZ3  TRP A 343      -7.296 -15.772  -4.633                       C  
ATOM   1456 CH2  TRP A 343      -6.811 -14.545  -5.108                       C  
ATOM   1457 H    TRP A 343     -13.056 -15.699  -5.752                       H  
ATOM   1458 HA   TRP A 343     -11.251 -17.250  -4.759                       H  
ATOM   1459 HB2  TRP A 343     -12.698 -15.184  -3.495                       H  
ATOM   1460 HB3  TRP A 343     -11.515 -15.937  -2.763                       H  
ATOM   1461 HD1  TRP A 343     -11.977 -12.934  -4.411                       H  
ATOM   1462 HE1  TRP A 343      -9.945 -11.901  -5.182                       H  
ATOM   1463 HE3  TRP A 343      -8.935 -16.747  -3.969                       H  
ATOM   1464 HZ2  TRP A 343      -7.306 -12.648  -5.561                       H  
ATOM   1465 HZ3  TRP A 343      -6.713 -16.492  -4.551                       H  
ATOM   1466 HH2  TRP A 343      -5.913 -14.469  -5.336                       H  
ATOM   1467 N    ASN A 344     -12.099 -18.813  -3.032                       N  
ATOM   1468 CA   ASN A 344     -12.681 -19.693  -2.030                       C  
ATOM   1469 C    ASN A 344     -13.082 -18.894  -0.797                       C  
ATOM   1470 O    ASN A 344     -12.502 -17.850  -0.491                       O  
ATOM   1471 CB   ASN A 344     -11.693 -20.784  -1.631                       C  
ATOM   1472 CG   ASN A 344     -11.568 -21.859  -2.674                       C  
ATOM   1473 OD1  ASN A 344     -12.563 -22.314  -3.234                       O  
ATOM   1474 ND2  ASN A 344     -10.337 -22.275  -2.946                       N  
ATOM   1475 H    ASN A 344     -11.256 -18.928  -3.163                       H  
ATOM   1476 HA   ASN A 344     -13.475 -20.116  -2.394                       H  
ATOM   1477 HB2  ASN A 344     -10.818 -20.387  -1.503                       H  
ATOM   1478 HB3  ASN A 344     -11.995 -21.199  -0.808                       H  
ATOM   1479 1HD2 ASN A 344     -10.211 -22.889  -3.535                       H  
ATOM   1480 2HD2 ASN A 344      -9.666 -21.932  -2.532                       H  
ATOM   1481 N    ARG A 345     -14.088 -19.394  -0.085                       N  
ATOM   1482 CA   ARG A 345     -14.532 -18.713   1.123                       C  
ATOM   1483 C    ARG A 345     -13.369 -18.592   2.097                       C  
ATOM   1484 O    ARG A 345     -12.617 -19.549   2.312                       O  
ATOM   1485 CB   ARG A 345     -15.695 -19.461   1.774                       C  
ATOM   1486 CG   ARG A 345     -16.349 -18.663   2.884                       C  
ATOM   1487 CD   ARG A 345     -17.549 -19.369   3.491                       C  
ATOM   1488 NE   ARG A 345     -17.925 -18.756   4.764                       N  
ATOM   1489 CZ   ARG A 345     -19.110 -18.887   5.352                       C  
ATOM   1490 NH1  ARG A 345     -19.337 -18.284   6.510                       N  
ATOM   1491 NH2  ARG A 345     -20.071 -19.607   4.787                       N  
ATOM   1492 H    ARG A 345     -14.522 -20.111  -0.275                       H  
ATOM   1493 HA   ARG A 345     -14.833 -17.820   0.895                       H  
ATOM   1494 HB2  ARG A 345     -16.368 -19.647   1.100                       H  
ATOM   1495 HB3  ARG A 345     -15.365 -20.290   2.153                       H  
ATOM   1496 HG2  ARG A 345     -15.701 -18.515   3.590                       H  
ATOM   1497 HG3  ARG A 345     -16.650 -17.814   2.527                       H  
ATOM   1498 HD2  ARG A 345     -18.303 -19.301   2.884                       H  
ATOM   1499 HD3  ARG A 345     -17.328 -20.299   3.653                       H  
ATOM   1500 HE   ARG A 345     -17.335 -18.274   5.163                       H  
ATOM   1501 HH11 ARG A 345     -18.719 -17.814   6.878                       H  
ATOM   1502 HH12 ARG A 345     -20.103 -18.363   6.893                       H  
ATOM   1503 HH21 ARG A 345     -19.928 -20.000   4.035                       H  
ATOM   1504 HH22 ARG A 345     -20.834 -19.685   5.174                       H  
ATOM   1505 N    GLY A 346     -13.216 -17.405   2.678                       N  
ATOM   1506 CA   GLY A 346     -12.091 -17.130   3.541                       C  
ATOM   1507 C    GLY A 346     -10.810 -16.796   2.813                       C  
ATOM   1508 O    GLY A 346      -9.786 -16.569   3.469                       O  
ATOM   1509 H    GLY A 346     -13.757 -16.743   2.583                       H  
ATOM   1510 HA2  GLY A 346     -12.311 -16.383   4.119                       H  
ATOM   1511 HA3  GLY A 346     -11.925 -17.905   4.100                       H  
ATOM   1512 N    GLU A 347     -10.829 -16.768   1.485                       N  
ATOM   1513 CA   GLU A 347      -9.678 -16.368   0.699                       C  
ATOM   1514 C    GLU A 347     -10.002 -15.087  -0.059                       C  
ATOM   1515 O    GLU A 347     -11.176 -14.795  -0.313                       O  
ATOM   1516 CB   GLU A 347      -9.272 -17.457  -0.305                       C  
ATOM   1517 CG   GLU A 347      -9.200 -18.871   0.264                       C  
ATOM   1518 CD   GLU A 347      -8.011 -19.084   1.182                       C  
ATOM   1519 OE1  GLU A 347      -7.077 -18.256   1.153                       O  
ATOM   1520 OE2  GLU A 347      -8.008 -20.085   1.928                       O  
ATOM   1521 H    GLU A 347     -11.514 -16.982   1.010                       H  
ATOM   1522 HA   GLU A 347      -8.927 -16.196   1.288                       H  
ATOM   1523 HB2  GLU A 347      -9.918 -17.466  -1.028                       H  
ATOM   1524 HB3  GLU A 347      -8.394 -17.239  -0.657                       H  
ATOM   1525 HG3  GLU A 347      -9.128 -19.502  -0.470                       H  
ATOM   1526 HG2  GLU A 347     -10.006 -19.047   0.773                       H  
ATOM   1527 N    PRO A 348      -8.990 -14.285  -0.415                       N  
ATOM   1528 CA   PRO A 348      -7.579 -14.461  -0.061                       C  
ATOM   1529 C    PRO A 348      -7.310 -14.041   1.375                       C  
ATOM   1530 O    PRO A 348      -7.806 -12.998   1.799                       O  
ATOM   1531 CB   PRO A 348      -6.856 -13.544  -1.048                       C  
ATOM   1532 CG   PRO A 348      -7.837 -12.461  -1.319                       C  
ATOM   1533 CD   PRO A 348      -9.197 -13.095  -1.255                       C  
ATOM   1534 HA   PRO A 348      -7.299 -15.380  -0.197                       H  
ATOM   1535 HB2  PRO A 348      -6.052 -13.189  -0.639                       H  
ATOM   1536 HB3  PRO A 348      -6.647 -14.033  -1.859                       H  
ATOM   1537 HG3  PRO A 348      -7.676 -12.093  -2.202                       H  
ATOM   1538 HG2  PRO A 348      -7.752 -11.771  -0.642                       H  
ATOM   1539 HD3  PRO A 348      -9.490 -13.355  -2.143                       H  
ATOM   1540 HD2  PRO A 348      -9.831 -12.492  -0.836                       H  
ATOM   1541 N    ASN A 349      -6.542 -14.841   2.114                       N  
ATOM   1542 CA   ASN A 349      -6.251 -14.551   3.510                       C  
ATOM   1543 C    ASN A 349      -4.809 -14.133   3.763                       C  
ATOM   1544 O    ASN A 349      -4.514 -13.630   4.853                       O  
ATOM   1545 CB   ASN A 349      -6.584 -15.771   4.379                       C  
ATOM   1546 CG   ASN A 349      -5.946 -17.043   3.864                       C  
ATOM   1547 OD1  ASN A 349      -4.863 -17.018   3.277                       O  
ATOM   1548 ND2  ASN A 349      -6.622 -18.165   4.070                       N  
ATOM   1549 H    ASN A 349      -6.176 -15.563   1.824                       H  
ATOM   1550 HA   ASN A 349      -6.822 -13.821   3.799                       H  
ATOM   1551 HB2  ASN A 349      -6.261 -15.616   5.280                       H  
ATOM   1552 HB3  ASN A 349      -7.546 -15.900   4.389                       H  
ATOM   1553 1HD2 ASN A 349      -6.304 -18.915   3.796                       H  
ATOM   1554 2HD2 ASN A 349      -7.377 -18.142   4.482                       H  
ATOM   1555 N    ASN A 350      -3.908 -14.334   2.800                       N  
ATOM   1556 CA   ASN A 350      -2.534 -13.839   2.896                       C  
ATOM   1557 C    ASN A 350      -1.831 -14.387   4.136                       C  
ATOM   1558 O    ASN A 350      -1.098 -13.675   4.824                       O  
ATOM   1559 CB   ASN A 350      -2.509 -12.309   2.888                       C  
ATOM   1560 CG   ASN A 350      -1.113 -11.747   2.698                       C  
ATOM   1561 OD1  ASN A 350      -0.573 -11.758   1.592                       O  
ATOM   1562 ND2  ASN A 350      -0.526 -11.244   3.776                       N  
ATOM   1563 H    ASN A 350      -4.071 -14.761   2.071                       H  
ATOM   1564 HA   ASN A 350      -2.040 -14.145   2.119                       H  
ATOM   1565 HB2  ASN A 350      -3.064 -11.988   2.160                       H  
ATOM   1566 HB3  ASN A 350      -2.851 -11.983   3.735                       H  
ATOM   1567 1HD2 ASN A 350       0.266 -10.913   3.719                       H  
ATOM   1568 2HD2 ASN A 350      -0.935 -11.252   4.532                       H  
ATOM   1569 N    VAL A 351      -2.084 -15.664   4.444                       N  
ATOM   1570 CA   VAL A 351      -1.497 -16.327   5.647                       C  
ATOM   1571 C    VAL A 351      -0.015 -16.597   5.375                       C  
ATOM   1572 O    VAL A 351       0.284 -17.384   4.460                       O  
ATOM   1573 CB   VAL A 351      -2.276 -17.603   6.039                       C  
ATOM   1574 CG1  VAL A 351      -2.337 -18.650   4.936                       C  
ATOM   1575 CG2  VAL A 351      -1.727 -18.220   7.314                       C  
ATOM   1576 H    VAL A 351      -2.610 -16.207   3.935                       H  
ATOM   1577 HA   VAL A 351      -1.555 -15.702   6.390                       H  
ATOM   1578 HB   VAL A 351      -3.205 -17.323   6.226                       H  
ATOM   1579 1HG1 VAL A 351      -3.010 -19.317   5.162                       H  
ATOM   1580 2HG1 VAL A 351      -2.576 -18.228   4.095                       H  
ATOM   1581 3HG1 VAL A 351      -1.473 -19.084   4.848                       H  
ATOM   1582 1HG2 VAL A 351      -2.292 -18.967   7.581                       H  
ATOM   1583 2HG2 VAL A 351      -0.822 -18.539   7.158                       H  
ATOM   1584 3HG2 VAL A 351      -1.720 -17.551   8.020                       H  
ATOM   1585 N    GLY A 352       0.881 -15.948   6.121                       N  
ATOM   1586 CA   GLY A 352       2.336 -16.107   5.938                       C  
ATOM   1587 C    GLY A 352       2.816 -15.344   4.720                       C  
ATOM   1588 O    GLY A 352       3.914 -15.676   4.242                       O  
ATOM   1589 H    GLY A 352       0.640 -15.346   6.760                       H  
ATOM   1590 HA2  GLY A 352       2.803 -15.771   6.743                       H  
ATOM   1591 HA3  GLY A 352       2.548 -17.068   5.831                       H  
ATOM   1592 N    GLU A 353       2.043 -14.363   4.240                       N  
ATOM   1593 CA   GLU A 353       2.366 -13.569   3.022                       C  
ATOM   1594 C    GLU A 353       2.156 -14.472   1.806                       C  
ATOM   1595 O    GLU A 353       2.957 -15.408   1.635                       O  
ATOM   1596 CB   GLU A 353       3.780 -12.985   3.074                       C  
ATOM   1597 CG   GLU A 353       4.072 -12.221   4.352                       C  
ATOM   1598 CD   GLU A 353       3.067 -11.129   4.670                       C  
ATOM   1599 OE1  GLU A 353       2.932 -10.196   3.854                       O  
ATOM   1600 OE2  GLU A 353       2.413 -11.220   5.726                       O  
ATOM   1601 H    GLU A 353       1.249 -14.134   4.625                       H  
ATOM   1602 HA   GLU A 353       1.724 -12.825   2.966                       H  
ATOM   1603 HB2  GLU A 353       4.431 -13.706   2.975                       H  
ATOM   1604 HB3  GLU A 353       3.891 -12.378   2.313                       H  
ATOM   1605 HG2  GLU A 353       4.095 -12.851   5.103                       H  
ATOM   1606 HG3  GLU A 353       4.961 -11.813   4.282                       H  
ATOM   1607 N    GLU A 354       1.131 -14.209   0.992                       N  
ATOM   1608 CA   GLU A 354       0.784 -15.042  -0.155                       C  
ATOM   1609 C    GLU A 354       0.342 -14.128  -1.287                       C  
ATOM   1610 O    GLU A 354      -0.668 -13.430  -1.161                       O  
ATOM   1611 CB   GLU A 354      -0.320 -16.041   0.209                       C  
ATOM   1612 CG   GLU A 354       0.121 -17.083   1.231                       C  
ATOM   1613 CD   GLU A 354      -1.018 -17.951   1.735                       C  
ATOM   1614 OE1  GLU A 354      -2.188 -17.530   1.625                       O  
ATOM   1615 OE2  GLU A 354      -0.738 -19.057   2.244                       O  
ATOM   1616 H    GLU A 354       0.628 -13.516   1.077                       H  
ATOM   1617 HA   GLU A 354       1.566 -15.537  -0.445                       H  
ATOM   1618 HB2  GLU A 354      -1.072 -15.556   0.583                       H  
ATOM   1619 HB3  GLU A 354      -0.596 -16.510  -0.594                       H  
ATOM   1620 HG2  GLU A 354       0.780 -17.665   0.822                       H  
ATOM   1621 HG3  GLU A 354       0.510 -16.629   1.995                       H  
ATOM   1622 N    ASP A 355       1.094 -14.132  -2.389                       N  
ATOM   1623 CA   ASP A 355       0.942 -13.118  -3.426                       C  
ATOM   1624 C    ASP A 355       0.610 -13.684  -4.802                       C  
ATOM   1625 O    ASP A 355       0.646 -12.934  -5.786                       O  
ATOM   1626 CB   ASP A 355       2.221 -12.285  -3.512                       C  
ATOM   1627 CG   ASP A 355       2.581 -11.646  -2.192                       C  
ATOM   1628 OD1  ASP A 355       1.669 -11.105  -1.529                       O  
ATOM   1629 OD2  ASP A 355       3.771 -11.697  -1.812                       O  
ATOM   1630 H    ASP A 355       1.702 -14.716  -2.558                       H  
ATOM   1631 HA   ASP A 355       0.220 -12.522  -3.172                       H  
ATOM   1632 HB2  ASP A 355       2.956 -12.859  -3.780                       H  
ATOM   1633 HB3  ASP A 355       2.096 -11.578  -4.165                       H  
ATOM   1634 N    CYX A 356       0.287 -14.970  -4.906                       N  
ATOM   1635 CA   CYX A 356      -0.064 -15.574  -6.183                       C  
ATOM   1636 C    CYX A 356      -1.299 -16.448  -6.012                       C  
ATOM   1637 O    CYX A 356      -1.532 -17.020  -4.944                       O  
ATOM   1638 CB   CYX A 356       1.098 -16.398  -6.750                       C  
ATOM   1639 SG   CYX A 356       2.501 -15.395  -7.330                       S  
ATOM   1640 H    CYX A 356       0.264 -15.517  -4.244                       H  
ATOM   1641 HA   CYX A 356      -0.276 -14.874  -6.819                       H  
ATOM   1642 HB2  CYX A 356       1.426 -16.993  -6.058                       H  
ATOM   1643 HB3  CYX A 356       0.775 -16.918  -7.503                       H  
ATOM   1644 N    ALA A 357      -2.091 -16.541  -7.077                       N  
ATOM   1645 CA   ALA A 357      -3.381 -17.211  -7.037                       C  
ATOM   1646 C    ALA A 357      -3.329 -18.539  -7.781                       C  
ATOM   1647 O    ALA A 357      -2.621 -18.688  -8.779                       O  
ATOM   1648 CB   ALA A 357      -4.477 -16.329  -7.642                       C  
ATOM   1649 H    ALA A 357      -1.896 -16.215  -7.849                       H  
ATOM   1650 HA   ALA A 357      -3.616 -17.392  -6.113                       H  
ATOM   1651 HB3  ALA A 357      -4.252 -16.134  -8.565                       H  
ATOM   1652 HB1  ALA A 357      -5.323 -16.803  -7.600                       H  
ATOM   1653 HB2  ALA A 357      -4.535 -15.505  -7.134                       H  
ATOM   1654 N    GLU A 358      -4.106 -19.500  -7.285                       N  
ATOM   1655 CA   GLU A 358      -4.127 -20.849  -7.827                       C  
ATOM   1656 C    GLU A 358      -5.558 -21.359  -7.858                       C  
ATOM   1657 O    GLU A 358      -6.437 -20.846  -7.162                       O  
ATOM   1658 CB   GLU A 358      -3.267 -21.808  -6.992                       C  
ATOM   1659 CG   GLU A 358      -3.632 -21.811  -5.506                       C  
ATOM   1660 CD   GLU A 358      -3.299 -23.117  -4.800                       C  
ATOM   1661 OE1  GLU A 358      -3.762 -23.308  -3.653                       O  
ATOM   1662 OE2  GLU A 358      -2.577 -23.949  -5.387                       O  
ATOM   1663 H    GLU A 358      -4.640 -19.388  -6.621                       H  
ATOM   1664 HA   GLU A 358      -3.784 -20.838  -8.735                       H  
ATOM   1665 HB2  GLU A 358      -3.385 -22.710  -7.329                       H  
ATOM   1666 HB3  GLU A 358      -2.337 -21.545  -7.070                       H  
ATOM   1667 HG2  GLU A 358      -3.144 -21.100  -5.062                       H  
ATOM   1668 HG3  GLU A 358      -4.586 -21.661  -5.417                       H  
ATOM   1669 N    PHE A 359      -5.779 -22.387  -8.675                       N  
ATOM   1670 CA   PHE A 359      -7.015 -23.156  -8.614                       C  
ATOM   1671 C    PHE A 359      -6.888 -24.191  -7.503                       C  
ATOM   1672 O    PHE A 359      -6.014 -25.063  -7.561                       O  
ATOM   1673 CB   PHE A 359      -7.303 -23.844  -9.946                       C  
ATOM   1674 CG   PHE A 359      -7.501 -22.900 -11.099                       C  
ATOM   1675 CD1  PHE A 359      -8.728 -22.297 -11.316                       C  
ATOM   1676 CD2  PHE A 359      -6.465 -22.635 -11.981                       C  
ATOM   1677 CE1  PHE A 359      -8.913 -21.438 -12.382                       C  
ATOM   1678 CE2  PHE A 359      -6.645 -21.777 -13.046                       C  
ATOM   1679 CZ   PHE A 359      -7.871 -21.179 -13.247                       C  
ATOM   1680 H    PHE A 359      -5.225 -22.659  -9.274                       H  
ATOM   1681 HA   PHE A 359      -7.755 -22.565  -8.404                       H  
ATOM   1682 HB2  PHE A 359      -6.556 -24.424 -10.164                       H  
ATOM   1683 HB3  PHE A 359      -8.111 -24.373  -9.855                       H  
ATOM   1684 HD1  PHE A 359      -9.434 -22.469 -10.735                       H  
ATOM   1685 HD2  PHE A 359      -5.637 -23.037 -11.849                       H  
ATOM   1686 HE1  PHE A 359      -9.740 -21.035 -12.515                       H  
ATOM   1687 HE2  PHE A 359      -5.942 -21.604 -13.629                       H  
ATOM   1688 HZ   PHE A 359      -7.994 -20.600 -13.964                       H  
ATOM   1689 N    SER A 360      -7.749 -24.085  -6.491                       N  
ATOM   1690 CA   SER A 360      -7.793 -25.027  -5.376                       C  
ATOM   1691 C    SER A 360      -9.251 -25.399  -5.152                       C  
ATOM   1692 O    SER A 360     -10.033 -24.587  -4.648                       O  
ATOM   1693 CB   SER A 360      -7.181 -24.432  -4.106                       C  
ATOM   1694 OG   SER A 360      -7.387 -25.295  -3.001                       O  
ATOM   1695 H    SER A 360      -8.333 -23.458  -6.429                       H  
ATOM   1696 HA   SER A 360      -7.301 -25.830  -5.608                       H  
ATOM   1697 HB2  SER A 360      -6.228 -24.311  -4.241                       H  
ATOM   1698 HB3  SER A 360      -7.602 -23.577  -3.923                       H  
ATOM   1699 HG   SER A 360      -7.048 -24.961  -2.308                       H  
ATOM   1700 N    GLY A 361      -9.617 -26.618  -5.534                       N  
ATOM   1701 CA   GLY A 361     -10.978 -27.096  -5.374                       C  
ATOM   1702 C    GLY A 361     -12.035 -26.351  -6.168                       C  
ATOM   1703 O    GLY A 361     -12.012 -26.351  -7.403                       O  
ATOM   1704 H    GLY A 361      -9.086 -27.192  -5.892                       H  
ATOM   1705 HA2  GLY A 361     -11.013 -28.029  -5.637                       H  
ATOM   1706 HA3  GLY A 361     -11.219 -27.042  -4.436                       H  
ATOM   1707 N    ASN A 362     -12.983 -25.727  -5.466                       N  
ATOM   1708 CA   ASN A 362     -14.099 -25.070  -6.133                       C  
ATOM   1709 C    ASN A 362     -13.742 -23.694  -6.673                       C  
ATOM   1710 O    ASN A 362     -14.431 -23.201  -7.572                       O  
ATOM   1711 CB   ASN A 362     -15.287 -24.952  -5.171                       C  
ATOM   1712 CG   ASN A 362     -16.041 -26.261  -5.013                       C  
ATOM   1713 OD1  ASN A 362     -15.877 -27.186  -5.813                       O  
ATOM   1714 ND2  ASN A 362     -16.876 -26.344  -3.983                       N  
ATOM   1715 H    ASN A 362     -13.000 -25.672  -4.608                       H  
ATOM   1716 HA   ASN A 362     -14.380 -25.618  -6.883                       H  
ATOM   1717 HB2  ASN A 362     -14.962 -24.685  -4.297                       H  
ATOM   1718 HB3  ASN A 362     -15.906 -24.288  -5.513                       H  
ATOM   1719 1HD2 ASN A 362     -17.326 -27.065  -3.852                       H  
ATOM   1720 2HD2 ASN A 362     -16.965 -25.678  -3.447                       H  
ATOM   1721 N    GLY A 363     -12.694 -23.075  -6.164                       N  
ATOM   1722 CA   GLY A 363     -12.359 -21.709  -6.530                       C  
ATOM   1723 C    GLY A 363     -10.880 -21.454  -6.441                       C  
ATOM   1724 O    GLY A 363     -10.064 -22.336  -6.726                       O  
ATOM   1725 H    GLY A 363     -12.152 -23.427  -5.597                       H  
ATOM   1726 HA2  GLY A 363     -12.649 -21.535  -7.439                       H  
ATOM   1727 HA3  GLY A 363     -12.816 -21.092  -5.937                       H  
ATOM   1728 N    TRP A 364     -10.531 -20.237  -6.040                       N  
ATOM   1729 CA   TRP A 364      -9.153 -19.781  -6.008                       C  
ATOM   1730 C    TRP A 364      -8.663 -19.646  -4.573                       C  
ATOM   1731 O    TRP A 364      -9.446 -19.483  -3.634                       O  
ATOM   1732 CB   TRP A 364      -9.005 -18.430  -6.715                       C  
ATOM   1733 CG   TRP A 364      -9.574 -18.379  -8.101                       C  
ATOM   1734 CD1  TRP A 364      -9.874 -19.435  -8.913                       C  
ATOM   1735 CD2  TRP A 364      -9.914 -17.198  -8.837                       C  
ATOM   1736 NE1  TRP A 364     -10.377 -18.982 -10.111                       N  
ATOM   1737 CE2  TRP A 364     -10.412 -17.613 -10.088                       C  
ATOM   1738 CE3  TRP A 364      -9.844 -15.829  -8.560                       C  
ATOM   1739 CZ2  TRP A 364     -10.838 -16.709 -11.058                       C  
ATOM   1740 CZ3  TRP A 364     -10.267 -14.933  -9.526                       C  
ATOM   1741 CH2  TRP A 364     -10.757 -15.377 -10.759                       C  
ATOM   1742 H    TRP A 364     -11.093 -19.642  -5.775                       H  
ATOM   1743 HA   TRP A 364      -8.590 -20.427  -6.464                       H  
ATOM   1744 HB3  TRP A 364      -8.061 -18.216  -6.779                       H  
ATOM   1745 HB2  TRP A 364      -9.457 -17.754  -6.187                       H  
ATOM   1746 HD1  TRP A 364      -9.753 -20.330  -8.690                       H  
ATOM   1747 HE1  TRP A 364     -10.630 -19.478 -10.767                       H  
ATOM   1748 HE3  TRP A 364      -9.519 -15.526  -7.743                       H  
ATOM   1749 HZ2  TRP A 364     -11.164 -17.001 -11.879                       H  
ATOM   1750 HZ3  TRP A 364     -10.225 -14.020  -9.352                       H  
ATOM   1751 HH2  TRP A 364     -11.035 -14.752 -11.389                       H  
ATOM   1752 N    ASN A 365      -7.341 -19.705  -4.424                       N  
ATOM   1753 CA   ASN A 365      -6.677 -19.417  -3.164                       C  
ATOM   1754 C    ASN A 365      -5.378 -18.688  -3.456                       C  
ATOM   1755 O    ASN A 365      -4.727 -18.929  -4.477                       O  
ATOM   1756 CB   ASN A 365      -6.395 -20.693  -2.351                       C  
ATOM   1757 CG   ASN A 365      -5.256 -20.519  -1.349                       C  
ATOM   1758 OD1  ASN A 365      -5.350 -19.726  -0.409                       O  
ATOM   1759 ND2  ASN A 365      -4.179 -21.279  -1.540                       N  
ATOM   1760 H    ASN A 365      -6.798 -19.916  -5.056                       H  
ATOM   1761 HA   ASN A 365      -7.240 -18.834  -2.630                       H  
ATOM   1762 HB2  ASN A 365      -7.194 -20.936  -1.857                       H  
ATOM   1763 HB3  ASN A 365      -6.152 -21.408  -2.960                       H  
ATOM   1764 2HD2 ASN A 365      -4.150 -21.824  -2.205                       H  
ATOM   1765 1HD2 ASN A 365      -3.510 -21.220  -1.003                       H  
ATOM   1766 N    ASP A 366      -5.022 -17.773  -2.563                       N  
ATOM   1767 CA   ASP A 366      -3.726 -17.118  -2.614                       C  
ATOM   1768 C    ASP A 366      -2.711 -17.977  -1.873                       C  
ATOM   1769 O    ASP A 366      -2.984 -18.459  -0.768                       O  
ATOM   1770 CB   ASP A 366      -3.802 -15.720  -2.000                       C  
ATOM   1771 CG   ASP A 366      -4.204 -15.743  -0.531                       C  
ATOM   1772 OD1  ASP A 366      -4.933 -16.670  -0.121                       O  
ATOM   1773 OD2  ASP A 366      -3.793 -14.826   0.214                       O  
ATOM   1774 H    ASP A 366      -5.520 -17.513  -1.912                       H  
ATOM   1775 HA   ASP A 366      -3.442 -17.034  -3.538                       H  
ATOM   1776 HB2  ASP A 366      -2.931 -15.298  -2.066                       H  
ATOM   1777 HB3  ASP A 366      -4.462 -15.198  -2.483                       H  
ATOM   1778 N    ASP A 367      -1.550 -18.186  -2.492                       N  
ATOM   1779 CA   ASP A 367      -0.492 -18.989  -1.899                       C  
ATOM   1780 C    ASP A 367       0.847 -18.314  -2.166                       C  
ATOM   1781 O    ASP A 367       0.922 -17.270  -2.819                       O  
ATOM   1782 CB   ASP A 367      -0.512 -20.420  -2.445                       C  
ATOM   1783 CG   ASP A 367      -0.095 -21.443  -1.407                       C  
ATOM   1784 OD1  ASP A 367       0.822 -21.144  -0.612                       O  
ATOM   1785 OD2  ASP A 367      -0.692 -22.541  -1.379                       O  
ATOM   1786 H    ASP A 367      -1.352 -17.869  -3.267                       H  
ATOM   1787 HA   ASP A 367      -0.624 -19.030  -0.939                       H  
ATOM   1788 HB2  ASP A 367      -1.412 -20.636  -2.735                       H  
ATOM   1789 HB3  ASP A 367       0.102 -20.483  -3.193                       H  
ATOM   1790 N    LYS A 368       1.912 -18.921  -1.650                       N  
ATOM   1791 CA   LYS A 368       3.251 -18.367  -1.790                       C  
ATOM   1792 C    LYS A 368       3.782 -18.625  -3.194                       C  
ATOM   1793 O    LYS A 368       3.780 -19.763  -3.673                       O  
ATOM   1794 CB   LYS A 368       4.180 -18.972  -0.739                       C  
ATOM   1795 CG   LYS A 368       3.858 -18.507   0.677                       C  
ATOM   1796 CD   LYS A 368       4.561 -19.335   1.738                       C  
ATOM   1797 CE   LYS A 368       4.287 -18.781   3.134                       C  
ATOM   1798 NZ   LYS A 368       4.841 -19.638   4.227                       N  
ATOM   1799 H    LYS A 368       1.884 -19.660  -1.211                       H  
ATOM   1800 HA   LYS A 368       3.217 -17.408  -1.649                       H  
ATOM   1801 HB2  LYS A 368       4.097 -19.938  -0.763                       H  
ATOM   1802 HB3  LYS A 368       5.093 -18.713  -0.939                       H  
ATOM   1803 HG2  LYS A 368       4.142 -17.585   0.779                       H  
ATOM   1804 HG3  LYS A 368       2.902 -18.579   0.824                       H  
ATOM   1805 HD2  LYS A 368       4.235 -20.248   1.703                       H  
ATOM   1806 HD3  LYS A 368       5.519 -19.313   1.583                       H  
ATOM   1807 HE2  LYS A 368       4.692 -17.903   3.209                       H  
ATOM   1808 HE3  LYS A 368       3.328 -18.715   3.263                       H  
ATOM   1809 HZ1  LYS A 368       4.657 -19.277   5.019                       H  
ATOM   1810 HZ2  LYS A 368       4.479 -20.450   4.189                       H  
ATOM   1811 HZ3  LYS A 368       5.723 -19.710   4.139                       H  
ATOM   1812 N    CYX A 369       4.246 -17.560  -3.850                       N  
ATOM   1813 CA   CYX A 369       4.632 -17.662  -5.253                       C  
ATOM   1814 C    CYX A 369       5.795 -18.624  -5.457                       C  
ATOM   1815 O    CYX A 369       5.925 -19.215  -6.535                       O  
ATOM   1816 CB   CYX A 369       4.987 -16.279  -5.798                       C  
ATOM   1817 SG   CYX A 369       3.640 -15.074  -5.678                       S  
ATOM   1818 H    CYX A 369       4.345 -16.777  -3.508                       H  
ATOM   1819 HA   CYX A 369       3.877 -17.997  -5.761                       H  
ATOM   1820 HB3  CYX A 369       5.226 -16.364  -6.734                       H  
ATOM   1821 HB2  CYX A 369       5.741 -15.930  -5.297                       H  
ATOM   1822 N    ASN A 370       6.652 -18.791  -4.453                       N  
ATOM   1823 CA   ASN A 370       7.775 -19.708  -4.589                       C  
ATOM   1824 C    ASN A 370       7.384 -21.156  -4.323                       C  
ATOM   1825 O    ASN A 370       8.238 -22.044  -4.429                       O  
ATOM   1826 CB   ASN A 370       8.910 -19.297  -3.651                       C  
ATOM   1827 CG   ASN A 370      10.223 -19.968  -4.006                       C  
ATOM   1828 OD1  ASN A 370      10.417 -20.410  -5.138                       O  
ATOM   1829 ND2  ASN A 370      11.132 -20.050  -3.039                       N  
ATOM   1830 H    ASN A 370       6.606 -18.390  -3.694                       H  
ATOM   1831 HA   ASN A 370       8.109 -19.656  -5.498                       H  
ATOM   1832 HB2  ASN A 370       9.037 -18.337  -3.709                       H  
ATOM   1833 HB3  ASN A 370       8.679 -19.548  -2.743                       H  
ATOM   1834 1HD2 ASN A 370      11.891 -20.422  -3.194                       H  
ATOM   1835 2HD2 ASN A 370      10.960 -19.730  -2.260                       H  
ATOM   1836 N    LEU A 371       6.125 -21.414  -3.983                       N  
ATOM   1837 CA   LEU A 371       5.640 -22.775  -3.810                       C  
ATOM   1838 C    LEU A 371       5.388 -23.392  -5.178                       C  
ATOM   1839 O    LEU A 371       4.739 -22.780  -6.031                       O  
ATOM   1840 CB   LEU A 371       4.357 -22.774  -2.980                       C  
ATOM   1841 CG   LEU A 371       3.889 -24.097  -2.371                       C  
ATOM   1842 CD1  LEU A 371       4.829 -24.540  -1.256                       C  
ATOM   1843 CD2  LEU A 371       2.460 -23.968  -1.855                       C  
ATOM   1844 H    LEU A 371       5.528 -20.811  -3.846                       H  
ATOM   1845 HA   LEU A 371       6.308 -23.305  -3.349                       H  
ATOM   1846 HB2  LEU A 371       4.479 -22.153  -2.244                       H  
ATOM   1847 HB3  LEU A 371       3.636 -22.454  -3.545                       H  
ATOM   1848 HG   LEU A 371       3.898 -24.781  -3.058                       H  
ATOM   1849 1HD1 LEU A 371       4.509 -25.379  -0.889                       H  
ATOM   1850 2HD1 LEU A 371       5.719 -24.657  -1.622                       H  
ATOM   1851 3HD1 LEU A 371       4.841 -23.860  -0.565                       H  
ATOM   1852 1HD2 LEU A 371       2.184 -24.816  -1.474                       H  
ATOM   1853 2HD2 LEU A 371       2.431 -23.275  -1.177                       H  
ATOM   1854 3HD2 LEU A 371       1.878 -23.732  -2.595                       H  
ATOM   1855 N    ALA A 372       5.903 -24.599  -5.389                       N  
ATOM   1856 CA   ALA A 372       5.830 -25.232  -6.699                       C  
ATOM   1857 C    ALA A 372       4.489 -25.935  -6.881                       C  
ATOM   1858 O    ALA A 372       4.054 -26.699  -6.014                       O  
ATOM   1859 CB   ALA A 372       6.980 -26.224  -6.871                       C  
ATOM   1860 H    ALA A 372       6.299 -25.071  -4.790                       H  
ATOM   1861 HA   ALA A 372       5.911 -24.552  -7.387                       H  
ATOM   1862 HB1  ALA A 372       6.914 -26.634  -7.747                       H  
ATOM   1863 HB2  ALA A 372       7.821 -25.748  -6.790                       H  
ATOM   1864 HB3  ALA A 372       6.916 -26.903  -6.181                       H  
ATOM   1865 N    LYS A 373       3.837 -25.669  -8.015                       N  
ATOM   1866 CA   LYS A 373       2.554 -26.264  -8.366                       C  
ATOM   1867 C    LYS A 373       2.520 -26.496  -9.872                       C  
ATOM   1868 O    LYS A 373       3.471 -26.179 -10.593                       O  
ATOM   1869 CB   LYS A 373       1.379 -25.368  -7.953                       C  
ATOM   1870 CG   LYS A 373       1.413 -24.856  -6.531                       C  
ATOM   1871 CD   LYS A 373       0.271 -23.881  -6.297                       C  
ATOM   1872 CE   LYS A 373       0.190 -23.449  -4.844                       C  
ATOM   1873 NZ   LYS A 373      -0.152 -24.582  -3.938                       N  
ATOM   1874 H    LYS A 373       4.132 -25.127  -8.615                       H  
ATOM   1875 HA   LYS A 373       2.461 -27.120  -7.919                       H  
ATOM   1876 HB2  LYS A 373       1.362 -24.596  -8.540                       H  
ATOM   1877 HB3  LYS A 373       0.557 -25.873  -8.060                       H  
ATOM   1878 HG2  LYS A 373       1.315 -25.600  -5.916                       H  
ATOM   1879 HG3  LYS A 373       2.251 -24.393  -6.374                       H  
ATOM   1880 HD2  LYS A 373       0.410 -23.091  -6.841                       H  
ATOM   1881 HD3  LYS A 373      -0.567 -24.309  -6.533                       H  
ATOM   1882 HE2  LYS A 373       1.050 -23.093  -4.570                       H  
ATOM   1883 HE3  LYS A 373      -0.497 -22.771  -4.752                       H  
ATOM   1884 HZ1  LYS A 373      -0.192 -24.296  -3.096                       H  
ATOM   1885 HZ2  LYS A 373      -0.942 -24.925  -4.165                       H  
ATOM   1886 HZ3  LYS A 373       0.468 -25.218  -3.999                       H  
ATOM   1887 N    PHE A 374       1.404 -27.043 -10.350                       N  
ATOM   1888 CA   PHE A 374       1.163 -27.160 -11.780                       C  
ATOM   1889 C    PHE A 374       0.737 -25.802 -12.337                       C  
ATOM   1890 O    PHE A 374       0.583 -24.823 -11.601                       O  
ATOM   1891 CB   PHE A 374       0.106 -28.229 -12.053                       C  
ATOM   1892 CG   PHE A 374       0.555 -29.626 -11.726                       C  
ATOM   1893 CD1  PHE A 374       1.326 -30.347 -12.622                       C  
ATOM   1894 CD2  PHE A 374       0.198 -30.223 -10.529                       C  
ATOM   1895 CE1  PHE A 374       1.737 -31.634 -12.326                       C  
ATOM   1896 CE2  PHE A 374       0.607 -31.506 -10.232                       C  
ATOM   1897 CZ   PHE A 374       1.376 -32.211 -11.130                       C  
ATOM   1898 H    PHE A 374       0.769 -27.355  -9.862                       H  
ATOM   1899 HA   PHE A 374       1.984 -27.426 -12.222                       H  
ATOM   1900 HB2  PHE A 374      -0.679 -28.036 -11.517                       H  
ATOM   1901 HB3  PHE A 374      -0.125 -28.205 -12.995                       H  
ATOM   1902 HD1  PHE A 374       1.573 -29.961 -13.431                       H  
ATOM   1903 HD2  PHE A 374      -0.321 -29.752  -9.918                       H  
ATOM   1904 HE1  PHE A 374       2.257 -32.108 -12.934                       H  
ATOM   1905 HE2  PHE A 374       0.362 -31.896  -9.423                       H  
ATOM   1906 HZ   PHE A 374       1.652 -33.076 -10.929                       H  
ATOM   1907 N    TRP A 375       0.542 -25.726 -13.654                       N  
ATOM   1908 CA   TRP A 375       0.173 -24.455 -14.261                       C  
ATOM   1909 C    TRP A 375      -0.550 -24.700 -15.575                       C  
ATOM   1910 O    TRP A 375      -0.473 -25.784 -16.159                       O  
ATOM   1911 CB   TRP A 375       1.399 -23.562 -14.480                       C  
ATOM   1912 CG   TRP A 375       2.285 -23.977 -15.614                       C  
ATOM   1913 CD1  TRP A 375       2.191 -23.579 -16.917                       C  
ATOM   1914 CD2  TRP A 375       3.415 -24.854 -15.544                       C  
ATOM   1915 NE1  TRP A 375       3.189 -24.161 -17.662                       N  
ATOM   1916 CE2  TRP A 375       3.954 -24.946 -16.841                       C  
ATOM   1917 CE3  TRP A 375       4.020 -25.573 -14.511                       C  
ATOM   1918 CZ2  TRP A 375       5.066 -25.730 -17.131                       C  
ATOM   1919 CZ3  TRP A 375       5.123 -26.351 -14.804                       C  
ATOM   1920 CH2  TRP A 375       5.635 -26.422 -16.101                       C  
ATOM   1921 H    TRP A 375       0.616 -26.382 -14.204                       H  
ATOM   1922 HA   TRP A 375      -0.435 -23.987 -13.667                       H  
ATOM   1923 HB2  TRP A 375       1.095 -22.659 -14.662                       H  
ATOM   1924 HB3  TRP A 375       1.934 -23.569 -13.672                       H  
ATOM   1925 HD1  TRP A 375       1.546 -22.998 -17.251                       H  
ATOM   1926 HE1  TRP A 375       3.314 -24.048 -18.506                       H  
ATOM   1927 HE3  TRP A 375       3.686 -25.531 -13.644                       H  
ATOM   1928 HZ2  TRP A 375       5.408 -25.782 -17.994                       H  
ATOM   1929 HZ3  TRP A 375       5.535 -26.833 -14.124                       H  
ATOM   1930 HH2  TRP A 375       6.380 -26.954 -16.267                       H  
ATOM   1931 N    ILE A 376      -1.251 -23.664 -16.033                       N  
ATOM   1932 CA   ILE A 376      -2.050 -23.716 -17.250                       C  
ATOM   1933 C    ILE A 376      -1.655 -22.545 -18.137                       C  
ATOM   1934 O    ILE A 376      -1.692 -21.390 -17.698                       O  
ATOM   1935 CB   ILE A 376      -3.560 -23.680 -16.941                       C  
ATOM   1936 CG1  ILE A 376      -4.024 -25.049 -16.447                       C  
ATOM   1937 CG2  ILE A 376      -4.367 -23.276 -18.172                       C  
ATOM   1938 CD1  ILE A 376      -5.409 -25.046 -15.839                       C  
ATOM   1939 H    ILE A 376      -1.279 -22.899 -15.641                       H  
ATOM   1940 HA   ILE A 376      -1.856 -24.539 -17.726                       H  
ATOM   1941 HB   ILE A 376      -3.717 -23.028 -16.240                       H  
ATOM   1942 2HG1 ILE A 376      -4.031 -25.665 -17.196                       H  
ATOM   1943 3HG1 ILE A 376      -3.404 -25.362 -15.770                       H  
ATOM   1944 1HG2 ILE A 376      -5.310 -23.264 -17.942                       H  
ATOM   1945 2HG2 ILE A 376      -4.085 -22.393 -18.459                       H  
ATOM   1946 3HG2 ILE A 376      -4.208 -23.921 -18.879                       H  
ATOM   1947 1HD1 ILE A 376      -5.629 -25.946 -15.551                       H  
ATOM   1948 2HD1 ILE A 376      -5.418 -24.444 -15.078                       H  
ATOM   1949 3HD1 ILE A 376      -6.046 -24.747 -16.506                       H  
ATOM   1950 N    CYX A 377      -1.297 -22.842 -19.385                       N  
ATOM   1951 CA   CYX A 377      -0.943 -21.820 -20.356                       C  
ATOM   1952 C    CYX A 377      -2.126 -21.541 -21.273                       C  
ATOM   1953 O    CYX A 377      -2.993 -22.394 -21.471                       O  
ATOM   1954 CB   CYX A 377       0.268 -22.242 -21.191                       C  
ATOM   1955 SG   CYX A 377       1.763 -22.612 -20.244                       S  
ATOM   1956 H    CYX A 377      -1.253 -23.643 -19.695                       H  
ATOM   1957 HA   CYX A 377      -0.719 -20.999 -19.890                       H  
ATOM   1958 HB2  CYX A 377       0.034 -23.040 -21.690                       H  
ATOM   1959 HB3  CYX A 377       0.482 -21.525 -21.807                       H  
ATOM   1960 N    LYS A 378      -2.148 -20.332 -21.833                       N  
ATOM   1961 CA   LYS A 378      -3.219 -19.896 -22.718                       C  
ATOM   1962 C    LYS A 378      -2.630 -19.143 -23.900                       C  
ATOM   1963 O    LYS A 378      -1.720 -18.325 -23.736                       O  
ATOM   1964 CB   LYS A 378      -4.213 -18.995 -21.976                       C  
ATOM   1965 CG   LYS A 378      -5.370 -18.475 -22.817                       C  
ATOM   1966 CD   LYS A 378      -6.278 -17.616 -21.963                       C  
ATOM   1967 CE   LYS A 378      -7.409 -17.003 -22.746                       C  
ATOM   1968 NZ   LYS A 378      -8.098 -15.965 -21.930                       N  
ATOM   1969 H    LYS A 378      -1.540 -19.737 -21.711                       H  
ATOM   1970 HA   LYS A 378      -3.697 -20.670 -23.053                       H  
ATOM   1971 HB2  LYS A 378      -4.591 -19.498 -21.238                       H  
ATOM   1972 HB3  LYS A 378      -3.733 -18.226 -21.632                       H  
ATOM   1973 HG2  LYS A 378      -5.026 -17.933 -23.544                       H  
ATOM   1974 HG3  LYS A 378      -5.884 -19.222 -23.161                       H  
ATOM   1975 HD2  LYS A 378      -6.662 -18.165 -21.261                       H  
ATOM   1976 HD3  LYS A 378      -5.757 -16.896 -21.574                       H  
ATOM   1977 HE2  LYS A 378      -7.058 -16.582 -23.546                       H  
ATOM   1978 HE3  LYS A 378      -8.053 -17.690 -22.977                       H  
ATOM   1979 HZ1  LYS A 378      -8.766 -15.605 -22.397                       H  
ATOM   1980 HZ2  LYS A 378      -8.428 -16.330 -21.189                       H  
ATOM   1981 HZ3  LYS A 378      -7.524 -15.323 -21.706                       H  
ATOM   1982 N    LYS A 379      -3.157 -19.425 -25.090                       N  
ATOM   1983 CA   LYS A 379      -2.795 -18.689 -26.292                       C  
ATOM   1984 C    LYS A 379      -3.996 -18.673 -27.224                       C  
ATOM   1985 O    LYS A 379      -4.926 -19.470 -27.082                       O  
ATOM   1986 CB   LYS A 379      -1.574 -19.301 -26.990                       C  
ATOM   1987 CG   LYS A 379      -1.842 -20.646 -27.644                       C  
ATOM   1988 CD   LYS A 379      -0.548 -21.377 -27.991                       C  
ATOM   1989 CE   LYS A 379       0.194 -20.718 -29.140                       C  
ATOM   1990 NZ   LYS A 379       1.322 -21.562 -29.628                       N  
ATOM   1991 H    LYS A 379      -3.734 -20.048 -25.226                       H  
ATOM   1992 HA   LYS A 379      -2.582 -17.773 -26.054                       H  
ATOM   1993 HB3  LYS A 379      -0.871 -19.427 -26.333                       H  
ATOM   1994 HB2  LYS A 379      -1.272 -18.691 -27.681                       H  
ATOM   1995 HG2  LYS A 379      -2.350 -21.203 -27.033                       H  
ATOM   1996 HG3  LYS A 379      -2.341 -20.508 -28.465                       H  
ATOM   1997 HD2  LYS A 379       0.035 -21.376 -27.215                       H  
ATOM   1998 HD3  LYS A 379      -0.757 -22.289 -28.250                       H  
ATOM   1999 HE2  LYS A 379      -0.420 -20.577 -29.877                       H  
ATOM   2000 HE3  LYS A 379       0.557 -19.870 -28.840                       H  
ATOM   2001 HZ3  LYS A 379       1.014 -22.347 -29.913                       H  
ATOM   2002 HZ1  LYS A 379       1.740 -21.154 -30.299                       H  
ATOM   2003 HZ2  LYS A 379       1.904 -21.703 -28.968                       H  
ATOM   2004 N    SER A 380      -3.969 -17.746 -28.178                       N  
ATOM   2005 CA   SER A 380      -5.063 -17.624 -29.131                       C  
ATOM   2006 C    SER A 380      -5.042 -18.783 -30.117                       C  
ATOM   2007 O    SER A 380      -3.980 -19.211 -30.580                       O  
ATOM   2008 CB   SER A 380      -4.968 -16.300 -29.887                       C  
ATOM   2009 OG   SER A 380      -4.702 -15.225 -29.002                       O  
ATOM   2010 H    SER A 380      -3.333 -17.179 -28.292                       H  
ATOM   2011 HA   SER A 380      -5.908 -17.643 -28.655                       H  
ATOM   2012 HB2  SER A 380      -4.250 -16.359 -30.536                       H  
ATOM   2013 HB3  SER A 380      -5.810 -16.134 -30.339                       H  
ATOM   2014 HG   SER A 380      -4.653 -14.505 -29.432                       H  
ATOM   2015 N    ALA A 381      -6.226 -19.289 -30.441                       N  
ATOM   2016 CA   ALA A 381      -6.333 -20.379 -31.396                       C  
ATOM   2017 C    ALA A 381      -6.056 -19.880 -32.810                       C  
ATOM   2018 O    ALA A 381      -6.393 -18.750 -33.177                       O  
ATOM   2019 CB   ALA A 381      -7.719 -21.013 -31.322                       C  
ATOM   2020 H    ALA A 381      -6.978 -19.020 -30.122                       H  
ATOM   2021 HA   ALA A 381      -5.676 -21.059 -31.179                       H  
ATOM   2022 HB1  ALA A 381      -7.769 -21.737 -31.966                       H  
ATOM   2023 HB2  ALA A 381      -7.861 -21.357 -30.426                       H  
ATOM   2024 HB3  ALA A 381      -8.386 -20.340 -31.528                       H  
ATOM   2025 N    ALA A 382      -5.435 -20.744 -33.607                       N  
ATOM   2026 CA   ALA A 382      -5.065 -20.393 -34.968                       C  
ATOM   2027 C    ALA A 382      -6.267 -20.486 -35.895                       C  
ATOM   2028 O    ALA A 382      -7.150 -21.334 -35.725                       O  
ATOM   2029 CB   ALA A 382      -3.954 -21.308 -35.475                       C  
ATOM   2030 H    ALA A 382      -5.216 -21.544 -33.379                       H  
ATOM   2031 HA   ALA A 382      -4.738 -19.479 -34.985                       H  
ATOM   2032 HB1  ALA A 382      -3.726 -21.054 -36.383                       H  
ATOM   2033 HB2  ALA A 382      -3.179 -21.213 -34.900                       H  
ATOM   2034 HB3  ALA A 382      -4.268 -22.226 -35.457                       H  
ATOM   2035 N    SER A 383      -6.288 -19.607 -36.892                       N  
ATOM   2036 CA   SER A 383      -7.384 -19.566 -37.846                       C  
ATOM   2037 C    SER A 383      -7.168 -20.576 -38.968                       C  
ATOM   2038 O    SER A 383      -6.050 -20.751 -39.465                       O  
ATOM   2039 CB   SER A 383      -7.525 -18.162 -38.430                       C  
ATOM   2040 OG   SER A 383      -8.321 -18.191 -39.602                       O  
ATOM   2041 H    SER A 383      -5.675 -19.021 -37.036                       H  
ATOM   2042 HA   SER A 383      -8.211 -19.790 -37.392                       H  
ATOM   2043 HB2  SER A 383      -7.947 -17.587 -37.774                       H  
ATOM   2044 HB3  SER A 383      -6.644 -17.822 -38.654                       H  
ATOM   2045 HG   SER A 383      -8.395 -17.416 -39.919                       H  
ATOM   2046 N    CYX A 384      -8.252 -21.236 -39.365                       N  
ATOM   2047 CA   CYX A 384      -8.216 -22.214 -40.445                       C  
ATOM   2048 C    CYX A 384      -9.009 -21.723 -41.649                       C  
ATOM   2049 O    CYX A 384     -10.018 -22.324 -42.021                       O  
ATOM   2050 CB   CYX A 384      -8.776 -23.558 -39.978                       C  
ATOM   2051 SG   CYX A 384      -7.780 -24.419 -38.735                       S  
ATOM   2052 H    CYX A 384      -9.032 -21.133 -39.018                       H  
ATOM   2053 HA   CYX A 384      -7.296 -22.349 -40.722                       H  
ATOM   2054 HC   CYX A 384      -8.677 -20.822 -42.192                       H  
ATOM   2055 HB2  CYX A 384      -9.655 -23.409 -39.595                       H  
ATOM   2056 HB3  CYX A 384      -8.853 -24.144 -40.747                       H  
ATOM   2057 CA    CA A 501      -1.444 -11.200  -0.535                      Ca  
ATOM   2058 CA    CA A 502      -4.500 -18.390   1.207                      Ca  
ATOM   2059 C22  LIG A 503      -4.323 -25.506   1.379                       C  
ATOM   2060 C23  LIG A 503      -4.503 -25.801  -0.096                       C  
ATOM   2061 C25  LIG A 503      -3.161 -25.827  -0.813                       C  
ATOM   2062 N26  LIG A 503      -2.750 -24.445  -1.166                       N  
ATOM   2063 O24  LIG A 503      -5.330 -24.800  -0.703                       O  
ATOM   2064 BH22 LIG A 503      -3.377 -25.436   1.582                       H  
ATOM   2065 AH22 LIG A 503      -4.714 -26.222   1.903                       H  
ATOM   2066 H23  LIG A 503      -4.930 -26.666  -0.195                       H  
ATOM   2067 AH25 LIG A 503      -2.493 -26.222  -0.232                       H  
ATOM   2068 BH25 LIG A 503      -3.238 -26.356  -1.624                       H  
ATOM   2069 AH26 LIG A 503      -2.545 -23.999  -0.424                       H  
ATOM   2070 BH26 LIG A 503      -3.421 -24.034  -1.584                       H  
ATOM   2071 H24  LIG A 503      -4.864 -24.334  -1.239                       H  
ATOM   2072 CH26 LIG A 503      -2.040 -24.475  -1.702                       H  
ATOM   2073 C6   LIG A 503      -1.231 -22.668   2.984                       C  
ATOM   2074 C5   LIG A 503      -2.648 -22.647   2.448                       C  
ATOM   2075 C4   LIG A 503      -3.307 -21.265   2.490                       C  
ATOM   2076 C3   LIG A 503      -4.803 -21.364   2.233                       C  
ATOM   2077 C2   LIG A 503      -5.460 -22.403   3.141                       C  
ATOM   2078 O6   LIG A 503      -0.368 -23.483   2.192                       O  
ATOM   2079 C1   LIG A 503      -4.746 -23.740   2.971                       C  
ATOM   2080 O2   LIG A 503      -5.545 -21.955   4.539                       O  
ATOM   2081 O1   LIG A 503      -4.972 -24.269   1.697                       O  
ATOM   2082 O5   LIG A 503      -3.364 -23.601   3.248                       O  
ATOM   2083 O4   LIG A 503      -2.734 -20.428   1.489                       O  
ATOM   2084 O3   LIG A 503      -5.442 -20.107   2.428                       O  
ATOM   2085 H2B  LIG A 503      -0.885 -21.762   2.995                       H  
ATOM   2086 H2A  LIG A 503      -1.243 -23.012   3.891                       H  
ATOM   2087 H3   LIG A 503      -2.641 -22.958   1.529                       H  
ATOM   2088 H4   LIG A 503      -3.161 -20.870   3.364                       H  
ATOM   2089 H6   LIG A 503      -4.935 -21.639   1.312                       H  
ATOM   2090 H8   LIG A 503      -6.368 -22.524   2.821                       H  
ATOM   2091 H1   LIG A 503      -0.414 -23.238   1.379                       H  
ATOM   2092 H20  LIG A 503      -5.117 -24.356   3.622                       H  
ATOM   2093 HO2  LIG A 503      -6.265 -21.675   4.849                       H  
ATOM   2094 H5   LIG A 503      -1.998 -20.763   1.227                       H  
ATOM   2095 H7   LIG A 503      -6.279 -20.226   2.522                       H  
TER    2096      LIG A 503                                                      
CONECT    1    2    7    8    9                                                 
CONECT    2    1    3    5   10                                                 
CONECT    3    2    4   13                                                      
CONECT    4    3                                                                
CONECT    5    2    6   11   12                                                 
CONECT    6    5 2051                                                           
CONECT    7    1                                                                
CONECT    8    1                                                                
CONECT    9    1                                                                
CONECT   10    2                                                                
CONECT   11    5                                                                
CONECT   12    5                                                                
CONECT   13    3   14   23                                                      
CONECT   14   13   15   17   24                                                 
CONECT   15   14   16   31                                                      
CONECT   16   15                                                                
CONECT   17   14   18   25   26                                                 
CONECT   18   17   19   20                                                      
CONECT   19   18   21   27                                                      
CONECT   20   18   22   28                                                      
CONECT   21   19   22   29                                                      
CONECT   22   20   21   30                                                      
CONECT   23   13                                                                
CONECT   24   14                                                                
CONECT   25   17                                                                
CONECT   26   17                                                                
CONECT   27   19                                                                
CONECT   28   20                                                                
CONECT   29   21                                                                
CONECT   30   22                                                                
CONECT   31   15   32   37                                                      
CONECT   32   31   33   35   38                                                 
CONECT   33   32   34   45                                                      
CONECT   34   33                                                                
CONECT   35   32   36   39   40                                                 
CONECT   36   35   37   41   42                                                 
CONECT   37   31   36   43   44                                                 
CONECT   38   32                                                                
CONECT   39   35                                                                
CONECT   40   35                                                                
CONECT   41   36                                                                
CONECT   42   36                                                                
CONECT   43   37                                                                
CONECT   44   37                                                                
CONECT   45   33   46   51                                                      
CONECT   46   45   47   49   52                                                 
CONECT   47   46   48   55                                                      
CONECT   48   47                                                                
CONECT   49   46   50   53   54                                                 
CONECT   50   49  229                                                           
CONECT   51   45                                                                
CONECT   52   46                                                                
CONECT   53   49                                                                
CONECT   54   49                                                                
CONECT   55   47   56   61                                                      
CONECT   56   55   57   59   62                                                 
CONECT   57   56   58   69                                                      
CONECT   58   57                                                                
CONECT   59   56   60   63   64                                                 
CONECT   60   59   61   65   66                                                 
CONECT   61   55   60   67   68                                                 
CONECT   62   56                                                                
CONECT   63   59                                                                
CONECT   64   59                                                                
CONECT   65   60                                                                
CONECT   66   60                                                                
CONECT   67   61                                                                
CONECT   68   61                                                                
CONECT   69   57   70   83                                                      
CONECT   70   69   71   73   84                                                 
CONECT   71   70   72   93                                                      
CONECT   72   71                                                                
CONECT   73   70   74   85   86                                                 
CONECT   74   73   76   75                                                      
CONECT   75   74   77   87                                                      
CONECT   76   74   78   79                                                      
CONECT   77   75   78   88                                                      
CONECT   78   76   77   80                                                      
CONECT   79   76   81   89                                                      
CONECT   80   78   82   90                                                      
CONECT   81   79   82   91                                                      
CONECT   82   80   81   92                                                      
CONECT   83   69                                                                
CONECT   84   70                                                                
CONECT   85   73                                                                
CONECT   86   73                                                                
CONECT   87   75                                                                
CONECT   88   77                                                                
CONECT   89   79                                                                
CONECT   90   80                                                                
CONECT   91   81                                                                
CONECT   92   82                                                                
CONECT   93   71   94  102                                                      
CONECT   94   93   95   97  103                                                 
CONECT   95   94  108   96                                                      
CONECT   96   95                                                                
CONECT   97   94   98  104  105                                                 
CONECT   98   97   99  106  107                                                 
CONECT   99   98  100  101                                                      
CONECT  100   99                                                                
CONECT  101   99                                                                
CONECT  102   93                                                                
CONECT  103   94                                                                
CONECT  104   97                                                                
CONECT  105   97                                                                
CONECT  106   98                                                                
CONECT  107   98                                                                
CONECT  108   95  109  122                                                      
CONECT  109  108  112  110  123                                                 
CONECT  110  109  111  132                                                      
CONECT  111  110                                                                
CONECT  112  109  113  124  125                                                 
CONECT  113  112  114  115                                                      
CONECT  114  113  116  126                                                      
CONECT  115  113  117  118                                                      
CONECT  116  114  117  127                                                      
CONECT  117  115  116  119                                                      
CONECT  118  115  120  128                                                      
CONECT  119  117  121  129                                                      
CONECT  120  118  121  130                                                      
CONECT  121  119  120  131                                                      
CONECT  122  108                                                                
CONECT  123  109                                                                
CONECT  124  112                                                                
CONECT  125  112                                                                
CONECT  126  114                                                                
CONECT  127  116                                                                
CONECT  128  118                                                                
CONECT  129  119                                                                
CONECT  130  120                                                                
CONECT  131  121                                                                
CONECT  132  110  133  139                                                      
CONECT  133  132  134  136  140                                                 
CONECT  134  133  135  146                                                      
CONECT  135  134                                                                
CONECT  136  133  137  138  141                                                 
CONECT  137  136  142                                                           
CONECT  138  136  143  144  145                                                 
CONECT  139  132                                                                
CONECT  140  133                                                                
CONECT  141  136                                                                
CONECT  142  137                                                                
CONECT  143  138                                                                
CONECT  144  138                                                                
CONECT  145  138                                                                
CONECT  146  134  147  157                                                      
CONECT  147  146  150  148  158                                                 
CONECT  148  147  149  166                                                      
CONECT  149  148                                                                
CONECT  150  147  151  159  160                                                 
CONECT  151  150  152  153                                                      
CONECT  152  151  154  161                                                      
CONECT  153  151  155  162                                                      
CONECT  154  152  156  163                                                      
CONECT  155  153  156  164                                                      
CONECT  156  154  155  165                                                      
CONECT  157  146                                                                
CONECT  158  147                                                                
CONECT  159  150                                                                
CONECT  160  150                                                                
CONECT  161  152                                                                
CONECT  162  153                                                                
CONECT  163  154                                                                
CONECT  164  155                                                                
CONECT  165  156                                                                
CONECT  166  148  167  177                                                      
CONECT  167  166  168  170  178                                                 
CONECT  168  167  169  186                                                      
CONECT  169  168                                                                
CONECT  170  167  171  179  180                                                 
CONECT  171  170  172  173                                                      
CONECT  172  171  174  181                                                      
CONECT  173  171  175  182                                                      
CONECT  174  172  176  183                                                      
CONECT  175  173  176  184                                                      
CONECT  176  174  175  185                                                      
CONECT  177  166                                                                
CONECT  178  167                                                                
CONECT  179  170                                                                
CONECT  180  170                                                                
CONECT  181  172                                                                
CONECT  182  173                                                                
CONECT  183  174                                                                
CONECT  184  175                                                                
CONECT  185  176                                                                
CONECT  186  168  187  195                                                      
CONECT  187  186  188  190  196                                                 
CONECT  188  187  189  203                                                      
CONECT  189  188                                                                
CONECT  190  187  191  197  198                                                 
CONECT  191  190  192  199  200                                                 
CONECT  192  191  193  194                                                      
CONECT  193  192                                                                
CONECT  194  192  201  202                                                      
CONECT  195  186                                                                
CONECT  196  187                                                                
CONECT  197  190                                                                
CONECT  198  190                                                                
CONECT  199  191                                                                
CONECT  200  191                                                                
CONECT  201  194                                                                
CONECT  202  194                                                                
CONECT  203  188  204  207                                                      
CONECT  204  203  205  208  209                                                 
CONECT  205  204  206  210                                                      
CONECT  206  205                                                                
CONECT  207  203                                                                
CONECT  208  204                                                                
CONECT  209  204                                                                
CONECT  210  205  211  218                                                      
CONECT  211  210  212  214  219                                                 
CONECT  212  211  224  213                                                      
CONECT  213  212                                                                
CONECT  214  211  215  220  221                                                 
CONECT  215  214  216  217                                                      
CONECT  216  215                                                                
CONECT  217  215  222  223                                                      
CONECT  218  210                                                                
CONECT  219  211                                                                
CONECT  220  214                                                                
CONECT  221  214                                                                
CONECT  222  217                                                                
CONECT  223  217                                                                
CONECT  224  212  225  230                                                      
CONECT  225  224  228  226  231                                                 
CONECT  226  225  227  234                                                      
CONECT  227  226                                                                
CONECT  228  225  229  232  233                                                 
CONECT  229   50  228                                                           
CONECT  230  224                                                                
CONECT  231  225                                                                
CONECT  232  228                                                                
CONECT  233  228                                                                
CONECT  234  226  235  246                                                      
CONECT  235  234  236  238  247                                                 
CONECT  236  235  237  255                                                      
CONECT  237  236                                                                
CONECT  238  235  239  248  249                                                 
CONECT  239  238  240  241                                                      
CONECT  240  239  242  250                                                      
CONECT  241  239  243  251                                                      
CONECT  242  240  244  252                                                      
CONECT  243  241  244  253                                                      
CONECT  244  242  243  245                                                      
CONECT  245  244  254                                                           
CONECT  246  234                                                                
CONECT  247  235                                                                
CONECT  248  238                                                                
CONECT  249  238                                                                
CONECT  250  240                                                                
CONECT  251  241                                                                
CONECT  252  242                                                                
CONECT  253  243                                                                
CONECT  254  245                                                                
CONECT  255  236  256  266                                                      
CONECT  256  255  257  259  267                                                 
CONECT  257  256  258  275                                                      
CONECT  258  257                                                                
CONECT  259  256  260  268  269                                                 
CONECT  260  259  261  262                                                      
CONECT  261  260  263  270                                                      
CONECT  262  260  264  271                                                      
CONECT  263  261  265  272                                                      
CONECT  264  262  265  273                                                      
CONECT  265  263  264  274                                                      
CONECT  266  255                                                                
CONECT  267  256                                                                
CONECT  268  259                                                                
CONECT  269  259                                                                
CONECT  270  261                                                                
CONECT  271  262                                                                
CONECT  272  263                                                                
CONECT  273  264                                                                
CONECT  274  265                                                                
CONECT  275  257  276  283                                                      
CONECT  276  275  277  279  284                                                 
CONECT  277  276  278  292                                                      
CONECT  278  277                                                                
CONECT  279  276  280  285  286                                                 
CONECT  280  279  281  287  288                                                 
CONECT  281  280  282                                                           
CONECT  282  281  289  290  291                                                 
CONECT  283  275                                                                
CONECT  284  276                                                                
CONECT  285  279                                                                
CONECT  286  279                                                                
CONECT  287  280                                                                
CONECT  288  280                                                                
CONECT  289  282                                                                
CONECT  290  282                                                                
CONECT  291  282                                                                
CONECT  292  277  293  298                                                      
CONECT  293  292  294  296  299                                                 
CONECT  294  293  295  303                                                      
CONECT  295  294                                                                
CONECT  296  293  297  300  301                                                 
CONECT  297  296  302                                                           
CONECT  298  292                                                                
CONECT  299  293                                                                
CONECT  300  296                                                                
CONECT  301  296                                                                
CONECT  302  297                                                                
CONECT  303  294  304  311                                                      
CONECT  304  303  305  307  312                                                 
CONECT  305  304  306  317                                                      
CONECT  306  305                                                                
CONECT  307  304  308  313  314                                                 
CONECT  308  307  309  310                                                      
CONECT  309  308                                                                
CONECT  310  308  315  316                                                      
CONECT  311  303                                                                
CONECT  312  304                                                                
CONECT  313  307                                                                
CONECT  314  307                                                                
CONECT  315  310                                                                
CONECT  316  310                                                                
CONECT  317  305  318  323                                                      
CONECT  318  317  319  321  324                                                 
CONECT  319  318  320  328                                                      
CONECT  320  319                                                                
CONECT  321  318  322  325  326                                                 
CONECT  322  321  327                                                           
CONECT  323  317                                                                
CONECT  324  318                                                                
CONECT  325  321                                                                
CONECT  326  321                                                                
CONECT  327  322                                                                
CONECT  328  319  329  337                                                      
CONECT  329  328  330  332  338                                                 
CONECT  330  329  331  345                                                      
CONECT  331  330                                                                
CONECT  332  329  333  339  340                                                 
CONECT  333  332  334  341  342                                                 
CONECT  334  333  335  336                                                      
CONECT  335  334                                                                
CONECT  336  334  343  344                                                      
CONECT  337  328                                                                
CONECT  338  329                                                                
CONECT  339  332                                                                
CONECT  340  332                                                                
CONECT  341  333                                                                
CONECT  342  333                                                                
CONECT  343  336                                                                
CONECT  344  336                                                                
CONECT  345  330  346  356                                                      
CONECT  346  345  347  349  357                                                 
CONECT  347  346  348  369                                                      
CONECT  348  347                                                                
CONECT  349  346  350  358  359                                                 
CONECT  350  349  351  360  361                                                 
CONECT  351  350  352  362  363                                                 
CONECT  352  351  353  364                                                      
CONECT  353  352  354  355                                                      
CONECT  354  353  365  366                                                      
CONECT  355  353  367  368                                                      
CONECT  356  345                                                                
CONECT  357  346                                                                
CONECT  358  349                                                                
CONECT  359  349                                                                
CONECT  360  350                                                                
CONECT  361  350                                                                
CONECT  362  351                                                                
CONECT  363  351                                                                
CONECT  364  352                                                                
CONECT  365  354                                                                
CONECT  366  354                                                                
CONECT  367  355                                                                
CONECT  368  355                                                                
CONECT  369  347  370  377                                                      
CONECT  370  369  371  373  378                                                 
CONECT  371  370  372  383                                                      
CONECT  372  371                                                                
CONECT  373  370  374  379  380                                                 
CONECT  374  373  375  376                                                      
CONECT  375  374                                                                
CONECT  376  374  381  382                                                      
CONECT  377  369                                                                
CONECT  378  370                                                                
CONECT  379  373                                                                
CONECT  380  373                                                                
CONECT  381  376                                                                
CONECT  382  376                                                                
CONECT  383  371  384  397                                                      
CONECT  384  383  385  387  398                                                 
CONECT  385  384  386  407                                                      
CONECT  386  385                                                                
CONECT  387  384  388  399  400                                                 
CONECT  388  387  389  390                                                      
CONECT  389  388  391  401                                                      
CONECT  390  388  392  393                                                      
CONECT  391  389  392  402                                                      
CONECT  392  390  391  394                                                      
CONECT  393  390  395  403                                                      
CONECT  394  392  396  404                                                      
CONECT  395  393  396  405                                                      
CONECT  396  394  395  406                                                      
CONECT  397  383                                                                
CONECT  398  384                                                                
CONECT  399  387                                                                
CONECT  400  387                                                                
CONECT  401  389                                                                
CONECT  402  391                                                                
CONECT  403  393                                                                
CONECT  404  394                                                                
CONECT  405  395                                                                
CONECT  406  396                                                                
CONECT  407  385  408  417                                                      
CONECT  408  407  409  411  418                                                 
CONECT  409  408  410  425                                                      
CONECT  410  409                                                                
CONECT  411  408  412  419  420                                                 
CONECT  412  411  413  414                                                      
CONECT  413  412  415  421                                                      
CONECT  414  412  416  422                                                      
CONECT  415  413  416  423                                                      
CONECT  416  414  415  424                                                      
CONECT  417  407                                                                
CONECT  418  408                                                                
CONECT  419  411                                                                
CONECT  420  411                                                                
CONECT  421  413                                                                
CONECT  422  414                                                                
CONECT  423  415                                                                
CONECT  424  416                                                                
CONECT  425  409  426  433                                                      
CONECT  426  425  427  429  434                                                 
CONECT  427  426  428  437                                                      
CONECT  428  427                                                                
CONECT  429  426  430  435  436                                                 
CONECT  430  429  431  432                                                      
CONECT  431  430                                                                
CONECT  432  430                                                                
CONECT  433  425                                                                
CONECT  434  426                                                                
CONECT  435  429                                                                
CONECT  436  429                                                                
CONECT  437  427  438  443                                                      
CONECT  438  437  439  441  444                                                 
CONECT  439  438  440  448                                                      
CONECT  440  439                                                                
CONECT  441  438  442  445  446                                                 
CONECT  442  441  447                                                           
CONECT  443  437                                                                
CONECT  444  438                                                                
CONECT  445  441                                                                
CONECT  446  441                                                                
CONECT  447  442                                                                
CONECT  448  439  449  456                                                      
CONECT  449  448  450  452  457                                                 
CONECT  450  449  451  467                                                      
CONECT  451  450                                                                
CONECT  452  449  453  454  458                                                 
CONECT  453  452  455  459  460                                                 
CONECT  454  452  461  462  463                                                 
CONECT  455  453  464  465  466                                                 
CONECT  456  448                                                                
CONECT  457  449                                                                
CONECT  458  452                                                                
CONECT  459  453                                                                
CONECT  460  453                                                                
CONECT  461  454                                                                
CONECT  462  454                                                                
CONECT  463  454                                                                
CONECT  464  455                                                                
CONECT  465  455                                                                
CONECT  466  455                                                                
CONECT  467  450  468  474                                                      
CONECT  468  467  469  471  475                                                 
CONECT  469  468  470  481                                                      
CONECT  470  469                                                                
CONECT  471  468  472  473  476                                                 
CONECT  472  471  477                                                           
CONECT  473  471  478  479  480                                                 
CONECT  474  467                                                                
CONECT  475  468                                                                
CONECT  476  471                                                                
CONECT  477  472                                                                
CONECT  478  473                                                                
CONECT  479  473                                                                
CONECT  480  473                                                                
CONECT  481  469  482  486                                                      
CONECT  482  481  483  485  487                                                 
CONECT  483  482  484  491                                                      
CONECT  484  483                                                                
CONECT  485  482  488  489  490                                                 
CONECT  486  481                                                                
CONECT  487  482                                                                
CONECT  488  485                                                                
CONECT  489  485                                                                
CONECT  490  485                                                                
CONECT  491  483  492  497                                                      
CONECT  492  491  493  495  498                                                 
CONECT  493  492  494  501                                                      
CONECT  494  493                                                                
CONECT  495  492  496  499  500                                                 
CONECT  496  495 1955                                                           
CONECT  497  491                                                                
CONECT  498  492                                                                
CONECT  499  495                                                                
CONECT  500  495                                                                
CONECT  501  493  502  510                                                      
CONECT  502  501  503  505  511                                                 
CONECT  503  502  504  523                                                      
CONECT  504  503                                                                
CONECT  505  502  506  512  513                                                 
CONECT  506  505  507  514  515                                                 
CONECT  507  506  508  516  517                                                 
CONECT  508  507  509  518  519                                                 
CONECT  509  508  520  521  522                                                 
CONECT  510  501                                                                
CONECT  511  502                                                                
CONECT  512  505                                                                
CONECT  513  505                                                                
CONECT  514  506                                                                
CONECT  515  506                                                                
CONECT  516  507                                                                
CONECT  517  507                                                                
CONECT  518  508                                                                
CONECT  519  508                                                                
CONECT  520  509                                                                
CONECT  521  509                                                                
CONECT  522  509                                                                
CONECT  523  503  524  532                                                      
CONECT  524  523  525  527  533                                                 
CONECT  525  524  526  538                                                      
CONECT  526  525                                                                
CONECT  527  524  528  534  535                                                 
CONECT  528  527  529  536  537                                                 
CONECT  529  528  530  531                                                      
CONECT  530  529                                                                
CONECT  531  529                                                                
CONECT  532  523                                                                
CONECT  533  524                                                                
CONECT  534  527                                                                
CONECT  535  527                                                                
CONECT  536  528                                                                
CONECT  537  528                                                                
CONECT  538  525  539  545                                                      
CONECT  539  538  540  542  546                                                 
CONECT  540  539  541  554                                                      
CONECT  541  540                                                                
CONECT  542  539  543  544  547                                                 
CONECT  543  542  548  549  550                                                 
CONECT  544  542  551  552  553                                                 
CONECT  545  538                                                                
CONECT  546  539                                                                
CONECT  547  542                                                                
CONECT  548  543                                                                
CONECT  549  543                                                                
CONECT  550  543                                                                
CONECT  551  544                                                                
CONECT  552  544                                                                
CONECT  553  544                                                                
CONECT  554  540  555  558                                                      
CONECT  555  554  556  559  560                                                 
CONECT  556  555  561  557                                                      
CONECT  557  556                                                                
CONECT  558  554                                                                
CONECT  559  555                                                                
CONECT  560  555                                                                
CONECT  561  556  562  566                                                      
CONECT  562  561  565  563  567                                                 
CONECT  563  562  564  571                                                      
CONECT  564  563                                                                
CONECT  565  562  568  569  570                                                 
CONECT  566  561                                                                
CONECT  567  562                                                                
CONECT  568  565                                                                
CONECT  569  565                                                                
CONECT  570  565                                                                
CONECT  571  563  572  580                                                      
CONECT  572  571  573  575  581                                                 
CONECT  573  572  574  588                                                      
CONECT  574  573                                                                
CONECT  575  572  576  582  583                                                 
CONECT  576  575  577  584  585                                                 
CONECT  577  576  578  579                                                      
CONECT  578  577                                                                
CONECT  579  577  586  587                                                      
CONECT  580  571                                                                
CONECT  581  572                                                                
CONECT  582  575                                                                
CONECT  583  575                                                                
CONECT  584  576                                                                
CONECT  585  576                                                                
CONECT  586  579                                                                
CONECT  587  579                                                                
CONECT  588  573  589  596                                                      
CONECT  589  588  590  592  597                                                 
CONECT  590  589  607  591                                                      
CONECT  591  590                                                                
CONECT  592  589  593  598  599                                                 
CONECT  593  592  594  595  600                                                 
CONECT  594  593  601  602  603                                                 
CONECT  595  593  604  605  606                                                 
CONECT  596  588                                                                
CONECT  597  589                                                                
CONECT  598  592                                                                
CONECT  599  592                                                                
CONECT  600  593                                                                
CONECT  601  594                                                                
CONECT  602  594                                                                
CONECT  603  594                                                                
CONECT  604  595                                                                
CONECT  605  595                                                                
CONECT  606  595                                                                
CONECT  607  590  608  614                                                      
CONECT  608  607  609  611  615                                                 
CONECT  609  608  623  610                                                      
CONECT  610  609                                                                
CONECT  611  608  612  613  616                                                 
CONECT  612  611  617  618  619                                                 
CONECT  613  611  620  621  622                                                 
CONECT  614  607                                                                
CONECT  615  608                                                                
CONECT  616  611                                                                
CONECT  617  612                                                                
CONECT  618  612                                                                
CONECT  619  612                                                                
CONECT  620  613                                                                
CONECT  621  613                                                                
CONECT  622  613                                                                
CONECT  623  609  624  630                                                      
CONECT  624  623  625  627  631                                                 
CONECT  625  624  626  639                                                      
CONECT  626  625                                                                
CONECT  627  624  628  629  632                                                 
CONECT  628  627  633  634  635                                                 
CONECT  629  627  636  637  638                                                 
CONECT  630  623                                                                
CONECT  631  624                                                                
CONECT  632  627                                                                
CONECT  633  628                                                                
CONECT  634  628                                                                
CONECT  635  628                                                                
CONECT  636  629                                                                
CONECT  637  629                                                                
CONECT  638  629                                                                
CONECT  639  625  640  647                                                      
CONECT  640  639  641  643  648                                                 
CONECT  641  640  658  642                                                      
CONECT  642  641                                                                
CONECT  643  640  644  645  649                                                 
CONECT  644  643  646  650  651                                                 
CONECT  645  643  652  653  654                                                 
CONECT  646  644  655  656  657                                                 
CONECT  647  639                                                                
CONECT  648  640                                                                
CONECT  649  643                                                                
CONECT  650  644                                                                
CONECT  651  644                                                                
CONECT  652  645                                                                
CONECT  653  645                                                                
CONECT  654  645                                                                
CONECT  655  646                                                                
CONECT  656  646                                                                
CONECT  657  646                                                                
CONECT  658  641  659  667                                                      
CONECT  659  658  660  662  668                                                 
CONECT  660  659  680  661                                                      
CONECT  661  660                                                                
CONECT  662  659  663  669  670                                                 
CONECT  663  662  664  671  672                                                 
CONECT  664  663  665  673  674                                                 
CONECT  665  664  666  675  676                                                 
CONECT  666  665  677  678  679                                                 
CONECT  667  658                                                                
CONECT  668  659                                                                
CONECT  669  662                                                                
CONECT  670  662                                                                
CONECT  671  663                                                                
CONECT  672  663                                                                
CONECT  673  664                                                                
CONECT  674  664                                                                
CONECT  675  665                                                                
CONECT  676  665                                                                
CONECT  677  666                                                                
CONECT  678  666                                                                
CONECT  679  666                                                                
CONECT  680  660  681  686                                                      
CONECT  681  680  682  684  687                                                 
CONECT  682  681  683  691                                                      
CONECT  683  682                                                                
CONECT  684  681  685  688  689                                                 
CONECT  685  684  690                                                           
CONECT  686  680                                                                
CONECT  687  681                                                                
CONECT  688  684                                                                
CONECT  689  684                                                                
CONECT  690  685                                                                
CONECT  691  682  692  696                                                      
CONECT  692  691  693  695  697                                                 
CONECT  693  692  694  701                                                      
CONECT  694  693                                                                
CONECT  695  692  698  699  700                                                 
CONECT  696  691                                                                
CONECT  697  692                                                                
CONECT  698  695                                                                
CONECT  699  695                                                                
CONECT  700  695                                                                
CONECT  701  693  702  710                                                      
CONECT  702  701  703  705  711                                                 
CONECT  703  702  704  716                                                      
CONECT  704  703                                                                
CONECT  705  702  706  712  713                                                 
CONECT  706  705  707  714  715                                                 
CONECT  707  706  708  709                                                      
CONECT  708  707                                                                
CONECT  709  707                                                                
CONECT  710  701                                                                
CONECT  711  702                                                                
CONECT  712  705                                                                
CONECT  713  705                                                                
CONECT  714  706                                                                
CONECT  715  706                                                                
CONECT  716  703  717  725                                                      
CONECT  717  716  718  720  726                                                 
CONECT  718  717  719  731                                                      
CONECT  719  718                                                                
CONECT  720  717  721  727  728                                                 
CONECT  721  720  722  729  730                                                 
CONECT  722  721  723  724                                                      
CONECT  723  722                                                                
CONECT  724  722                                                                
CONECT  725  716                                                                
CONECT  726  717                                                                
CONECT  727  720                                                                
CONECT  728  720                                                                
CONECT  729  721                                                                
CONECT  730  721                                                                
CONECT  731  718  732  740                                                      
CONECT  732  731  733  735  741                                                 
CONECT  733  732  734  748                                                      
CONECT  734  733                                                                
CONECT  735  732  736  742  743                                                 
CONECT  736  735  737  744  745                                                 
CONECT  737  736  738  739                                                      
CONECT  738  737                                                                
CONECT  739  737  746  747                                                      
CONECT  740  731                                                                
CONECT  741  732                                                                
CONECT  742  735                                                                
CONECT  743  735                                                                
CONECT  744  736                                                                
CONECT  745  736                                                                
CONECT  746  739                                                                
CONECT  747  739                                                                
CONECT  748  733  749  756                                                      
CONECT  749  748  750  752  757                                                 
CONECT  750  749  751  762                                                      
CONECT  751  750                                                                
CONECT  752  749  753  758  759                                                 
CONECT  753  752  754  755                                                      
CONECT  754  753                                                                
CONECT  755  753  760  761                                                      
CONECT  756  748                                                                
CONECT  757  749                                                                
CONECT  758  752                                                                
CONECT  759  752                                                                
CONECT  760  755                                                                
CONECT  761  755                                                                
CONECT  762  750  763  773                                                      
CONECT  763  762  764  766  774                                                 
CONECT  764  763  765  782                                                      
CONECT  765  764                                                                
CONECT  766  763  767  775  776                                                 
CONECT  767  766  768  769                                                      
CONECT  768  767  770  777                                                      
CONECT  769  767  771  778                                                      
CONECT  770  768  772  779                                                      
CONECT  771  769  772  780                                                      
CONECT  772  770  771  781                                                      
CONECT  773  762                                                                
CONECT  774  763                                                                
CONECT  775  766                                                                
CONECT  776  766                                                                
CONECT  777  768                                                                
CONECT  778  769                                                                
CONECT  779  770                                                                
CONECT  780  771                                                                
CONECT  781  772                                                                
CONECT  782  764  783  790                                                      
CONECT  783  782  784  786  791                                                 
CONECT  784  783  785  801                                                      
CONECT  785  784                                                                
CONECT  786  783  787  792  793                                                 
CONECT  787  786  788  789  794                                                 
CONECT  788  787  795  796  797                                                 
CONECT  789  787  798  799  800                                                 
CONECT  790  782                                                                
CONECT  791  783                                                                
CONECT  792  786                                                                
CONECT  793  786                                                                
CONECT  794  787                                                                
CONECT  795  788                                                                
CONECT  796  788                                                                
CONECT  797  788                                                                
CONECT  798  789                                                                
CONECT  799  789                                                                
CONECT  800  789                                                                
CONECT  801  784  802  810                                                      
CONECT  802  801  803  805  811                                                 
CONECT  803  802  804  818                                                      
CONECT  804  803                                                                
CONECT  805  802  806  812  813                                                 
CONECT  806  805  807  814  815                                                 
CONECT  807  806  809  808                                                      
CONECT  808  807                                                                
CONECT  809  807  816  817                                                      
CONECT  810  801                                                                
CONECT  811  802                                                                
CONECT  812  805                                                                
CONECT  813  805                                                                
CONECT  814  806                                                                
CONECT  815  806                                                                
CONECT  816  809                                                                
CONECT  817  809                                                                
CONECT  818  803  819  826                                                      
CONECT  819  818  820  822  827                                                 
CONECT  820  819  821  837                                                      
CONECT  821  820                                                                
CONECT  822  819  823  828  829                                                 
CONECT  823  822  824  825  830                                                 
CONECT  824  823  831  832  833                                                 
CONECT  825  823  834  835  836                                                 
CONECT  826  818                                                                
CONECT  827  819                                                                
CONECT  828  822                                                                
CONECT  829  822                                                                
CONECT  830  823                                                                
CONECT  831  824                                                                
CONECT  832  824                                                                
CONECT  833  824                                                                
CONECT  834  825                                                                
CONECT  835  825                                                                
CONECT  836  825                                                                
CONECT  837  820  838  846                                                      
CONECT  838  837  839  841  847                                                 
CONECT  839  838  840  854                                                      
CONECT  840  839                                                                
CONECT  841  838  842  848  849                                                 
CONECT  842  841  843  850  851                                                 
CONECT  843  842  844  845                                                      
CONECT  844  843                                                                
CONECT  845  843  852  853                                                      
CONECT  846  837                                                                
CONECT  847  838                                                                
CONECT  848  841                                                                
CONECT  849  841                                                                
CONECT  850  842                                                                
CONECT  851  842                                                                
CONECT  852  845                                                                
CONECT  853  845                                                                
CONECT  854  839  859  857  870                                                 
CONECT  854  858                                                  
CONECT  855  859  870  856  881                                                 
CONECT  856  855                                                                
CONECT  857  854  858                                                           
CONECT  858  854  857                                                           
CONECT  859  854  855  860  870                                                 
CONECT  859  871  874  873                                                  
CONECT  860  859  861  870  871                                                 
CONECT  860  877  878  872  876                                                 
CONECT  860  879                                                  
CONECT  861  860  871  878  868                                                 
CONECT  868  861                                                                
CONECT  870  854  855  859  860                                                 
CONECT  870  873  871  874                                                  
CONECT  871  859  860  861  879                                                 
CONECT  871  876  870  872  877                                                 
CONECT  871  878                                                  
CONECT  872  860  879  871  880                                                 
CONECT  873  870  874  859                                                      
CONECT  874  859  873  870                                                      
CONECT  876  871  877  860                                                      
CONECT  877  860  876  871                                                      
CONECT  878  860  861  871                                                      
CONECT  879  871  872  860                                                      
CONECT  880  872                                                                
CONECT  881  855  882  887                                                      
CONECT  882  881  883  885  888                                                 
CONECT  883  882  884  892                                                      
CONECT  884  883                                                                
CONECT  885  882  886  889  890                                                 
CONECT  886  885  891                                                           
CONECT  887  881                                                                
CONECT  888  882                                                                
CONECT  889  885                                                                
CONECT  890  885                                                                
CONECT  891  886                                                                
CONECT  892  883  893  903                                                      
CONECT  893  892  896  894  904                                                 
CONECT  894  893  895  916                                                      
CONECT  895  894                                                                
CONECT  896  893  897  905  906                                                 
CONECT  897  896  898  907  908                                                 
CONECT  898  897  899  909  910                                                 
CONECT  899  898  900  911                                                      
CONECT  900  899  901  902                                                      
CONECT  901  900  912  913                                                      
CONECT  902  900  914  915                                                      
CONECT  903  892                                                                
CONECT  904  893                                                                
CONECT  905  896                                                                
CONECT  906  896                                                                
CONECT  907  897                                                                
CONECT  908  897                                                                
CONECT  909  898                                                                
CONECT  910  898                                                                
CONECT  911  899                                                                
CONECT  912  901                                                                
CONECT  913  901                                                                
CONECT  914  902                                                                
CONECT  915  902                                                                
CONECT  916  894  917  922                                                      
CONECT  917  916  918  920  923                                                 
CONECT  918  917  919  927                                                      
CONECT  919  918                                                                
CONECT  920  917  921  924  925                                                 
CONECT  921  920  926                                                           
CONECT  922  916                                                                
CONECT  923  917                                                                
CONECT  924  920                                                                
CONECT  925  920                                                                
CONECT  926  921                                                                
CONECT  927  918  928  935                                                      
CONECT  928  927  929  931  936                                                 
CONECT  929  928  930  941                                                      
CONECT  930  929                                                                
CONECT  931  928  932  937  938                                                 
CONECT  932  931  933  934                                                      
CONECT  933  932                                                                
CONECT  934  932  939  940                                                      
CONECT  935  927                                                                
CONECT  936  928                                                                
CONECT  937  931                                                                
CONECT  938  931                                                                
CONECT  939  934                                                                
CONECT  940  934                                                                
CONECT  941  929  942  952                                                      
CONECT  942  941  943  945  953                                                 
CONECT  943  942  944  965                                                      
CONECT  944  943                                                                
CONECT  945  942  946  954  955                                                 
CONECT  946  945  947  956  957                                                 
CONECT  947  946  948  958  959                                                 
CONECT  948  947  949  960                                                      
CONECT  949  948  950  951                                                      
CONECT  950  949  961  962                                                      
CONECT  951  949  963  964                                                      
CONECT  952  941                                                                
CONECT  953  942                                                                
CONECT  954  945                                                                
CONECT  955  945                                                                
CONECT  956  946                                                                
CONECT  957  946                                                                
CONECT  958  947                                                                
CONECT  959  947                                                                
CONECT  960  948                                                                
CONECT  961  950                                                                
CONECT  962  950                                                                
CONECT  963  951                                                                
CONECT  964  951                                                                
CONECT  965  943  966  976                                                      
CONECT  966  965  967  969  977                                                 
CONECT  967  966  968  985                                                      
CONECT  968  967                                                                
CONECT  969  966  970  978  979                                                 
CONECT  970  969  971  972                                                      
CONECT  971  970  973  980                                                      
CONECT  972  970  974  981                                                      
CONECT  973  971  975  982                                                      
CONECT  974  972  975  983                                                      
CONECT  975  973  974  984                                                      
CONECT  976  965                                                                
CONECT  977  966                                                                
CONECT  978  969                                                                
CONECT  979  969                                                                
CONECT  980  971                                                                
CONECT  981  972                                                                
CONECT  982  973                                                                
CONECT  983  974                                                                
CONECT  984  975                                                                
CONECT  985  967  986  992                                                      
CONECT  986  985  987  989  993                                                 
CONECT  987  986  988  999                                                      
CONECT  988  987                                                                
CONECT  989  986  990  991  994                                                 
CONECT  990  989  995                                                           
CONECT  991  989  996  997  998                                                 
CONECT  992  985                                                                
CONECT  993  986                                                                
CONECT  994  989                                                                
CONECT  995  990                                                                
CONECT  996  991                                                                
CONECT  997  991                                                                
CONECT  998  991                                                                
CONECT  999  987 1000 1013                                                      
CONECT 1000  999 1001 1003 1014                                                 
CONECT 1001 1000 1002 1023                                                      
CONECT 1002 1001                                                                
CONECT 1003 1000 1004 1015 1016                                                 
CONECT 1004 1003 1005 1006                                                      
CONECT 1005 1004 1007 1017                                                      
CONECT 1006 1004 1008 1009                                                      
CONECT 1007 1005 1008 1018                                                      
CONECT 1008 1006 1007 1010                                                      
CONECT 1009 1006 1011 1019                                                      
CONECT 1010 1008 1012 1020                                                      
CONECT 1011 1009 1012 1021                                                      
CONECT 1012 1010 1011 1022                                                      
CONECT 1013  999                                                                
CONECT 1014 1000                                                                
CONECT 1015 1003                                                                
CONECT 1016 1003                                                                
CONECT 1017 1005                                                                
CONECT 1018 1007                                                                
CONECT 1019 1009                                                                
CONECT 1020 1010                                                                
CONECT 1021 1011                                                                
CONECT 1022 1012                                                                
CONECT 1023 1001 1024 1031                                                      
CONECT 1024 1023 1025 1027 1032                                                 
CONECT 1025 1024 1026 1040                                                      
CONECT 1026 1025                                                                
CONECT 1027 1024 1028 1033 1034                                                 
CONECT 1028 1027 1029 1035 1036                                                 
CONECT 1029 1028 1030                                                           
CONECT 1030 1029 1037 1038 1039                                                 
CONECT 1031 1023                                                                
CONECT 1032 1024                                                                
CONECT 1033 1027                                                                
CONECT 1034 1027                                                                
CONECT 1035 1028                                                                
CONECT 1036 1028                                                                
CONECT 1037 1030                                                                
CONECT 1038 1030                                                                
CONECT 1039 1030                                                                
CONECT 1040 1025 1041 1044                                                      
CONECT 1041 1040 1042 1045 1046                                                 
CONECT 1042 1041 1047 1043                                                      
CONECT 1043 1042                                                                
CONECT 1044 1040                                                                
CONECT 1045 1041                                                                
CONECT 1046 1041                                                                
CONECT 1047 1042 1048 1055                                                      
CONECT 1048 1047 1049 1051 1056                                                 
CONECT 1049 1048 1050 1066                                                      
CONECT 1050 1049                                                                
CONECT 1051 1048 1052 1057 1058                                                 
CONECT 1052 1051 1053 1054 1059                                                 
CONECT 1053 1052 1060 1061 1062                                                 
CONECT 1054 1052 1063 1064 1065                                                 
CONECT 1055 1047                                                                
CONECT 1056 1048                                                                
CONECT 1057 1051                                                                
CONECT 1058 1051                                                                
CONECT 1059 1052                                                                
CONECT 1060 1053                                                                
CONECT 1061 1053                                                                
CONECT 1062 1053                                                                
CONECT 1063 1054                                                                
CONECT 1064 1054                                                                
CONECT 1065 1054                                                                
CONECT 1066 1049 1067 1072                                                      
CONECT 1067 1066 1068 1070 1073                                                 
CONECT 1068 1067 1069 1077                                                      
CONECT 1069 1068                                                                
CONECT 1070 1067 1071 1074 1075                                                 
CONECT 1071 1070 1076                                                           
CONECT 1072 1066                                                                
CONECT 1073 1067                                                                
CONECT 1074 1070                                                                
CONECT 1075 1070                                                                
CONECT 1076 1071                                                                
CONECT 1077 1068 1078 1085                                                      
CONECT 1078 1077 1079 1081 1086                                                 
CONECT 1079 1078 1080 1089                                                      
CONECT 1080 1079                                                                
CONECT 1081 1078 1082 1087 1088                                                 
CONECT 1082 1081 1083 1084                                                      
CONECT 1083 1082                                                                
CONECT 1084 1082                                                                
CONECT 1085 1077                                                                
CONECT 1086 1078                                                                
CONECT 1087 1081                                                                
CONECT 1088 1081                                                                
CONECT 1089 1079 1090 1097                                                      
CONECT 1090 1089 1091 1093 1098                                                 
CONECT 1091 1090 1092 1108                                                      
CONECT 1092 1091                                                                
CONECT 1093 1090 1094 1099 1100                                                 
CONECT 1094 1093 1095 1096 1101                                                 
CONECT 1095 1094 1102 1103 1104                                                 
CONECT 1096 1094 1105 1106 1107                                                 
CONECT 1097 1089                                                                
CONECT 1098 1090                                                                
CONECT 1099 1093                                                                
CONECT 1100 1093                                                                
CONECT 1101 1094                                                                
CONECT 1102 1095                                                                
CONECT 1103 1095                                                                
CONECT 1104 1095                                                                
CONECT 1105 1096                                                                
CONECT 1106 1096                                                                
CONECT 1107 1096                                                                
CONECT 1108 1091 1109 1116                                                      
CONECT 1109 1108 1110 1112 1117                                                 
CONECT 1110 1109 1111 1122                                                      
CONECT 1111 1110                                                                
CONECT 1112 1109 1113 1118 1119                                                 
CONECT 1113 1112 1114 1115                                                      
CONECT 1114 1113                                                                
CONECT 1115 1113 1120 1121                                                      
CONECT 1116 1108                                                                
CONECT 1117 1109                                                                
CONECT 1118 1112                                                                
CONECT 1119 1112                                                                
CONECT 1120 1115                                                                
CONECT 1121 1115                                                                
CONECT 1122 1110 1123 1131                                                      
CONECT 1123 1122 1124 1126 1132                                                 
CONECT 1124 1123 1125 1139                                                      
CONECT 1125 1124                                                                
CONECT 1126 1123 1127 1133 1134                                                 
CONECT 1127 1126 1128 1135 1136                                                 
CONECT 1128 1127 1129 1130                                                      
CONECT 1129 1128                                                                
CONECT 1130 1128 1137 1138                                                      
CONECT 1131 1122                                                                
CONECT 1132 1123                                                                
CONECT 1133 1126                                                                
CONECT 1134 1126                                                                
CONECT 1135 1127                                                                
CONECT 1136 1127                                                                
CONECT 1137 1130                                                                
CONECT 1138 1130                                                                
CONECT 1139 1124 1140 1148                                                      
CONECT 1140 1139 1141 1143 1149                                                 
CONECT 1141 1140 1142 1154                                                      
CONECT 1142 1141                                                                
CONECT 1143 1140 1144 1150 1151                                                 
CONECT 1144 1143 1145 1152 1153                                                 
CONECT 1145 1144 1146 1147                                                      
CONECT 1146 1145                                                                
CONECT 1147 1145                                                                
CONECT 1148 1139                                                                
CONECT 1149 1140                                                                
CONECT 1150 1143                                                                
CONECT 1151 1143                                                                
CONECT 1152 1144                                                                
CONECT 1153 1144                                                                
CONECT 1154 1141 1155 1158                                                      
CONECT 1155 1154 1156 1159 1160                                                 
CONECT 1156 1155 1157 1161                                                      
CONECT 1157 1156                                                                
CONECT 1158 1154                                                                
CONECT 1159 1155                                                                
CONECT 1160 1155                                                                
CONECT 1161 1156 1162 1168                                                      
CONECT 1162 1161 1163 1165 1169                                                 
CONECT 1163 1162 1164 1175                                                      
CONECT 1164 1163                                                                
CONECT 1165 1162 1166 1167 1170                                                 
CONECT 1166 1165 1171                                                           
CONECT 1167 1165 1172 1173 1174                                                 
CONECT 1168 1161                                                                
CONECT 1169 1162                                                                
CONECT 1170 1165                                                                
CONECT 1171 1166                                                                
CONECT 1172 1167                                                                
CONECT 1173 1167                                                                
CONECT 1174 1167                                                                
CONECT 1175 1163 1176 1189                                                      
CONECT 1176 1175 1177 1179 1190                                                 
CONECT 1177 1176 1178 1199                                                      
CONECT 1178 1177                                                                
CONECT 1179 1176 1180 1191 1192                                                 
CONECT 1180 1179 1181 1182                                                      
CONECT 1181 1180 1183 1193                                                      
CONECT 1182 1180 1184 1185                                                      
CONECT 1183 1181 1184 1194                                                      
CONECT 1184 1182 1183 1186                                                      
CONECT 1185 1182 1187 1195                                                      
CONECT 1186 1184 1188 1196                                                      
CONECT 1187 1185 1188 1197                                                      
CONECT 1188 1186 1187 1198                                                      
CONECT 1189 1175                                                                
CONECT 1190 1176                                                                
CONECT 1191 1179                                                                
CONECT 1192 1179                                                                
CONECT 1193 1181                                                                
CONECT 1194 1183                                                                
CONECT 1195 1185                                                                
CONECT 1196 1186                                                                
CONECT 1197 1187                                                                
CONECT 1198 1188                                                                
CONECT 1199 1177 1200 1208                                                      
CONECT 1200 1199 1201 1203 1209                                                 
CONECT 1201 1200 1202 1216                                                      
CONECT 1202 1201                                                                
CONECT 1203 1200 1204 1210 1211                                                 
CONECT 1204 1203 1205 1212 1213                                                 
CONECT 1205 1204 1206 1207                                                      
CONECT 1206 1205                                                                
CONECT 1207 1205 1214 1215                                                      
CONECT 1208 1199                                                                
CONECT 1209 1200                                                                
CONECT 1210 1203                                                                
CONECT 1211 1203                                                                
CONECT 1212 1204                                                                
CONECT 1213 1204                                                                
CONECT 1214 1207                                                                
CONECT 1215 1207                                                                
CONECT 1216 1201 1217 1230                                                      
CONECT 1217 1216 1218 1220 1231                                                 
CONECT 1218 1217 1219 1240                                                      
CONECT 1219 1218                                                                
CONECT 1220 1217 1221 1232 1233                                                 
CONECT 1221 1220 1222 1223                                                      
CONECT 1222 1221 1224 1234                                                      
CONECT 1223 1221 1225 1226                                                      
CONECT 1224 1222 1225 1235                                                      
CONECT 1225 1223 1224 1227                                                      
CONECT 1226 1223 1228 1236                                                      
CONECT 1227 1225 1229 1237                                                      
CONECT 1228 1226 1229 1238                                                      
CONECT 1229 1227 1228 1239                                                      
CONECT 1230 1216                                                                
CONECT 1231 1217                                                                
CONECT 1232 1220                                                                
CONECT 1233 1220                                                                
CONECT 1234 1222                                                                
CONECT 1235 1224                                                                
CONECT 1236 1226                                                                
CONECT 1237 1227                                                                
CONECT 1238 1228                                                                
CONECT 1239 1229                                                                
CONECT 1240 1218 1241 1247                                                      
CONECT 1241 1240 1242 1244 1248                                                 
CONECT 1242 1241 1243 1256                                                      
CONECT 1243 1242                                                                
CONECT 1244 1241 1245 1246 1249                                                 
CONECT 1245 1244 1250 1251 1252                                                 
CONECT 1246 1244 1253 1254 1255                                                 
CONECT 1247 1240                                                                
CONECT 1248 1241                                                                
CONECT 1249 1244                                                                
CONECT 1250 1245                                                                
CONECT 1251 1245                                                                
CONECT 1252 1245                                                                
CONECT 1253 1246                                                                
CONECT 1254 1246                                                                
CONECT 1255 1246                                                                
CONECT 1256 1242 1257 1264                                                      
CONECT 1257 1256 1258 1260 1265                                                 
CONECT 1258 1257 1259 1268                                                      
CONECT 1259 1258                                                                
CONECT 1260 1257 1261 1266 1267                                                 
CONECT 1261 1260 1262 1263                                                      
CONECT 1262 1261                                                                
CONECT 1263 1261                                                                
CONECT 1264 1256                                                                
CONECT 1265 1257                                                                
CONECT 1266 1260                                                                
CONECT 1267 1260                                                                
CONECT 1268 1258 1269 1272                                                      
CONECT 1269 1268 1270 1273 1274                                                 
CONECT 1270 1269 1271 1275                                                      
CONECT 1271 1270                                                                
CONECT 1272 1268                                                                
CONECT 1273 1269                                                                
CONECT 1274 1269                                                                
CONECT 1275 1270 1276 1281                                                      
CONECT 1276 1275 1277 1279 1282                                                 
CONECT 1277 1276 1278 1286                                                      
CONECT 1278 1277                                                                
CONECT 1279 1276 1280 1283 1284                                                 
CONECT 1280 1279 1285                                                           
CONECT 1281 1275                                                                
CONECT 1282 1276                                                                
CONECT 1283 1279                                                                
CONECT 1284 1279                                                                
CONECT 1285 1280                                                                
CONECT 1286 1277 1287 1292                                                      
CONECT 1287 1286 1288 1290 1293                                                 
CONECT 1288 1287 1289 1300                                                      
CONECT 1289 1288                                                                
CONECT 1290 1287 1291 1294 1295                                                 
CONECT 1291 1290 1292 1296 1297                                                 
CONECT 1292 1286 1291 1298 1299                                                 
CONECT 1293 1287                                                                
CONECT 1294 1290                                                                
CONECT 1295 1290                                                                
CONECT 1296 1291                                                                
CONECT 1297 1291                                                                
CONECT 1298 1292                                                                
CONECT 1299 1292                                                                
CONECT 1300 1288 1301 1308                                                      
CONECT 1301 1300 1304 1302 1309                                                 
CONECT 1302 1301 1303 1319                                                      
CONECT 1303 1302                                                                
CONECT 1304 1301 1305 1310 1311                                                 
CONECT 1305 1304 1306 1307 1312                                                 
CONECT 1306 1305 1313 1314 1315                                                 
CONECT 1307 1305 1316 1317 1318                                                 
CONECT 1308 1300                                                                
CONECT 1309 1301                                                                
CONECT 1310 1304                                                                
CONECT 1311 1304                                                                
CONECT 1312 1305                                                                
CONECT 1313 1306                                                                
CONECT 1314 1306                                                                
CONECT 1315 1306                                                                
CONECT 1316 1307                                                                
CONECT 1317 1307                                                                
CONECT 1318 1307                                                                
CONECT 1319 1302 1320 1327                                                      
CONECT 1320 1319 1321 1323 1328                                                 
CONECT 1321 1320 1322 1338                                                      
CONECT 1322 1321                                                                
CONECT 1323 1320 1324 1329 1330                                                 
CONECT 1324 1323 1325 1326 1331                                                 
CONECT 1325 1324 1332 1333 1334                                                 
CONECT 1326 1324 1335 1336 1337                                                 
CONECT 1327 1319                                                                
CONECT 1328 1320                                                                
CONECT 1329 1323                                                                
CONECT 1330 1323                                                                
CONECT 1331 1324                                                                
CONECT 1332 1325                                                                
CONECT 1333 1325                                                                
CONECT 1334 1325                                                                
CONECT 1335 1326                                                                
CONECT 1336 1326                                                                
CONECT 1337 1326                                                                
CONECT 1338 1321 1339 1344                                                      
CONECT 1339 1338 1340 1342 1345                                                 
CONECT 1340 1339 1341 1352                                                      
CONECT 1341 1340                                                                
CONECT 1342 1339 1343 1346 1347                                                 
CONECT 1343 1342 1344 1348 1349                                                 
CONECT 1344 1338 1343 1350 1351                                                 
CONECT 1345 1339                                                                
CONECT 1346 1342                                                                
CONECT 1347 1342                                                                
CONECT 1348 1343                                                                
CONECT 1349 1343                                                                
CONECT 1350 1344                                                                
CONECT 1351 1344                                                                
CONECT 1352 1340 1353 1358                                                      
CONECT 1353 1352 1354 1356 1359                                                 
CONECT 1354 1353 1355 1363                                                      
CONECT 1355 1354                                                                
CONECT 1356 1353 1357 1360 1361                                                 
CONECT 1357 1356 1362                                                           
CONECT 1358 1352                                                                
CONECT 1359 1353                                                                
CONECT 1360 1356                                                                
CONECT 1361 1356                                                                
CONECT 1362 1357                                                                
CONECT 1363 1354 1364 1374                                                      
CONECT 1364 1363 1365 1367 1375                                                 
CONECT 1365 1364 1366 1383                                                      
CONECT 1366 1365                                                                
CONECT 1367 1364 1368 1376 1377                                                 
CONECT 1368 1367 1369 1370                                                      
CONECT 1369 1368 1371 1378                                                      
CONECT 1370 1368 1372 1379                                                      
CONECT 1371 1369 1373 1380                                                      
CONECT 1372 1370 1373 1381                                                      
CONECT 1373 1371 1372 1382                                                      
CONECT 1374 1363                                                                
CONECT 1375 1364                                                                
CONECT 1376 1367                                                                
CONECT 1377 1367                                                                
CONECT 1378 1369                                                                
CONECT 1379 1370                                                                
CONECT 1380 1371                                                                
CONECT 1381 1372                                                                
CONECT 1382 1373                                                                
CONECT 1383 1365 1384 1392                                                      
CONECT 1384 1383 1385 1387 1393                                                 
CONECT 1385 1384 1386 1405                                                      
CONECT 1386 1385                                                                
CONECT 1387 1384 1388 1394 1395                                                 
CONECT 1388 1387 1389 1396 1397                                                 
CONECT 1389 1388 1390 1398 1399                                                 
CONECT 1390 1389 1391 1400 1401                                                 
CONECT 1391 1390 1402 1403 1404                                                 
CONECT 1392 1383                                                                
CONECT 1393 1384                                                                
CONECT 1394 1387                                                                
CONECT 1395 1387                                                                
CONECT 1396 1388                                                                
CONECT 1397 1388                                                                
CONECT 1398 1389                                                                
CONECT 1399 1389                                                                
CONECT 1400 1390                                                                
CONECT 1401 1390                                                                
CONECT 1402 1391                                                                
CONECT 1403 1391                                                                
CONECT 1404 1391                                                                
CONECT 1405 1385 1406 1414                                                      
CONECT 1406 1405 1407 1409 1415                                                 
CONECT 1407 1406 1408 1422                                                      
CONECT 1408 1407                                                                
CONECT 1409 1406 1410 1416 1417                                                 
CONECT 1410 1409 1411 1418 1419                                                 
CONECT 1411 1410 1412 1413                                                      
CONECT 1412 1411                                                                
CONECT 1413 1411 1420 1421                                                      
CONECT 1414 1405                                                                
CONECT 1415 1406                                                                
CONECT 1416 1409                                                                
CONECT 1417 1409                                                                
CONECT 1418 1410                                                                
CONECT 1419 1410                                                                
CONECT 1420 1413                                                                
CONECT 1421 1413                                                                
CONECT 1422 1407 1423 1434                                                      
CONECT 1423 1422 1424 1426 1435                                                 
CONECT 1424 1423 1425 1443                                                      
CONECT 1425 1424                                                                
CONECT 1426 1423 1427 1436 1437                                                 
CONECT 1427 1426 1428 1429                                                      
CONECT 1428 1427 1430 1438                                                      
CONECT 1429 1427 1431 1439                                                      
CONECT 1430 1428 1432 1440                                                      
CONECT 1431 1429 1432 1441                                                      
CONECT 1432 1430 1431 1433                                                      
CONECT 1433 1432 1442                                                           
CONECT 1434 1422                                                                
CONECT 1435 1423                                                                
CONECT 1436 1426                                                                
CONECT 1437 1426                                                                
CONECT 1438 1428                                                                
CONECT 1439 1429                                                                
CONECT 1440 1430                                                                
CONECT 1441 1431                                                                
CONECT 1442 1433                                                                
CONECT 1443 1424 1444 1457                                                      
CONECT 1444 1443 1445 1447 1458                                                 
CONECT 1445 1444 1446 1467                                                      
CONECT 1446 1445                                                                
CONECT 1447 1444 1448 1459 1460                                                 
CONECT 1448 1447 1449 1450                                                      
CONECT 1449 1448 1451 1461                                                      
CONECT 1450 1448 1452 1453                                                      
CONECT 1451 1449 1452 1462                                                      
CONECT 1452 1450 1451 1454                                                      
CONECT 1453 1450 1455 1463                                                      
CONECT 1454 1452 1456 1464                                                      
CONECT 1455 1453 1456 1465                                                      
CONECT 1456 1454 1455 1466                                                      
CONECT 1457 1443                                                                
CONECT 1458 1444                                                                
CONECT 1459 1447                                                                
CONECT 1460 1447                                                                
CONECT 1461 1449                                                                
CONECT 1462 1451                                                                
CONECT 1463 1453                                                                
CONECT 1464 1454                                                                
CONECT 1465 1455                                                                
CONECT 1466 1456                                                                
CONECT 1467 1445 1468 1475                                                      
CONECT 1468 1467 1469 1471 1476                                                 
CONECT 1469 1468 1481 1470                                                      
CONECT 1470 1469                                                                
CONECT 1471 1468 1472 1477 1478                                                 
CONECT 1472 1471 1473 1474                                                      
CONECT 1473 1472                                                                
CONECT 1474 1472 1479 1480                                                      
CONECT 1475 1467                                                                
CONECT 1476 1468                                                                
CONECT 1477 1471                                                                
CONECT 1478 1471                                                                
CONECT 1479 1474                                                                
CONECT 1480 1474                                                                
CONECT 1481 1469 1482 1492                                                      
CONECT 1482 1481 1483 1485 1493                                                 
CONECT 1483 1482 1484 1505                                                      
CONECT 1484 1483                                                                
CONECT 1485 1482 1486 1494 1495                                                 
CONECT 1486 1485 1487 1496 1497                                                 
CONECT 1487 1486 1488 1498 1499                                                 
CONECT 1488 1487 1489 1500                                                      
CONECT 1489 1488 1490 1491                                                      
CONECT 1490 1489 1501 1502                                                      
CONECT 1491 1489 1503 1504                                                      
CONECT 1492 1481                                                                
CONECT 1493 1482                                                                
CONECT 1494 1485                                                                
CONECT 1495 1485                                                                
CONECT 1496 1486                                                                
CONECT 1497 1486                                                                
CONECT 1498 1487                                                                
CONECT 1499 1487                                                                
CONECT 1500 1488                                                                
CONECT 1501 1490                                                                
CONECT 1502 1490                                                                
CONECT 1503 1491                                                                
CONECT 1504 1491                                                                
CONECT 1505 1483 1506 1509                                                      
CONECT 1506 1505 1507 1510 1511                                                 
CONECT 1507 1506 1508 1512                                                      
CONECT 1508 1507                                                                
CONECT 1509 1505                                                                
CONECT 1510 1506                                                                
CONECT 1511 1506                                                                
CONECT 1512 1507 1513 1521                                                      
CONECT 1513 1512 1514 1516 1522                                                 
CONECT 1514 1513 1515 1527                                                      
CONECT 1515 1514                                                                
CONECT 1516 1513 1517 1523 1524                                                 
CONECT 1517 1516 1518 1525 1526                                                 
CONECT 1518 1517 1519 1520                                                      
CONECT 1519 1518                                                                
CONECT 1520 1518                                                                
CONECT 1521 1512                                                                
CONECT 1522 1513                                                                
CONECT 1523 1516                                                                
CONECT 1524 1516                                                                
CONECT 1525 1517                                                                
CONECT 1526 1517                                                                
CONECT 1527 1514 1528 1533                                                      
CONECT 1528 1527 1531 1529 1534                                                 
CONECT 1529 1528 1530 1541                                                      
CONECT 1530 1529                                                                
CONECT 1531 1528 1532 1535 1536                                                 
CONECT 1532 1531 1533 1537 1538                                                 
CONECT 1533 1527 1532 1539 1540                                                 
CONECT 1534 1528                                                                
CONECT 1535 1531                                                                
CONECT 1536 1531                                                                
CONECT 1537 1532                                                                
CONECT 1538 1532                                                                
CONECT 1539 1533                                                                
CONECT 1540 1533                                                                
CONECT 1541 1529 1542 1549                                                      
CONECT 1542 1541 1543 1545 1550                                                 
CONECT 1543 1542 1544 1555                                                      
CONECT 1544 1543                                                                
CONECT 1545 1542 1546 1551 1552                                                 
CONECT 1546 1545 1547 1548                                                      
CONECT 1547 1546                                                                
CONECT 1548 1546 1553 1554                                                      
CONECT 1549 1541                                                                
CONECT 1550 1542                                                                
CONECT 1551 1545                                                                
CONECT 1552 1545                                                                
CONECT 1553 1548                                                                
CONECT 1554 1548                                                                
CONECT 1555 1543 1556 1563                                                      
CONECT 1556 1555 1559 1557 1564                                                 
CONECT 1557 1556 1558 1569                                                      
CONECT 1558 1557                                                                
CONECT 1559 1556 1560 1565 1566                                                 
CONECT 1560 1559 1561 1562                                                      
CONECT 1561 1560                                                                
CONECT 1562 1560 1567 1568                                                      
CONECT 1563 1555                                                                
CONECT 1564 1556                                                                
CONECT 1565 1559                                                                
CONECT 1566 1559                                                                
CONECT 1567 1562                                                                
CONECT 1568 1562                                                                
CONECT 1569 1557 1570 1576                                                      
CONECT 1570 1569 1571 1573 1577                                                 
CONECT 1571 1570 1572 1585                                                      
CONECT 1572 1571                                                                
CONECT 1573 1570 1574 1575 1578                                                 
CONECT 1574 1573 1579 1580 1581                                                 
CONECT 1575 1573 1582 1583 1584                                                 
CONECT 1576 1569                                                                
CONECT 1577 1570                                                                
CONECT 1578 1573                                                                
CONECT 1579 1574                                                                
CONECT 1580 1574                                                                
CONECT 1581 1574                                                                
CONECT 1582 1575                                                                
CONECT 1583 1575                                                                
CONECT 1584 1575                                                                
CONECT 1585 1571 1586 1589                                                      
CONECT 1586 1585 1587 1590 1591                                                 
CONECT 1587 1586 1588 1592                                                      
CONECT 1588 1587                                                                
CONECT 1589 1585                                                                
CONECT 1590 1586                                                                
CONECT 1591 1586                                                                
CONECT 1592 1587 1593 1601                                                      
CONECT 1593 1592 1594 1596 1602                                                 
CONECT 1594 1593 1595 1607                                                      
CONECT 1595 1594                                                                
CONECT 1596 1593 1597 1603 1604                                                 
CONECT 1597 1596 1598 1605 1606                                                 
CONECT 1598 1597 1599 1600                                                      
CONECT 1599 1598                                                                
CONECT 1600 1598                                                                
CONECT 1601 1592                                                                
CONECT 1602 1593                                                                
CONECT 1603 1596                                                                
CONECT 1604 1596                                                                
CONECT 1605 1597                                                                
CONECT 1606 1597                                                                
CONECT 1607 1594 1608 1616                                                      
CONECT 1608 1607 1609 1611 1617                                                 
CONECT 1609 1608 1610 1622                                                      
CONECT 1610 1609                                                                
CONECT 1611 1608 1612 1618 1619                                                 
CONECT 1612 1611 1613 1620 1621                                                 
CONECT 1613 1612 1614 1615                                                      
CONECT 1614 1613                                                                
CONECT 1615 1613                                                                
CONECT 1616 1607                                                                
CONECT 1617 1608                                                                
CONECT 1618 1611                                                                
CONECT 1619 1611                                                                
CONECT 1620 1612                                                                
CONECT 1621 1612                                                                
CONECT 1622 1609 1623 1630                                                      
CONECT 1623 1622 1624 1626 1631                                                 
CONECT 1624 1623 1625 1634                                                      
CONECT 1625 1624                                                                
CONECT 1626 1623 1627 1632 1633                                                 
CONECT 1627 1626 1628 1629                                                      
CONECT 1628 1627                                                                
CONECT 1629 1627                                                                
CONECT 1630 1622                                                                
CONECT 1631 1623                                                                
CONECT 1632 1626                                                                
CONECT 1633 1626                                                                
CONECT 1634 1624 1635 1640                                                      
CONECT 1635 1634 1636 1638 1641                                                 
CONECT 1636 1635 1644 1637                                                      
CONECT 1637 1636                                                                
CONECT 1638 1635 1639 1642 1643                                                 
CONECT 1639 1638 1817                                                           
CONECT 1640 1634                                                                
CONECT 1641 1635                                                                
CONECT 1642 1638                                                                
CONECT 1643 1638                                                                
CONECT 1644 1636 1645 1649                                                      
CONECT 1645 1644 1646 1648 1650                                                 
CONECT 1646 1645 1647 1654                                                      
CONECT 1647 1646                                                                
CONECT 1648 1645 1651 1652 1653                                                 
CONECT 1649 1644                                                                
CONECT 1650 1645                                                                
CONECT 1651 1648                                                                
CONECT 1652 1648                                                                
CONECT 1653 1648                                                                
CONECT 1654 1646 1655 1663                                                      
CONECT 1655 1654 1656 1658 1664                                                 
CONECT 1656 1655 1657 1669                                                      
CONECT 1657 1656                                                                
CONECT 1658 1655 1659 1665 1666                                                 
CONECT 1659 1658 1660 1667 1668                                                 
CONECT 1660 1659 1661 1662                                                      
CONECT 1661 1660                                                                
CONECT 1662 1660                                                                
CONECT 1663 1654                                                                
CONECT 1664 1655                                                                
CONECT 1665 1658                                                                
CONECT 1666 1658                                                                
CONECT 1667 1659                                                                
CONECT 1668 1659                                                                
CONECT 1669 1656 1670 1680                                                      
CONECT 1670 1669 1671 1673 1681                                                 
CONECT 1671 1670 1672 1689                                                      
CONECT 1672 1671                                                                
CONECT 1673 1670 1674 1682 1683                                                 
CONECT 1674 1673 1675 1676                                                      
CONECT 1675 1674 1677 1684                                                      
CONECT 1676 1674 1678 1685                                                      
CONECT 1677 1675 1679 1686                                                      
CONECT 1678 1676 1679 1687                                                      
CONECT 1679 1677 1678 1688                                                      
CONECT 1680 1669                                                                
CONECT 1681 1670                                                                
CONECT 1682 1673                                                                
CONECT 1683 1673                                                                
CONECT 1684 1675                                                                
CONECT 1685 1676                                                                
CONECT 1686 1677                                                                
CONECT 1687 1678                                                                
CONECT 1688 1679                                                                
CONECT 1689 1671 1690 1695                                                      
CONECT 1690 1689 1693 1691 1696                                                 
CONECT 1691 1690 1692 1700                                                      
CONECT 1692 1691                                                                
CONECT 1693 1690 1694 1697 1698                                                 
CONECT 1694 1693 1699                                                           
CONECT 1695 1689                                                                
CONECT 1696 1690                                                                
CONECT 1697 1693                                                                
CONECT 1698 1693                                                                
CONECT 1699 1694                                                                
CONECT 1700 1691 1701 1704                                                      
CONECT 1701 1700 1702 1705 1706                                                 
CONECT 1702 1701 1703 1707                                                      
CONECT 1703 1702                                                                
CONECT 1704 1700                                                                
CONECT 1705 1701                                                                
CONECT 1706 1701                                                                
CONECT 1707 1702 1708 1715                                                      
CONECT 1708 1707 1709 1711 1716                                                 
CONECT 1709 1708 1710 1721                                                      
CONECT 1710 1709                                                                
CONECT 1711 1708 1712 1717 1718                                                 
CONECT 1712 1711 1713 1714                                                      
CONECT 1713 1712                                                                
CONECT 1714 1712 1719 1720                                                      
CONECT 1715 1707                                                                
CONECT 1716 1708                                                                
CONECT 1717 1711                                                                
CONECT 1718 1711                                                                
CONECT 1719 1714                                                                
CONECT 1720 1714                                                                
CONECT 1721 1709 1722 1725                                                      
CONECT 1722 1721 1723 1726 1727                                                 
CONECT 1723 1722 1724 1728                                                      
CONECT 1724 1723                                                                
CONECT 1725 1721                                                                
CONECT 1726 1722                                                                
CONECT 1727 1722                                                                
CONECT 1728 1723 1729 1742                                                      
CONECT 1729 1728 1730 1732 1743                                                 
CONECT 1730 1729 1752 1731                                                      
CONECT 1731 1730                                                                
CONECT 1732 1729 1733 1744 1745                                                 
CONECT 1733 1732 1734 1735                                                      
CONECT 1734 1733 1736 1746                                                      
CONECT 1735 1733 1738 1737                                                      
CONECT 1736 1734 1737 1747                                                      
CONECT 1737 1735 1736 1739                                                      
CONECT 1738 1735 1740 1748                                                      
CONECT 1739 1737 1741 1749                                                      
CONECT 1740 1738 1741 1750                                                      
CONECT 1741 1739 1740 1751                                                      
CONECT 1742 1728                                                                
CONECT 1743 1729                                                                
CONECT 1744 1732                                                                
CONECT 1745 1732                                                                
CONECT 1746 1734                                                                
CONECT 1747 1736                                                                
CONECT 1748 1738                                                                
CONECT 1749 1739                                                                
CONECT 1750 1740                                                                
CONECT 1751 1741                                                                
CONECT 1752 1730 1753 1760                                                      
CONECT 1753 1752 1754 1756 1761                                                 
CONECT 1754 1753 1755 1766                                                      
CONECT 1755 1754                                                                
CONECT 1756 1753 1757 1762 1763                                                 
CONECT 1757 1756 1758 1759                                                      
CONECT 1758 1757                                                                
CONECT 1759 1757 1764 1765                                                      
CONECT 1760 1752                                                                
CONECT 1761 1753                                                                
CONECT 1762 1756                                                                
CONECT 1763 1756                                                                
CONECT 1764 1759                                                                
CONECT 1765 1759                                                                
CONECT 1766 1754 1767 1774                                                      
CONECT 1767 1766 1768 1770 1775                                                 
CONECT 1768 1767 1769 1778                                                      
CONECT 1769 1768                                                                
CONECT 1770 1767 1771 1776 1777                                                 
CONECT 1771 1770 1772 1773                                                      
CONECT 1772 1771                                                                
CONECT 1773 1771                                                                
CONECT 1774 1766                                                                
CONECT 1775 1767                                                                
CONECT 1776 1770                                                                
CONECT 1777 1770                                                                
CONECT 1778 1768 1779 1786                                                      
CONECT 1779 1778 1782 1780 1787                                                 
CONECT 1780 1779 1781 1790                                                      
CONECT 1781 1780                                                                
CONECT 1782 1779 1783 1788 1789                                                 
CONECT 1783 1782 1785 1784                                                      
CONECT 1784 1783                                                                
CONECT 1785 1783                                                                
CONECT 1786 1778                                                                
CONECT 1787 1779                                                                
CONECT 1788 1782                                                                
CONECT 1789 1782                                                                
CONECT 1790 1780 1791 1799                                                      
CONECT 1791 1790 1792 1794 1800                                                 
CONECT 1792 1791 1793 1812                                                      
CONECT 1793 1792                                                                
CONECT 1794 1791 1795 1801 1802                                                 
CONECT 1795 1794 1796 1803 1804                                                 
CONECT 1796 1795 1797 1805 1806                                                 
CONECT 1797 1796 1798 1807 1808                                                 
CONECT 1798 1797 1809 1810 1811                                                 
CONECT 1799 1790                                                                
CONECT 1800 1791                                                                
CONECT 1801 1794                                                                
CONECT 1802 1794                                                                
CONECT 1803 1795                                                                
CONECT 1804 1795                                                                
CONECT 1805 1796                                                                
CONECT 1806 1796                                                                
CONECT 1807 1797                                                                
CONECT 1808 1797                                                                
CONECT 1809 1798                                                                
CONECT 1810 1798                                                                
CONECT 1811 1798                                                                
CONECT 1812 1792 1813 1818                                                      
CONECT 1813 1812 1814 1816 1819                                                 
CONECT 1814 1813 1815 1822                                                      
CONECT 1815 1814                                                                
CONECT 1816 1813 1817 1820 1821                                                 
CONECT 1817 1639 1816                                                           
CONECT 1818 1812                                                                
CONECT 1819 1813                                                                
CONECT 1820 1816                                                                
CONECT 1821 1816                                                                
CONECT 1822 1814 1823 1830                                                      
CONECT 1823 1822 1824 1826 1831                                                 
CONECT 1824 1823 1825 1836                                                      
CONECT 1825 1824                                                                
CONECT 1826 1823 1827 1832 1833                                                 
CONECT 1827 1826 1828 1829                                                      
CONECT 1828 1827                                                                
CONECT 1829 1827 1834 1835                                                      
CONECT 1830 1822                                                                
CONECT 1831 1823                                                                
CONECT 1832 1826                                                                
CONECT 1833 1826                                                                
CONECT 1834 1829                                                                
CONECT 1835 1829                                                                
CONECT 1836 1824 1837 1844                                                      
CONECT 1837 1836 1838 1840 1845                                                 
CONECT 1838 1837 1839 1855                                                      
CONECT 1839 1838                                                                
CONECT 1840 1837 1841 1846 1847                                                 
CONECT 1841 1840 1842 1843 1848                                                 
CONECT 1842 1841 1849 1850 1851                                                 
CONECT 1843 1841 1852 1853 1854                                                 
CONECT 1844 1836                                                                
CONECT 1845 1837                                                                
CONECT 1846 1840                                                                
CONECT 1847 1840                                                                
CONECT 1848 1841                                                                
CONECT 1849 1842                                                                
CONECT 1850 1842                                                                
CONECT 1851 1842                                                                
CONECT 1852 1843                                                                
CONECT 1853 1843                                                                
CONECT 1854 1843                                                                
CONECT 1855 1838 1856 1860                                                      
CONECT 1856 1855 1857 1859 1861                                                 
CONECT 1857 1856 1858 1865                                                      
CONECT 1858 1857                                                                
CONECT 1859 1856 1862 1863 1864                                                 
CONECT 1860 1855                                                                
CONECT 1861 1856                                                                
CONECT 1862 1859                                                                
CONECT 1863 1859                                                                
CONECT 1864 1859                                                                
CONECT 1865 1857 1866 1874                                                      
CONECT 1866 1865 1867 1869 1875                                                 
CONECT 1867 1866 1868 1887                                                      
CONECT 1868 1867                                                                
CONECT 1869 1866 1870 1876 1877                                                 
CONECT 1870 1869 1871 1878 1879                                                 
CONECT 1871 1870 1872 1880 1881                                                 
CONECT 1872 1871 1873 1882 1883                                                 
CONECT 1873 1872 1884 1885 1886                                                 
CONECT 1874 1865                                                                
CONECT 1875 1866                                                                
CONECT 1876 1869                                                                
CONECT 1877 1869                                                                
CONECT 1878 1870                                                                
CONECT 1879 1870                                                                
CONECT 1880 1871                                                                
CONECT 1881 1871                                                                
CONECT 1882 1872                                                                
CONECT 1883 1872                                                                
CONECT 1884 1873                                                                
CONECT 1885 1873                                                                
CONECT 1886 1873                                                                
CONECT 1887 1867 1888 1898                                                      
CONECT 1888 1887 1889 1891 1899                                                 
CONECT 1889 1888 1890 1907                                                      
CONECT 1890 1889                                                                
CONECT 1891 1888 1892 1900 1901                                                 
CONECT 1892 1891 1893 1894                                                      
CONECT 1893 1892 1895 1902                                                      
CONECT 1894 1892 1896 1903                                                      
CONECT 1895 1893 1897 1904                                                      
CONECT 1896 1894 1897 1905                                                      
CONECT 1897 1895 1896 1906                                                      
CONECT 1898 1887                                                                
CONECT 1899 1888                                                                
CONECT 1900 1891                                                                
CONECT 1901 1891                                                                
CONECT 1902 1893                                                                
CONECT 1903 1894                                                                
CONECT 1904 1895                                                                
CONECT 1905 1896                                                                
CONECT 1906 1897                                                                
CONECT 1907 1889 1908 1921                                                      
CONECT 1908 1907 1909 1911 1922                                                 
CONECT 1909 1908 1910 1931                                                      
CONECT 1910 1909                                                                
CONECT 1911 1908 1912 1923 1924                                                 
CONECT 1912 1911 1913 1914                                                      
CONECT 1913 1912 1915 1925                                                      
CONECT 1914 1912 1916 1917                                                      
CONECT 1915 1913 1916 1926                                                      
CONECT 1916 1914 1915 1918                                                      
CONECT 1917 1914 1919 1927                                                      
CONECT 1918 1916 1920 1928                                                      
CONECT 1919 1917 1920 1929                                                      
CONECT 1920 1918 1919 1930                                                      
CONECT 1921 1907                                                                
CONECT 1922 1908                                                                
CONECT 1923 1911                                                                
CONECT 1924 1911                                                                
CONECT 1925 1913                                                                
CONECT 1926 1915                                                                
CONECT 1927 1917                                                                
CONECT 1928 1918                                                                
CONECT 1929 1919                                                                
CONECT 1930 1920                                                                
CONECT 1931 1909 1932 1939                                                      
CONECT 1932 1931 1933 1935 1940                                                 
CONECT 1933 1932 1950 1934                                                      
CONECT 1934 1933                                                                
CONECT 1935 1932 1936 1937 1941                                                 
CONECT 1936 1935 1938 1942 1943                                                 
CONECT 1937 1935 1944 1945 1946                                                 
CONECT 1938 1936 1947 1948 1949                                                 
CONECT 1939 1931                                                                
CONECT 1940 1932                                                                
CONECT 1941 1935                                                                
CONECT 1942 1936                                                                
CONECT 1943 1936                                                                
CONECT 1944 1937                                                                
CONECT 1945 1937                                                                
CONECT 1946 1937                                                                
CONECT 1947 1938                                                                
CONECT 1948 1938                                                                
CONECT 1949 1938                                                                
CONECT 1950 1933 1951 1956                                                      
CONECT 1951 1950 1952 1954 1957                                                 
CONECT 1952 1951 1953 1960                                                      
CONECT 1953 1952                                                                
CONECT 1954 1951 1955 1958 1959                                                 
CONECT 1955  496 1954                                                           
CONECT 1956 1950                                                                
CONECT 1957 1951                                                                
CONECT 1958 1954                                                                
CONECT 1959 1954                                                                
CONECT 1960 1952 1961 1969                                                      
CONECT 1961 1960 1962 1964 1970                                                 
CONECT 1962 1961 1963 1982                                                      
CONECT 1963 1962                                                                
CONECT 1964 1961 1965 1971 1972                                                 
CONECT 1965 1964 1966 1973 1974                                                 
CONECT 1966 1965 1967 1975 1976                                                 
CONECT 1967 1966 1968 1977 1978                                                 
CONECT 1968 1967 1979 1980 1981                                                 
CONECT 1969 1960                                                                
CONECT 1970 1961                                                                
CONECT 1971 1964                                                                
CONECT 1972 1964                                                                
CONECT 1973 1965                                                                
CONECT 1974 1965                                                                
CONECT 1975 1966                                                                
CONECT 1976 1966                                                                
CONECT 1977 1967                                                                
CONECT 1978 1967                                                                
CONECT 1979 1968                                                                
CONECT 1980 1968                                                                
CONECT 1981 1968                                                                
CONECT 1982 1962 1983 1991                                                      
CONECT 1983 1982 1986 1984 1992                                                 
CONECT 1984 1983 1985 2004                                                      
CONECT 1985 1984                                                                
CONECT 1986 1983 1987 1993 1994                                                 
CONECT 1987 1986 1988 1995 1996                                                 
CONECT 1988 1987 1989 1997 1998                                                 
CONECT 1989 1988 1990 1999 2000                                                 
CONECT 1990 1989 2001 2002 2003                                                 
CONECT 1991 1982                                                                
CONECT 1992 1983                                                                
CONECT 1993 1986                                                                
CONECT 1994 1986                                                                
CONECT 1995 1987                                                                
CONECT 1996 1987                                                                
CONECT 1997 1988                                                                
CONECT 1998 1988                                                                
CONECT 1999 1989                                                                
CONECT 2000 1989                                                                
CONECT 2001 1990                                                                
CONECT 2002 1990                                                                
CONECT 2003 1990                                                                
CONECT 2004 1984 2005 2010                                                      
CONECT 2005 2004 2006 2008 2011                                                 
CONECT 2006 2005 2007 2015                                                      
CONECT 2007 2006                                                                
CONECT 2008 2005 2009 2012 2013                                                 
CONECT 2009 2008 2014                                                           
CONECT 2010 2004                                                                
CONECT 2011 2005                                                                
CONECT 2012 2008                                                                
CONECT 2013 2008                                                                
CONECT 2014 2009                                                                
CONECT 2015 2006 2016 2020                                                      
CONECT 2016 2015 2017 2019 2021                                                 
CONECT 2017 2016 2018 2025                                                      
CONECT 2018 2017                                                                
CONECT 2019 2016 2022 2023 2024                                                 
CONECT 2020 2015                                                                
CONECT 2021 2016                                                                
CONECT 2022 2019                                                                
CONECT 2023 2019                                                                
CONECT 2024 2019                                                                
CONECT 2025 2017 2026 2030                                                      
CONECT 2026 2025 2027 2029 2031                                                 
CONECT 2027 2026 2028 2035                                                      
CONECT 2028 2027                                                                
CONECT 2029 2026 2032 2033 2034                                                 
CONECT 2030 2025                                                                
CONECT 2031 2026                                                                
CONECT 2032 2029                                                                
CONECT 2033 2029                                                                
CONECT 2034 2029                                                                
CONECT 2035 2027 2036 2041                                                      
CONECT 2036 2035 2037 2039 2042                                                 
CONECT 2037 2036 2038 2046                                                      
CONECT 2038 2037                                                                
CONECT 2039 2036 2040 2043 2044                                                 
CONECT 2040 2039 2045                                                           
CONECT 2041 2035                                                                
CONECT 2042 2036                                                                
CONECT 2043 2039                                                                
CONECT 2044 2039                                                                
CONECT 2045 2040                                                                
CONECT 2046 2037 2047 2052                                                      
CONECT 2047 2046 2048 2050 2053                                                 
CONECT 2048 2047 2049 2054                                                      
CONECT 2049 2048                                                                
CONECT 2050 2047 2051 2055 2056                                                 
CONECT 2051    6 2050                                                           
CONECT 2052 2046                                                                
CONECT 2053 2047                                                                
CONECT 2054 2048                                                                
CONECT 2055 2050                                                                
CONECT 2056 2050                                                                
CONECT 2057                                                                     
CONECT 2058                                                                     
CONECT 2059 2060 2064 2065 2081                                                 
CONECT 2060 2059 2061 2063 2066                                                 
CONECT 2061 2060 2062 2067 2068                                                 
CONECT 2062 2061 2069 2070 2072                                                 
CONECT 2063 2060 2071                                                           
CONECT 2064 2059                                                                
CONECT 2065 2059                                                                
CONECT 2066 2060                                                                
CONECT 2067 2061                                                                
CONECT 2068 2061                                                                
CONECT 2069 2062                                                                
CONECT 2070 2062                                                                
CONECT 2071 2063                                                                
CONECT 2072 2062                                                                
CONECT 2073 2074 2078 2085 2086                                                 
CONECT 2074 2073 2075 2082 2087                                                 
CONECT 2075 2074 2076 2083 2088                                                 
CONECT 2076 2075 2077 2084 2089                                                 
CONECT 2077 2076 2079 2080 2090                                                 
CONECT 2078 2073 2091                                                           
CONECT 2079 2077 2081 2082 2092                                                 
CONECT 2080 2077 2093                                                           
CONECT 2081 2079 2059                                                           
CONECT 2082 2074 2079                                                           
CONECT 2083 2075 2094                                                           
CONECT 2084 2076 2095                                                           
CONECT 2085 2073                                                                
CONECT 2086 2073                                                                
CONECT 2087 2074                                                                
CONECT 2088 2075                                                                
CONECT 2089 2076                                                                
CONECT 2090 2077                                                                
CONECT 2091 2078                                                                
CONECT 2092 2079                                                                
CONECT 2093 2080                                                                
CONECT 2094 2083                                                                
CONECT 2095 2084                                                                
END                                                                             
