# Supplementary material for: Computational Pipeline for Accelerating the Design of Glycomimetics
Source: J Chem Inf Model. 2025 Nov 27;65(24):13374–85. doi: 10.1021/acs.jcim.5c02282 (PMC12728930; doi:10.1021/acs.jcim.5c02282)
Supplement: Supplementary file 2 [file ci5c02282_si_002.zip › gm_supp/Test/DC-SIGN/9ems/output/complex1-C2-C2_R.pdb]

TITLE     Generated by GMML                                                     
ATOM      1 N    CYX A 253      -5.714 -28.187 -41.338                       N  
ATOM      2 CA   CYX A 253      -5.372 -27.127 -40.394                       C  
ATOM      3 C    CYX A 253      -5.767 -27.515 -38.974                       C  
ATOM      4 O    CYX A 253      -6.800 -28.150 -38.767                       O  
ATOM      5 CB   CYX A 253      -6.056 -25.820 -40.792                       C  
ATOM      6 SG   CYX A 253      -5.927 -24.500 -39.563                       S  
ATOM      7 HN1  CYX A 253      -5.450 -27.927 -42.288                       H  
ATOM      8 HN2  CYX A 253      -6.700 -28.442 -41.277                       H  
ATOM      9 HN3  CYX A 253      -5.306 -29.081 -41.064                       H  
ATOM     10 HA   CYX A 253      -4.413 -26.983 -40.412                       H  
ATOM     11 HB2  CYX A 253      -5.655 -25.497 -41.614                       H  
ATOM     12 HB3  CYX A 253      -6.999 -25.996 -40.937                       H  
ATOM     13 N    HIS A 254      -4.945 -27.124 -38.001                       N  
ATOM     14 CA   HIS A 254      -5.160 -27.479 -36.601                       C  
ATOM     15 C    HIS A 254      -5.327 -26.211 -35.774                       C  
ATOM     16 O    HIS A 254      -4.404 -25.378 -35.736                       O  
ATOM     17 CB   HIS A 254      -3.989 -28.313 -36.069                       C  
ATOM     18 CG   HIS A 254      -3.779 -29.600 -36.805                       C  
ATOM     19 ND1  HIS A 254      -2.541 -30.007 -37.254                       N  
ATOM     20 CD2  HIS A 254      -4.649 -30.574 -37.166                       C  
ATOM     21 CE1  HIS A 254      -2.657 -31.173 -37.863                       C  
ATOM     22 NE2  HIS A 254      -3.926 -31.539 -37.824                       N  
ATOM     23 H    HIS A 254      -4.243 -26.644 -38.130                       H  
ATOM     24 HA   HIS A 254      -5.971 -28.005 -36.523                       H  
ATOM     25 HB2  HIS A 254      -3.175 -27.792 -36.145                       H  
ATOM     26 HB3  HIS A 254      -4.156 -28.527 -35.138                       H  
ATOM     27 HD1  HIS A 254      -1.671 -29.488 -37.134                       H  
ATOM     28 HD2  HIS A 254      -5.564 -30.585 -37.001                       H  
ATOM     29 HE1  HIS A 254      -1.964 -31.655 -38.253                       H  
ATOM     30 HE2  HIS A 254      -4.247 -32.265 -38.155                       H  
ATOM     31 N    PRO A 255      -6.460 -26.008 -35.092                       N  
ATOM     32 CA   PRO A 255      -6.613 -24.769 -34.312                       C  
ATOM     33 C    PRO A 255      -5.757 -24.723 -33.058                       C  
ATOM     34 O    PRO A 255      -5.344 -23.627 -32.660                       O  
ATOM     35 CB   PRO A 255      -8.111 -24.750 -33.978                       C  
ATOM     36 CG   PRO A 255      -8.507 -26.177 -33.973                       C  
ATOM     37 CD   PRO A 255      -7.671 -26.846 -35.031                       C  
ATOM     38 HA   PRO A 255      -6.404 -24.001 -34.866                       H  
ATOM     39 HB2  PRO A 255      -8.247 -24.351 -33.104                       H  
ATOM     40 HB3  PRO A 255      -8.594 -24.259 -34.661                       H  
ATOM     41 HG2  PRO A 255      -8.324 -26.561 -33.102                       H  
ATOM     42 HG3  PRO A 255      -9.450 -26.252 -34.187                       H  
ATOM     43 HD2  PRO A 255      -7.443 -27.749 -34.761                       H  
ATOM     44 HD3  PRO A 255      -8.132 -26.835 -35.884                       H  
ATOM     45 N    CYX A 256      -5.483 -25.857 -32.416                       N  
ATOM     46 CA   CYX A 256      -4.639 -25.891 -31.232                       C  
ATOM     47 C    CYX A 256      -3.478 -26.860 -31.412                       C  
ATOM     48 O    CYX A 256      -3.552 -27.791 -32.222                       O  
ATOM     49 CB   CYX A 256      -5.433 -26.295 -29.981                       C  
ATOM     50 SG   CYX A 256      -6.544 -25.028 -29.352                       S  
ATOM     51 H    CYX A 256      -5.780 -26.629 -32.653                       H  
ATOM     52 HA   CYX A 256      -4.271 -25.007 -31.081                       H  
ATOM     53 HB2  CYX A 256      -5.969 -27.075 -30.193                       H  
ATOM     54 HB3  CYX A 256      -4.806 -26.512 -29.273                       H  
ATOM     55 N    PRO A 257      -2.393 -26.675 -30.664                       N  
ATOM     56 CA   PRO A 257      -1.238 -27.568 -30.804                       C  
ATOM     57 C    PRO A 257      -1.558 -28.984 -30.349                       C  
ATOM     58 O    PRO A 257      -2.622 -29.283 -29.804                       O  
ATOM     59 CB   PRO A 257      -0.169 -26.927 -29.913                       C  
ATOM     60 CG   PRO A 257      -0.624 -25.530 -29.690                       C  
ATOM     61 CD   PRO A 257      -2.117 -25.571 -29.729                       C  
ATOM     62 HA   PRO A 257      -0.928 -27.583 -31.723                       H  
ATOM     63 HB2  PRO A 257      -0.115 -27.407 -29.072                       H  
ATOM     64 HB3  PRO A 257       0.687 -26.939 -30.369                       H  
ATOM     65 HG2  PRO A 257      -0.315 -25.222 -28.824                       H  
ATOM     66 HG3  PRO A 257      -0.281 -24.960 -30.396                       H  
ATOM     67 HD2  PRO A 257      -2.474 -25.773 -28.850                       H  
ATOM     68 HD3  PRO A 257      -2.471 -24.737 -30.075                       H  
ATOM     69 N    TRP A 258      -0.583 -29.862 -30.579                       N  
ATOM     70 CA   TRP A 258      -0.694 -31.286 -30.290                       C  
ATOM     71 C    TRP A 258      -1.042 -31.539 -28.829                       C  
ATOM     72 O    TRP A 258      -0.251 -31.234 -27.931                       O  
ATOM     73 CB   TRP A 258       0.618 -31.978 -30.668                       C  
ATOM     74 CG   TRP A 258       0.777 -33.394 -30.203                       C  
ATOM     75 CD1  TRP A 258       1.379 -33.815 -29.052                       C  
ATOM     76 CD2  TRP A 258       0.363 -34.579 -30.896                       C  
ATOM     77 NE1  TRP A 258       1.356 -35.188 -28.980                       N  
ATOM     78 CE2  TRP A 258       0.737 -35.681 -30.099                       C  
ATOM     79 CE3  TRP A 258      -0.291 -34.816 -32.109                       C  
ATOM     80 CZ2  TRP A 258       0.475 -36.999 -30.474                       C  
ATOM     81 CZ3  TRP A 258      -0.549 -36.126 -32.481                       C  
ATOM     82 CH2  TRP A 258      -0.167 -37.200 -31.665                       C  
ATOM     83 H    TRP A 258       0.178 -29.645 -30.915                       H  
ATOM     84 HA   TRP A 258      -1.401 -31.665 -30.836                       H  
ATOM     85 HB2  TRP A 258       0.693 -31.981 -31.635                       H  
ATOM     86 HB3  TRP A 258       1.351 -31.466 -30.291                       H  
ATOM     87 HD1  TRP A 258       1.750 -33.255 -28.410                       H  
ATOM     88 HE1  TRP A 258       1.675 -35.660 -28.336                       H  
ATOM     89 HE3  TRP A 258      -0.548 -34.109 -32.656                       H  
ATOM     90 HZ2  TRP A 258       0.727 -37.713 -29.935                       H  
ATOM     91 HZ3  TRP A 258      -0.985 -36.295 -33.285                       H  
ATOM     92 HH2  TRP A 258      -0.355 -38.068 -31.940                       H  
ATOM     93 N    GLU A 259      -2.239 -32.083 -28.597                       N  
ATOM     94 CA   GLU A 259      -2.717 -32.516 -27.285                       C  
ATOM     95 C    GLU A 259      -3.055 -31.353 -26.359                       C  
ATOM     96 O    GLU A 259      -3.214 -31.553 -25.151                       O  
ATOM     97 CB   GLU A 259      -1.714 -33.461 -26.608                       C  
ATOM     98 CG   GLU A 259      -1.544 -34.785 -27.349                       C  
ATOM     99 CD   GLU A 259      -0.867 -35.856 -26.515                       C  
ATOM    100 OE1  GLU A 259      -1.415 -36.979 -26.434                       O  
ATOM    101 OE2  GLU A 259       0.206 -35.577 -25.938                       O  
ATOM    102 H    GLU A 259      -2.818 -32.216 -29.218                       H  
ATOM    103 HA   GLU A 259      -3.536 -33.019 -27.417                       H  
ATOM    104 HB2  GLU A 259      -0.848 -33.026 -26.570                       H  
ATOM    105 HB3  GLU A 259      -2.024 -33.658 -25.710                       H  
ATOM    106 HG2  GLU A 259      -2.419 -35.116 -27.606                       H  
ATOM    107 HG3  GLU A 259      -1.002 -34.636 -28.139                       H  
ATOM    108 N    TRP A 260      -3.189 -30.140 -26.891                       N  
ATOM    109 CA   TRP A 260      -3.743 -29.051 -26.105                       C  
ATOM    110 C    TRP A 260      -5.268 -29.138 -26.098                       C  
ATOM    111 O    TRP A 260      -5.883 -29.794 -26.943                       O  
ATOM    112 CB   TRP A 260      -3.314 -27.687 -26.656                       C  
ATOM    113 CG   TRP A 260      -1.868 -27.348 -26.444                       C  
ATOM    114 CD1  TRP A 260      -0.798 -28.175 -26.604                       C  
ATOM    115 CD2  TRP A 260      -1.336 -26.080 -26.032                       C  
ATOM    116 NE1  TRP A 260       0.366 -27.503 -26.322                       N  
ATOM    117 CE2  TRP A 260       0.063 -26.216 -25.965                       C  
ATOM    118 CE3  TRP A 260      -1.908 -24.846 -25.709                       C  
ATOM    119 CZ2  TRP A 260       0.900 -25.164 -25.592                       C  
ATOM    120 CZ3  TRP A 260      -1.076 -23.804 -25.337                       C  
ATOM    121 CH2  TRP A 260       0.314 -23.970 -25.283                       C  
ATOM    122 H    TRP A 260      -2.969 -29.928 -27.695                       H  
ATOM    123 HA   TRP A 260      -3.429 -29.123 -25.191                       H  
ATOM    124 HB2  TRP A 260      -3.481 -27.674 -27.612                       H  
ATOM    125 HB3  TRP A 260      -3.843 -26.999 -26.224                       H  
ATOM    126 HD1  TRP A 260      -0.849 -29.064 -26.873                       H  
ATOM    127 HE1  TRP A 260       1.158 -27.838 -26.359                       H  
ATOM    128 HE3  TRP A 260      -2.830 -24.728 -25.744                       H  
ATOM    129 HZ2  TRP A 260       1.823 -25.273 -25.553                       H  
ATOM    130 HZ3  TRP A 260      -1.445 -22.978 -25.123                       H  
ATOM    131 HH2  TRP A 260       0.848 -23.252 -25.031                       H  
ATOM    132 N    THR A 261      -5.876 -28.465 -25.127                       N  
ATOM    133 CA   THR A 261      -7.326 -28.387 -25.028                       C  
ATOM    134 C    THR A 261      -7.810 -27.093 -25.670                       C  
ATOM    135 O    THR A 261      -7.148 -26.055 -25.575                       O  
ATOM    136 CB   THR A 261      -7.791 -28.444 -23.572                       C  
ATOM    137 OG1  THR A 261      -7.684 -27.143 -22.984                       O  
ATOM    138 CG2  THR A 261      -6.948 -29.438 -22.762                       C  
ATOM    139 H    THR A 261      -5.463 -28.039 -24.504                       H  
ATOM    140 HA   THR A 261      -7.722 -29.132 -25.506                       H  
ATOM    141 HB   THR A 261      -8.716 -28.734 -23.542                       H  
ATOM    142 HG1  THR A 261      -7.938 -27.167 -22.183                       H  
ATOM    143 1HG2 THR A 261      -7.257 -29.462 -21.843                       H  
ATOM    144 2HG2 THR A 261      -7.026 -30.327 -23.144                       H  
ATOM    145 3HG2 THR A 261      -6.016 -29.170 -22.775                       H  
ATOM    146 N    PHE A 262      -8.968 -27.163 -26.321                       N  
ATOM    147 CA   PHE A 262      -9.547 -26.035 -27.035                       C  
ATOM    148 C    PHE A 262     -10.841 -25.600 -26.364                       C  
ATOM    149 O    PHE A 262     -11.670 -26.436 -25.985                       O  
ATOM    150 CB   PHE A 262      -9.826 -26.395 -28.498                       C  
ATOM    151 CG   PHE A 262     -10.684 -25.388 -29.220                       C  
ATOM    152 CD1  PHE A 262     -10.111 -24.305 -29.865                       C  
ATOM    153 CD2  PHE A 262     -12.062 -25.527 -29.257                       C  
ATOM    154 CE1  PHE A 262     -10.897 -23.380 -30.524                       C  
ATOM    155 CE2  PHE A 262     -12.849 -24.602 -29.918                       C  
ATOM    156 CZ   PHE A 262     -12.266 -23.530 -30.548                       C  
ATOM    157 H    PHE A 262      -9.448 -27.875 -26.362                       H  
ATOM    158 HA   PHE A 262      -8.927 -25.289 -27.017                       H  
ATOM    159 HB2  PHE A 262      -8.982 -26.459 -28.970                       H  
ATOM    160 HB3  PHE A 262     -10.284 -27.250 -28.527                       H  
ATOM    161 HD1  PHE A 262      -9.188 -24.196 -29.850                       H  
ATOM    162 HD2  PHE A 262     -12.463 -26.249 -28.829                       H  
ATOM    163 HE1  PHE A 262     -10.501 -22.655 -30.953                       H  
ATOM    164 HE2  PHE A 262     -13.773 -24.705 -29.934                       H  
ATOM    165 HZ   PHE A 262     -12.795 -22.909 -30.995                       H  
ATOM    166 N    PHE A 263     -11.017 -24.287 -26.232                       N  
ATOM    167 CA   PHE A 263     -12.235 -23.744 -25.640                       C  
ATOM    168 C    PHE A 263     -12.432 -22.320 -26.129                       C  
ATOM    169 O    PHE A 263     -11.567 -21.465 -25.910                       O  
ATOM    170 CB   PHE A 263     -12.168 -23.776 -24.117                       C  
ATOM    171 CG   PHE A 263     -13.397 -23.232 -23.457                       C  
ATOM    172 CD1  PHE A 263     -14.537 -24.007 -23.349                       C  
ATOM    173 CD2  PHE A 263     -13.421 -21.945 -22.961                       C  
ATOM    174 CE1  PHE A 263     -15.674 -23.509 -22.752                       C  
ATOM    175 CE2  PHE A 263     -14.555 -21.445 -22.361                       C  
ATOM    176 CZ   PHE A 263     -15.683 -22.229 -22.259                       C  
ATOM    177 H    PHE A 263     -10.447 -23.691 -26.478                       H  
ATOM    178 HA   PHE A 263     -12.996 -24.273 -25.924                       H  
ATOM    179 HB2  PHE A 263     -12.056 -24.694 -23.827                       H  
ATOM    180 HB3  PHE A 263     -11.412 -23.242 -23.824                       H  
ATOM    181 HD1  PHE A 263     -14.536 -24.875 -23.683                       H  
ATOM    182 HD2  PHE A 263     -12.662 -21.411 -23.028                       H  
ATOM    183 HE1  PHE A 263     -16.433 -24.041 -22.683                       H  
ATOM    184 HE2  PHE A 263     -14.560 -20.577 -22.028                       H  
ATOM    185 HZ   PHE A 263     -16.449 -21.893 -21.854                       H  
ATOM    186 N    GLN A 264     -13.565 -22.070 -26.779                       N  
ATOM    187 CA   GLN A 264     -13.983 -20.726 -27.173                       C  
ATOM    188 C    GLN A 264     -12.830 -19.947 -27.808                       C  
ATOM    189 O    GLN A 264     -12.416 -18.887 -27.338                       O  
ATOM    190 CB   GLN A 264     -14.572 -19.977 -25.974                       C  
ATOM    191 CG   GLN A 264     -15.826 -20.629 -25.409                       C  
ATOM    192 CD   GLN A 264     -16.580 -19.724 -24.460                       C  
ATOM    193 OE1  GLN A 264     -16.108 -18.639 -24.114                       O  
ATOM    194 NE2  GLN A 264     -17.762 -20.161 -24.036                       N  
ATOM    195 H    GLN A 264     -14.126 -22.680 -27.009                       H  
ATOM    196 HA   GLN A 264     -14.683 -20.805 -27.840                       H  
ATOM    197 HB2  GLN A 264     -13.908 -19.945 -25.267                       H  
ATOM    198 HB3  GLN A 264     -14.803 -19.076 -26.249                       H  
ATOM    199 HG2  GLN A 264     -16.420 -20.858 -26.140                       H  
ATOM    200 HG3  GLN A 264     -15.574 -21.430 -24.923                       H  
ATOM    201 1HE2 GLN A 264     -18.058 -20.924 -24.301                       H  
ATOM    202 2HE2 GLN A 264     -18.229 -19.682 -23.496                       H  
ATOM    203 N    GLY A 265     -12.315 -20.500 -28.903                       N  
ATOM    204 CA   GLY A 265     -11.318 -19.803 -29.691                       C  
ATOM    205 C    GLY A 265     -10.000 -19.577 -28.994                       C  
ATOM    206 O    GLY A 265      -9.271 -18.649 -29.354                       O  
ATOM    207 H    GLY A 265     -12.528 -21.275 -29.206                       H  
ATOM    208 HA2  GLY A 265     -11.146 -20.310 -30.500                       H  
ATOM    209 HA3  GLY A 265     -11.671 -18.937 -29.949                       H  
ATOM    210 N    ASN A 266      -9.671 -20.398 -28.001                       N  
ATOM    211 CA   ASN A 266      -8.399 -20.300 -27.308                       C  
ATOM    212 C    ASN A 266      -7.850 -21.699 -27.076                       C  
ATOM    213 O    ASN A 266      -8.581 -22.692 -27.115                       O  
ATOM    214 CB   ASN A 266      -8.543 -19.542 -25.985                       C  
ATOM    215 CG   ASN A 266      -8.491 -18.037 -26.172                       C  
ATOM    216 OD1  ASN A 266      -7.603 -17.515 -26.849                       O  
ATOM    217 ND2  ASN A 266      -9.446 -17.331 -25.577                       N  
ATOM    218 H    ASN A 266     -10.178 -21.028 -27.709                       H  
ATOM    219 HA   ASN A 266      -7.769 -19.816 -27.866                       H  
ATOM    220 HB2  ASN A 266      -9.397 -19.766 -25.583                       H  
ATOM    221 HB3  ASN A 266      -7.819 -19.798 -25.393                       H  
ATOM    222 1HD2 ASN A 266      -9.459 -16.474 -25.654                       H  
ATOM    223 2HD2 ASN A 266     -10.050 -17.730 -25.113                       H  
ATOM    224 N    CYX A 267      -6.541 -21.765 -26.851                       N  
ATOM    225 CA   CYX A 267      -5.839 -23.025 -26.647                       C  
ATOM    226 C    CYX A 267      -5.220 -23.022 -25.261                       C  
ATOM    227 O    CYX A 267      -4.385 -22.165 -24.951                       O  
ATOM    228 CB   CYX A 267      -4.763 -23.233 -27.710                       C  
ATOM    229 SG   CYX A 267      -5.435 -23.325 -29.370                       S  
ATOM    230 H    CYX A 267      -6.027 -21.077 -26.811                       H  
ATOM    231 HA   CYX A 267      -6.470 -23.760 -26.701                       H  
ATOM    232 HB2  CYX A 267      -4.141 -22.489 -27.680                       H  
ATOM    233 HB3  CYX A 267      -4.297 -24.063 -27.529                       H  
ATOM    234 N    TYR A 268      -5.625 -23.978 -24.437                       N  
ATOM    235 CA   TYR A 268      -5.111 -24.105 -23.085                       C  
ATOM    236 C    TYR A 268      -4.282 -25.378 -22.968                       C  
ATOM    237 O    TYR A 268      -4.339 -26.272 -23.817                       O  
ATOM    238 CB   TYR A 268      -6.257 -24.102 -22.070                       C  
ATOM    239 CG   TYR A 268      -7.201 -22.930 -22.221                       C  
ATOM    240 CD1  TYR A 268      -8.218 -22.950 -23.169                       C  
ATOM    241 CD2  TYR A 268      -7.083 -21.806 -21.413                       C  
ATOM    242 CE1  TYR A 268      -9.086 -21.884 -23.311                       C  
ATOM    243 CE2  TYR A 268      -7.949 -20.735 -21.546                       C  
ATOM    244 CZ   TYR A 268      -8.949 -20.780 -22.498                       C  
ATOM    245 OH   TYR A 268      -9.818 -19.721 -22.644                       O  
ATOM    246 H    TYR A 268      -6.209 -24.575 -24.643                       H  
ATOM    247 HA   TYR A 268      -4.534 -23.350 -22.892                       H  
ATOM    248 HB2  TYR A 268      -6.774 -24.916 -22.179                       H  
ATOM    249 HB3  TYR A 268      -5.883 -24.069 -21.176                       H  
ATOM    250 HD1  TYR A 268      -8.314 -23.694 -23.719                       H  
ATOM    251 HD2  TYR A 268      -6.411 -21.773 -20.771                       H  
ATOM    252 HE1  TYR A 268      -9.761 -21.913 -23.951                       H  
ATOM    253 HE2  TYR A 268      -7.857 -19.989 -20.999                       H  
ATOM    254 HH   TYR A 268      -9.629 -19.116 -22.092                       H  
ATOM    255 N    PHE A 269      -3.502 -25.446 -21.892                       N  
ATOM    256 CA   PHE A 269      -2.552 -26.539 -21.699                       C  
ATOM    257 C    PHE A 269      -2.224 -26.635 -20.221                       C  
ATOM    258 O    PHE A 269      -1.704 -25.674 -19.649                       O  
ATOM    259 CB   PHE A 269      -1.283 -26.297 -22.514                       C  
ATOM    260 CG   PHE A 269      -0.082 -27.042 -22.007                       C  
ATOM    261 CD1  PHE A 269       0.067 -28.395 -22.262                       C  
ATOM    262 CD2  PHE A 269       0.906 -26.386 -21.290                       C  
ATOM    263 CE1  PHE A 269       1.174 -29.084 -21.804                       C  
ATOM    264 CE2  PHE A 269       2.017 -27.069 -20.827                       C  
ATOM    265 CZ   PHE A 269       2.151 -28.419 -21.084                       C  
ATOM    266 H    PHE A 269      -3.503 -24.868 -21.255                       H  
ATOM    267 HA   PHE A 269      -2.952 -27.375 -21.985                       H  
ATOM    268 HB2  PHE A 269      -1.442 -26.578 -23.428                       H  
ATOM    269 HB3  PHE A 269      -1.075 -25.350 -22.492                       H  
ATOM    270 HD1  PHE A 269      -0.588 -28.846 -22.745                       H  
ATOM    271 HD2  PHE A 269       0.819 -25.477 -21.114                       H  
ATOM    272 HE1  PHE A 269       1.262 -29.993 -21.978                       H  
ATOM    273 HE2  PHE A 269       2.672 -26.619 -20.344                       H  
ATOM    274 HZ   PHE A 269       2.897 -28.880 -20.774                       H  
ATOM    275 N    MET A 270      -2.521 -27.779 -19.607                       N  
ATOM    276 CA   MET A 270      -2.146 -28.020 -18.221                       C  
ATOM    277 C    MET A 270      -0.823 -28.768 -18.184                       C  
ATOM    278 O    MET A 270      -0.653 -29.781 -18.869                       O  
ATOM    279 CB   MET A 270      -3.220 -28.819 -17.482                       C  
ATOM    280 CG   MET A 270      -2.835 -29.165 -16.044                       C  
ATOM    281 SD   MET A 270      -4.250 -29.328 -14.931                       S  
ATOM    282 CE   MET A 270      -5.238 -30.542 -15.809                       C  
ATOM    283 H    MET A 270      -2.942 -28.432 -19.975                       H  
ATOM    284 HA   MET A 270      -2.041 -27.169 -17.769                       H  
ATOM    285 HB2  MET A 270      -4.037 -28.297 -17.455                       H  
ATOM    286 HB3  MET A 270      -3.375 -29.650 -17.957                       H  
ATOM    287 HG2  MET A 270      -2.358 -30.009 -16.043                       H  
ATOM    288 HG3  MET A 270      -2.264 -28.463 -15.696                       H  
ATOM    289 HE2  MET A 270      -5.468 -30.189 -16.683                       H  
ATOM    290 HE3  MET A 270      -4.722 -31.357 -15.906                       H  
ATOM    291 HE1  MET A 270      -6.045 -30.719 -15.300                       H  
ATOM    292 N    SER A 271       0.110 -28.262 -17.388                       N  
ATOM    293 CA   SER A 271       1.412 -28.892 -17.283                       C  
ATOM    294 C    SER A 271       1.286 -30.264 -16.635                       C  
ATOM    295 O    SER A 271       0.296 -30.587 -15.973                       O  
ATOM    296 CB   SER A 271       2.371 -28.020 -16.471                       C  
ATOM    297 OG   SER A 271       1.930 -27.882 -15.131                       O  
ATOM    298 H    SER A 271       0.013 -27.559 -16.901                       H  
ATOM    299 HA   SER A 271       1.784 -29.008 -18.171                       H  
ATOM    300 HB2  SER A 271       3.249 -28.433 -16.473                       H  
ATOM    301 HB3  SER A 271       2.419 -27.141 -16.879                       H  
ATOM    302 HG   SER A 271       1.885 -28.636 -14.764                       H  
ATOM    303 N    ASN A 272       2.308 -31.084 -16.853                       N  
ATOM    304 CA   ASN A 272       2.434 -32.366 -16.177                       C  
ATOM    305 C    ASN A 272       3.679 -32.415 -15.302                       C  
ATOM    306 O    ASN A 272       4.049 -33.493 -14.821                       O  
ATOM    307 CB   ASN A 272       2.440 -33.503 -17.201                       C  
ATOM    308 CG   ASN A 272       1.127 -33.602 -17.965                       C  
ATOM    309 OD1  ASN A 272       0.083 -33.911 -17.389                       O  
ATOM    310 ND2  ASN A 272       1.174 -33.338 -19.266                       N  
ATOM    311 H    ASN A 272       2.952 -30.915 -17.398                       H  
ATOM    312 HA   ASN A 272       1.663 -32.490 -15.601                       H  
ATOM    313 HB2  ASN A 272       3.151 -33.349 -17.842                       H  
ATOM    314 HB3  ASN A 272       2.583 -34.344 -16.739                       H  
ATOM    315 1HD2 ASN A 272       0.458 -33.381 -19.740                       H  
ATOM    316 2HD2 ASN A 272       1.921 -33.125 -19.635                       H  
ATOM    317 N    SER A 273       4.341 -31.277 -15.105                       N  
ATOM    318 CA   SER A 273       5.358 -31.100 -14.082                       C  
ATOM    319 C    SER A 273       5.014 -29.850 -13.280                       C  
ATOM    320 O    SER A 273       4.114 -29.088 -13.641                       O  
ATOM    321 CB   SER A 273       6.757 -30.979 -14.696                       C  
ATOM    322 OG   SER A 273       6.950 -29.688 -15.252                       O  
ATOM    323 H    SER A 273       4.210 -30.568 -15.574                       H  
ATOM    324 HA   SER A 273       5.351 -31.862 -13.482                       H  
ATOM    325 HB3  SER A 273       6.854 -31.643 -15.396                       H  
ATOM    326 HB2  SER A 273       7.421 -31.127 -14.003                       H  
ATOM    327 HG   SER A 273       7.719 -29.631 -15.586                       H  
ATOM    328 N    GLN A 274       5.736 -29.631 -12.187                       N  
ATOM    329 CA   GLN A 274       5.441 -28.525 -11.291                       C  
ATOM    330 C    GLN A 274       6.556 -27.485 -11.314                       C  
ATOM    331 O    GLN A 274       7.728 -27.805 -11.525                       O  
ATOM    332 CB   GLN A 274       5.229 -29.026  -9.863                       C  
ATOM    333 CG   GLN A 274       4.142 -30.086  -9.748                       C  
ATOM    334 CD   GLN A 274       3.828 -30.439  -8.312                       C  
ATOM    335 OE1  GLN A 274       4.489 -31.286  -7.711                       O  
ATOM    336 NE2  GLN A 274       2.817 -29.785  -7.749                       N  
ATOM    337 H    GLN A 274       6.405 -30.112 -11.943                       H  
ATOM    338 HA   GLN A 274       4.623 -28.093 -11.581                       H  
ATOM    339 HB2  GLN A 274       6.058 -29.414  -9.541                       H  
ATOM    340 HB3  GLN A 274       4.975 -28.277  -9.302                       H  
ATOM    341 HG2  GLN A 274       3.330 -29.752 -10.161                       H  
ATOM    342 HG3  GLN A 274       4.437 -30.893 -10.199                       H  
ATOM    343 1HE2 GLN A 274       2.379 -29.199  -8.201                       H  
ATOM    344 2HE2 GLN A 274       2.599 -29.950  -6.933                       H  
ATOM    345 N    ARG A 275       6.166 -26.231 -11.089                       N  
ATOM    346 CA   ARG A 275       7.084 -25.101 -11.102                       C  
ATOM    347 C    ARG A 275       6.569 -24.042 -10.143                       C  
ATOM    348 O    ARG A 275       5.397 -24.049  -9.757                       O  
ATOM    349 CB   ARG A 275       7.215 -24.485 -12.498                       C  
ATOM    350 CG   ARG A 275       8.018 -25.296 -13.490                       C  
ATOM    351 CD   ARG A 275       8.201 -24.519 -14.789                       C  
ATOM    352 NE   ARG A 275       8.912 -25.288 -15.806                       N  
ATOM    353 CZ   ARG A 275       9.712 -24.761 -16.728                       C  
ATOM    354 NH1  ARG A 275       9.929 -23.452 -16.772                       N  
ATOM    355 NH2  ARG A 275      10.311 -25.551 -17.608                       N  
ATOM    356 H    ARG A 275       5.353 -26.008 -10.923                       H  
ATOM    357 HA   ARG A 275       7.961 -25.389 -10.806                       H  
ATOM    358 HB2  ARG A 275       6.326 -24.370 -12.868                       H  
ATOM    359 HB3  ARG A 275       7.645 -23.620 -12.413                       H  
ATOM    360 HG2  ARG A 275       8.895 -25.485 -13.120                       H  
ATOM    361 HG3  ARG A 275       7.549 -26.121 -13.689                       H  
ATOM    362 HD2  ARG A 275       7.329 -24.286 -15.144                       H  
ATOM    363 HD3  ARG A 275       8.712 -23.715 -14.608                       H  
ATOM    364 HE   ARG A 275       8.806 -26.142 -15.809                       H  
ATOM    365 HH11 ARG A 275       9.544 -22.934 -16.203                       H  
ATOM    366 HH12 ARG A 275      10.450 -23.122 -17.371                       H  
ATOM    367 HH21 ARG A 275      10.178 -26.400 -17.585                       H  
ATOM    368 HH22 ARG A 275      10.832 -25.213 -18.204                       H  
ATOM    369 N    ASN A 276       7.449 -23.113  -9.777                       N  
ATOM    370 CA   ASN A 276       6.979 -21.966  -9.019                       C  
ATOM    371 C    ASN A 276       6.361 -20.948  -9.974                       C  
ATOM    372 O    ASN A 276       6.443 -21.074 -11.199                       O  
ATOM    373 CB   ASN A 276       8.109 -21.348  -8.190                       C  
ATOM    374 CG   ASN A 276       9.044 -20.488  -9.011                       C  
ATOM    375 OD1  ASN A 276       8.734 -19.339  -9.325                       O  
ATOM    376 ND2  ASN A 276      10.212 -21.029  -9.338                       N  
ATOM    377 H    ASN A 276       8.291 -23.124  -9.948                       H  
ATOM    378 HA   ASN A 276       6.286 -22.258  -8.406                       H  
ATOM    379 HB2  ASN A 276       7.722 -20.791  -7.497                       H  
ATOM    380 HB3  ASN A 276       8.631 -22.060  -7.790                       H  
ATOM    381 1HD2 ASN A 276      10.779 -20.580  -9.801                       H  
ATOM    382 2HD2 ASN A 276      10.395 -21.834  -9.096                       H  
ATOM    383 N    TRP A 277       5.722 -19.929  -9.398                       N  
ATOM    384 CA   TRP A 277       4.876 -19.044 -10.194                       C  
ATOM    385 C    TRP A 277       5.666 -18.366 -11.306                       C  
ATOM    386 O    TRP A 277       5.222 -18.319 -12.459                       O  
ATOM    387 CB   TRP A 277       4.217 -18.001  -9.295                       C  
ATOM    388 CG   TRP A 277       3.093 -17.280  -9.969                       C  
ATOM    389 CD1  TRP A 277       1.858 -17.779 -10.256                       C  
ATOM    390 CD2  TRP A 277       3.098 -15.926 -10.438                       C  
ATOM    391 NE1  TRP A 277       1.091 -16.823 -10.875                       N  
ATOM    392 CE2  TRP A 277       1.828 -15.675 -10.995                       C  
ATOM    393 CE3  TRP A 277       4.050 -14.901 -10.437                       C  
ATOM    394 CZ2  TRP A 277       1.486 -14.443 -11.547                       C  
ATOM    395 CZ3  TRP A 277       3.710 -13.681 -10.986                       C  
ATOM    396 CH2  TRP A 277       2.439 -13.461 -11.533                       C  
ATOM    397 H    TRP A 277       5.761 -19.732  -8.562                       H  
ATOM    398 HA   TRP A 277       4.172 -19.569 -10.606                       H  
ATOM    399 HB2  TRP A 277       3.861 -18.443  -8.508                       H  
ATOM    400 HB3  TRP A 277       4.881 -17.344  -9.034                       H  
ATOM    401 HD1  TRP A 277       1.575 -18.644 -10.061                       H  
ATOM    402 HE1  TRP A 277       0.280 -16.927 -11.140                       H  
ATOM    403 HE3  TRP A 277       4.894 -15.039 -10.073                       H  
ATOM    404 HZ2  TRP A 277       0.645 -14.295 -11.914                       H  
ATOM    405 HZ3  TRP A 277       4.335 -12.992 -10.990                       H  
ATOM    406 HH2  TRP A 277       2.239 -12.629 -11.897                       H  
ATOM    407 N    HIS A 278       6.839 -17.826 -10.978                       N  
ATOM    408 CA   HIS A 278       7.633 -17.135 -11.988                       C  
ATOM    409 C    HIS A 278       8.147 -18.111 -13.037                       C  
ATOM    410 O    HIS A 278       8.081 -17.835 -14.241                       O  
ATOM    411 CB   HIS A 278       8.787 -16.385 -11.324                       C  
ATOM    412 CG   HIS A 278       8.342 -15.320 -10.370                       C  
ATOM    413 ND1  HIS A 278       8.437 -15.457  -9.001                       N  
ATOM    414 CD2  HIS A 278       7.787 -14.104 -10.589                       C  
ATOM    415 CE1  HIS A 278       7.967 -14.369  -8.418                       C  
ATOM    416 NE2  HIS A 278       7.567 -13.532  -9.359                       N  
ATOM    417 H    HIS A 278       7.191 -17.845 -10.194                       H  
ATOM    418 HA   HIS A 278       7.072 -16.482 -12.436                       H  
ATOM    419 HB2  HIS A 278       9.329 -17.020 -10.829                       H  
ATOM    420 HB3  HIS A 278       9.323 -15.962 -12.013                       H  
ATOM    421 HD1  HIS A 278       8.812 -16.271  -8.515                       H  
ATOM    422 HD2  HIS A 278       7.596 -13.725 -11.416                       H  
ATOM    423 HE1  HIS A 278       7.925 -14.217  -7.501                       H  
ATOM    424 HE2  HIS A 278       7.223 -12.755  -9.223                       H  
ATOM    425 N    ASP A 279       8.657 -19.265 -12.602                       N  
ATOM    426 CA   ASP A 279       9.076 -20.284 -13.558                       C  
ATOM    427 C    ASP A 279       7.921 -20.760 -14.427                       C  
ATOM    428 O    ASP A 279       8.156 -21.261 -15.532                       O  
ATOM    429 CB   ASP A 279       9.696 -21.475 -12.826                       C  
ATOM    430 CG   ASP A 279      11.054 -21.152 -12.240                       C  
ATOM    431 OD1  ASP A 279      11.520 -20.007 -12.423                       O  
ATOM    432 OD2  ASP A 279      11.654 -22.042 -11.596                       O  
ATOM    433 H    ASP A 279       8.767 -19.477 -11.776                       H  
ATOM    434 HA   ASP A 279       9.752 -19.907 -14.142                       H  
ATOM    435 HB2  ASP A 279       9.111 -21.740 -12.100                       H  
ATOM    436 HB3  ASP A 279       9.805 -22.209 -13.451                       H  
ATOM    437 N    SER A 280       6.682 -20.608 -13.958                       N  
ATOM    438 CA   SER A 280       5.528 -21.058 -14.728                       C  
ATOM    439 C    SER A 280       5.231 -20.115 -15.886                       C  
ATOM    440 O    SER A 280       5.097 -20.556 -17.033                       O  
ATOM    441 CB   SER A 280       4.307 -21.190 -13.817                       C  
ATOM    442 OG   SER A 280       4.415 -22.337 -12.992                       O  
ATOM    443 H    SER A 280       6.486 -20.249 -13.201                       H  
ATOM    444 HA   SER A 280       5.720 -21.934 -15.098                       H  
ATOM    445 HB2  SER A 280       4.245 -20.402 -13.255                       H  
ATOM    446 HB3  SER A 280       3.511 -21.269 -14.365                       H  
ATOM    447 HG   SER A 280       4.469 -23.028 -13.467                       H  
ATOM    448 N    ILE A 281       5.109 -18.813 -15.609                       N  
ATOM    449 CA   ILE A 281       4.915 -17.856 -16.697                       C  
ATOM    450 C    ILE A 281       6.063 -17.959 -17.692                       C  
ATOM    451 O    ILE A 281       5.858 -17.877 -18.909                       O  
ATOM    452 CB   ILE A 281       4.748 -16.420 -16.153                       C  
ATOM    453 CG1  ILE A 281       4.397 -15.438 -17.281                       C  
ATOM    454 CG2  ILE A 281       5.998 -15.938 -15.439                       C  
ATOM    455 CD1  ILE A 281       3.905 -14.056 -16.813                       C  
ATOM    456 H    ILE A 281       5.134 -18.468 -14.822                       H  
ATOM    457 HA   ILE A 281       4.099 -18.086 -17.168                       H  
ATOM    458 HB   ILE A 281       4.018 -16.422 -15.515                       H  
ATOM    459 2HG1 ILE A 281       5.188 -15.297 -17.826                       H  
ATOM    460 3HG1 ILE A 281       3.694 -15.830 -17.824                       H  
ATOM    461 1HG2 ILE A 281       5.850 -15.036 -15.116                       H  
ATOM    462 2HG2 ILE A 281       6.185 -16.531 -14.695                       H  
ATOM    463 3HG2 ILE A 281       6.741 -15.947 -16.064                       H  
ATOM    464 1HD1 ILE A 281       3.709 -13.511 -17.591                       H  
ATOM    465 2HD1 ILE A 281       3.103 -14.171 -16.279                       H  
ATOM    466 3HD1 ILE A 281       4.599 -13.638 -16.281                       H  
ATOM    467 N    THR A 282       7.286 -18.154 -17.198                       N  
ATOM    468 CA   THR A 282       8.404 -18.426 -18.094                       C  
ATOM    469 C    THR A 282       8.087 -19.609 -19.000                       C  
ATOM    470 O    THR A 282       8.250 -19.536 -20.222                       O  
ATOM    471 CB   THR A 282       9.676 -18.696 -17.287                       C  
ATOM    472 OG1  THR A 282       9.877 -17.642 -16.339                       O  
ATOM    473 CG2  THR A 282      10.892 -18.781 -18.206                       C  
ATOM    474 H    THR A 282       7.491 -18.133 -16.363                       H  
ATOM    475 HA   THR A 282       8.559 -17.649 -18.654                       H  
ATOM    476 HB   THR A 282       9.587 -19.540 -16.818                       H  
ATOM    477 HG1  THR A 282       9.223 -17.599 -15.814                       H  
ATOM    478 1HG2 THR A 282      11.691 -18.952 -17.683                       H  
ATOM    479 2HG2 THR A 282      10.774 -19.500 -18.846                       H  
ATOM    480 3HG2 THR A 282      11.003 -17.945 -18.687                       H  
ATOM    481 N    ALA A 283       7.622 -20.710 -18.409                       N  
ATOM    482 CA   ALA A 283       7.309 -21.902 -19.189                       C  
ATOM    483 C    ALA A 283       6.314 -21.587 -20.299                       C  
ATOM    484 O    ALA A 283       6.500 -21.996 -21.451                       O  
ATOM    485 CB   ALA A 283       6.763 -22.994 -18.270                       C  
ATOM    486 H    ALA A 283       7.481 -20.791 -17.564                       H  
ATOM    487 HA   ALA A 283       8.123 -22.234 -19.600                       H  
ATOM    488 HB1  ALA A 283       6.559 -23.780 -18.801                       H  
ATOM    489 HB2  ALA A 283       7.434 -23.210 -17.603                       H  
ATOM    490 HB3  ALA A 283       5.958 -22.669 -17.837                       H  
ATOM    491 N    CYX A 284       5.245 -20.859 -19.970                       N  
ATOM    492 CA   CYX A 284       4.248 -20.523 -20.981                       C  
ATOM    493 C    CYX A 284       4.840 -19.618 -22.055                       C  
ATOM    494 O    CYX A 284       4.576 -19.808 -23.248                       O  
ATOM    495 CB   CYX A 284       3.034 -19.862 -20.328                       C  
ATOM    496 SG   CYX A 284       2.139 -20.927 -19.169                       S  
ATOM    497 H    CYX A 284       5.077 -20.554 -19.183                       H  
ATOM    498 HA   CYX A 284       3.949 -21.339 -21.411                       H  
ATOM    499 HB2  CYX A 284       3.332 -19.079 -19.840                       H  
ATOM    500 HB3  CYX A 284       2.413 -19.597 -21.024                       H  
ATOM    501 N    LYS A 285       5.638 -18.625 -21.654                       N  
ATOM    502 CA   LYS A 285       6.323 -17.787 -22.633                       C  
ATOM    503 C    LYS A 285       7.168 -18.631 -23.578                       C  
ATOM    504 O    LYS A 285       7.178 -18.395 -24.792                       O  
ATOM    505 CB   LYS A 285       7.192 -16.751 -21.921                       C  
ATOM    506 CG   LYS A 285       6.420 -15.569 -21.360                       C  
ATOM    507 CD   LYS A 285       7.282 -14.751 -20.408                       C  
ATOM    508 CE   LYS A 285       6.571 -13.492 -19.936                       C  
ATOM    509 NZ   LYS A 285       7.398 -12.271 -20.167                       N  
ATOM    510 H    LYS A 285       5.796 -18.421 -20.833                       H  
ATOM    511 HA   LYS A 285       5.662 -17.314 -23.162                       H  
ATOM    512 HB2  LYS A 285       7.648 -17.183 -21.182                       H  
ATOM    513 HB3  LYS A 285       7.843 -16.406 -22.551                       H  
ATOM    514 HG3  LYS A 285       5.648 -15.893 -20.870                       H  
ATOM    515 HG2  LYS A 285       6.139 -14.994 -22.089                       H  
ATOM    516 HD2  LYS A 285       7.495 -15.288 -19.629                       H  
ATOM    517 HD3  LYS A 285       8.096 -14.485 -20.864                       H  
ATOM    518 HE2  LYS A 285       5.739 -13.392 -20.426                       H  
ATOM    519 HE3  LYS A 285       6.394 -13.563 -18.985                       H  
ATOM    520 HZ1  LYS A 285       6.960 -11.550 -19.883                       H  
ATOM    521 HZ2  LYS A 285       8.167 -12.336 -19.724                       H  
ATOM    522 HZ3  LYS A 285       7.571 -12.181 -21.036                       H  
ATOM    523 N    GLU A 286       7.880 -19.626 -23.041                       N  
ATOM    524 CA   GLU A 286       8.730 -20.470 -23.874                       C  
ATOM    525 C    GLU A 286       7.961 -21.082 -25.040                       C  
ATOM    526 O    GLU A 286       8.540 -21.328 -26.103                       O  
ATOM    527 CB   GLU A 286       9.369 -21.575 -23.027                       C  
ATOM    528 CG   GLU A 286      10.566 -21.120 -22.202                       C  
ATOM    529 CD   GLU A 286      11.210 -22.261 -21.428                       C  
ATOM    530 OE1  GLU A 286      11.478 -23.316 -22.040                       O  
ATOM    531 OE2  GLU A 286      11.441 -22.108 -20.207                       O  
ATOM    532 H    GLU A 286       7.885 -19.830 -22.205                       H  
ATOM    533 HA   GLU A 286       9.445 -19.927 -24.243                       H  
ATOM    534 HB2  GLU A 286       8.703 -21.920 -22.413                       H  
ATOM    535 HB3  GLU A 286       9.670 -22.284 -23.617                       H  
ATOM    536 HG2  GLU A 286      11.235 -20.745 -22.796                       H  
ATOM    537 HG3  GLU A 286      10.275 -20.451 -21.564                       H  
ATOM    538 N    VAL A 287       6.669 -21.342 -24.863                       N  
ATOM    539 CA   VAL A 287       5.837 -21.884 -25.928                       C  
ATOM    540 C    VAL A 287       4.991 -20.789 -26.582                       C  
ATOM    541 O    VAL A 287       3.997 -21.085 -27.244                       O  
ATOM    542 CB   VAL A 287       4.955 -23.040 -25.426                       C  
ATOM    543 CG1  VAL A 287       5.810 -24.142 -24.829                       C  
ATOM    544 CG2  VAL A 287       3.939 -22.554 -24.406                       C  
ATOM    545 H    VAL A 287       6.248 -21.212 -24.125                       H  
ATOM    546 HA   VAL A 287       6.420 -22.244 -26.615                       H  
ATOM    547 HB   VAL A 287       4.469 -23.414 -26.178                       H  
ATOM    548 1HG1 VAL A 287       5.233 -24.858 -24.521                       H  
ATOM    549 2HG1 VAL A 287       6.416 -24.475 -25.510                       H  
ATOM    550 3HG1 VAL A 287       6.316 -23.781 -24.084                       H  
ATOM    551 1HG2 VAL A 287       3.403 -23.307 -24.112                       H  
ATOM    552 2HG2 VAL A 287       4.411 -22.168 -23.651                       H  
ATOM    553 3HG2 VAL A 287       3.373 -21.884 -24.820                       H  
ATOM    554 N    GLY A 288       5.373 -19.529 -26.409                       N  
ATOM    555 CA   GLY A 288       4.598 -18.442 -26.983                       C  
ATOM    556 C    GLY A 288       3.190 -18.376 -26.439                       C  
ATOM    557 O    GLY A 288       2.252 -18.054 -27.179                       O  
ATOM    558 H    GLY A 288       6.069 -19.280 -25.969                       H  
ATOM    559 HA2  GLY A 288       5.039 -17.598 -26.795                       H  
ATOM    560 HA3  GLY A 288       4.549 -18.554 -27.945                       H  
ATOM    561 N    ALA A 289       3.021 -18.685 -25.157                       N  
ATOM    562 CA   ALA A 289       1.733 -18.625 -24.487                       C  
ATOM    563 C    ALA A 289       1.889 -17.813 -23.207                       C  
ATOM    564 O    ALA A 289       2.963 -17.278 -22.910                       O  
ATOM    565 CB   ALA A 289       1.195 -20.031 -24.192                       C  
ATOM    566 H    ALA A 289       3.660 -18.940 -24.641                       H  
ATOM    567 HA   ALA A 289       1.095 -18.170 -25.060                       H  
ATOM    568 HB1  ALA A 289       0.337 -19.954 -23.747                       H  
ATOM    569 HB2  ALA A 289       1.092 -20.511 -25.029                       H  
ATOM    570 HB3  ALA A 289       1.826 -20.496 -23.620                       H  
ATOM    571 N    GLN A 290       0.806 -17.727 -22.441                       N  
ATOM    572 CA   GLN A 290       0.779 -16.935 -21.221                       C  
ATOM    573 C    GLN A 290       0.136 -17.741 -20.105                       C  
ATOM    574 O    GLN A 290      -0.853 -18.446 -20.328                       O  
ATOM    575 CB   GLN A 290       0.001 -15.633 -21.431                       C  
ATOM    576 CG   GLN A 290       0.197 -14.597 -20.340                       C  
ATOM    577 CD   GLN A 290      -0.620 -13.343 -20.588                       C  
ATOM    578 OE1  GLN A 290      -0.075 -12.241 -20.678                       O  
ATOM    579 NE2  GLN A 290      -1.936 -13.505 -20.699                       N  
ATOM    580 H    GLN A 290       0.063 -18.125 -22.611                       H  
ATOM    581 HA   GLN A 290       1.686 -16.714 -20.958                       H  
ATOM    582 HB2  GLN A 290       0.285 -15.234 -22.269                       H  
ATOM    583 HB3  GLN A 290      -0.946 -15.840 -21.473                       H  
ATOM    584 HG2  GLN A 290      -0.080 -14.975 -19.490                       H  
ATOM    585 HG3  GLN A 290       1.133 -14.346 -20.305                       H  
ATOM    586 1HE2 GLN A 290      -2.280 -14.290 -20.631                       H  
ATOM    587 2HE2 GLN A 290      -2.443 -12.824 -20.840                       H  
ATOM    588 N    LEU A 291       0.708 -17.643 -18.907                       N  
ATOM    589 CA   LEU A 291       0.038 -18.167 -17.726                       C  
ATOM    590 C    LEU A 291      -1.380 -17.617 -17.686                       C  
ATOM    591 O    LEU A 291      -1.583 -16.399 -17.711                       O  
ATOM    592 CB   LEU A 291       0.818 -17.783 -16.465                       C  
ATOM    593 CG   LEU A 291       0.461 -18.487 -15.151                       C  
ATOM    594 CD1  LEU A 291       0.654 -19.989 -15.257                       C  
ATOM    595 CD2  LEU A 291       1.303 -17.935 -14.009                       C  
ATOM    596 H    LEU A 291       1.473 -17.282 -18.755                       H  
ATOM    597 HA   LEU A 291      -0.007 -19.135 -17.779                       H  
ATOM    598 HB2  LEU A 291       1.757 -17.958 -16.632                       H  
ATOM    599 HB3  LEU A 291       0.694 -16.833 -16.318                       H  
ATOM    600 HG   LEU A 291      -0.472 -18.319 -14.945                       H  
ATOM    601 1HD1 LEU A 291       0.419 -20.398 -14.409                       H  
ATOM    602 2HD1 LEU A 291       0.080 -20.332 -15.960                       H  
ATOM    603 3HD1 LEU A 291       1.583 -20.174 -15.468                       H  
ATOM    604 1HD2 LEU A 291       1.062 -18.393 -13.189                       H  
ATOM    605 2HD2 LEU A 291       2.241 -18.084 -14.208                       H  
ATOM    606 3HD2 LEU A 291       1.130 -16.985 -13.920                       H  
ATOM    607 N    VAL A 292      -2.358 -18.523 -17.646                       N  
ATOM    608 CA   VAL A 292      -3.720 -18.181 -18.039                       C  
ATOM    609 C    VAL A 292      -4.198 -16.912 -17.354                       C  
ATOM    610 O    VAL A 292      -4.014 -16.717 -16.147                       O  
ATOM    611 CB   VAL A 292      -4.675 -19.350 -17.741                       C  
ATOM    612 CG1  VAL A 292      -4.600 -19.744 -16.283                       C  
ATOM    613 CG2  VAL A 292      -6.093 -18.968 -18.108                       C  
ATOM    614 H    VAL A 292      -2.257 -19.340 -17.395                       H  
ATOM    615 HA   VAL A 292      -3.737 -18.023 -18.996                       H  
ATOM    616 HB   VAL A 292      -4.419 -20.116 -18.277                       H  
ATOM    617 1HG1 VAL A 292      -5.210 -20.481 -16.124                       H  
ATOM    618 2HG1 VAL A 292      -3.692 -20.016 -16.076                       H  
ATOM    619 3HG1 VAL A 292      -4.850 -18.983 -15.737                       H  
ATOM    620 1HG2 VAL A 292      -6.681 -19.714 -17.914                       H  
ATOM    621 2HG2 VAL A 292      -6.356 -18.194 -17.585                       H  
ATOM    622 3HG2 VAL A 292      -6.128 -18.755 -19.054                       H  
ATOM    623 N    VAL A 293      -4.826 -16.045 -18.143                       N  
ATOM    624 CA   VAL A 293      -5.598 -14.910 -17.652                       C  
ATOM    625 C    VAL A 293      -7.057 -15.168 -18.002                       C  
ATOM    626 O    VAL A 293      -7.409 -15.295 -19.181                       O  
ATOM    627 CB   VAL A 293      -5.113 -13.583 -18.257                       C  
ATOM    628 CG1  VAL A 293      -6.066 -12.451 -17.900                       C  
ATOM    629 CG2  VAL A 293      -3.712 -13.257 -17.773                       C  
ATOM    630 H    VAL A 293      -4.818 -16.099 -19.002                       H  
ATOM    631 HA   VAL A 293      -5.517 -14.856 -16.687                       H  
ATOM    632 HB   VAL A 293      -5.088 -13.664 -19.223                       H  
ATOM    633 1HG1 VAL A 293      -5.738 -11.627 -18.293                       H  
ATOM    634 2HG1 VAL A 293      -6.947 -12.658 -18.251                       H  
ATOM    635 3HG1 VAL A 293      -6.107 -12.365 -16.935                       H  
ATOM    636 1HG2 VAL A 293      -3.429 -12.417 -18.168                       H  
ATOM    637 2HG2 VAL A 293      -3.721 -13.182 -16.806                       H  
ATOM    638 3HG2 VAL A 293      -3.111 -13.969 -18.044                       H  
ATOM    639 N    ILE A 294      -7.902 -15.243 -16.984                       N  
ATOM    640 CA   ILE A 294      -9.322 -15.501 -17.185                       C  
ATOM    641 C    ILE A 294     -10.014 -14.209 -17.593                       C  
ATOM    642 O    ILE A 294      -9.795 -13.151 -16.990                       O  
ATOM    643 CB   ILE A 294      -9.946 -16.088 -15.907                       C  
ATOM    644 CG1  ILE A 294      -9.170 -17.330 -15.460                       C  
ATOM    645 CG2  ILE A 294     -11.401 -16.435 -16.152                       C  
ATOM    646 CD1  ILE A 294      -9.613 -17.882 -14.120                       C  
ATOM    647 H    ILE A 294      -7.677 -15.148 -16.160                       H  
ATOM    648 HA   ILE A 294      -9.432 -16.145 -17.901                       H  
ATOM    649 HB   ILE A 294      -9.899 -15.422 -15.204                       H  
ATOM    650 2HG1 ILE A 294      -9.291 -18.029 -16.122                       H  
ATOM    651 3HG1 ILE A 294      -8.230 -17.103 -15.390                       H  
ATOM    652 1HG2 ILE A 294     -11.778 -16.804 -15.338                       H  
ATOM    653 2HG2 ILE A 294     -11.879 -15.630 -16.404                       H  
ATOM    654 3HG2 ILE A 294     -11.453 -17.089 -16.867                       H  
ATOM    655 1HD1 ILE A 294      -9.078 -18.663 -13.908                       H  
ATOM    656 3HD1 ILE A 294     -10.550 -18.128 -14.174                       H  
ATOM    657 2HD1 ILE A 294      -9.488 -17.201 -13.441                       H  
ATOM    658 N    LYS A 295     -10.863 -14.296 -18.620                       N  
ATOM    659 CA   LYS A 295     -11.591 -13.138 -19.127                       C  
ATOM    660 C    LYS A 295     -13.103 -13.315 -19.171                       C  
ATOM    661 O    LYS A 295     -13.813 -12.311 -19.313                       O  
ATOM    662 CB   LYS A 295     -11.105 -12.781 -20.539                       C  
ATOM    663 CG   LYS A 295      -9.619 -12.454 -20.631                       C  
ATOM    664 CD   LYS A 295      -9.277 -11.149 -19.930                       C  
ATOM    665 CE   LYS A 295      -7.891 -10.661 -20.312                       C  
ATOM    666 NZ   LYS A 295      -7.432  -9.550 -19.432                       N  
ATOM    667 H    LYS A 295     -11.034 -15.025 -19.043                       H  
ATOM    668 HA   LYS A 295     -11.402 -12.380 -18.552                       H  
ATOM    669 HB2  LYS A 295     -11.278 -13.534 -21.126                       H  
ATOM    670 HB3  LYS A 295     -11.597 -12.005 -20.850                       H  
ATOM    671 HG2  LYS A 295      -9.110 -13.165 -20.211                       H  
ATOM    672 HG3  LYS A 295      -9.368 -12.370 -21.564                       H  
ATOM    673 HD2  LYS A 295      -9.920 -10.470 -20.186                       H  
ATOM    674 HD3  LYS A 295      -9.298 -11.286 -18.970                       H  
ATOM    675 HE2  LYS A 295      -7.260 -11.394 -20.228                       H  
ATOM    676 HE3  LYS A 295      -7.907 -10.337 -21.226                       H  
ATOM    677 HZ1  LYS A 295      -6.619  -9.284 -19.677                       H  
ATOM    678 HZ3  LYS A 295      -7.404  -9.825 -18.586                       H  
ATOM    679 HZ2  LYS A 295      -7.993  -8.862 -19.495                       H  
ATOM    680 N    SER A 296     -13.621 -14.537 -19.061                       N  
ATOM    681 CA   SER A 296     -15.053 -14.795 -19.094                       C  
ATOM    682 C    SER A 296     -15.451 -15.620 -17.882                       C  
ATOM    683 O    SER A 296     -14.617 -16.267 -17.246                       O  
ATOM    684 CB   SER A 296     -15.457 -15.536 -20.372                       C  
ATOM    685 OG   SER A 296     -15.230 -14.722 -21.513                       O  
ATOM    686 H    SER A 296     -13.148 -15.249 -18.965                       H  
ATOM    687 HA   SER A 296     -15.533 -13.952 -19.063                       H  
ATOM    688 HB2  SER A 296     -14.926 -16.345 -20.450                       H  
ATOM    689 HB3  SER A 296     -16.400 -15.759 -20.325                       H  
ATOM    690 HG   SER A 296     -15.454 -15.136 -22.209                       H  
ATOM    691 N    ALA A 297     -16.746 -15.593 -17.566                       N  
ATOM    692 CA   ALA A 297     -17.258 -16.453 -16.505                       C  
ATOM    693 C    ALA A 297     -17.156 -17.918 -16.904                       C  
ATOM    694 O    ALA A 297     -16.712 -18.759 -16.114                       O  
ATOM    695 CB   ALA A 297     -18.705 -16.089 -16.177                       C  
ATOM    696 H    ALA A 297     -17.337 -15.096 -17.944                       H  
ATOM    697 HA   ALA A 297     -16.725 -16.321 -15.705                       H  
ATOM    698 HB1  ALA A 297     -19.024 -16.672 -15.470                       H  
ATOM    699 HB2  ALA A 297     -18.739 -15.165 -15.885                       H  
ATOM    700 HB3  ALA A 297     -19.247 -16.206 -16.972                       H  
ATOM    701 N    GLU A 298     -17.555 -18.241 -18.139                       N  
ATOM    702 CA   GLU A 298     -17.521 -19.627 -18.593                       C  
ATOM    703 C    GLU A 298     -16.094 -20.147 -18.689                       C  
ATOM    704 O    GLU A 298     -15.856 -21.338 -18.455                       O  
ATOM    705 CB   GLU A 298     -18.220 -19.762 -19.946                       C  
ATOM    706 CG   GLU A 298     -19.628 -19.182 -19.999                       C  
ATOM    707 CD   GLU A 298     -19.645 -17.712 -20.386                       C  
ATOM    708 OE1  GLU A 298     -18.886 -16.924 -19.779                       O  
ATOM    709 OE2  GLU A 298     -20.409 -17.347 -21.306                       O  
ATOM    710 H    GLU A 298     -17.845 -17.681 -18.723                       H  
ATOM    711 HA   GLU A 298     -17.998 -20.179 -17.953                       H  
ATOM    712 HB2  GLU A 298     -17.689 -19.304 -20.616                       H  
ATOM    713 HB3  GLU A 298     -18.283 -20.704 -20.168                       H  
ATOM    714 HG2  GLU A 298     -20.147 -19.671 -20.657                       H  
ATOM    715 HG3  GLU A 298     -20.038 -19.266 -19.124                       H  
ATOM    716 N    GLU A 299     -15.139 -19.281 -19.033                       N  
ATOM    717 CA   GLU A 299     -13.737 -19.684 -19.018                       C  
ATOM    718 C    GLU A 299     -13.328 -20.162 -17.629                       C  
ATOM    719 O    GLU A 299     -12.694 -21.214 -17.478                       O  
ATOM    720 CB   GLU A 299     -12.857 -18.519 -19.471                       C  
ATOM    721 CG   GLU A 299     -11.380 -18.857 -19.608                       C  
ATOM    722 CD   GLU A 299     -10.560 -17.678 -20.110                       C  
ATOM    723 OE1  GLU A 299      -9.514 -17.904 -20.755                       O  
ATOM    724 OE2  GLU A 299     -10.968 -16.522 -19.865                       O  
ATOM    725 H    GLU A 299     -15.275 -18.467 -19.275                       H  
ATOM    726 HA   GLU A 299     -13.610 -20.418 -19.640                       H  
ATOM    727 HB2  GLU A 299     -13.170 -18.212 -20.336                       H  
ATOM    728 HB3  GLU A 299     -12.935 -17.802 -18.822                       H  
ATOM    729 HG2  GLU A 299     -11.033 -19.119 -18.741                       H  
ATOM    730 HG3  GLU A 299     -11.279 -19.585 -20.241                       H  
ATOM    731 N    GLN A 300     -13.691 -19.395 -16.597                       N  
ATOM    732 CA   GLN A 300     -13.415 -19.786 -15.219                       C  
ATOM    733 C    GLN A 300     -13.946 -21.183 -14.928                       C  
ATOM    734 O    GLN A 300     -13.193 -22.084 -14.545                       O  
ATOM    735 CB   GLN A 300     -14.028 -18.752 -14.265                       C  
ATOM    736 CG   GLN A 300     -14.482 -19.262 -12.886                       C  
ATOM    737 CD   GLN A 300     -13.341 -19.742 -12.006                       C  
ATOM    738 OE1  GLN A 300     -12.168 -19.507 -12.302                       O  
ATOM    739 NE2  GLN A 300     -13.682 -20.405 -10.906                       N  
ATOM    740 H    GLN A 300     -14.099 -18.642 -16.672                       H  
ATOM    741 HA   GLN A 300     -12.455 -19.793 -15.078                       H  
ATOM    742 HB2  GLN A 300     -13.370 -18.056 -14.111                       H  
ATOM    743 HB3  GLN A 300     -14.805 -18.366 -14.698                       H  
ATOM    744 HG3  GLN A 300     -15.091 -20.006 -13.013                       H  
ATOM    745 HG2  GLN A 300     -14.934 -18.542 -12.419                       H  
ATOM    746 1HE2 GLN A 300     -14.512 -20.548 -10.731                       H  
ATOM    747 2HE2 GLN A 300     -13.074 -20.697 -10.373                       H  
ATOM    748 N    ASN A 301     -15.255 -21.380 -15.106                       N  
ATOM    749 CA   ASN A 301     -15.858 -22.664 -14.765                       C  
ATOM    750 C    ASN A 301     -15.221 -23.789 -15.569                       C  
ATOM    751 O    ASN A 301     -15.048 -24.906 -15.064                       O  
ATOM    752 CB   ASN A 301     -17.369 -22.622 -15.006                       C  
ATOM    753 CG   ASN A 301     -18.033 -21.402 -14.385                       C  
ATOM    754 OD1  ASN A 301     -18.245 -20.396 -15.056                       O  
ATOM    755 ND2  ASN A 301     -18.371 -21.490 -13.104                       N  
ATOM    756 H    ASN A 301     -15.804 -20.796 -15.417                       H  
ATOM    757 HA   ASN A 301     -15.708 -22.845 -13.824                       H  
ATOM    758 HB2  ASN A 301     -17.536 -22.601 -15.962                       H  
ATOM    759 HB3  ASN A 301     -17.773 -23.414 -14.617                       H  
ATOM    760 1HD2 ASN A 301     -18.750 -20.825 -12.712                       H  
ATOM    761 2HD2 ASN A 301     -18.209 -22.212 -12.665                       H  
ATOM    762 N    PHE A 302     -14.861 -23.513 -16.822                       N  
ATOM    763 CA   PHE A 302     -14.160 -24.503 -17.631                       C  
ATOM    764 C    PHE A 302     -12.843 -24.898 -16.976                       C  
ATOM    765 O    PHE A 302     -12.628 -26.064 -16.627                       O  
ATOM    766 CB   PHE A 302     -13.922 -23.950 -19.037                       C  
ATOM    767 CG   PHE A 302     -13.156 -24.884 -19.935                       C  
ATOM    768 CD1  PHE A 302     -13.816 -25.848 -20.679                       C  
ATOM    769 CD2  PHE A 302     -11.777 -24.796 -20.037                       C  
ATOM    770 CE1  PHE A 302     -13.118 -26.706 -21.504                       C  
ATOM    771 CE2  PHE A 302     -11.073 -25.653 -20.862                       C  
ATOM    772 CZ   PHE A 302     -11.746 -26.609 -21.596                       C  
ATOM    773 H    PHE A 302     -15.010 -22.766 -17.222                       H  
ATOM    774 HA   PHE A 302     -14.710 -25.298 -17.707                       H  
ATOM    775 HB2  PHE A 302     -14.781 -23.776 -19.454                       H  
ATOM    776 HB3  PHE A 302     -13.417 -23.125 -18.967                       H  
ATOM    777 HD1  PHE A 302     -14.742 -25.919 -20.621                       H  
ATOM    778 HD2  PHE A 302     -11.320 -24.153 -19.544                       H  
ATOM    779 HE1  PHE A 302     -13.572 -27.349 -21.998                       H  
ATOM    780 HE2  PHE A 302     -10.147 -25.585 -20.922                       H  
ATOM    781 HZ   PHE A 302     -11.274 -27.186 -22.152                       H  
ATOM    782 N    LEU A 303     -11.950 -23.924 -16.787                       N  
ATOM    783 CA   LEU A 303     -10.644 -24.211 -16.202                       C  
ATOM    784 C    LEU A 303     -10.774 -24.770 -14.790                       C  
ATOM    785 O    LEU A 303     -10.096 -25.744 -14.437                       O  
ATOM    786 CB   LEU A 303      -9.795 -22.944 -16.197                       C  
ATOM    787 CG   LEU A 303      -9.561 -22.357 -17.584                       C  
ATOM    788 CD1  LEU A 303      -9.055 -20.938 -17.466                       C  
ATOM    789 CD2  LEU A 303      -8.579 -23.223 -18.360                       C  
ATOM    790 H    LEU A 303     -12.077 -23.097 -16.987                       H  
ATOM    791 HA   LEU A 303     -10.192 -24.873 -16.747                       H  
ATOM    792 HB2  LEU A 303     -10.242 -22.270 -15.661                       H  
ATOM    793 HB3  LEU A 303      -8.929 -23.150 -15.812                       H  
ATOM    794 HG   LEU A 303     -10.401 -22.340 -18.070                       H  
ATOM    795 1HD1 LEU A 303      -8.911 -20.580 -18.356                       H  
ATOM    796 2HD1 LEU A 303      -9.716 -20.405 -16.997                       H  
ATOM    797 3HD1 LEU A 303      -8.220 -20.941 -16.972                       H  
ATOM    798 1HD2 LEU A 303      -8.443 -22.835 -19.238                       H  
ATOM    799 2HD2 LEU A 303      -7.738 -23.255 -17.878                       H  
ATOM    800 3HD2 LEU A 303      -8.947 -24.117 -18.446                       H  
ATOM    801 N    GLN A 304     -11.631 -24.164 -13.964                       N  
ATOM    802 CA   GLN A 304     -11.838 -24.672 -12.612                       C  
ATOM    803 C    GLN A 304     -12.225 -26.142 -12.624                       C  
ATOM    804 O    GLN A 304     -11.887 -26.883 -11.693                       O  
ATOM    805 CB   GLN A 304     -12.917 -23.855 -11.899                       C  
ATOM    806 CG   GLN A 304     -12.977 -24.087 -10.399                       C  
ATOM    807 CD   GLN A 304     -11.799 -23.465  -9.668                       C  
ATOM    808 OE1  GLN A 304     -11.705 -22.244  -9.544                       O  
ATOM    809 NE2  GLN A 304     -10.891 -24.305  -9.185                       N  
ATOM    810 H    GLN A 304     -12.097 -23.469 -14.161                       H  
ATOM    811 HA   GLN A 304     -11.012 -24.582 -12.110                       H  
ATOM    812 HB2  GLN A 304     -12.743 -22.912 -12.046                       H  
ATOM    813 HB3  GLN A 304     -13.782 -24.091 -12.269                       H  
ATOM    814 HG2  GLN A 304     -13.791 -23.692 -10.049                       H  
ATOM    815 HG3  GLN A 304     -12.969 -25.041 -10.225                       H  
ATOM    816 1HE2 GLN A 304     -10.990 -25.152  -9.292                       H  
ATOM    817 2HE2 GLN A 304     -10.206 -24.001  -8.764                       H  
ATOM    818 N    LEU A 305     -12.931 -26.584 -13.668                       N  
ATOM    819 CA   LEU A 305     -13.347 -27.978 -13.752                       C  
ATOM    820 C    LEU A 305     -12.185 -28.883 -14.146                       C  
ATOM    821 O    LEU A 305     -11.941 -29.906 -13.498                       O  
ATOM    822 CB   LEU A 305     -14.501 -28.119 -14.744                       C  
ATOM    823 CG   LEU A 305     -14.974 -29.550 -15.013                       C  
ATOM    824 CD1  LEU A 305     -15.358 -30.248 -13.727                       C  
ATOM    825 CD2  LEU A 305     -16.144 -29.548 -15.975                       C  
ATOM    826 H    LEU A 305     -13.177 -26.098 -14.333                       H  
ATOM    827 HA   LEU A 305     -13.666 -28.264 -12.881                       H  
ATOM    828 HB2  LEU A 305     -15.261 -27.621 -14.404                       H  
ATOM    829 HB3  LEU A 305     -14.222 -27.742 -15.593                       H  
ATOM    830 HG   LEU A 305     -14.251 -30.051 -15.421                       H  
ATOM    831 1HD1 LEU A 305     -15.651 -31.149 -13.933                       H  
ATOM    832 2HD1 LEU A 305     -14.585 -30.277 -13.142                       H  
ATOM    833 3HD1 LEU A 305     -16.076 -29.754 -13.303                       H  
ATOM    834 1HD2 LEU A 305     -16.426 -30.463 -16.130                       H  
ATOM    835 2HD2 LEU A 305     -16.872 -29.038 -15.586                       H  
ATOM    836 3HD2 LEU A 305     -15.864 -29.142 -16.810                       H  
ATOM    837 N    GLN A 306     -11.456 -28.524 -15.208                       N  
ATOM    838 CA   GLN A 306     -10.319 -29.340 -15.622                       C  
ATOM    839 C    GLN A 306      -9.307 -29.473 -14.490                       C  
ATOM    840 O    GLN A 306      -8.740 -30.551 -14.274                       O  
ATOM    841 CB   GLN A 306      -9.643 -28.741 -16.860                       C  
ATOM    842 CG   GLN A 306     -10.565 -28.157 -17.929                       C  
ATOM    843 CD   GLN A 306     -11.664 -29.104 -18.377                       C  
ATOM    844 OE1  GLN A 306     -11.429 -30.291 -18.609                       O  
ATOM    845 NE2  GLN A 306     -12.876 -28.576 -18.512                       N  
ATOM    846 H    GLN A 306     -11.598 -27.828 -15.693                       H  
ATOM    847 HA   GLN A 306     -10.633 -30.228 -15.851                       H  
ATOM    848 HB2  GLN A 306      -9.054 -28.027 -16.568                       H  
ATOM    849 HB3  GLN A 306      -9.116 -29.436 -17.284                       H  
ATOM    850 HG2  GLN A 306     -10.988 -27.359 -17.575                       H  
ATOM    851 HG3  GLN A 306     -10.034 -27.930 -18.709                       H  
ATOM    852 1HE2 GLN A 306     -13.003 -27.742 -18.342                       H  
ATOM    853 2HE2 GLN A 306     -13.534 -29.068 -18.764                       H  
ATOM    854 N    SER A 307      -9.069 -28.385 -13.754                       N  
ATOM    855 C    SER A 307      -8.533 -29.328 -11.542                       C  
ATOM    856 O    SER A 307      -7.754 -30.155 -11.054                       O  
ATOM    857 H   ASER A 307      -9.460 -27.626 -13.859                       H  
ATOM    858 H   BSER A 307      -9.460 -27.626 -13.860                       H  
ATOM    859 H   ASER A 307      -9.460 -27.626 -13.859                       H  
ATOM    860 H   BSER A 307      -9.460 -27.626 -13.860                       H  
ATOM    861 CA  ASER A 307      -8.085 -28.415 -12.678                       C  
ATOM    862 CB  ASER A 307      -7.832 -26.996 -12.163                       C  
ATOM    863 OG  ASER A 307      -9.048 -26.293 -11.969                       O  
ATOM    864 HA  BSER A 307      -7.246 -28.754 -13.023                       H  
ATOM    865 HB2 BSER A 307      -7.216 -26.546 -12.745                       H  
ATOM    866 HB3 BSER A 307      -8.684 -26.517 -12.137                       H  
ATOM    867 HB3 BSER A 307      -8.684 -26.517 -12.137                       H  
ATOM    868 HA  ASER A 307      -7.248 -28.760 -13.026                       H  
ATOM    869 HA  BSER A 307      -7.246 -28.754 -13.023                       H  
ATOM    870 HB3 ASER A 307      -7.292 -26.518 -12.812                       H  
ATOM    871 HB2 BSER A 307      -7.216 -26.546 -12.745                       H  
ATOM    872 HB3 BSER A 307      -8.684 -26.517 -12.137                       H  
ATOM    873 HB2 ASER A 307      -7.360 -27.049 -11.317                       H  
ATOM    874 HG  ASER A 307      -9.467 -26.238 -12.694                       H  
ATOM    875 HB3 BSER A 307      -8.684 -26.517 -12.137                       H  
ATOM    876 CA  BSER A 307      -8.086 -28.413 -12.676                       C  
ATOM    877 CB  BSER A 307      -7.841 -26.996 -12.155                       C  
ATOM    878 OG  BSER A 307      -7.298 -27.024 -10.845                       O  
ATOM    879 HA  ASER A 307      -7.248 -28.760 -13.026                       H  
ATOM    880 HB2 ASER A 307      -7.360 -27.049 -11.317                       H  
ATOM    881 HB3 ASER A 307      -7.292 -26.518 -12.812                       H  
ATOM    882 HB2 ASER A 307      -7.360 -27.049 -11.317                       H  
ATOM    883 HA  ASER A 307      -7.248 -28.760 -13.026                       H  
ATOM    884 HA  BSER A 307      -7.246 -28.754 -13.023                       H  
ATOM    885 HB2 ASER A 307      -7.360 -27.049 -11.317                       H  
ATOM    886 HB3 ASER A 307      -7.292 -26.518 -12.812                       H  
ATOM    887 HB2 BSER A 307      -7.216 -26.546 -12.745                       H  
ATOM    888 HB3 BSER A 307      -8.684 -26.517 -12.137                       H  
ATOM    889 HB2 ASER A 307      -7.360 -27.049 -11.317                       H  
ATOM    890 HG  BSER A 307      -6.566 -27.437 -10.845                       H  
ATOM    891 N    SER A 308      -9.787 -29.189 -11.103                       N  
ATOM    892 CA   SER A 308     -10.263 -29.981  -9.972                       C  
ATOM    893 C    SER A 308     -10.289 -31.466 -10.313                       C  
ATOM    894 O    SER A 308      -9.762 -32.296  -9.562                       O  
ATOM    895 CB   SER A 308     -11.650 -29.504  -9.543                       C  
ATOM    896 OG   SER A 308     -12.663 -30.107 -10.326                       O  
ATOM    897 H    SER A 308     -10.370 -28.652 -11.437                       H  
ATOM    898 HA   SER A 308      -9.659 -29.857  -9.224                       H  
ATOM    899 HB3  SER A 308     -11.700 -28.541  -9.652                       H  
ATOM    900 HB2  SER A 308     -11.790 -29.739  -8.612                       H  
ATOM    901 HG   SER A 308     -13.419 -29.835 -10.078                       H  
ATOM    902 N    ARG A 309     -10.896 -31.823 -11.447                       N  
ATOM    903 CA   ARG A 309     -11.059 -33.229 -11.799                       C  
ATOM    904 C    ARG A 309      -9.733 -33.939 -12.038                       C  
ATOM    905 O    ARG A 309      -9.712 -35.173 -12.083                       O  
ATOM    906 CB   ARG A 309     -11.952 -33.361 -13.034                       C  
ATOM    907 CG   ARG A 309     -13.360 -32.810 -12.827                       C  
ATOM    908 CD   ARG A 309     -14.176 -33.640 -11.838                       C  
ATOM    909 NE   ARG A 309     -15.156 -34.496 -12.503                       N  
ATOM    910 CZ   ARG A 309     -16.054 -35.242 -11.867                       C  
ATOM    911 NH1  ARG A 309     -16.107 -35.243 -10.541                       N  
ATOM    912 NH2  ARG A 309     -16.905 -35.988 -12.556                       N  
ATOM    913 H    ARG A 309     -11.219 -31.273 -12.024                       H  
ATOM    914 HA   ARG A 309     -11.504 -33.681 -11.065                       H  
ATOM    915 HB2  ARG A 309     -11.547 -32.872 -13.768                       H  
ATOM    916 HB3  ARG A 309     -12.031 -34.299 -13.266                       H  
ATOM    917 HG2  ARG A 309     -13.298 -31.906 -12.481                       H  
ATOM    918 HG3  ARG A 309     -13.827 -32.810 -13.677                       H  
ATOM    919 HD2  ARG A 309     -13.576 -34.208 -11.329                       H  
ATOM    920 HD3  ARG A 309     -14.654 -33.042 -11.242                       H  
ATOM    921 HE   ARG A 309     -15.151 -34.519 -13.363                       H  
ATOM    922 HH11 ARG A 309     -15.558 -34.760 -10.088                       H  
ATOM    923 HH12 ARG A 309     -16.690 -35.727 -10.134                       H  
ATOM    924 HH21 ARG A 309     -16.875 -35.991 -13.416                       H  
ATOM    925 HH22 ARG A 309     -17.486 -36.470 -12.145                       H  
ATOM    926 N    SER A 310      -8.636 -33.204 -12.199                       N  
ATOM    927 CA   SER A 310      -7.311 -33.804 -12.223                       C  
ATOM    928 C    SER A 310      -6.644 -33.773 -10.856                       C  
ATOM    929 O    SER A 310      -5.498 -34.219 -10.732                       O  
ATOM    930 CB   SER A 310      -6.421 -33.098 -13.255                       C  
ATOM    931 OG   SER A 310      -6.177 -31.748 -12.900                       O  
ATOM    932 H    SER A 310      -8.635 -32.350 -12.297                       H  
ATOM    933 HA   SER A 310      -7.395 -34.733 -12.490                       H  
ATOM    934 HB3  SER A 310      -6.864 -33.120 -14.117                       H  
ATOM    935 HB2  SER A 310      -5.573 -33.566 -13.309                       H  
ATOM    936 HG   SER A 310      -6.903 -31.328 -12.851                       H  
ATOM    937 N    ASN A 311      -7.336 -33.269  -9.835                       N  
ATOM    938 CA   ASN A 311      -6.811 -33.193  -8.473                       C  
ATOM    939 C    ASN A 311      -5.393 -32.625  -8.471                       C  
ATOM    940 O    ASN A 311      -4.428 -33.264  -8.047                       O  
ATOM    941 CB   ASN A 311      -6.863 -34.564  -7.796                       C  
ATOM    942 CG   ASN A 311      -8.278 -34.984  -7.450                       C  
ATOM    943 OD1  ASN A 311      -8.803 -35.958  -7.993                       O  
ATOM    944 ND2  ASN A 311      -8.907 -34.243  -6.541                       N  
ATOM    945 H    ASN A 311      -8.133 -32.956  -9.909                       H  
ATOM    946 HA   ASN A 311      -7.370 -32.590  -7.958                       H  
ATOM    947 HB2  ASN A 311      -6.491 -35.229  -8.396                       H  
ATOM    948 HB3  ASN A 311      -6.349 -34.532  -6.974                       H  
ATOM    949 2HD2 ASN A 311      -8.508 -33.570  -6.184                       H  
ATOM    950 1HD2 ASN A 311      -9.712 -34.438  -6.309                       H  
ATOM    951 N    ARG A 312      -5.291 -31.393  -8.964                       N  
ATOM    952 CA   ARG A 312      -4.018 -30.700  -9.081                       C  
ATOM    953 C    ARG A 312      -4.192 -29.238  -8.708                       C  
ATOM    954 O    ARG A 312      -5.084 -28.562  -9.229                       O  
ATOM    955 CB   ARG A 312      -3.463 -30.798 -10.502                       C  
ATOM    956 CG   ARG A 312      -2.824 -32.127 -10.820                       C  
ATOM    957 CD   ARG A 312      -2.378 -32.186 -12.269                       C  
ATOM    958 NE   ARG A 312      -1.485 -33.313 -12.522                       N  
ATOM    959 CZ   ARG A 312      -0.982 -33.616 -13.714                       C  
ATOM    960 NH1  ARG A 312      -1.283 -32.879 -14.777                       N  
ATOM    961 NH2  ARG A 312      -0.177 -34.661 -13.845                       N  
ATOM    962 H    ARG A 312      -5.961 -30.931  -9.241                       H  
ATOM    963 HA   ARG A 312      -3.376 -31.098  -8.473                       H  
ATOM    964 HB2  ARG A 312      -4.189 -30.661 -11.131                       H  
ATOM    965 HB3  ARG A 312      -2.791 -30.110 -10.623                       H  
ATOM    966 HG2  ARG A 312      -2.046 -32.252 -10.255                       H  
ATOM    967 HG3  ARG A 312      -3.468 -32.837 -10.669                       H  
ATOM    968 HD2  ARG A 312      -3.157 -32.284 -12.838                       H  
ATOM    969 HD3  ARG A 312      -1.904 -31.369 -12.489                       H  
ATOM    970 HE   ARG A 312      -1.271 -33.812 -11.856                       H  
ATOM    971 HH11 ARG A 312      -1.805 -32.201 -14.697                       H  
ATOM    972 HH12 ARG A 312      -0.955 -33.081 -15.547                       H  
ATOM    973 HH22 ARG A 312       0.148 -34.860 -14.616                       H  
ATOM    974 HH21 ARG A 312       0.019 -35.141 -13.159                       H  
ATOM    975 N    PHE A 313      -3.341 -28.761  -7.805                       N  
ATOM    976 CA   PHE A 313      -3.249 -27.336  -7.529                       C  
ATOM    977 C    PHE A 313      -2.498 -26.646  -8.662                       C  
ATOM    978 O    PHE A 313      -1.357 -27.004  -8.972                       O  
ATOM    979 CB   PHE A 313      -2.547 -27.098  -6.196                       C  
ATOM    980 CG   PHE A 313      -3.318 -27.600  -5.005                       C  
ATOM    981 CD1  PHE A 313      -4.583 -27.102  -4.718                       C  
ATOM    982 CD2  PHE A 313      -2.774 -28.559  -4.164                       C  
ATOM    983 CE1  PHE A 313      -5.294 -27.559  -3.620                       C  
ATOM    984 CE2  PHE A 313      -3.478 -29.017  -3.065                       C  
ATOM    985 CZ   PHE A 313      -4.740 -28.517  -2.792                       C  
ATOM    986 H    PHE A 313      -2.805 -29.245  -7.338                       H  
ATOM    987 HA   PHE A 313      -4.141 -26.958  -7.478                       H  
ATOM    988 HB2  PHE A 313      -1.691 -27.554  -6.208                       H  
ATOM    989 HB3  PHE A 313      -2.410 -26.145  -6.080                       H  
ATOM    990 HD1  PHE A 313      -4.959 -26.457  -5.273                       H  
ATOM    991 HD2  PHE A 313      -1.927 -28.899  -4.342                       H  
ATOM    992 HE1  PHE A 313      -6.141 -27.220  -3.439                       H  
ATOM    993 HE2  PHE A 313      -3.104 -29.663  -2.510                       H  
ATOM    994 HZ   PHE A 313      -5.214 -28.825  -2.054                       H  
ATOM    995 N    THR A 314      -3.138 -25.649  -9.271                       N  
ATOM    996 CA   THR A 314      -2.707 -25.105 -10.553                       C  
ATOM    997 C    THR A 314      -2.535 -23.597 -10.464                       C  
ATOM    998 O    THR A 314      -3.456 -22.886 -10.049                       O  
ATOM    999 CB   THR A 314      -3.724 -25.444 -11.647                       C  
ATOM   1000 OG1  THR A 314      -4.011 -26.847 -11.618                       O  
ATOM   1001 CG2  THR A 314      -3.181 -25.082 -13.008                       C  
ATOM   1002 H    THR A 314      -3.838 -25.264  -8.953                       H  
ATOM   1003 HA   THR A 314      -1.853 -25.497 -10.797                       H  
ATOM   1004 HB   THR A 314      -4.540 -24.943 -11.497                       H  
ATOM   1005 HG1  THR A 314      -4.569 -27.038 -12.216                       H  
ATOM   1006 1HG2 THR A 314      -3.832 -25.300 -13.693                       H  
ATOM   1007 2HG2 THR A 314      -2.990 -24.132 -13.046                       H  
ATOM   1008 3HG2 THR A 314      -2.364 -25.575 -13.181                       H  
ATOM   1009 N    TRP A 315      -1.366 -23.115 -10.880                       N  
ATOM   1010 CA   TRP A 315      -1.115 -21.682 -10.948                       C  
ATOM   1011 C    TRP A 315      -1.954 -21.035 -12.044                       C  
ATOM   1012 O    TRP A 315      -2.196 -21.629 -13.098                       O  
ATOM   1013 CB   TRP A 315       0.362 -21.406 -11.229                       C  
ATOM   1014 CG   TRP A 315       1.295 -21.537 -10.052                       C  
ATOM   1015 CD1  TRP A 315       2.491 -22.200 -10.028                       C  
ATOM   1016 CD2  TRP A 315       1.123 -20.978  -8.740                       C  
ATOM   1017 NE1  TRP A 315       3.069 -22.091  -8.787                       N  
ATOM   1018 CE2  TRP A 315       2.250 -21.348  -7.978                       C  
ATOM   1019 CE3  TRP A 315       0.126 -20.206  -8.135                       C  
ATOM   1020 CZ2  TRP A 315       2.406 -20.974  -6.644                       C  
ATOM   1021 CZ3  TRP A 315       0.284 -19.836  -6.809                       C  
ATOM   1022 CH2  TRP A 315       1.415 -20.220  -6.080                       C  
ATOM   1023 H    TRP A 315      -0.700 -23.599 -11.129                       H  
ATOM   1024 HA   TRP A 315      -1.349 -21.272 -10.100                       H  
ATOM   1025 HB2  TRP A 315       0.665 -22.029 -11.908                       H  
ATOM   1026 HB3  TRP A 315       0.445 -20.499 -11.564                       H  
ATOM   1027 HD1  TRP A 315       2.861 -22.655 -10.750                       H  
ATOM   1028 HE1  TRP A 315       3.822 -22.436  -8.555                       H  
ATOM   1029 HE3  TRP A 315      -0.628 -19.946  -8.613                       H  
ATOM   1030 HZ2  TRP A 315       3.155 -21.228  -6.156                       H  
ATOM   1031 HZ3  TRP A 315      -0.372 -19.322  -6.396                       H  
ATOM   1032 HH2  TRP A 315       1.494 -19.957  -5.192                       H  
ATOM   1033 N    MET A 316      -2.393 -19.804 -11.788                       N  
ATOM   1034 CA   MET A 316      -2.976 -18.947 -12.808                       C  
ATOM   1035 C    MET A 316      -2.243 -17.615 -12.784                       C  
ATOM   1036 O    MET A 316      -1.575 -17.265 -11.806                       O  
ATOM   1037 CB   MET A 316      -4.483 -18.730 -12.608                       C  
ATOM   1038 CG   MET A 316      -4.922 -18.626 -11.162                       C  
ATOM   1039 SD   MET A 316      -6.679 -18.246 -10.993                       S  
ATOM   1040 CE   MET A 316      -6.615 -16.466 -10.883                       C  
ATOM   1041 H    MET A 316      -2.362 -19.438 -11.010                       H  
ATOM   1042 HA   MET A 316      -2.848 -19.361 -13.676                       H  
ATOM   1043 HB2  MET A 316      -4.739 -17.906 -13.052                       H  
ATOM   1044 HB3  MET A 316      -4.959 -19.476 -13.006                       H  
ATOM   1045 HG2  MET A 316      -4.754 -19.472 -10.719                       H  
ATOM   1046 HG3  MET A 316      -4.419 -17.918 -10.729                       H  
ATOM   1047 HE3  MET A 316      -6.212 -16.114 -11.692                       H  
ATOM   1048 HE1  MET A 316      -7.517 -16.123 -10.786                       H  
ATOM   1049 HE2  MET A 316      -6.082 -16.216 -10.112                       H  
ATOM   1050 N    GLY A 317      -2.360 -16.876 -13.881                       N  
ATOM   1051 CA   GLY A 317      -1.618 -15.639 -14.025                       C  
ATOM   1052 C    GLY A 317      -2.226 -14.470 -13.279                       C  
ATOM   1053 O    GLY A 317      -2.655 -13.491 -13.900                       O  
ATOM   1054 H    GLY A 317      -2.862 -17.070 -14.552                       H  
ATOM   1055 HA2  GLY A 317      -0.715 -15.771 -13.697                       H  
ATOM   1056 HA3  GLY A 317      -1.568 -15.406 -14.965                       H  
ATOM   1057 N    LEU A 318      -2.266 -14.554 -11.949                       N  
ATOM   1058 CA   LEU A 318      -2.854 -13.509 -11.121                       C  
ATOM   1059 C    LEU A 318      -2.019 -13.355  -9.860                       C  
ATOM   1060 O    LEU A 318      -1.648 -14.354  -9.237                       O  
ATOM   1061 CB   LEU A 318      -4.310 -13.838 -10.765                       C  
ATOM   1062 CG   LEU A 318      -5.042 -12.831  -9.875                       C  
ATOM   1063 CD1  LEU A 318      -4.976 -11.442 -10.476                       C  
ATOM   1064 CD2  LEU A 318      -6.493 -13.238  -9.662                       C  
ATOM   1065 H    LEU A 318      -1.953 -15.217 -11.499                       H  
ATOM   1066 HA   LEU A 318      -2.839 -12.667 -11.604                       H  
ATOM   1067 HB2  LEU A 318      -4.815 -13.912 -11.591                       H  
ATOM   1068 HB3  LEU A 318      -4.324 -14.692 -10.305                       H  
ATOM   1069 HG   LEU A 318      -4.609 -12.803  -9.007                       H  
ATOM   1070 1HD1 LEU A 318      -5.445 -10.824  -9.894                       H  
ATOM   1071 2HD1 LEU A 318      -4.046 -11.178 -10.557                       H  
ATOM   1072 3HD1 LEU A 318      -5.394 -11.457 -11.351                       H  
ATOM   1073 1HD2 LEU A 318      -6.925 -12.580  -9.095                       H  
ATOM   1074 2HD2 LEU A 318      -6.939 -13.278 -10.522                       H  
ATOM   1075 3HD2 LEU A 318      -6.517 -14.109  -9.235                       H  
ATOM   1076 N    SER A 319      -1.731 -12.111  -9.483                       N  
ATOM   1077 CA   SER A 319      -0.851 -11.846  -8.356                       C  
ATOM   1078 C    SER A 319      -1.172 -10.477  -7.781                       C  
ATOM   1079 O    SER A 319      -1.947  -9.705  -8.349                       O  
ATOM   1080 CB   SER A 319       0.622 -11.909  -8.769                       C  
ATOM   1081 OG   SER A 319       0.864 -11.084  -9.895                       O  
ATOM   1082 H    SER A 319      -2.035 -11.404  -9.867                       H  
ATOM   1083 HA   SER A 319      -1.003 -12.510  -7.666                       H  
ATOM   1084 HB2  SER A 319       1.171 -11.603  -8.030                       H  
ATOM   1085 HB3  SER A 319       0.849 -12.825  -8.994                       H  
ATOM   1086 HG   SER A 319       1.674 -11.126 -10.113                       H  
ATOM   1087 N    ASP A 320      -0.567 -10.185  -6.631                       N  
ATOM   1088 CA   ASP A 320      -0.643  -8.854  -6.043                       C  
ATOM   1089 C    ASP A 320       0.755  -8.327  -5.741                       C  
ATOM   1090 O    ASP A 320       0.959  -7.597  -4.768                       O  
ATOM   1091 CB   ASP A 320      -1.516  -8.856  -4.787                       C  
ATOM   1092 CG   ASP A 320      -0.849  -9.528  -3.606                       C  
ATOM   1093 OD1  ASP A 320       0.108 -10.295  -3.819                       O  
ATOM   1094 OD2  ASP A 320      -1.287  -9.288  -2.462                       O  
ATOM   1095 H    ASP A 320      -0.104 -10.745  -6.171                       H  
ATOM   1096 HA   ASP A 320      -1.052  -8.253  -6.685                       H  
ATOM   1097 HB2  ASP A 320      -1.713  -7.939  -4.538                       H  
ATOM   1098 HB3  ASP A 320      -2.340  -9.332  -4.976                       H  
ATOM   1099 N    LEU A 321       1.724  -8.688  -6.581                       N  
ATOM   1100 CA   LEU A 321       3.106  -8.280  -6.379                       C  
ATOM   1101 C    LEU A 321       3.343  -6.820  -6.736                       C  
ATOM   1102 O    LEU A 321       4.328  -6.236  -6.271                       O  
ATOM   1103 CB   LEU A 321       4.026  -9.185  -7.199                       C  
ATOM   1104 CG   LEU A 321       4.145 -10.606  -6.637                       C  
ATOM   1105 CD1  LEU A 321       4.427 -11.611  -7.735                       C  
ATOM   1106 CD2  LEU A 321       5.227 -10.672  -5.566                       C  
ATOM   1107 H    LEU A 321       1.602  -9.172  -7.281                       H  
ATOM   1108 HA   LEU A 321       3.332  -8.396  -5.443                       H  
ATOM   1109 HB2  LEU A 321       3.678  -9.250  -8.102                       H  
ATOM   1110 HB3  LEU A 321       4.914  -8.796  -7.215                       H  
ATOM   1111 HG   LEU A 321       3.303 -10.849  -6.223                       H  
ATOM   1112 1HD1 LEU A 321       4.496 -12.495  -7.342                       H  
ATOM   1113 2HD1 LEU A 321       3.701 -11.589  -8.377                       H  
ATOM   1114 3HD1 LEU A 321       5.262 -11.376  -8.170                       H  
ATOM   1115 1HD2 LEU A 321       5.282 -11.580  -5.228                       H  
ATOM   1116 2HD2 LEU A 321       6.075 -10.413  -5.958                       H  
ATOM   1117 3HD2 LEU A 321       4.995 -10.064  -4.846                       H  
ATOM   1118 N    ASN A 322       2.469  -6.220  -7.547                       N  
ATOM   1119 CA   ASN A 322       2.541  -4.782  -7.776                       C  
ATOM   1120 C    ASN A 322       2.201  -3.992  -6.516                       C  
ATOM   1121 O    ASN A 322       2.695  -2.872  -6.339                       O  
ATOM   1122 CB   ASN A 322       1.594  -4.385  -8.905                       C  
ATOM   1123 CG   ASN A 322       0.184  -4.902  -8.689                       C  
ATOM   1124 OD1  ASN A 322      -0.551  -4.409  -7.831                       O  
ATOM   1125 ND2  ASN A 322      -0.200  -5.906  -9.467                       N  
ATOM   1126 H    ASN A 322       1.835  -6.619  -7.969                       H  
ATOM   1127 HA   ASN A 322       3.443  -4.548  -8.043                       H  
ATOM   1128 HB2  ASN A 322       1.555  -3.418  -8.961                       H  
ATOM   1129 HB3  ASN A 322       1.925  -4.753  -9.740                       H  
ATOM   1130 1HD2 ASN A 322      -0.990  -6.236  -9.385                       H  
ATOM   1131 2HD2 ASN A 322       0.341  -6.225 -10.055                       H  
ATOM   1132 N    GLN A 323       1.362  -4.551  -5.639                       N  
ATOM   1133 CA   GLN A 323       0.925  -3.859  -4.431                       C  
ATOM   1134 C    GLN A 323      -0.018  -4.743  -3.625                       C  
ATOM   1135 O    GLN A 323      -0.917  -5.378  -4.188                       O  
ATOM   1136 CB   GLN A 323       0.244  -2.534  -4.790                       C  
ATOM   1137 CG   GLN A 323      -0.476  -1.850  -3.631                       C  
ATOM   1138 CD   GLN A 323      -1.087  -0.523  -4.035                       C  
ATOM   1139 OE1  GLN A 323      -1.181  -0.208  -5.224                       O  
ATOM   1140 NE2  GLN A 323      -1.505   0.266  -3.048                       N  
ATOM   1141 H    GLN A 323       1.030  -5.339  -5.726                       H  
ATOM   1142 HA   GLN A 323       1.698  -3.661  -3.880                       H  
ATOM   1143 HB2  GLN A 323       0.919  -1.919  -5.119                       H  
ATOM   1144 HB3  GLN A 323      -0.412  -2.701  -5.484                       H  
ATOM   1145 HG2  GLN A 323      -1.189  -2.427  -3.315                       H  
ATOM   1146 HG3  GLN A 323       0.159  -1.684  -2.916                       H  
ATOM   1147 1HE2 GLN A 323      -1.422   0.012  -2.230                       H  
ATOM   1148 2HE2 GLN A 323      -1.858   1.029  -3.227                       H  
ATOM   1149 N    GLU A 324       0.170  -4.782  -2.308                       N  
ATOM   1150 CA   GLU A 324      -0.609  -5.684  -1.469                       C  
ATOM   1151 C    GLU A 324      -2.090  -5.335  -1.542                       C  
ATOM   1152 O    GLU A 324      -2.473  -4.164  -1.466                       O  
ATOM   1153 CB   GLU A 324      -0.116  -5.621  -0.022                       C  
ATOM   1154 CG   GLU A 324      -0.756  -6.652   0.904                       C  
ATOM   1155 CD   GLU A 324      -0.502  -8.085   0.464                       C  
ATOM   1156 OE1  GLU A 324       0.598  -8.368  -0.057                       O  
ATOM   1157 OE2  GLU A 324      -1.408  -8.928   0.638                       O  
ATOM   1158 H    GLU A 324       0.738  -4.299  -1.879                       H  
ATOM   1159 HA   GLU A 324      -0.496  -6.593  -1.788                       H  
ATOM   1160 HB2  GLU A 324       0.842  -5.770  -0.013                       H  
ATOM   1161 HB3  GLU A 324      -0.313  -4.741   0.336                       H  
ATOM   1162 HG3  GLU A 324      -1.715  -6.509   0.919                       H  
ATOM   1163 HG2  GLU A 324      -0.391  -6.544   1.796                       H  
ATOM   1164 N    GLY A 325      -2.923  -6.364  -1.690                       N  
ATOM   1165 CA   GLY A 325      -4.349  -6.188  -1.845                       C  
ATOM   1166 C    GLY A 325      -4.807  -5.866  -3.250                       C  
ATOM   1167 O    GLY A 325      -6.019  -5.881  -3.506                       O  
ATOM   1168 H    GLY A 325      -2.673  -7.187  -1.704                       H  
ATOM   1169 HA2  GLY A 325      -4.798  -7.000  -1.564                       H  
ATOM   1170 HA3  GLY A 325      -4.641  -5.468  -1.264                       H  
ATOM   1171 N    THR A 326      -3.889  -5.583  -4.173                       N  
ATOM   1172 CA   THR A 326      -4.232  -5.191  -5.538                       C  
ATOM   1173 C    THR A 326      -3.963  -6.380  -6.455                       C  
ATOM   1174 O    THR A 326      -2.834  -6.593  -6.905                       O  
ATOM   1175 CB   THR A 326      -3.429  -3.967  -5.962                       C  
ATOM   1176 OG1  THR A 326      -3.342  -3.049  -4.865                       O  
ATOM   1177 CG2  THR A 326      -4.100  -3.281  -7.131                       C  
ATOM   1178 H    THR A 326      -3.041  -5.612  -4.028                       H  
ATOM   1179 HA   THR A 326      -5.175  -4.972  -5.585                       H  
ATOM   1180 HB   THR A 326      -2.538  -4.239  -6.232                       H  
ATOM   1181 HG1  THR A 326      -2.961  -3.417  -4.213                       H  
ATOM   1182 1HG2 THR A 326      -3.586  -2.503  -7.398                       H  
ATOM   1183 2HG2 THR A 326      -4.162  -3.891  -7.883                       H  
ATOM   1184 3HG2 THR A 326      -4.994  -2.998  -6.881                       H  
ATOM   1185 N    TRP A 327      -5.008  -7.152  -6.735                       N  
ATOM   1186 CA   TRP A 327      -4.878  -8.360  -7.536                       C  
ATOM   1187 C    TRP A 327      -5.006  -8.022  -9.016                       C  
ATOM   1188 O    TRP A 327      -5.990  -7.409  -9.442                       O  
ATOM   1189 CB   TRP A 327      -5.925  -9.386  -7.111                       C  
ATOM   1190 CG   TRP A 327      -5.595  -9.995  -5.794                       C  
ATOM   1191 CD1  TRP A 327      -6.092  -9.640  -4.578                       C  
ATOM   1192 CD2  TRP A 327      -4.667 -11.058  -5.555                       C  
ATOM   1193 NE1  TRP A 327      -5.537 -10.420  -3.594                       N  
ATOM   1194 CE2  TRP A 327      -4.658 -11.300  -4.170                       C  
ATOM   1195 CE3  TRP A 327      -3.845 -11.831  -6.380                       C  
ATOM   1196 CZ2  TRP A 327      -3.863 -12.285  -3.590                       C  
ATOM   1197 CZ3  TRP A 327      -3.057 -12.808  -5.803                       C  
ATOM   1198 CH2  TRP A 327      -3.070 -13.026  -4.423                       C  
ATOM   1199 H    TRP A 327      -5.811  -6.995  -6.469                       H  
ATOM   1200 HA   TRP A 327      -4.000  -8.746  -7.389                       H  
ATOM   1201 HB2  TRP A 327      -6.788  -8.949  -7.035                       H  
ATOM   1202 HB3  TRP A 327      -5.965 -10.094  -7.772                       H  
ATOM   1203 HD1  TRP A 327      -6.716  -8.965  -4.435                       H  
ATOM   1204 HE1  TRP A 327      -5.713 -10.367  -2.754                       H  
ATOM   1205 HE3  TRP A 327      -3.831 -11.692  -7.299                       H  
ATOM   1206 HZ2  TRP A 327      -3.870 -12.433  -2.672                       H  
ATOM   1207 HZ3  TRP A 327      -2.506 -13.329  -6.343                       H  
ATOM   1208 HH2  TRP A 327      -2.528 -13.690  -4.063                       H  
ATOM   1209 N    GLN A 328      -4.007  -8.431  -9.795                       N  
ATOM   1210 CA   GLN A 328      -3.862  -7.962 -11.164                       C  
ATOM   1211 C    GLN A 328      -3.312  -9.086 -12.028                       C  
ATOM   1212 O    GLN A 328      -2.350  -9.757 -11.642                       O  
ATOM   1213 CB   GLN A 328      -2.934  -6.743 -11.210                       C  
ATOM   1214 CG   GLN A 328      -2.882  -6.016 -12.544                       C  
ATOM   1215 CD   GLN A 328      -1.904  -4.856 -12.525                       C  
ATOM   1216 OE1  GLN A 328      -1.081  -4.708 -13.428                       O  
ATOM   1217 NE2  GLN A 328      -1.989  -4.025 -11.490                       N  
ATOM   1218 H    GLN A 328      -3.397  -8.984  -9.549                       H  
ATOM   1219 HA   GLN A 328      -4.730  -7.702 -11.512                       H  
ATOM   1220 HB2  GLN A 328      -3.231  -6.105 -10.542                       H  
ATOM   1221 HB3  GLN A 328      -2.033  -7.034 -11.002                       H  
ATOM   1222 HG2  GLN A 328      -2.600  -6.637 -13.234                       H  
ATOM   1223 HG3  GLN A 328      -3.763  -5.665 -12.750                       H  
ATOM   1224 1HE2 GLN A 328      -2.577  -4.161 -10.878                       H  
ATOM   1225 2HE2 GLN A 328      -1.456  -3.352 -11.434                       H  
ATOM   1226 N    TRP A 329      -3.925  -9.280 -13.191                       N  
ATOM   1227 CA   TRP A 329      -3.505 -10.330 -14.105                       C  
ATOM   1228 C    TRP A 329      -2.203  -9.949 -14.800                       C  
ATOM   1229 O    TRP A 329      -1.890  -8.768 -14.978                       O  
ATOM   1230 CB   TRP A 329      -4.600 -10.592 -15.134                       C  
ATOM   1231 CG   TRP A 329      -5.912 -10.952 -14.506                       C  
ATOM   1232 CD1  TRP A 329      -6.907 -10.097 -14.137                       C  
ATOM   1233 CD2  TRP A 329      -6.364 -12.267 -14.163                       C  
ATOM   1234 NE1  TRP A 329      -7.956 -10.798 -13.591                       N  
ATOM   1235 CE2  TRP A 329      -7.646 -12.133 -13.596                       C  
ATOM   1236 CE3  TRP A 329      -5.811 -13.544 -14.284                       C  
ATOM   1237 CZ2  TRP A 329      -8.382 -13.226 -13.153                       C  
ATOM   1238 CZ3  TRP A 329      -6.542 -14.625 -13.848                       C  
ATOM   1239 CH2  TRP A 329      -7.814 -14.461 -13.287                       C  
ATOM   1240 H    TRP A 329      -4.590  -8.813 -13.474                       H  
ATOM   1241 HA   TRP A 329      -3.354 -11.148 -13.605                       H  
ATOM   1242 HB2  TRP A 329      -4.731  -9.792 -15.666                       H  
ATOM   1243 HB3  TRP A 329      -4.328 -11.328 -15.704                       H  
ATOM   1244 HD1  TRP A 329      -6.881  -9.173 -14.241                       H  
ATOM   1245 HE1  TRP A 329      -8.687 -10.455 -13.294                       H  
ATOM   1246 HE3  TRP A 329      -4.967 -13.662 -14.658                       H  
ATOM   1247 HZ2  TRP A 329      -9.228 -13.121 -12.780                       H  
ATOM   1248 HZ3  TRP A 329      -6.182 -15.479 -13.924                       H  
ATOM   1249 HH2  TRP A 329      -8.283 -15.211 -12.998                       H  
ATOM   1250 N    VAL A 330      -1.439 -10.970 -15.199                       N  
ATOM   1251 CA   VAL A 330      -0.111 -10.746 -15.759                       C  
ATOM   1252 C    VAL A 330      -0.147  -9.979 -17.071                       C  
ATOM   1253 O    VAL A 330       0.912  -9.619 -17.593                       O  
ATOM   1254 CB   VAL A 330       0.650 -12.079 -15.951                       C  
ATOM   1255 CG1  VAL A 330       1.064 -12.641 -14.615                       C  
ATOM   1256 CG2  VAL A 330      -0.182 -13.093 -16.717                       C  
ATOM   1257 H    VAL A 330      -1.669 -11.798 -15.154                       H  
ATOM   1258 HA   VAL A 330       0.398 -10.213 -15.128                       H  
ATOM   1259 HB   VAL A 330       1.455 -11.909 -16.463                       H  
ATOM   1260 1HG1 VAL A 330       1.539 -13.475 -14.757                       H  
ATOM   1261 2HG1 VAL A 330       1.644 -12.002 -14.171                       H  
ATOM   1262 3HG1 VAL A 330       0.271 -12.798 -14.079                       H  
ATOM   1263 1HG2 VAL A 330       0.330 -13.911 -16.816                       H  
ATOM   1264 2HG2 VAL A 330      -0.998 -13.270 -16.224                       H  
ATOM   1265 3HG2 VAL A 330      -0.396 -12.729 -17.591                       H  
ATOM   1266 N    ASP A 331      -1.329  -9.726 -17.626                       N  
ATOM   1267 CA   ASP A 331      -1.465  -8.807 -18.745                       C  
ATOM   1268 C    ASP A 331      -1.746  -7.380 -18.287                       C  
ATOM   1269 O    ASP A 331      -2.188  -6.555 -19.092                       O  
ATOM   1270 CB   ASP A 331      -2.570  -9.283 -19.695                       C  
ATOM   1271 CG   ASP A 331      -3.961  -9.145 -19.100                       C  
ATOM   1272 OD1  ASP A 331      -4.094  -8.611 -17.979                       O  
ATOM   1273 OD2  ASP A 331      -4.931  -9.575 -19.759                       O  
ATOM   1274 H    ASP A 331      -2.071 -10.077 -17.369                       H  
ATOM   1275 HA   ASP A 331      -0.632  -8.798 -19.243                       H  
ATOM   1276 HB2  ASP A 331      -2.538  -8.753 -20.507                       H  
ATOM   1277 HB3  ASP A 331      -2.424 -10.219 -19.904                       H  
ATOM   1278 N    GLY A 332      -1.523  -7.080 -17.013                       N  
ATOM   1279 CA   GLY A 332      -1.788  -5.755 -16.495                       C  
ATOM   1280 C    GLY A 332      -3.233  -5.553 -16.090                       C  
ATOM   1281 O    GLY A 332      -3.520  -4.791 -15.160                       O  
ATOM   1282 H    GLY A 332      -1.216  -7.632 -16.429                       H  
ATOM   1283 HA2  GLY A 332      -1.228  -5.596 -15.718                       H  
ATOM   1284 HA3  GLY A 332      -1.565  -5.096 -17.171                       H  
ATOM   1285 N    SER A 333      -4.151  -6.238 -16.767                       N  
ATOM   1286 CA   SER A 333      -5.568  -6.029 -16.505                       C  
ATOM   1287 C    SER A 333      -5.870  -6.317 -15.034                       C  
ATOM   1288 O    SER A 333      -5.253  -7.208 -14.437                       O  
ATOM   1289 CB   SER A 333      -6.421  -6.922 -17.411                       C  
ATOM   1290 OG   SER A 333      -6.288  -8.288 -17.064                       O  
ATOM   1291 H    SER A 333      -3.981  -6.821 -17.376                       H  
ATOM   1292 HA   SER A 333      -5.796  -5.104 -16.687                       H  
ATOM   1293 HB2  SER A 333      -7.351  -6.664 -17.320                       H  
ATOM   1294 HB3  SER A 333      -6.133  -6.802 -18.330                       H  
ATOM   1295 HG   SER A 333      -5.486  -8.527 -17.139                       H  
ATOM   1296 N    PRO A 334      -6.790  -5.582 -14.414                       N  
ATOM   1297 CA   PRO A 334      -7.049  -5.762 -12.986                       C  
ATOM   1298 C    PRO A 334      -8.057  -6.878 -12.734                       C  
ATOM   1299 O    PRO A 334      -8.726  -7.369 -13.646                       O  
ATOM   1300 CB   PRO A 334      -7.627  -4.404 -12.576                       C  
ATOM   1301 CG   PRO A 334      -8.396  -3.976 -13.787                       C  
ATOM   1302 CD   PRO A 334      -7.653  -4.534 -14.991                       C  
ATOM   1303 HA   PRO A 334      -6.228  -5.935 -12.500                       H  
ATOM   1304 HB3  PRO A 334      -6.908  -3.783 -12.382                       H  
ATOM   1305 HB2  PRO A 334      -8.214  -4.511 -11.811                       H  
ATOM   1306 HG2  PRO A 334      -9.294  -4.339 -13.745                       H  
ATOM   1307 HG3  PRO A 334      -8.424  -3.007 -13.826                       H  
ATOM   1308 HD2  PRO A 334      -8.278  -4.923 -15.623                       H  
ATOM   1309 HD3  PRO A 334      -7.113  -3.843 -15.405                       H  
ATOM   1310 N    LEU A 335      -8.157  -7.264 -11.463                       N  
ATOM   1311 CA   LEU A 335      -9.149  -8.246 -11.037                       C  
ATOM   1312 C    LEU A 335     -10.465  -7.521 -10.792                       C  
ATOM   1313 O    LEU A 335     -10.579  -6.722  -9.858                       O  
ATOM   1314 CB   LEU A 335      -8.680  -8.984  -9.786                       C  
ATOM   1315 CG   LEU A 335      -9.645 -10.039  -9.237                       C  
ATOM   1316 CD1  LEU A 335      -9.785 -11.204 -10.203                       C  
ATOM   1317 CD2  LEU A 335      -9.196 -10.528  -7.861                       C  
ATOM   1318 H    LEU A 335      -7.659  -6.971 -10.826                       H  
ATOM   1319 HA   LEU A 335      -9.284  -8.897 -11.744                       H  
ATOM   1320 HB2  LEU A 335      -7.844  -9.433  -9.990                       H  
ATOM   1321 HB3  LEU A 335      -8.533  -8.332  -9.083                       H  
ATOM   1322 HG   LEU A 335     -10.520  -9.636  -9.134                       H  
ATOM   1323 1HD1 LEU A 335     -10.400 -11.853  -9.827                       H  
ATOM   1324 2HD1 LEU A 335     -10.127 -10.873 -11.048                       H  
ATOM   1325 3HD1 LEU A 335      -8.914 -11.611 -10.335                       H  
ATOM   1326 1HD2 LEU A 335      -9.825 -11.194  -7.542                       H  
ATOM   1327 2HD2 LEU A 335      -8.311 -10.920  -7.938                       H  
ATOM   1328 3HD2 LEU A 335      -9.172  -9.775  -7.251                       H  
ATOM   1329 N    LEU A 336     -11.459  -7.796 -11.631                       N  
ATOM   1330 CA   LEU A 336     -12.716  -7.074 -11.555                       C  
ATOM   1331 C    LEU A 336     -13.533  -7.548 -10.356                       C  
ATOM   1332 O    LEU A 336     -13.374  -8.682  -9.895                       O  
ATOM   1333 CB   LEU A 336     -13.523  -7.270 -12.833                       C  
ATOM   1334 CG   LEU A 336     -12.832  -6.804 -14.112                       C  
ATOM   1335 CD1  LEU A 336     -13.616  -7.263 -15.330                       C  
ATOM   1336 CD2  LEU A 336     -12.675  -5.292 -14.109                       C  
ATOM   1337 H    LEU A 336     -11.428  -8.393 -12.249                       H  
ATOM   1338 HA   LEU A 336     -12.538  -6.126 -11.448                       H  
ATOM   1339 HB2  LEU A 336     -13.716  -8.216 -12.933                       H  
ATOM   1340 HB3  LEU A 336     -14.354  -6.776 -12.752                       H  
ATOM   1341 HG   LEU A 336     -11.948  -7.198 -14.157                       H  
ATOM   1342 1HD1 LEU A 336     -13.162  -6.957 -16.130                       H  
ATOM   1343 2HD1 LEU A 336     -13.665  -8.232 -15.326                       H  
ATOM   1344 3HD1 LEU A 336     -14.509  -6.886 -15.291                       H  
ATOM   1345 1HD2 LEU A 336     -12.235  -5.019 -14.929                       H  
ATOM   1346 2HD2 LEU A 336     -13.553  -4.884 -14.052                       H  
ATOM   1347 3HD2 LEU A 336     -12.139  -5.033 -13.343                       H  
ATOM   1348 N    PRO A 337     -14.416  -6.696  -9.828                       N  
ATOM   1349 CA   PRO A 337     -15.289  -7.148  -8.732                       C  
ATOM   1350 C    PRO A 337     -16.072  -8.399  -9.080                       C  
ATOM   1351 O    PRO A 337     -16.286  -9.259  -8.218                       O  
ATOM   1352 CB   PRO A 337     -16.211  -5.942  -8.505                       C  
ATOM   1353 CG   PRO A 337     -15.440  -4.777  -9.001                       C  
ATOM   1354 CD   PRO A 337     -14.644  -5.281 -10.165                       C  
ATOM   1355 HA   PRO A 337     -14.767  -7.309  -7.930                       H  
ATOM   1356 HB2  PRO A 337     -17.029  -6.055  -9.014                       H  
ATOM   1357 HB3  PRO A 337     -16.403  -5.850  -7.559                       H  
ATOM   1358 HG2  PRO A 337     -16.051  -4.078  -9.282                       H  
ATOM   1359 HG3  PRO A 337     -14.852  -4.454  -8.300                       H  
ATOM   1360 HD2  PRO A 337     -15.158  -5.207 -10.985                       H  
ATOM   1361 HD3  PRO A 337     -13.800  -4.808 -10.229                       H  
ATOM   1362 N    SER A 338     -16.500  -8.525 -10.335                       N  
ATOM   1363 CA   SER A 338     -17.286  -9.684 -10.737                       C  
ATOM   1364 C    SER A 338     -16.522 -10.979 -10.496                       C  
ATOM   1365 O    SER A 338     -17.104 -11.981 -10.069                       O  
ATOM   1366 CB   SER A 338     -17.678  -9.552 -12.209                       C  
ATOM   1367 OG   SER A 338     -17.952  -8.197 -12.531                       O  
ATOM   1368 H    SER A 338     -16.349  -7.959 -10.965                       H  
ATOM   1369 HA   SER A 338     -18.100  -9.713 -10.211                       H  
ATOM   1370 HB2  SER A 338     -16.945  -9.867 -12.761                       H  
ATOM   1371 HB3  SER A 338     -18.472 -10.084 -12.374                       H  
ATOM   1372 HG   SER A 338     -18.167  -8.133 -13.341                       H  
ATOM   1373 N    PHE A 339     -15.213 -10.977 -10.752                       N  
ATOM   1374 CA   PHE A 339     -14.420 -12.195 -10.632                       C  
ATOM   1375 C    PHE A 339     -14.103 -12.563  -9.188                       C  
ATOM   1376 O    PHE A 339     -13.701 -13.703  -8.929                       O  
ATOM   1377 CB   PHE A 339     -13.104 -12.051 -11.397                       C  
ATOM   1378 CG   PHE A 339     -13.259 -12.088 -12.889                       C  
ATOM   1379 CD1  PHE A 339     -13.740 -13.222 -13.519                       C  
ATOM   1380 CD2  PHE A 339     -12.899 -10.997 -13.663                       C  
ATOM   1381 CE1  PHE A 339     -13.874 -13.263 -14.889                       C  
ATOM   1382 CE2  PHE A 339     -13.030 -11.032 -15.033                       C  
ATOM   1383 CZ   PHE A 339     -13.518 -12.167 -15.648                       C  
ATOM   1384 H    PHE A 339     -14.764 -10.285 -10.996                       H  
ATOM   1385 HA   PHE A 339     -14.915 -12.931 -11.025                       H  
ATOM   1386 HB2  PHE A 339     -12.698 -11.202 -11.163                       H  
ATOM   1387 HB3  PHE A 339     -12.515 -12.778 -11.143                       H  
ATOM   1388 HD1  PHE A 339     -13.981 -13.963 -13.011                       H  
ATOM   1389 HD2  PHE A 339     -12.570 -10.230 -13.253                       H  
ATOM   1390 HE1  PHE A 339     -14.203 -14.029 -15.302                       H  
ATOM   1391 HE2  PHE A 339     -12.790 -10.293 -15.543                       H  
ATOM   1392 HZ   PHE A 339     -13.608 -12.193 -16.573                       H  
ATOM   1393 N    LYS A 340     -14.264 -11.633  -8.246                       N  
ATOM   1394 CA   LYS A 340     -13.868 -11.891  -6.869                       C  
ATOM   1395 C    LYS A 340     -14.731 -12.946  -6.190                       C  
ATOM   1396 O    LYS A 340     -14.362 -13.420  -5.110                       O  
ATOM   1397 CB   LYS A 340     -13.901 -10.585  -6.072                       C  
ATOM   1398 CG   LYS A 340     -12.551  -9.888  -6.015                       C  
ATOM   1399 CD   LYS A 340     -12.670  -8.378  -6.116                       C  
ATOM   1400 CE   LYS A 340     -11.354  -7.705  -5.739                       C  
ATOM   1401 NZ   LYS A 340     -11.297  -6.275  -6.155                       N  
ATOM   1402 H    LYS A 340     -14.597 -10.851  -8.381                       H  
ATOM   1403 HA   LYS A 340     -12.953 -12.214  -6.866                       H  
ATOM   1404 HB2  LYS A 340     -14.533  -9.979  -6.488                       H  
ATOM   1405 HB3  LYS A 340     -14.176 -10.779  -5.163                       H  
ATOM   1406 HG2  LYS A 340     -12.120 -10.100  -5.172                       H  
ATOM   1407 HG3  LYS A 340     -12.003 -10.197  -6.754                       H  
ATOM   1408 HD2  LYS A 340     -12.890  -8.133  -7.028                       H  
ATOM   1409 HD3  LYS A 340     -13.358  -8.068  -5.507                       H  
ATOM   1410 HE2  LYS A 340     -11.245  -7.741  -4.776                       H  
ATOM   1411 HE3  LYS A 340     -10.624  -8.172  -6.174                       H  
ATOM   1412 HZ1  LYS A 340     -10.516  -5.920  -5.918                       H  
ATOM   1413 HZ2  LYS A 340     -11.387  -6.211  -7.038                       H  
ATOM   1414 HZ3  LYS A 340     -11.953  -5.818  -5.764                       H  
ATOM   1415 N    GLN A 341     -15.858 -13.332  -6.792                       N  
ATOM   1416 CA   GLN A 341     -16.668 -14.405  -6.229                       C  
ATOM   1417 C    GLN A 341     -16.000 -15.762  -6.380                       C  
ATOM   1418 O    GLN A 341     -16.398 -16.716  -5.705                       O  
ATOM   1419 CB   GLN A 341     -18.045 -14.435  -6.896                       C  
ATOM   1420 CG   GLN A 341     -17.995 -14.613  -8.414                       C  
ATOM   1421 CD   GLN A 341     -19.322 -15.045  -9.011                       C  
ATOM   1422 OE1  GLN A 341     -20.029 -15.885  -8.451                       O  
ATOM   1423 NE2  GLN A 341     -19.665 -14.474 -10.160                       N  
ATOM   1424 H    GLN A 341     -16.169 -12.992  -7.518                       H  
ATOM   1425 HA   GLN A 341     -16.798 -14.238  -5.282                       H  
ATOM   1426 HB2  GLN A 341     -18.554 -15.175  -6.528                       H  
ATOM   1427 HB3  GLN A 341     -18.500 -13.599  -6.711                       H  
ATOM   1428 HG2  GLN A 341     -17.745 -13.769  -8.822                       H  
ATOM   1429 HG3  GLN A 341     -17.336 -15.292  -8.630                       H  
ATOM   1430 1HE2 GLN A 341     -19.146 -13.892 -10.522                       H  
ATOM   1431 2HE2 GLN A 341     -20.407 -14.684 -10.540                       H  
ATOM   1432 N    TYR A 342     -15.000 -15.871  -7.252                       N  
ATOM   1433 CA   TYR A 342     -14.358 -17.148  -7.521                       C  
ATOM   1434 C    TYR A 342     -13.290 -17.492  -6.496                       C  
ATOM   1435 O    TYR A 342     -12.830 -18.639  -6.463                       O  
ATOM   1436 CB   TYR A 342     -13.765 -17.136  -8.933                       C  
ATOM   1437 CG   TYR A 342     -14.813 -16.885  -9.990                       C  
ATOM   1438 CD1  TYR A 342     -15.978 -17.639 -10.027                       C  
ATOM   1439 CD2  TYR A 342     -14.659 -15.876 -10.927                       C  
ATOM   1440 CE1  TYR A 342     -16.950 -17.412 -10.977                       C  
ATOM   1441 CE2  TYR A 342     -15.629 -15.639 -11.886                       C  
ATOM   1442 CZ   TYR A 342     -16.773 -16.412 -11.904                       C  
ATOM   1443 OH   TYR A 342     -17.746 -16.187 -12.849                       O  
ATOM   1444 H    TYR A 342     -14.675 -15.214  -7.702                       H  
ATOM   1445 HA   TYR A 342     -15.031 -17.846  -7.491                       H  
ATOM   1446 HB2  TYR A 342     -13.101 -16.431  -8.993                       H  
ATOM   1447 HB3  TYR A 342     -13.354 -17.996  -9.113                       H  
ATOM   1448 HD1  TYR A 342     -16.102 -18.317  -9.402                       H  
ATOM   1449 HD2  TYR A 342     -13.888 -15.355 -10.917                       H  
ATOM   1450 HE1  TYR A 342     -17.722 -17.931 -10.991                       H  
ATOM   1451 HE2  TYR A 342     -15.512 -14.963 -12.513                       H  
ATOM   1452 HH   TYR A 342     -17.517 -15.554 -13.351                       H  
ATOM   1453 N    TRP A 343     -12.889 -16.538  -5.661                       N  
ATOM   1454 CA   TRP A 343     -12.106 -16.879  -4.487                       C  
ATOM   1455 C    TRP A 343     -12.852 -17.920  -3.665                       C  
ATOM   1456 O    TRP A 343     -14.086 -17.927  -3.607                       O  
ATOM   1457 CB   TRP A 343     -11.853 -15.642  -3.623                       C  
ATOM   1458 CG   TRP A 343     -10.880 -14.639  -4.163                       C  
ATOM   1459 CD1  TRP A 343     -11.144 -13.341  -4.484                       C  
ATOM   1460 CD2  TRP A 343      -9.484 -14.839  -4.415                       C  
ATOM   1461 NE1  TRP A 343     -10.001 -12.720  -4.924                       N  
ATOM   1462 CE2  TRP A 343      -8.967 -13.618  -4.892                       C  
ATOM   1463 CE3  TRP A 343      -8.622 -15.930  -4.285                       C  
ATOM   1464 CZ2  TRP A 343      -7.629 -13.460  -5.243                       C  
ATOM   1465 CZ3  TRP A 343      -7.296 -15.772  -4.633                       C  
ATOM   1466 CH2  TRP A 343      -6.811 -14.545  -5.108                       C  
ATOM   1467 H    TRP A 343     -13.056 -15.699  -5.752                       H  
ATOM   1468 HA   TRP A 343     -11.251 -17.250  -4.759                       H  
ATOM   1469 HB2  TRP A 343     -12.698 -15.184  -3.495                       H  
ATOM   1470 HB3  TRP A 343     -11.515 -15.937  -2.763                       H  
ATOM   1471 HD1  TRP A 343     -11.977 -12.934  -4.411                       H  
ATOM   1472 HE1  TRP A 343      -9.945 -11.901  -5.182                       H  
ATOM   1473 HE3  TRP A 343      -8.935 -16.747  -3.969                       H  
ATOM   1474 HZ2  TRP A 343      -7.306 -12.648  -5.561                       H  
ATOM   1475 HZ3  TRP A 343      -6.713 -16.492  -4.551                       H  
ATOM   1476 HH2  TRP A 343      -5.913 -14.469  -5.336                       H  
ATOM   1477 N    ASN A 344     -12.099 -18.813  -3.032                       N  
ATOM   1478 CA   ASN A 344     -12.681 -19.693  -2.030                       C  
ATOM   1479 C    ASN A 344     -13.082 -18.894  -0.797                       C  
ATOM   1480 O    ASN A 344     -12.502 -17.850  -0.491                       O  
ATOM   1481 CB   ASN A 344     -11.693 -20.784  -1.631                       C  
ATOM   1482 CG   ASN A 344     -11.568 -21.859  -2.674                       C  
ATOM   1483 OD1  ASN A 344     -12.563 -22.314  -3.234                       O  
ATOM   1484 ND2  ASN A 344     -10.337 -22.275  -2.946                       N  
ATOM   1485 H    ASN A 344     -11.256 -18.928  -3.163                       H  
ATOM   1486 HA   ASN A 344     -13.475 -20.116  -2.394                       H  
ATOM   1487 HB2  ASN A 344     -10.818 -20.387  -1.503                       H  
ATOM   1488 HB3  ASN A 344     -11.995 -21.199  -0.808                       H  
ATOM   1489 1HD2 ASN A 344     -10.211 -22.889  -3.535                       H  
ATOM   1490 2HD2 ASN A 344      -9.666 -21.932  -2.532                       H  
ATOM   1491 N    ARG A 345     -14.088 -19.394  -0.085                       N  
ATOM   1492 CA   ARG A 345     -14.532 -18.713   1.123                       C  
ATOM   1493 C    ARG A 345     -13.369 -18.592   2.097                       C  
ATOM   1494 O    ARG A 345     -12.617 -19.549   2.312                       O  
ATOM   1495 CB   ARG A 345     -15.695 -19.461   1.774                       C  
ATOM   1496 CG   ARG A 345     -16.349 -18.663   2.884                       C  
ATOM   1497 CD   ARG A 345     -17.549 -19.369   3.491                       C  
ATOM   1498 NE   ARG A 345     -17.925 -18.756   4.764                       N  
ATOM   1499 CZ   ARG A 345     -19.110 -18.887   5.352                       C  
ATOM   1500 NH1  ARG A 345     -19.337 -18.284   6.510                       N  
ATOM   1501 NH2  ARG A 345     -20.071 -19.607   4.787                       N  
ATOM   1502 H    ARG A 345     -14.522 -20.111  -0.275                       H  
ATOM   1503 HA   ARG A 345     -14.833 -17.820   0.895                       H  
ATOM   1504 HB2  ARG A 345     -16.368 -19.647   1.100                       H  
ATOM   1505 HB3  ARG A 345     -15.365 -20.290   2.153                       H  
ATOM   1506 HG2  ARG A 345     -15.701 -18.515   3.590                       H  
ATOM   1507 HG3  ARG A 345     -16.650 -17.814   2.527                       H  
ATOM   1508 HD2  ARG A 345     -18.303 -19.301   2.884                       H  
ATOM   1509 HD3  ARG A 345     -17.328 -20.299   3.653                       H  
ATOM   1510 HE   ARG A 345     -17.335 -18.274   5.163                       H  
ATOM   1511 HH11 ARG A 345     -18.719 -17.814   6.878                       H  
ATOM   1512 HH12 ARG A 345     -20.103 -18.363   6.893                       H  
ATOM   1513 HH21 ARG A 345     -19.928 -20.000   4.035                       H  
ATOM   1514 HH22 ARG A 345     -20.834 -19.685   5.174                       H  
ATOM   1515 N    GLY A 346     -13.216 -17.405   2.678                       N  
ATOM   1516 CA   GLY A 346     -12.091 -17.130   3.541                       C  
ATOM   1517 C    GLY A 346     -10.810 -16.796   2.813                       C  
ATOM   1518 O    GLY A 346      -9.786 -16.569   3.469                       O  
ATOM   1519 H    GLY A 346     -13.757 -16.743   2.583                       H  
ATOM   1520 HA2  GLY A 346     -12.311 -16.383   4.119                       H  
ATOM   1521 HA3  GLY A 346     -11.925 -17.905   4.100                       H  
ATOM   1522 N    GLU A 347     -10.829 -16.768   1.485                       N  
ATOM   1523 CA   GLU A 347      -9.678 -16.368   0.699                       C  
ATOM   1524 C    GLU A 347     -10.002 -15.087  -0.059                       C  
ATOM   1525 O    GLU A 347     -11.176 -14.795  -0.313                       O  
ATOM   1526 CB   GLU A 347      -9.272 -17.457  -0.305                       C  
ATOM   1527 CG   GLU A 347      -9.200 -18.871   0.264                       C  
ATOM   1528 CD   GLU A 347      -8.011 -19.084   1.182                       C  
ATOM   1529 OE1  GLU A 347      -7.077 -18.256   1.153                       O  
ATOM   1530 OE2  GLU A 347      -8.008 -20.085   1.928                       O  
ATOM   1531 H    GLU A 347     -11.514 -16.982   1.010                       H  
ATOM   1532 HA   GLU A 347      -8.927 -16.196   1.288                       H  
ATOM   1533 HB2  GLU A 347      -9.918 -17.466  -1.028                       H  
ATOM   1534 HB3  GLU A 347      -8.394 -17.239  -0.657                       H  
ATOM   1535 HG3  GLU A 347      -9.128 -19.502  -0.470                       H  
ATOM   1536 HG2  GLU A 347     -10.006 -19.047   0.773                       H  
ATOM   1537 N    PRO A 348      -8.990 -14.285  -0.415                       N  
ATOM   1538 CA   PRO A 348      -7.579 -14.461  -0.061                       C  
ATOM   1539 C    PRO A 348      -7.310 -14.041   1.375                       C  
ATOM   1540 O    PRO A 348      -7.806 -12.998   1.799                       O  
ATOM   1541 CB   PRO A 348      -6.856 -13.544  -1.048                       C  
ATOM   1542 CG   PRO A 348      -7.837 -12.461  -1.319                       C  
ATOM   1543 CD   PRO A 348      -9.197 -13.095  -1.255                       C  
ATOM   1544 HA   PRO A 348      -7.299 -15.380  -0.197                       H  
ATOM   1545 HB2  PRO A 348      -6.052 -13.189  -0.639                       H  
ATOM   1546 HB3  PRO A 348      -6.647 -14.033  -1.859                       H  
ATOM   1547 HG3  PRO A 348      -7.676 -12.093  -2.202                       H  
ATOM   1548 HG2  PRO A 348      -7.752 -11.771  -0.642                       H  
ATOM   1549 HD3  PRO A 348      -9.490 -13.355  -2.143                       H  
ATOM   1550 HD2  PRO A 348      -9.831 -12.492  -0.836                       H  
ATOM   1551 N    ASN A 349      -6.542 -14.841   2.114                       N  
ATOM   1552 CA   ASN A 349      -6.251 -14.551   3.510                       C  
ATOM   1553 C    ASN A 349      -4.809 -14.133   3.763                       C  
ATOM   1554 O    ASN A 349      -4.514 -13.630   4.853                       O  
ATOM   1555 CB   ASN A 349      -6.584 -15.771   4.379                       C  
ATOM   1556 CG   ASN A 349      -5.946 -17.043   3.864                       C  
ATOM   1557 OD1  ASN A 349      -4.863 -17.018   3.277                       O  
ATOM   1558 ND2  ASN A 349      -6.622 -18.165   4.070                       N  
ATOM   1559 H    ASN A 349      -6.176 -15.563   1.824                       H  
ATOM   1560 HA   ASN A 349      -6.822 -13.821   3.799                       H  
ATOM   1561 HB2  ASN A 349      -6.261 -15.616   5.280                       H  
ATOM   1562 HB3  ASN A 349      -7.546 -15.900   4.389                       H  
ATOM   1563 1HD2 ASN A 349      -6.304 -18.915   3.796                       H  
ATOM   1564 2HD2 ASN A 349      -7.377 -18.142   4.482                       H  
ATOM   1565 N    ASN A 350      -3.908 -14.334   2.800                       N  
ATOM   1566 CA   ASN A 350      -2.534 -13.839   2.896                       C  
ATOM   1567 C    ASN A 350      -1.831 -14.387   4.136                       C  
ATOM   1568 O    ASN A 350      -1.098 -13.675   4.824                       O  
ATOM   1569 CB   ASN A 350      -2.509 -12.309   2.888                       C  
ATOM   1570 CG   ASN A 350      -1.113 -11.747   2.698                       C  
ATOM   1571 OD1  ASN A 350      -0.573 -11.758   1.592                       O  
ATOM   1572 ND2  ASN A 350      -0.526 -11.244   3.776                       N  
ATOM   1573 H    ASN A 350      -4.071 -14.761   2.071                       H  
ATOM   1574 HA   ASN A 350      -2.040 -14.145   2.119                       H  
ATOM   1575 HB2  ASN A 350      -3.064 -11.988   2.160                       H  
ATOM   1576 HB3  ASN A 350      -2.851 -11.983   3.735                       H  
ATOM   1577 1HD2 ASN A 350       0.266 -10.913   3.719                       H  
ATOM   1578 2HD2 ASN A 350      -0.935 -11.252   4.532                       H  
ATOM   1579 N    VAL A 351      -2.084 -15.664   4.444                       N  
ATOM   1580 CA   VAL A 351      -1.497 -16.327   5.647                       C  
ATOM   1581 C    VAL A 351      -0.015 -16.597   5.375                       C  
ATOM   1582 O    VAL A 351       0.284 -17.384   4.460                       O  
ATOM   1583 CB   VAL A 351      -2.276 -17.603   6.039                       C  
ATOM   1584 CG1  VAL A 351      -2.337 -18.650   4.936                       C  
ATOM   1585 CG2  VAL A 351      -1.727 -18.220   7.314                       C  
ATOM   1586 H    VAL A 351      -2.610 -16.207   3.935                       H  
ATOM   1587 HA   VAL A 351      -1.555 -15.702   6.390                       H  
ATOM   1588 HB   VAL A 351      -3.205 -17.323   6.226                       H  
ATOM   1589 1HG1 VAL A 351      -3.010 -19.317   5.162                       H  
ATOM   1590 2HG1 VAL A 351      -2.576 -18.228   4.095                       H  
ATOM   1591 3HG1 VAL A 351      -1.473 -19.084   4.848                       H  
ATOM   1592 1HG2 VAL A 351      -2.292 -18.967   7.581                       H  
ATOM   1593 2HG2 VAL A 351      -0.822 -18.539   7.158                       H  
ATOM   1594 3HG2 VAL A 351      -1.720 -17.551   8.020                       H  
ATOM   1595 N    GLY A 352       0.881 -15.948   6.121                       N  
ATOM   1596 CA   GLY A 352       2.336 -16.107   5.938                       C  
ATOM   1597 C    GLY A 352       2.816 -15.344   4.720                       C  
ATOM   1598 O    GLY A 352       3.914 -15.676   4.242                       O  
ATOM   1599 H    GLY A 352       0.640 -15.346   6.760                       H  
ATOM   1600 HA2  GLY A 352       2.803 -15.771   6.743                       H  
ATOM   1601 HA3  GLY A 352       2.548 -17.068   5.831                       H  
ATOM   1602 N    GLU A 353       2.043 -14.363   4.240                       N  
ATOM   1603 CA   GLU A 353       2.366 -13.569   3.022                       C  
ATOM   1604 C    GLU A 353       2.156 -14.472   1.806                       C  
ATOM   1605 O    GLU A 353       2.957 -15.408   1.635                       O  
ATOM   1606 CB   GLU A 353       3.780 -12.985   3.074                       C  
ATOM   1607 CG   GLU A 353       4.072 -12.221   4.352                       C  
ATOM   1608 CD   GLU A 353       3.067 -11.129   4.670                       C  
ATOM   1609 OE1  GLU A 353       2.932 -10.196   3.854                       O  
ATOM   1610 OE2  GLU A 353       2.413 -11.220   5.726                       O  
ATOM   1611 H    GLU A 353       1.249 -14.134   4.625                       H  
ATOM   1612 HA   GLU A 353       1.724 -12.825   2.966                       H  
ATOM   1613 HB2  GLU A 353       4.431 -13.706   2.975                       H  
ATOM   1614 HB3  GLU A 353       3.891 -12.378   2.313                       H  
ATOM   1615 HG2  GLU A 353       4.095 -12.851   5.103                       H  
ATOM   1616 HG3  GLU A 353       4.961 -11.813   4.282                       H  
ATOM   1617 N    GLU A 354       1.131 -14.209   0.992                       N  
ATOM   1618 CA   GLU A 354       0.784 -15.042  -0.155                       C  
ATOM   1619 C    GLU A 354       0.342 -14.128  -1.287                       C  
ATOM   1620 O    GLU A 354      -0.668 -13.430  -1.161                       O  
ATOM   1621 CB   GLU A 354      -0.320 -16.041   0.209                       C  
ATOM   1622 CG   GLU A 354       0.121 -17.083   1.231                       C  
ATOM   1623 CD   GLU A 354      -1.018 -17.951   1.735                       C  
ATOM   1624 OE1  GLU A 354      -2.188 -17.530   1.625                       O  
ATOM   1625 OE2  GLU A 354      -0.738 -19.057   2.244                       O  
ATOM   1626 H    GLU A 354       0.628 -13.516   1.077                       H  
ATOM   1627 HA   GLU A 354       1.566 -15.537  -0.445                       H  
ATOM   1628 HB2  GLU A 354      -1.072 -15.556   0.583                       H  
ATOM   1629 HB3  GLU A 354      -0.596 -16.510  -0.594                       H  
ATOM   1630 HG2  GLU A 354       0.780 -17.665   0.822                       H  
ATOM   1631 HG3  GLU A 354       0.510 -16.629   1.995                       H  
ATOM   1632 N    ASP A 355       1.094 -14.132  -2.389                       N  
ATOM   1633 CA   ASP A 355       0.942 -13.118  -3.426                       C  
ATOM   1634 C    ASP A 355       0.610 -13.684  -4.802                       C  
ATOM   1635 O    ASP A 355       0.646 -12.934  -5.786                       O  
ATOM   1636 CB   ASP A 355       2.221 -12.285  -3.512                       C  
ATOM   1637 CG   ASP A 355       2.581 -11.646  -2.192                       C  
ATOM   1638 OD1  ASP A 355       1.669 -11.105  -1.529                       O  
ATOM   1639 OD2  ASP A 355       3.771 -11.697  -1.812                       O  
ATOM   1640 H    ASP A 355       1.702 -14.716  -2.558                       H  
ATOM   1641 HA   ASP A 355       0.220 -12.522  -3.172                       H  
ATOM   1642 HB2  ASP A 355       2.956 -12.859  -3.780                       H  
ATOM   1643 HB3  ASP A 355       2.096 -11.578  -4.165                       H  
ATOM   1644 N    CYX A 356       0.287 -14.970  -4.906                       N  
ATOM   1645 CA   CYX A 356      -0.064 -15.574  -6.183                       C  
ATOM   1646 C    CYX A 356      -1.299 -16.448  -6.012                       C  
ATOM   1647 O    CYX A 356      -1.532 -17.020  -4.944                       O  
ATOM   1648 CB   CYX A 356       1.098 -16.398  -6.750                       C  
ATOM   1649 SG   CYX A 356       2.501 -15.395  -7.330                       S  
ATOM   1650 H    CYX A 356       0.264 -15.517  -4.244                       H  
ATOM   1651 HA   CYX A 356      -0.276 -14.874  -6.819                       H  
ATOM   1652 HB2  CYX A 356       1.426 -16.993  -6.058                       H  
ATOM   1653 HB3  CYX A 356       0.775 -16.918  -7.503                       H  
ATOM   1654 N    ALA A 357      -2.091 -16.541  -7.077                       N  
ATOM   1655 CA   ALA A 357      -3.381 -17.211  -7.037                       C  
ATOM   1656 C    ALA A 357      -3.329 -18.539  -7.781                       C  
ATOM   1657 O    ALA A 357      -2.621 -18.688  -8.779                       O  
ATOM   1658 CB   ALA A 357      -4.477 -16.329  -7.642                       C  
ATOM   1659 H    ALA A 357      -1.896 -16.215  -7.849                       H  
ATOM   1660 HA   ALA A 357      -3.616 -17.392  -6.113                       H  
ATOM   1661 HB3  ALA A 357      -4.252 -16.134  -8.565                       H  
ATOM   1662 HB1  ALA A 357      -5.323 -16.803  -7.600                       H  
ATOM   1663 HB2  ALA A 357      -4.535 -15.505  -7.134                       H  
ATOM   1664 N    GLU A 358      -4.106 -19.500  -7.285                       N  
ATOM   1665 CA   GLU A 358      -4.127 -20.849  -7.827                       C  
ATOM   1666 C    GLU A 358      -5.558 -21.359  -7.858                       C  
ATOM   1667 O    GLU A 358      -6.437 -20.846  -7.162                       O  
ATOM   1668 CB   GLU A 358      -3.267 -21.808  -6.992                       C  
ATOM   1669 CG   GLU A 358      -3.632 -21.811  -5.506                       C  
ATOM   1670 CD   GLU A 358      -3.299 -23.117  -4.800                       C  
ATOM   1671 OE1  GLU A 358      -3.762 -23.308  -3.653                       O  
ATOM   1672 OE2  GLU A 358      -2.577 -23.949  -5.387                       O  
ATOM   1673 H    GLU A 358      -4.640 -19.388  -6.621                       H  
ATOM   1674 HA   GLU A 358      -3.784 -20.838  -8.735                       H  
ATOM   1675 HB2  GLU A 358      -3.385 -22.710  -7.329                       H  
ATOM   1676 HB3  GLU A 358      -2.337 -21.545  -7.070                       H  
ATOM   1677 HG2  GLU A 358      -3.144 -21.100  -5.062                       H  
ATOM   1678 HG3  GLU A 358      -4.586 -21.661  -5.417                       H  
ATOM   1679 N    PHE A 359      -5.779 -22.387  -8.675                       N  
ATOM   1680 CA   PHE A 359      -7.015 -23.156  -8.614                       C  
ATOM   1681 C    PHE A 359      -6.888 -24.191  -7.503                       C  
ATOM   1682 O    PHE A 359      -6.014 -25.063  -7.561                       O  
ATOM   1683 CB   PHE A 359      -7.303 -23.844  -9.946                       C  
ATOM   1684 CG   PHE A 359      -7.501 -22.900 -11.099                       C  
ATOM   1685 CD1  PHE A 359      -8.728 -22.297 -11.316                       C  
ATOM   1686 CD2  PHE A 359      -6.465 -22.635 -11.981                       C  
ATOM   1687 CE1  PHE A 359      -8.913 -21.438 -12.382                       C  
ATOM   1688 CE2  PHE A 359      -6.645 -21.777 -13.046                       C  
ATOM   1689 CZ   PHE A 359      -7.871 -21.179 -13.247                       C  
ATOM   1690 H    PHE A 359      -5.225 -22.659  -9.274                       H  
ATOM   1691 HA   PHE A 359      -7.755 -22.565  -8.404                       H  
ATOM   1692 HB2  PHE A 359      -6.556 -24.424 -10.164                       H  
ATOM   1693 HB3  PHE A 359      -8.111 -24.373  -9.855                       H  
ATOM   1694 HD1  PHE A 359      -9.434 -22.469 -10.735                       H  
ATOM   1695 HD2  PHE A 359      -5.637 -23.037 -11.849                       H  
ATOM   1696 HE1  PHE A 359      -9.740 -21.035 -12.515                       H  
ATOM   1697 HE2  PHE A 359      -5.942 -21.604 -13.629                       H  
ATOM   1698 HZ   PHE A 359      -7.994 -20.600 -13.964                       H  
ATOM   1699 N    SER A 360      -7.749 -24.085  -6.491                       N  
ATOM   1700 CA   SER A 360      -7.793 -25.027  -5.376                       C  
ATOM   1701 C    SER A 360      -9.251 -25.399  -5.152                       C  
ATOM   1702 O    SER A 360     -10.033 -24.587  -4.648                       O  
ATOM   1703 CB   SER A 360      -7.181 -24.432  -4.106                       C  
ATOM   1704 OG   SER A 360      -7.387 -25.295  -3.001                       O  
ATOM   1705 H    SER A 360      -8.333 -23.458  -6.429                       H  
ATOM   1706 HA   SER A 360      -7.301 -25.830  -5.608                       H  
ATOM   1707 HB2  SER A 360      -6.228 -24.311  -4.241                       H  
ATOM   1708 HB3  SER A 360      -7.602 -23.577  -3.923                       H  
ATOM   1709 HG   SER A 360      -7.048 -24.961  -2.308                       H  
ATOM   1710 N    GLY A 361      -9.617 -26.618  -5.534                       N  
ATOM   1711 CA   GLY A 361     -10.978 -27.096  -5.374                       C  
ATOM   1712 C    GLY A 361     -12.035 -26.351  -6.168                       C  
ATOM   1713 O    GLY A 361     -12.012 -26.351  -7.403                       O  
ATOM   1714 H    GLY A 361      -9.086 -27.192  -5.892                       H  
ATOM   1715 HA2  GLY A 361     -11.013 -28.029  -5.637                       H  
ATOM   1716 HA3  GLY A 361     -11.219 -27.042  -4.436                       H  
ATOM   1717 N    ASN A 362     -12.983 -25.727  -5.466                       N  
ATOM   1718 CA   ASN A 362     -14.099 -25.070  -6.133                       C  
ATOM   1719 C    ASN A 362     -13.742 -23.694  -6.673                       C  
ATOM   1720 O    ASN A 362     -14.431 -23.201  -7.572                       O  
ATOM   1721 CB   ASN A 362     -15.287 -24.952  -5.171                       C  
ATOM   1722 CG   ASN A 362     -16.041 -26.261  -5.013                       C  
ATOM   1723 OD1  ASN A 362     -15.877 -27.186  -5.813                       O  
ATOM   1724 ND2  ASN A 362     -16.876 -26.344  -3.983                       N  
ATOM   1725 H    ASN A 362     -13.000 -25.672  -4.608                       H  
ATOM   1726 HA   ASN A 362     -14.380 -25.618  -6.883                       H  
ATOM   1727 HB2  ASN A 362     -14.962 -24.685  -4.297                       H  
ATOM   1728 HB3  ASN A 362     -15.906 -24.288  -5.513                       H  
ATOM   1729 1HD2 ASN A 362     -17.326 -27.065  -3.852                       H  
ATOM   1730 2HD2 ASN A 362     -16.965 -25.678  -3.447                       H  
ATOM   1731 N    GLY A 363     -12.694 -23.075  -6.164                       N  
ATOM   1732 CA   GLY A 363     -12.359 -21.709  -6.530                       C  
ATOM   1733 C    GLY A 363     -10.880 -21.454  -6.441                       C  
ATOM   1734 O    GLY A 363     -10.064 -22.336  -6.726                       O  
ATOM   1735 H    GLY A 363     -12.152 -23.427  -5.597                       H  
ATOM   1736 HA2  GLY A 363     -12.649 -21.535  -7.439                       H  
ATOM   1737 HA3  GLY A 363     -12.816 -21.092  -5.937                       H  
ATOM   1738 N    TRP A 364     -10.531 -20.237  -6.040                       N  
ATOM   1739 CA   TRP A 364      -9.153 -19.781  -6.008                       C  
ATOM   1740 C    TRP A 364      -8.663 -19.646  -4.573                       C  
ATOM   1741 O    TRP A 364      -9.446 -19.483  -3.634                       O  
ATOM   1742 CB   TRP A 364      -9.005 -18.430  -6.715                       C  
ATOM   1743 CG   TRP A 364      -9.574 -18.379  -8.101                       C  
ATOM   1744 CD1  TRP A 364      -9.874 -19.435  -8.913                       C  
ATOM   1745 CD2  TRP A 364      -9.914 -17.198  -8.837                       C  
ATOM   1746 NE1  TRP A 364     -10.377 -18.982 -10.111                       N  
ATOM   1747 CE2  TRP A 364     -10.412 -17.613 -10.088                       C  
ATOM   1748 CE3  TRP A 364      -9.844 -15.829  -8.560                       C  
ATOM   1749 CZ2  TRP A 364     -10.838 -16.709 -11.058                       C  
ATOM   1750 CZ3  TRP A 364     -10.267 -14.933  -9.526                       C  
ATOM   1751 CH2  TRP A 364     -10.757 -15.377 -10.759                       C  
ATOM   1752 H    TRP A 364     -11.093 -19.642  -5.775                       H  
ATOM   1753 HA   TRP A 364      -8.590 -20.427  -6.464                       H  
ATOM   1754 HB3  TRP A 364      -8.061 -18.216  -6.779                       H  
ATOM   1755 HB2  TRP A 364      -9.457 -17.754  -6.187                       H  
ATOM   1756 HD1  TRP A 364      -9.753 -20.330  -8.690                       H  
ATOM   1757 HE1  TRP A 364     -10.630 -19.478 -10.767                       H  
ATOM   1758 HE3  TRP A 364      -9.519 -15.526  -7.743                       H  
ATOM   1759 HZ2  TRP A 364     -11.164 -17.001 -11.879                       H  
ATOM   1760 HZ3  TRP A 364     -10.225 -14.020  -9.352                       H  
ATOM   1761 HH2  TRP A 364     -11.035 -14.752 -11.389                       H  
ATOM   1762 N    ASN A 365      -7.341 -19.705  -4.424                       N  
ATOM   1763 CA   ASN A 365      -6.677 -19.417  -3.164                       C  
ATOM   1764 C    ASN A 365      -5.378 -18.688  -3.456                       C  
ATOM   1765 O    ASN A 365      -4.727 -18.929  -4.477                       O  
ATOM   1766 CB   ASN A 365      -6.395 -20.693  -2.351                       C  
ATOM   1767 CG   ASN A 365      -5.256 -20.519  -1.349                       C  
ATOM   1768 OD1  ASN A 365      -5.350 -19.726  -0.409                       O  
ATOM   1769 ND2  ASN A 365      -4.179 -21.279  -1.540                       N  
ATOM   1770 H    ASN A 365      -6.798 -19.916  -5.056                       H  
ATOM   1771 HA   ASN A 365      -7.240 -18.834  -2.630                       H  
ATOM   1772 HB2  ASN A 365      -7.194 -20.936  -1.857                       H  
ATOM   1773 HB3  ASN A 365      -6.152 -21.408  -2.960                       H  
ATOM   1774 2HD2 ASN A 365      -4.150 -21.824  -2.205                       H  
ATOM   1775 1HD2 ASN A 365      -3.510 -21.220  -1.003                       H  
ATOM   1776 N    ASP A 366      -5.022 -17.773  -2.563                       N  
ATOM   1777 CA   ASP A 366      -3.726 -17.118  -2.614                       C  
ATOM   1778 C    ASP A 366      -2.711 -17.977  -1.873                       C  
ATOM   1779 O    ASP A 366      -2.984 -18.459  -0.768                       O  
ATOM   1780 CB   ASP A 366      -3.802 -15.720  -2.000                       C  
ATOM   1781 CG   ASP A 366      -4.204 -15.743  -0.531                       C  
ATOM   1782 OD1  ASP A 366      -4.933 -16.670  -0.121                       O  
ATOM   1783 OD2  ASP A 366      -3.793 -14.826   0.214                       O  
ATOM   1784 H    ASP A 366      -5.520 -17.513  -1.912                       H  
ATOM   1785 HA   ASP A 366      -3.442 -17.034  -3.538                       H  
ATOM   1786 HB2  ASP A 366      -2.931 -15.298  -2.066                       H  
ATOM   1787 HB3  ASP A 366      -4.462 -15.198  -2.483                       H  
ATOM   1788 N    ASP A 367      -1.550 -18.186  -2.492                       N  
ATOM   1789 CA   ASP A 367      -0.492 -18.989  -1.899                       C  
ATOM   1790 C    ASP A 367       0.847 -18.314  -2.166                       C  
ATOM   1791 O    ASP A 367       0.922 -17.270  -2.819                       O  
ATOM   1792 CB   ASP A 367      -0.512 -20.420  -2.445                       C  
ATOM   1793 CG   ASP A 367      -0.095 -21.443  -1.407                       C  
ATOM   1794 OD1  ASP A 367       0.822 -21.144  -0.612                       O  
ATOM   1795 OD2  ASP A 367      -0.692 -22.541  -1.379                       O  
ATOM   1796 H    ASP A 367      -1.352 -17.869  -3.267                       H  
ATOM   1797 HA   ASP A 367      -0.624 -19.030  -0.939                       H  
ATOM   1798 HB2  ASP A 367      -1.412 -20.636  -2.735                       H  
ATOM   1799 HB3  ASP A 367       0.102 -20.483  -3.193                       H  
ATOM   1800 N    LYS A 368       1.912 -18.921  -1.650                       N  
ATOM   1801 CA   LYS A 368       3.251 -18.367  -1.790                       C  
ATOM   1802 C    LYS A 368       3.782 -18.625  -3.194                       C  
ATOM   1803 O    LYS A 368       3.780 -19.763  -3.673                       O  
ATOM   1804 CB   LYS A 368       4.180 -18.972  -0.739                       C  
ATOM   1805 CG   LYS A 368       3.858 -18.507   0.677                       C  
ATOM   1806 CD   LYS A 368       4.561 -19.335   1.738                       C  
ATOM   1807 CE   LYS A 368       4.287 -18.781   3.134                       C  
ATOM   1808 NZ   LYS A 368       4.841 -19.638   4.227                       N  
ATOM   1809 H    LYS A 368       1.884 -19.660  -1.211                       H  
ATOM   1810 HA   LYS A 368       3.217 -17.408  -1.649                       H  
ATOM   1811 HB2  LYS A 368       4.097 -19.938  -0.763                       H  
ATOM   1812 HB3  LYS A 368       5.093 -18.713  -0.939                       H  
ATOM   1813 HG2  LYS A 368       4.142 -17.585   0.779                       H  
ATOM   1814 HG3  LYS A 368       2.902 -18.579   0.824                       H  
ATOM   1815 HD2  LYS A 368       4.235 -20.248   1.703                       H  
ATOM   1816 HD3  LYS A 368       5.519 -19.313   1.583                       H  
ATOM   1817 HE2  LYS A 368       4.692 -17.903   3.209                       H  
ATOM   1818 HE3  LYS A 368       3.328 -18.715   3.263                       H  
ATOM   1819 HZ1  LYS A 368       4.657 -19.277   5.019                       H  
ATOM   1820 HZ2  LYS A 368       4.479 -20.450   4.189                       H  
ATOM   1821 HZ3  LYS A 368       5.723 -19.710   4.139                       H  
ATOM   1822 N    CYX A 369       4.246 -17.560  -3.850                       N  
ATOM   1823 CA   CYX A 369       4.632 -17.662  -5.253                       C  
ATOM   1824 C    CYX A 369       5.795 -18.624  -5.457                       C  
ATOM   1825 O    CYX A 369       5.925 -19.215  -6.535                       O  
ATOM   1826 CB   CYX A 369       4.987 -16.279  -5.798                       C  
ATOM   1827 SG   CYX A 369       3.640 -15.074  -5.678                       S  
ATOM   1828 H    CYX A 369       4.345 -16.777  -3.508                       H  
ATOM   1829 HA   CYX A 369       3.877 -17.997  -5.761                       H  
ATOM   1830 HB3  CYX A 369       5.226 -16.364  -6.734                       H  
ATOM   1831 HB2  CYX A 369       5.741 -15.930  -5.297                       H  
ATOM   1832 N    ASN A 370       6.652 -18.791  -4.453                       N  
ATOM   1833 CA   ASN A 370       7.775 -19.708  -4.589                       C  
ATOM   1834 C    ASN A 370       7.384 -21.156  -4.323                       C  
ATOM   1835 O    ASN A 370       8.238 -22.044  -4.429                       O  
ATOM   1836 CB   ASN A 370       8.910 -19.297  -3.651                       C  
ATOM   1837 CG   ASN A 370      10.223 -19.968  -4.006                       C  
ATOM   1838 OD1  ASN A 370      10.417 -20.410  -5.138                       O  
ATOM   1839 ND2  ASN A 370      11.132 -20.050  -3.039                       N  
ATOM   1840 H    ASN A 370       6.606 -18.390  -3.694                       H  
ATOM   1841 HA   ASN A 370       8.109 -19.656  -5.498                       H  
ATOM   1842 HB2  ASN A 370       9.037 -18.337  -3.709                       H  
ATOM   1843 HB3  ASN A 370       8.679 -19.548  -2.743                       H  
ATOM   1844 1HD2 ASN A 370      11.891 -20.422  -3.194                       H  
ATOM   1845 2HD2 ASN A 370      10.960 -19.730  -2.260                       H  
ATOM   1846 N    LEU A 371       6.125 -21.414  -3.983                       N  
ATOM   1847 CA   LEU A 371       5.640 -22.775  -3.810                       C  
ATOM   1848 C    LEU A 371       5.388 -23.392  -5.178                       C  
ATOM   1849 O    LEU A 371       4.739 -22.780  -6.031                       O  
ATOM   1850 CB   LEU A 371       4.357 -22.774  -2.980                       C  
ATOM   1851 CG   LEU A 371       3.889 -24.097  -2.371                       C  
ATOM   1852 CD1  LEU A 371       4.829 -24.540  -1.256                       C  
ATOM   1853 CD2  LEU A 371       2.460 -23.968  -1.855                       C  
ATOM   1854 H    LEU A 371       5.528 -20.811  -3.846                       H  
ATOM   1855 HA   LEU A 371       6.308 -23.305  -3.349                       H  
ATOM   1856 HB2  LEU A 371       4.479 -22.153  -2.244                       H  
ATOM   1857 HB3  LEU A 371       3.636 -22.454  -3.545                       H  
ATOM   1858 HG   LEU A 371       3.898 -24.781  -3.058                       H  
ATOM   1859 1HD1 LEU A 371       4.509 -25.379  -0.889                       H  
ATOM   1860 2HD1 LEU A 371       5.719 -24.657  -1.622                       H  
ATOM   1861 3HD1 LEU A 371       4.841 -23.860  -0.565                       H  
ATOM   1862 1HD2 LEU A 371       2.184 -24.816  -1.474                       H  
ATOM   1863 2HD2 LEU A 371       2.431 -23.275  -1.177                       H  
ATOM   1864 3HD2 LEU A 371       1.878 -23.732  -2.595                       H  
ATOM   1865 N    ALA A 372       5.903 -24.599  -5.389                       N  
ATOM   1866 CA   ALA A 372       5.830 -25.232  -6.699                       C  
ATOM   1867 C    ALA A 372       4.489 -25.935  -6.881                       C  
ATOM   1868 O    ALA A 372       4.054 -26.699  -6.014                       O  
ATOM   1869 CB   ALA A 372       6.980 -26.224  -6.871                       C  
ATOM   1870 H    ALA A 372       6.299 -25.071  -4.790                       H  
ATOM   1871 HA   ALA A 372       5.911 -24.552  -7.387                       H  
ATOM   1872 HB1  ALA A 372       6.914 -26.634  -7.747                       H  
ATOM   1873 HB2  ALA A 372       7.821 -25.748  -6.790                       H  
ATOM   1874 HB3  ALA A 372       6.916 -26.903  -6.181                       H  
ATOM   1875 N    LYS A 373       3.837 -25.669  -8.015                       N  
ATOM   1876 CA   LYS A 373       2.554 -26.264  -8.366                       C  
ATOM   1877 C    LYS A 373       2.520 -26.496  -9.872                       C  
ATOM   1878 O    LYS A 373       3.471 -26.179 -10.593                       O  
ATOM   1879 CB   LYS A 373       1.379 -25.368  -7.953                       C  
ATOM   1880 CG   LYS A 373       1.413 -24.856  -6.531                       C  
ATOM   1881 CD   LYS A 373       0.271 -23.881  -6.297                       C  
ATOM   1882 CE   LYS A 373       0.190 -23.449  -4.844                       C  
ATOM   1883 NZ   LYS A 373      -0.152 -24.582  -3.938                       N  
ATOM   1884 H    LYS A 373       4.132 -25.127  -8.615                       H  
ATOM   1885 HA   LYS A 373       2.461 -27.120  -7.919                       H  
ATOM   1886 HB2  LYS A 373       1.362 -24.596  -8.540                       H  
ATOM   1887 HB3  LYS A 373       0.557 -25.873  -8.060                       H  
ATOM   1888 HG2  LYS A 373       1.315 -25.600  -5.916                       H  
ATOM   1889 HG3  LYS A 373       2.251 -24.393  -6.374                       H  
ATOM   1890 HD2  LYS A 373       0.410 -23.091  -6.841                       H  
ATOM   1891 HD3  LYS A 373      -0.567 -24.309  -6.533                       H  
ATOM   1892 HE2  LYS A 373       1.050 -23.093  -4.570                       H  
ATOM   1893 HE3  LYS A 373      -0.497 -22.771  -4.752                       H  
ATOM   1894 HZ1  LYS A 373      -0.192 -24.296  -3.096                       H  
ATOM   1895 HZ2  LYS A 373      -0.942 -24.925  -4.165                       H  
ATOM   1896 HZ3  LYS A 373       0.468 -25.218  -3.999                       H  
ATOM   1897 N    PHE A 374       1.404 -27.043 -10.350                       N  
ATOM   1898 CA   PHE A 374       1.163 -27.160 -11.780                       C  
ATOM   1899 C    PHE A 374       0.737 -25.802 -12.337                       C  
ATOM   1900 O    PHE A 374       0.583 -24.823 -11.601                       O  
ATOM   1901 CB   PHE A 374       0.106 -28.229 -12.053                       C  
ATOM   1902 CG   PHE A 374       0.555 -29.626 -11.726                       C  
ATOM   1903 CD1  PHE A 374       1.326 -30.347 -12.622                       C  
ATOM   1904 CD2  PHE A 374       0.198 -30.223 -10.529                       C  
ATOM   1905 CE1  PHE A 374       1.737 -31.634 -12.326                       C  
ATOM   1906 CE2  PHE A 374       0.607 -31.506 -10.232                       C  
ATOM   1907 CZ   PHE A 374       1.376 -32.211 -11.130                       C  
ATOM   1908 H    PHE A 374       0.769 -27.355  -9.862                       H  
ATOM   1909 HA   PHE A 374       1.984 -27.426 -12.222                       H  
ATOM   1910 HB2  PHE A 374      -0.679 -28.036 -11.517                       H  
ATOM   1911 HB3  PHE A 374      -0.125 -28.205 -12.995                       H  
ATOM   1912 HD1  PHE A 374       1.573 -29.961 -13.431                       H  
ATOM   1913 HD2  PHE A 374      -0.321 -29.752  -9.918                       H  
ATOM   1914 HE1  PHE A 374       2.257 -32.108 -12.934                       H  
ATOM   1915 HE2  PHE A 374       0.362 -31.896  -9.423                       H  
ATOM   1916 HZ   PHE A 374       1.652 -33.076 -10.929                       H  
ATOM   1917 N    TRP A 375       0.542 -25.726 -13.654                       N  
ATOM   1918 CA   TRP A 375       0.173 -24.455 -14.261                       C  
ATOM   1919 C    TRP A 375      -0.550 -24.700 -15.575                       C  
ATOM   1920 O    TRP A 375      -0.473 -25.784 -16.159                       O  
ATOM   1921 CB   TRP A 375       1.399 -23.562 -14.480                       C  
ATOM   1922 CG   TRP A 375       2.285 -23.977 -15.614                       C  
ATOM   1923 CD1  TRP A 375       2.191 -23.579 -16.917                       C  
ATOM   1924 CD2  TRP A 375       3.415 -24.854 -15.544                       C  
ATOM   1925 NE1  TRP A 375       3.189 -24.161 -17.662                       N  
ATOM   1926 CE2  TRP A 375       3.954 -24.946 -16.841                       C  
ATOM   1927 CE3  TRP A 375       4.020 -25.573 -14.511                       C  
ATOM   1928 CZ2  TRP A 375       5.066 -25.730 -17.131                       C  
ATOM   1929 CZ3  TRP A 375       5.123 -26.351 -14.804                       C  
ATOM   1930 CH2  TRP A 375       5.635 -26.422 -16.101                       C  
ATOM   1931 H    TRP A 375       0.616 -26.382 -14.204                       H  
ATOM   1932 HA   TRP A 375      -0.435 -23.987 -13.667                       H  
ATOM   1933 HB2  TRP A 375       1.095 -22.659 -14.662                       H  
ATOM   1934 HB3  TRP A 375       1.934 -23.569 -13.672                       H  
ATOM   1935 HD1  TRP A 375       1.546 -22.998 -17.251                       H  
ATOM   1936 HE1  TRP A 375       3.314 -24.048 -18.506                       H  
ATOM   1937 HE3  TRP A 375       3.686 -25.531 -13.644                       H  
ATOM   1938 HZ2  TRP A 375       5.408 -25.782 -17.994                       H  
ATOM   1939 HZ3  TRP A 375       5.535 -26.833 -14.124                       H  
ATOM   1940 HH2  TRP A 375       6.380 -26.954 -16.267                       H  
ATOM   1941 N    ILE A 376      -1.251 -23.664 -16.033                       N  
ATOM   1942 CA   ILE A 376      -2.050 -23.716 -17.250                       C  
ATOM   1943 C    ILE A 376      -1.655 -22.545 -18.137                       C  
ATOM   1944 O    ILE A 376      -1.692 -21.390 -17.698                       O  
ATOM   1945 CB   ILE A 376      -3.560 -23.680 -16.941                       C  
ATOM   1946 CG1  ILE A 376      -4.024 -25.049 -16.447                       C  
ATOM   1947 CG2  ILE A 376      -4.367 -23.276 -18.172                       C  
ATOM   1948 CD1  ILE A 376      -5.409 -25.046 -15.839                       C  
ATOM   1949 H    ILE A 376      -1.279 -22.899 -15.641                       H  
ATOM   1950 HA   ILE A 376      -1.856 -24.539 -17.726                       H  
ATOM   1951 HB   ILE A 376      -3.717 -23.028 -16.240                       H  
ATOM   1952 2HG1 ILE A 376      -4.031 -25.665 -17.196                       H  
ATOM   1953 3HG1 ILE A 376      -3.404 -25.362 -15.770                       H  
ATOM   1954 1HG2 ILE A 376      -5.310 -23.264 -17.942                       H  
ATOM   1955 2HG2 ILE A 376      -4.085 -22.393 -18.459                       H  
ATOM   1956 3HG2 ILE A 376      -4.208 -23.921 -18.879                       H  
ATOM   1957 1HD1 ILE A 376      -5.629 -25.946 -15.551                       H  
ATOM   1958 2HD1 ILE A 376      -5.418 -24.444 -15.078                       H  
ATOM   1959 3HD1 ILE A 376      -6.046 -24.747 -16.506                       H  
ATOM   1960 N    CYX A 377      -1.297 -22.842 -19.385                       N  
ATOM   1961 CA   CYX A 377      -0.943 -21.820 -20.356                       C  
ATOM   1962 C    CYX A 377      -2.126 -21.541 -21.273                       C  
ATOM   1963 O    CYX A 377      -2.993 -22.394 -21.471                       O  
ATOM   1964 CB   CYX A 377       0.268 -22.242 -21.191                       C  
ATOM   1965 SG   CYX A 377       1.763 -22.612 -20.244                       S  
ATOM   1966 H    CYX A 377      -1.253 -23.643 -19.695                       H  
ATOM   1967 HA   CYX A 377      -0.719 -20.999 -19.890                       H  
ATOM   1968 HB2  CYX A 377       0.034 -23.040 -21.690                       H  
ATOM   1969 HB3  CYX A 377       0.482 -21.525 -21.807                       H  
ATOM   1970 N    LYS A 378      -2.148 -20.332 -21.833                       N  
ATOM   1971 CA   LYS A 378      -3.219 -19.896 -22.718                       C  
ATOM   1972 C    LYS A 378      -2.630 -19.143 -23.900                       C  
ATOM   1973 O    LYS A 378      -1.720 -18.325 -23.736                       O  
ATOM   1974 CB   LYS A 378      -4.213 -18.995 -21.976                       C  
ATOM   1975 CG   LYS A 378      -5.370 -18.475 -22.817                       C  
ATOM   1976 CD   LYS A 378      -6.278 -17.616 -21.963                       C  
ATOM   1977 CE   LYS A 378      -7.409 -17.003 -22.746                       C  
ATOM   1978 NZ   LYS A 378      -8.098 -15.965 -21.930                       N  
ATOM   1979 H    LYS A 378      -1.540 -19.737 -21.711                       H  
ATOM   1980 HA   LYS A 378      -3.697 -20.670 -23.053                       H  
ATOM   1981 HB2  LYS A 378      -4.591 -19.498 -21.238                       H  
ATOM   1982 HB3  LYS A 378      -3.733 -18.226 -21.632                       H  
ATOM   1983 HG2  LYS A 378      -5.026 -17.933 -23.544                       H  
ATOM   1984 HG3  LYS A 378      -5.884 -19.222 -23.161                       H  
ATOM   1985 HD2  LYS A 378      -6.662 -18.165 -21.261                       H  
ATOM   1986 HD3  LYS A 378      -5.757 -16.896 -21.574                       H  
ATOM   1987 HE2  LYS A 378      -7.058 -16.582 -23.546                       H  
ATOM   1988 HE3  LYS A 378      -8.053 -17.690 -22.977                       H  
ATOM   1989 HZ1  LYS A 378      -8.766 -15.605 -22.397                       H  
ATOM   1990 HZ2  LYS A 378      -8.428 -16.330 -21.189                       H  
ATOM   1991 HZ3  LYS A 378      -7.524 -15.323 -21.706                       H  
ATOM   1992 N    LYS A 379      -3.157 -19.425 -25.090                       N  
ATOM   1993 CA   LYS A 379      -2.795 -18.689 -26.292                       C  
ATOM   1994 C    LYS A 379      -3.996 -18.673 -27.224                       C  
ATOM   1995 O    LYS A 379      -4.926 -19.470 -27.082                       O  
ATOM   1996 CB   LYS A 379      -1.574 -19.301 -26.990                       C  
ATOM   1997 CG   LYS A 379      -1.842 -20.646 -27.644                       C  
ATOM   1998 CD   LYS A 379      -0.548 -21.377 -27.991                       C  
ATOM   1999 CE   LYS A 379       0.194 -20.718 -29.140                       C  
ATOM   2000 NZ   LYS A 379       1.322 -21.562 -29.628                       N  
ATOM   2001 H    LYS A 379      -3.734 -20.048 -25.226                       H  
ATOM   2002 HA   LYS A 379      -2.582 -17.773 -26.054                       H  
ATOM   2003 HB3  LYS A 379      -0.871 -19.427 -26.333                       H  
ATOM   2004 HB2  LYS A 379      -1.272 -18.691 -27.681                       H  
ATOM   2005 HG2  LYS A 379      -2.350 -21.203 -27.033                       H  
ATOM   2006 HG3  LYS A 379      -2.341 -20.508 -28.465                       H  
ATOM   2007 HD2  LYS A 379       0.035 -21.376 -27.215                       H  
ATOM   2008 HD3  LYS A 379      -0.757 -22.289 -28.250                       H  
ATOM   2009 HE2  LYS A 379      -0.420 -20.577 -29.877                       H  
ATOM   2010 HE3  LYS A 379       0.557 -19.870 -28.840                       H  
ATOM   2011 HZ3  LYS A 379       1.014 -22.347 -29.913                       H  
ATOM   2012 HZ1  LYS A 379       1.740 -21.154 -30.299                       H  
ATOM   2013 HZ2  LYS A 379       1.904 -21.703 -28.968                       H  
ATOM   2014 N    SER A 380      -3.969 -17.746 -28.178                       N  
ATOM   2015 CA   SER A 380      -5.063 -17.624 -29.131                       C  
ATOM   2016 C    SER A 380      -5.042 -18.783 -30.117                       C  
ATOM   2017 O    SER A 380      -3.980 -19.211 -30.580                       O  
ATOM   2018 CB   SER A 380      -4.968 -16.300 -29.887                       C  
ATOM   2019 OG   SER A 380      -4.702 -15.225 -29.002                       O  
ATOM   2020 H    SER A 380      -3.333 -17.179 -28.292                       H  
ATOM   2021 HA   SER A 380      -5.908 -17.643 -28.655                       H  
ATOM   2022 HB2  SER A 380      -4.250 -16.359 -30.536                       H  
ATOM   2023 HB3  SER A 380      -5.810 -16.134 -30.339                       H  
ATOM   2024 HG   SER A 380      -4.653 -14.505 -29.432                       H  
ATOM   2025 N    ALA A 381      -6.226 -19.289 -30.441                       N  
ATOM   2026 CA   ALA A 381      -6.333 -20.379 -31.396                       C  
ATOM   2027 C    ALA A 381      -6.056 -19.880 -32.810                       C  
ATOM   2028 O    ALA A 381      -6.393 -18.750 -33.177                       O  
ATOM   2029 CB   ALA A 381      -7.719 -21.013 -31.322                       C  
ATOM   2030 H    ALA A 381      -6.978 -19.020 -30.122                       H  
ATOM   2031 HA   ALA A 381      -5.676 -21.059 -31.179                       H  
ATOM   2032 HB1  ALA A 381      -7.769 -21.737 -31.966                       H  
ATOM   2033 HB2  ALA A 381      -7.861 -21.357 -30.426                       H  
ATOM   2034 HB3  ALA A 381      -8.386 -20.340 -31.528                       H  
ATOM   2035 N    ALA A 382      -5.435 -20.744 -33.607                       N  
ATOM   2036 CA   ALA A 382      -5.065 -20.393 -34.968                       C  
ATOM   2037 C    ALA A 382      -6.267 -20.486 -35.895                       C  
ATOM   2038 O    ALA A 382      -7.150 -21.334 -35.725                       O  
ATOM   2039 CB   ALA A 382      -3.954 -21.308 -35.475                       C  
ATOM   2040 H    ALA A 382      -5.216 -21.544 -33.379                       H  
ATOM   2041 HA   ALA A 382      -4.738 -19.479 -34.985                       H  
ATOM   2042 HB1  ALA A 382      -3.726 -21.054 -36.383                       H  
ATOM   2043 HB2  ALA A 382      -3.179 -21.213 -34.900                       H  
ATOM   2044 HB3  ALA A 382      -4.268 -22.226 -35.457                       H  
ATOM   2045 N    SER A 383      -6.288 -19.607 -36.892                       N  
ATOM   2046 CA   SER A 383      -7.384 -19.566 -37.846                       C  
ATOM   2047 C    SER A 383      -7.168 -20.576 -38.968                       C  
ATOM   2048 O    SER A 383      -6.050 -20.751 -39.465                       O  
ATOM   2049 CB   SER A 383      -7.525 -18.162 -38.430                       C  
ATOM   2050 OG   SER A 383      -8.321 -18.191 -39.602                       O  
ATOM   2051 H    SER A 383      -5.675 -19.021 -37.036                       H  
ATOM   2052 HA   SER A 383      -8.211 -19.790 -37.392                       H  
ATOM   2053 HB2  SER A 383      -7.947 -17.587 -37.774                       H  
ATOM   2054 HB3  SER A 383      -6.644 -17.822 -38.654                       H  
ATOM   2055 HG   SER A 383      -8.395 -17.416 -39.919                       H  
ATOM   2056 N    CYX A 384      -8.252 -21.236 -39.365                       N  
ATOM   2057 CA   CYX A 384      -8.216 -22.214 -40.445                       C  
ATOM   2058 C    CYX A 384      -9.009 -21.723 -41.649                       C  
ATOM   2059 O    CYX A 384     -10.018 -22.324 -42.021                       O  
ATOM   2060 CB   CYX A 384      -8.776 -23.558 -39.978                       C  
ATOM   2061 SG   CYX A 384      -7.780 -24.419 -38.735                       S  
ATOM   2062 H    CYX A 384      -9.032 -21.133 -39.018                       H  
ATOM   2063 HA   CYX A 384      -7.296 -22.349 -40.722                       H  
ATOM   2064 HC   CYX A 384      -8.677 -20.822 -42.192                       H  
ATOM   2065 HB2  CYX A 384      -9.655 -23.409 -39.595                       H  
ATOM   2066 HB3  CYX A 384      -8.853 -24.144 -40.747                       H  
ATOM   2067 CA    CA A 501      -1.444 -11.200  -0.535                      Ca  
ATOM   2068 CA    CA A 502      -4.500 -18.390   1.207                      Ca  
ATOM   2069 C12  LIG A 503      -5.173 -21.297   6.562                       C  
ATOM   2070 C13  LIG A 503      -4.601 -20.883   7.855                       C  
ATOM   2071 C14  LIG A 503      -3.451 -21.500   8.348                       C  
ATOM   2072 C15  LIG A 503      -2.917 -21.119   9.567                       C  
ATOM   2073 C16  LIG A 503      -3.522 -20.122  10.306                       C  
ATOM   2074 C17  LIG A 503      -4.661 -19.507   9.830                       C  
ATOM   2075 C18  LIG A 503      -5.204 -19.883   8.613                       C  
ATOM   2076 C19  LIG A 503      -4.551 -21.665   5.398                       C  
ATOM   2077 N10  LIG A 503      -6.748 -21.787   5.130                       N  
ATOM   2078 N11  LIG A 503      -6.522 -21.387   6.361                       N  
ATOM   2079 N9   LIG A 503      -5.545 -21.955   4.538                       N  
ATOM   2080 H14  LIG A 503      -3.040 -22.172   7.854                       H  
ATOM   2081 H15  LIG A 503      -2.147 -21.532   9.887                       H  
ATOM   2082 H16  LIG A 503      -3.161 -19.865  11.125                       H  
ATOM   2083 H17  LIG A 503      -5.067 -18.836  10.329                       H  
ATOM   2084 H18  LIG A 503      -5.972 -19.464   8.299                       H  
ATOM   2085 H19  LIG A 503      -3.636 -21.703   5.236                       H  
ATOM   2086 C6   LIG A 503      -1.231 -22.668   2.984                       C  
ATOM   2087 C5   LIG A 503      -2.648 -22.647   2.448                       C  
ATOM   2088 C4   LIG A 503      -3.307 -21.265   2.490                       C  
ATOM   2089 C3   LIG A 503      -4.803 -21.364   2.233                       C  
ATOM   2090 C2   LIG A 503      -5.460 -22.403   3.141                       C  
ATOM   2091 O6   LIG A 503      -0.368 -23.483   2.192                       O  
ATOM   2092 C1   LIG A 503      -4.746 -23.740   2.971                       C  
ATOM   2093 O1   LIG A 503      -4.972 -24.269   1.697                       O  
ATOM   2094 O5   LIG A 503      -3.364 -23.601   3.248                       O  
ATOM   2095 O4   LIG A 503      -2.734 -20.428   1.489                       O  
ATOM   2096 O3   LIG A 503      -5.442 -20.107   2.428                       O  
ATOM   2097 H2B  LIG A 503      -0.885 -21.762   2.995                       H  
ATOM   2098 H2A  LIG A 503      -1.243 -23.012   3.891                       H  
ATOM   2099 H3   LIG A 503      -2.641 -22.958   1.529                       H  
ATOM   2100 H4   LIG A 503      -3.161 -20.870   3.364                       H  
ATOM   2101 H6   LIG A 503      -4.935 -21.639   1.312                       H  
ATOM   2102 H8   LIG A 503      -6.368 -22.524   2.821                       H  
ATOM   2103 H1   LIG A 503      -0.414 -23.238   1.379                       H  
ATOM   2104 H20  LIG A 503      -5.117 -24.356   3.622                       H  
ATOM   2105 H5   LIG A 503      -1.998 -20.763   1.227                       H  
ATOM   2106 H7   LIG A 503      -6.279 -20.226   2.522                       H  
ATOM   2107 HO1  LIG A 503      -4.595 -24.988   1.512                       H  
TER    2108      LIG A 503                                                      
CONECT    1    2    7    8    9                                                 
CONECT    2    1    3    5   10                                                 
CONECT    3    2    4   13                                                      
CONECT    4    3                                                                
CONECT    5    2    6   11   12                                                 
CONECT    6    5 2061                                                           
CONECT    7    1                                                                
CONECT    8    1                                                                
CONECT    9    1                                                                
CONECT   10    2                                                                
CONECT   11    5                                                                
CONECT   12    5                                                                
CONECT   13    3   14   23                                                      
CONECT   14   13   15   17   24                                                 
CONECT   15   14   16   31                                                      
CONECT   16   15                                                                
CONECT   17   14   18   25   26                                                 
CONECT   18   17   19   20                                                      
CONECT   19   18   21   27                                                      
CONECT   20   18   22   28                                                      
CONECT   21   19   22   29                                                      
CONECT   22   20   21   30                                                      
CONECT   23   13                                                                
CONECT   24   14                                                                
CONECT   25   17                                                                
CONECT   26   17                                                                
CONECT   27   19                                                                
CONECT   28   20                                                                
CONECT   29   21                                                                
CONECT   30   22                                                                
CONECT   31   15   32   37                                                      
CONECT   32   31   33   35   38                                                 
CONECT   33   32   34   45                                                      
CONECT   34   33                                                                
CONECT   35   32   36   39   40                                                 
CONECT   36   35   37   41   42                                                 
CONECT   37   31   36   43   44                                                 
CONECT   38   32                                                                
CONECT   39   35                                                                
CONECT   40   35                                                                
CONECT   41   36                                                                
CONECT   42   36                                                                
CONECT   43   37                                                                
CONECT   44   37                                                                
CONECT   45   33   46   51                                                      
CONECT   46   45   47   49   52                                                 
CONECT   47   46   48   55                                                      
CONECT   48   47                                                                
CONECT   49   46   50   53   54                                                 
CONECT   50   49  229                                                           
CONECT   51   45                                                                
CONECT   52   46                                                                
CONECT   53   49                                                                
CONECT   54   49                                                                
CONECT   55   47   56   61                                                      
CONECT   56   55   57   59   62                                                 
CONECT   57   56   58   69                                                      
CONECT   58   57                                                                
CONECT   59   56   60   63   64                                                 
CONECT   60   59   61   65   66                                                 
CONECT   61   55   60   67   68                                                 
CONECT   62   56                                                                
CONECT   63   59                                                                
CONECT   64   59                                                                
CONECT   65   60                                                                
CONECT   66   60                                                                
CONECT   67   61                                                                
CONECT   68   61                                                                
CONECT   69   57   70   83                                                      
CONECT   70   69   71   73   84                                                 
CONECT   71   70   72   93                                                      
CONECT   72   71                                                                
CONECT   73   70   74   85   86                                                 
CONECT   74   73   76   75                                                      
CONECT   75   74   77   87                                                      
CONECT   76   74   78   79                                                      
CONECT   77   75   78   88                                                      
CONECT   78   76   77   80                                                      
CONECT   79   76   81   89                                                      
CONECT   80   78   82   90                                                      
CONECT   81   79   82   91                                                      
CONECT   82   80   81   92                                                      
CONECT   83   69                                                                
CONECT   84   70                                                                
CONECT   85   73                                                                
CONECT   86   73                                                                
CONECT   87   75                                                                
CONECT   88   77                                                                
CONECT   89   79                                                                
CONECT   90   80                                                                
CONECT   91   81                                                                
CONECT   92   82                                                                
CONECT   93   71   94  102                                                      
CONECT   94   93   95   97  103                                                 
CONECT   95   94  108   96                                                      
CONECT   96   95                                                                
CONECT   97   94   98  104  105                                                 
CONECT   98   97   99  106  107                                                 
CONECT   99   98  100  101                                                      
CONECT  100   99                                                                
CONECT  101   99                                                                
CONECT  102   93                                                                
CONECT  103   94                                                                
CONECT  104   97                                                                
CONECT  105   97                                                                
CONECT  106   98                                                                
CONECT  107   98                                                                
CONECT  108   95  109  122                                                      
CONECT  109  108  112  110  123                                                 
CONECT  110  109  111  132                                                      
CONECT  111  110                                                                
CONECT  112  109  113  124  125                                                 
CONECT  113  112  114  115                                                      
CONECT  114  113  116  126                                                      
CONECT  115  113  117  118                                                      
CONECT  116  114  117  127                                                      
CONECT  117  115  116  119                                                      
CONECT  118  115  120  128                                                      
CONECT  119  117  121  129                                                      
CONECT  120  118  121  130                                                      
CONECT  121  119  120  131                                                      
CONECT  122  108                                                                
CONECT  123  109                                                                
CONECT  124  112                                                                
CONECT  125  112                                                                
CONECT  126  114                                                                
CONECT  127  116                                                                
CONECT  128  118                                                                
CONECT  129  119                                                                
CONECT  130  120                                                                
CONECT  131  121                                                                
CONECT  132  110  133  139                                                      
CONECT  133  132  134  136  140                                                 
CONECT  134  133  135  146                                                      
CONECT  135  134                                                                
CONECT  136  133  137  138  141                                                 
CONECT  137  136  142                                                           
CONECT  138  136  143  144  145                                                 
CONECT  139  132                                                                
CONECT  140  133                                                                
CONECT  141  136                                                                
CONECT  142  137                                                                
CONECT  143  138                                                                
CONECT  144  138                                                                
CONECT  145  138                                                                
CONECT  146  134  147  157                                                      
CONECT  147  146  150  148  158                                                 
CONECT  148  147  149  166                                                      
CONECT  149  148                                                                
CONECT  150  147  151  159  160                                                 
CONECT  151  150  152  153                                                      
CONECT  152  151  154  161                                                      
CONECT  153  151  155  162                                                      
CONECT  154  152  156  163                                                      
CONECT  155  153  156  164                                                      
CONECT  156  154  155  165                                                      
CONECT  157  146                                                                
CONECT  158  147                                                                
CONECT  159  150                                                                
CONECT  160  150                                                                
CONECT  161  152                                                                
CONECT  162  153                                                                
CONECT  163  154                                                                
CONECT  164  155                                                                
CONECT  165  156                                                                
CONECT  166  148  167  177                                                      
CONECT  167  166  168  170  178                                                 
CONECT  168  167  169  186                                                      
CONECT  169  168                                                                
CONECT  170  167  171  179  180                                                 
CONECT  171  170  172  173                                                      
CONECT  172  171  174  181                                                      
CONECT  173  171  175  182                                                      
CONECT  174  172  176  183                                                      
CONECT  175  173  176  184                                                      
CONECT  176  174  175  185                                                      
CONECT  177  166                                                                
CONECT  178  167                                                                
CONECT  179  170                                                                
CONECT  180  170                                                                
CONECT  181  172                                                                
CONECT  182  173                                                                
CONECT  183  174                                                                
CONECT  184  175                                                                
CONECT  185  176                                                                
CONECT  186  168  187  195                                                      
CONECT  187  186  188  190  196                                                 
CONECT  188  187  189  203                                                      
CONECT  189  188                                                                
CONECT  190  187  191  197  198                                                 
CONECT  191  190  192  199  200                                                 
CONECT  192  191  193  194                                                      
CONECT  193  192                                                                
CONECT  194  192  201  202                                                      
CONECT  195  186                                                                
CONECT  196  187                                                                
CONECT  197  190                                                                
CONECT  198  190                                                                
CONECT  199  191                                                                
CONECT  200  191                                                                
CONECT  201  194                                                                
CONECT  202  194                                                                
CONECT  203  188  204  207                                                      
CONECT  204  203  205  208  209                                                 
CONECT  205  204  206  210                                                      
CONECT  206  205                                                                
CONECT  207  203                                                                
CONECT  208  204                                                                
CONECT  209  204                                                                
CONECT  210  205  211  218                                                      
CONECT  211  210  212  214  219                                                 
CONECT  212  211  224  213                                                      
CONECT  213  212                                                                
CONECT  214  211  215  220  221                                                 
CONECT  215  214  216  217                                                      
CONECT  216  215                                                                
CONECT  217  215  222  223                                                      
CONECT  218  210                                                                
CONECT  219  211                                                                
CONECT  220  214                                                                
CONECT  221  214                                                                
CONECT  222  217                                                                
CONECT  223  217                                                                
CONECT  224  212  225  230                                                      
CONECT  225  224  228  226  231                                                 
CONECT  226  225  227  234                                                      
CONECT  227  226                                                                
CONECT  228  225  229  232  233                                                 
CONECT  229   50  228                                                           
CONECT  230  224                                                                
CONECT  231  225                                                                
CONECT  232  228                                                                
CONECT  233  228                                                                
CONECT  234  226  235  246                                                      
CONECT  235  234  236  238  247                                                 
CONECT  236  235  237  255                                                      
CONECT  237  236                                                                
CONECT  238  235  239  248  249                                                 
CONECT  239  238  240  241                                                      
CONECT  240  239  242  250                                                      
CONECT  241  239  243  251                                                      
CONECT  242  240  244  252                                                      
CONECT  243  241  244  253                                                      
CONECT  244  242  243  245                                                      
CONECT  245  244  254                                                           
CONECT  246  234                                                                
CONECT  247  235                                                                
CONECT  248  238                                                                
CONECT  249  238                                                                
CONECT  250  240                                                                
CONECT  251  241                                                                
CONECT  252  242                                                                
CONECT  253  243                                                                
CONECT  254  245                                                                
CONECT  255  236  256  266                                                      
CONECT  256  255  257  259  267                                                 
CONECT  257  256  258  275                                                      
CONECT  258  257                                                                
CONECT  259  256  260  268  269                                                 
CONECT  260  259  261  262                                                      
CONECT  261  260  263  270                                                      
CONECT  262  260  264  271                                                      
CONECT  263  261  265  272                                                      
CONECT  264  262  265  273                                                      
CONECT  265  263  264  274                                                      
CONECT  266  255                                                                
CONECT  267  256                                                                
CONECT  268  259                                                                
CONECT  269  259                                                                
CONECT  270  261                                                                
CONECT  271  262                                                                
CONECT  272  263                                                                
CONECT  273  264                                                                
CONECT  274  265                                                                
CONECT  275  257  276  283                                                      
CONECT  276  275  277  279  284                                                 
CONECT  277  276  278  292                                                      
CONECT  278  277                                                                
CONECT  279  276  280  285  286                                                 
CONECT  280  279  281  287  288                                                 
CONECT  281  280  282                                                           
CONECT  282  281  289  290  291                                                 
CONECT  283  275                                                                
CONECT  284  276                                                                
CONECT  285  279                                                                
CONECT  286  279                                                                
CONECT  287  280                                                                
CONECT  288  280                                                                
CONECT  289  282                                                                
CONECT  290  282                                                                
CONECT  291  282                                                                
CONECT  292  277  293  298                                                      
CONECT  293  292  294  296  299                                                 
CONECT  294  293  295  303                                                      
CONECT  295  294                                                                
CONECT  296  293  297  300  301                                                 
CONECT  297  296  302                                                           
CONECT  298  292                                                                
CONECT  299  293                                                                
CONECT  300  296                                                                
CONECT  301  296                                                                
CONECT  302  297                                                                
CONECT  303  294  304  311                                                      
CONECT  304  303  305  307  312                                                 
CONECT  305  304  306  317                                                      
CONECT  306  305                                                                
CONECT  307  304  308  313  314                                                 
CONECT  308  307  309  310                                                      
CONECT  309  308                                                                
CONECT  310  308  315  316                                                      
CONECT  311  303                                                                
CONECT  312  304                                                                
CONECT  313  307                                                                
CONECT  314  307                                                                
CONECT  315  310                                                                
CONECT  316  310                                                                
CONECT  317  305  318  323                                                      
CONECT  318  317  319  321  324                                                 
CONECT  319  318  320  328                                                      
CONECT  320  319                                                                
CONECT  321  318  322  325  326                                                 
CONECT  322  321  327                                                           
CONECT  323  317                                                                
CONECT  324  318                                                                
CONECT  325  321                                                                
CONECT  326  321                                                                
CONECT  327  322                                                                
CONECT  328  319  329  337                                                      
CONECT  329  328  330  332  338                                                 
CONECT  330  329  331  345                                                      
CONECT  331  330                                                                
CONECT  332  329  333  339  340                                                 
CONECT  333  332  334  341  342                                                 
CONECT  334  333  335  336                                                      
CONECT  335  334                                                                
CONECT  336  334  343  344                                                      
CONECT  337  328                                                                
CONECT  338  329                                                                
CONECT  339  332                                                                
CONECT  340  332                                                                
CONECT  341  333                                                                
CONECT  342  333                                                                
CONECT  343  336                                                                
CONECT  344  336                                                                
CONECT  345  330  346  356                                                      
CONECT  346  345  347  349  357                                                 
CONECT  347  346  348  369                                                      
CONECT  348  347                                                                
CONECT  349  346  350  358  359                                                 
CONECT  350  349  351  360  361                                                 
CONECT  351  350  352  362  363                                                 
CONECT  352  351  353  364                                                      
CONECT  353  352  354  355                                                      
CONECT  354  353  365  366                                                      
CONECT  355  353  367  368                                                      
CONECT  356  345                                                                
CONECT  357  346                                                                
CONECT  358  349                                                                
CONECT  359  349                                                                
CONECT  360  350                                                                
CONECT  361  350                                                                
CONECT  362  351                                                                
CONECT  363  351                                                                
CONECT  364  352                                                                
CONECT  365  354                                                                
CONECT  366  354                                                                
CONECT  367  355                                                                
CONECT  368  355                                                                
CONECT  369  347  370  377                                                      
CONECT  370  369  371  373  378                                                 
CONECT  371  370  372  383                                                      
CONECT  372  371                                                                
CONECT  373  370  374  379  380                                                 
CONECT  374  373  375  376                                                      
CONECT  375  374                                                                
CONECT  376  374  381  382                                                      
CONECT  377  369                                                                
CONECT  378  370                                                                
CONECT  379  373                                                                
CONECT  380  373                                                                
CONECT  381  376                                                                
CONECT  382  376                                                                
CONECT  383  371  384  397                                                      
CONECT  384  383  385  387  398                                                 
CONECT  385  384  386  407                                                      
CONECT  386  385                                                                
CONECT  387  384  388  399  400                                                 
CONECT  388  387  389  390                                                      
CONECT  389  388  391  401                                                      
CONECT  390  388  392  393                                                      
CONECT  391  389  392  402                                                      
CONECT  392  390  391  394                                                      
CONECT  393  390  395  403                                                      
CONECT  394  392  396  404                                                      
CONECT  395  393  396  405                                                      
CONECT  396  394  395  406                                                      
CONECT  397  383                                                                
CONECT  398  384                                                                
CONECT  399  387                                                                
CONECT  400  387                                                                
CONECT  401  389                                                                
CONECT  402  391                                                                
CONECT  403  393                                                                
CONECT  404  394                                                                
CONECT  405  395                                                                
CONECT  406  396                                                                
CONECT  407  385  408  417                                                      
CONECT  408  407  409  411  418                                                 
CONECT  409  408  410  425                                                      
CONECT  410  409                                                                
CONECT  411  408  412  419  420                                                 
CONECT  412  411  413  414                                                      
CONECT  413  412  415  421                                                      
CONECT  414  412  416  422                                                      
CONECT  415  413  416  423                                                      
CONECT  416  414  415  424                                                      
CONECT  417  407                                                                
CONECT  418  408                                                                
CONECT  419  411                                                                
CONECT  420  411                                                                
CONECT  421  413                                                                
CONECT  422  414                                                                
CONECT  423  415                                                                
CONECT  424  416                                                                
CONECT  425  409  426  433                                                      
CONECT  426  425  427  429  434                                                 
CONECT  427  426  428  437                                                      
CONECT  428  427                                                                
CONECT  429  426  430  435  436                                                 
CONECT  430  429  431  432                                                      
CONECT  431  430                                                                
CONECT  432  430                                                                
CONECT  433  425                                                                
CONECT  434  426                                                                
CONECT  435  429                                                                
CONECT  436  429                                                                
CONECT  437  427  438  443                                                      
CONECT  438  437  439  441  444                                                 
CONECT  439  438  440  448                                                      
CONECT  440  439                                                                
CONECT  441  438  442  445  446                                                 
CONECT  442  441  447                                                           
CONECT  443  437                                                                
CONECT  444  438                                                                
CONECT  445  441                                                                
CONECT  446  441                                                                
CONECT  447  442                                                                
CONECT  448  439  449  456                                                      
CONECT  449  448  450  452  457                                                 
CONECT  450  449  451  467                                                      
CONECT  451  450                                                                
CONECT  452  449  453  454  458                                                 
CONECT  453  452  455  459  460                                                 
CONECT  454  452  461  462  463                                                 
CONECT  455  453  464  465  466                                                 
CONECT  456  448                                                                
CONECT  457  449                                                                
CONECT  458  452                                                                
CONECT  459  453                                                                
CONECT  460  453                                                                
CONECT  461  454                                                                
CONECT  462  454                                                                
CONECT  463  454                                                                
CONECT  464  455                                                                
CONECT  465  455                                                                
CONECT  466  455                                                                
CONECT  467  450  468  474                                                      
CONECT  468  467  469  471  475                                                 
CONECT  469  468  470  481                                                      
CONECT  470  469                                                                
CONECT  471  468  472  473  476                                                 
CONECT  472  471  477                                                           
CONECT  473  471  478  479  480                                                 
CONECT  474  467                                                                
CONECT  475  468                                                                
CONECT  476  471                                                                
CONECT  477  472                                                                
CONECT  478  473                                                                
CONECT  479  473                                                                
CONECT  480  473                                                                
CONECT  481  469  482  486                                                      
CONECT  482  481  483  485  487                                                 
CONECT  483  482  484  491                                                      
CONECT  484  483                                                                
CONECT  485  482  488  489  490                                                 
CONECT  486  481                                                                
CONECT  487  482                                                                
CONECT  488  485                                                                
CONECT  489  485                                                                
CONECT  490  485                                                                
CONECT  491  483  492  497                                                      
CONECT  492  491  493  495  498                                                 
CONECT  493  492  494  501                                                      
CONECT  494  493                                                                
CONECT  495  492  496  499  500                                                 
CONECT  496  495 1965                                                           
CONECT  497  491                                                                
CONECT  498  492                                                                
CONECT  499  495                                                                
CONECT  500  495                                                                
CONECT  501  493  502  510                                                      
CONECT  502  501  503  505  511                                                 
CONECT  503  502  504  523                                                      
CONECT  504  503                                                                
CONECT  505  502  506  512  513                                                 
CONECT  506  505  507  514  515                                                 
CONECT  507  506  508  516  517                                                 
CONECT  508  507  509  518  519                                                 
CONECT  509  508  520  521  522                                                 
CONECT  510  501                                                                
CONECT  511  502                                                                
CONECT  512  505                                                                
CONECT  513  505                                                                
CONECT  514  506                                                                
CONECT  515  506                                                                
CONECT  516  507                                                                
CONECT  517  507                                                                
CONECT  518  508                                                                
CONECT  519  508                                                                
CONECT  520  509                                                                
CONECT  521  509                                                                
CONECT  522  509                                                                
CONECT  523  503  524  532                                                      
CONECT  524  523  525  527  533                                                 
CONECT  525  524  526  538                                                      
CONECT  526  525                                                                
CONECT  527  524  528  534  535                                                 
CONECT  528  527  529  536  537                                                 
CONECT  529  528  530  531                                                      
CONECT  530  529                                                                
CONECT  531  529                                                                
CONECT  532  523                                                                
CONECT  533  524                                                                
CONECT  534  527                                                                
CONECT  535  527                                                                
CONECT  536  528                                                                
CONECT  537  528                                                                
CONECT  538  525  539  545                                                      
CONECT  539  538  540  542  546                                                 
CONECT  540  539  541  554                                                      
CONECT  541  540                                                                
CONECT  542  539  543  544  547                                                 
CONECT  543  542  548  549  550                                                 
CONECT  544  542  551  552  553                                                 
CONECT  545  538                                                                
CONECT  546  539                                                                
CONECT  547  542                                                                
CONECT  548  543                                                                
CONECT  549  543                                                                
CONECT  550  543                                                                
CONECT  551  544                                                                
CONECT  552  544                                                                
CONECT  553  544                                                                
CONECT  554  540  555  558                                                      
CONECT  555  554  556  559  560                                                 
CONECT  556  555  561  557                                                      
CONECT  557  556                                                                
CONECT  558  554                                                                
CONECT  559  555                                                                
CONECT  560  555                                                                
CONECT  561  556  562  566                                                      
CONECT  562  561  565  563  567                                                 
CONECT  563  562  564  571                                                      
CONECT  564  563                                                                
CONECT  565  562  568  569  570                                                 
CONECT  566  561                                                                
CONECT  567  562                                                                
CONECT  568  565                                                                
CONECT  569  565                                                                
CONECT  570  565                                                                
CONECT  571  563  572  580                                                      
CONECT  572  571  573  575  581                                                 
CONECT  573  572  574  588                                                      
CONECT  574  573                                                                
CONECT  575  572  576  582  583                                                 
CONECT  576  575  577  584  585                                                 
CONECT  577  576  578  579                                                      
CONECT  578  577                                                                
CONECT  579  577  586  587                                                      
CONECT  580  571                                                                
CONECT  581  572                                                                
CONECT  582  575                                                                
CONECT  583  575                                                                
CONECT  584  576                                                                
CONECT  585  576                                                                
CONECT  586  579                                                                
CONECT  587  579                                                                
CONECT  588  573  589  596                                                      
CONECT  589  588  590  592  597                                                 
CONECT  590  589  607  591                                                      
CONECT  591  590                                                                
CONECT  592  589  593  598  599                                                 
CONECT  593  592  594  595  600                                                 
CONECT  594  593  601  602  603                                                 
CONECT  595  593  604  605  606                                                 
CONECT  596  588                                                                
CONECT  597  589                                                                
CONECT  598  592                                                                
CONECT  599  592                                                                
CONECT  600  593                                                                
CONECT  601  594                                                                
CONECT  602  594                                                                
CONECT  603  594                                                                
CONECT  604  595                                                                
CONECT  605  595                                                                
CONECT  606  595                                                                
CONECT  607  590  608  614                                                      
CONECT  608  607  609  611  615                                                 
CONECT  609  608  623  610                                                      
CONECT  610  609                                                                
CONECT  611  608  612  613  616                                                 
CONECT  612  611  617  618  619                                                 
CONECT  613  611  620  621  622                                                 
CONECT  614  607                                                                
CONECT  615  608                                                                
CONECT  616  611                                                                
CONECT  617  612                                                                
CONECT  618  612                                                                
CONECT  619  612                                                                
CONECT  620  613                                                                
CONECT  621  613                                                                
CONECT  622  613                                                                
CONECT  623  609  624  630                                                      
CONECT  624  623  625  627  631                                                 
CONECT  625  624  626  639                                                      
CONECT  626  625                                                                
CONECT  627  624  628  629  632                                                 
CONECT  628  627  633  634  635                                                 
CONECT  629  627  636  637  638                                                 
CONECT  630  623                                                                
CONECT  631  624                                                                
CONECT  632  627                                                                
CONECT  633  628                                                                
CONECT  634  628                                                                
CONECT  635  628                                                                
CONECT  636  629                                                                
CONECT  637  629                                                                
CONECT  638  629                                                                
CONECT  639  625  640  647                                                      
CONECT  640  639  641  643  648                                                 
CONECT  641  640  658  642                                                      
CONECT  642  641                                                                
CONECT  643  640  644  645  649                                                 
CONECT  644  643  646  650  651                                                 
CONECT  645  643  652  653  654                                                 
CONECT  646  644  655  656  657                                                 
CONECT  647  639                                                                
CONECT  648  640                                                                
CONECT  649  643                                                                
CONECT  650  644                                                                
CONECT  651  644                                                                
CONECT  652  645                                                                
CONECT  653  645                                                                
CONECT  654  645                                                                
CONECT  655  646                                                                
CONECT  656  646                                                                
CONECT  657  646                                                                
CONECT  658  641  659  667                                                      
CONECT  659  658  660  662  668                                                 
CONECT  660  659  680  661                                                      
CONECT  661  660                                                                
CONECT  662  659  663  669  670                                                 
CONECT  663  662  664  671  672                                                 
CONECT  664  663  665  673  674                                                 
CONECT  665  664  666  675  676                                                 
CONECT  666  665  677  678  679                                                 
CONECT  667  658                                                                
CONECT  668  659                                                                
CONECT  669  662                                                                
CONECT  670  662                                                                
CONECT  671  663                                                                
CONECT  672  663                                                                
CONECT  673  664                                                                
CONECT  674  664                                                                
CONECT  675  665                                                                
CONECT  676  665                                                                
CONECT  677  666                                                                
CONECT  678  666                                                                
CONECT  679  666                                                                
CONECT  680  660  681  686                                                      
CONECT  681  680  682  684  687                                                 
CONECT  682  681  683  691                                                      
CONECT  683  682                                                                
CONECT  684  681  685  688  689                                                 
CONECT  685  684  690                                                           
CONECT  686  680                                                                
CONECT  687  681                                                                
CONECT  688  684                                                                
CONECT  689  684                                                                
CONECT  690  685                                                                
CONECT  691  682  692  696                                                      
CONECT  692  691  693  695  697                                                 
CONECT  693  692  694  701                                                      
CONECT  694  693                                                                
CONECT  695  692  698  699  700                                                 
CONECT  696  691                                                                
CONECT  697  692                                                                
CONECT  698  695                                                                
CONECT  699  695                                                                
CONECT  700  695                                                                
CONECT  701  693  702  710                                                      
CONECT  702  701  703  705  711                                                 
CONECT  703  702  704  716                                                      
CONECT  704  703                                                                
CONECT  705  702  706  712  713                                                 
CONECT  706  705  707  714  715                                                 
CONECT  707  706  708  709                                                      
CONECT  708  707                                                                
CONECT  709  707                                                                
CONECT  710  701                                                                
CONECT  711  702                                                                
CONECT  712  705                                                                
CONECT  713  705                                                                
CONECT  714  706                                                                
CONECT  715  706                                                                
CONECT  716  703  717  725                                                      
CONECT  717  716  718  720  726                                                 
CONECT  718  717  719  731                                                      
CONECT  719  718                                                                
CONECT  720  717  721  727  728                                                 
CONECT  721  720  722  729  730                                                 
CONECT  722  721  723  724                                                      
CONECT  723  722                                                                
CONECT  724  722                                                                
CONECT  725  716                                                                
CONECT  726  717                                                                
CONECT  727  720                                                                
CONECT  728  720                                                                
CONECT  729  721                                                                
CONECT  730  721                                                                
CONECT  731  718  732  740                                                      
CONECT  732  731  733  735  741                                                 
CONECT  733  732  734  748                                                      
CONECT  734  733                                                                
CONECT  735  732  736  742  743                                                 
CONECT  736  735  737  744  745                                                 
CONECT  737  736  738  739                                                      
CONECT  738  737                                                                
CONECT  739  737  746  747                                                      
CONECT  740  731                                                                
CONECT  741  732                                                                
CONECT  742  735                                                                
CONECT  743  735                                                                
CONECT  744  736                                                                
CONECT  745  736                                                                
CONECT  746  739                                                                
CONECT  747  739                                                                
CONECT  748  733  749  756                                                      
CONECT  749  748  750  752  757                                                 
CONECT  750  749  751  762                                                      
CONECT  751  750                                                                
CONECT  752  749  753  758  759                                                 
CONECT  753  752  754  755                                                      
CONECT  754  753                                                                
CONECT  755  753  760  761                                                      
CONECT  756  748                                                                
CONECT  757  749                                                                
CONECT  758  752                                                                
CONECT  759  752                                                                
CONECT  760  755                                                                
CONECT  761  755                                                                
CONECT  762  750  763  773                                                      
CONECT  763  762  764  766  774                                                 
CONECT  764  763  765  782                                                      
CONECT  765  764                                                                
CONECT  766  763  767  775  776                                                 
CONECT  767  766  768  769                                                      
CONECT  768  767  770  777                                                      
CONECT  769  767  771  778                                                      
CONECT  770  768  772  779                                                      
CONECT  771  769  772  780                                                      
CONECT  772  770  771  781                                                      
CONECT  773  762                                                                
CONECT  774  763                                                                
CONECT  775  766                                                                
CONECT  776  766                                                                
CONECT  777  768                                                                
CONECT  778  769                                                                
CONECT  779  770                                                                
CONECT  780  771                                                                
CONECT  781  772                                                                
CONECT  782  764  783  790                                                      
CONECT  783  782  784  786  791                                                 
CONECT  784  783  785  801                                                      
CONECT  785  784                                                                
CONECT  786  783  787  792  793                                                 
CONECT  787  786  788  789  794                                                 
CONECT  788  787  795  796  797                                                 
CONECT  789  787  798  799  800                                                 
CONECT  790  782                                                                
CONECT  791  783                                                                
CONECT  792  786                                                                
CONECT  793  786                                                                
CONECT  794  787                                                                
CONECT  795  788                                                                
CONECT  796  788                                                                
CONECT  797  788                                                                
CONECT  798  789                                                                
CONECT  799  789                                                                
CONECT  800  789                                                                
CONECT  801  784  802  810                                                      
CONECT  802  801  803  805  811                                                 
CONECT  803  802  804  818                                                      
CONECT  804  803                                                                
CONECT  805  802  806  812  813                                                 
CONECT  806  805  807  814  815                                                 
CONECT  807  806  809  808                                                      
CONECT  808  807                                                                
CONECT  809  807  816  817                                                      
CONECT  810  801                                                                
CONECT  811  802                                                                
CONECT  812  805                                                                
CONECT  813  805                                                                
CONECT  814  806                                                                
CONECT  815  806                                                                
CONECT  816  809                                                                
CONECT  817  809                                                                
CONECT  818  803  819  826                                                      
CONECT  819  818  820  822  827                                                 
CONECT  820  819  821  837                                                      
CONECT  821  820                                                                
CONECT  822  819  823  828  829                                                 
CONECT  823  822  824  825  830                                                 
CONECT  824  823  831  832  833                                                 
CONECT  825  823  834  835  836                                                 
CONECT  826  818                                                                
CONECT  827  819                                                                
CONECT  828  822                                                                
CONECT  829  822                                                                
CONECT  830  823                                                                
CONECT  831  824                                                                
CONECT  832  824                                                                
CONECT  833  824                                                                
CONECT  834  825                                                                
CONECT  835  825                                                                
CONECT  836  825                                                                
CONECT  837  820  838  846                                                      
CONECT  838  837  839  841  847                                                 
CONECT  839  838  840  854                                                      
CONECT  840  839                                                                
CONECT  841  838  842  848  849                                                 
CONECT  842  841  843  850  851                                                 
CONECT  843  842  844  845                                                      
CONECT  844  843                                                                
CONECT  845  843  852  853                                                      
CONECT  846  837                                                                
CONECT  847  838                                                                
CONECT  848  841                                                                
CONECT  849  841                                                                
CONECT  850  842                                                                
CONECT  851  842                                                                
CONECT  852  845                                                                
CONECT  853  845                                                                
CONECT  854  839  861  859  876                                                 
CONECT  854  860                                                  
CONECT  855  861  876  856  891                                                 
CONECT  856  855                                                                
CONECT  859  854  860                                                           
CONECT  860  854  859                                                           
CONECT  861  854  855  862  876                                                 
CONECT  861  877  884  883                                                  
CONECT  862  861  863  876  877                                                 
CONECT  862  887  888  878  886                                                 
CONECT  862  889                                                  
CONECT  863  862  877  888  874                                                 
CONECT  874  863                                                                
CONECT  876  854  855  861  862                                                 
CONECT  876  883  877  884                                                  
CONECT  877  861  862  863  889                                                 
CONECT  877  886  876  878  887                                                 
CONECT  877  888                                                  
CONECT  878  862  889  877  890                                                 
CONECT  883  876  861                                                           
CONECT  884  861  876                                                           
CONECT  886  877  862                                                           
CONECT  887  862  877                                                           
CONECT  888  862  863  877                                                      
CONECT  889  877  878  862                                                      
CONECT  890  878                                                                
CONECT  891  855  892  897                                                      
CONECT  892  891  893  895  898                                                 
CONECT  893  892  894  902                                                      
CONECT  894  893                                                                
CONECT  895  892  896  899  900                                                 
CONECT  896  895  901                                                           
CONECT  897  891                                                                
CONECT  898  892                                                                
CONECT  899  895                                                                
CONECT  900  895                                                                
CONECT  901  896                                                                
CONECT  902  893  903  913                                                      
CONECT  903  902  906  904  914                                                 
CONECT  904  903  905  926                                                      
CONECT  905  904                                                                
CONECT  906  903  907  915  916                                                 
CONECT  907  906  908  917  918                                                 
CONECT  908  907  909  919  920                                                 
CONECT  909  908  910  921                                                      
CONECT  910  909  911  912                                                      
CONECT  911  910  922  923                                                      
CONECT  912  910  924  925                                                      
CONECT  913  902                                                                
CONECT  914  903                                                                
CONECT  915  906                                                                
CONECT  916  906                                                                
CONECT  917  907                                                                
CONECT  918  907                                                                
CONECT  919  908                                                                
CONECT  920  908                                                                
CONECT  921  909                                                                
CONECT  922  911                                                                
CONECT  923  911                                                                
CONECT  924  912                                                                
CONECT  925  912                                                                
CONECT  926  904  927  932                                                      
CONECT  927  926  928  930  933                                                 
CONECT  928  927  929  937                                                      
CONECT  929  928                                                                
CONECT  930  927  931  934  935                                                 
CONECT  931  930  936                                                           
CONECT  932  926                                                                
CONECT  933  927                                                                
CONECT  934  930                                                                
CONECT  935  930                                                                
CONECT  936  931                                                                
CONECT  937  928  938  945                                                      
CONECT  938  937  939  941  946                                                 
CONECT  939  938  940  951                                                      
CONECT  940  939                                                                
CONECT  941  938  942  947  948                                                 
CONECT  942  941  943  944                                                      
CONECT  943  942                                                                
CONECT  944  942  949  950                                                      
CONECT  945  937                                                                
CONECT  946  938                                                                
CONECT  947  941                                                                
CONECT  948  941                                                                
CONECT  949  944                                                                
CONECT  950  944                                                                
CONECT  951  939  952  962                                                      
CONECT  952  951  953  955  963                                                 
CONECT  953  952  954  975                                                      
CONECT  954  953                                                                
CONECT  955  952  956  964  965                                                 
CONECT  956  955  957  966  967                                                 
CONECT  957  956  958  968  969                                                 
CONECT  958  957  959  970                                                      
CONECT  959  958  960  961                                                      
CONECT  960  959  971  972                                                      
CONECT  961  959  973  974                                                      
CONECT  962  951                                                                
CONECT  963  952                                                                
CONECT  964  955                                                                
CONECT  965  955                                                                
CONECT  966  956                                                                
CONECT  967  956                                                                
CONECT  968  957                                                                
CONECT  969  957                                                                
CONECT  970  958                                                                
CONECT  971  960                                                                
CONECT  972  960                                                                
CONECT  973  961                                                                
CONECT  974  961                                                                
CONECT  975  953  976  986                                                      
CONECT  976  975  977  979  987                                                 
CONECT  977  976  978  995                                                      
CONECT  978  977                                                                
CONECT  979  976  980  988  989                                                 
CONECT  980  979  981  982                                                      
CONECT  981  980  983  990                                                      
CONECT  982  980  984  991                                                      
CONECT  983  981  985  992                                                      
CONECT  984  982  985  993                                                      
CONECT  985  983  984  994                                                      
CONECT  986  975                                                                
CONECT  987  976                                                                
CONECT  988  979                                                                
CONECT  989  979                                                                
CONECT  990  981                                                                
CONECT  991  982                                                                
CONECT  992  983                                                                
CONECT  993  984                                                                
CONECT  994  985                                                                
CONECT  995  977  996 1002                                                      
CONECT  996  995  997  999 1003                                                 
CONECT  997  996  998 1009                                                      
CONECT  998  997                                                                
CONECT  999  996 1000 1001 1004                                                 
CONECT 1000  999 1005                                                           
CONECT 1001  999 1006 1007 1008                                                 
CONECT 1002  995                                                                
CONECT 1003  996                                                                
CONECT 1004  999                                                                
CONECT 1005 1000                                                                
CONECT 1006 1001                                                                
CONECT 1007 1001                                                                
CONECT 1008 1001                                                                
CONECT 1009  997 1010 1023                                                      
CONECT 1010 1009 1011 1013 1024                                                 
CONECT 1011 1010 1012 1033                                                      
CONECT 1012 1011                                                                
CONECT 1013 1010 1014 1025 1026                                                 
CONECT 1014 1013 1015 1016                                                      
CONECT 1015 1014 1017 1027                                                      
CONECT 1016 1014 1018 1019                                                      
CONECT 1017 1015 1018 1028                                                      
CONECT 1018 1016 1017 1020                                                      
CONECT 1019 1016 1021 1029                                                      
CONECT 1020 1018 1022 1030                                                      
CONECT 1021 1019 1022 1031                                                      
CONECT 1022 1020 1021 1032                                                      
CONECT 1023 1009                                                                
CONECT 1024 1010                                                                
CONECT 1025 1013                                                                
CONECT 1026 1013                                                                
CONECT 1027 1015                                                                
CONECT 1028 1017                                                                
CONECT 1029 1019                                                                
CONECT 1030 1020                                                                
CONECT 1031 1021                                                                
CONECT 1032 1022                                                                
CONECT 1033 1011 1034 1041                                                      
CONECT 1034 1033 1035 1037 1042                                                 
CONECT 1035 1034 1036 1050                                                      
CONECT 1036 1035                                                                
CONECT 1037 1034 1038 1043 1044                                                 
CONECT 1038 1037 1039 1045 1046                                                 
CONECT 1039 1038 1040                                                           
CONECT 1040 1039 1047 1048 1049                                                 
CONECT 1041 1033                                                                
CONECT 1042 1034                                                                
CONECT 1043 1037                                                                
CONECT 1044 1037                                                                
CONECT 1045 1038                                                                
CONECT 1046 1038                                                                
CONECT 1047 1040                                                                
CONECT 1048 1040                                                                
CONECT 1049 1040                                                                
CONECT 1050 1035 1051 1054                                                      
CONECT 1051 1050 1052 1055 1056                                                 
CONECT 1052 1051 1057 1053                                                      
CONECT 1053 1052                                                                
CONECT 1054 1050                                                                
CONECT 1055 1051                                                                
CONECT 1056 1051                                                                
CONECT 1057 1052 1058 1065                                                      
CONECT 1058 1057 1059 1061 1066                                                 
CONECT 1059 1058 1060 1076                                                      
CONECT 1060 1059                                                                
CONECT 1061 1058 1062 1067 1068                                                 
CONECT 1062 1061 1063 1064 1069                                                 
CONECT 1063 1062 1070 1071 1072                                                 
CONECT 1064 1062 1073 1074 1075                                                 
CONECT 1065 1057                                                                
CONECT 1066 1058                                                                
CONECT 1067 1061                                                                
CONECT 1068 1061                                                                
CONECT 1069 1062                                                                
CONECT 1070 1063                                                                
CONECT 1071 1063                                                                
CONECT 1072 1063                                                                
CONECT 1073 1064                                                                
CONECT 1074 1064                                                                
CONECT 1075 1064                                                                
CONECT 1076 1059 1077 1082                                                      
CONECT 1077 1076 1078 1080 1083                                                 
CONECT 1078 1077 1079 1087                                                      
CONECT 1079 1078                                                                
CONECT 1080 1077 1081 1084 1085                                                 
CONECT 1081 1080 1086                                                           
CONECT 1082 1076                                                                
CONECT 1083 1077                                                                
CONECT 1084 1080                                                                
CONECT 1085 1080                                                                
CONECT 1086 1081                                                                
CONECT 1087 1078 1088 1095                                                      
CONECT 1088 1087 1089 1091 1096                                                 
CONECT 1089 1088 1090 1099                                                      
CONECT 1090 1089                                                                
CONECT 1091 1088 1092 1097 1098                                                 
CONECT 1092 1091 1093 1094                                                      
CONECT 1093 1092                                                                
CONECT 1094 1092                                                                
CONECT 1095 1087                                                                
CONECT 1096 1088                                                                
CONECT 1097 1091                                                                
CONECT 1098 1091                                                                
CONECT 1099 1089 1100 1107                                                      
CONECT 1100 1099 1101 1103 1108                                                 
CONECT 1101 1100 1102 1118                                                      
CONECT 1102 1101                                                                
CONECT 1103 1100 1104 1109 1110                                                 
CONECT 1104 1103 1105 1106 1111                                                 
CONECT 1105 1104 1112 1113 1114                                                 
CONECT 1106 1104 1115 1116 1117                                                 
CONECT 1107 1099                                                                
CONECT 1108 1100                                                                
CONECT 1109 1103                                                                
CONECT 1110 1103                                                                
CONECT 1111 1104                                                                
CONECT 1112 1105                                                                
CONECT 1113 1105                                                                
CONECT 1114 1105                                                                
CONECT 1115 1106                                                                
CONECT 1116 1106                                                                
CONECT 1117 1106                                                                
CONECT 1118 1101 1119 1126                                                      
CONECT 1119 1118 1120 1122 1127                                                 
CONECT 1120 1119 1121 1132                                                      
CONECT 1121 1120                                                                
CONECT 1122 1119 1123 1128 1129                                                 
CONECT 1123 1122 1124 1125                                                      
CONECT 1124 1123                                                                
CONECT 1125 1123 1130 1131                                                      
CONECT 1126 1118                                                                
CONECT 1127 1119                                                                
CONECT 1128 1122                                                                
CONECT 1129 1122                                                                
CONECT 1130 1125                                                                
CONECT 1131 1125                                                                
CONECT 1132 1120 1133 1141                                                      
CONECT 1133 1132 1134 1136 1142                                                 
CONECT 1134 1133 1135 1149                                                      
CONECT 1135 1134                                                                
CONECT 1136 1133 1137 1143 1144                                                 
CONECT 1137 1136 1138 1145 1146                                                 
CONECT 1138 1137 1139 1140                                                      
CONECT 1139 1138                                                                
CONECT 1140 1138 1147 1148                                                      
CONECT 1141 1132                                                                
CONECT 1142 1133                                                                
CONECT 1143 1136                                                                
CONECT 1144 1136                                                                
CONECT 1145 1137                                                                
CONECT 1146 1137                                                                
CONECT 1147 1140                                                                
CONECT 1148 1140                                                                
CONECT 1149 1134 1150 1158                                                      
CONECT 1150 1149 1151 1153 1159                                                 
CONECT 1151 1150 1152 1164                                                      
CONECT 1152 1151                                                                
CONECT 1153 1150 1154 1160 1161                                                 
CONECT 1154 1153 1155 1162 1163                                                 
CONECT 1155 1154 1156 1157                                                      
CONECT 1156 1155                                                                
CONECT 1157 1155                                                                
CONECT 1158 1149                                                                
CONECT 1159 1150                                                                
CONECT 1160 1153                                                                
CONECT 1161 1153                                                                
CONECT 1162 1154                                                                
CONECT 1163 1154                                                                
CONECT 1164 1151 1165 1168                                                      
CONECT 1165 1164 1166 1169 1170                                                 
CONECT 1166 1165 1167 1171                                                      
CONECT 1167 1166                                                                
CONECT 1168 1164                                                                
CONECT 1169 1165                                                                
CONECT 1170 1165                                                                
CONECT 1171 1166 1172 1178                                                      
CONECT 1172 1171 1173 1175 1179                                                 
CONECT 1173 1172 1174 1185                                                      
CONECT 1174 1173                                                                
CONECT 1175 1172 1176 1177 1180                                                 
CONECT 1176 1175 1181                                                           
CONECT 1177 1175 1182 1183 1184                                                 
CONECT 1178 1171                                                                
CONECT 1179 1172                                                                
CONECT 1180 1175                                                                
CONECT 1181 1176                                                                
CONECT 1182 1177                                                                
CONECT 1183 1177                                                                
CONECT 1184 1177                                                                
CONECT 1185 1173 1186 1199                                                      
CONECT 1186 1185 1187 1189 1200                                                 
CONECT 1187 1186 1188 1209                                                      
CONECT 1188 1187                                                                
CONECT 1189 1186 1190 1201 1202                                                 
CONECT 1190 1189 1191 1192                                                      
CONECT 1191 1190 1193 1203                                                      
CONECT 1192 1190 1194 1195                                                      
CONECT 1193 1191 1194 1204                                                      
CONECT 1194 1192 1193 1196                                                      
CONECT 1195 1192 1197 1205                                                      
CONECT 1196 1194 1198 1206                                                      
CONECT 1197 1195 1198 1207                                                      
CONECT 1198 1196 1197 1208                                                      
CONECT 1199 1185                                                                
CONECT 1200 1186                                                                
CONECT 1201 1189                                                                
CONECT 1202 1189                                                                
CONECT 1203 1191                                                                
CONECT 1204 1193                                                                
CONECT 1205 1195                                                                
CONECT 1206 1196                                                                
CONECT 1207 1197                                                                
CONECT 1208 1198                                                                
CONECT 1209 1187 1210 1218                                                      
CONECT 1210 1209 1211 1213 1219                                                 
CONECT 1211 1210 1212 1226                                                      
CONECT 1212 1211                                                                
CONECT 1213 1210 1214 1220 1221                                                 
CONECT 1214 1213 1215 1222 1223                                                 
CONECT 1215 1214 1216 1217                                                      
CONECT 1216 1215                                                                
CONECT 1217 1215 1224 1225                                                      
CONECT 1218 1209                                                                
CONECT 1219 1210                                                                
CONECT 1220 1213                                                                
CONECT 1221 1213                                                                
CONECT 1222 1214                                                                
CONECT 1223 1214                                                                
CONECT 1224 1217                                                                
CONECT 1225 1217                                                                
CONECT 1226 1211 1227 1240                                                      
CONECT 1227 1226 1228 1230 1241                                                 
CONECT 1228 1227 1229 1250                                                      
CONECT 1229 1228                                                                
CONECT 1230 1227 1231 1242 1243                                                 
CONECT 1231 1230 1232 1233                                                      
CONECT 1232 1231 1234 1244                                                      
CONECT 1233 1231 1235 1236                                                      
CONECT 1234 1232 1235 1245                                                      
CONECT 1235 1233 1234 1237                                                      
CONECT 1236 1233 1238 1246                                                      
CONECT 1237 1235 1239 1247                                                      
CONECT 1238 1236 1239 1248                                                      
CONECT 1239 1237 1238 1249                                                      
CONECT 1240 1226                                                                
CONECT 1241 1227                                                                
CONECT 1242 1230                                                                
CONECT 1243 1230                                                                
CONECT 1244 1232                                                                
CONECT 1245 1234                                                                
CONECT 1246 1236                                                                
CONECT 1247 1237                                                                
CONECT 1248 1238                                                                
CONECT 1249 1239                                                                
CONECT 1250 1228 1251 1257                                                      
CONECT 1251 1250 1252 1254 1258                                                 
CONECT 1252 1251 1253 1266                                                      
CONECT 1253 1252                                                                
CONECT 1254 1251 1255 1256 1259                                                 
CONECT 1255 1254 1260 1261 1262                                                 
CONECT 1256 1254 1263 1264 1265                                                 
CONECT 1257 1250                                                                
CONECT 1258 1251                                                                
CONECT 1259 1254                                                                
CONECT 1260 1255                                                                
CONECT 1261 1255                                                                
CONECT 1262 1255                                                                
CONECT 1263 1256                                                                
CONECT 1264 1256                                                                
CONECT 1265 1256                                                                
CONECT 1266 1252 1267 1274                                                      
CONECT 1267 1266 1268 1270 1275                                                 
CONECT 1268 1267 1269 1278                                                      
CONECT 1269 1268                                                                
CONECT 1270 1267 1271 1276 1277                                                 
CONECT 1271 1270 1272 1273                                                      
CONECT 1272 1271                                                                
CONECT 1273 1271                                                                
CONECT 1274 1266                                                                
CONECT 1275 1267                                                                
CONECT 1276 1270                                                                
CONECT 1277 1270                                                                
CONECT 1278 1268 1279 1282                                                      
CONECT 1279 1278 1280 1283 1284                                                 
CONECT 1280 1279 1281 1285                                                      
CONECT 1281 1280                                                                
CONECT 1282 1278                                                                
CONECT 1283 1279                                                                
CONECT 1284 1279                                                                
CONECT 1285 1280 1286 1291                                                      
CONECT 1286 1285 1287 1289 1292                                                 
CONECT 1287 1286 1288 1296                                                      
CONECT 1288 1287                                                                
CONECT 1289 1286 1290 1293 1294                                                 
CONECT 1290 1289 1295                                                           
CONECT 1291 1285                                                                
CONECT 1292 1286                                                                
CONECT 1293 1289                                                                
CONECT 1294 1289                                                                
CONECT 1295 1290                                                                
CONECT 1296 1287 1297 1302                                                      
CONECT 1297 1296 1298 1300 1303                                                 
CONECT 1298 1297 1299 1310                                                      
CONECT 1299 1298                                                                
CONECT 1300 1297 1301 1304 1305                                                 
CONECT 1301 1300 1302 1306 1307                                                 
CONECT 1302 1296 1301 1308 1309                                                 
CONECT 1303 1297                                                                
CONECT 1304 1300                                                                
CONECT 1305 1300                                                                
CONECT 1306 1301                                                                
CONECT 1307 1301                                                                
CONECT 1308 1302                                                                
CONECT 1309 1302                                                                
CONECT 1310 1298 1311 1318                                                      
CONECT 1311 1310 1314 1312 1319                                                 
CONECT 1312 1311 1313 1329                                                      
CONECT 1313 1312                                                                
CONECT 1314 1311 1315 1320 1321                                                 
CONECT 1315 1314 1316 1317 1322                                                 
CONECT 1316 1315 1323 1324 1325                                                 
CONECT 1317 1315 1326 1327 1328                                                 
CONECT 1318 1310                                                                
CONECT 1319 1311                                                                
CONECT 1320 1314                                                                
CONECT 1321 1314                                                                
CONECT 1322 1315                                                                
CONECT 1323 1316                                                                
CONECT 1324 1316                                                                
CONECT 1325 1316                                                                
CONECT 1326 1317                                                                
CONECT 1327 1317                                                                
CONECT 1328 1317                                                                
CONECT 1329 1312 1330 1337                                                      
CONECT 1330 1329 1331 1333 1338                                                 
CONECT 1331 1330 1332 1348                                                      
CONECT 1332 1331                                                                
CONECT 1333 1330 1334 1339 1340                                                 
CONECT 1334 1333 1335 1336 1341                                                 
CONECT 1335 1334 1342 1343 1344                                                 
CONECT 1336 1334 1345 1346 1347                                                 
CONECT 1337 1329                                                                
CONECT 1338 1330                                                                
CONECT 1339 1333                                                                
CONECT 1340 1333                                                                
CONECT 1341 1334                                                                
CONECT 1342 1335                                                                
CONECT 1343 1335                                                                
CONECT 1344 1335                                                                
CONECT 1345 1336                                                                
CONECT 1346 1336                                                                
CONECT 1347 1336                                                                
CONECT 1348 1331 1349 1354                                                      
CONECT 1349 1348 1350 1352 1355                                                 
CONECT 1350 1349 1351 1362                                                      
CONECT 1351 1350                                                                
CONECT 1352 1349 1353 1356 1357                                                 
CONECT 1353 1352 1354 1358 1359                                                 
CONECT 1354 1348 1353 1360 1361                                                 
CONECT 1355 1349                                                                
CONECT 1356 1352                                                                
CONECT 1357 1352                                                                
CONECT 1358 1353                                                                
CONECT 1359 1353                                                                
CONECT 1360 1354                                                                
CONECT 1361 1354                                                                
CONECT 1362 1350 1363 1368                                                      
CONECT 1363 1362 1364 1366 1369                                                 
CONECT 1364 1363 1365 1373                                                      
CONECT 1365 1364                                                                
CONECT 1366 1363 1367 1370 1371                                                 
CONECT 1367 1366 1372                                                           
CONECT 1368 1362                                                                
CONECT 1369 1363                                                                
CONECT 1370 1366                                                                
CONECT 1371 1366                                                                
CONECT 1372 1367                                                                
CONECT 1373 1364 1374 1384                                                      
CONECT 1374 1373 1375 1377 1385                                                 
CONECT 1375 1374 1376 1393                                                      
CONECT 1376 1375                                                                
CONECT 1377 1374 1378 1386 1387                                                 
CONECT 1378 1377 1379 1380                                                      
CONECT 1379 1378 1381 1388                                                      
CONECT 1380 1378 1382 1389                                                      
CONECT 1381 1379 1383 1390                                                      
CONECT 1382 1380 1383 1391                                                      
CONECT 1383 1381 1382 1392                                                      
CONECT 1384 1373                                                                
CONECT 1385 1374                                                                
CONECT 1386 1377                                                                
CONECT 1387 1377                                                                
CONECT 1388 1379                                                                
CONECT 1389 1380                                                                
CONECT 1390 1381                                                                
CONECT 1391 1382                                                                
CONECT 1392 1383                                                                
CONECT 1393 1375 1394 1402                                                      
CONECT 1394 1393 1395 1397 1403                                                 
CONECT 1395 1394 1396 1415                                                      
CONECT 1396 1395                                                                
CONECT 1397 1394 1398 1404 1405                                                 
CONECT 1398 1397 1399 1406 1407                                                 
CONECT 1399 1398 1400 1408 1409                                                 
CONECT 1400 1399 1401 1410 1411                                                 
CONECT 1401 1400 1412 1413 1414                                                 
CONECT 1402 1393                                                                
CONECT 1403 1394                                                                
CONECT 1404 1397                                                                
CONECT 1405 1397                                                                
CONECT 1406 1398                                                                
CONECT 1407 1398                                                                
CONECT 1408 1399                                                                
CONECT 1409 1399                                                                
CONECT 1410 1400                                                                
CONECT 1411 1400                                                                
CONECT 1412 1401                                                                
CONECT 1413 1401                                                                
CONECT 1414 1401                                                                
CONECT 1415 1395 1416 1424                                                      
CONECT 1416 1415 1417 1419 1425                                                 
CONECT 1417 1416 1418 1432                                                      
CONECT 1418 1417                                                                
CONECT 1419 1416 1420 1426 1427                                                 
CONECT 1420 1419 1421 1428 1429                                                 
CONECT 1421 1420 1422 1423                                                      
CONECT 1422 1421                                                                
CONECT 1423 1421 1430 1431                                                      
CONECT 1424 1415                                                                
CONECT 1425 1416                                                                
CONECT 1426 1419                                                                
CONECT 1427 1419                                                                
CONECT 1428 1420                                                                
CONECT 1429 1420                                                                
CONECT 1430 1423                                                                
CONECT 1431 1423                                                                
CONECT 1432 1417 1433 1444                                                      
CONECT 1433 1432 1434 1436 1445                                                 
CONECT 1434 1433 1435 1453                                                      
CONECT 1435 1434                                                                
CONECT 1436 1433 1437 1446 1447                                                 
CONECT 1437 1436 1438 1439                                                      
CONECT 1438 1437 1440 1448                                                      
CONECT 1439 1437 1441 1449                                                      
CONECT 1440 1438 1442 1450                                                      
CONECT 1441 1439 1442 1451                                                      
CONECT 1442 1440 1441 1443                                                      
CONECT 1443 1442 1452                                                           
CONECT 1444 1432                                                                
CONECT 1445 1433                                                                
CONECT 1446 1436                                                                
CONECT 1447 1436                                                                
CONECT 1448 1438                                                                
CONECT 1449 1439                                                                
CONECT 1450 1440                                                                
CONECT 1451 1441                                                                
CONECT 1452 1443                                                                
CONECT 1453 1434 1454 1467                                                      
CONECT 1454 1453 1455 1457 1468                                                 
CONECT 1455 1454 1456 1477                                                      
CONECT 1456 1455                                                                
CONECT 1457 1454 1458 1469 1470                                                 
CONECT 1458 1457 1459 1460                                                      
CONECT 1459 1458 1461 1471                                                      
CONECT 1460 1458 1462 1463                                                      
CONECT 1461 1459 1462 1472                                                      
CONECT 1462 1460 1461 1464                                                      
CONECT 1463 1460 1465 1473                                                      
CONECT 1464 1462 1466 1474                                                      
CONECT 1465 1463 1466 1475                                                      
CONECT 1466 1464 1465 1476                                                      
CONECT 1467 1453                                                                
CONECT 1468 1454                                                                
CONECT 1469 1457                                                                
CONECT 1470 1457                                                                
CONECT 1471 1459                                                                
CONECT 1472 1461                                                                
CONECT 1473 1463                                                                
CONECT 1474 1464                                                                
CONECT 1475 1465                                                                
CONECT 1476 1466                                                                
CONECT 1477 1455 1478 1485                                                      
CONECT 1478 1477 1479 1481 1486                                                 
CONECT 1479 1478 1491 1480                                                      
CONECT 1480 1479                                                                
CONECT 1481 1478 1482 1487 1488                                                 
CONECT 1482 1481 1483 1484                                                      
CONECT 1483 1482                                                                
CONECT 1484 1482 1489 1490                                                      
CONECT 1485 1477                                                                
CONECT 1486 1478                                                                
CONECT 1487 1481                                                                
CONECT 1488 1481                                                                
CONECT 1489 1484                                                                
CONECT 1490 1484                                                                
CONECT 1491 1479 1492 1502                                                      
CONECT 1492 1491 1493 1495 1503                                                 
CONECT 1493 1492 1494 1515                                                      
CONECT 1494 1493                                                                
CONECT 1495 1492 1496 1504 1505                                                 
CONECT 1496 1495 1497 1506 1507                                                 
CONECT 1497 1496 1498 1508 1509                                                 
CONECT 1498 1497 1499 1510                                                      
CONECT 1499 1498 1500 1501                                                      
CONECT 1500 1499 1511 1512                                                      
CONECT 1501 1499 1513 1514                                                      
CONECT 1502 1491                                                                
CONECT 1503 1492                                                                
CONECT 1504 1495                                                                
CONECT 1505 1495                                                                
CONECT 1506 1496                                                                
CONECT 1507 1496                                                                
CONECT 1508 1497                                                                
CONECT 1509 1497                                                                
CONECT 1510 1498                                                                
CONECT 1511 1500                                                                
CONECT 1512 1500                                                                
CONECT 1513 1501                                                                
CONECT 1514 1501                                                                
CONECT 1515 1493 1516 1519                                                      
CONECT 1516 1515 1517 1520 1521                                                 
CONECT 1517 1516 1518 1522                                                      
CONECT 1518 1517                                                                
CONECT 1519 1515                                                                
CONECT 1520 1516                                                                
CONECT 1521 1516                                                                
CONECT 1522 1517 1523 1531                                                      
CONECT 1523 1522 1524 1526 1532                                                 
CONECT 1524 1523 1525 1537                                                      
CONECT 1525 1524                                                                
CONECT 1526 1523 1527 1533 1534                                                 
CONECT 1527 1526 1528 1535 1536                                                 
CONECT 1528 1527 1529 1530                                                      
CONECT 1529 1528                                                                
CONECT 1530 1528                                                                
CONECT 1531 1522                                                                
CONECT 1532 1523                                                                
CONECT 1533 1526                                                                
CONECT 1534 1526                                                                
CONECT 1535 1527                                                                
CONECT 1536 1527                                                                
CONECT 1537 1524 1538 1543                                                      
CONECT 1538 1537 1541 1539 1544                                                 
CONECT 1539 1538 1540 1551                                                      
CONECT 1540 1539                                                                
CONECT 1541 1538 1542 1545 1546                                                 
CONECT 1542 1541 1543 1547 1548                                                 
CONECT 1543 1537 1542 1549 1550                                                 
CONECT 1544 1538                                                                
CONECT 1545 1541                                                                
CONECT 1546 1541                                                                
CONECT 1547 1542                                                                
CONECT 1548 1542                                                                
CONECT 1549 1543                                                                
CONECT 1550 1543                                                                
CONECT 1551 1539 1552 1559                                                      
CONECT 1552 1551 1553 1555 1560                                                 
CONECT 1553 1552 1554 1565                                                      
CONECT 1554 1553                                                                
CONECT 1555 1552 1556 1561 1562                                                 
CONECT 1556 1555 1557 1558                                                      
CONECT 1557 1556                                                                
CONECT 1558 1556 1563 1564                                                      
CONECT 1559 1551                                                                
CONECT 1560 1552                                                                
CONECT 1561 1555                                                                
CONECT 1562 1555                                                                
CONECT 1563 1558                                                                
CONECT 1564 1558                                                                
CONECT 1565 1553 1566 1573                                                      
CONECT 1566 1565 1569 1567 1574                                                 
CONECT 1567 1566 1568 1579                                                      
CONECT 1568 1567                                                                
CONECT 1569 1566 1570 1575 1576                                                 
CONECT 1570 1569 1571 1572                                                      
CONECT 1571 1570                                                                
CONECT 1572 1570 1577 1578                                                      
CONECT 1573 1565                                                                
CONECT 1574 1566                                                                
CONECT 1575 1569                                                                
CONECT 1576 1569                                                                
CONECT 1577 1572                                                                
CONECT 1578 1572                                                                
CONECT 1579 1567 1580 1586                                                      
CONECT 1580 1579 1581 1583 1587                                                 
CONECT 1581 1580 1582 1595                                                      
CONECT 1582 1581                                                                
CONECT 1583 1580 1584 1585 1588                                                 
CONECT 1584 1583 1589 1590 1591                                                 
CONECT 1585 1583 1592 1593 1594                                                 
CONECT 1586 1579                                                                
CONECT 1587 1580                                                                
CONECT 1588 1583                                                                
CONECT 1589 1584                                                                
CONECT 1590 1584                                                                
CONECT 1591 1584                                                                
CONECT 1592 1585                                                                
CONECT 1593 1585                                                                
CONECT 1594 1585                                                                
CONECT 1595 1581 1596 1599                                                      
CONECT 1596 1595 1597 1600 1601                                                 
CONECT 1597 1596 1598 1602                                                      
CONECT 1598 1597                                                                
CONECT 1599 1595                                                                
CONECT 1600 1596                                                                
CONECT 1601 1596                                                                
CONECT 1602 1597 1603 1611                                                      
CONECT 1603 1602 1604 1606 1612                                                 
CONECT 1604 1603 1605 1617                                                      
CONECT 1605 1604                                                                
CONECT 1606 1603 1607 1613 1614                                                 
CONECT 1607 1606 1608 1615 1616                                                 
CONECT 1608 1607 1609 1610                                                      
CONECT 1609 1608                                                                
CONECT 1610 1608                                                                
CONECT 1611 1602                                                                
CONECT 1612 1603                                                                
CONECT 1613 1606                                                                
CONECT 1614 1606                                                                
CONECT 1615 1607                                                                
CONECT 1616 1607                                                                
CONECT 1617 1604 1618 1626                                                      
CONECT 1618 1617 1619 1621 1627                                                 
CONECT 1619 1618 1620 1632                                                      
CONECT 1620 1619                                                                
CONECT 1621 1618 1622 1628 1629                                                 
CONECT 1622 1621 1623 1630 1631                                                 
CONECT 1623 1622 1624 1625                                                      
CONECT 1624 1623                                                                
CONECT 1625 1623                                                                
CONECT 1626 1617                                                                
CONECT 1627 1618                                                                
CONECT 1628 1621                                                                
CONECT 1629 1621                                                                
CONECT 1630 1622                                                                
CONECT 1631 1622                                                                
CONECT 1632 1619 1633 1640                                                      
CONECT 1633 1632 1634 1636 1641                                                 
CONECT 1634 1633 1635 1644                                                      
CONECT 1635 1634                                                                
CONECT 1636 1633 1637 1642 1643                                                 
CONECT 1637 1636 1638 1639                                                      
CONECT 1638 1637                                                                
CONECT 1639 1637                                                                
CONECT 1640 1632                                                                
CONECT 1641 1633                                                                
CONECT 1642 1636                                                                
CONECT 1643 1636                                                                
CONECT 1644 1634 1645 1650                                                      
CONECT 1645 1644 1646 1648 1651                                                 
CONECT 1646 1645 1654 1647                                                      
CONECT 1647 1646                                                                
CONECT 1648 1645 1649 1652 1653                                                 
CONECT 1649 1648 1827                                                           
CONECT 1650 1644                                                                
CONECT 1651 1645                                                                
CONECT 1652 1648                                                                
CONECT 1653 1648                                                                
CONECT 1654 1646 1655 1659                                                      
CONECT 1655 1654 1656 1658 1660                                                 
CONECT 1656 1655 1657 1664                                                      
CONECT 1657 1656                                                                
CONECT 1658 1655 1661 1662 1663                                                 
CONECT 1659 1654                                                                
CONECT 1660 1655                                                                
CONECT 1661 1658                                                                
CONECT 1662 1658                                                                
CONECT 1663 1658                                                                
CONECT 1664 1656 1665 1673                                                      
CONECT 1665 1664 1666 1668 1674                                                 
CONECT 1666 1665 1667 1679                                                      
CONECT 1667 1666                                                                
CONECT 1668 1665 1669 1675 1676                                                 
CONECT 1669 1668 1670 1677 1678                                                 
CONECT 1670 1669 1671 1672                                                      
CONECT 1671 1670                                                                
CONECT 1672 1670                                                                
CONECT 1673 1664                                                                
CONECT 1674 1665                                                                
CONECT 1675 1668                                                                
CONECT 1676 1668                                                                
CONECT 1677 1669                                                                
CONECT 1678 1669                                                                
CONECT 1679 1666 1680 1690                                                      
CONECT 1680 1679 1681 1683 1691                                                 
CONECT 1681 1680 1682 1699                                                      
CONECT 1682 1681                                                                
CONECT 1683 1680 1684 1692 1693                                                 
CONECT 1684 1683 1685 1686                                                      
CONECT 1685 1684 1687 1694                                                      
CONECT 1686 1684 1688 1695                                                      
CONECT 1687 1685 1689 1696                                                      
CONECT 1688 1686 1689 1697                                                      
CONECT 1689 1687 1688 1698                                                      
CONECT 1690 1679                                                                
CONECT 1691 1680                                                                
CONECT 1692 1683                                                                
CONECT 1693 1683                                                                
CONECT 1694 1685                                                                
CONECT 1695 1686                                                                
CONECT 1696 1687                                                                
CONECT 1697 1688                                                                
CONECT 1698 1689                                                                
CONECT 1699 1681 1700 1705                                                      
CONECT 1700 1699 1703 1701 1706                                                 
CONECT 1701 1700 1702 1710                                                      
CONECT 1702 1701                                                                
CONECT 1703 1700 1704 1707 1708                                                 
CONECT 1704 1703 1709                                                           
CONECT 1705 1699                                                                
CONECT 1706 1700                                                                
CONECT 1707 1703                                                                
CONECT 1708 1703                                                                
CONECT 1709 1704                                                                
CONECT 1710 1701 1711 1714                                                      
CONECT 1711 1710 1712 1715 1716                                                 
CONECT 1712 1711 1713 1717                                                      
CONECT 1713 1712                                                                
CONECT 1714 1710                                                                
CONECT 1715 1711                                                                
CONECT 1716 1711                                                                
CONECT 1717 1712 1718 1725                                                      
CONECT 1718 1717 1719 1721 1726                                                 
CONECT 1719 1718 1720 1731                                                      
CONECT 1720 1719                                                                
CONECT 1721 1718 1722 1727 1728                                                 
CONECT 1722 1721 1723 1724                                                      
CONECT 1723 1722                                                                
CONECT 1724 1722 1729 1730                                                      
CONECT 1725 1717                                                                
CONECT 1726 1718                                                                
CONECT 1727 1721                                                                
CONECT 1728 1721                                                                
CONECT 1729 1724                                                                
CONECT 1730 1724                                                                
CONECT 1731 1719 1732 1735                                                      
CONECT 1732 1731 1733 1736 1737                                                 
CONECT 1733 1732 1734 1738                                                      
CONECT 1734 1733                                                                
CONECT 1735 1731                                                                
CONECT 1736 1732                                                                
CONECT 1737 1732                                                                
CONECT 1738 1733 1739 1752                                                      
CONECT 1739 1738 1740 1742 1753                                                 
CONECT 1740 1739 1762 1741                                                      
CONECT 1741 1740                                                                
CONECT 1742 1739 1743 1754 1755                                                 
CONECT 1743 1742 1744 1745                                                      
CONECT 1744 1743 1746 1756                                                      
CONECT 1745 1743 1748 1747                                                      
CONECT 1746 1744 1747 1757                                                      
CONECT 1747 1745 1746 1749                                                      
CONECT 1748 1745 1750 1758                                                      
CONECT 1749 1747 1751 1759                                                      
CONECT 1750 1748 1751 1760                                                      
CONECT 1751 1749 1750 1761                                                      
CONECT 1752 1738                                                                
CONECT 1753 1739                                                                
CONECT 1754 1742                                                                
CONECT 1755 1742                                                                
CONECT 1756 1744                                                                
CONECT 1757 1746                                                                
CONECT 1758 1748                                                                
CONECT 1759 1749                                                                
CONECT 1760 1750                                                                
CONECT 1761 1751                                                                
CONECT 1762 1740 1763 1770                                                      
CONECT 1763 1762 1764 1766 1771                                                 
CONECT 1764 1763 1765 1776                                                      
CONECT 1765 1764                                                                
CONECT 1766 1763 1767 1772 1773                                                 
CONECT 1767 1766 1768 1769                                                      
CONECT 1768 1767                                                                
CONECT 1769 1767 1774 1775                                                      
CONECT 1770 1762                                                                
CONECT 1771 1763                                                                
CONECT 1772 1766                                                                
CONECT 1773 1766                                                                
CONECT 1774 1769                                                                
CONECT 1775 1769                                                                
CONECT 1776 1764 1777 1784                                                      
CONECT 1777 1776 1778 1780 1785                                                 
CONECT 1778 1777 1779 1788                                                      
CONECT 1779 1778                                                                
CONECT 1780 1777 1781 1786 1787                                                 
CONECT 1781 1780 1782 1783                                                      
CONECT 1782 1781                                                                
CONECT 1783 1781                                                                
CONECT 1784 1776                                                                
CONECT 1785 1777                                                                
CONECT 1786 1780                                                                
CONECT 1787 1780                                                                
CONECT 1788 1778 1789 1796                                                      
CONECT 1789 1788 1792 1790 1797                                                 
CONECT 1790 1789 1791 1800                                                      
CONECT 1791 1790                                                                
CONECT 1792 1789 1793 1798 1799                                                 
CONECT 1793 1792 1795 1794                                                      
CONECT 1794 1793                                                                
CONECT 1795 1793                                                                
CONECT 1796 1788                                                                
CONECT 1797 1789                                                                
CONECT 1798 1792                                                                
CONECT 1799 1792                                                                
CONECT 1800 1790 1801 1809                                                      
CONECT 1801 1800 1802 1804 1810                                                 
CONECT 1802 1801 1803 1822                                                      
CONECT 1803 1802                                                                
CONECT 1804 1801 1805 1811 1812                                                 
CONECT 1805 1804 1806 1813 1814                                                 
CONECT 1806 1805 1807 1815 1816                                                 
CONECT 1807 1806 1808 1817 1818                                                 
CONECT 1808 1807 1819 1820 1821                                                 
CONECT 1809 1800                                                                
CONECT 1810 1801                                                                
CONECT 1811 1804                                                                
CONECT 1812 1804                                                                
CONECT 1813 1805                                                                
CONECT 1814 1805                                                                
CONECT 1815 1806                                                                
CONECT 1816 1806                                                                
CONECT 1817 1807                                                                
CONECT 1818 1807                                                                
CONECT 1819 1808                                                                
CONECT 1820 1808                                                                
CONECT 1821 1808                                                                
CONECT 1822 1802 1823 1828                                                      
CONECT 1823 1822 1824 1826 1829                                                 
CONECT 1824 1823 1825 1832                                                      
CONECT 1825 1824                                                                
CONECT 1826 1823 1827 1830 1831                                                 
CONECT 1827 1649 1826                                                           
CONECT 1828 1822                                                                
CONECT 1829 1823                                                                
CONECT 1830 1826                                                                
CONECT 1831 1826                                                                
CONECT 1832 1824 1833 1840                                                      
CONECT 1833 1832 1834 1836 1841                                                 
CONECT 1834 1833 1835 1846                                                      
CONECT 1835 1834                                                                
CONECT 1836 1833 1837 1842 1843                                                 
CONECT 1837 1836 1838 1839                                                      
CONECT 1838 1837                                                                
CONECT 1839 1837 1844 1845                                                      
CONECT 1840 1832                                                                
CONECT 1841 1833                                                                
CONECT 1842 1836                                                                
CONECT 1843 1836                                                                
CONECT 1844 1839                                                                
CONECT 1845 1839                                                                
CONECT 1846 1834 1847 1854                                                      
CONECT 1847 1846 1848 1850 1855                                                 
CONECT 1848 1847 1849 1865                                                      
CONECT 1849 1848                                                                
CONECT 1850 1847 1851 1856 1857                                                 
CONECT 1851 1850 1852 1853 1858                                                 
CONECT 1852 1851 1859 1860 1861                                                 
CONECT 1853 1851 1862 1863 1864                                                 
CONECT 1854 1846                                                                
CONECT 1855 1847                                                                
CONECT 1856 1850                                                                
CONECT 1857 1850                                                                
CONECT 1858 1851                                                                
CONECT 1859 1852                                                                
CONECT 1860 1852                                                                
CONECT 1861 1852                                                                
CONECT 1862 1853                                                                
CONECT 1863 1853                                                                
CONECT 1864 1853                                                                
CONECT 1865 1848 1866 1870                                                      
CONECT 1866 1865 1867 1869 1871                                                 
CONECT 1867 1866 1868 1875                                                      
CONECT 1868 1867                                                                
CONECT 1869 1866 1872 1873 1874                                                 
CONECT 1870 1865                                                                
CONECT 1871 1866                                                                
CONECT 1872 1869                                                                
CONECT 1873 1869                                                                
CONECT 1874 1869                                                                
CONECT 1875 1867 1876 1884                                                      
CONECT 1876 1875 1877 1879 1885                                                 
CONECT 1877 1876 1878 1897                                                      
CONECT 1878 1877                                                                
CONECT 1879 1876 1880 1886 1887                                                 
CONECT 1880 1879 1881 1888 1889                                                 
CONECT 1881 1880 1882 1890 1891                                                 
CONECT 1882 1881 1883 1892 1893                                                 
CONECT 1883 1882 1894 1895 1896                                                 
CONECT 1884 1875                                                                
CONECT 1885 1876                                                                
CONECT 1886 1879                                                                
CONECT 1887 1879                                                                
CONECT 1888 1880                                                                
CONECT 1889 1880                                                                
CONECT 1890 1881                                                                
CONECT 1891 1881                                                                
CONECT 1892 1882                                                                
CONECT 1893 1882                                                                
CONECT 1894 1883                                                                
CONECT 1895 1883                                                                
CONECT 1896 1883                                                                
CONECT 1897 1877 1898 1908                                                      
CONECT 1898 1897 1899 1901 1909                                                 
CONECT 1899 1898 1900 1917                                                      
CONECT 1900 1899                                                                
CONECT 1901 1898 1902 1910 1911                                                 
CONECT 1902 1901 1903 1904                                                      
CONECT 1903 1902 1905 1912                                                      
CONECT 1904 1902 1906 1913                                                      
CONECT 1905 1903 1907 1914                                                      
CONECT 1906 1904 1907 1915                                                      
CONECT 1907 1905 1906 1916                                                      
CONECT 1908 1897                                                                
CONECT 1909 1898                                                                
CONECT 1910 1901                                                                
CONECT 1911 1901                                                                
CONECT 1912 1903                                                                
CONECT 1913 1904                                                                
CONECT 1914 1905                                                                
CONECT 1915 1906                                                                
CONECT 1916 1907                                                                
CONECT 1917 1899 1918 1931                                                      
CONECT 1918 1917 1919 1921 1932                                                 
CONECT 1919 1918 1920 1941                                                      
CONECT 1920 1919                                                                
CONECT 1921 1918 1922 1933 1934                                                 
CONECT 1922 1921 1923 1924                                                      
CONECT 1923 1922 1925 1935                                                      
CONECT 1924 1922 1926 1927                                                      
CONECT 1925 1923 1926 1936                                                      
CONECT 1926 1924 1925 1928                                                      
CONECT 1927 1924 1929 1937                                                      
CONECT 1928 1926 1930 1938                                                      
CONECT 1929 1927 1930 1939                                                      
CONECT 1930 1928 1929 1940                                                      
CONECT 1931 1917                                                                
CONECT 1932 1918                                                                
CONECT 1933 1921                                                                
CONECT 1934 1921                                                                
CONECT 1935 1923                                                                
CONECT 1936 1925                                                                
CONECT 1937 1927                                                                
CONECT 1938 1928                                                                
CONECT 1939 1929                                                                
CONECT 1940 1930                                                                
CONECT 1941 1919 1942 1949                                                      
CONECT 1942 1941 1943 1945 1950                                                 
CONECT 1943 1942 1960 1944                                                      
CONECT 1944 1943                                                                
CONECT 1945 1942 1946 1947 1951                                                 
CONECT 1946 1945 1948 1952 1953                                                 
CONECT 1947 1945 1954 1955 1956                                                 
CONECT 1948 1946 1957 1958 1959                                                 
CONECT 1949 1941                                                                
CONECT 1950 1942                                                                
CONECT 1951 1945                                                                
CONECT 1952 1946                                                                
CONECT 1953 1946                                                                
CONECT 1954 1947                                                                
CONECT 1955 1947                                                                
CONECT 1956 1947                                                                
CONECT 1957 1948                                                                
CONECT 1958 1948                                                                
CONECT 1959 1948                                                                
CONECT 1960 1943 1961 1966                                                      
CONECT 1961 1960 1962 1964 1967                                                 
CONECT 1962 1961 1963 1970                                                      
CONECT 1963 1962                                                                
CONECT 1964 1961 1965 1968 1969                                                 
CONECT 1965  496 1964                                                           
CONECT 1966 1960                                                                
CONECT 1967 1961                                                                
CONECT 1968 1964                                                                
CONECT 1969 1964                                                                
CONECT 1970 1962 1971 1979                                                      
CONECT 1971 1970 1972 1974 1980                                                 
CONECT 1972 1971 1973 1992                                                      
CONECT 1973 1972                                                                
CONECT 1974 1971 1975 1981 1982                                                 
CONECT 1975 1974 1976 1983 1984                                                 
CONECT 1976 1975 1977 1985 1986                                                 
CONECT 1977 1976 1978 1987 1988                                                 
CONECT 1978 1977 1989 1990 1991                                                 
CONECT 1979 1970                                                                
CONECT 1980 1971                                                                
CONECT 1981 1974                                                                
CONECT 1982 1974                                                                
CONECT 1983 1975                                                                
CONECT 1984 1975                                                                
CONECT 1985 1976                                                                
CONECT 1986 1976                                                                
CONECT 1987 1977                                                                
CONECT 1988 1977                                                                
CONECT 1989 1978                                                                
CONECT 1990 1978                                                                
CONECT 1991 1978                                                                
CONECT 1992 1972 1993 2001                                                      
CONECT 1993 1992 1996 1994 2002                                                 
CONECT 1994 1993 1995 2014                                                      
CONECT 1995 1994                                                                
CONECT 1996 1993 1997 2003 2004                                                 
CONECT 1997 1996 1998 2005 2006                                                 
CONECT 1998 1997 1999 2007 2008                                                 
CONECT 1999 1998 2000 2009 2010                                                 
CONECT 2000 1999 2011 2012 2013                                                 
CONECT 2001 1992                                                                
CONECT 2002 1993                                                                
CONECT 2003 1996                                                                
CONECT 2004 1996                                                                
CONECT 2005 1997                                                                
CONECT 2006 1997                                                                
CONECT 2007 1998                                                                
CONECT 2008 1998                                                                
CONECT 2009 1999                                                                
CONECT 2010 1999                                                                
CONECT 2011 2000                                                                
CONECT 2012 2000                                                                
CONECT 2013 2000                                                                
CONECT 2014 1994 2015 2020                                                      
CONECT 2015 2014 2016 2018 2021                                                 
CONECT 2016 2015 2017 2025                                                      
CONECT 2017 2016                                                                
CONECT 2018 2015 2019 2022 2023                                                 
CONECT 2019 2018 2024                                                           
CONECT 2020 2014                                                                
CONECT 2021 2015                                                                
CONECT 2022 2018                                                                
CONECT 2023 2018                                                                
CONECT 2024 2019                                                                
CONECT 2025 2016 2026 2030                                                      
CONECT 2026 2025 2027 2029 2031                                                 
CONECT 2027 2026 2028 2035                                                      
CONECT 2028 2027                                                                
CONECT 2029 2026 2032 2033 2034                                                 
CONECT 2030 2025                                                                
CONECT 2031 2026                                                                
CONECT 2032 2029                                                                
CONECT 2033 2029                                                                
CONECT 2034 2029                                                                
CONECT 2035 2027 2036 2040                                                      
CONECT 2036 2035 2037 2039 2041                                                 
CONECT 2037 2036 2038 2045                                                      
CONECT 2038 2037                                                                
CONECT 2039 2036 2042 2043 2044                                                 
CONECT 2040 2035                                                                
CONECT 2041 2036                                                                
CONECT 2042 2039                                                                
CONECT 2043 2039                                                                
CONECT 2044 2039                                                                
CONECT 2045 2037 2046 2051                                                      
CONECT 2046 2045 2047 2049 2052                                                 
CONECT 2047 2046 2048 2056                                                      
CONECT 2048 2047                                                                
CONECT 2049 2046 2050 2053 2054                                                 
CONECT 2050 2049 2055                                                           
CONECT 2051 2045                                                                
CONECT 2052 2046                                                                
CONECT 2053 2049                                                                
CONECT 2054 2049                                                                
CONECT 2055 2050                                                                
CONECT 2056 2047 2057 2062                                                      
CONECT 2057 2056 2058 2060 2063                                                 
CONECT 2058 2057 2059 2064                                                      
CONECT 2059 2058                                                                
CONECT 2060 2057 2061 2065 2066                                                 
CONECT 2061    6 2060                                                           
CONECT 2062 2056                                                                
CONECT 2063 2057                                                                
CONECT 2064 2058                                                                
CONECT 2065 2060                                                                
CONECT 2066 2060                                                                
CONECT 2067                                                                     
CONECT 2068                                                                     
CONECT 2069 2070 2076 2078                                                      
CONECT 2070 2069 2071 2075                                                      
CONECT 2071 2070 2072 2080                                                      
CONECT 2072 2071 2073 2081                                                      
CONECT 2073 2072 2074 2082                                                      
CONECT 2074 2073 2075 2083                                                      
CONECT 2075 2070 2074 2084                                                      
CONECT 2076 2069 2079 2085                                                      
CONECT 2077 2078 2079                                                           
CONECT 2078 2069 2077                                                           
CONECT 2079 2076 2077 2090                                                      
CONECT 2080 2071                                                                
CONECT 2081 2072                                                                
CONECT 2082 2073                                                                
CONECT 2083 2074                                                                
CONECT 2084 2075                                                                
CONECT 2085 2076                                                                
CONECT 2086 2087 2091 2097 2098                                                 
CONECT 2087 2086 2088 2094 2099                                                 
CONECT 2088 2087 2089 2095 2100                                                 
CONECT 2089 2088 2090 2096 2101                                                 
CONECT 2090 2089 2092 2102 2079                                                 
CONECT 2091 2086 2103                                                           
CONECT 2092 2090 2093 2094 2104                                                 
CONECT 2093 2092 2107                                                           
CONECT 2094 2087 2092                                                           
CONECT 2095 2088 2105                                                           
CONECT 2096 2089 2106                                                           
CONECT 2097 2086                                                                
CONECT 2098 2086                                                                
CONECT 2099 2087                                                                
CONECT 2100 2088                                                                
CONECT 2101 2089                                                                
CONECT 2102 2090                                                                
CONECT 2103 2091                                                                
CONECT 2104 2092                                                                
CONECT 2105 2095                                                                
CONECT 2106 2096                                                                
CONECT 2107 2093                                                                
END                                                                             
