# Supplementary material for: Computational Pipeline for Accelerating the Design of Glycomimetics
Source: J Chem Inf Model. 2025 Nov 27;65(24):13374–85. doi: 10.1021/acs.jcim.5c02282 (PMC12728930; doi:10.1021/acs.jcim.5c02282)
Supplement: Supplementary file 2 [file ci5c02282_si_002.zip › gm_supp/Test/DC-SIGN/9ems/output/complex_best_each_position.pdb]

TITLE     Generated by GMML                                                     
ATOM      1 N    CYX A 253      -5.714 -28.187 -41.338                       N  
ATOM      2 CA   CYX A 253      -5.372 -27.127 -40.394                       C  
ATOM      3 C    CYX A 253      -5.767 -27.515 -38.974                       C  
ATOM      4 O    CYX A 253      -6.800 -28.150 -38.767                       O  
ATOM      5 CB   CYX A 253      -6.056 -25.820 -40.792                       C  
ATOM      6 SG   CYX A 253      -5.927 -24.500 -39.563                       S  
ATOM      7 HN1  CYX A 253      -5.450 -27.927 -42.288                       H  
ATOM      8 HN2  CYX A 253      -6.700 -28.442 -41.277                       H  
ATOM      9 HN3  CYX A 253      -5.306 -29.081 -41.064                       H  
ATOM     10 HA   CYX A 253      -4.413 -26.983 -40.412                       H  
ATOM     11 HB2  CYX A 253      -5.655 -25.497 -41.614                       H  
ATOM     12 HB3  CYX A 253      -6.999 -25.996 -40.937                       H  
ATOM     13 N    HIS A 254      -4.945 -27.124 -38.001                       N  
ATOM     14 CA   HIS A 254      -5.160 -27.479 -36.601                       C  
ATOM     15 C    HIS A 254      -5.327 -26.211 -35.774                       C  
ATOM     16 O    HIS A 254      -4.404 -25.378 -35.736                       O  
ATOM     17 CB   HIS A 254      -3.989 -28.313 -36.069                       C  
ATOM     18 CG   HIS A 254      -3.779 -29.600 -36.805                       C  
ATOM     19 ND1  HIS A 254      -2.541 -30.007 -37.254                       N  
ATOM     20 CD2  HIS A 254      -4.649 -30.574 -37.166                       C  
ATOM     21 CE1  HIS A 254      -2.657 -31.173 -37.863                       C  
ATOM     22 NE2  HIS A 254      -3.926 -31.539 -37.824                       N  
ATOM     23 H    HIS A 254      -4.243 -26.644 -38.130                       H  
ATOM     24 HA   HIS A 254      -5.971 -28.005 -36.523                       H  
ATOM     25 HB2  HIS A 254      -3.175 -27.792 -36.145                       H  
ATOM     26 HB3  HIS A 254      -4.156 -28.527 -35.138                       H  
ATOM     27 HD1  HIS A 254      -1.671 -29.488 -37.134                       H  
ATOM     28 HD2  HIS A 254      -5.564 -30.585 -37.001                       H  
ATOM     29 HE1  HIS A 254      -1.964 -31.655 -38.253                       H  
ATOM     30 HE2  HIS A 254      -4.247 -32.265 -38.155                       H  
ATOM     31 N    PRO A 255      -6.460 -26.008 -35.092                       N  
ATOM     32 CA   PRO A 255      -6.613 -24.769 -34.312                       C  
ATOM     33 C    PRO A 255      -5.757 -24.723 -33.058                       C  
ATOM     34 O    PRO A 255      -5.344 -23.627 -32.660                       O  
ATOM     35 CB   PRO A 255      -8.111 -24.750 -33.978                       C  
ATOM     36 CG   PRO A 255      -8.507 -26.177 -33.973                       C  
ATOM     37 CD   PRO A 255      -7.671 -26.846 -35.031                       C  
ATOM     38 HA   PRO A 255      -6.404 -24.001 -34.866                       H  
ATOM     39 HB2  PRO A 255      -8.247 -24.351 -33.104                       H  
ATOM     40 HB3  PRO A 255      -8.594 -24.259 -34.661                       H  
ATOM     41 HG2  PRO A 255      -8.324 -26.561 -33.102                       H  
ATOM     42 HG3  PRO A 255      -9.450 -26.252 -34.187                       H  
ATOM     43 HD2  PRO A 255      -7.443 -27.749 -34.761                       H  
ATOM     44 HD3  PRO A 255      -8.132 -26.835 -35.884                       H  
ATOM     45 N    CYX A 256      -5.483 -25.857 -32.416                       N  
ATOM     46 CA   CYX A 256      -4.639 -25.891 -31.232                       C  
ATOM     47 C    CYX A 256      -3.478 -26.860 -31.412                       C  
ATOM     48 O    CYX A 256      -3.552 -27.791 -32.222                       O  
ATOM     49 CB   CYX A 256      -5.433 -26.295 -29.981                       C  
ATOM     50 SG   CYX A 256      -6.544 -25.028 -29.352                       S  
ATOM     51 H    CYX A 256      -5.780 -26.629 -32.653                       H  
ATOM     52 HA   CYX A 256      -4.271 -25.007 -31.081                       H  
ATOM     53 HB2  CYX A 256      -5.969 -27.075 -30.193                       H  
ATOM     54 HB3  CYX A 256      -4.806 -26.512 -29.273                       H  
ATOM     55 N    PRO A 257      -2.393 -26.675 -30.664                       N  
ATOM     56 CA   PRO A 257      -1.238 -27.568 -30.804                       C  
ATOM     57 C    PRO A 257      -1.558 -28.984 -30.349                       C  
ATOM     58 O    PRO A 257      -2.622 -29.283 -29.804                       O  
ATOM     59 CB   PRO A 257      -0.169 -26.927 -29.913                       C  
ATOM     60 CG   PRO A 257      -0.624 -25.530 -29.690                       C  
ATOM     61 CD   PRO A 257      -2.117 -25.571 -29.729                       C  
ATOM     62 HA   PRO A 257      -0.928 -27.583 -31.723                       H  
ATOM     63 HB2  PRO A 257      -0.115 -27.407 -29.072                       H  
ATOM     64 HB3  PRO A 257       0.687 -26.939 -30.369                       H  
ATOM     65 HG2  PRO A 257      -0.315 -25.222 -28.824                       H  
ATOM     66 HG3  PRO A 257      -0.281 -24.960 -30.396                       H  
ATOM     67 HD2  PRO A 257      -2.474 -25.773 -28.850                       H  
ATOM     68 HD3  PRO A 257      -2.471 -24.737 -30.075                       H  
ATOM     69 N    TRP A 258      -0.583 -29.862 -30.579                       N  
ATOM     70 CA   TRP A 258      -0.694 -31.286 -30.290                       C  
ATOM     71 C    TRP A 258      -1.042 -31.539 -28.829                       C  
ATOM     72 O    TRP A 258      -0.251 -31.234 -27.931                       O  
ATOM     73 CB   TRP A 258       0.618 -31.978 -30.668                       C  
ATOM     74 CG   TRP A 258       0.777 -33.394 -30.203                       C  
ATOM     75 CD1  TRP A 258       1.379 -33.815 -29.052                       C  
ATOM     76 CD2  TRP A 258       0.363 -34.579 -30.896                       C  
ATOM     77 NE1  TRP A 258       1.356 -35.188 -28.980                       N  
ATOM     78 CE2  TRP A 258       0.737 -35.681 -30.099                       C  
ATOM     79 CE3  TRP A 258      -0.291 -34.816 -32.109                       C  
ATOM     80 CZ2  TRP A 258       0.475 -36.999 -30.474                       C  
ATOM     81 CZ3  TRP A 258      -0.549 -36.126 -32.481                       C  
ATOM     82 CH2  TRP A 258      -0.167 -37.200 -31.665                       C  
ATOM     83 H    TRP A 258       0.178 -29.645 -30.915                       H  
ATOM     84 HA   TRP A 258      -1.401 -31.665 -30.836                       H  
ATOM     85 HB2  TRP A 258       0.693 -31.981 -31.635                       H  
ATOM     86 HB3  TRP A 258       1.351 -31.466 -30.291                       H  
ATOM     87 HD1  TRP A 258       1.750 -33.255 -28.410                       H  
ATOM     88 HE1  TRP A 258       1.675 -35.660 -28.336                       H  
ATOM     89 HE3  TRP A 258      -0.548 -34.109 -32.656                       H  
ATOM     90 HZ2  TRP A 258       0.727 -37.713 -29.935                       H  
ATOM     91 HZ3  TRP A 258      -0.985 -36.295 -33.285                       H  
ATOM     92 HH2  TRP A 258      -0.355 -38.068 -31.940                       H  
ATOM     93 N    GLU A 259      -2.239 -32.083 -28.597                       N  
ATOM     94 CA   GLU A 259      -2.717 -32.516 -27.285                       C  
ATOM     95 C    GLU A 259      -3.055 -31.353 -26.359                       C  
ATOM     96 O    GLU A 259      -3.214 -31.553 -25.151                       O  
ATOM     97 CB   GLU A 259      -1.714 -33.461 -26.608                       C  
ATOM     98 CG   GLU A 259      -1.544 -34.785 -27.349                       C  
ATOM     99 CD   GLU A 259      -0.867 -35.856 -26.515                       C  
ATOM    100 OE1  GLU A 259      -1.415 -36.979 -26.434                       O  
ATOM    101 OE2  GLU A 259       0.206 -35.577 -25.938                       O  
ATOM    102 H    GLU A 259      -2.818 -32.216 -29.218                       H  
ATOM    103 HA   GLU A 259      -3.536 -33.019 -27.417                       H  
ATOM    104 HB2  GLU A 259      -0.848 -33.026 -26.570                       H  
ATOM    105 HB3  GLU A 259      -2.024 -33.658 -25.710                       H  
ATOM    106 HG2  GLU A 259      -2.419 -35.116 -27.606                       H  
ATOM    107 HG3  GLU A 259      -1.002 -34.636 -28.139                       H  
ATOM    108 N    TRP A 260      -3.189 -30.140 -26.891                       N  
ATOM    109 CA   TRP A 260      -3.743 -29.051 -26.105                       C  
ATOM    110 C    TRP A 260      -5.268 -29.138 -26.098                       C  
ATOM    111 O    TRP A 260      -5.883 -29.794 -26.943                       O  
ATOM    112 CB   TRP A 260      -3.314 -27.687 -26.656                       C  
ATOM    113 CG   TRP A 260      -1.868 -27.348 -26.444                       C  
ATOM    114 CD1  TRP A 260      -0.798 -28.175 -26.604                       C  
ATOM    115 CD2  TRP A 260      -1.336 -26.080 -26.032                       C  
ATOM    116 NE1  TRP A 260       0.366 -27.503 -26.322                       N  
ATOM    117 CE2  TRP A 260       0.063 -26.216 -25.965                       C  
ATOM    118 CE3  TRP A 260      -1.908 -24.846 -25.709                       C  
ATOM    119 CZ2  TRP A 260       0.900 -25.164 -25.592                       C  
ATOM    120 CZ3  TRP A 260      -1.076 -23.804 -25.337                       C  
ATOM    121 CH2  TRP A 260       0.314 -23.970 -25.283                       C  
ATOM    122 H    TRP A 260      -2.969 -29.928 -27.695                       H  
ATOM    123 HA   TRP A 260      -3.429 -29.123 -25.191                       H  
ATOM    124 HB2  TRP A 260      -3.481 -27.674 -27.612                       H  
ATOM    125 HB3  TRP A 260      -3.843 -26.999 -26.224                       H  
ATOM    126 HD1  TRP A 260      -0.849 -29.064 -26.873                       H  
ATOM    127 HE1  TRP A 260       1.158 -27.838 -26.359                       H  
ATOM    128 HE3  TRP A 260      -2.830 -24.728 -25.744                       H  
ATOM    129 HZ2  TRP A 260       1.823 -25.273 -25.553                       H  
ATOM    130 HZ3  TRP A 260      -1.445 -22.978 -25.123                       H  
ATOM    131 HH2  TRP A 260       0.848 -23.252 -25.031                       H  
ATOM    132 N    THR A 261      -5.876 -28.465 -25.127                       N  
ATOM    133 CA   THR A 261      -7.326 -28.387 -25.028                       C  
ATOM    134 C    THR A 261      -7.810 -27.093 -25.670                       C  
ATOM    135 O    THR A 261      -7.148 -26.055 -25.575                       O  
ATOM    136 CB   THR A 261      -7.791 -28.444 -23.572                       C  
ATOM    137 OG1  THR A 261      -7.684 -27.143 -22.984                       O  
ATOM    138 CG2  THR A 261      -6.948 -29.438 -22.762                       C  
ATOM    139 H    THR A 261      -5.463 -28.039 -24.504                       H  
ATOM    140 HA   THR A 261      -7.722 -29.132 -25.506                       H  
ATOM    141 HB   THR A 261      -8.716 -28.734 -23.542                       H  
ATOM    142 HG1  THR A 261      -7.938 -27.167 -22.183                       H  
ATOM    143 1HG2 THR A 261      -7.257 -29.462 -21.843                       H  
ATOM    144 2HG2 THR A 261      -7.026 -30.327 -23.144                       H  
ATOM    145 3HG2 THR A 261      -6.016 -29.170 -22.775                       H  
ATOM    146 N    PHE A 262      -8.968 -27.163 -26.321                       N  
ATOM    147 CA   PHE A 262      -9.547 -26.035 -27.035                       C  
ATOM    148 C    PHE A 262     -10.841 -25.600 -26.364                       C  
ATOM    149 O    PHE A 262     -11.670 -26.436 -25.985                       O  
ATOM    150 CB   PHE A 262      -9.826 -26.395 -28.498                       C  
ATOM    151 CG   PHE A 262     -10.684 -25.388 -29.220                       C  
ATOM    152 CD1  PHE A 262     -10.111 -24.305 -29.865                       C  
ATOM    153 CD2  PHE A 262     -12.062 -25.527 -29.257                       C  
ATOM    154 CE1  PHE A 262     -10.897 -23.380 -30.524                       C  
ATOM    155 CE2  PHE A 262     -12.849 -24.602 -29.918                       C  
ATOM    156 CZ   PHE A 262     -12.266 -23.530 -30.548                       C  
ATOM    157 H    PHE A 262      -9.448 -27.875 -26.362                       H  
ATOM    158 HA   PHE A 262      -8.927 -25.289 -27.017                       H  
ATOM    159 HB2  PHE A 262      -8.982 -26.459 -28.970                       H  
ATOM    160 HB3  PHE A 262     -10.284 -27.250 -28.527                       H  
ATOM    161 HD1  PHE A 262      -9.188 -24.196 -29.850                       H  
ATOM    162 HD2  PHE A 262     -12.463 -26.249 -28.829                       H  
ATOM    163 HE1  PHE A 262     -10.501 -22.655 -30.953                       H  
ATOM    164 HE2  PHE A 262     -13.773 -24.705 -29.934                       H  
ATOM    165 HZ   PHE A 262     -12.795 -22.909 -30.995                       H  
ATOM    166 N    PHE A 263     -11.017 -24.287 -26.232                       N  
ATOM    167 CA   PHE A 263     -12.235 -23.744 -25.640                       C  
ATOM    168 C    PHE A 263     -12.432 -22.320 -26.129                       C  
ATOM    169 O    PHE A 263     -11.567 -21.465 -25.910                       O  
ATOM    170 CB   PHE A 263     -12.168 -23.776 -24.117                       C  
ATOM    171 CG   PHE A 263     -13.397 -23.232 -23.457                       C  
ATOM    172 CD1  PHE A 263     -14.537 -24.007 -23.349                       C  
ATOM    173 CD2  PHE A 263     -13.421 -21.945 -22.961                       C  
ATOM    174 CE1  PHE A 263     -15.674 -23.509 -22.752                       C  
ATOM    175 CE2  PHE A 263     -14.555 -21.445 -22.361                       C  
ATOM    176 CZ   PHE A 263     -15.683 -22.229 -22.259                       C  
ATOM    177 H    PHE A 263     -10.447 -23.691 -26.478                       H  
ATOM    178 HA   PHE A 263     -12.996 -24.273 -25.924                       H  
ATOM    179 HB2  PHE A 263     -12.056 -24.694 -23.827                       H  
ATOM    180 HB3  PHE A 263     -11.412 -23.242 -23.824                       H  
ATOM    181 HD1  PHE A 263     -14.536 -24.875 -23.683                       H  
ATOM    182 HD2  PHE A 263     -12.662 -21.411 -23.028                       H  
ATOM    183 HE1  PHE A 263     -16.433 -24.041 -22.683                       H  
ATOM    184 HE2  PHE A 263     -14.560 -20.577 -22.028                       H  
ATOM    185 HZ   PHE A 263     -16.449 -21.893 -21.854                       H  
ATOM    186 N    GLN A 264     -13.565 -22.070 -26.779                       N  
ATOM    187 CA   GLN A 264     -13.983 -20.726 -27.173                       C  
ATOM    188 C    GLN A 264     -12.830 -19.947 -27.808                       C  
ATOM    189 O    GLN A 264     -12.416 -18.887 -27.338                       O  
ATOM    190 CB   GLN A 264     -14.572 -19.977 -25.974                       C  
ATOM    191 CG   GLN A 264     -15.826 -20.629 -25.409                       C  
ATOM    192 CD   GLN A 264     -16.580 -19.724 -24.460                       C  
ATOM    193 OE1  GLN A 264     -16.108 -18.639 -24.114                       O  
ATOM    194 NE2  GLN A 264     -17.762 -20.161 -24.036                       N  
ATOM    195 H    GLN A 264     -14.126 -22.680 -27.009                       H  
ATOM    196 HA   GLN A 264     -14.683 -20.805 -27.840                       H  
ATOM    197 HB2  GLN A 264     -13.908 -19.945 -25.267                       H  
ATOM    198 HB3  GLN A 264     -14.803 -19.076 -26.249                       H  
ATOM    199 HG2  GLN A 264     -16.420 -20.858 -26.140                       H  
ATOM    200 HG3  GLN A 264     -15.574 -21.430 -24.923                       H  
ATOM    201 1HE2 GLN A 264     -18.058 -20.924 -24.301                       H  
ATOM    202 2HE2 GLN A 264     -18.229 -19.682 -23.496                       H  
ATOM    203 N    GLY A 265     -12.315 -20.500 -28.903                       N  
ATOM    204 CA   GLY A 265     -11.318 -19.803 -29.691                       C  
ATOM    205 C    GLY A 265     -10.000 -19.577 -28.994                       C  
ATOM    206 O    GLY A 265      -9.271 -18.649 -29.354                       O  
ATOM    207 H    GLY A 265     -12.528 -21.275 -29.206                       H  
ATOM    208 HA2  GLY A 265     -11.146 -20.310 -30.500                       H  
ATOM    209 HA3  GLY A 265     -11.671 -18.937 -29.949                       H  
ATOM    210 N    ASN A 266      -9.671 -20.398 -28.001                       N  
ATOM    211 CA   ASN A 266      -8.399 -20.300 -27.308                       C  
ATOM    212 C    ASN A 266      -7.850 -21.699 -27.076                       C  
ATOM    213 O    ASN A 266      -8.581 -22.692 -27.115                       O  
ATOM    214 CB   ASN A 266      -8.543 -19.542 -25.985                       C  
ATOM    215 CG   ASN A 266      -8.491 -18.037 -26.172                       C  
ATOM    216 OD1  ASN A 266      -7.603 -17.515 -26.849                       O  
ATOM    217 ND2  ASN A 266      -9.446 -17.331 -25.577                       N  
ATOM    218 H    ASN A 266     -10.178 -21.028 -27.709                       H  
ATOM    219 HA   ASN A 266      -7.769 -19.816 -27.866                       H  
ATOM    220 HB2  ASN A 266      -9.397 -19.766 -25.583                       H  
ATOM    221 HB3  ASN A 266      -7.819 -19.798 -25.393                       H  
ATOM    222 1HD2 ASN A 266      -9.459 -16.474 -25.654                       H  
ATOM    223 2HD2 ASN A 266     -10.050 -17.730 -25.113                       H  
ATOM    224 N    CYX A 267      -6.541 -21.765 -26.851                       N  
ATOM    225 CA   CYX A 267      -5.839 -23.025 -26.647                       C  
ATOM    226 C    CYX A 267      -5.220 -23.022 -25.261                       C  
ATOM    227 O    CYX A 267      -4.385 -22.165 -24.951                       O  
ATOM    228 CB   CYX A 267      -4.763 -23.233 -27.710                       C  
ATOM    229 SG   CYX A 267      -5.435 -23.325 -29.370                       S  
ATOM    230 H    CYX A 267      -6.027 -21.077 -26.811                       H  
ATOM    231 HA   CYX A 267      -6.470 -23.760 -26.701                       H  
ATOM    232 HB2  CYX A 267      -4.141 -22.489 -27.680                       H  
ATOM    233 HB3  CYX A 267      -4.297 -24.063 -27.529                       H  
ATOM    234 N    TYR A 268      -5.625 -23.978 -24.437                       N  
ATOM    235 CA   TYR A 268      -5.111 -24.105 -23.085                       C  
ATOM    236 C    TYR A 268      -4.282 -25.378 -22.968                       C  
ATOM    237 O    TYR A 268      -4.339 -26.272 -23.817                       O  
ATOM    238 CB   TYR A 268      -6.257 -24.102 -22.070                       C  
ATOM    239 CG   TYR A 268      -7.201 -22.930 -22.221                       C  
ATOM    240 CD1  TYR A 268      -8.218 -22.950 -23.169                       C  
ATOM    241 CD2  TYR A 268      -7.083 -21.806 -21.413                       C  
ATOM    242 CE1  TYR A 268      -9.086 -21.884 -23.311                       C  
ATOM    243 CE2  TYR A 268      -7.949 -20.735 -21.546                       C  
ATOM    244 CZ   TYR A 268      -8.949 -20.780 -22.498                       C  
ATOM    245 OH   TYR A 268      -9.818 -19.721 -22.644                       O  
ATOM    246 H    TYR A 268      -6.209 -24.575 -24.643                       H  
ATOM    247 HA   TYR A 268      -4.534 -23.350 -22.892                       H  
ATOM    248 HB2  TYR A 268      -6.774 -24.916 -22.179                       H  
ATOM    249 HB3  TYR A 268      -5.883 -24.069 -21.176                       H  
ATOM    250 HD1  TYR A 268      -8.314 -23.694 -23.719                       H  
ATOM    251 HD2  TYR A 268      -6.411 -21.773 -20.771                       H  
ATOM    252 HE1  TYR A 268      -9.761 -21.913 -23.951                       H  
ATOM    253 HE2  TYR A 268      -7.857 -19.989 -20.999                       H  
ATOM    254 HH   TYR A 268      -9.629 -19.116 -22.092                       H  
ATOM    255 N    PHE A 269      -3.502 -25.446 -21.892                       N  
ATOM    256 CA   PHE A 269      -2.552 -26.539 -21.699                       C  
ATOM    257 C    PHE A 269      -2.224 -26.635 -20.221                       C  
ATOM    258 O    PHE A 269      -1.704 -25.674 -19.649                       O  
ATOM    259 CB   PHE A 269      -1.283 -26.297 -22.514                       C  
ATOM    260 CG   PHE A 269      -0.082 -27.042 -22.007                       C  
ATOM    261 CD1  PHE A 269       0.067 -28.395 -22.262                       C  
ATOM    262 CD2  PHE A 269       0.906 -26.386 -21.290                       C  
ATOM    263 CE1  PHE A 269       1.174 -29.084 -21.804                       C  
ATOM    264 CE2  PHE A 269       2.017 -27.069 -20.827                       C  
ATOM    265 CZ   PHE A 269       2.151 -28.419 -21.084                       C  
ATOM    266 H    PHE A 269      -3.503 -24.868 -21.255                       H  
ATOM    267 HA   PHE A 269      -2.952 -27.375 -21.985                       H  
ATOM    268 HB2  PHE A 269      -1.442 -26.578 -23.428                       H  
ATOM    269 HB3  PHE A 269      -1.075 -25.350 -22.492                       H  
ATOM    270 HD1  PHE A 269      -0.588 -28.846 -22.745                       H  
ATOM    271 HD2  PHE A 269       0.819 -25.477 -21.114                       H  
ATOM    272 HE1  PHE A 269       1.262 -29.993 -21.978                       H  
ATOM    273 HE2  PHE A 269       2.672 -26.619 -20.344                       H  
ATOM    274 HZ   PHE A 269       2.897 -28.880 -20.774                       H  
ATOM    275 N    MET A 270      -2.521 -27.779 -19.607                       N  
ATOM    276 CA   MET A 270      -2.146 -28.020 -18.221                       C  
ATOM    277 C    MET A 270      -0.823 -28.768 -18.184                       C  
ATOM    278 O    MET A 270      -0.653 -29.781 -18.869                       O  
ATOM    279 CB   MET A 270      -3.220 -28.819 -17.482                       C  
ATOM    280 CG   MET A 270      -2.835 -29.165 -16.044                       C  
ATOM    281 SD   MET A 270      -4.250 -29.328 -14.931                       S  
ATOM    282 CE   MET A 270      -5.238 -30.542 -15.809                       C  
ATOM    283 H    MET A 270      -2.942 -28.432 -19.975                       H  
ATOM    284 HA   MET A 270      -2.041 -27.169 -17.769                       H  
ATOM    285 HB2  MET A 270      -4.037 -28.297 -17.455                       H  
ATOM    286 HB3  MET A 270      -3.375 -29.650 -17.957                       H  
ATOM    287 HG2  MET A 270      -2.358 -30.009 -16.043                       H  
ATOM    288 HG3  MET A 270      -2.264 -28.463 -15.696                       H  
ATOM    289 HE2  MET A 270      -5.468 -30.189 -16.683                       H  
ATOM    290 HE3  MET A 270      -4.722 -31.357 -15.906                       H  
ATOM    291 HE1  MET A 270      -6.045 -30.719 -15.300                       H  
ATOM    292 N    SER A 271       0.110 -28.262 -17.388                       N  
ATOM    293 CA   SER A 271       1.412 -28.892 -17.283                       C  
ATOM    294 C    SER A 271       1.286 -30.264 -16.635                       C  
ATOM    295 O    SER A 271       0.296 -30.587 -15.973                       O  
ATOM    296 CB   SER A 271       2.371 -28.020 -16.471                       C  
ATOM    297 OG   SER A 271       1.930 -27.882 -15.131                       O  
ATOM    298 H    SER A 271       0.013 -27.559 -16.901                       H  
ATOM    299 HA   SER A 271       1.784 -29.008 -18.171                       H  
ATOM    300 HB2  SER A 271       3.249 -28.433 -16.473                       H  
ATOM    301 HB3  SER A 271       2.419 -27.141 -16.879                       H  
ATOM    302 HG   SER A 271       1.885 -28.636 -14.764                       H  
ATOM    303 N    ASN A 272       2.308 -31.084 -16.853                       N  
ATOM    304 CA   ASN A 272       2.434 -32.366 -16.177                       C  
ATOM    305 C    ASN A 272       3.679 -32.415 -15.302                       C  
ATOM    306 O    ASN A 272       4.049 -33.493 -14.821                       O  
ATOM    307 CB   ASN A 272       2.440 -33.503 -17.201                       C  
ATOM    308 CG   ASN A 272       1.127 -33.602 -17.965                       C  
ATOM    309 OD1  ASN A 272       0.083 -33.911 -17.389                       O  
ATOM    310 ND2  ASN A 272       1.174 -33.338 -19.266                       N  
ATOM    311 H    ASN A 272       2.952 -30.915 -17.398                       H  
ATOM    312 HA   ASN A 272       1.663 -32.490 -15.601                       H  
ATOM    313 HB2  ASN A 272       3.151 -33.349 -17.842                       H  
ATOM    314 HB3  ASN A 272       2.583 -34.344 -16.739                       H  
ATOM    315 1HD2 ASN A 272       0.458 -33.381 -19.740                       H  
ATOM    316 2HD2 ASN A 272       1.921 -33.125 -19.635                       H  
ATOM    317 N    SER A 273       4.341 -31.277 -15.105                       N  
ATOM    318 CA   SER A 273       5.358 -31.100 -14.082                       C  
ATOM    319 C    SER A 273       5.014 -29.850 -13.280                       C  
ATOM    320 O    SER A 273       4.114 -29.088 -13.641                       O  
ATOM    321 CB   SER A 273       6.757 -30.979 -14.696                       C  
ATOM    322 OG   SER A 273       6.950 -29.688 -15.252                       O  
ATOM    323 H    SER A 273       4.210 -30.568 -15.574                       H  
ATOM    324 HA   SER A 273       5.351 -31.862 -13.482                       H  
ATOM    325 HB3  SER A 273       6.854 -31.643 -15.396                       H  
ATOM    326 HB2  SER A 273       7.421 -31.127 -14.003                       H  
ATOM    327 HG   SER A 273       7.719 -29.631 -15.586                       H  
ATOM    328 N    GLN A 274       5.736 -29.631 -12.187                       N  
ATOM    329 CA   GLN A 274       5.441 -28.525 -11.291                       C  
ATOM    330 C    GLN A 274       6.556 -27.485 -11.314                       C  
ATOM    331 O    GLN A 274       7.728 -27.805 -11.525                       O  
ATOM    332 CB   GLN A 274       5.229 -29.026  -9.863                       C  
ATOM    333 CG   GLN A 274       4.142 -30.086  -9.748                       C  
ATOM    334 CD   GLN A 274       3.828 -30.439  -8.312                       C  
ATOM    335 OE1  GLN A 274       4.489 -31.286  -7.711                       O  
ATOM    336 NE2  GLN A 274       2.817 -29.785  -7.749                       N  
ATOM    337 H    GLN A 274       6.405 -30.112 -11.943                       H  
ATOM    338 HA   GLN A 274       4.623 -28.093 -11.581                       H  
ATOM    339 HB2  GLN A 274       6.058 -29.414  -9.541                       H  
ATOM    340 HB3  GLN A 274       4.975 -28.277  -9.302                       H  
ATOM    341 HG2  GLN A 274       3.330 -29.752 -10.161                       H  
ATOM    342 HG3  GLN A 274       4.437 -30.893 -10.199                       H  
ATOM    343 1HE2 GLN A 274       2.379 -29.199  -8.201                       H  
ATOM    344 2HE2 GLN A 274       2.599 -29.950  -6.933                       H  
ATOM    345 N    ARG A 275       6.166 -26.231 -11.089                       N  
ATOM    346 CA   ARG A 275       7.084 -25.101 -11.102                       C  
ATOM    347 C    ARG A 275       6.569 -24.042 -10.143                       C  
ATOM    348 O    ARG A 275       5.397 -24.049  -9.757                       O  
ATOM    349 CB   ARG A 275       7.215 -24.485 -12.498                       C  
ATOM    350 CG   ARG A 275       8.018 -25.296 -13.490                       C  
ATOM    351 CD   ARG A 275       8.201 -24.519 -14.789                       C  
ATOM    352 NE   ARG A 275       8.912 -25.288 -15.806                       N  
ATOM    353 CZ   ARG A 275       9.712 -24.761 -16.728                       C  
ATOM    354 NH1  ARG A 275       9.929 -23.452 -16.772                       N  
ATOM    355 NH2  ARG A 275      10.311 -25.551 -17.608                       N  
ATOM    356 H    ARG A 275       5.353 -26.008 -10.923                       H  
ATOM    357 HA   ARG A 275       7.961 -25.389 -10.806                       H  
ATOM    358 HB2  ARG A 275       6.326 -24.370 -12.868                       H  
ATOM    359 HB3  ARG A 275       7.645 -23.620 -12.413                       H  
ATOM    360 HG2  ARG A 275       8.895 -25.485 -13.120                       H  
ATOM    361 HG3  ARG A 275       7.549 -26.121 -13.689                       H  
ATOM    362 HD2  ARG A 275       7.329 -24.286 -15.144                       H  
ATOM    363 HD3  ARG A 275       8.712 -23.715 -14.608                       H  
ATOM    364 HE   ARG A 275       8.806 -26.142 -15.809                       H  
ATOM    365 HH11 ARG A 275       9.544 -22.934 -16.203                       H  
ATOM    366 HH12 ARG A 275      10.450 -23.122 -17.371                       H  
ATOM    367 HH21 ARG A 275      10.178 -26.400 -17.585                       H  
ATOM    368 HH22 ARG A 275      10.832 -25.213 -18.204                       H  
ATOM    369 N    ASN A 276       7.449 -23.113  -9.777                       N  
ATOM    370 CA   ASN A 276       6.979 -21.966  -9.019                       C  
ATOM    371 C    ASN A 276       6.361 -20.948  -9.974                       C  
ATOM    372 O    ASN A 276       6.443 -21.074 -11.199                       O  
ATOM    373 CB   ASN A 276       8.109 -21.348  -8.190                       C  
ATOM    374 CG   ASN A 276       9.044 -20.488  -9.011                       C  
ATOM    375 OD1  ASN A 276       8.734 -19.339  -9.325                       O  
ATOM    376 ND2  ASN A 276      10.212 -21.029  -9.338                       N  
ATOM    377 H    ASN A 276       8.291 -23.124  -9.948                       H  
ATOM    378 HA   ASN A 276       6.286 -22.258  -8.406                       H  
ATOM    379 HB2  ASN A 276       7.722 -20.791  -7.497                       H  
ATOM    380 HB3  ASN A 276       8.631 -22.060  -7.790                       H  
ATOM    381 1HD2 ASN A 276      10.779 -20.580  -9.801                       H  
ATOM    382 2HD2 ASN A 276      10.395 -21.834  -9.096                       H  
ATOM    383 N    TRP A 277       5.722 -19.929  -9.398                       N  
ATOM    384 CA   TRP A 277       4.876 -19.044 -10.194                       C  
ATOM    385 C    TRP A 277       5.666 -18.366 -11.306                       C  
ATOM    386 O    TRP A 277       5.222 -18.319 -12.459                       O  
ATOM    387 CB   TRP A 277       4.217 -18.001  -9.295                       C  
ATOM    388 CG   TRP A 277       3.093 -17.280  -9.969                       C  
ATOM    389 CD1  TRP A 277       1.858 -17.779 -10.256                       C  
ATOM    390 CD2  TRP A 277       3.098 -15.926 -10.438                       C  
ATOM    391 NE1  TRP A 277       1.091 -16.823 -10.875                       N  
ATOM    392 CE2  TRP A 277       1.828 -15.675 -10.995                       C  
ATOM    393 CE3  TRP A 277       4.050 -14.901 -10.437                       C  
ATOM    394 CZ2  TRP A 277       1.486 -14.443 -11.547                       C  
ATOM    395 CZ3  TRP A 277       3.710 -13.681 -10.986                       C  
ATOM    396 CH2  TRP A 277       2.439 -13.461 -11.533                       C  
ATOM    397 H    TRP A 277       5.761 -19.732  -8.562                       H  
ATOM    398 HA   TRP A 277       4.172 -19.569 -10.606                       H  
ATOM    399 HB2  TRP A 277       3.861 -18.443  -8.508                       H  
ATOM    400 HB3  TRP A 277       4.881 -17.344  -9.034                       H  
ATOM    401 HD1  TRP A 277       1.575 -18.644 -10.061                       H  
ATOM    402 HE1  TRP A 277       0.280 -16.927 -11.140                       H  
ATOM    403 HE3  TRP A 277       4.894 -15.039 -10.073                       H  
ATOM    404 HZ2  TRP A 277       0.645 -14.295 -11.914                       H  
ATOM    405 HZ3  TRP A 277       4.335 -12.992 -10.990                       H  
ATOM    406 HH2  TRP A 277       2.239 -12.629 -11.897                       H  
ATOM    407 N    HIS A 278       6.839 -17.826 -10.978                       N  
ATOM    408 CA   HIS A 278       7.633 -17.135 -11.988                       C  
ATOM    409 C    HIS A 278       8.147 -18.111 -13.037                       C  
ATOM    410 O    HIS A 278       8.081 -17.835 -14.241                       O  
ATOM    411 CB   HIS A 278       8.787 -16.385 -11.324                       C  
ATOM    412 CG   HIS A 278       8.342 -15.320 -10.370                       C  
ATOM    413 ND1  HIS A 278       8.437 -15.457  -9.001                       N  
ATOM    414 CD2  HIS A 278       7.787 -14.104 -10.589                       C  
ATOM    415 CE1  HIS A 278       7.967 -14.369  -8.418                       C  
ATOM    416 NE2  HIS A 278       7.567 -13.532  -9.359                       N  
ATOM    417 H    HIS A 278       7.191 -17.845 -10.194                       H  
ATOM    418 HA   HIS A 278       7.072 -16.482 -12.436                       H  
ATOM    419 HB2  HIS A 278       9.329 -17.020 -10.829                       H  
ATOM    420 HB3  HIS A 278       9.323 -15.962 -12.013                       H  
ATOM    421 HD1  HIS A 278       8.812 -16.271  -8.515                       H  
ATOM    422 HD2  HIS A 278       7.596 -13.725 -11.416                       H  
ATOM    423 HE1  HIS A 278       7.925 -14.217  -7.501                       H  
ATOM    424 HE2  HIS A 278       7.223 -12.755  -9.223                       H  
ATOM    425 N    ASP A 279       8.657 -19.265 -12.602                       N  
ATOM    426 CA   ASP A 279       9.076 -20.284 -13.558                       C  
ATOM    427 C    ASP A 279       7.921 -20.760 -14.427                       C  
ATOM    428 O    ASP A 279       8.156 -21.261 -15.532                       O  
ATOM    429 CB   ASP A 279       9.696 -21.475 -12.826                       C  
ATOM    430 CG   ASP A 279      11.054 -21.152 -12.240                       C  
ATOM    431 OD1  ASP A 279      11.520 -20.007 -12.423                       O  
ATOM    432 OD2  ASP A 279      11.654 -22.042 -11.596                       O  
ATOM    433 H    ASP A 279       8.767 -19.477 -11.776                       H  
ATOM    434 HA   ASP A 279       9.752 -19.907 -14.142                       H  
ATOM    435 HB2  ASP A 279       9.111 -21.740 -12.100                       H  
ATOM    436 HB3  ASP A 279       9.805 -22.209 -13.451                       H  
ATOM    437 N    SER A 280       6.682 -20.608 -13.958                       N  
ATOM    438 CA   SER A 280       5.528 -21.058 -14.728                       C  
ATOM    439 C    SER A 280       5.231 -20.115 -15.886                       C  
ATOM    440 O    SER A 280       5.097 -20.556 -17.033                       O  
ATOM    441 CB   SER A 280       4.307 -21.190 -13.817                       C  
ATOM    442 OG   SER A 280       4.415 -22.337 -12.992                       O  
ATOM    443 H    SER A 280       6.486 -20.249 -13.201                       H  
ATOM    444 HA   SER A 280       5.720 -21.934 -15.098                       H  
ATOM    445 HB2  SER A 280       4.245 -20.402 -13.255                       H  
ATOM    446 HB3  SER A 280       3.511 -21.269 -14.365                       H  
ATOM    447 HG   SER A 280       4.469 -23.028 -13.467                       H  
ATOM    448 N    ILE A 281       5.109 -18.813 -15.609                       N  
ATOM    449 CA   ILE A 281       4.915 -17.856 -16.697                       C  
ATOM    450 C    ILE A 281       6.063 -17.959 -17.692                       C  
ATOM    451 O    ILE A 281       5.858 -17.877 -18.909                       O  
ATOM    452 CB   ILE A 281       4.748 -16.420 -16.153                       C  
ATOM    453 CG1  ILE A 281       4.397 -15.438 -17.281                       C  
ATOM    454 CG2  ILE A 281       5.998 -15.938 -15.439                       C  
ATOM    455 CD1  ILE A 281       3.905 -14.056 -16.813                       C  
ATOM    456 H    ILE A 281       5.134 -18.468 -14.822                       H  
ATOM    457 HA   ILE A 281       4.099 -18.086 -17.168                       H  
ATOM    458 HB   ILE A 281       4.018 -16.422 -15.515                       H  
ATOM    459 2HG1 ILE A 281       5.188 -15.297 -17.826                       H  
ATOM    460 3HG1 ILE A 281       3.694 -15.830 -17.824                       H  
ATOM    461 1HG2 ILE A 281       5.850 -15.036 -15.116                       H  
ATOM    462 2HG2 ILE A 281       6.185 -16.531 -14.695                       H  
ATOM    463 3HG2 ILE A 281       6.741 -15.947 -16.064                       H  
ATOM    464 1HD1 ILE A 281       3.709 -13.511 -17.591                       H  
ATOM    465 2HD1 ILE A 281       3.103 -14.171 -16.279                       H  
ATOM    466 3HD1 ILE A 281       4.599 -13.638 -16.281                       H  
ATOM    467 N    THR A 282       7.286 -18.154 -17.198                       N  
ATOM    468 CA   THR A 282       8.404 -18.426 -18.094                       C  
ATOM    469 C    THR A 282       8.087 -19.609 -19.000                       C  
ATOM    470 O    THR A 282       8.250 -19.536 -20.222                       O  
ATOM    471 CB   THR A 282       9.676 -18.696 -17.287                       C  
ATOM    472 OG1  THR A 282       9.877 -17.642 -16.339                       O  
ATOM    473 CG2  THR A 282      10.892 -18.781 -18.206                       C  
ATOM    474 H    THR A 282       7.491 -18.133 -16.363                       H  
ATOM    475 HA   THR A 282       8.559 -17.649 -18.654                       H  
ATOM    476 HB   THR A 282       9.587 -19.540 -16.818                       H  
ATOM    477 HG1  THR A 282       9.223 -17.599 -15.814                       H  
ATOM    478 1HG2 THR A 282      11.691 -18.952 -17.683                       H  
ATOM    479 2HG2 THR A 282      10.774 -19.500 -18.846                       H  
ATOM    480 3HG2 THR A 282      11.003 -17.945 -18.687                       H  
ATOM    481 N    ALA A 283       7.622 -20.710 -18.409                       N  
ATOM    482 CA   ALA A 283       7.309 -21.902 -19.189                       C  
ATOM    483 C    ALA A 283       6.314 -21.587 -20.299                       C  
ATOM    484 O    ALA A 283       6.500 -21.996 -21.451                       O  
ATOM    485 CB   ALA A 283       6.763 -22.994 -18.270                       C  
ATOM    486 H    ALA A 283       7.481 -20.791 -17.564                       H  
ATOM    487 HA   ALA A 283       8.123 -22.234 -19.600                       H  
ATOM    488 HB1  ALA A 283       6.559 -23.780 -18.801                       H  
ATOM    489 HB2  ALA A 283       7.434 -23.210 -17.603                       H  
ATOM    490 HB3  ALA A 283       5.958 -22.669 -17.837                       H  
ATOM    491 N    CYX A 284       5.245 -20.859 -19.970                       N  
ATOM    492 CA   CYX A 284       4.248 -20.523 -20.981                       C  
ATOM    493 C    CYX A 284       4.840 -19.618 -22.055                       C  
ATOM    494 O    CYX A 284       4.576 -19.808 -23.248                       O  
ATOM    495 CB   CYX A 284       3.034 -19.862 -20.328                       C  
ATOM    496 SG   CYX A 284       2.139 -20.927 -19.169                       S  
ATOM    497 H    CYX A 284       5.077 -20.554 -19.183                       H  
ATOM    498 HA   CYX A 284       3.949 -21.339 -21.411                       H  
ATOM    499 HB2  CYX A 284       3.332 -19.079 -19.840                       H  
ATOM    500 HB3  CYX A 284       2.413 -19.597 -21.024                       H  
ATOM    501 N    LYS A 285       5.638 -18.625 -21.654                       N  
ATOM    502 CA   LYS A 285       6.323 -17.787 -22.633                       C  
ATOM    503 C    LYS A 285       7.168 -18.631 -23.578                       C  
ATOM    504 O    LYS A 285       7.178 -18.395 -24.792                       O  
ATOM    505 CB   LYS A 285       7.192 -16.751 -21.921                       C  
ATOM    506 CG   LYS A 285       6.420 -15.569 -21.360                       C  
ATOM    507 CD   LYS A 285       7.282 -14.751 -20.408                       C  
ATOM    508 CE   LYS A 285       6.571 -13.492 -19.936                       C  
ATOM    509 NZ   LYS A 285       7.398 -12.271 -20.167                       N  
ATOM    510 H    LYS A 285       5.796 -18.421 -20.833                       H  
ATOM    511 HA   LYS A 285       5.662 -17.314 -23.162                       H  
ATOM    512 HB2  LYS A 285       7.648 -17.183 -21.182                       H  
ATOM    513 HB3  LYS A 285       7.843 -16.406 -22.551                       H  
ATOM    514 HG3  LYS A 285       5.648 -15.893 -20.870                       H  
ATOM    515 HG2  LYS A 285       6.139 -14.994 -22.089                       H  
ATOM    516 HD2  LYS A 285       7.495 -15.288 -19.629                       H  
ATOM    517 HD3  LYS A 285       8.096 -14.485 -20.864                       H  
ATOM    518 HE2  LYS A 285       5.739 -13.392 -20.426                       H  
ATOM    519 HE3  LYS A 285       6.394 -13.563 -18.985                       H  
ATOM    520 HZ1  LYS A 285       6.960 -11.550 -19.883                       H  
ATOM    521 HZ2  LYS A 285       8.167 -12.336 -19.724                       H  
ATOM    522 HZ3  LYS A 285       7.571 -12.181 -21.036                       H  
ATOM    523 N    GLU A 286       7.880 -19.626 -23.041                       N  
ATOM    524 CA   GLU A 286       8.730 -20.470 -23.874                       C  
ATOM    525 C    GLU A 286       7.961 -21.082 -25.040                       C  
ATOM    526 O    GLU A 286       8.540 -21.328 -26.103                       O  
ATOM    527 CB   GLU A 286       9.369 -21.575 -23.027                       C  
ATOM    528 CG   GLU A 286      10.566 -21.120 -22.202                       C  
ATOM    529 CD   GLU A 286      11.210 -22.261 -21.428                       C  
ATOM    530 OE1  GLU A 286      11.478 -23.316 -22.040                       O  
ATOM    531 OE2  GLU A 286      11.441 -22.108 -20.207                       O  
ATOM    532 H    GLU A 286       7.885 -19.830 -22.205                       H  
ATOM    533 HA   GLU A 286       9.445 -19.927 -24.243                       H  
ATOM    534 HB2  GLU A 286       8.703 -21.920 -22.413                       H  
ATOM    535 HB3  GLU A 286       9.670 -22.284 -23.617                       H  
ATOM    536 HG2  GLU A 286      11.235 -20.745 -22.796                       H  
ATOM    537 HG3  GLU A 286      10.275 -20.451 -21.564                       H  
ATOM    538 N    VAL A 287       6.669 -21.342 -24.863                       N  
ATOM    539 CA   VAL A 287       5.837 -21.884 -25.928                       C  
ATOM    540 C    VAL A 287       4.991 -20.789 -26.582                       C  
ATOM    541 O    VAL A 287       3.997 -21.085 -27.244                       O  
ATOM    542 CB   VAL A 287       4.955 -23.040 -25.426                       C  
ATOM    543 CG1  VAL A 287       5.810 -24.142 -24.829                       C  
ATOM    544 CG2  VAL A 287       3.939 -22.554 -24.406                       C  
ATOM    545 H    VAL A 287       6.248 -21.212 -24.125                       H  
ATOM    546 HA   VAL A 287       6.420 -22.244 -26.615                       H  
ATOM    547 HB   VAL A 287       4.469 -23.414 -26.178                       H  
ATOM    548 1HG1 VAL A 287       5.233 -24.858 -24.521                       H  
ATOM    549 2HG1 VAL A 287       6.416 -24.475 -25.510                       H  
ATOM    550 3HG1 VAL A 287       6.316 -23.781 -24.084                       H  
ATOM    551 1HG2 VAL A 287       3.403 -23.307 -24.112                       H  
ATOM    552 2HG2 VAL A 287       4.411 -22.168 -23.651                       H  
ATOM    553 3HG2 VAL A 287       3.373 -21.884 -24.820                       H  
ATOM    554 N    GLY A 288       5.373 -19.529 -26.409                       N  
ATOM    555 CA   GLY A 288       4.598 -18.442 -26.983                       C  
ATOM    556 C    GLY A 288       3.190 -18.376 -26.439                       C  
ATOM    557 O    GLY A 288       2.252 -18.054 -27.179                       O  
ATOM    558 H    GLY A 288       6.069 -19.280 -25.969                       H  
ATOM    559 HA2  GLY A 288       5.039 -17.598 -26.795                       H  
ATOM    560 HA3  GLY A 288       4.549 -18.554 -27.945                       H  
ATOM    561 N    ALA A 289       3.021 -18.685 -25.157                       N  
ATOM    562 CA   ALA A 289       1.733 -18.625 -24.487                       C  
ATOM    563 C    ALA A 289       1.889 -17.813 -23.207                       C  
ATOM    564 O    ALA A 289       2.963 -17.278 -22.910                       O  
ATOM    565 CB   ALA A 289       1.195 -20.031 -24.192                       C  
ATOM    566 H    ALA A 289       3.660 -18.940 -24.641                       H  
ATOM    567 HA   ALA A 289       1.095 -18.170 -25.060                       H  
ATOM    568 HB1  ALA A 289       0.337 -19.954 -23.747                       H  
ATOM    569 HB2  ALA A 289       1.092 -20.511 -25.029                       H  
ATOM    570 HB3  ALA A 289       1.826 -20.496 -23.620                       H  
ATOM    571 N    GLN A 290       0.806 -17.727 -22.441                       N  
ATOM    572 CA   GLN A 290       0.779 -16.935 -21.221                       C  
ATOM    573 C    GLN A 290       0.136 -17.741 -20.105                       C  
ATOM    574 O    GLN A 290      -0.853 -18.446 -20.328                       O  
ATOM    575 CB   GLN A 290       0.001 -15.633 -21.431                       C  
ATOM    576 CG   GLN A 290       0.197 -14.597 -20.340                       C  
ATOM    577 CD   GLN A 290      -0.620 -13.343 -20.588                       C  
ATOM    578 OE1  GLN A 290      -0.075 -12.241 -20.678                       O  
ATOM    579 NE2  GLN A 290      -1.936 -13.505 -20.699                       N  
ATOM    580 H    GLN A 290       0.063 -18.125 -22.611                       H  
ATOM    581 HA   GLN A 290       1.686 -16.714 -20.958                       H  
ATOM    582 HB2  GLN A 290       0.285 -15.234 -22.269                       H  
ATOM    583 HB3  GLN A 290      -0.946 -15.840 -21.473                       H  
ATOM    584 HG2  GLN A 290      -0.080 -14.975 -19.490                       H  
ATOM    585 HG3  GLN A 290       1.133 -14.346 -20.305                       H  
ATOM    586 1HE2 GLN A 290      -2.280 -14.290 -20.631                       H  
ATOM    587 2HE2 GLN A 290      -2.443 -12.824 -20.840                       H  
ATOM    588 N    LEU A 291       0.708 -17.643 -18.907                       N  
ATOM    589 CA   LEU A 291       0.038 -18.167 -17.726                       C  
ATOM    590 C    LEU A 291      -1.380 -17.617 -17.686                       C  
ATOM    591 O    LEU A 291      -1.583 -16.399 -17.711                       O  
ATOM    592 CB   LEU A 291       0.818 -17.783 -16.465                       C  
ATOM    593 CG   LEU A 291       0.461 -18.487 -15.151                       C  
ATOM    594 CD1  LEU A 291       0.654 -19.989 -15.257                       C  
ATOM    595 CD2  LEU A 291       1.303 -17.935 -14.009                       C  
ATOM    596 H    LEU A 291       1.473 -17.282 -18.755                       H  
ATOM    597 HA   LEU A 291      -0.007 -19.135 -17.779                       H  
ATOM    598 HB2  LEU A 291       1.757 -17.958 -16.632                       H  
ATOM    599 HB3  LEU A 291       0.694 -16.833 -16.318                       H  
ATOM    600 HG   LEU A 291      -0.472 -18.319 -14.945                       H  
ATOM    601 1HD1 LEU A 291       0.419 -20.398 -14.409                       H  
ATOM    602 2HD1 LEU A 291       0.080 -20.332 -15.960                       H  
ATOM    603 3HD1 LEU A 291       1.583 -20.174 -15.468                       H  
ATOM    604 1HD2 LEU A 291       1.062 -18.393 -13.189                       H  
ATOM    605 2HD2 LEU A 291       2.241 -18.084 -14.208                       H  
ATOM    606 3HD2 LEU A 291       1.130 -16.985 -13.920                       H  
ATOM    607 N    VAL A 292      -2.358 -18.523 -17.646                       N  
ATOM    608 CA   VAL A 292      -3.720 -18.181 -18.039                       C  
ATOM    609 C    VAL A 292      -4.198 -16.912 -17.354                       C  
ATOM    610 O    VAL A 292      -4.014 -16.717 -16.147                       O  
ATOM    611 CB   VAL A 292      -4.675 -19.350 -17.741                       C  
ATOM    612 CG1  VAL A 292      -4.600 -19.744 -16.283                       C  
ATOM    613 CG2  VAL A 292      -6.093 -18.968 -18.108                       C  
ATOM    614 H    VAL A 292      -2.257 -19.340 -17.395                       H  
ATOM    615 HA   VAL A 292      -3.737 -18.023 -18.996                       H  
ATOM    616 HB   VAL A 292      -4.419 -20.116 -18.277                       H  
ATOM    617 1HG1 VAL A 292      -5.210 -20.481 -16.124                       H  
ATOM    618 2HG1 VAL A 292      -3.692 -20.016 -16.076                       H  
ATOM    619 3HG1 VAL A 292      -4.850 -18.983 -15.737                       H  
ATOM    620 1HG2 VAL A 292      -6.681 -19.714 -17.914                       H  
ATOM    621 2HG2 VAL A 292      -6.356 -18.194 -17.585                       H  
ATOM    622 3HG2 VAL A 292      -6.128 -18.755 -19.054                       H  
ATOM    623 N    VAL A 293      -4.826 -16.045 -18.143                       N  
ATOM    624 CA   VAL A 293      -5.598 -14.910 -17.652                       C  
ATOM    625 C    VAL A 293      -7.057 -15.168 -18.002                       C  
ATOM    626 O    VAL A 293      -7.409 -15.295 -19.181                       O  
ATOM    627 CB   VAL A 293      -5.113 -13.583 -18.257                       C  
ATOM    628 CG1  VAL A 293      -6.066 -12.451 -17.900                       C  
ATOM    629 CG2  VAL A 293      -3.712 -13.257 -17.773                       C  
ATOM    630 H    VAL A 293      -4.818 -16.099 -19.002                       H  
ATOM    631 HA   VAL A 293      -5.517 -14.856 -16.687                       H  
ATOM    632 HB   VAL A 293      -5.088 -13.664 -19.223                       H  
ATOM    633 1HG1 VAL A 293      -5.738 -11.627 -18.293                       H  
ATOM    634 2HG1 VAL A 293      -6.947 -12.658 -18.251                       H  
ATOM    635 3HG1 VAL A 293      -6.107 -12.365 -16.935                       H  
ATOM    636 1HG2 VAL A 293      -3.429 -12.417 -18.168                       H  
ATOM    637 2HG2 VAL A 293      -3.721 -13.182 -16.806                       H  
ATOM    638 3HG2 VAL A 293      -3.111 -13.969 -18.044                       H  
ATOM    639 N    ILE A 294      -7.902 -15.243 -16.984                       N  
ATOM    640 CA   ILE A 294      -9.322 -15.501 -17.185                       C  
ATOM    641 C    ILE A 294     -10.014 -14.209 -17.593                       C  
ATOM    642 O    ILE A 294      -9.795 -13.151 -16.990                       O  
ATOM    643 CB   ILE A 294      -9.946 -16.088 -15.907                       C  
ATOM    644 CG1  ILE A 294      -9.170 -17.330 -15.460                       C  
ATOM    645 CG2  ILE A 294     -11.401 -16.435 -16.152                       C  
ATOM    646 CD1  ILE A 294      -9.613 -17.882 -14.120                       C  
ATOM    647 H    ILE A 294      -7.677 -15.148 -16.160                       H  
ATOM    648 HA   ILE A 294      -9.432 -16.145 -17.901                       H  
ATOM    649 HB   ILE A 294      -9.899 -15.422 -15.204                       H  
ATOM    650 2HG1 ILE A 294      -9.291 -18.029 -16.122                       H  
ATOM    651 3HG1 ILE A 294      -8.230 -17.103 -15.390                       H  
ATOM    652 1HG2 ILE A 294     -11.778 -16.804 -15.338                       H  
ATOM    653 2HG2 ILE A 294     -11.879 -15.630 -16.404                       H  
ATOM    654 3HG2 ILE A 294     -11.453 -17.089 -16.867                       H  
ATOM    655 1HD1 ILE A 294      -9.078 -18.663 -13.908                       H  
ATOM    656 3HD1 ILE A 294     -10.550 -18.128 -14.174                       H  
ATOM    657 2HD1 ILE A 294      -9.488 -17.201 -13.441                       H  
ATOM    658 N    LYS A 295     -10.863 -14.296 -18.620                       N  
ATOM    659 CA   LYS A 295     -11.591 -13.138 -19.127                       C  
ATOM    660 C    LYS A 295     -13.103 -13.315 -19.171                       C  
ATOM    661 O    LYS A 295     -13.813 -12.311 -19.313                       O  
ATOM    662 CB   LYS A 295     -11.105 -12.781 -20.539                       C  
ATOM    663 CG   LYS A 295      -9.619 -12.454 -20.631                       C  
ATOM    664 CD   LYS A 295      -9.277 -11.149 -19.930                       C  
ATOM    665 CE   LYS A 295      -7.891 -10.661 -20.312                       C  
ATOM    666 NZ   LYS A 295      -7.432  -9.550 -19.432                       N  
ATOM    667 H    LYS A 295     -11.034 -15.025 -19.043                       H  
ATOM    668 HA   LYS A 295     -11.402 -12.380 -18.552                       H  
ATOM    669 HB2  LYS A 295     -11.278 -13.534 -21.126                       H  
ATOM    670 HB3  LYS A 295     -11.597 -12.005 -20.850                       H  
ATOM    671 HG2  LYS A 295      -9.110 -13.165 -20.211                       H  
ATOM    672 HG3  LYS A 295      -9.368 -12.370 -21.564                       H  
ATOM    673 HD2  LYS A 295      -9.920 -10.470 -20.186                       H  
ATOM    674 HD3  LYS A 295      -9.298 -11.286 -18.970                       H  
ATOM    675 HE2  LYS A 295      -7.260 -11.394 -20.228                       H  
ATOM    676 HE3  LYS A 295      -7.907 -10.337 -21.226                       H  
ATOM    677 HZ1  LYS A 295      -6.619  -9.284 -19.677                       H  
ATOM    678 HZ3  LYS A 295      -7.404  -9.825 -18.586                       H  
ATOM    679 HZ2  LYS A 295      -7.993  -8.862 -19.495                       H  
ATOM    680 N    SER A 296     -13.621 -14.537 -19.061                       N  
ATOM    681 CA   SER A 296     -15.053 -14.795 -19.094                       C  
ATOM    682 C    SER A 296     -15.451 -15.620 -17.882                       C  
ATOM    683 O    SER A 296     -14.617 -16.267 -17.246                       O  
ATOM    684 CB   SER A 296     -15.457 -15.536 -20.372                       C  
ATOM    685 OG   SER A 296     -15.230 -14.722 -21.513                       O  
ATOM    686 H    SER A 296     -13.148 -15.249 -18.965                       H  
ATOM    687 HA   SER A 296     -15.533 -13.952 -19.063                       H  
ATOM    688 HB2  SER A 296     -14.926 -16.345 -20.450                       H  
ATOM    689 HB3  SER A 296     -16.400 -15.759 -20.325                       H  
ATOM    690 HG   SER A 296     -15.454 -15.136 -22.209                       H  
ATOM    691 N    ALA A 297     -16.746 -15.593 -17.566                       N  
ATOM    692 CA   ALA A 297     -17.258 -16.453 -16.505                       C  
ATOM    693 C    ALA A 297     -17.156 -17.918 -16.904                       C  
ATOM    694 O    ALA A 297     -16.712 -18.759 -16.114                       O  
ATOM    695 CB   ALA A 297     -18.705 -16.089 -16.177                       C  
ATOM    696 H    ALA A 297     -17.337 -15.096 -17.944                       H  
ATOM    697 HA   ALA A 297     -16.725 -16.321 -15.705                       H  
ATOM    698 HB1  ALA A 297     -19.024 -16.672 -15.470                       H  
ATOM    699 HB2  ALA A 297     -18.739 -15.165 -15.885                       H  
ATOM    700 HB3  ALA A 297     -19.247 -16.206 -16.972                       H  
ATOM    701 N    GLU A 298     -17.555 -18.241 -18.139                       N  
ATOM    702 CA   GLU A 298     -17.521 -19.627 -18.593                       C  
ATOM    703 C    GLU A 298     -16.094 -20.147 -18.689                       C  
ATOM    704 O    GLU A 298     -15.856 -21.338 -18.455                       O  
ATOM    705 CB   GLU A 298     -18.220 -19.762 -19.946                       C  
ATOM    706 CG   GLU A 298     -19.628 -19.182 -19.999                       C  
ATOM    707 CD   GLU A 298     -19.645 -17.712 -20.386                       C  
ATOM    708 OE1  GLU A 298     -18.886 -16.924 -19.779                       O  
ATOM    709 OE2  GLU A 298     -20.409 -17.347 -21.306                       O  
ATOM    710 H    GLU A 298     -17.845 -17.681 -18.723                       H  
ATOM    711 HA   GLU A 298     -17.998 -20.179 -17.953                       H  
ATOM    712 HB2  GLU A 298     -17.689 -19.304 -20.616                       H  
ATOM    713 HB3  GLU A 298     -18.283 -20.704 -20.168                       H  
ATOM    714 HG2  GLU A 298     -20.147 -19.671 -20.657                       H  
ATOM    715 HG3  GLU A 298     -20.038 -19.266 -19.124                       H  
ATOM    716 N    GLU A 299     -15.139 -19.281 -19.033                       N  
ATOM    717 CA   GLU A 299     -13.737 -19.684 -19.018                       C  
ATOM    718 C    GLU A 299     -13.328 -20.162 -17.629                       C  
ATOM    719 O    GLU A 299     -12.694 -21.214 -17.478                       O  
ATOM    720 CB   GLU A 299     -12.857 -18.519 -19.471                       C  
ATOM    721 CG   GLU A 299     -11.380 -18.857 -19.608                       C  
ATOM    722 CD   GLU A 299     -10.560 -17.678 -20.110                       C  
ATOM    723 OE1  GLU A 299      -9.514 -17.904 -20.755                       O  
ATOM    724 OE2  GLU A 299     -10.968 -16.522 -19.865                       O  
ATOM    725 H    GLU A 299     -15.275 -18.467 -19.275                       H  
ATOM    726 HA   GLU A 299     -13.610 -20.418 -19.640                       H  
ATOM    727 HB2  GLU A 299     -13.170 -18.212 -20.336                       H  
ATOM    728 HB3  GLU A 299     -12.935 -17.802 -18.822                       H  
ATOM    729 HG2  GLU A 299     -11.033 -19.119 -18.741                       H  
ATOM    730 HG3  GLU A 299     -11.279 -19.585 -20.241                       H  
ATOM    731 N    GLN A 300     -13.691 -19.395 -16.597                       N  
ATOM    732 CA   GLN A 300     -13.415 -19.786 -15.219                       C  
ATOM    733 C    GLN A 300     -13.946 -21.183 -14.928                       C  
ATOM    734 O    GLN A 300     -13.193 -22.084 -14.545                       O  
ATOM    735 CB   GLN A 300     -14.028 -18.752 -14.265                       C  
ATOM    736 CG   GLN A 300     -14.482 -19.262 -12.886                       C  
ATOM    737 CD   GLN A 300     -13.341 -19.742 -12.006                       C  
ATOM    738 OE1  GLN A 300     -12.168 -19.507 -12.302                       O  
ATOM    739 NE2  GLN A 300     -13.682 -20.405 -10.906                       N  
ATOM    740 H    GLN A 300     -14.099 -18.642 -16.672                       H  
ATOM    741 HA   GLN A 300     -12.455 -19.793 -15.078                       H  
ATOM    742 HB2  GLN A 300     -13.370 -18.056 -14.111                       H  
ATOM    743 HB3  GLN A 300     -14.805 -18.366 -14.698                       H  
ATOM    744 HG3  GLN A 300     -15.091 -20.006 -13.013                       H  
ATOM    745 HG2  GLN A 300     -14.934 -18.542 -12.419                       H  
ATOM    746 1HE2 GLN A 300     -14.512 -20.548 -10.731                       H  
ATOM    747 2HE2 GLN A 300     -13.074 -20.697 -10.373                       H  
ATOM    748 N    ASN A 301     -15.255 -21.380 -15.106                       N  
ATOM    749 CA   ASN A 301     -15.858 -22.664 -14.765                       C  
ATOM    750 C    ASN A 301     -15.221 -23.789 -15.569                       C  
ATOM    751 O    ASN A 301     -15.048 -24.906 -15.064                       O  
ATOM    752 CB   ASN A 301     -17.369 -22.622 -15.006                       C  
ATOM    753 CG   ASN A 301     -18.033 -21.402 -14.385                       C  
ATOM    754 OD1  ASN A 301     -18.245 -20.396 -15.056                       O  
ATOM    755 ND2  ASN A 301     -18.371 -21.490 -13.104                       N  
ATOM    756 H    ASN A 301     -15.804 -20.796 -15.417                       H  
ATOM    757 HA   ASN A 301     -15.708 -22.845 -13.824                       H  
ATOM    758 HB2  ASN A 301     -17.536 -22.601 -15.962                       H  
ATOM    759 HB3  ASN A 301     -17.773 -23.414 -14.617                       H  
ATOM    760 1HD2 ASN A 301     -18.750 -20.825 -12.712                       H  
ATOM    761 2HD2 ASN A 301     -18.209 -22.212 -12.665                       H  
ATOM    762 N    PHE A 302     -14.861 -23.513 -16.822                       N  
ATOM    763 CA   PHE A 302     -14.160 -24.503 -17.631                       C  
ATOM    764 C    PHE A 302     -12.843 -24.898 -16.976                       C  
ATOM    765 O    PHE A 302     -12.628 -26.064 -16.627                       O  
ATOM    766 CB   PHE A 302     -13.922 -23.950 -19.037                       C  
ATOM    767 CG   PHE A 302     -13.156 -24.884 -19.935                       C  
ATOM    768 CD1  PHE A 302     -13.816 -25.848 -20.679                       C  
ATOM    769 CD2  PHE A 302     -11.777 -24.796 -20.037                       C  
ATOM    770 CE1  PHE A 302     -13.118 -26.706 -21.504                       C  
ATOM    771 CE2  PHE A 302     -11.073 -25.653 -20.862                       C  
ATOM    772 CZ   PHE A 302     -11.746 -26.609 -21.596                       C  
ATOM    773 H    PHE A 302     -15.010 -22.766 -17.222                       H  
ATOM    774 HA   PHE A 302     -14.710 -25.298 -17.707                       H  
ATOM    775 HB2  PHE A 302     -14.781 -23.776 -19.454                       H  
ATOM    776 HB3  PHE A 302     -13.417 -23.125 -18.967                       H  
ATOM    777 HD1  PHE A 302     -14.742 -25.919 -20.621                       H  
ATOM    778 HD2  PHE A 302     -11.320 -24.153 -19.544                       H  
ATOM    779 HE1  PHE A 302     -13.572 -27.349 -21.998                       H  
ATOM    780 HE2  PHE A 302     -10.147 -25.585 -20.922                       H  
ATOM    781 HZ   PHE A 302     -11.274 -27.186 -22.152                       H  
ATOM    782 N    LEU A 303     -11.950 -23.924 -16.787                       N  
ATOM    783 CA   LEU A 303     -10.644 -24.211 -16.202                       C  
ATOM    784 C    LEU A 303     -10.774 -24.770 -14.790                       C  
ATOM    785 O    LEU A 303     -10.096 -25.744 -14.437                       O  
ATOM    786 CB   LEU A 303      -9.795 -22.944 -16.197                       C  
ATOM    787 CG   LEU A 303      -9.561 -22.357 -17.584                       C  
ATOM    788 CD1  LEU A 303      -9.055 -20.938 -17.466                       C  
ATOM    789 CD2  LEU A 303      -8.579 -23.223 -18.360                       C  
ATOM    790 H    LEU A 303     -12.077 -23.097 -16.987                       H  
ATOM    791 HA   LEU A 303     -10.192 -24.873 -16.747                       H  
ATOM    792 HB2  LEU A 303     -10.242 -22.270 -15.661                       H  
ATOM    793 HB3  LEU A 303      -8.929 -23.150 -15.812                       H  
ATOM    794 HG   LEU A 303     -10.401 -22.340 -18.070                       H  
ATOM    795 1HD1 LEU A 303      -8.911 -20.580 -18.356                       H  
ATOM    796 2HD1 LEU A 303      -9.716 -20.405 -16.997                       H  
ATOM    797 3HD1 LEU A 303      -8.220 -20.941 -16.972                       H  
ATOM    798 1HD2 LEU A 303      -8.443 -22.835 -19.238                       H  
ATOM    799 2HD2 LEU A 303      -7.738 -23.255 -17.878                       H  
ATOM    800 3HD2 LEU A 303      -8.947 -24.117 -18.446                       H  
ATOM    801 N    GLN A 304     -11.631 -24.164 -13.964                       N  
ATOM    802 CA   GLN A 304     -11.838 -24.672 -12.612                       C  
ATOM    803 C    GLN A 304     -12.225 -26.142 -12.624                       C  
ATOM    804 O    GLN A 304     -11.887 -26.883 -11.693                       O  
ATOM    805 CB   GLN A 304     -12.917 -23.855 -11.899                       C  
ATOM    806 CG   GLN A 304     -12.977 -24.087 -10.399                       C  
ATOM    807 CD   GLN A 304     -11.799 -23.465  -9.668                       C  
ATOM    808 OE1  GLN A 304     -11.705 -22.244  -9.544                       O  
ATOM    809 NE2  GLN A 304     -10.891 -24.305  -9.185                       N  
ATOM    810 H    GLN A 304     -12.097 -23.469 -14.161                       H  
ATOM    811 HA   GLN A 304     -11.012 -24.582 -12.110                       H  
ATOM    812 HB2  GLN A 304     -12.743 -22.912 -12.046                       H  
ATOM    813 HB3  GLN A 304     -13.782 -24.091 -12.269                       H  
ATOM    814 HG2  GLN A 304     -13.791 -23.692 -10.049                       H  
ATOM    815 HG3  GLN A 304     -12.969 -25.041 -10.225                       H  
ATOM    816 1HE2 GLN A 304     -10.990 -25.152  -9.292                       H  
ATOM    817 2HE2 GLN A 304     -10.206 -24.001  -8.764                       H  
ATOM    818 N    LEU A 305     -12.931 -26.584 -13.668                       N  
ATOM    819 CA   LEU A 305     -13.347 -27.978 -13.752                       C  
ATOM    820 C    LEU A 305     -12.185 -28.883 -14.146                       C  
ATOM    821 O    LEU A 305     -11.941 -29.906 -13.498                       O  
ATOM    822 CB   LEU A 305     -14.501 -28.119 -14.744                       C  
ATOM    823 CG   LEU A 305     -14.974 -29.550 -15.013                       C  
ATOM    824 CD1  LEU A 305     -15.358 -30.248 -13.727                       C  
ATOM    825 CD2  LEU A 305     -16.144 -29.548 -15.975                       C  
ATOM    826 H    LEU A 305     -13.177 -26.098 -14.333                       H  
ATOM    827 HA   LEU A 305     -13.666 -28.264 -12.881                       H  
ATOM    828 HB2  LEU A 305     -15.261 -27.621 -14.404                       H  
ATOM    829 HB3  LEU A 305     -14.222 -27.742 -15.593                       H  
ATOM    830 HG   LEU A 305     -14.251 -30.051 -15.421                       H  
ATOM    831 1HD1 LEU A 305     -15.651 -31.149 -13.933                       H  
ATOM    832 2HD1 LEU A 305     -14.585 -30.277 -13.142                       H  
ATOM    833 3HD1 LEU A 305     -16.076 -29.754 -13.303                       H  
ATOM    834 1HD2 LEU A 305     -16.426 -30.463 -16.130                       H  
ATOM    835 2HD2 LEU A 305     -16.872 -29.038 -15.586                       H  
ATOM    836 3HD2 LEU A 305     -15.864 -29.142 -16.810                       H  
ATOM    837 N    GLN A 306     -11.456 -28.524 -15.208                       N  
ATOM    838 CA   GLN A 306     -10.319 -29.340 -15.622                       C  
ATOM    839 C    GLN A 306      -9.307 -29.473 -14.490                       C  
ATOM    840 O    GLN A 306      -8.740 -30.551 -14.274                       O  
ATOM    841 CB   GLN A 306      -9.643 -28.741 -16.860                       C  
ATOM    842 CG   GLN A 306     -10.565 -28.157 -17.929                       C  
ATOM    843 CD   GLN A 306     -11.664 -29.104 -18.377                       C  
ATOM    844 OE1  GLN A 306     -11.429 -30.291 -18.609                       O  
ATOM    845 NE2  GLN A 306     -12.876 -28.576 -18.512                       N  
ATOM    846 H    GLN A 306     -11.598 -27.828 -15.693                       H  
ATOM    847 HA   GLN A 306     -10.633 -30.228 -15.851                       H  
ATOM    848 HB2  GLN A 306      -9.054 -28.027 -16.568                       H  
ATOM    849 HB3  GLN A 306      -9.116 -29.436 -17.284                       H  
ATOM    850 HG2  GLN A 306     -10.988 -27.359 -17.575                       H  
ATOM    851 HG3  GLN A 306     -10.034 -27.930 -18.709                       H  
ATOM    852 1HE2 GLN A 306     -13.003 -27.742 -18.342                       H  
ATOM    853 2HE2 GLN A 306     -13.534 -29.068 -18.764                       H  
ATOM    854 N    SER A 307      -9.069 -28.385 -13.754                       N  
ATOM    855 CA   SER A 307      -8.085 -28.415 -12.678                       C  
ATOM    856 C    SER A 307      -8.533 -29.328 -11.542                       C  
ATOM    857 O    SER A 307      -7.754 -30.155 -11.054                       O  
ATOM    858 CB   SER A 307      -7.832 -26.996 -12.163                       C  
ATOM    859 OG   SER A 307      -9.048 -26.293 -11.969                       O  
ATOM    860 H    SER A 307      -9.460 -27.626 -13.859                       H  
ATOM    861 HA   SER A 307      -7.248 -28.760 -13.026                       H  
ATOM    862 HB3  SER A 307      -7.292 -26.518 -12.812                       H  
ATOM    863 HB2  SER A 307      -7.360 -27.049 -11.317                       H  
ATOM    864 HG   SER A 307      -9.467 -26.238 -12.694                       H  
ATOM    865 N    SER A 308      -9.787 -29.189 -11.103                       N  
ATOM    866 CA   SER A 308     -10.263 -29.981  -9.972                       C  
ATOM    867 C    SER A 308     -10.289 -31.466 -10.313                       C  
ATOM    868 O    SER A 308      -9.762 -32.296  -9.562                       O  
ATOM    869 CB   SER A 308     -11.650 -29.504  -9.543                       C  
ATOM    870 OG   SER A 308     -12.663 -30.107 -10.326                       O  
ATOM    871 H    SER A 308     -10.370 -28.652 -11.437                       H  
ATOM    872 HA   SER A 308      -9.659 -29.857  -9.224                       H  
ATOM    873 HB3  SER A 308     -11.700 -28.541  -9.652                       H  
ATOM    874 HB2  SER A 308     -11.790 -29.739  -8.612                       H  
ATOM    875 HG   SER A 308     -13.419 -29.835 -10.078                       H  
ATOM    876 N    ARG A 309     -10.896 -31.823 -11.447                       N  
ATOM    877 CA   ARG A 309     -11.059 -33.229 -11.799                       C  
ATOM    878 C    ARG A 309      -9.733 -33.939 -12.038                       C  
ATOM    879 O    ARG A 309      -9.712 -35.173 -12.083                       O  
ATOM    880 CB   ARG A 309     -11.952 -33.361 -13.034                       C  
ATOM    881 CG   ARG A 309     -13.360 -32.810 -12.827                       C  
ATOM    882 CD   ARG A 309     -14.176 -33.640 -11.838                       C  
ATOM    883 NE   ARG A 309     -15.156 -34.496 -12.503                       N  
ATOM    884 CZ   ARG A 309     -16.054 -35.242 -11.867                       C  
ATOM    885 NH1  ARG A 309     -16.107 -35.243 -10.541                       N  
ATOM    886 NH2  ARG A 309     -16.905 -35.988 -12.556                       N  
ATOM    887 H    ARG A 309     -11.219 -31.273 -12.024                       H  
ATOM    888 HA   ARG A 309     -11.504 -33.681 -11.065                       H  
ATOM    889 HB2  ARG A 309     -11.547 -32.872 -13.768                       H  
ATOM    890 HB3  ARG A 309     -12.031 -34.299 -13.266                       H  
ATOM    891 HG2  ARG A 309     -13.298 -31.906 -12.481                       H  
ATOM    892 HG3  ARG A 309     -13.827 -32.810 -13.677                       H  
ATOM    893 HD2  ARG A 309     -13.576 -34.208 -11.329                       H  
ATOM    894 HD3  ARG A 309     -14.654 -33.042 -11.242                       H  
ATOM    895 HE   ARG A 309     -15.151 -34.519 -13.363                       H  
ATOM    896 HH11 ARG A 309     -15.558 -34.760 -10.088                       H  
ATOM    897 HH12 ARG A 309     -16.690 -35.727 -10.134                       H  
ATOM    898 HH21 ARG A 309     -16.875 -35.991 -13.416                       H  
ATOM    899 HH22 ARG A 309     -17.486 -36.470 -12.145                       H  
ATOM    900 N    SER A 310      -8.636 -33.204 -12.199                       N  
ATOM    901 CA   SER A 310      -7.311 -33.804 -12.223                       C  
ATOM    902 C    SER A 310      -6.644 -33.773 -10.856                       C  
ATOM    903 O    SER A 310      -5.498 -34.219 -10.732                       O  
ATOM    904 CB   SER A 310      -6.421 -33.098 -13.255                       C  
ATOM    905 OG   SER A 310      -6.177 -31.748 -12.900                       O  
ATOM    906 H    SER A 310      -8.635 -32.350 -12.297                       H  
ATOM    907 HA   SER A 310      -7.395 -34.733 -12.490                       H  
ATOM    908 HB3  SER A 310      -6.864 -33.120 -14.117                       H  
ATOM    909 HB2  SER A 310      -5.573 -33.566 -13.309                       H  
ATOM    910 HG   SER A 310      -6.903 -31.328 -12.851                       H  
ATOM    911 N    ASN A 311      -7.336 -33.269  -9.835                       N  
ATOM    912 CA   ASN A 311      -6.811 -33.193  -8.473                       C  
ATOM    913 C    ASN A 311      -5.393 -32.625  -8.471                       C  
ATOM    914 O    ASN A 311      -4.428 -33.264  -8.047                       O  
ATOM    915 CB   ASN A 311      -6.863 -34.564  -7.796                       C  
ATOM    916 CG   ASN A 311      -8.278 -34.984  -7.450                       C  
ATOM    917 OD1  ASN A 311      -8.803 -35.958  -7.993                       O  
ATOM    918 ND2  ASN A 311      -8.907 -34.243  -6.541                       N  
ATOM    919 H    ASN A 311      -8.133 -32.956  -9.909                       H  
ATOM    920 HA   ASN A 311      -7.370 -32.590  -7.958                       H  
ATOM    921 HB2  ASN A 311      -6.491 -35.229  -8.396                       H  
ATOM    922 HB3  ASN A 311      -6.349 -34.532  -6.974                       H  
ATOM    923 2HD2 ASN A 311      -8.508 -33.570  -6.184                       H  
ATOM    924 1HD2 ASN A 311      -9.712 -34.438  -6.309                       H  
ATOM    925 N    ARG A 312      -5.291 -31.393  -8.964                       N  
ATOM    926 CA   ARG A 312      -4.018 -30.700  -9.081                       C  
ATOM    927 C    ARG A 312      -4.192 -29.238  -8.708                       C  
ATOM    928 O    ARG A 312      -5.084 -28.562  -9.229                       O  
ATOM    929 CB   ARG A 312      -3.463 -30.798 -10.502                       C  
ATOM    930 CG   ARG A 312      -2.824 -32.127 -10.820                       C  
ATOM    931 CD   ARG A 312      -2.378 -32.186 -12.269                       C  
ATOM    932 NE   ARG A 312      -1.485 -33.313 -12.522                       N  
ATOM    933 CZ   ARG A 312      -0.982 -33.616 -13.714                       C  
ATOM    934 NH1  ARG A 312      -1.283 -32.879 -14.777                       N  
ATOM    935 NH2  ARG A 312      -0.177 -34.661 -13.845                       N  
ATOM    936 H    ARG A 312      -5.961 -30.931  -9.241                       H  
ATOM    937 HA   ARG A 312      -3.376 -31.098  -8.473                       H  
ATOM    938 HB2  ARG A 312      -4.189 -30.661 -11.131                       H  
ATOM    939 HB3  ARG A 312      -2.791 -30.110 -10.623                       H  
ATOM    940 HG2  ARG A 312      -2.046 -32.252 -10.255                       H  
ATOM    941 HG3  ARG A 312      -3.468 -32.837 -10.669                       H  
ATOM    942 HD2  ARG A 312      -3.157 -32.284 -12.838                       H  
ATOM    943 HD3  ARG A 312      -1.904 -31.369 -12.489                       H  
ATOM    944 HE   ARG A 312      -1.271 -33.812 -11.856                       H  
ATOM    945 HH11 ARG A 312      -1.805 -32.201 -14.697                       H  
ATOM    946 HH12 ARG A 312      -0.955 -33.081 -15.547                       H  
ATOM    947 HH22 ARG A 312       0.148 -34.860 -14.616                       H  
ATOM    948 HH21 ARG A 312       0.019 -35.141 -13.159                       H  
ATOM    949 N    PHE A 313      -3.341 -28.761  -7.805                       N  
ATOM    950 CA   PHE A 313      -3.249 -27.336  -7.529                       C  
ATOM    951 C    PHE A 313      -2.498 -26.646  -8.662                       C  
ATOM    952 O    PHE A 313      -1.357 -27.004  -8.972                       O  
ATOM    953 CB   PHE A 313      -2.547 -27.098  -6.196                       C  
ATOM    954 CG   PHE A 313      -3.318 -27.600  -5.005                       C  
ATOM    955 CD1  PHE A 313      -4.583 -27.102  -4.718                       C  
ATOM    956 CD2  PHE A 313      -2.774 -28.559  -4.164                       C  
ATOM    957 CE1  PHE A 313      -5.294 -27.559  -3.620                       C  
ATOM    958 CE2  PHE A 313      -3.478 -29.017  -3.065                       C  
ATOM    959 CZ   PHE A 313      -4.740 -28.517  -2.792                       C  
ATOM    960 H    PHE A 313      -2.805 -29.245  -7.338                       H  
ATOM    961 HA   PHE A 313      -4.141 -26.958  -7.478                       H  
ATOM    962 HB2  PHE A 313      -1.691 -27.554  -6.208                       H  
ATOM    963 HB3  PHE A 313      -2.410 -26.145  -6.080                       H  
ATOM    964 HD1  PHE A 313      -4.959 -26.457  -5.273                       H  
ATOM    965 HD2  PHE A 313      -1.927 -28.899  -4.342                       H  
ATOM    966 HE1  PHE A 313      -6.141 -27.220  -3.439                       H  
ATOM    967 HE2  PHE A 313      -3.104 -29.663  -2.510                       H  
ATOM    968 HZ   PHE A 313      -5.214 -28.825  -2.054                       H  
ATOM    969 N    THR A 314      -3.138 -25.649  -9.271                       N  
ATOM    970 CA   THR A 314      -2.707 -25.105 -10.553                       C  
ATOM    971 C    THR A 314      -2.535 -23.597 -10.464                       C  
ATOM    972 O    THR A 314      -3.456 -22.886 -10.049                       O  
ATOM    973 CB   THR A 314      -3.724 -25.444 -11.647                       C  
ATOM    974 OG1  THR A 314      -4.011 -26.847 -11.618                       O  
ATOM    975 CG2  THR A 314      -3.181 -25.082 -13.008                       C  
ATOM    976 H    THR A 314      -3.838 -25.264  -8.953                       H  
ATOM    977 HA   THR A 314      -1.853 -25.497 -10.797                       H  
ATOM    978 HB   THR A 314      -4.540 -24.943 -11.497                       H  
ATOM    979 HG1  THR A 314      -4.569 -27.038 -12.216                       H  
ATOM    980 1HG2 THR A 314      -3.832 -25.300 -13.693                       H  
ATOM    981 2HG2 THR A 314      -2.990 -24.132 -13.046                       H  
ATOM    982 3HG2 THR A 314      -2.364 -25.575 -13.181                       H  
ATOM    983 N    TRP A 315      -1.366 -23.115 -10.880                       N  
ATOM    984 CA   TRP A 315      -1.115 -21.682 -10.948                       C  
ATOM    985 C    TRP A 315      -1.954 -21.035 -12.044                       C  
ATOM    986 O    TRP A 315      -2.196 -21.629 -13.098                       O  
ATOM    987 CB   TRP A 315       0.362 -21.406 -11.229                       C  
ATOM    988 CG   TRP A 315       1.295 -21.537 -10.052                       C  
ATOM    989 CD1  TRP A 315       2.491 -22.200 -10.028                       C  
ATOM    990 CD2  TRP A 315       1.123 -20.978  -8.740                       C  
ATOM    991 NE1  TRP A 315       3.069 -22.091  -8.787                       N  
ATOM    992 CE2  TRP A 315       2.250 -21.348  -7.978                       C  
ATOM    993 CE3  TRP A 315       0.126 -20.206  -8.135                       C  
ATOM    994 CZ2  TRP A 315       2.406 -20.974  -6.644                       C  
ATOM    995 CZ3  TRP A 315       0.284 -19.836  -6.809                       C  
ATOM    996 CH2  TRP A 315       1.415 -20.220  -6.080                       C  
ATOM    997 H    TRP A 315      -0.700 -23.599 -11.129                       H  
ATOM    998 HA   TRP A 315      -1.349 -21.272 -10.100                       H  
ATOM    999 HB2  TRP A 315       0.665 -22.029 -11.908                       H  
ATOM   1000 HB3  TRP A 315       0.445 -20.499 -11.564                       H  
ATOM   1001 HD1  TRP A 315       2.861 -22.655 -10.750                       H  
ATOM   1002 HE1  TRP A 315       3.822 -22.436  -8.555                       H  
ATOM   1003 HE3  TRP A 315      -0.628 -19.946  -8.613                       H  
ATOM   1004 HZ2  TRP A 315       3.155 -21.228  -6.156                       H  
ATOM   1005 HZ3  TRP A 315      -0.372 -19.322  -6.396                       H  
ATOM   1006 HH2  TRP A 315       1.494 -19.957  -5.192                       H  
ATOM   1007 N    MET A 316      -2.393 -19.804 -11.788                       N  
ATOM   1008 CA   MET A 316      -2.976 -18.947 -12.808                       C  
ATOM   1009 C    MET A 316      -2.243 -17.615 -12.784                       C  
ATOM   1010 O    MET A 316      -1.575 -17.265 -11.806                       O  
ATOM   1011 CB   MET A 316      -4.483 -18.730 -12.608                       C  
ATOM   1012 CG   MET A 316      -4.922 -18.626 -11.162                       C  
ATOM   1013 SD   MET A 316      -6.679 -18.246 -10.993                       S  
ATOM   1014 CE   MET A 316      -6.615 -16.466 -10.883                       C  
ATOM   1015 H    MET A 316      -2.362 -19.438 -11.010                       H  
ATOM   1016 HA   MET A 316      -2.848 -19.361 -13.676                       H  
ATOM   1017 HB2  MET A 316      -4.739 -17.906 -13.052                       H  
ATOM   1018 HB3  MET A 316      -4.959 -19.476 -13.006                       H  
ATOM   1019 HG2  MET A 316      -4.754 -19.472 -10.719                       H  
ATOM   1020 HG3  MET A 316      -4.419 -17.918 -10.729                       H  
ATOM   1021 HE3  MET A 316      -6.212 -16.114 -11.692                       H  
ATOM   1022 HE1  MET A 316      -7.517 -16.123 -10.786                       H  
ATOM   1023 HE2  MET A 316      -6.082 -16.216 -10.112                       H  
ATOM   1024 N    GLY A 317      -2.360 -16.876 -13.881                       N  
ATOM   1025 CA   GLY A 317      -1.618 -15.639 -14.025                       C  
ATOM   1026 C    GLY A 317      -2.226 -14.470 -13.279                       C  
ATOM   1027 O    GLY A 317      -2.655 -13.491 -13.900                       O  
ATOM   1028 H    GLY A 317      -2.862 -17.070 -14.552                       H  
ATOM   1029 HA2  GLY A 317      -0.715 -15.771 -13.697                       H  
ATOM   1030 HA3  GLY A 317      -1.568 -15.406 -14.965                       H  
ATOM   1031 N    LEU A 318      -2.266 -14.554 -11.949                       N  
ATOM   1032 CA   LEU A 318      -2.854 -13.509 -11.121                       C  
ATOM   1033 C    LEU A 318      -2.019 -13.355  -9.860                       C  
ATOM   1034 O    LEU A 318      -1.648 -14.354  -9.237                       O  
ATOM   1035 CB   LEU A 318      -4.310 -13.838 -10.765                       C  
ATOM   1036 CG   LEU A 318      -5.042 -12.831  -9.875                       C  
ATOM   1037 CD1  LEU A 318      -4.976 -11.442 -10.476                       C  
ATOM   1038 CD2  LEU A 318      -6.493 -13.238  -9.662                       C  
ATOM   1039 H    LEU A 318      -1.953 -15.217 -11.499                       H  
ATOM   1040 HA   LEU A 318      -2.839 -12.667 -11.604                       H  
ATOM   1041 HB2  LEU A 318      -4.815 -13.912 -11.591                       H  
ATOM   1042 HB3  LEU A 318      -4.324 -14.692 -10.305                       H  
ATOM   1043 HG   LEU A 318      -4.609 -12.803  -9.007                       H  
ATOM   1044 1HD1 LEU A 318      -5.445 -10.824  -9.894                       H  
ATOM   1045 2HD1 LEU A 318      -4.046 -11.178 -10.557                       H  
ATOM   1046 3HD1 LEU A 318      -5.394 -11.457 -11.351                       H  
ATOM   1047 1HD2 LEU A 318      -6.925 -12.580  -9.095                       H  
ATOM   1048 2HD2 LEU A 318      -6.939 -13.278 -10.522                       H  
ATOM   1049 3HD2 LEU A 318      -6.517 -14.109  -9.235                       H  
ATOM   1050 N    SER A 319      -1.731 -12.111  -9.483                       N  
ATOM   1051 CA   SER A 319      -0.851 -11.846  -8.356                       C  
ATOM   1052 C    SER A 319      -1.172 -10.477  -7.781                       C  
ATOM   1053 O    SER A 319      -1.947  -9.705  -8.349                       O  
ATOM   1054 CB   SER A 319       0.622 -11.909  -8.769                       C  
ATOM   1055 OG   SER A 319       0.864 -11.084  -9.895                       O  
ATOM   1056 H    SER A 319      -2.035 -11.404  -9.867                       H  
ATOM   1057 HA   SER A 319      -1.003 -12.510  -7.666                       H  
ATOM   1058 HB2  SER A 319       1.171 -11.603  -8.030                       H  
ATOM   1059 HB3  SER A 319       0.849 -12.825  -8.994                       H  
ATOM   1060 HG   SER A 319       1.674 -11.126 -10.113                       H  
ATOM   1061 N    ASP A 320      -0.567 -10.185  -6.631                       N  
ATOM   1062 CA   ASP A 320      -0.643  -8.854  -6.043                       C  
ATOM   1063 C    ASP A 320       0.755  -8.327  -5.741                       C  
ATOM   1064 O    ASP A 320       0.959  -7.597  -4.768                       O  
ATOM   1065 CB   ASP A 320      -1.516  -8.856  -4.787                       C  
ATOM   1066 CG   ASP A 320      -0.849  -9.528  -3.606                       C  
ATOM   1067 OD1  ASP A 320       0.108 -10.295  -3.819                       O  
ATOM   1068 OD2  ASP A 320      -1.287  -9.288  -2.462                       O  
ATOM   1069 H    ASP A 320      -0.104 -10.745  -6.171                       H  
ATOM   1070 HA   ASP A 320      -1.052  -8.253  -6.685                       H  
ATOM   1071 HB2  ASP A 320      -1.713  -7.939  -4.538                       H  
ATOM   1072 HB3  ASP A 320      -2.340  -9.332  -4.976                       H  
ATOM   1073 N    LEU A 321       1.724  -8.688  -6.581                       N  
ATOM   1074 CA   LEU A 321       3.106  -8.280  -6.379                       C  
ATOM   1075 C    LEU A 321       3.343  -6.820  -6.736                       C  
ATOM   1076 O    LEU A 321       4.328  -6.236  -6.271                       O  
ATOM   1077 CB   LEU A 321       4.026  -9.185  -7.199                       C  
ATOM   1078 CG   LEU A 321       4.145 -10.606  -6.637                       C  
ATOM   1079 CD1  LEU A 321       4.427 -11.611  -7.735                       C  
ATOM   1080 CD2  LEU A 321       5.227 -10.672  -5.566                       C  
ATOM   1081 H    LEU A 321       1.602  -9.172  -7.281                       H  
ATOM   1082 HA   LEU A 321       3.332  -8.396  -5.443                       H  
ATOM   1083 HB2  LEU A 321       3.678  -9.250  -8.102                       H  
ATOM   1084 HB3  LEU A 321       4.914  -8.796  -7.215                       H  
ATOM   1085 HG   LEU A 321       3.303 -10.849  -6.223                       H  
ATOM   1086 1HD1 LEU A 321       4.496 -12.495  -7.342                       H  
ATOM   1087 2HD1 LEU A 321       3.701 -11.589  -8.377                       H  
ATOM   1088 3HD1 LEU A 321       5.262 -11.376  -8.170                       H  
ATOM   1089 1HD2 LEU A 321       5.282 -11.580  -5.228                       H  
ATOM   1090 2HD2 LEU A 321       6.075 -10.413  -5.958                       H  
ATOM   1091 3HD2 LEU A 321       4.995 -10.064  -4.846                       H  
ATOM   1092 N    ASN A 322       2.469  -6.220  -7.547                       N  
ATOM   1093 CA   ASN A 322       2.541  -4.782  -7.776                       C  
ATOM   1094 C    ASN A 322       2.201  -3.992  -6.516                       C  
ATOM   1095 O    ASN A 322       2.695  -2.872  -6.339                       O  
ATOM   1096 CB   ASN A 322       1.594  -4.385  -8.905                       C  
ATOM   1097 CG   ASN A 322       0.184  -4.902  -8.689                       C  
ATOM   1098 OD1  ASN A 322      -0.551  -4.409  -7.831                       O  
ATOM   1099 ND2  ASN A 322      -0.200  -5.906  -9.467                       N  
ATOM   1100 H    ASN A 322       1.835  -6.619  -7.969                       H  
ATOM   1101 HA   ASN A 322       3.443  -4.548  -8.043                       H  
ATOM   1102 HB2  ASN A 322       1.555  -3.418  -8.961                       H  
ATOM   1103 HB3  ASN A 322       1.925  -4.753  -9.740                       H  
ATOM   1104 1HD2 ASN A 322      -0.990  -6.236  -9.385                       H  
ATOM   1105 2HD2 ASN A 322       0.341  -6.225 -10.055                       H  
ATOM   1106 N    GLN A 323       1.362  -4.551  -5.639                       N  
ATOM   1107 CA   GLN A 323       0.925  -3.859  -4.431                       C  
ATOM   1108 C    GLN A 323      -0.018  -4.743  -3.625                       C  
ATOM   1109 O    GLN A 323      -0.917  -5.378  -4.188                       O  
ATOM   1110 CB   GLN A 323       0.244  -2.534  -4.790                       C  
ATOM   1111 CG   GLN A 323      -0.476  -1.850  -3.631                       C  
ATOM   1112 CD   GLN A 323      -1.087  -0.523  -4.035                       C  
ATOM   1113 OE1  GLN A 323      -1.181  -0.208  -5.224                       O  
ATOM   1114 NE2  GLN A 323      -1.505   0.266  -3.048                       N  
ATOM   1115 H    GLN A 323       1.030  -5.339  -5.726                       H  
ATOM   1116 HA   GLN A 323       1.698  -3.661  -3.880                       H  
ATOM   1117 HB2  GLN A 323       0.919  -1.919  -5.119                       H  
ATOM   1118 HB3  GLN A 323      -0.412  -2.701  -5.484                       H  
ATOM   1119 HG2  GLN A 323      -1.189  -2.427  -3.315                       H  
ATOM   1120 HG3  GLN A 323       0.159  -1.684  -2.916                       H  
ATOM   1121 1HE2 GLN A 323      -1.422   0.012  -2.230                       H  
ATOM   1122 2HE2 GLN A 323      -1.858   1.029  -3.227                       H  
ATOM   1123 N    GLU A 324       0.170  -4.782  -2.308                       N  
ATOM   1124 CA   GLU A 324      -0.609  -5.684  -1.469                       C  
ATOM   1125 C    GLU A 324      -2.090  -5.335  -1.542                       C  
ATOM   1126 O    GLU A 324      -2.473  -4.164  -1.466                       O  
ATOM   1127 CB   GLU A 324      -0.116  -5.621  -0.022                       C  
ATOM   1128 CG   GLU A 324      -0.756  -6.652   0.904                       C  
ATOM   1129 CD   GLU A 324      -0.502  -8.085   0.464                       C  
ATOM   1130 OE1  GLU A 324       0.598  -8.368  -0.057                       O  
ATOM   1131 OE2  GLU A 324      -1.408  -8.928   0.638                       O  
ATOM   1132 H    GLU A 324       0.738  -4.299  -1.879                       H  
ATOM   1133 HA   GLU A 324      -0.496  -6.593  -1.788                       H  
ATOM   1134 HB2  GLU A 324       0.842  -5.770  -0.013                       H  
ATOM   1135 HB3  GLU A 324      -0.313  -4.741   0.336                       H  
ATOM   1136 HG3  GLU A 324      -1.715  -6.509   0.919                       H  
ATOM   1137 HG2  GLU A 324      -0.391  -6.544   1.796                       H  
ATOM   1138 N    GLY A 325      -2.923  -6.364  -1.690                       N  
ATOM   1139 CA   GLY A 325      -4.349  -6.188  -1.845                       C  
ATOM   1140 C    GLY A 325      -4.807  -5.866  -3.250                       C  
ATOM   1141 O    GLY A 325      -6.019  -5.881  -3.506                       O  
ATOM   1142 H    GLY A 325      -2.673  -7.187  -1.704                       H  
ATOM   1143 HA2  GLY A 325      -4.798  -7.000  -1.564                       H  
ATOM   1144 HA3  GLY A 325      -4.641  -5.468  -1.264                       H  
ATOM   1145 N    THR A 326      -3.889  -5.583  -4.173                       N  
ATOM   1146 CA   THR A 326      -4.232  -5.191  -5.538                       C  
ATOM   1147 C    THR A 326      -3.963  -6.380  -6.455                       C  
ATOM   1148 O    THR A 326      -2.834  -6.593  -6.905                       O  
ATOM   1149 CB   THR A 326      -3.429  -3.967  -5.962                       C  
ATOM   1150 OG1  THR A 326      -3.342  -3.049  -4.865                       O  
ATOM   1151 CG2  THR A 326      -4.100  -3.281  -7.131                       C  
ATOM   1152 H    THR A 326      -3.041  -5.612  -4.028                       H  
ATOM   1153 HA   THR A 326      -5.175  -4.972  -5.585                       H  
ATOM   1154 HB   THR A 326      -2.538  -4.239  -6.232                       H  
ATOM   1155 HG1  THR A 326      -2.961  -3.417  -4.213                       H  
ATOM   1156 1HG2 THR A 326      -3.586  -2.503  -7.398                       H  
ATOM   1157 2HG2 THR A 326      -4.162  -3.891  -7.883                       H  
ATOM   1158 3HG2 THR A 326      -4.994  -2.998  -6.881                       H  
ATOM   1159 N    TRP A 327      -5.008  -7.152  -6.735                       N  
ATOM   1160 CA   TRP A 327      -4.878  -8.360  -7.536                       C  
ATOM   1161 C    TRP A 327      -5.006  -8.022  -9.016                       C  
ATOM   1162 O    TRP A 327      -5.990  -7.409  -9.442                       O  
ATOM   1163 CB   TRP A 327      -5.925  -9.386  -7.111                       C  
ATOM   1164 CG   TRP A 327      -5.595  -9.995  -5.794                       C  
ATOM   1165 CD1  TRP A 327      -6.092  -9.640  -4.578                       C  
ATOM   1166 CD2  TRP A 327      -4.667 -11.058  -5.555                       C  
ATOM   1167 NE1  TRP A 327      -5.537 -10.420  -3.594                       N  
ATOM   1168 CE2  TRP A 327      -4.658 -11.300  -4.170                       C  
ATOM   1169 CE3  TRP A 327      -3.845 -11.831  -6.380                       C  
ATOM   1170 CZ2  TRP A 327      -3.863 -12.285  -3.590                       C  
ATOM   1171 CZ3  TRP A 327      -3.057 -12.808  -5.803                       C  
ATOM   1172 CH2  TRP A 327      -3.070 -13.026  -4.423                       C  
ATOM   1173 H    TRP A 327      -5.811  -6.995  -6.469                       H  
ATOM   1174 HA   TRP A 327      -4.000  -8.746  -7.389                       H  
ATOM   1175 HB2  TRP A 327      -6.788  -8.949  -7.035                       H  
ATOM   1176 HB3  TRP A 327      -5.965 -10.094  -7.772                       H  
ATOM   1177 HD1  TRP A 327      -6.716  -8.965  -4.435                       H  
ATOM   1178 HE1  TRP A 327      -5.713 -10.367  -2.754                       H  
ATOM   1179 HE3  TRP A 327      -3.831 -11.692  -7.299                       H  
ATOM   1180 HZ2  TRP A 327      -3.870 -12.433  -2.672                       H  
ATOM   1181 HZ3  TRP A 327      -2.506 -13.329  -6.343                       H  
ATOM   1182 HH2  TRP A 327      -2.528 -13.690  -4.063                       H  
ATOM   1183 N    GLN A 328      -4.007  -8.431  -9.795                       N  
ATOM   1184 CA   GLN A 328      -3.862  -7.962 -11.164                       C  
ATOM   1185 C    GLN A 328      -3.312  -9.086 -12.028                       C  
ATOM   1186 O    GLN A 328      -2.350  -9.757 -11.642                       O  
ATOM   1187 CB   GLN A 328      -2.934  -6.743 -11.210                       C  
ATOM   1188 CG   GLN A 328      -2.882  -6.016 -12.544                       C  
ATOM   1189 CD   GLN A 328      -1.904  -4.856 -12.525                       C  
ATOM   1190 OE1  GLN A 328      -1.081  -4.708 -13.428                       O  
ATOM   1191 NE2  GLN A 328      -1.989  -4.025 -11.490                       N  
ATOM   1192 H    GLN A 328      -3.397  -8.984  -9.549                       H  
ATOM   1193 HA   GLN A 328      -4.730  -7.702 -11.512                       H  
ATOM   1194 HB2  GLN A 328      -3.231  -6.105 -10.542                       H  
ATOM   1195 HB3  GLN A 328      -2.033  -7.034 -11.002                       H  
ATOM   1196 HG2  GLN A 328      -2.600  -6.637 -13.234                       H  
ATOM   1197 HG3  GLN A 328      -3.763  -5.665 -12.750                       H  
ATOM   1198 1HE2 GLN A 328      -2.577  -4.161 -10.878                       H  
ATOM   1199 2HE2 GLN A 328      -1.456  -3.352 -11.434                       H  
ATOM   1200 N    TRP A 329      -3.925  -9.280 -13.191                       N  
ATOM   1201 CA   TRP A 329      -3.505 -10.330 -14.105                       C  
ATOM   1202 C    TRP A 329      -2.203  -9.949 -14.800                       C  
ATOM   1203 O    TRP A 329      -1.890  -8.768 -14.978                       O  
ATOM   1204 CB   TRP A 329      -4.600 -10.592 -15.134                       C  
ATOM   1205 CG   TRP A 329      -5.912 -10.952 -14.506                       C  
ATOM   1206 CD1  TRP A 329      -6.907 -10.097 -14.137                       C  
ATOM   1207 CD2  TRP A 329      -6.364 -12.267 -14.163                       C  
ATOM   1208 NE1  TRP A 329      -7.956 -10.798 -13.591                       N  
ATOM   1209 CE2  TRP A 329      -7.646 -12.133 -13.596                       C  
ATOM   1210 CE3  TRP A 329      -5.811 -13.544 -14.284                       C  
ATOM   1211 CZ2  TRP A 329      -8.382 -13.226 -13.153                       C  
ATOM   1212 CZ3  TRP A 329      -6.542 -14.625 -13.848                       C  
ATOM   1213 CH2  TRP A 329      -7.814 -14.461 -13.287                       C  
ATOM   1214 H    TRP A 329      -4.590  -8.813 -13.474                       H  
ATOM   1215 HA   TRP A 329      -3.354 -11.148 -13.605                       H  
ATOM   1216 HB2  TRP A 329      -4.731  -9.792 -15.666                       H  
ATOM   1217 HB3  TRP A 329      -4.328 -11.328 -15.704                       H  
ATOM   1218 HD1  TRP A 329      -6.881  -9.173 -14.241                       H  
ATOM   1219 HE1  TRP A 329      -8.687 -10.455 -13.294                       H  
ATOM   1220 HE3  TRP A 329      -4.967 -13.662 -14.658                       H  
ATOM   1221 HZ2  TRP A 329      -9.228 -13.121 -12.780                       H  
ATOM   1222 HZ3  TRP A 329      -6.182 -15.479 -13.924                       H  
ATOM   1223 HH2  TRP A 329      -8.283 -15.211 -12.998                       H  
ATOM   1224 N    VAL A 330      -1.439 -10.970 -15.199                       N  
ATOM   1225 CA   VAL A 330      -0.111 -10.746 -15.759                       C  
ATOM   1226 C    VAL A 330      -0.147  -9.979 -17.071                       C  
ATOM   1227 O    VAL A 330       0.912  -9.619 -17.593                       O  
ATOM   1228 CB   VAL A 330       0.650 -12.079 -15.951                       C  
ATOM   1229 CG1  VAL A 330       1.064 -12.641 -14.615                       C  
ATOM   1230 CG2  VAL A 330      -0.182 -13.093 -16.717                       C  
ATOM   1231 H    VAL A 330      -1.669 -11.798 -15.154                       H  
ATOM   1232 HA   VAL A 330       0.398 -10.213 -15.128                       H  
ATOM   1233 HB   VAL A 330       1.455 -11.909 -16.463                       H  
ATOM   1234 1HG1 VAL A 330       1.539 -13.475 -14.757                       H  
ATOM   1235 2HG1 VAL A 330       1.644 -12.002 -14.171                       H  
ATOM   1236 3HG1 VAL A 330       0.271 -12.798 -14.079                       H  
ATOM   1237 1HG2 VAL A 330       0.330 -13.911 -16.816                       H  
ATOM   1238 2HG2 VAL A 330      -0.998 -13.270 -16.224                       H  
ATOM   1239 3HG2 VAL A 330      -0.396 -12.729 -17.591                       H  
ATOM   1240 N    ASP A 331      -1.329  -9.726 -17.626                       N  
ATOM   1241 CA   ASP A 331      -1.465  -8.807 -18.745                       C  
ATOM   1242 C    ASP A 331      -1.746  -7.380 -18.287                       C  
ATOM   1243 O    ASP A 331      -2.188  -6.555 -19.092                       O  
ATOM   1244 CB   ASP A 331      -2.570  -9.283 -19.695                       C  
ATOM   1245 CG   ASP A 331      -3.961  -9.145 -19.100                       C  
ATOM   1246 OD1  ASP A 331      -4.094  -8.611 -17.979                       O  
ATOM   1247 OD2  ASP A 331      -4.931  -9.575 -19.759                       O  
ATOM   1248 H    ASP A 331      -2.071 -10.077 -17.369                       H  
ATOM   1249 HA   ASP A 331      -0.632  -8.798 -19.243                       H  
ATOM   1250 HB2  ASP A 331      -2.538  -8.753 -20.507                       H  
ATOM   1251 HB3  ASP A 331      -2.424 -10.219 -19.904                       H  
ATOM   1252 N    GLY A 332      -1.523  -7.080 -17.013                       N  
ATOM   1253 CA   GLY A 332      -1.788  -5.755 -16.495                       C  
ATOM   1254 C    GLY A 332      -3.233  -5.553 -16.090                       C  
ATOM   1255 O    GLY A 332      -3.520  -4.791 -15.160                       O  
ATOM   1256 H    GLY A 332      -1.216  -7.632 -16.429                       H  
ATOM   1257 HA2  GLY A 332      -1.228  -5.596 -15.718                       H  
ATOM   1258 HA3  GLY A 332      -1.565  -5.096 -17.171                       H  
ATOM   1259 N    SER A 333      -4.151  -6.238 -16.767                       N  
ATOM   1260 CA   SER A 333      -5.568  -6.029 -16.505                       C  
ATOM   1261 C    SER A 333      -5.870  -6.317 -15.034                       C  
ATOM   1262 O    SER A 333      -5.253  -7.208 -14.437                       O  
ATOM   1263 CB   SER A 333      -6.421  -6.922 -17.411                       C  
ATOM   1264 OG   SER A 333      -6.288  -8.288 -17.064                       O  
ATOM   1265 H    SER A 333      -3.981  -6.821 -17.376                       H  
ATOM   1266 HA   SER A 333      -5.796  -5.104 -16.687                       H  
ATOM   1267 HB2  SER A 333      -7.351  -6.664 -17.320                       H  
ATOM   1268 HB3  SER A 333      -6.133  -6.802 -18.330                       H  
ATOM   1269 HG   SER A 333      -5.486  -8.527 -17.139                       H  
ATOM   1270 N    PRO A 334      -6.790  -5.582 -14.414                       N  
ATOM   1271 CA   PRO A 334      -7.049  -5.762 -12.986                       C  
ATOM   1272 C    PRO A 334      -8.057  -6.878 -12.734                       C  
ATOM   1273 O    PRO A 334      -8.726  -7.369 -13.646                       O  
ATOM   1274 CB   PRO A 334      -7.627  -4.404 -12.576                       C  
ATOM   1275 CG   PRO A 334      -8.396  -3.976 -13.787                       C  
ATOM   1276 CD   PRO A 334      -7.653  -4.534 -14.991                       C  
ATOM   1277 HA   PRO A 334      -6.228  -5.935 -12.500                       H  
ATOM   1278 HB3  PRO A 334      -6.908  -3.783 -12.382                       H  
ATOM   1279 HB2  PRO A 334      -8.214  -4.511 -11.811                       H  
ATOM   1280 HG2  PRO A 334      -9.294  -4.339 -13.745                       H  
ATOM   1281 HG3  PRO A 334      -8.424  -3.007 -13.826                       H  
ATOM   1282 HD2  PRO A 334      -8.278  -4.923 -15.623                       H  
ATOM   1283 HD3  PRO A 334      -7.113  -3.843 -15.405                       H  
ATOM   1284 N    LEU A 335      -8.157  -7.264 -11.463                       N  
ATOM   1285 CA   LEU A 335      -9.149  -8.246 -11.037                       C  
ATOM   1286 C    LEU A 335     -10.465  -7.521 -10.792                       C  
ATOM   1287 O    LEU A 335     -10.579  -6.722  -9.858                       O  
ATOM   1288 CB   LEU A 335      -8.680  -8.984  -9.786                       C  
ATOM   1289 CG   LEU A 335      -9.645 -10.039  -9.237                       C  
ATOM   1290 CD1  LEU A 335      -9.785 -11.204 -10.203                       C  
ATOM   1291 CD2  LEU A 335      -9.196 -10.528  -7.861                       C  
ATOM   1292 H    LEU A 335      -7.659  -6.971 -10.826                       H  
ATOM   1293 HA   LEU A 335      -9.284  -8.897 -11.744                       H  
ATOM   1294 HB2  LEU A 335      -7.844  -9.433  -9.990                       H  
ATOM   1295 HB3  LEU A 335      -8.533  -8.332  -9.083                       H  
ATOM   1296 HG   LEU A 335     -10.520  -9.636  -9.134                       H  
ATOM   1297 1HD1 LEU A 335     -10.400 -11.853  -9.827                       H  
ATOM   1298 2HD1 LEU A 335     -10.127 -10.873 -11.048                       H  
ATOM   1299 3HD1 LEU A 335      -8.914 -11.611 -10.335                       H  
ATOM   1300 1HD2 LEU A 335      -9.825 -11.194  -7.542                       H  
ATOM   1301 2HD2 LEU A 335      -8.311 -10.920  -7.938                       H  
ATOM   1302 3HD2 LEU A 335      -9.172  -9.775  -7.251                       H  
ATOM   1303 N    LEU A 336     -11.459  -7.796 -11.631                       N  
ATOM   1304 CA   LEU A 336     -12.716  -7.074 -11.555                       C  
ATOM   1305 C    LEU A 336     -13.533  -7.548 -10.356                       C  
ATOM   1306 O    LEU A 336     -13.374  -8.682  -9.895                       O  
ATOM   1307 CB   LEU A 336     -13.523  -7.270 -12.833                       C  
ATOM   1308 CG   LEU A 336     -12.832  -6.804 -14.112                       C  
ATOM   1309 CD1  LEU A 336     -13.616  -7.263 -15.330                       C  
ATOM   1310 CD2  LEU A 336     -12.675  -5.292 -14.109                       C  
ATOM   1311 H    LEU A 336     -11.428  -8.393 -12.249                       H  
ATOM   1312 HA   LEU A 336     -12.538  -6.126 -11.448                       H  
ATOM   1313 HB2  LEU A 336     -13.716  -8.216 -12.933                       H  
ATOM   1314 HB3  LEU A 336     -14.354  -6.776 -12.752                       H  
ATOM   1315 HG   LEU A 336     -11.948  -7.198 -14.157                       H  
ATOM   1316 1HD1 LEU A 336     -13.162  -6.957 -16.130                       H  
ATOM   1317 2HD1 LEU A 336     -13.665  -8.232 -15.326                       H  
ATOM   1318 3HD1 LEU A 336     -14.509  -6.886 -15.291                       H  
ATOM   1319 1HD2 LEU A 336     -12.235  -5.019 -14.929                       H  
ATOM   1320 2HD2 LEU A 336     -13.553  -4.884 -14.052                       H  
ATOM   1321 3HD2 LEU A 336     -12.139  -5.033 -13.343                       H  
ATOM   1322 N    PRO A 337     -14.416  -6.696  -9.828                       N  
ATOM   1323 CA   PRO A 337     -15.289  -7.148  -8.732                       C  
ATOM   1324 C    PRO A 337     -16.072  -8.399  -9.080                       C  
ATOM   1325 O    PRO A 337     -16.286  -9.259  -8.218                       O  
ATOM   1326 CB   PRO A 337     -16.211  -5.942  -8.505                       C  
ATOM   1327 CG   PRO A 337     -15.440  -4.777  -9.001                       C  
ATOM   1328 CD   PRO A 337     -14.644  -5.281 -10.165                       C  
ATOM   1329 HA   PRO A 337     -14.767  -7.309  -7.930                       H  
ATOM   1330 HB2  PRO A 337     -17.029  -6.055  -9.014                       H  
ATOM   1331 HB3  PRO A 337     -16.403  -5.850  -7.559                       H  
ATOM   1332 HG2  PRO A 337     -16.051  -4.078  -9.282                       H  
ATOM   1333 HG3  PRO A 337     -14.852  -4.454  -8.300                       H  
ATOM   1334 HD2  PRO A 337     -15.158  -5.207 -10.985                       H  
ATOM   1335 HD3  PRO A 337     -13.800  -4.808 -10.229                       H  
ATOM   1336 N    SER A 338     -16.500  -8.525 -10.335                       N  
ATOM   1337 CA   SER A 338     -17.286  -9.684 -10.737                       C  
ATOM   1338 C    SER A 338     -16.522 -10.979 -10.496                       C  
ATOM   1339 O    SER A 338     -17.104 -11.981 -10.069                       O  
ATOM   1340 CB   SER A 338     -17.678  -9.552 -12.209                       C  
ATOM   1341 OG   SER A 338     -17.952  -8.197 -12.531                       O  
ATOM   1342 H    SER A 338     -16.349  -7.959 -10.965                       H  
ATOM   1343 HA   SER A 338     -18.100  -9.713 -10.211                       H  
ATOM   1344 HB2  SER A 338     -16.945  -9.867 -12.761                       H  
ATOM   1345 HB3  SER A 338     -18.472 -10.084 -12.374                       H  
ATOM   1346 HG   SER A 338     -18.167  -8.133 -13.341                       H  
ATOM   1347 N    PHE A 339     -15.213 -10.977 -10.752                       N  
ATOM   1348 CA   PHE A 339     -14.420 -12.195 -10.632                       C  
ATOM   1349 C    PHE A 339     -14.103 -12.563  -9.188                       C  
ATOM   1350 O    PHE A 339     -13.701 -13.703  -8.929                       O  
ATOM   1351 CB   PHE A 339     -13.104 -12.051 -11.397                       C  
ATOM   1352 CG   PHE A 339     -13.259 -12.088 -12.889                       C  
ATOM   1353 CD1  PHE A 339     -13.740 -13.222 -13.519                       C  
ATOM   1354 CD2  PHE A 339     -12.899 -10.997 -13.663                       C  
ATOM   1355 CE1  PHE A 339     -13.874 -13.263 -14.889                       C  
ATOM   1356 CE2  PHE A 339     -13.030 -11.032 -15.033                       C  
ATOM   1357 CZ   PHE A 339     -13.518 -12.167 -15.648                       C  
ATOM   1358 H    PHE A 339     -14.764 -10.285 -10.996                       H  
ATOM   1359 HA   PHE A 339     -14.915 -12.931 -11.025                       H  
ATOM   1360 HB2  PHE A 339     -12.698 -11.202 -11.163                       H  
ATOM   1361 HB3  PHE A 339     -12.515 -12.778 -11.143                       H  
ATOM   1362 HD1  PHE A 339     -13.981 -13.963 -13.011                       H  
ATOM   1363 HD2  PHE A 339     -12.570 -10.230 -13.253                       H  
ATOM   1364 HE1  PHE A 339     -14.203 -14.029 -15.302                       H  
ATOM   1365 HE2  PHE A 339     -12.790 -10.293 -15.543                       H  
ATOM   1366 HZ   PHE A 339     -13.608 -12.193 -16.573                       H  
ATOM   1367 N    LYS A 340     -14.264 -11.633  -8.246                       N  
ATOM   1368 CA   LYS A 340     -13.868 -11.891  -6.869                       C  
ATOM   1369 C    LYS A 340     -14.731 -12.946  -6.190                       C  
ATOM   1370 O    LYS A 340     -14.362 -13.420  -5.110                       O  
ATOM   1371 CB   LYS A 340     -13.901 -10.585  -6.072                       C  
ATOM   1372 CG   LYS A 340     -12.551  -9.888  -6.015                       C  
ATOM   1373 CD   LYS A 340     -12.670  -8.378  -6.116                       C  
ATOM   1374 CE   LYS A 340     -11.354  -7.705  -5.739                       C  
ATOM   1375 NZ   LYS A 340     -11.297  -6.275  -6.155                       N  
ATOM   1376 H    LYS A 340     -14.597 -10.851  -8.381                       H  
ATOM   1377 HA   LYS A 340     -12.953 -12.214  -6.866                       H  
ATOM   1378 HB2  LYS A 340     -14.533  -9.979  -6.488                       H  
ATOM   1379 HB3  LYS A 340     -14.176 -10.779  -5.163                       H  
ATOM   1380 HG2  LYS A 340     -12.120 -10.100  -5.172                       H  
ATOM   1381 HG3  LYS A 340     -12.003 -10.197  -6.754                       H  
ATOM   1382 HD2  LYS A 340     -12.890  -8.133  -7.028                       H  
ATOM   1383 HD3  LYS A 340     -13.358  -8.068  -5.507                       H  
ATOM   1384 HE2  LYS A 340     -11.245  -7.741  -4.776                       H  
ATOM   1385 HE3  LYS A 340     -10.624  -8.172  -6.174                       H  
ATOM   1386 HZ1  LYS A 340     -10.516  -5.920  -5.918                       H  
ATOM   1387 HZ2  LYS A 340     -11.387  -6.211  -7.038                       H  
ATOM   1388 HZ3  LYS A 340     -11.953  -5.818  -5.764                       H  
ATOM   1389 N    GLN A 341     -15.858 -13.332  -6.792                       N  
ATOM   1390 CA   GLN A 341     -16.668 -14.405  -6.229                       C  
ATOM   1391 C    GLN A 341     -16.000 -15.762  -6.380                       C  
ATOM   1392 O    GLN A 341     -16.398 -16.716  -5.705                       O  
ATOM   1393 CB   GLN A 341     -18.045 -14.435  -6.896                       C  
ATOM   1394 CG   GLN A 341     -17.995 -14.613  -8.414                       C  
ATOM   1395 CD   GLN A 341     -19.322 -15.045  -9.011                       C  
ATOM   1396 OE1  GLN A 341     -20.029 -15.885  -8.451                       O  
ATOM   1397 NE2  GLN A 341     -19.665 -14.474 -10.160                       N  
ATOM   1398 H    GLN A 341     -16.169 -12.992  -7.518                       H  
ATOM   1399 HA   GLN A 341     -16.798 -14.238  -5.282                       H  
ATOM   1400 HB2  GLN A 341     -18.554 -15.175  -6.528                       H  
ATOM   1401 HB3  GLN A 341     -18.500 -13.599  -6.711                       H  
ATOM   1402 HG2  GLN A 341     -17.745 -13.769  -8.822                       H  
ATOM   1403 HG3  GLN A 341     -17.336 -15.292  -8.630                       H  
ATOM   1404 1HE2 GLN A 341     -19.146 -13.892 -10.522                       H  
ATOM   1405 2HE2 GLN A 341     -20.407 -14.684 -10.540                       H  
ATOM   1406 N    TYR A 342     -15.000 -15.871  -7.252                       N  
ATOM   1407 CA   TYR A 342     -14.358 -17.148  -7.521                       C  
ATOM   1408 C    TYR A 342     -13.290 -17.492  -6.496                       C  
ATOM   1409 O    TYR A 342     -12.830 -18.639  -6.463                       O  
ATOM   1410 CB   TYR A 342     -13.765 -17.136  -8.933                       C  
ATOM   1411 CG   TYR A 342     -14.813 -16.885  -9.990                       C  
ATOM   1412 CD1  TYR A 342     -15.978 -17.639 -10.027                       C  
ATOM   1413 CD2  TYR A 342     -14.659 -15.876 -10.927                       C  
ATOM   1414 CE1  TYR A 342     -16.950 -17.412 -10.977                       C  
ATOM   1415 CE2  TYR A 342     -15.629 -15.639 -11.886                       C  
ATOM   1416 CZ   TYR A 342     -16.773 -16.412 -11.904                       C  
ATOM   1417 OH   TYR A 342     -17.746 -16.187 -12.849                       O  
ATOM   1418 H    TYR A 342     -14.675 -15.214  -7.702                       H  
ATOM   1419 HA   TYR A 342     -15.031 -17.846  -7.491                       H  
ATOM   1420 HB2  TYR A 342     -13.101 -16.431  -8.993                       H  
ATOM   1421 HB3  TYR A 342     -13.354 -17.996  -9.113                       H  
ATOM   1422 HD1  TYR A 342     -16.102 -18.317  -9.402                       H  
ATOM   1423 HD2  TYR A 342     -13.888 -15.355 -10.917                       H  
ATOM   1424 HE1  TYR A 342     -17.722 -17.931 -10.991                       H  
ATOM   1425 HE2  TYR A 342     -15.512 -14.963 -12.513                       H  
ATOM   1426 HH   TYR A 342     -17.517 -15.554 -13.351                       H  
ATOM   1427 N    TRP A 343     -12.889 -16.538  -5.661                       N  
ATOM   1428 CA   TRP A 343     -12.106 -16.879  -4.487                       C  
ATOM   1429 C    TRP A 343     -12.852 -17.920  -3.665                       C  
ATOM   1430 O    TRP A 343     -14.086 -17.927  -3.607                       O  
ATOM   1431 CB   TRP A 343     -11.853 -15.642  -3.623                       C  
ATOM   1432 CG   TRP A 343     -10.880 -14.639  -4.163                       C  
ATOM   1433 CD1  TRP A 343     -11.144 -13.341  -4.484                       C  
ATOM   1434 CD2  TRP A 343      -9.484 -14.839  -4.415                       C  
ATOM   1435 NE1  TRP A 343     -10.001 -12.720  -4.924                       N  
ATOM   1436 CE2  TRP A 343      -8.967 -13.618  -4.892                       C  
ATOM   1437 CE3  TRP A 343      -8.622 -15.930  -4.285                       C  
ATOM   1438 CZ2  TRP A 343      -7.629 -13.460  -5.243                       C  
ATOM   1439 CZ3  TRP A 343      -7.296 -15.772  -4.633                       C  
ATOM   1440 CH2  TRP A 343      -6.811 -14.545  -5.108                       C  
ATOM   1441 H    TRP A 343     -13.056 -15.699  -5.752                       H  
ATOM   1442 HA   TRP A 343     -11.251 -17.250  -4.759                       H  
ATOM   1443 HB2  TRP A 343     -12.698 -15.184  -3.495                       H  
ATOM   1444 HB3  TRP A 343     -11.515 -15.937  -2.763                       H  
ATOM   1445 HD1  TRP A 343     -11.977 -12.934  -4.411                       H  
ATOM   1446 HE1  TRP A 343      -9.945 -11.901  -5.182                       H  
ATOM   1447 HE3  TRP A 343      -8.935 -16.747  -3.969                       H  
ATOM   1448 HZ2  TRP A 343      -7.306 -12.648  -5.561                       H  
ATOM   1449 HZ3  TRP A 343      -6.713 -16.492  -4.551                       H  
ATOM   1450 HH2  TRP A 343      -5.913 -14.469  -5.336                       H  
ATOM   1451 N    ASN A 344     -12.099 -18.813  -3.032                       N  
ATOM   1452 CA   ASN A 344     -12.681 -19.693  -2.030                       C  
ATOM   1453 C    ASN A 344     -13.082 -18.894  -0.797                       C  
ATOM   1454 O    ASN A 344     -12.502 -17.850  -0.491                       O  
ATOM   1455 CB   ASN A 344     -11.693 -20.784  -1.631                       C  
ATOM   1456 CG   ASN A 344     -11.568 -21.859  -2.674                       C  
ATOM   1457 OD1  ASN A 344     -12.563 -22.314  -3.234                       O  
ATOM   1458 ND2  ASN A 344     -10.337 -22.275  -2.946                       N  
ATOM   1459 H    ASN A 344     -11.256 -18.928  -3.163                       H  
ATOM   1460 HA   ASN A 344     -13.475 -20.116  -2.394                       H  
ATOM   1461 HB2  ASN A 344     -10.818 -20.387  -1.503                       H  
ATOM   1462 HB3  ASN A 344     -11.995 -21.199  -0.808                       H  
ATOM   1463 1HD2 ASN A 344     -10.211 -22.889  -3.535                       H  
ATOM   1464 2HD2 ASN A 344      -9.666 -21.932  -2.532                       H  
ATOM   1465 N    ARG A 345     -14.088 -19.394  -0.085                       N  
ATOM   1466 CA   ARG A 345     -14.532 -18.713   1.123                       C  
ATOM   1467 C    ARG A 345     -13.369 -18.592   2.097                       C  
ATOM   1468 O    ARG A 345     -12.617 -19.549   2.312                       O  
ATOM   1469 CB   ARG A 345     -15.695 -19.461   1.774                       C  
ATOM   1470 CG   ARG A 345     -16.349 -18.663   2.884                       C  
ATOM   1471 CD   ARG A 345     -17.549 -19.369   3.491                       C  
ATOM   1472 NE   ARG A 345     -17.925 -18.756   4.764                       N  
ATOM   1473 CZ   ARG A 345     -19.110 -18.887   5.352                       C  
ATOM   1474 NH1  ARG A 345     -19.337 -18.284   6.510                       N  
ATOM   1475 NH2  ARG A 345     -20.071 -19.607   4.787                       N  
ATOM   1476 H    ARG A 345     -14.522 -20.111  -0.275                       H  
ATOM   1477 HA   ARG A 345     -14.833 -17.820   0.895                       H  
ATOM   1478 HB2  ARG A 345     -16.368 -19.647   1.100                       H  
ATOM   1479 HB3  ARG A 345     -15.365 -20.290   2.153                       H  
ATOM   1480 HG2  ARG A 345     -15.701 -18.515   3.590                       H  
ATOM   1481 HG3  ARG A 345     -16.650 -17.814   2.527                       H  
ATOM   1482 HD2  ARG A 345     -18.303 -19.301   2.884                       H  
ATOM   1483 HD3  ARG A 345     -17.328 -20.299   3.653                       H  
ATOM   1484 HE   ARG A 345     -17.335 -18.274   5.163                       H  
ATOM   1485 HH11 ARG A 345     -18.719 -17.814   6.878                       H  
ATOM   1486 HH12 ARG A 345     -20.103 -18.363   6.893                       H  
ATOM   1487 HH21 ARG A 345     -19.928 -20.000   4.035                       H  
ATOM   1488 HH22 ARG A 345     -20.834 -19.685   5.174                       H  
ATOM   1489 N    GLY A 346     -13.216 -17.405   2.678                       N  
ATOM   1490 CA   GLY A 346     -12.091 -17.130   3.541                       C  
ATOM   1491 C    GLY A 346     -10.810 -16.796   2.813                       C  
ATOM   1492 O    GLY A 346      -9.786 -16.569   3.469                       O  
ATOM   1493 H    GLY A 346     -13.757 -16.743   2.583                       H  
ATOM   1494 HA2  GLY A 346     -12.311 -16.383   4.119                       H  
ATOM   1495 HA3  GLY A 346     -11.925 -17.905   4.100                       H  
ATOM   1496 N    GLU A 347     -10.829 -16.768   1.485                       N  
ATOM   1497 CA   GLU A 347      -9.678 -16.368   0.699                       C  
ATOM   1498 C    GLU A 347     -10.002 -15.087  -0.059                       C  
ATOM   1499 O    GLU A 347     -11.176 -14.795  -0.313                       O  
ATOM   1500 CB   GLU A 347      -9.272 -17.457  -0.305                       C  
ATOM   1501 CG   GLU A 347      -9.200 -18.871   0.264                       C  
ATOM   1502 CD   GLU A 347      -8.011 -19.084   1.182                       C  
ATOM   1503 OE1  GLU A 347      -7.077 -18.256   1.153                       O  
ATOM   1504 OE2  GLU A 347      -8.008 -20.085   1.928                       O  
ATOM   1505 H    GLU A 347     -11.514 -16.982   1.010                       H  
ATOM   1506 HA   GLU A 347      -8.927 -16.196   1.288                       H  
ATOM   1507 HB2  GLU A 347      -9.918 -17.466  -1.028                       H  
ATOM   1508 HB3  GLU A 347      -8.394 -17.239  -0.657                       H  
ATOM   1509 HG3  GLU A 347      -9.128 -19.502  -0.470                       H  
ATOM   1510 HG2  GLU A 347     -10.006 -19.047   0.773                       H  
ATOM   1511 N    PRO A 348      -8.990 -14.285  -0.415                       N  
ATOM   1512 CA   PRO A 348      -7.579 -14.461  -0.061                       C  
ATOM   1513 C    PRO A 348      -7.310 -14.041   1.375                       C  
ATOM   1514 O    PRO A 348      -7.806 -12.998   1.799                       O  
ATOM   1515 CB   PRO A 348      -6.856 -13.544  -1.048                       C  
ATOM   1516 CG   PRO A 348      -7.837 -12.461  -1.319                       C  
ATOM   1517 CD   PRO A 348      -9.197 -13.095  -1.255                       C  
ATOM   1518 HA   PRO A 348      -7.299 -15.380  -0.197                       H  
ATOM   1519 HB2  PRO A 348      -6.052 -13.189  -0.639                       H  
ATOM   1520 HB3  PRO A 348      -6.647 -14.033  -1.859                       H  
ATOM   1521 HG3  PRO A 348      -7.676 -12.093  -2.202                       H  
ATOM   1522 HG2  PRO A 348      -7.752 -11.771  -0.642                       H  
ATOM   1523 HD3  PRO A 348      -9.490 -13.355  -2.143                       H  
ATOM   1524 HD2  PRO A 348      -9.831 -12.492  -0.836                       H  
ATOM   1525 N    ASN A 349      -6.542 -14.841   2.114                       N  
ATOM   1526 CA   ASN A 349      -6.251 -14.551   3.510                       C  
ATOM   1527 C    ASN A 349      -4.809 -14.133   3.763                       C  
ATOM   1528 O    ASN A 349      -4.514 -13.630   4.853                       O  
ATOM   1529 CB   ASN A 349      -6.584 -15.771   4.379                       C  
ATOM   1530 CG   ASN A 349      -5.946 -17.043   3.864                       C  
ATOM   1531 OD1  ASN A 349      -4.863 -17.018   3.277                       O  
ATOM   1532 ND2  ASN A 349      -6.622 -18.165   4.070                       N  
ATOM   1533 H    ASN A 349      -6.176 -15.563   1.824                       H  
ATOM   1534 HA   ASN A 349      -6.822 -13.821   3.799                       H  
ATOM   1535 HB2  ASN A 349      -6.261 -15.616   5.280                       H  
ATOM   1536 HB3  ASN A 349      -7.546 -15.900   4.389                       H  
ATOM   1537 1HD2 ASN A 349      -6.304 -18.915   3.796                       H  
ATOM   1538 2HD2 ASN A 349      -7.377 -18.142   4.482                       H  
ATOM   1539 N    ASN A 350      -3.908 -14.334   2.800                       N  
ATOM   1540 CA   ASN A 350      -2.534 -13.839   2.896                       C  
ATOM   1541 C    ASN A 350      -1.831 -14.387   4.136                       C  
ATOM   1542 O    ASN A 350      -1.098 -13.675   4.824                       O  
ATOM   1543 CB   ASN A 350      -2.509 -12.309   2.888                       C  
ATOM   1544 CG   ASN A 350      -1.113 -11.747   2.698                       C  
ATOM   1545 OD1  ASN A 350      -0.573 -11.758   1.592                       O  
ATOM   1546 ND2  ASN A 350      -0.526 -11.244   3.776                       N  
ATOM   1547 H    ASN A 350      -4.071 -14.761   2.071                       H  
ATOM   1548 HA   ASN A 350      -2.040 -14.145   2.119                       H  
ATOM   1549 HB2  ASN A 350      -3.064 -11.988   2.160                       H  
ATOM   1550 HB3  ASN A 350      -2.851 -11.983   3.735                       H  
ATOM   1551 1HD2 ASN A 350       0.266 -10.913   3.719                       H  
ATOM   1552 2HD2 ASN A 350      -0.935 -11.252   4.532                       H  
ATOM   1553 N    VAL A 351      -2.084 -15.664   4.444                       N  
ATOM   1554 CA   VAL A 351      -1.497 -16.327   5.647                       C  
ATOM   1555 C    VAL A 351      -0.015 -16.597   5.375                       C  
ATOM   1556 O    VAL A 351       0.284 -17.384   4.460                       O  
ATOM   1557 CB   VAL A 351      -2.276 -17.603   6.039                       C  
ATOM   1558 CG1  VAL A 351      -2.337 -18.650   4.936                       C  
ATOM   1559 CG2  VAL A 351      -1.727 -18.220   7.314                       C  
ATOM   1560 H    VAL A 351      -2.610 -16.207   3.935                       H  
ATOM   1561 HA   VAL A 351      -1.555 -15.702   6.390                       H  
ATOM   1562 HB   VAL A 351      -3.205 -17.323   6.226                       H  
ATOM   1563 1HG1 VAL A 351      -3.010 -19.317   5.162                       H  
ATOM   1564 2HG1 VAL A 351      -2.576 -18.228   4.095                       H  
ATOM   1565 3HG1 VAL A 351      -1.473 -19.084   4.848                       H  
ATOM   1566 1HG2 VAL A 351      -2.292 -18.967   7.581                       H  
ATOM   1567 2HG2 VAL A 351      -0.822 -18.539   7.158                       H  
ATOM   1568 3HG2 VAL A 351      -1.720 -17.551   8.020                       H  
ATOM   1569 N    GLY A 352       0.881 -15.948   6.121                       N  
ATOM   1570 CA   GLY A 352       2.336 -16.107   5.938                       C  
ATOM   1571 C    GLY A 352       2.816 -15.344   4.720                       C  
ATOM   1572 O    GLY A 352       3.914 -15.676   4.242                       O  
ATOM   1573 H    GLY A 352       0.640 -15.346   6.760                       H  
ATOM   1574 HA2  GLY A 352       2.803 -15.771   6.743                       H  
ATOM   1575 HA3  GLY A 352       2.548 -17.068   5.831                       H  
ATOM   1576 N    GLU A 353       2.043 -14.363   4.240                       N  
ATOM   1577 CA   GLU A 353       2.366 -13.569   3.022                       C  
ATOM   1578 C    GLU A 353       2.156 -14.472   1.806                       C  
ATOM   1579 O    GLU A 353       2.957 -15.408   1.635                       O  
ATOM   1580 CB   GLU A 353       3.780 -12.985   3.074                       C  
ATOM   1581 CG   GLU A 353       4.072 -12.221   4.352                       C  
ATOM   1582 CD   GLU A 353       3.067 -11.129   4.670                       C  
ATOM   1583 OE1  GLU A 353       2.932 -10.196   3.854                       O  
ATOM   1584 OE2  GLU A 353       2.413 -11.220   5.726                       O  
ATOM   1585 H    GLU A 353       1.249 -14.134   4.625                       H  
ATOM   1586 HA   GLU A 353       1.724 -12.825   2.966                       H  
ATOM   1587 HB2  GLU A 353       4.431 -13.706   2.975                       H  
ATOM   1588 HB3  GLU A 353       3.891 -12.378   2.313                       H  
ATOM   1589 HG2  GLU A 353       4.095 -12.851   5.103                       H  
ATOM   1590 HG3  GLU A 353       4.961 -11.813   4.282                       H  
ATOM   1591 N    GLU A 354       1.131 -14.209   0.992                       N  
ATOM   1592 CA   GLU A 354       0.784 -15.042  -0.155                       C  
ATOM   1593 C    GLU A 354       0.342 -14.128  -1.287                       C  
ATOM   1594 O    GLU A 354      -0.668 -13.430  -1.161                       O  
ATOM   1595 CB   GLU A 354      -0.320 -16.041   0.209                       C  
ATOM   1596 CG   GLU A 354       0.121 -17.083   1.231                       C  
ATOM   1597 CD   GLU A 354      -1.018 -17.951   1.735                       C  
ATOM   1598 OE1  GLU A 354      -2.188 -17.530   1.625                       O  
ATOM   1599 OE2  GLU A 354      -0.738 -19.057   2.244                       O  
ATOM   1600 H    GLU A 354       0.628 -13.516   1.077                       H  
ATOM   1601 HA   GLU A 354       1.566 -15.537  -0.445                       H  
ATOM   1602 HB2  GLU A 354      -1.072 -15.556   0.583                       H  
ATOM   1603 HB3  GLU A 354      -0.596 -16.510  -0.594                       H  
ATOM   1604 HG2  GLU A 354       0.780 -17.665   0.822                       H  
ATOM   1605 HG3  GLU A 354       0.510 -16.629   1.995                       H  
ATOM   1606 N    ASP A 355       1.094 -14.132  -2.389                       N  
ATOM   1607 CA   ASP A 355       0.942 -13.118  -3.426                       C  
ATOM   1608 C    ASP A 355       0.610 -13.684  -4.802                       C  
ATOM   1609 O    ASP A 355       0.646 -12.934  -5.786                       O  
ATOM   1610 CB   ASP A 355       2.221 -12.285  -3.512                       C  
ATOM   1611 CG   ASP A 355       2.581 -11.646  -2.192                       C  
ATOM   1612 OD1  ASP A 355       1.669 -11.105  -1.529                       O  
ATOM   1613 OD2  ASP A 355       3.771 -11.697  -1.812                       O  
ATOM   1614 H    ASP A 355       1.702 -14.716  -2.558                       H  
ATOM   1615 HA   ASP A 355       0.220 -12.522  -3.172                       H  
ATOM   1616 HB2  ASP A 355       2.956 -12.859  -3.780                       H  
ATOM   1617 HB3  ASP A 355       2.096 -11.578  -4.165                       H  
ATOM   1618 N    CYX A 356       0.287 -14.970  -4.906                       N  
ATOM   1619 CA   CYX A 356      -0.064 -15.574  -6.183                       C  
ATOM   1620 C    CYX A 356      -1.299 -16.448  -6.012                       C  
ATOM   1621 O    CYX A 356      -1.532 -17.020  -4.944                       O  
ATOM   1622 CB   CYX A 356       1.098 -16.398  -6.750                       C  
ATOM   1623 SG   CYX A 356       2.501 -15.395  -7.330                       S  
ATOM   1624 H    CYX A 356       0.264 -15.517  -4.244                       H  
ATOM   1625 HA   CYX A 356      -0.276 -14.874  -6.819                       H  
ATOM   1626 HB2  CYX A 356       1.426 -16.993  -6.058                       H  
ATOM   1627 HB3  CYX A 356       0.775 -16.918  -7.503                       H  
ATOM   1628 N    ALA A 357      -2.091 -16.541  -7.077                       N  
ATOM   1629 CA   ALA A 357      -3.381 -17.211  -7.037                       C  
ATOM   1630 C    ALA A 357      -3.329 -18.539  -7.781                       C  
ATOM   1631 O    ALA A 357      -2.621 -18.688  -8.779                       O  
ATOM   1632 CB   ALA A 357      -4.477 -16.329  -7.642                       C  
ATOM   1633 H    ALA A 357      -1.896 -16.215  -7.849                       H  
ATOM   1634 HA   ALA A 357      -3.616 -17.392  -6.113                       H  
ATOM   1635 HB3  ALA A 357      -4.252 -16.134  -8.565                       H  
ATOM   1636 HB1  ALA A 357      -5.323 -16.803  -7.600                       H  
ATOM   1637 HB2  ALA A 357      -4.535 -15.505  -7.134                       H  
ATOM   1638 N    GLU A 358      -4.106 -19.500  -7.285                       N  
ATOM   1639 CA   GLU A 358      -4.127 -20.849  -7.827                       C  
ATOM   1640 C    GLU A 358      -5.558 -21.359  -7.858                       C  
ATOM   1641 O    GLU A 358      -6.437 -20.846  -7.162                       O  
ATOM   1642 CB   GLU A 358      -3.267 -21.808  -6.992                       C  
ATOM   1643 CG   GLU A 358      -3.632 -21.811  -5.506                       C  
ATOM   1644 CD   GLU A 358      -3.299 -23.117  -4.800                       C  
ATOM   1645 OE1  GLU A 358      -3.762 -23.308  -3.653                       O  
ATOM   1646 OE2  GLU A 358      -2.577 -23.949  -5.387                       O  
ATOM   1647 H    GLU A 358      -4.640 -19.388  -6.621                       H  
ATOM   1648 HA   GLU A 358      -3.784 -20.838  -8.735                       H  
ATOM   1649 HB2  GLU A 358      -3.385 -22.710  -7.329                       H  
ATOM   1650 HB3  GLU A 358      -2.337 -21.545  -7.070                       H  
ATOM   1651 HG2  GLU A 358      -3.144 -21.100  -5.062                       H  
ATOM   1652 HG3  GLU A 358      -4.586 -21.661  -5.417                       H  
ATOM   1653 N    PHE A 359      -5.779 -22.387  -8.675                       N  
ATOM   1654 CA   PHE A 359      -7.015 -23.156  -8.614                       C  
ATOM   1655 C    PHE A 359      -6.888 -24.191  -7.503                       C  
ATOM   1656 O    PHE A 359      -6.014 -25.063  -7.561                       O  
ATOM   1657 CB   PHE A 359      -7.303 -23.844  -9.946                       C  
ATOM   1658 CG   PHE A 359      -7.501 -22.900 -11.099                       C  
ATOM   1659 CD1  PHE A 359      -8.728 -22.297 -11.316                       C  
ATOM   1660 CD2  PHE A 359      -6.465 -22.635 -11.981                       C  
ATOM   1661 CE1  PHE A 359      -8.913 -21.438 -12.382                       C  
ATOM   1662 CE2  PHE A 359      -6.645 -21.777 -13.046                       C  
ATOM   1663 CZ   PHE A 359      -7.871 -21.179 -13.247                       C  
ATOM   1664 H    PHE A 359      -5.225 -22.659  -9.274                       H  
ATOM   1665 HA   PHE A 359      -7.755 -22.565  -8.404                       H  
ATOM   1666 HB2  PHE A 359      -6.556 -24.424 -10.164                       H  
ATOM   1667 HB3  PHE A 359      -8.111 -24.373  -9.855                       H  
ATOM   1668 HD1  PHE A 359      -9.434 -22.469 -10.735                       H  
ATOM   1669 HD2  PHE A 359      -5.637 -23.037 -11.849                       H  
ATOM   1670 HE1  PHE A 359      -9.740 -21.035 -12.515                       H  
ATOM   1671 HE2  PHE A 359      -5.942 -21.604 -13.629                       H  
ATOM   1672 HZ   PHE A 359      -7.994 -20.600 -13.964                       H  
ATOM   1673 N    SER A 360      -7.749 -24.085  -6.491                       N  
ATOM   1674 CA   SER A 360      -7.793 -25.027  -5.376                       C  
ATOM   1675 C    SER A 360      -9.251 -25.399  -5.152                       C  
ATOM   1676 O    SER A 360     -10.033 -24.587  -4.648                       O  
ATOM   1677 CB   SER A 360      -7.181 -24.432  -4.106                       C  
ATOM   1678 OG   SER A 360      -7.387 -25.295  -3.001                       O  
ATOM   1679 H    SER A 360      -8.333 -23.458  -6.429                       H  
ATOM   1680 HA   SER A 360      -7.301 -25.830  -5.608                       H  
ATOM   1681 HB2  SER A 360      -6.228 -24.311  -4.241                       H  
ATOM   1682 HB3  SER A 360      -7.602 -23.577  -3.923                       H  
ATOM   1683 HG   SER A 360      -7.048 -24.961  -2.308                       H  
ATOM   1684 N    GLY A 361      -9.617 -26.618  -5.534                       N  
ATOM   1685 CA   GLY A 361     -10.978 -27.096  -5.374                       C  
ATOM   1686 C    GLY A 361     -12.035 -26.351  -6.168                       C  
ATOM   1687 O    GLY A 361     -12.012 -26.351  -7.403                       O  
ATOM   1688 H    GLY A 361      -9.086 -27.192  -5.892                       H  
ATOM   1689 HA2  GLY A 361     -11.013 -28.029  -5.637                       H  
ATOM   1690 HA3  GLY A 361     -11.219 -27.042  -4.436                       H  
ATOM   1691 N    ASN A 362     -12.983 -25.727  -5.466                       N  
ATOM   1692 CA   ASN A 362     -14.099 -25.070  -6.133                       C  
ATOM   1693 C    ASN A 362     -13.742 -23.694  -6.673                       C  
ATOM   1694 O    ASN A 362     -14.431 -23.201  -7.572                       O  
ATOM   1695 CB   ASN A 362     -15.287 -24.952  -5.171                       C  
ATOM   1696 CG   ASN A 362     -16.041 -26.261  -5.013                       C  
ATOM   1697 OD1  ASN A 362     -15.877 -27.186  -5.813                       O  
ATOM   1698 ND2  ASN A 362     -16.876 -26.344  -3.983                       N  
ATOM   1699 H    ASN A 362     -13.000 -25.672  -4.608                       H  
ATOM   1700 HA   ASN A 362     -14.380 -25.618  -6.883                       H  
ATOM   1701 HB2  ASN A 362     -14.962 -24.685  -4.297                       H  
ATOM   1702 HB3  ASN A 362     -15.906 -24.288  -5.513                       H  
ATOM   1703 1HD2 ASN A 362     -17.326 -27.065  -3.852                       H  
ATOM   1704 2HD2 ASN A 362     -16.965 -25.678  -3.447                       H  
ATOM   1705 N    GLY A 363     -12.694 -23.075  -6.164                       N  
ATOM   1706 CA   GLY A 363     -12.359 -21.709  -6.530                       C  
ATOM   1707 C    GLY A 363     -10.880 -21.454  -6.441                       C  
ATOM   1708 O    GLY A 363     -10.064 -22.336  -6.726                       O  
ATOM   1709 H    GLY A 363     -12.152 -23.427  -5.597                       H  
ATOM   1710 HA2  GLY A 363     -12.649 -21.535  -7.439                       H  
ATOM   1711 HA3  GLY A 363     -12.816 -21.092  -5.937                       H  
ATOM   1712 N    TRP A 364     -10.531 -20.237  -6.040                       N  
ATOM   1713 CA   TRP A 364      -9.153 -19.781  -6.008                       C  
ATOM   1714 C    TRP A 364      -8.663 -19.646  -4.573                       C  
ATOM   1715 O    TRP A 364      -9.446 -19.483  -3.634                       O  
ATOM   1716 CB   TRP A 364      -9.005 -18.430  -6.715                       C  
ATOM   1717 CG   TRP A 364      -9.574 -18.379  -8.101                       C  
ATOM   1718 CD1  TRP A 364      -9.874 -19.435  -8.913                       C  
ATOM   1719 CD2  TRP A 364      -9.914 -17.198  -8.837                       C  
ATOM   1720 NE1  TRP A 364     -10.377 -18.982 -10.111                       N  
ATOM   1721 CE2  TRP A 364     -10.412 -17.613 -10.088                       C  
ATOM   1722 CE3  TRP A 364      -9.844 -15.829  -8.560                       C  
ATOM   1723 CZ2  TRP A 364     -10.838 -16.709 -11.058                       C  
ATOM   1724 CZ3  TRP A 364     -10.267 -14.933  -9.526                       C  
ATOM   1725 CH2  TRP A 364     -10.757 -15.377 -10.759                       C  
ATOM   1726 H    TRP A 364     -11.093 -19.642  -5.775                       H  
ATOM   1727 HA   TRP A 364      -8.590 -20.427  -6.464                       H  
ATOM   1728 HB3  TRP A 364      -8.061 -18.216  -6.779                       H  
ATOM   1729 HB2  TRP A 364      -9.457 -17.754  -6.187                       H  
ATOM   1730 HD1  TRP A 364      -9.753 -20.330  -8.690                       H  
ATOM   1731 HE1  TRP A 364     -10.630 -19.478 -10.767                       H  
ATOM   1732 HE3  TRP A 364      -9.519 -15.526  -7.743                       H  
ATOM   1733 HZ2  TRP A 364     -11.164 -17.001 -11.879                       H  
ATOM   1734 HZ3  TRP A 364     -10.225 -14.020  -9.352                       H  
ATOM   1735 HH2  TRP A 364     -11.035 -14.752 -11.389                       H  
ATOM   1736 N    ASN A 365      -7.341 -19.705  -4.424                       N  
ATOM   1737 CA   ASN A 365      -6.677 -19.417  -3.164                       C  
ATOM   1738 C    ASN A 365      -5.378 -18.688  -3.456                       C  
ATOM   1739 O    ASN A 365      -4.727 -18.929  -4.477                       O  
ATOM   1740 CB   ASN A 365      -6.395 -20.693  -2.351                       C  
ATOM   1741 CG   ASN A 365      -5.256 -20.519  -1.349                       C  
ATOM   1742 OD1  ASN A 365      -5.350 -19.726  -0.409                       O  
ATOM   1743 ND2  ASN A 365      -4.179 -21.279  -1.540                       N  
ATOM   1744 H    ASN A 365      -6.798 -19.916  -5.056                       H  
ATOM   1745 HA   ASN A 365      -7.240 -18.834  -2.630                       H  
ATOM   1746 HB2  ASN A 365      -7.194 -20.936  -1.857                       H  
ATOM   1747 HB3  ASN A 365      -6.152 -21.408  -2.960                       H  
ATOM   1748 2HD2 ASN A 365      -4.150 -21.824  -2.205                       H  
ATOM   1749 1HD2 ASN A 365      -3.510 -21.220  -1.003                       H  
ATOM   1750 N    ASP A 366      -5.022 -17.773  -2.563                       N  
ATOM   1751 CA   ASP A 366      -3.726 -17.118  -2.614                       C  
ATOM   1752 C    ASP A 366      -2.711 -17.977  -1.873                       C  
ATOM   1753 O    ASP A 366      -2.984 -18.459  -0.768                       O  
ATOM   1754 CB   ASP A 366      -3.802 -15.720  -2.000                       C  
ATOM   1755 CG   ASP A 366      -4.204 -15.743  -0.531                       C  
ATOM   1756 OD1  ASP A 366      -4.933 -16.670  -0.121                       O  
ATOM   1757 OD2  ASP A 366      -3.793 -14.826   0.214                       O  
ATOM   1758 H    ASP A 366      -5.520 -17.513  -1.912                       H  
ATOM   1759 HA   ASP A 366      -3.442 -17.034  -3.538                       H  
ATOM   1760 HB2  ASP A 366      -2.931 -15.298  -2.066                       H  
ATOM   1761 HB3  ASP A 366      -4.462 -15.198  -2.483                       H  
ATOM   1762 N    ASP A 367      -1.550 -18.186  -2.492                       N  
ATOM   1763 CA   ASP A 367      -0.492 -18.989  -1.899                       C  
ATOM   1764 C    ASP A 367       0.847 -18.314  -2.166                       C  
ATOM   1765 O    ASP A 367       0.922 -17.270  -2.819                       O  
ATOM   1766 CB   ASP A 367      -0.512 -20.420  -2.445                       C  
ATOM   1767 CG   ASP A 367      -0.095 -21.443  -1.407                       C  
ATOM   1768 OD1  ASP A 367       0.822 -21.144  -0.612                       O  
ATOM   1769 OD2  ASP A 367      -0.692 -22.541  -1.379                       O  
ATOM   1770 H    ASP A 367      -1.352 -17.869  -3.267                       H  
ATOM   1771 HA   ASP A 367      -0.624 -19.030  -0.939                       H  
ATOM   1772 HB2  ASP A 367      -1.412 -20.636  -2.735                       H  
ATOM   1773 HB3  ASP A 367       0.102 -20.483  -3.193                       H  
ATOM   1774 N    LYS A 368       1.912 -18.921  -1.650                       N  
ATOM   1775 CA   LYS A 368       3.251 -18.367  -1.790                       C  
ATOM   1776 C    LYS A 368       3.782 -18.625  -3.194                       C  
ATOM   1777 O    LYS A 368       3.780 -19.763  -3.673                       O  
ATOM   1778 CB   LYS A 368       4.180 -18.972  -0.739                       C  
ATOM   1779 CG   LYS A 368       3.858 -18.507   0.677                       C  
ATOM   1780 CD   LYS A 368       4.561 -19.335   1.738                       C  
ATOM   1781 CE   LYS A 368       4.287 -18.781   3.134                       C  
ATOM   1782 NZ   LYS A 368       4.841 -19.638   4.227                       N  
ATOM   1783 H    LYS A 368       1.884 -19.660  -1.211                       H  
ATOM   1784 HA   LYS A 368       3.217 -17.408  -1.649                       H  
ATOM   1785 HB2  LYS A 368       4.097 -19.938  -0.763                       H  
ATOM   1786 HB3  LYS A 368       5.093 -18.713  -0.939                       H  
ATOM   1787 HG2  LYS A 368       4.142 -17.585   0.779                       H  
ATOM   1788 HG3  LYS A 368       2.902 -18.579   0.824                       H  
ATOM   1789 HD2  LYS A 368       4.235 -20.248   1.703                       H  
ATOM   1790 HD3  LYS A 368       5.519 -19.313   1.583                       H  
ATOM   1791 HE2  LYS A 368       4.692 -17.903   3.209                       H  
ATOM   1792 HE3  LYS A 368       3.328 -18.715   3.263                       H  
ATOM   1793 HZ1  LYS A 368       4.657 -19.277   5.019                       H  
ATOM   1794 HZ2  LYS A 368       4.479 -20.450   4.189                       H  
ATOM   1795 HZ3  LYS A 368       5.723 -19.710   4.139                       H  
ATOM   1796 N    CYX A 369       4.246 -17.560  -3.850                       N  
ATOM   1797 CA   CYX A 369       4.632 -17.662  -5.253                       C  
ATOM   1798 C    CYX A 369       5.795 -18.624  -5.457                       C  
ATOM   1799 O    CYX A 369       5.925 -19.215  -6.535                       O  
ATOM   1800 CB   CYX A 369       4.987 -16.279  -5.798                       C  
ATOM   1801 SG   CYX A 369       3.640 -15.074  -5.678                       S  
ATOM   1802 H    CYX A 369       4.345 -16.777  -3.508                       H  
ATOM   1803 HA   CYX A 369       3.877 -17.997  -5.761                       H  
ATOM   1804 HB3  CYX A 369       5.226 -16.364  -6.734                       H  
ATOM   1805 HB2  CYX A 369       5.741 -15.930  -5.297                       H  
ATOM   1806 N    ASN A 370       6.652 -18.791  -4.453                       N  
ATOM   1807 CA   ASN A 370       7.775 -19.708  -4.589                       C  
ATOM   1808 C    ASN A 370       7.384 -21.156  -4.323                       C  
ATOM   1809 O    ASN A 370       8.238 -22.044  -4.429                       O  
ATOM   1810 CB   ASN A 370       8.910 -19.297  -3.651                       C  
ATOM   1811 CG   ASN A 370      10.223 -19.968  -4.006                       C  
ATOM   1812 OD1  ASN A 370      10.417 -20.410  -5.138                       O  
ATOM   1813 ND2  ASN A 370      11.132 -20.050  -3.039                       N  
ATOM   1814 H    ASN A 370       6.606 -18.390  -3.694                       H  
ATOM   1815 HA   ASN A 370       8.109 -19.656  -5.498                       H  
ATOM   1816 HB2  ASN A 370       9.037 -18.337  -3.709                       H  
ATOM   1817 HB3  ASN A 370       8.679 -19.548  -2.743                       H  
ATOM   1818 1HD2 ASN A 370      11.891 -20.422  -3.194                       H  
ATOM   1819 2HD2 ASN A 370      10.960 -19.730  -2.260                       H  
ATOM   1820 N    LEU A 371       6.125 -21.414  -3.983                       N  
ATOM   1821 CA   LEU A 371       5.640 -22.775  -3.810                       C  
ATOM   1822 C    LEU A 371       5.388 -23.392  -5.178                       C  
ATOM   1823 O    LEU A 371       4.739 -22.780  -6.031                       O  
ATOM   1824 CB   LEU A 371       4.357 -22.774  -2.980                       C  
ATOM   1825 CG   LEU A 371       3.889 -24.097  -2.371                       C  
ATOM   1826 CD1  LEU A 371       4.829 -24.540  -1.256                       C  
ATOM   1827 CD2  LEU A 371       2.460 -23.968  -1.855                       C  
ATOM   1828 H    LEU A 371       5.528 -20.811  -3.846                       H  
ATOM   1829 HA   LEU A 371       6.308 -23.305  -3.349                       H  
ATOM   1830 HB2  LEU A 371       4.479 -22.153  -2.244                       H  
ATOM   1831 HB3  LEU A 371       3.636 -22.454  -3.545                       H  
ATOM   1832 HG   LEU A 371       3.898 -24.781  -3.058                       H  
ATOM   1833 1HD1 LEU A 371       4.509 -25.379  -0.889                       H  
ATOM   1834 2HD1 LEU A 371       5.719 -24.657  -1.622                       H  
ATOM   1835 3HD1 LEU A 371       4.841 -23.860  -0.565                       H  
ATOM   1836 1HD2 LEU A 371       2.184 -24.816  -1.474                       H  
ATOM   1837 2HD2 LEU A 371       2.431 -23.275  -1.177                       H  
ATOM   1838 3HD2 LEU A 371       1.878 -23.732  -2.595                       H  
ATOM   1839 N    ALA A 372       5.903 -24.599  -5.389                       N  
ATOM   1840 CA   ALA A 372       5.830 -25.232  -6.699                       C  
ATOM   1841 C    ALA A 372       4.489 -25.935  -6.881                       C  
ATOM   1842 O    ALA A 372       4.054 -26.699  -6.014                       O  
ATOM   1843 CB   ALA A 372       6.980 -26.224  -6.871                       C  
ATOM   1844 H    ALA A 372       6.299 -25.071  -4.790                       H  
ATOM   1845 HA   ALA A 372       5.911 -24.552  -7.387                       H  
ATOM   1846 HB1  ALA A 372       6.914 -26.634  -7.747                       H  
ATOM   1847 HB2  ALA A 372       7.821 -25.748  -6.790                       H  
ATOM   1848 HB3  ALA A 372       6.916 -26.903  -6.181                       H  
ATOM   1849 N    LYS A 373       3.837 -25.669  -8.015                       N  
ATOM   1850 CA   LYS A 373       2.554 -26.264  -8.366                       C  
ATOM   1851 C    LYS A 373       2.520 -26.496  -9.872                       C  
ATOM   1852 O    LYS A 373       3.471 -26.179 -10.593                       O  
ATOM   1853 CB   LYS A 373       1.379 -25.368  -7.953                       C  
ATOM   1854 CG   LYS A 373       1.413 -24.856  -6.531                       C  
ATOM   1855 CD   LYS A 373       0.271 -23.881  -6.297                       C  
ATOM   1856 CE   LYS A 373       0.190 -23.449  -4.844                       C  
ATOM   1857 NZ   LYS A 373      -0.152 -24.582  -3.938                       N  
ATOM   1858 H    LYS A 373       4.132 -25.127  -8.615                       H  
ATOM   1859 HA   LYS A 373       2.461 -27.120  -7.919                       H  
ATOM   1860 HB2  LYS A 373       1.362 -24.596  -8.540                       H  
ATOM   1861 HB3  LYS A 373       0.557 -25.873  -8.060                       H  
ATOM   1862 HG2  LYS A 373       1.315 -25.600  -5.916                       H  
ATOM   1863 HG3  LYS A 373       2.251 -24.393  -6.374                       H  
ATOM   1864 HD2  LYS A 373       0.410 -23.091  -6.841                       H  
ATOM   1865 HD3  LYS A 373      -0.567 -24.309  -6.533                       H  
ATOM   1866 HE2  LYS A 373       1.050 -23.093  -4.570                       H  
ATOM   1867 HE3  LYS A 373      -0.497 -22.771  -4.752                       H  
ATOM   1868 HZ1  LYS A 373      -0.192 -24.296  -3.096                       H  
ATOM   1869 HZ2  LYS A 373      -0.942 -24.925  -4.165                       H  
ATOM   1870 HZ3  LYS A 373       0.468 -25.218  -3.999                       H  
ATOM   1871 N    PHE A 374       1.404 -27.043 -10.350                       N  
ATOM   1872 CA   PHE A 374       1.163 -27.160 -11.780                       C  
ATOM   1873 C    PHE A 374       0.737 -25.802 -12.337                       C  
ATOM   1874 O    PHE A 374       0.583 -24.823 -11.601                       O  
ATOM   1875 CB   PHE A 374       0.106 -28.229 -12.053                       C  
ATOM   1876 CG   PHE A 374       0.555 -29.626 -11.726                       C  
ATOM   1877 CD1  PHE A 374       1.326 -30.347 -12.622                       C  
ATOM   1878 CD2  PHE A 374       0.198 -30.223 -10.529                       C  
ATOM   1879 CE1  PHE A 374       1.737 -31.634 -12.326                       C  
ATOM   1880 CE2  PHE A 374       0.607 -31.506 -10.232                       C  
ATOM   1881 CZ   PHE A 374       1.376 -32.211 -11.130                       C  
ATOM   1882 H    PHE A 374       0.769 -27.355  -9.862                       H  
ATOM   1883 HA   PHE A 374       1.984 -27.426 -12.222                       H  
ATOM   1884 HB2  PHE A 374      -0.679 -28.036 -11.517                       H  
ATOM   1885 HB3  PHE A 374      -0.125 -28.205 -12.995                       H  
ATOM   1886 HD1  PHE A 374       1.573 -29.961 -13.431                       H  
ATOM   1887 HD2  PHE A 374      -0.321 -29.752  -9.918                       H  
ATOM   1888 HE1  PHE A 374       2.257 -32.108 -12.934                       H  
ATOM   1889 HE2  PHE A 374       0.362 -31.896  -9.423                       H  
ATOM   1890 HZ   PHE A 374       1.652 -33.076 -10.929                       H  
ATOM   1891 N    TRP A 375       0.542 -25.726 -13.654                       N  
ATOM   1892 CA   TRP A 375       0.173 -24.455 -14.261                       C  
ATOM   1893 C    TRP A 375      -0.550 -24.700 -15.575                       C  
ATOM   1894 O    TRP A 375      -0.473 -25.784 -16.159                       O  
ATOM   1895 CB   TRP A 375       1.399 -23.562 -14.480                       C  
ATOM   1896 CG   TRP A 375       2.285 -23.977 -15.614                       C  
ATOM   1897 CD1  TRP A 375       2.191 -23.579 -16.917                       C  
ATOM   1898 CD2  TRP A 375       3.415 -24.854 -15.544                       C  
ATOM   1899 NE1  TRP A 375       3.189 -24.161 -17.662                       N  
ATOM   1900 CE2  TRP A 375       3.954 -24.946 -16.841                       C  
ATOM   1901 CE3  TRP A 375       4.020 -25.573 -14.511                       C  
ATOM   1902 CZ2  TRP A 375       5.066 -25.730 -17.131                       C  
ATOM   1903 CZ3  TRP A 375       5.123 -26.351 -14.804                       C  
ATOM   1904 CH2  TRP A 375       5.635 -26.422 -16.101                       C  
ATOM   1905 H    TRP A 375       0.616 -26.382 -14.204                       H  
ATOM   1906 HA   TRP A 375      -0.435 -23.987 -13.667                       H  
ATOM   1907 HB2  TRP A 375       1.095 -22.659 -14.662                       H  
ATOM   1908 HB3  TRP A 375       1.934 -23.569 -13.672                       H  
ATOM   1909 HD1  TRP A 375       1.546 -22.998 -17.251                       H  
ATOM   1910 HE1  TRP A 375       3.314 -24.048 -18.506                       H  
ATOM   1911 HE3  TRP A 375       3.686 -25.531 -13.644                       H  
ATOM   1912 HZ2  TRP A 375       5.408 -25.782 -17.994                       H  
ATOM   1913 HZ3  TRP A 375       5.535 -26.833 -14.124                       H  
ATOM   1914 HH2  TRP A 375       6.380 -26.954 -16.267                       H  
ATOM   1915 N    ILE A 376      -1.251 -23.664 -16.033                       N  
ATOM   1916 CA   ILE A 376      -2.050 -23.716 -17.250                       C  
ATOM   1917 C    ILE A 376      -1.655 -22.545 -18.137                       C  
ATOM   1918 O    ILE A 376      -1.692 -21.390 -17.698                       O  
ATOM   1919 CB   ILE A 376      -3.560 -23.680 -16.941                       C  
ATOM   1920 CG1  ILE A 376      -4.024 -25.049 -16.447                       C  
ATOM   1921 CG2  ILE A 376      -4.367 -23.276 -18.172                       C  
ATOM   1922 CD1  ILE A 376      -5.409 -25.046 -15.839                       C  
ATOM   1923 H    ILE A 376      -1.279 -22.899 -15.641                       H  
ATOM   1924 HA   ILE A 376      -1.856 -24.539 -17.726                       H  
ATOM   1925 HB   ILE A 376      -3.717 -23.028 -16.240                       H  
ATOM   1926 2HG1 ILE A 376      -4.031 -25.665 -17.196                       H  
ATOM   1927 3HG1 ILE A 376      -3.404 -25.362 -15.770                       H  
ATOM   1928 1HG2 ILE A 376      -5.310 -23.264 -17.942                       H  
ATOM   1929 2HG2 ILE A 376      -4.085 -22.393 -18.459                       H  
ATOM   1930 3HG2 ILE A 376      -4.208 -23.921 -18.879                       H  
ATOM   1931 1HD1 ILE A 376      -5.629 -25.946 -15.551                       H  
ATOM   1932 2HD1 ILE A 376      -5.418 -24.444 -15.078                       H  
ATOM   1933 3HD1 ILE A 376      -6.046 -24.747 -16.506                       H  
ATOM   1934 N    CYX A 377      -1.297 -22.842 -19.385                       N  
ATOM   1935 CA   CYX A 377      -0.943 -21.820 -20.356                       C  
ATOM   1936 C    CYX A 377      -2.126 -21.541 -21.273                       C  
ATOM   1937 O    CYX A 377      -2.993 -22.394 -21.471                       O  
ATOM   1938 CB   CYX A 377       0.268 -22.242 -21.191                       C  
ATOM   1939 SG   CYX A 377       1.763 -22.612 -20.244                       S  
ATOM   1940 H    CYX A 377      -1.253 -23.643 -19.695                       H  
ATOM   1941 HA   CYX A 377      -0.719 -20.999 -19.890                       H  
ATOM   1942 HB2  CYX A 377       0.034 -23.040 -21.690                       H  
ATOM   1943 HB3  CYX A 377       0.482 -21.525 -21.807                       H  
ATOM   1944 N    LYS A 378      -2.148 -20.332 -21.833                       N  
ATOM   1945 CA   LYS A 378      -3.219 -19.896 -22.718                       C  
ATOM   1946 C    LYS A 378      -2.630 -19.143 -23.900                       C  
ATOM   1947 O    LYS A 378      -1.720 -18.325 -23.736                       O  
ATOM   1948 CB   LYS A 378      -4.213 -18.995 -21.976                       C  
ATOM   1949 CG   LYS A 378      -5.370 -18.475 -22.817                       C  
ATOM   1950 CD   LYS A 378      -6.278 -17.616 -21.963                       C  
ATOM   1951 CE   LYS A 378      -7.409 -17.003 -22.746                       C  
ATOM   1952 NZ   LYS A 378      -8.098 -15.965 -21.930                       N  
ATOM   1953 H    LYS A 378      -1.540 -19.737 -21.711                       H  
ATOM   1954 HA   LYS A 378      -3.697 -20.670 -23.053                       H  
ATOM   1955 HB2  LYS A 378      -4.591 -19.498 -21.238                       H  
ATOM   1956 HB3  LYS A 378      -3.733 -18.226 -21.632                       H  
ATOM   1957 HG2  LYS A 378      -5.026 -17.933 -23.544                       H  
ATOM   1958 HG3  LYS A 378      -5.884 -19.222 -23.161                       H  
ATOM   1959 HD2  LYS A 378      -6.662 -18.165 -21.261                       H  
ATOM   1960 HD3  LYS A 378      -5.757 -16.896 -21.574                       H  
ATOM   1961 HE2  LYS A 378      -7.058 -16.582 -23.546                       H  
ATOM   1962 HE3  LYS A 378      -8.053 -17.690 -22.977                       H  
ATOM   1963 HZ1  LYS A 378      -8.766 -15.605 -22.397                       H  
ATOM   1964 HZ2  LYS A 378      -8.428 -16.330 -21.189                       H  
ATOM   1965 HZ3  LYS A 378      -7.524 -15.323 -21.706                       H  
ATOM   1966 N    LYS A 379      -3.157 -19.425 -25.090                       N  
ATOM   1967 CA   LYS A 379      -2.795 -18.689 -26.292                       C  
ATOM   1968 C    LYS A 379      -3.996 -18.673 -27.224                       C  
ATOM   1969 O    LYS A 379      -4.926 -19.470 -27.082                       O  
ATOM   1970 CB   LYS A 379      -1.574 -19.301 -26.990                       C  
ATOM   1971 CG   LYS A 379      -1.842 -20.646 -27.644                       C  
ATOM   1972 CD   LYS A 379      -0.548 -21.377 -27.991                       C  
ATOM   1973 CE   LYS A 379       0.194 -20.718 -29.140                       C  
ATOM   1974 NZ   LYS A 379       1.322 -21.562 -29.628                       N  
ATOM   1975 H    LYS A 379      -3.734 -20.048 -25.226                       H  
ATOM   1976 HA   LYS A 379      -2.582 -17.773 -26.054                       H  
ATOM   1977 HB3  LYS A 379      -0.871 -19.427 -26.333                       H  
ATOM   1978 HB2  LYS A 379      -1.272 -18.691 -27.681                       H  
ATOM   1979 HG2  LYS A 379      -2.350 -21.203 -27.033                       H  
ATOM   1980 HG3  LYS A 379      -2.341 -20.508 -28.465                       H  
ATOM   1981 HD2  LYS A 379       0.035 -21.376 -27.215                       H  
ATOM   1982 HD3  LYS A 379      -0.757 -22.289 -28.250                       H  
ATOM   1983 HE2  LYS A 379      -0.420 -20.577 -29.877                       H  
ATOM   1984 HE3  LYS A 379       0.557 -19.870 -28.840                       H  
ATOM   1985 HZ3  LYS A 379       1.014 -22.347 -29.913                       H  
ATOM   1986 HZ1  LYS A 379       1.740 -21.154 -30.299                       H  
ATOM   1987 HZ2  LYS A 379       1.904 -21.703 -28.968                       H  
ATOM   1988 N    SER A 380      -3.969 -17.746 -28.178                       N  
ATOM   1989 CA   SER A 380      -5.063 -17.624 -29.131                       C  
ATOM   1990 C    SER A 380      -5.042 -18.783 -30.117                       C  
ATOM   1991 O    SER A 380      -3.980 -19.211 -30.580                       O  
ATOM   1992 CB   SER A 380      -4.968 -16.300 -29.887                       C  
ATOM   1993 OG   SER A 380      -4.702 -15.225 -29.002                       O  
ATOM   1994 H    SER A 380      -3.333 -17.179 -28.292                       H  
ATOM   1995 HA   SER A 380      -5.908 -17.643 -28.655                       H  
ATOM   1996 HB2  SER A 380      -4.250 -16.359 -30.536                       H  
ATOM   1997 HB3  SER A 380      -5.810 -16.134 -30.339                       H  
ATOM   1998 HG   SER A 380      -4.653 -14.505 -29.432                       H  
ATOM   1999 N    ALA A 381      -6.226 -19.289 -30.441                       N  
ATOM   2000 CA   ALA A 381      -6.333 -20.379 -31.396                       C  
ATOM   2001 C    ALA A 381      -6.056 -19.880 -32.810                       C  
ATOM   2002 O    ALA A 381      -6.393 -18.750 -33.177                       O  
ATOM   2003 CB   ALA A 381      -7.719 -21.013 -31.322                       C  
ATOM   2004 H    ALA A 381      -6.978 -19.020 -30.122                       H  
ATOM   2005 HA   ALA A 381      -5.676 -21.059 -31.179                       H  
ATOM   2006 HB1  ALA A 381      -7.769 -21.737 -31.966                       H  
ATOM   2007 HB2  ALA A 381      -7.861 -21.357 -30.426                       H  
ATOM   2008 HB3  ALA A 381      -8.386 -20.340 -31.528                       H  
ATOM   2009 N    ALA A 382      -5.435 -20.744 -33.607                       N  
ATOM   2010 CA   ALA A 382      -5.065 -20.393 -34.968                       C  
ATOM   2011 C    ALA A 382      -6.267 -20.486 -35.895                       C  
ATOM   2012 O    ALA A 382      -7.150 -21.334 -35.725                       O  
ATOM   2013 CB   ALA A 382      -3.954 -21.308 -35.475                       C  
ATOM   2014 H    ALA A 382      -5.216 -21.544 -33.379                       H  
ATOM   2015 HA   ALA A 382      -4.738 -19.479 -34.985                       H  
ATOM   2016 HB1  ALA A 382      -3.726 -21.054 -36.383                       H  
ATOM   2017 HB2  ALA A 382      -3.179 -21.213 -34.900                       H  
ATOM   2018 HB3  ALA A 382      -4.268 -22.226 -35.457                       H  
ATOM   2019 N    SER A 383      -6.288 -19.607 -36.892                       N  
ATOM   2020 CA   SER A 383      -7.384 -19.566 -37.846                       C  
ATOM   2021 C    SER A 383      -7.168 -20.576 -38.968                       C  
ATOM   2022 O    SER A 383      -6.050 -20.751 -39.465                       O  
ATOM   2023 CB   SER A 383      -7.525 -18.162 -38.430                       C  
ATOM   2024 OG   SER A 383      -8.321 -18.191 -39.602                       O  
ATOM   2025 H    SER A 383      -5.675 -19.021 -37.036                       H  
ATOM   2026 HA   SER A 383      -8.211 -19.790 -37.392                       H  
ATOM   2027 HB2  SER A 383      -7.947 -17.587 -37.774                       H  
ATOM   2028 HB3  SER A 383      -6.644 -17.822 -38.654                       H  
ATOM   2029 HG   SER A 383      -8.395 -17.416 -39.919                       H  
ATOM   2030 N    CYX A 384      -8.252 -21.236 -39.365                       N  
ATOM   2031 CA   CYX A 384      -8.216 -22.214 -40.445                       C  
ATOM   2032 C    CYX A 384      -9.009 -21.723 -41.649                       C  
ATOM   2033 O    CYX A 384     -10.018 -22.324 -42.021                       O  
ATOM   2034 CB   CYX A 384      -8.776 -23.558 -39.978                       C  
ATOM   2035 SG   CYX A 384      -7.780 -24.419 -38.735                       S  
ATOM   2036 H    CYX A 384      -9.032 -21.133 -39.018                       H  
ATOM   2037 HA   CYX A 384      -7.296 -22.349 -40.722                       H  
ATOM   2038 HC   CYX A 384      -8.677 -20.822 -42.192                       H  
ATOM   2039 HB2  CYX A 384      -9.655 -23.409 -39.595                       H  
ATOM   2040 HB3  CYX A 384      -8.853 -24.144 -40.747                       H  
ATOM   2041 CA    CA A 501      -1.444 -11.200  -0.535                      Ca  
ATOM   2042 CA    CA A 502      -4.500 -18.390   1.207                      Ca  
ATOM   2043 C22  LIG A 503      -4.688 -25.661   1.508                       C  
ATOM   2044 C23  LIG A 503      -4.654 -25.968   0.024                       C  
ATOM   2045 C25  LIG A 503      -3.226 -25.944  -0.502                       C  
ATOM   2046 N26  LIG A 503      -2.923 -24.613  -1.083                       N  
ATOM   2047 O24  LIG A 503      -5.426 -25.001  -0.698                       O  
ATOM   2048 BH22 LIG A 503      -3.828 -25.872   1.903                       H  
ATOM   2049 AH22 LIG A 503      -5.378 -26.193   1.933                       H  
ATOM   2050 H23  LIG A 503      -5.030 -26.848  -0.125                       H  
ATOM   2051 AH25 LIG A 503      -2.611 -26.124   0.226                       H  
ATOM   2052 BH25 LIG A 503      -3.123 -26.624  -1.187                       H  
ATOM   2053 AH26 LIG A 503      -2.881 -24.008  -0.432                       H  
ATOM   2054 BH26 LIG A 503      -3.566 -24.386  -1.656                       H  
ATOM   2055 H24  LIG A 503      -4.909 -24.519  -1.169                       H  
ATOM   2056 CH26 LIG A 503      -2.143 -24.646  -1.510                       H  
ATOM   2057 C12  LIG A 503      -5.174 -21.270   6.554                       C  
ATOM   2058 C13  LIG A 503      -4.604 -20.820   7.835                       C  
ATOM   2059 C14  LIG A 503      -3.413 -21.372   8.309                       C  
ATOM   2060 C15  LIG A 503      -2.879 -20.958   9.518                       C  
ATOM   2061 C16  LIG A 503      -3.525 -19.992  10.264                       C  
ATOM   2062 C17  LIG A 503      -4.704 -19.442   9.807                       C  
ATOM   2063 C18  LIG A 503      -5.247 -19.852   8.601                       C  
ATOM   2064 C19  LIG A 503      -4.553 -21.607   5.380                       C  
ATOM   2065 N10  LIG A 503      -6.745 -21.850   5.150                       N  
ATOM   2066 N11  LIG A 503      -6.519 -21.434   6.376                       N  
ATOM   2067 N9   LIG A 503      -5.545 -21.955   4.538                       N  
ATOM   2068 H14  LIG A 503      -2.974 -22.022   7.810                       H  
ATOM   2069 H15  LIG A 503      -2.083 -21.327   9.825                       H  
ATOM   2070 H16  LIG A 503      -3.164 -19.713  11.076                       H  
ATOM   2071 H17  LIG A 503      -5.138 -18.793  10.310                       H  
ATOM   2072 H18  LIG A 503      -6.042 -19.476   8.299                       H  
ATOM   2073 H19  LIG A 503      -3.640 -21.597   5.202                       H  
ATOM   2074 C6   LIG A 503      -1.231 -22.668   2.984                       C  
ATOM   2075 C5   LIG A 503      -2.648 -22.647   2.448                       C  
ATOM   2076 C4   LIG A 503      -3.307 -21.265   2.490                       C  
ATOM   2077 C3   LIG A 503      -4.803 -21.364   2.233                       C  
ATOM   2078 C2   LIG A 503      -5.460 -22.403   3.141                       C  
ATOM   2079 O6   LIG A 503      -0.368 -23.483   2.192                       O  
ATOM   2080 C1   LIG A 503      -4.746 -23.740   2.971                       C  
ATOM   2081 O1   LIG A 503      -4.972 -24.269   1.697                       O  
ATOM   2082 O5   LIG A 503      -3.364 -23.601   3.248                       O  
ATOM   2083 O4   LIG A 503      -2.734 -20.428   1.489                       O  
ATOM   2084 O3   LIG A 503      -5.442 -20.107   2.428                       O  
ATOM   2085 H2B  LIG A 503      -0.885 -21.762   2.995                       H  
ATOM   2086 H2A  LIG A 503      -1.243 -23.012   3.891                       H  
ATOM   2087 H3   LIG A 503      -2.641 -22.958   1.529                       H  
ATOM   2088 H4   LIG A 503      -3.161 -20.870   3.364                       H  
ATOM   2089 H6   LIG A 503      -4.935 -21.639   1.312                       H  
ATOM   2090 H8   LIG A 503      -6.368 -22.524   2.821                       H  
ATOM   2091 H1   LIG A 503      -0.414 -23.238   1.379                       H  
ATOM   2092 H20  LIG A 503      -5.117 -24.356   3.622                       H  
ATOM   2093 H5   LIG A 503      -1.998 -20.763   1.227                       H  
ATOM   2094 H7   LIG A 503      -6.279 -20.226   2.522                       H  
TER    2095      LIG A 503                                                      
CONECT    1    2    7    8    9                                                 
CONECT    2    1    3    5   10                                                 
CONECT    3    2    4   13                                                      
CONECT    4    3                                                                
CONECT    5    2    6   11   12                                                 
CONECT    6    5 2035                                                           
CONECT    7    1                                                                
CONECT    8    1                                                                
CONECT    9    1                                                                
CONECT   10    2                                                                
CONECT   11    5                                                                
CONECT   12    5                                                                
CONECT   13    3   14   23                                                      
CONECT   14   13   15   17   24                                                 
CONECT   15   14   16   31                                                      
CONECT   16   15                                                                
CONECT   17   14   18   25   26                                                 
CONECT   18   17   19   20                                                      
CONECT   19   18   21   27                                                      
CONECT   20   18   22   28                                                      
CONECT   21   19   22   29                                                      
CONECT   22   20   21   30                                                      
CONECT   23   13                                                                
CONECT   24   14                                                                
CONECT   25   17                                                                
CONECT   26   17                                                                
CONECT   27   19                                                                
CONECT   28   20                                                                
CONECT   29   21                                                                
CONECT   30   22                                                                
CONECT   31   15   32   37                                                      
CONECT   32   31   33   35   38                                                 
CONECT   33   32   34   45                                                      
CONECT   34   33                                                                
CONECT   35   32   36   39   40                                                 
CONECT   36   35   37   41   42                                                 
CONECT   37   31   36   43   44                                                 
CONECT   38   32                                                                
CONECT   39   35                                                                
CONECT   40   35                                                                
CONECT   41   36                                                                
CONECT   42   36                                                                
CONECT   43   37                                                                
CONECT   44   37                                                                
CONECT   45   33   46   51                                                      
CONECT   46   45   47   49   52                                                 
CONECT   47   46   48   55                                                      
CONECT   48   47                                                                
CONECT   49   46   50   53   54                                                 
CONECT   50   49  229                                                           
CONECT   51   45                                                                
CONECT   52   46                                                                
CONECT   53   49                                                                
CONECT   54   49                                                                
CONECT   55   47   56   61                                                      
CONECT   56   55   57   59   62                                                 
CONECT   57   56   58   69                                                      
CONECT   58   57                                                                
CONECT   59   56   60   63   64                                                 
CONECT   60   59   61   65   66                                                 
CONECT   61   55   60   67   68                                                 
CONECT   62   56                                                                
CONECT   63   59                                                                
CONECT   64   59                                                                
CONECT   65   60                                                                
CONECT   66   60                                                                
CONECT   67   61                                                                
CONECT   68   61                                                                
CONECT   69   57   70   83                                                      
CONECT   70   69   71   73   84                                                 
CONECT   71   70   72   93                                                      
CONECT   72   71                                                                
CONECT   73   70   74   85   86                                                 
CONECT   74   73   76   75                                                      
CONECT   75   74   77   87                                                      
CONECT   76   74   78   79                                                      
CONECT   77   75   78   88                                                      
CONECT   78   76   77   80                                                      
CONECT   79   76   81   89                                                      
CONECT   80   78   82   90                                                      
CONECT   81   79   82   91                                                      
CONECT   82   80   81   92                                                      
CONECT   83   69                                                                
CONECT   84   70                                                                
CONECT   85   73                                                                
CONECT   86   73                                                                
CONECT   87   75                                                                
CONECT   88   77                                                                
CONECT   89   79                                                                
CONECT   90   80                                                                
CONECT   91   81                                                                
CONECT   92   82                                                                
CONECT   93   71   94  102                                                      
CONECT   94   93   95   97  103                                                 
CONECT   95   94  108   96                                                      
CONECT   96   95                                                                
CONECT   97   94   98  104  105                                                 
CONECT   98   97   99  106  107                                                 
CONECT   99   98  100  101                                                      
CONECT  100   99                                                                
CONECT  101   99                                                                
CONECT  102   93                                                                
CONECT  103   94                                                                
CONECT  104   97                                                                
CONECT  105   97                                                                
CONECT  106   98                                                                
CONECT  107   98                                                                
CONECT  108   95  109  122                                                      
CONECT  109  108  112  110  123                                                 
CONECT  110  109  111  132                                                      
CONECT  111  110                                                                
CONECT  112  109  113  124  125                                                 
CONECT  113  112  114  115                                                      
CONECT  114  113  116  126                                                      
CONECT  115  113  117  118                                                      
CONECT  116  114  117  127                                                      
CONECT  117  115  116  119                                                      
CONECT  118  115  120  128                                                      
CONECT  119  117  121  129                                                      
CONECT  120  118  121  130                                                      
CONECT  121  119  120  131                                                      
CONECT  122  108                                                                
CONECT  123  109                                                                
CONECT  124  112                                                                
CONECT  125  112                                                                
CONECT  126  114                                                                
CONECT  127  116                                                                
CONECT  128  118                                                                
CONECT  129  119                                                                
CONECT  130  120                                                                
CONECT  131  121                                                                
CONECT  132  110  133  139                                                      
CONECT  133  132  134  136  140                                                 
CONECT  134  133  135  146                                                      
CONECT  135  134                                                                
CONECT  136  133  137  138  141                                                 
CONECT  137  136  142                                                           
CONECT  138  136  143  144  145                                                 
CONECT  139  132                                                                
CONECT  140  133                                                                
CONECT  141  136                                                                
CONECT  142  137                                                                
CONECT  143  138                                                                
CONECT  144  138                                                                
CONECT  145  138                                                                
CONECT  146  134  147  157                                                      
CONECT  147  146  150  148  158                                                 
CONECT  148  147  149  166                                                      
CONECT  149  148                                                                
CONECT  150  147  151  159  160                                                 
CONECT  151  150  152  153                                                      
CONECT  152  151  154  161                                                      
CONECT  153  151  155  162                                                      
CONECT  154  152  156  163                                                      
CONECT  155  153  156  164                                                      
CONECT  156  154  155  165                                                      
CONECT  157  146                                                                
CONECT  158  147                                                                
CONECT  159  150                                                                
CONECT  160  150                                                                
CONECT  161  152                                                                
CONECT  162  153                                                                
CONECT  163  154                                                                
CONECT  164  155                                                                
CONECT  165  156                                                                
CONECT  166  148  167  177                                                      
CONECT  167  166  168  170  178                                                 
CONECT  168  167  169  186                                                      
CONECT  169  168                                                                
CONECT  170  167  171  179  180                                                 
CONECT  171  170  172  173                                                      
CONECT  172  171  174  181                                                      
CONECT  173  171  175  182                                                      
CONECT  174  172  176  183                                                      
CONECT  175  173  176  184                                                      
CONECT  176  174  175  185                                                      
CONECT  177  166                                                                
CONECT  178  167                                                                
CONECT  179  170                                                                
CONECT  180  170                                                                
CONECT  181  172                                                                
CONECT  182  173                                                                
CONECT  183  174                                                                
CONECT  184  175                                                                
CONECT  185  176                                                                
CONECT  186  168  187  195                                                      
CONECT  187  186  188  190  196                                                 
CONECT  188  187  189  203                                                      
CONECT  189  188                                                                
CONECT  190  187  191  197  198                                                 
CONECT  191  190  192  199  200                                                 
CONECT  192  191  193  194                                                      
CONECT  193  192                                                                
CONECT  194  192  201  202                                                      
CONECT  195  186                                                                
CONECT  196  187                                                                
CONECT  197  190                                                                
CONECT  198  190                                                                
CONECT  199  191                                                                
CONECT  200  191                                                                
CONECT  201  194                                                                
CONECT  202  194                                                                
CONECT  203  188  204  207                                                      
CONECT  204  203  205  208  209                                                 
CONECT  205  204  206  210                                                      
CONECT  206  205                                                                
CONECT  207  203                                                                
CONECT  208  204                                                                
CONECT  209  204                                                                
CONECT  210  205  211  218                                                      
CONECT  211  210  212  214  219                                                 
CONECT  212  211  224  213                                                      
CONECT  213  212                                                                
CONECT  214  211  215  220  221                                                 
CONECT  215  214  216  217                                                      
CONECT  216  215                                                                
CONECT  217  215  222  223                                                      
CONECT  218  210                                                                
CONECT  219  211                                                                
CONECT  220  214                                                                
CONECT  221  214                                                                
CONECT  222  217                                                                
CONECT  223  217                                                                
CONECT  224  212  225  230                                                      
CONECT  225  224  228  226  231                                                 
CONECT  226  225  227  234                                                      
CONECT  227  226                                                                
CONECT  228  225  229  232  233                                                 
CONECT  229   50  228                                                           
CONECT  230  224                                                                
CONECT  231  225                                                                
CONECT  232  228                                                                
CONECT  233  228                                                                
CONECT  234  226  235  246                                                      
CONECT  235  234  236  238  247                                                 
CONECT  236  235  237  255                                                      
CONECT  237  236                                                                
CONECT  238  235  239  248  249                                                 
CONECT  239  238  240  241                                                      
CONECT  240  239  242  250                                                      
CONECT  241  239  243  251                                                      
CONECT  242  240  244  252                                                      
CONECT  243  241  244  253                                                      
CONECT  244  242  243  245                                                      
CONECT  245  244  254                                                           
CONECT  246  234                                                                
CONECT  247  235                                                                
CONECT  248  238                                                                
CONECT  249  238                                                                
CONECT  250  240                                                                
CONECT  251  241                                                                
CONECT  252  242                                                                
CONECT  253  243                                                                
CONECT  254  245                                                                
CONECT  255  236  256  266                                                      
CONECT  256  255  257  259  267                                                 
CONECT  257  256  258  275                                                      
CONECT  258  257                                                                
CONECT  259  256  260  268  269                                                 
CONECT  260  259  261  262                                                      
CONECT  261  260  263  270                                                      
CONECT  262  260  264  271                                                      
CONECT  263  261  265  272                                                      
CONECT  264  262  265  273                                                      
CONECT  265  263  264  274                                                      
CONECT  266  255                                                                
CONECT  267  256                                                                
CONECT  268  259                                                                
CONECT  269  259                                                                
CONECT  270  261                                                                
CONECT  271  262                                                                
CONECT  272  263                                                                
CONECT  273  264                                                                
CONECT  274  265                                                                
CONECT  275  257  276  283                                                      
CONECT  276  275  277  279  284                                                 
CONECT  277  276  278  292                                                      
CONECT  278  277                                                                
CONECT  279  276  280  285  286                                                 
CONECT  280  279  281  287  288                                                 
CONECT  281  280  282                                                           
CONECT  282  281  289  290  291                                                 
CONECT  283  275                                                                
CONECT  284  276                                                                
CONECT  285  279                                                                
CONECT  286  279                                                                
CONECT  287  280                                                                
CONECT  288  280                                                                
CONECT  289  282                                                                
CONECT  290  282                                                                
CONECT  291  282                                                                
CONECT  292  277  293  298                                                      
CONECT  293  292  294  296  299                                                 
CONECT  294  293  295  303                                                      
CONECT  295  294                                                                
CONECT  296  293  297  300  301                                                 
CONECT  297  296  302                                                           
CONECT  298  292                                                                
CONECT  299  293                                                                
CONECT  300  296                                                                
CONECT  301  296                                                                
CONECT  302  297                                                                
CONECT  303  294  304  311                                                      
CONECT  304  303  305  307  312                                                 
CONECT  305  304  306  317                                                      
CONECT  306  305                                                                
CONECT  307  304  308  313  314                                                 
CONECT  308  307  309  310                                                      
CONECT  309  308                                                                
CONECT  310  308  315  316                                                      
CONECT  311  303                                                                
CONECT  312  304                                                                
CONECT  313  307                                                                
CONECT  314  307                                                                
CONECT  315  310                                                                
CONECT  316  310                                                                
CONECT  317  305  318  323                                                      
CONECT  318  317  319  321  324                                                 
CONECT  319  318  320  328                                                      
CONECT  320  319                                                                
CONECT  321  318  322  325  326                                                 
CONECT  322  321  327                                                           
CONECT  323  317                                                                
CONECT  324  318                                                                
CONECT  325  321                                                                
CONECT  326  321                                                                
CONECT  327  322                                                                
CONECT  328  319  329  337                                                      
CONECT  329  328  330  332  338                                                 
CONECT  330  329  331  345                                                      
CONECT  331  330                                                                
CONECT  332  329  333  339  340                                                 
CONECT  333  332  334  341  342                                                 
CONECT  334  333  335  336                                                      
CONECT  335  334                                                                
CONECT  336  334  343  344                                                      
CONECT  337  328                                                                
CONECT  338  329                                                                
CONECT  339  332                                                                
CONECT  340  332                                                                
CONECT  341  333                                                                
CONECT  342  333                                                                
CONECT  343  336                                                                
CONECT  344  336                                                                
CONECT  345  330  346  356                                                      
CONECT  346  345  347  349  357                                                 
CONECT  347  346  348  369                                                      
CONECT  348  347                                                                
CONECT  349  346  350  358  359                                                 
CONECT  350  349  351  360  361                                                 
CONECT  351  350  352  362  363                                                 
CONECT  352  351  353  364                                                      
CONECT  353  352  354  355                                                      
CONECT  354  353  365  366                                                      
CONECT  355  353  367  368                                                      
CONECT  356  345                                                                
CONECT  357  346                                                                
CONECT  358  349                                                                
CONECT  359  349                                                                
CONECT  360  350                                                                
CONECT  361  350                                                                
CONECT  362  351                                                                
CONECT  363  351                                                                
CONECT  364  352                                                                
CONECT  365  354                                                                
CONECT  366  354                                                                
CONECT  367  355                                                                
CONECT  368  355                                                                
CONECT  369  347  370  377                                                      
CONECT  370  369  371  373  378                                                 
CONECT  371  370  372  383                                                      
CONECT  372  371                                                                
CONECT  373  370  374  379  380                                                 
CONECT  374  373  375  376                                                      
CONECT  375  374                                                                
CONECT  376  374  381  382                                                      
CONECT  377  369                                                                
CONECT  378  370                                                                
CONECT  379  373                                                                
CONECT  380  373                                                                
CONECT  381  376                                                                
CONECT  382  376                                                                
CONECT  383  371  384  397                                                      
CONECT  384  383  385  387  398                                                 
CONECT  385  384  386  407                                                      
CONECT  386  385                                                                
CONECT  387  384  388  399  400                                                 
CONECT  388  387  389  390                                                      
CONECT  389  388  391  401                                                      
CONECT  390  388  392  393                                                      
CONECT  391  389  392  402                                                      
CONECT  392  390  391  394                                                      
CONECT  393  390  395  403                                                      
CONECT  394  392  396  404                                                      
CONECT  395  393  396  405                                                      
CONECT  396  394  395  406                                                      
CONECT  397  383                                                                
CONECT  398  384                                                                
CONECT  399  387                                                                
CONECT  400  387                                                                
CONECT  401  389                                                                
CONECT  402  391                                                                
CONECT  403  393                                                                
CONECT  404  394                                                                
CONECT  405  395                                                                
CONECT  406  396                                                                
CONECT  407  385  408  417                                                      
CONECT  408  407  409  411  418                                                 
CONECT  409  408  410  425                                                      
CONECT  410  409                                                                
CONECT  411  408  412  419  420                                                 
CONECT  412  411  413  414                                                      
CONECT  413  412  415  421                                                      
CONECT  414  412  416  422                                                      
CONECT  415  413  416  423                                                      
CONECT  416  414  415  424                                                      
CONECT  417  407                                                                
CONECT  418  408                                                                
CONECT  419  411                                                                
CONECT  420  411                                                                
CONECT  421  413                                                                
CONECT  422  414                                                                
CONECT  423  415                                                                
CONECT  424  416                                                                
CONECT  425  409  426  433                                                      
CONECT  426  425  427  429  434                                                 
CONECT  427  426  428  437                                                      
CONECT  428  427                                                                
CONECT  429  426  430  435  436                                                 
CONECT  430  429  431  432                                                      
CONECT  431  430                                                                
CONECT  432  430                                                                
CONECT  433  425                                                                
CONECT  434  426                                                                
CONECT  435  429                                                                
CONECT  436  429                                                                
CONECT  437  427  438  443                                                      
CONECT  438  437  439  441  444                                                 
CONECT  439  438  440  448                                                      
CONECT  440  439                                                                
CONECT  441  438  442  445  446                                                 
CONECT  442  441  447                                                           
CONECT  443  437                                                                
CONECT  444  438                                                                
CONECT  445  441                                                                
CONECT  446  441                                                                
CONECT  447  442                                                                
CONECT  448  439  449  456                                                      
CONECT  449  448  450  452  457                                                 
CONECT  450  449  451  467                                                      
CONECT  451  450                                                                
CONECT  452  449  453  454  458                                                 
CONECT  453  452  455  459  460                                                 
CONECT  454  452  461  462  463                                                 
CONECT  455  453  464  465  466                                                 
CONECT  456  448                                                                
CONECT  457  449                                                                
CONECT  458  452                                                                
CONECT  459  453                                                                
CONECT  460  453                                                                
CONECT  461  454                                                                
CONECT  462  454                                                                
CONECT  463  454                                                                
CONECT  464  455                                                                
CONECT  465  455                                                                
CONECT  466  455                                                                
CONECT  467  450  468  474                                                      
CONECT  468  467  469  471  475                                                 
CONECT  469  468  470  481                                                      
CONECT  470  469                                                                
CONECT  471  468  472  473  476                                                 
CONECT  472  471  477                                                           
CONECT  473  471  478  479  480                                                 
CONECT  474  467                                                                
CONECT  475  468                                                                
CONECT  476  471                                                                
CONECT  477  472                                                                
CONECT  478  473                                                                
CONECT  479  473                                                                
CONECT  480  473                                                                
CONECT  481  469  482  486                                                      
CONECT  482  481  483  485  487                                                 
CONECT  483  482  484  491                                                      
CONECT  484  483                                                                
CONECT  485  482  488  489  490                                                 
CONECT  486  481                                                                
CONECT  487  482                                                                
CONECT  488  485                                                                
CONECT  489  485                                                                
CONECT  490  485                                                                
CONECT  491  483  492  497                                                      
CONECT  492  491  493  495  498                                                 
CONECT  493  492  494  501                                                      
CONECT  494  493                                                                
CONECT  495  492  496  499  500                                                 
CONECT  496  495 1939                                                           
CONECT  497  491                                                                
CONECT  498  492                                                                
CONECT  499  495                                                                
CONECT  500  495                                                                
CONECT  501  493  502  510                                                      
CONECT  502  501  503  505  511                                                 
CONECT  503  502  504  523                                                      
CONECT  504  503                                                                
CONECT  505  502  506  512  513                                                 
CONECT  506  505  507  514  515                                                 
CONECT  507  506  508  516  517                                                 
CONECT  508  507  509  518  519                                                 
CONECT  509  508  520  521  522                                                 
CONECT  510  501                                                                
CONECT  511  502                                                                
CONECT  512  505                                                                
CONECT  513  505                                                                
CONECT  514  506                                                                
CONECT  515  506                                                                
CONECT  516  507                                                                
CONECT  517  507                                                                
CONECT  518  508                                                                
CONECT  519  508                                                                
CONECT  520  509                                                                
CONECT  521  509                                                                
CONECT  522  509                                                                
CONECT  523  503  524  532                                                      
CONECT  524  523  525  527  533                                                 
CONECT  525  524  526  538                                                      
CONECT  526  525                                                                
CONECT  527  524  528  534  535                                                 
CONECT  528  527  529  536  537                                                 
CONECT  529  528  530  531                                                      
CONECT  530  529                                                                
CONECT  531  529                                                                
CONECT  532  523                                                                
CONECT  533  524                                                                
CONECT  534  527                                                                
CONECT  535  527                                                                
CONECT  536  528                                                                
CONECT  537  528                                                                
CONECT  538  525  539  545                                                      
CONECT  539  538  540  542  546                                                 
CONECT  540  539  541  554                                                      
CONECT  541  540                                                                
CONECT  542  539  543  544  547                                                 
CONECT  543  542  548  549  550                                                 
CONECT  544  542  551  552  553                                                 
CONECT  545  538                                                                
CONECT  546  539                                                                
CONECT  547  542                                                                
CONECT  548  543                                                                
CONECT  549  543                                                                
CONECT  550  543                                                                
CONECT  551  544                                                                
CONECT  552  544                                                                
CONECT  553  544                                                                
CONECT  554  540  555  558                                                      
CONECT  555  554  556  559  560                                                 
CONECT  556  555  561  557                                                      
CONECT  557  556                                                                
CONECT  558  554                                                                
CONECT  559  555                                                                
CONECT  560  555                                                                
CONECT  561  556  562  566                                                      
CONECT  562  561  565  563  567                                                 
CONECT  563  562  564  571                                                      
CONECT  564  563                                                                
CONECT  565  562  568  569  570                                                 
CONECT  566  561                                                                
CONECT  567  562                                                                
CONECT  568  565                                                                
CONECT  569  565                                                                
CONECT  570  565                                                                
CONECT  571  563  572  580                                                      
CONECT  572  571  573  575  581                                                 
CONECT  573  572  574  588                                                      
CONECT  574  573                                                                
CONECT  575  572  576  582  583                                                 
CONECT  576  575  577  584  585                                                 
CONECT  577  576  578  579                                                      
CONECT  578  577                                                                
CONECT  579  577  586  587                                                      
CONECT  580  571                                                                
CONECT  581  572                                                                
CONECT  582  575                                                                
CONECT  583  575                                                                
CONECT  584  576                                                                
CONECT  585  576                                                                
CONECT  586  579                                                                
CONECT  587  579                                                                
CONECT  588  573  589  596                                                      
CONECT  589  588  590  592  597                                                 
CONECT  590  589  607  591                                                      
CONECT  591  590                                                                
CONECT  592  589  593  598  599                                                 
CONECT  593  592  594  595  600                                                 
CONECT  594  593  601  602  603                                                 
CONECT  595  593  604  605  606                                                 
CONECT  596  588                                                                
CONECT  597  589                                                                
CONECT  598  592                                                                
CONECT  599  592                                                                
CONECT  600  593                                                                
CONECT  601  594                                                                
CONECT  602  594                                                                
CONECT  603  594                                                                
CONECT  604  595                                                                
CONECT  605  595                                                                
CONECT  606  595                                                                
CONECT  607  590  608  614                                                      
CONECT  608  607  609  611  615                                                 
CONECT  609  608  623  610                                                      
CONECT  610  609                                                                
CONECT  611  608  612  613  616                                                 
CONECT  612  611  617  618  619                                                 
CONECT  613  611  620  621  622                                                 
CONECT  614  607                                                                
CONECT  615  608                                                                
CONECT  616  611                                                                
CONECT  617  612                                                                
CONECT  618  612                                                                
CONECT  619  612                                                                
CONECT  620  613                                                                
CONECT  621  613                                                                
CONECT  622  613                                                                
CONECT  623  609  624  630                                                      
CONECT  624  623  625  627  631                                                 
CONECT  625  624  626  639                                                      
CONECT  626  625                                                                
CONECT  627  624  628  629  632                                                 
CONECT  628  627  633  634  635                                                 
CONECT  629  627  636  637  638                                                 
CONECT  630  623                                                                
CONECT  631  624                                                                
CONECT  632  627                                                                
CONECT  633  628                                                                
CONECT  634  628                                                                
CONECT  635  628                                                                
CONECT  636  629                                                                
CONECT  637  629                                                                
CONECT  638  629                                                                
CONECT  639  625  640  647                                                      
CONECT  640  639  641  643  648                                                 
CONECT  641  640  658  642                                                      
CONECT  642  641                                                                
CONECT  643  640  644  645  649                                                 
CONECT  644  643  646  650  651                                                 
CONECT  645  643  652  653  654                                                 
CONECT  646  644  655  656  657                                                 
CONECT  647  639                                                                
CONECT  648  640                                                                
CONECT  649  643                                                                
CONECT  650  644                                                                
CONECT  651  644                                                                
CONECT  652  645                                                                
CONECT  653  645                                                                
CONECT  654  645                                                                
CONECT  655  646                                                                
CONECT  656  646                                                                
CONECT  657  646                                                                
CONECT  658  641  659  667                                                      
CONECT  659  658  660  662  668                                                 
CONECT  660  659  680  661                                                      
CONECT  661  660                                                                
CONECT  662  659  663  669  670                                                 
CONECT  663  662  664  671  672                                                 
CONECT  664  663  665  673  674                                                 
CONECT  665  664  666  675  676                                                 
CONECT  666  665  677  678  679                                                 
CONECT  667  658                                                                
CONECT  668  659                                                                
CONECT  669  662                                                                
CONECT  670  662                                                                
CONECT  671  663                                                                
CONECT  672  663                                                                
CONECT  673  664                                                                
CONECT  674  664                                                                
CONECT  675  665                                                                
CONECT  676  665                                                                
CONECT  677  666                                                                
CONECT  678  666                                                                
CONECT  679  666                                                                
CONECT  680  660  681  686                                                      
CONECT  681  680  682  684  687                                                 
CONECT  682  681  683  691                                                      
CONECT  683  682                                                                
CONECT  684  681  685  688  689                                                 
CONECT  685  684  690                                                           
CONECT  686  680                                                                
CONECT  687  681                                                                
CONECT  688  684                                                                
CONECT  689  684                                                                
CONECT  690  685                                                                
CONECT  691  682  692  696                                                      
CONECT  692  691  693  695  697                                                 
CONECT  693  692  694  701                                                      
CONECT  694  693                                                                
CONECT  695  692  698  699  700                                                 
CONECT  696  691                                                                
CONECT  697  692                                                                
CONECT  698  695                                                                
CONECT  699  695                                                                
CONECT  700  695                                                                
CONECT  701  693  702  710                                                      
CONECT  702  701  703  705  711                                                 
CONECT  703  702  704  716                                                      
CONECT  704  703                                                                
CONECT  705  702  706  712  713                                                 
CONECT  706  705  707  714  715                                                 
CONECT  707  706  708  709                                                      
CONECT  708  707                                                                
CONECT  709  707                                                                
CONECT  710  701                                                                
CONECT  711  702                                                                
CONECT  712  705                                                                
CONECT  713  705                                                                
CONECT  714  706                                                                
CONECT  715  706                                                                
CONECT  716  703  717  725                                                      
CONECT  717  716  718  720  726                                                 
CONECT  718  717  719  731                                                      
CONECT  719  718                                                                
CONECT  720  717  721  727  728                                                 
CONECT  721  720  722  729  730                                                 
CONECT  722  721  723  724                                                      
CONECT  723  722                                                                
CONECT  724  722                                                                
CONECT  725  716                                                                
CONECT  726  717                                                                
CONECT  727  720                                                                
CONECT  728  720                                                                
CONECT  729  721                                                                
CONECT  730  721                                                                
CONECT  731  718  732  740                                                      
CONECT  732  731  733  735  741                                                 
CONECT  733  732  734  748                                                      
CONECT  734  733                                                                
CONECT  735  732  736  742  743                                                 
CONECT  736  735  737  744  745                                                 
CONECT  737  736  738  739                                                      
CONECT  738  737                                                                
CONECT  739  737  746  747                                                      
CONECT  740  731                                                                
CONECT  741  732                                                                
CONECT  742  735                                                                
CONECT  743  735                                                                
CONECT  744  736                                                                
CONECT  745  736                                                                
CONECT  746  739                                                                
CONECT  747  739                                                                
CONECT  748  733  749  756                                                      
CONECT  749  748  750  752  757                                                 
CONECT  750  749  751  762                                                      
CONECT  751  750                                                                
CONECT  752  749  753  758  759                                                 
CONECT  753  752  754  755                                                      
CONECT  754  753                                                                
CONECT  755  753  760  761                                                      
CONECT  756  748                                                                
CONECT  757  749                                                                
CONECT  758  752                                                                
CONECT  759  752                                                                
CONECT  760  755                                                                
CONECT  761  755                                                                
CONECT  762  750  763  773                                                      
CONECT  763  762  764  766  774                                                 
CONECT  764  763  765  782                                                      
CONECT  765  764                                                                
CONECT  766  763  767  775  776                                                 
CONECT  767  766  768  769                                                      
CONECT  768  767  770  777                                                      
CONECT  769  767  771  778                                                      
CONECT  770  768  772  779                                                      
CONECT  771  769  772  780                                                      
CONECT  772  770  771  781                                                      
CONECT  773  762                                                                
CONECT  774  763                                                                
CONECT  775  766                                                                
CONECT  776  766                                                                
CONECT  777  768                                                                
CONECT  778  769                                                                
CONECT  779  770                                                                
CONECT  780  771                                                                
CONECT  781  772                                                                
CONECT  782  764  783  790                                                      
CONECT  783  782  784  786  791                                                 
CONECT  784  783  785  801                                                      
CONECT  785  784                                                                
CONECT  786  783  787  792  793                                                 
CONECT  787  786  788  789  794                                                 
CONECT  788  787  795  796  797                                                 
CONECT  789  787  798  799  800                                                 
CONECT  790  782                                                                
CONECT  791  783                                                                
CONECT  792  786                                                                
CONECT  793  786                                                                
CONECT  794  787                                                                
CONECT  795  788                                                                
CONECT  796  788                                                                
CONECT  797  788                                                                
CONECT  798  789                                                                
CONECT  799  789                                                                
CONECT  800  789                                                                
CONECT  801  784  802  810                                                      
CONECT  802  801  803  805  811                                                 
CONECT  803  802  804  818                                                      
CONECT  804  803                                                                
CONECT  805  802  806  812  813                                                 
CONECT  806  805  807  814  815                                                 
CONECT  807  806  809  808                                                      
CONECT  808  807                                                                
CONECT  809  807  816  817                                                      
CONECT  810  801                                                                
CONECT  811  802                                                                
CONECT  812  805                                                                
CONECT  813  805                                                                
CONECT  814  806                                                                
CONECT  815  806                                                                
CONECT  816  809                                                                
CONECT  817  809                                                                
CONECT  818  803  819  826                                                      
CONECT  819  818  820  822  827                                                 
CONECT  820  819  821  837                                                      
CONECT  821  820                                                                
CONECT  822  819  823  828  829                                                 
CONECT  823  822  824  825  830                                                 
CONECT  824  823  831  832  833                                                 
CONECT  825  823  834  835  836                                                 
CONECT  826  818                                                                
CONECT  827  819                                                                
CONECT  828  822                                                                
CONECT  829  822                                                                
CONECT  830  823                                                                
CONECT  831  824                                                                
CONECT  832  824                                                                
CONECT  833  824                                                                
CONECT  834  825                                                                
CONECT  835  825                                                                
CONECT  836  825                                                                
CONECT  837  820  838  846                                                      
CONECT  838  837  839  841  847                                                 
CONECT  839  838  840  854                                                      
CONECT  840  839                                                                
CONECT  841  838  842  848  849                                                 
CONECT  842  841  843  850  851                                                 
CONECT  843  842  844  845                                                      
CONECT  844  843                                                                
CONECT  845  843  852  853                                                      
CONECT  846  837                                                                
CONECT  847  838                                                                
CONECT  848  841                                                                
CONECT  849  841                                                                
CONECT  850  842                                                                
CONECT  851  842                                                                
CONECT  852  845                                                                
CONECT  853  845                                                                
CONECT  854  839  855  860                                                      
CONECT  855  854  858  856  861                                                 
CONECT  856  855  857  865                                                      
CONECT  857  856                                                                
CONECT  858  855  859  862  863                                                 
CONECT  859  858  864                                                           
CONECT  860  854                                                                
CONECT  861  855                                                                
CONECT  862  858                                                                
CONECT  863  858                                                                
CONECT  864  859                                                                
CONECT  865  856  866  871                                                      
CONECT  866  865  867  869  872                                                 
CONECT  867  866  868  876                                                      
CONECT  868  867                                                                
CONECT  869  866  870  873  874                                                 
CONECT  870  869  875                                                           
CONECT  871  865                                                                
CONECT  872  866                                                                
CONECT  873  869                                                                
CONECT  874  869                                                                
CONECT  875  870                                                                
CONECT  876  867  877  887                                                      
CONECT  877  876  880  878  888                                                 
CONECT  878  877  879  900                                                      
CONECT  879  878                                                                
CONECT  880  877  881  889  890                                                 
CONECT  881  880  882  891  892                                                 
CONECT  882  881  883  893  894                                                 
CONECT  883  882  884  895                                                      
CONECT  884  883  885  886                                                      
CONECT  885  884  896  897                                                      
CONECT  886  884  898  899                                                      
CONECT  887  876                                                                
CONECT  888  877                                                                
CONECT  889  880                                                                
CONECT  890  880                                                                
CONECT  891  881                                                                
CONECT  892  881                                                                
CONECT  893  882                                                                
CONECT  894  882                                                                
CONECT  895  883                                                                
CONECT  896  885                                                                
CONECT  897  885                                                                
CONECT  898  886                                                                
CONECT  899  886                                                                
CONECT  900  878  901  906                                                      
CONECT  901  900  902  904  907                                                 
CONECT  902  901  903  911                                                      
CONECT  903  902                                                                
CONECT  904  901  905  908  909                                                 
CONECT  905  904  910                                                           
CONECT  906  900                                                                
CONECT  907  901                                                                
CONECT  908  904                                                                
CONECT  909  904                                                                
CONECT  910  905                                                                
CONECT  911  902  912  919                                                      
CONECT  912  911  913  915  920                                                 
CONECT  913  912  914  925                                                      
CONECT  914  913                                                                
CONECT  915  912  916  921  922                                                 
CONECT  916  915  917  918                                                      
CONECT  917  916                                                                
CONECT  918  916  923  924                                                      
CONECT  919  911                                                                
CONECT  920  912                                                                
CONECT  921  915                                                                
CONECT  922  915                                                                
CONECT  923  918                                                                
CONECT  924  918                                                                
CONECT  925  913  926  936                                                      
CONECT  926  925  927  929  937                                                 
CONECT  927  926  928  949                                                      
CONECT  928  927                                                                
CONECT  929  926  930  938  939                                                 
CONECT  930  929  931  940  941                                                 
CONECT  931  930  932  942  943                                                 
CONECT  932  931  933  944                                                      
CONECT  933  932  934  935                                                      
CONECT  934  933  945  946                                                      
CONECT  935  933  947  948                                                      
CONECT  936  925                                                                
CONECT  937  926                                                                
CONECT  938  929                                                                
CONECT  939  929                                                                
CONECT  940  930                                                                
CONECT  941  930                                                                
CONECT  942  931                                                                
CONECT  943  931                                                                
CONECT  944  932                                                                
CONECT  945  934                                                                
CONECT  946  934                                                                
CONECT  947  935                                                                
CONECT  948  935                                                                
CONECT  949  927  950  960                                                      
CONECT  950  949  951  953  961                                                 
CONECT  951  950  952  969                                                      
CONECT  952  951                                                                
CONECT  953  950  954  962  963                                                 
CONECT  954  953  955  956                                                      
CONECT  955  954  957  964                                                      
CONECT  956  954  958  965                                                      
CONECT  957  955  959  966                                                      
CONECT  958  956  959  967                                                      
CONECT  959  957  958  968                                                      
CONECT  960  949                                                                
CONECT  961  950                                                                
CONECT  962  953                                                                
CONECT  963  953                                                                
CONECT  964  955                                                                
CONECT  965  956                                                                
CONECT  966  957                                                                
CONECT  967  958                                                                
CONECT  968  959                                                                
CONECT  969  951  970  976                                                      
CONECT  970  969  971  973  977                                                 
CONECT  971  970  972  983                                                      
CONECT  972  971                                                                
CONECT  973  970  974  975  978                                                 
CONECT  974  973  979                                                           
CONECT  975  973  980  981  982                                                 
CONECT  976  969                                                                
CONECT  977  970                                                                
CONECT  978  973                                                                
CONECT  979  974                                                                
CONECT  980  975                                                                
CONECT  981  975                                                                
CONECT  982  975                                                                
CONECT  983  971  984  997                                                      
CONECT  984  983  985  987  998                                                 
CONECT  985  984  986 1007                                                      
CONECT  986  985                                                                
CONECT  987  984  988  999 1000                                                 
CONECT  988  987  989  990                                                      
CONECT  989  988  991 1001                                                      
CONECT  990  988  992  993                                                      
CONECT  991  989  992 1002                                                      
CONECT  992  990  991  994                                                      
CONECT  993  990  995 1003                                                      
CONECT  994  992  996 1004                                                      
CONECT  995  993  996 1005                                                      
CONECT  996  994  995 1006                                                      
CONECT  997  983                                                                
CONECT  998  984                                                                
CONECT  999  987                                                                
CONECT 1000  987                                                                
CONECT 1001  989                                                                
CONECT 1002  991                                                                
CONECT 1003  993                                                                
CONECT 1004  994                                                                
CONECT 1005  995                                                                
CONECT 1006  996                                                                
CONECT 1007  985 1008 1015                                                      
CONECT 1008 1007 1009 1011 1016                                                 
CONECT 1009 1008 1010 1024                                                      
CONECT 1010 1009                                                                
CONECT 1011 1008 1012 1017 1018                                                 
CONECT 1012 1011 1013 1019 1020                                                 
CONECT 1013 1012 1014                                                           
CONECT 1014 1013 1021 1022 1023                                                 
CONECT 1015 1007                                                                
CONECT 1016 1008                                                                
CONECT 1017 1011                                                                
CONECT 1018 1011                                                                
CONECT 1019 1012                                                                
CONECT 1020 1012                                                                
CONECT 1021 1014                                                                
CONECT 1022 1014                                                                
CONECT 1023 1014                                                                
CONECT 1024 1009 1025 1028                                                      
CONECT 1025 1024 1026 1029 1030                                                 
CONECT 1026 1025 1031 1027                                                      
CONECT 1027 1026                                                                
CONECT 1028 1024                                                                
CONECT 1029 1025                                                                
CONECT 1030 1025                                                                
CONECT 1031 1026 1032 1039                                                      
CONECT 1032 1031 1033 1035 1040                                                 
CONECT 1033 1032 1034 1050                                                      
CONECT 1034 1033                                                                
CONECT 1035 1032 1036 1041 1042                                                 
CONECT 1036 1035 1037 1038 1043                                                 
CONECT 1037 1036 1044 1045 1046                                                 
CONECT 1038 1036 1047 1048 1049                                                 
CONECT 1039 1031                                                                
CONECT 1040 1032                                                                
CONECT 1041 1035                                                                
CONECT 1042 1035                                                                
CONECT 1043 1036                                                                
CONECT 1044 1037                                                                
CONECT 1045 1037                                                                
CONECT 1046 1037                                                                
CONECT 1047 1038                                                                
CONECT 1048 1038                                                                
CONECT 1049 1038                                                                
CONECT 1050 1033 1051 1056                                                      
CONECT 1051 1050 1052 1054 1057                                                 
CONECT 1052 1051 1053 1061                                                      
CONECT 1053 1052                                                                
CONECT 1054 1051 1055 1058 1059                                                 
CONECT 1055 1054 1060                                                           
CONECT 1056 1050                                                                
CONECT 1057 1051                                                                
CONECT 1058 1054                                                                
CONECT 1059 1054                                                                
CONECT 1060 1055                                                                
CONECT 1061 1052 1062 1069                                                      
CONECT 1062 1061 1063 1065 1070                                                 
CONECT 1063 1062 1064 1073                                                      
CONECT 1064 1063                                                                
CONECT 1065 1062 1066 1071 1072                                                 
CONECT 1066 1065 1067 1068                                                      
CONECT 1067 1066                                                                
CONECT 1068 1066                                                                
CONECT 1069 1061                                                                
CONECT 1070 1062                                                                
CONECT 1071 1065                                                                
CONECT 1072 1065                                                                
CONECT 1073 1063 1074 1081                                                      
CONECT 1074 1073 1075 1077 1082                                                 
CONECT 1075 1074 1076 1092                                                      
CONECT 1076 1075                                                                
CONECT 1077 1074 1078 1083 1084                                                 
CONECT 1078 1077 1079 1080 1085                                                 
CONECT 1079 1078 1086 1087 1088                                                 
CONECT 1080 1078 1089 1090 1091                                                 
CONECT 1081 1073                                                                
CONECT 1082 1074                                                                
CONECT 1083 1077                                                                
CONECT 1084 1077                                                                
CONECT 1085 1078                                                                
CONECT 1086 1079                                                                
CONECT 1087 1079                                                                
CONECT 1088 1079                                                                
CONECT 1089 1080                                                                
CONECT 1090 1080                                                                
CONECT 1091 1080                                                                
CONECT 1092 1075 1093 1100                                                      
CONECT 1093 1092 1094 1096 1101                                                 
CONECT 1094 1093 1095 1106                                                      
CONECT 1095 1094                                                                
CONECT 1096 1093 1097 1102 1103                                                 
CONECT 1097 1096 1098 1099                                                      
CONECT 1098 1097                                                                
CONECT 1099 1097 1104 1105                                                      
CONECT 1100 1092                                                                
CONECT 1101 1093                                                                
CONECT 1102 1096                                                                
CONECT 1103 1096                                                                
CONECT 1104 1099                                                                
CONECT 1105 1099                                                                
CONECT 1106 1094 1107 1115                                                      
CONECT 1107 1106 1108 1110 1116                                                 
CONECT 1108 1107 1109 1123                                                      
CONECT 1109 1108                                                                
CONECT 1110 1107 1111 1117 1118                                                 
CONECT 1111 1110 1112 1119 1120                                                 
CONECT 1112 1111 1113 1114                                                      
CONECT 1113 1112                                                                
CONECT 1114 1112 1121 1122                                                      
CONECT 1115 1106                                                                
CONECT 1116 1107                                                                
CONECT 1117 1110                                                                
CONECT 1118 1110                                                                
CONECT 1119 1111                                                                
CONECT 1120 1111                                                                
CONECT 1121 1114                                                                
CONECT 1122 1114                                                                
CONECT 1123 1108 1124 1132                                                      
CONECT 1124 1123 1125 1127 1133                                                 
CONECT 1125 1124 1126 1138                                                      
CONECT 1126 1125                                                                
CONECT 1127 1124 1128 1134 1135                                                 
CONECT 1128 1127 1129 1136 1137                                                 
CONECT 1129 1128 1130 1131                                                      
CONECT 1130 1129                                                                
CONECT 1131 1129                                                                
CONECT 1132 1123                                                                
CONECT 1133 1124                                                                
CONECT 1134 1127                                                                
CONECT 1135 1127                                                                
CONECT 1136 1128                                                                
CONECT 1137 1128                                                                
CONECT 1138 1125 1139 1142                                                      
CONECT 1139 1138 1140 1143 1144                                                 
CONECT 1140 1139 1141 1145                                                      
CONECT 1141 1140                                                                
CONECT 1142 1138                                                                
CONECT 1143 1139                                                                
CONECT 1144 1139                                                                
CONECT 1145 1140 1146 1152                                                      
CONECT 1146 1145 1147 1149 1153                                                 
CONECT 1147 1146 1148 1159                                                      
CONECT 1148 1147                                                                
CONECT 1149 1146 1150 1151 1154                                                 
CONECT 1150 1149 1155                                                           
CONECT 1151 1149 1156 1157 1158                                                 
CONECT 1152 1145                                                                
CONECT 1153 1146                                                                
CONECT 1154 1149                                                                
CONECT 1155 1150                                                                
CONECT 1156 1151                                                                
CONECT 1157 1151                                                                
CONECT 1158 1151                                                                
CONECT 1159 1147 1160 1173                                                      
CONECT 1160 1159 1161 1163 1174                                                 
CONECT 1161 1160 1162 1183                                                      
CONECT 1162 1161                                                                
CONECT 1163 1160 1164 1175 1176                                                 
CONECT 1164 1163 1165 1166                                                      
CONECT 1165 1164 1167 1177                                                      
CONECT 1166 1164 1168 1169                                                      
CONECT 1167 1165 1168 1178                                                      
CONECT 1168 1166 1167 1170                                                      
CONECT 1169 1166 1171 1179                                                      
CONECT 1170 1168 1172 1180                                                      
CONECT 1171 1169 1172 1181                                                      
CONECT 1172 1170 1171 1182                                                      
CONECT 1173 1159                                                                
CONECT 1174 1160                                                                
CONECT 1175 1163                                                                
CONECT 1176 1163                                                                
CONECT 1177 1165                                                                
CONECT 1178 1167                                                                
CONECT 1179 1169                                                                
CONECT 1180 1170                                                                
CONECT 1181 1171                                                                
CONECT 1182 1172                                                                
CONECT 1183 1161 1184 1192                                                      
CONECT 1184 1183 1185 1187 1193                                                 
CONECT 1185 1184 1186 1200                                                      
CONECT 1186 1185                                                                
CONECT 1187 1184 1188 1194 1195                                                 
CONECT 1188 1187 1189 1196 1197                                                 
CONECT 1189 1188 1190 1191                                                      
CONECT 1190 1189                                                                
CONECT 1191 1189 1198 1199                                                      
CONECT 1192 1183                                                                
CONECT 1193 1184                                                                
CONECT 1194 1187                                                                
CONECT 1195 1187                                                                
CONECT 1196 1188                                                                
CONECT 1197 1188                                                                
CONECT 1198 1191                                                                
CONECT 1199 1191                                                                
CONECT 1200 1185 1201 1214                                                      
CONECT 1201 1200 1202 1204 1215                                                 
CONECT 1202 1201 1203 1224                                                      
CONECT 1203 1202                                                                
CONECT 1204 1201 1205 1216 1217                                                 
CONECT 1205 1204 1206 1207                                                      
CONECT 1206 1205 1208 1218                                                      
CONECT 1207 1205 1209 1210                                                      
CONECT 1208 1206 1209 1219                                                      
CONECT 1209 1207 1208 1211                                                      
CONECT 1210 1207 1212 1220                                                      
CONECT 1211 1209 1213 1221                                                      
CONECT 1212 1210 1213 1222                                                      
CONECT 1213 1211 1212 1223                                                      
CONECT 1214 1200                                                                
CONECT 1215 1201                                                                
CONECT 1216 1204                                                                
CONECT 1217 1204                                                                
CONECT 1218 1206                                                                
CONECT 1219 1208                                                                
CONECT 1220 1210                                                                
CONECT 1221 1211                                                                
CONECT 1222 1212                                                                
CONECT 1223 1213                                                                
CONECT 1224 1202 1225 1231                                                      
CONECT 1225 1224 1226 1228 1232                                                 
CONECT 1226 1225 1227 1240                                                      
CONECT 1227 1226                                                                
CONECT 1228 1225 1229 1230 1233                                                 
CONECT 1229 1228 1234 1235 1236                                                 
CONECT 1230 1228 1237 1238 1239                                                 
CONECT 1231 1224                                                                
CONECT 1232 1225                                                                
CONECT 1233 1228                                                                
CONECT 1234 1229                                                                
CONECT 1235 1229                                                                
CONECT 1236 1229                                                                
CONECT 1237 1230                                                                
CONECT 1238 1230                                                                
CONECT 1239 1230                                                                
CONECT 1240 1226 1241 1248                                                      
CONECT 1241 1240 1242 1244 1249                                                 
CONECT 1242 1241 1243 1252                                                      
CONECT 1243 1242                                                                
CONECT 1244 1241 1245 1250 1251                                                 
CONECT 1245 1244 1246 1247                                                      
CONECT 1246 1245                                                                
CONECT 1247 1245                                                                
CONECT 1248 1240                                                                
CONECT 1249 1241                                                                
CONECT 1250 1244                                                                
CONECT 1251 1244                                                                
CONECT 1252 1242 1253 1256                                                      
CONECT 1253 1252 1254 1257 1258                                                 
CONECT 1254 1253 1255 1259                                                      
CONECT 1255 1254                                                                
CONECT 1256 1252                                                                
CONECT 1257 1253                                                                
CONECT 1258 1253                                                                
CONECT 1259 1254 1260 1265                                                      
CONECT 1260 1259 1261 1263 1266                                                 
CONECT 1261 1260 1262 1270                                                      
CONECT 1262 1261                                                                
CONECT 1263 1260 1264 1267 1268                                                 
CONECT 1264 1263 1269                                                           
CONECT 1265 1259                                                                
CONECT 1266 1260                                                                
CONECT 1267 1263                                                                
CONECT 1268 1263                                                                
CONECT 1269 1264                                                                
CONECT 1270 1261 1271 1276                                                      
CONECT 1271 1270 1272 1274 1277                                                 
CONECT 1272 1271 1273 1284                                                      
CONECT 1273 1272                                                                
CONECT 1274 1271 1275 1278 1279                                                 
CONECT 1275 1274 1276 1280 1281                                                 
CONECT 1276 1270 1275 1282 1283                                                 
CONECT 1277 1271                                                                
CONECT 1278 1274                                                                
CONECT 1279 1274                                                                
CONECT 1280 1275                                                                
CONECT 1281 1275                                                                
CONECT 1282 1276                                                                
CONECT 1283 1276                                                                
CONECT 1284 1272 1285 1292                                                      
CONECT 1285 1284 1288 1286 1293                                                 
CONECT 1286 1285 1287 1303                                                      
CONECT 1287 1286                                                                
CONECT 1288 1285 1289 1294 1295                                                 
CONECT 1289 1288 1290 1291 1296                                                 
CONECT 1290 1289 1297 1298 1299                                                 
CONECT 1291 1289 1300 1301 1302                                                 
CONECT 1292 1284                                                                
CONECT 1293 1285                                                                
CONECT 1294 1288                                                                
CONECT 1295 1288                                                                
CONECT 1296 1289                                                                
CONECT 1297 1290                                                                
CONECT 1298 1290                                                                
CONECT 1299 1290                                                                
CONECT 1300 1291                                                                
CONECT 1301 1291                                                                
CONECT 1302 1291                                                                
CONECT 1303 1286 1304 1311                                                      
CONECT 1304 1303 1305 1307 1312                                                 
CONECT 1305 1304 1306 1322                                                      
CONECT 1306 1305                                                                
CONECT 1307 1304 1308 1313 1314                                                 
CONECT 1308 1307 1309 1310 1315                                                 
CONECT 1309 1308 1316 1317 1318                                                 
CONECT 1310 1308 1319 1320 1321                                                 
CONECT 1311 1303                                                                
CONECT 1312 1304                                                                
CONECT 1313 1307                                                                
CONECT 1314 1307                                                                
CONECT 1315 1308                                                                
CONECT 1316 1309                                                                
CONECT 1317 1309                                                                
CONECT 1318 1309                                                                
CONECT 1319 1310                                                                
CONECT 1320 1310                                                                
CONECT 1321 1310                                                                
CONECT 1322 1305 1323 1328                                                      
CONECT 1323 1322 1324 1326 1329                                                 
CONECT 1324 1323 1325 1336                                                      
CONECT 1325 1324                                                                
CONECT 1326 1323 1327 1330 1331                                                 
CONECT 1327 1326 1328 1332 1333                                                 
CONECT 1328 1322 1327 1334 1335                                                 
CONECT 1329 1323                                                                
CONECT 1330 1326                                                                
CONECT 1331 1326                                                                
CONECT 1332 1327                                                                
CONECT 1333 1327                                                                
CONECT 1334 1328                                                                
CONECT 1335 1328                                                                
CONECT 1336 1324 1337 1342                                                      
CONECT 1337 1336 1338 1340 1343                                                 
CONECT 1338 1337 1339 1347                                                      
CONECT 1339 1338                                                                
CONECT 1340 1337 1341 1344 1345                                                 
CONECT 1341 1340 1346                                                           
CONECT 1342 1336                                                                
CONECT 1343 1337                                                                
CONECT 1344 1340                                                                
CONECT 1345 1340                                                                
CONECT 1346 1341                                                                
CONECT 1347 1338 1348 1358                                                      
CONECT 1348 1347 1349 1351 1359                                                 
CONECT 1349 1348 1350 1367                                                      
CONECT 1350 1349                                                                
CONECT 1351 1348 1352 1360 1361                                                 
CONECT 1352 1351 1353 1354                                                      
CONECT 1353 1352 1355 1362                                                      
CONECT 1354 1352 1356 1363                                                      
CONECT 1355 1353 1357 1364                                                      
CONECT 1356 1354 1357 1365                                                      
CONECT 1357 1355 1356 1366                                                      
CONECT 1358 1347                                                                
CONECT 1359 1348                                                                
CONECT 1360 1351                                                                
CONECT 1361 1351                                                                
CONECT 1362 1353                                                                
CONECT 1363 1354                                                                
CONECT 1364 1355                                                                
CONECT 1365 1356                                                                
CONECT 1366 1357                                                                
CONECT 1367 1349 1368 1376                                                      
CONECT 1368 1367 1369 1371 1377                                                 
CONECT 1369 1368 1370 1389                                                      
CONECT 1370 1369                                                                
CONECT 1371 1368 1372 1378 1379                                                 
CONECT 1372 1371 1373 1380 1381                                                 
CONECT 1373 1372 1374 1382 1383                                                 
CONECT 1374 1373 1375 1384 1385                                                 
CONECT 1375 1374 1386 1387 1388                                                 
CONECT 1376 1367                                                                
CONECT 1377 1368                                                                
CONECT 1378 1371                                                                
CONECT 1379 1371                                                                
CONECT 1380 1372                                                                
CONECT 1381 1372                                                                
CONECT 1382 1373                                                                
CONECT 1383 1373                                                                
CONECT 1384 1374                                                                
CONECT 1385 1374                                                                
CONECT 1386 1375                                                                
CONECT 1387 1375                                                                
CONECT 1388 1375                                                                
CONECT 1389 1369 1390 1398                                                      
CONECT 1390 1389 1391 1393 1399                                                 
CONECT 1391 1390 1392 1406                                                      
CONECT 1392 1391                                                                
CONECT 1393 1390 1394 1400 1401                                                 
CONECT 1394 1393 1395 1402 1403                                                 
CONECT 1395 1394 1396 1397                                                      
CONECT 1396 1395                                                                
CONECT 1397 1395 1404 1405                                                      
CONECT 1398 1389                                                                
CONECT 1399 1390                                                                
CONECT 1400 1393                                                                
CONECT 1401 1393                                                                
CONECT 1402 1394                                                                
CONECT 1403 1394                                                                
CONECT 1404 1397                                                                
CONECT 1405 1397                                                                
CONECT 1406 1391 1407 1418                                                      
CONECT 1407 1406 1408 1410 1419                                                 
CONECT 1408 1407 1409 1427                                                      
CONECT 1409 1408                                                                
CONECT 1410 1407 1411 1420 1421                                                 
CONECT 1411 1410 1412 1413                                                      
CONECT 1412 1411 1414 1422                                                      
CONECT 1413 1411 1415 1423                                                      
CONECT 1414 1412 1416 1424                                                      
CONECT 1415 1413 1416 1425                                                      
CONECT 1416 1414 1415 1417                                                      
CONECT 1417 1416 1426                                                           
CONECT 1418 1406                                                                
CONECT 1419 1407                                                                
CONECT 1420 1410                                                                
CONECT 1421 1410                                                                
CONECT 1422 1412                                                                
CONECT 1423 1413                                                                
CONECT 1424 1414                                                                
CONECT 1425 1415                                                                
CONECT 1426 1417                                                                
CONECT 1427 1408 1428 1441                                                      
CONECT 1428 1427 1429 1431 1442                                                 
CONECT 1429 1428 1430 1451                                                      
CONECT 1430 1429                                                                
CONECT 1431 1428 1432 1443 1444                                                 
CONECT 1432 1431 1433 1434                                                      
CONECT 1433 1432 1435 1445                                                      
CONECT 1434 1432 1436 1437                                                      
CONECT 1435 1433 1436 1446                                                      
CONECT 1436 1434 1435 1438                                                      
CONECT 1437 1434 1439 1447                                                      
CONECT 1438 1436 1440 1448                                                      
CONECT 1439 1437 1440 1449                                                      
CONECT 1440 1438 1439 1450                                                      
CONECT 1441 1427                                                                
CONECT 1442 1428                                                                
CONECT 1443 1431                                                                
CONECT 1444 1431                                                                
CONECT 1445 1433                                                                
CONECT 1446 1435                                                                
CONECT 1447 1437                                                                
CONECT 1448 1438                                                                
CONECT 1449 1439                                                                
CONECT 1450 1440                                                                
CONECT 1451 1429 1452 1459                                                      
CONECT 1452 1451 1453 1455 1460                                                 
CONECT 1453 1452 1465 1454                                                      
CONECT 1454 1453                                                                
CONECT 1455 1452 1456 1461 1462                                                 
CONECT 1456 1455 1457 1458                                                      
CONECT 1457 1456                                                                
CONECT 1458 1456 1463 1464                                                      
CONECT 1459 1451                                                                
CONECT 1460 1452                                                                
CONECT 1461 1455                                                                
CONECT 1462 1455                                                                
CONECT 1463 1458                                                                
CONECT 1464 1458                                                                
CONECT 1465 1453 1466 1476                                                      
CONECT 1466 1465 1467 1469 1477                                                 
CONECT 1467 1466 1468 1489                                                      
CONECT 1468 1467                                                                
CONECT 1469 1466 1470 1478 1479                                                 
CONECT 1470 1469 1471 1480 1481                                                 
CONECT 1471 1470 1472 1482 1483                                                 
CONECT 1472 1471 1473 1484                                                      
CONECT 1473 1472 1474 1475                                                      
CONECT 1474 1473 1485 1486                                                      
CONECT 1475 1473 1487 1488                                                      
CONECT 1476 1465                                                                
CONECT 1477 1466                                                                
CONECT 1478 1469                                                                
CONECT 1479 1469                                                                
CONECT 1480 1470                                                                
CONECT 1481 1470                                                                
CONECT 1482 1471                                                                
CONECT 1483 1471                                                                
CONECT 1484 1472                                                                
CONECT 1485 1474                                                                
CONECT 1486 1474                                                                
CONECT 1487 1475                                                                
CONECT 1488 1475                                                                
CONECT 1489 1467 1490 1493                                                      
CONECT 1490 1489 1491 1494 1495                                                 
CONECT 1491 1490 1492 1496                                                      
CONECT 1492 1491                                                                
CONECT 1493 1489                                                                
CONECT 1494 1490                                                                
CONECT 1495 1490                                                                
CONECT 1496 1491 1497 1505                                                      
CONECT 1497 1496 1498 1500 1506                                                 
CONECT 1498 1497 1499 1511                                                      
CONECT 1499 1498                                                                
CONECT 1500 1497 1501 1507 1508                                                 
CONECT 1501 1500 1502 1509 1510                                                 
CONECT 1502 1501 1503 1504                                                      
CONECT 1503 1502                                                                
CONECT 1504 1502                                                                
CONECT 1505 1496                                                                
CONECT 1506 1497                                                                
CONECT 1507 1500                                                                
CONECT 1508 1500                                                                
CONECT 1509 1501                                                                
CONECT 1510 1501                                                                
CONECT 1511 1498 1512 1517                                                      
CONECT 1512 1511 1515 1513 1518                                                 
CONECT 1513 1512 1514 1525                                                      
CONECT 1514 1513                                                                
CONECT 1515 1512 1516 1519 1520                                                 
CONECT 1516 1515 1517 1521 1522                                                 
CONECT 1517 1511 1516 1523 1524                                                 
CONECT 1518 1512                                                                
CONECT 1519 1515                                                                
CONECT 1520 1515                                                                
CONECT 1521 1516                                                                
CONECT 1522 1516                                                                
CONECT 1523 1517                                                                
CONECT 1524 1517                                                                
CONECT 1525 1513 1526 1533                                                      
CONECT 1526 1525 1527 1529 1534                                                 
CONECT 1527 1526 1528 1539                                                      
CONECT 1528 1527                                                                
CONECT 1529 1526 1530 1535 1536                                                 
CONECT 1530 1529 1531 1532                                                      
CONECT 1531 1530                                                                
CONECT 1532 1530 1537 1538                                                      
CONECT 1533 1525                                                                
CONECT 1534 1526                                                                
CONECT 1535 1529                                                                
CONECT 1536 1529                                                                
CONECT 1537 1532                                                                
CONECT 1538 1532                                                                
CONECT 1539 1527 1540 1547                                                      
CONECT 1540 1539 1543 1541 1548                                                 
CONECT 1541 1540 1542 1553                                                      
CONECT 1542 1541                                                                
CONECT 1543 1540 1544 1549 1550                                                 
CONECT 1544 1543 1545 1546                                                      
CONECT 1545 1544                                                                
CONECT 1546 1544 1551 1552                                                      
CONECT 1547 1539                                                                
CONECT 1548 1540                                                                
CONECT 1549 1543                                                                
CONECT 1550 1543                                                                
CONECT 1551 1546                                                                
CONECT 1552 1546                                                                
CONECT 1553 1541 1554 1560                                                      
CONECT 1554 1553 1555 1557 1561                                                 
CONECT 1555 1554 1556 1569                                                      
CONECT 1556 1555                                                                
CONECT 1557 1554 1558 1559 1562                                                 
CONECT 1558 1557 1563 1564 1565                                                 
CONECT 1559 1557 1566 1567 1568                                                 
CONECT 1560 1553                                                                
CONECT 1561 1554                                                                
CONECT 1562 1557                                                                
CONECT 1563 1558                                                                
CONECT 1564 1558                                                                
CONECT 1565 1558                                                                
CONECT 1566 1559                                                                
CONECT 1567 1559                                                                
CONECT 1568 1559                                                                
CONECT 1569 1555 1570 1573                                                      
CONECT 1570 1569 1571 1574 1575                                                 
CONECT 1571 1570 1572 1576                                                      
CONECT 1572 1571                                                                
CONECT 1573 1569                                                                
CONECT 1574 1570                                                                
CONECT 1575 1570                                                                
CONECT 1576 1571 1577 1585                                                      
CONECT 1577 1576 1578 1580 1586                                                 
CONECT 1578 1577 1579 1591                                                      
CONECT 1579 1578                                                                
CONECT 1580 1577 1581 1587 1588                                                 
CONECT 1581 1580 1582 1589 1590                                                 
CONECT 1582 1581 1583 1584                                                      
CONECT 1583 1582                                                                
CONECT 1584 1582                                                                
CONECT 1585 1576                                                                
CONECT 1586 1577                                                                
CONECT 1587 1580                                                                
CONECT 1588 1580                                                                
CONECT 1589 1581                                                                
CONECT 1590 1581                                                                
CONECT 1591 1578 1592 1600                                                      
CONECT 1592 1591 1593 1595 1601                                                 
CONECT 1593 1592 1594 1606                                                      
CONECT 1594 1593                                                                
CONECT 1595 1592 1596 1602 1603                                                 
CONECT 1596 1595 1597 1604 1605                                                 
CONECT 1597 1596 1598 1599                                                      
CONECT 1598 1597                                                                
CONECT 1599 1597                                                                
CONECT 1600 1591                                                                
CONECT 1601 1592                                                                
CONECT 1602 1595                                                                
CONECT 1603 1595                                                                
CONECT 1604 1596                                                                
CONECT 1605 1596                                                                
CONECT 1606 1593 1607 1614                                                      
CONECT 1607 1606 1608 1610 1615                                                 
CONECT 1608 1607 1609 1618                                                      
CONECT 1609 1608                                                                
CONECT 1610 1607 1611 1616 1617                                                 
CONECT 1611 1610 1612 1613                                                      
CONECT 1612 1611                                                                
CONECT 1613 1611                                                                
CONECT 1614 1606                                                                
CONECT 1615 1607                                                                
CONECT 1616 1610                                                                
CONECT 1617 1610                                                                
CONECT 1618 1608 1619 1624                                                      
CONECT 1619 1618 1620 1622 1625                                                 
CONECT 1620 1619 1628 1621                                                      
CONECT 1621 1620                                                                
CONECT 1622 1619 1623 1626 1627                                                 
CONECT 1623 1622 1801                                                           
CONECT 1624 1618                                                                
CONECT 1625 1619                                                                
CONECT 1626 1622                                                                
CONECT 1627 1622                                                                
CONECT 1628 1620 1629 1633                                                      
CONECT 1629 1628 1630 1632 1634                                                 
CONECT 1630 1629 1631 1638                                                      
CONECT 1631 1630                                                                
CONECT 1632 1629 1635 1636 1637                                                 
CONECT 1633 1628                                                                
CONECT 1634 1629                                                                
CONECT 1635 1632                                                                
CONECT 1636 1632                                                                
CONECT 1637 1632                                                                
CONECT 1638 1630 1639 1647                                                      
CONECT 1639 1638 1640 1642 1648                                                 
CONECT 1640 1639 1641 1653                                                      
CONECT 1641 1640                                                                
CONECT 1642 1639 1643 1649 1650                                                 
CONECT 1643 1642 1644 1651 1652                                                 
CONECT 1644 1643 1645 1646                                                      
CONECT 1645 1644                                                                
CONECT 1646 1644                                                                
CONECT 1647 1638                                                                
CONECT 1648 1639                                                                
CONECT 1649 1642                                                                
CONECT 1650 1642                                                                
CONECT 1651 1643                                                                
CONECT 1652 1643                                                                
CONECT 1653 1640 1654 1664                                                      
CONECT 1654 1653 1655 1657 1665                                                 
CONECT 1655 1654 1656 1673                                                      
CONECT 1656 1655                                                                
CONECT 1657 1654 1658 1666 1667                                                 
CONECT 1658 1657 1659 1660                                                      
CONECT 1659 1658 1661 1668                                                      
CONECT 1660 1658 1662 1669                                                      
CONECT 1661 1659 1663 1670                                                      
CONECT 1662 1660 1663 1671                                                      
CONECT 1663 1661 1662 1672                                                      
CONECT 1664 1653                                                                
CONECT 1665 1654                                                                
CONECT 1666 1657                                                                
CONECT 1667 1657                                                                
CONECT 1668 1659                                                                
CONECT 1669 1660                                                                
CONECT 1670 1661                                                                
CONECT 1671 1662                                                                
CONECT 1672 1663                                                                
CONECT 1673 1655 1674 1679                                                      
CONECT 1674 1673 1677 1675 1680                                                 
CONECT 1675 1674 1676 1684                                                      
CONECT 1676 1675                                                                
CONECT 1677 1674 1678 1681 1682                                                 
CONECT 1678 1677 1683                                                           
CONECT 1679 1673                                                                
CONECT 1680 1674                                                                
CONECT 1681 1677                                                                
CONECT 1682 1677                                                                
CONECT 1683 1678                                                                
CONECT 1684 1675 1685 1688                                                      
CONECT 1685 1684 1686 1689 1690                                                 
CONECT 1686 1685 1687 1691                                                      
CONECT 1687 1686                                                                
CONECT 1688 1684                                                                
CONECT 1689 1685                                                                
CONECT 1690 1685                                                                
CONECT 1691 1686 1692 1699                                                      
CONECT 1692 1691 1693 1695 1700                                                 
CONECT 1693 1692 1694 1705                                                      
CONECT 1694 1693                                                                
CONECT 1695 1692 1696 1701 1702                                                 
CONECT 1696 1695 1697 1698                                                      
CONECT 1697 1696                                                                
CONECT 1698 1696 1703 1704                                                      
CONECT 1699 1691                                                                
CONECT 1700 1692                                                                
CONECT 1701 1695                                                                
CONECT 1702 1695                                                                
CONECT 1703 1698                                                                
CONECT 1704 1698                                                                
CONECT 1705 1693 1706 1709                                                      
CONECT 1706 1705 1707 1710 1711                                                 
CONECT 1707 1706 1708 1712                                                      
CONECT 1708 1707                                                                
CONECT 1709 1705                                                                
CONECT 1710 1706                                                                
CONECT 1711 1706                                                                
CONECT 1712 1707 1713 1726                                                      
CONECT 1713 1712 1714 1716 1727                                                 
CONECT 1714 1713 1736 1715                                                      
CONECT 1715 1714                                                                
CONECT 1716 1713 1717 1728 1729                                                 
CONECT 1717 1716 1718 1719                                                      
CONECT 1718 1717 1720 1730                                                      
CONECT 1719 1717 1722 1721                                                      
CONECT 1720 1718 1721 1731                                                      
CONECT 1721 1719 1720 1723                                                      
CONECT 1722 1719 1724 1732                                                      
CONECT 1723 1721 1725 1733                                                      
CONECT 1724 1722 1725 1734                                                      
CONECT 1725 1723 1724 1735                                                      
CONECT 1726 1712                                                                
CONECT 1727 1713                                                                
CONECT 1728 1716                                                                
CONECT 1729 1716                                                                
CONECT 1730 1718                                                                
CONECT 1731 1720                                                                
CONECT 1732 1722                                                                
CONECT 1733 1723                                                                
CONECT 1734 1724                                                                
CONECT 1735 1725                                                                
CONECT 1736 1714 1737 1744                                                      
CONECT 1737 1736 1738 1740 1745                                                 
CONECT 1738 1737 1739 1750                                                      
CONECT 1739 1738                                                                
CONECT 1740 1737 1741 1746 1747                                                 
CONECT 1741 1740 1742 1743                                                      
CONECT 1742 1741                                                                
CONECT 1743 1741 1748 1749                                                      
CONECT 1744 1736                                                                
CONECT 1745 1737                                                                
CONECT 1746 1740                                                                
CONECT 1747 1740                                                                
CONECT 1748 1743                                                                
CONECT 1749 1743                                                                
CONECT 1750 1738 1751 1758                                                      
CONECT 1751 1750 1752 1754 1759                                                 
CONECT 1752 1751 1753 1762                                                      
CONECT 1753 1752                                                                
CONECT 1754 1751 1755 1760 1761                                                 
CONECT 1755 1754 1756 1757                                                      
CONECT 1756 1755                                                                
CONECT 1757 1755                                                                
CONECT 1758 1750                                                                
CONECT 1759 1751                                                                
CONECT 1760 1754                                                                
CONECT 1761 1754                                                                
CONECT 1762 1752 1763 1770                                                      
CONECT 1763 1762 1766 1764 1771                                                 
CONECT 1764 1763 1765 1774                                                      
CONECT 1765 1764                                                                
CONECT 1766 1763 1767 1772 1773                                                 
CONECT 1767 1766 1769 1768                                                      
CONECT 1768 1767                                                                
CONECT 1769 1767                                                                
CONECT 1770 1762                                                                
CONECT 1771 1763                                                                
CONECT 1772 1766                                                                
CONECT 1773 1766                                                                
CONECT 1774 1764 1775 1783                                                      
CONECT 1775 1774 1776 1778 1784                                                 
CONECT 1776 1775 1777 1796                                                      
CONECT 1777 1776                                                                
CONECT 1778 1775 1779 1785 1786                                                 
CONECT 1779 1778 1780 1787 1788                                                 
CONECT 1780 1779 1781 1789 1790                                                 
CONECT 1781 1780 1782 1791 1792                                                 
CONECT 1782 1781 1793 1794 1795                                                 
CONECT 1783 1774                                                                
CONECT 1784 1775                                                                
CONECT 1785 1778                                                                
CONECT 1786 1778                                                                
CONECT 1787 1779                                                                
CONECT 1788 1779                                                                
CONECT 1789 1780                                                                
CONECT 1790 1780                                                                
CONECT 1791 1781                                                                
CONECT 1792 1781                                                                
CONECT 1793 1782                                                                
CONECT 1794 1782                                                                
CONECT 1795 1782                                                                
CONECT 1796 1776 1797 1802                                                      
CONECT 1797 1796 1798 1800 1803                                                 
CONECT 1798 1797 1799 1806                                                      
CONECT 1799 1798                                                                
CONECT 1800 1797 1801 1804 1805                                                 
CONECT 1801 1623 1800                                                           
CONECT 1802 1796                                                                
CONECT 1803 1797                                                                
CONECT 1804 1800                                                                
CONECT 1805 1800                                                                
CONECT 1806 1798 1807 1814                                                      
CONECT 1807 1806 1808 1810 1815                                                 
CONECT 1808 1807 1809 1820                                                      
CONECT 1809 1808                                                                
CONECT 1810 1807 1811 1816 1817                                                 
CONECT 1811 1810 1812 1813                                                      
CONECT 1812 1811                                                                
CONECT 1813 1811 1818 1819                                                      
CONECT 1814 1806                                                                
CONECT 1815 1807                                                                
CONECT 1816 1810                                                                
CONECT 1817 1810                                                                
CONECT 1818 1813                                                                
CONECT 1819 1813                                                                
CONECT 1820 1808 1821 1828                                                      
CONECT 1821 1820 1822 1824 1829                                                 
CONECT 1822 1821 1823 1839                                                      
CONECT 1823 1822                                                                
CONECT 1824 1821 1825 1830 1831                                                 
CONECT 1825 1824 1826 1827 1832                                                 
CONECT 1826 1825 1833 1834 1835                                                 
CONECT 1827 1825 1836 1837 1838                                                 
CONECT 1828 1820                                                                
CONECT 1829 1821                                                                
CONECT 1830 1824                                                                
CONECT 1831 1824                                                                
CONECT 1832 1825                                                                
CONECT 1833 1826                                                                
CONECT 1834 1826                                                                
CONECT 1835 1826                                                                
CONECT 1836 1827                                                                
CONECT 1837 1827                                                                
CONECT 1838 1827                                                                
CONECT 1839 1822 1840 1844                                                      
CONECT 1840 1839 1841 1843 1845                                                 
CONECT 1841 1840 1842 1849                                                      
CONECT 1842 1841                                                                
CONECT 1843 1840 1846 1847 1848                                                 
CONECT 1844 1839                                                                
CONECT 1845 1840                                                                
CONECT 1846 1843                                                                
CONECT 1847 1843                                                                
CONECT 1848 1843                                                                
CONECT 1849 1841 1850 1858                                                      
CONECT 1850 1849 1851 1853 1859                                                 
CONECT 1851 1850 1852 1871                                                      
CONECT 1852 1851                                                                
CONECT 1853 1850 1854 1860 1861                                                 
CONECT 1854 1853 1855 1862 1863                                                 
CONECT 1855 1854 1856 1864 1865                                                 
CONECT 1856 1855 1857 1866 1867                                                 
CONECT 1857 1856 1868 1869 1870                                                 
CONECT 1858 1849                                                                
CONECT 1859 1850                                                                
CONECT 1860 1853                                                                
CONECT 1861 1853                                                                
CONECT 1862 1854                                                                
CONECT 1863 1854                                                                
CONECT 1864 1855                                                                
CONECT 1865 1855                                                                
CONECT 1866 1856                                                                
CONECT 1867 1856                                                                
CONECT 1868 1857                                                                
CONECT 1869 1857                                                                
CONECT 1870 1857                                                                
CONECT 1871 1851 1872 1882                                                      
CONECT 1872 1871 1873 1875 1883                                                 
CONECT 1873 1872 1874 1891                                                      
CONECT 1874 1873                                                                
CONECT 1875 1872 1876 1884 1885                                                 
CONECT 1876 1875 1877 1878                                                      
CONECT 1877 1876 1879 1886                                                      
CONECT 1878 1876 1880 1887                                                      
CONECT 1879 1877 1881 1888                                                      
CONECT 1880 1878 1881 1889                                                      
CONECT 1881 1879 1880 1890                                                      
CONECT 1882 1871                                                                
CONECT 1883 1872                                                                
CONECT 1884 1875                                                                
CONECT 1885 1875                                                                
CONECT 1886 1877                                                                
CONECT 1887 1878                                                                
CONECT 1888 1879                                                                
CONECT 1889 1880                                                                
CONECT 1890 1881                                                                
CONECT 1891 1873 1892 1905                                                      
CONECT 1892 1891 1893 1895 1906                                                 
CONECT 1893 1892 1894 1915                                                      
CONECT 1894 1893                                                                
CONECT 1895 1892 1896 1907 1908                                                 
CONECT 1896 1895 1897 1898                                                      
CONECT 1897 1896 1899 1909                                                      
CONECT 1898 1896 1900 1901                                                      
CONECT 1899 1897 1900 1910                                                      
CONECT 1900 1898 1899 1902                                                      
CONECT 1901 1898 1903 1911                                                      
CONECT 1902 1900 1904 1912                                                      
CONECT 1903 1901 1904 1913                                                      
CONECT 1904 1902 1903 1914                                                      
CONECT 1905 1891                                                                
CONECT 1906 1892                                                                
CONECT 1907 1895                                                                
CONECT 1908 1895                                                                
CONECT 1909 1897                                                                
CONECT 1910 1899                                                                
CONECT 1911 1901                                                                
CONECT 1912 1902                                                                
CONECT 1913 1903                                                                
CONECT 1914 1904                                                                
CONECT 1915 1893 1916 1923                                                      
CONECT 1916 1915 1917 1919 1924                                                 
CONECT 1917 1916 1934 1918                                                      
CONECT 1918 1917                                                                
CONECT 1919 1916 1920 1921 1925                                                 
CONECT 1920 1919 1922 1926 1927                                                 
CONECT 1921 1919 1928 1929 1930                                                 
CONECT 1922 1920 1931 1932 1933                                                 
CONECT 1923 1915                                                                
CONECT 1924 1916                                                                
CONECT 1925 1919                                                                
CONECT 1926 1920                                                                
CONECT 1927 1920                                                                
CONECT 1928 1921                                                                
CONECT 1929 1921                                                                
CONECT 1930 1921                                                                
CONECT 1931 1922                                                                
CONECT 1932 1922                                                                
CONECT 1933 1922                                                                
CONECT 1934 1917 1935 1940                                                      
CONECT 1935 1934 1936 1938 1941                                                 
CONECT 1936 1935 1937 1944                                                      
CONECT 1937 1936                                                                
CONECT 1938 1935 1939 1942 1943                                                 
CONECT 1939  496 1938                                                           
CONECT 1940 1934                                                                
CONECT 1941 1935                                                                
CONECT 1942 1938                                                                
CONECT 1943 1938                                                                
CONECT 1944 1936 1945 1953                                                      
CONECT 1945 1944 1946 1948 1954                                                 
CONECT 1946 1945 1947 1966                                                      
CONECT 1947 1946                                                                
CONECT 1948 1945 1949 1955 1956                                                 
CONECT 1949 1948 1950 1957 1958                                                 
CONECT 1950 1949 1951 1959 1960                                                 
CONECT 1951 1950 1952 1961 1962                                                 
CONECT 1952 1951 1963 1964 1965                                                 
CONECT 1953 1944                                                                
CONECT 1954 1945                                                                
CONECT 1955 1948                                                                
CONECT 1956 1948                                                                
CONECT 1957 1949                                                                
CONECT 1958 1949                                                                
CONECT 1959 1950                                                                
CONECT 1960 1950                                                                
CONECT 1961 1951                                                                
CONECT 1962 1951                                                                
CONECT 1963 1952                                                                
CONECT 1964 1952                                                                
CONECT 1965 1952                                                                
CONECT 1966 1946 1967 1975                                                      
CONECT 1967 1966 1970 1968 1976                                                 
CONECT 1968 1967 1969 1988                                                      
CONECT 1969 1968                                                                
CONECT 1970 1967 1971 1977 1978                                                 
CONECT 1971 1970 1972 1979 1980                                                 
CONECT 1972 1971 1973 1981 1982                                                 
CONECT 1973 1972 1974 1983 1984                                                 
CONECT 1974 1973 1985 1986 1987                                                 
CONECT 1975 1966                                                                
CONECT 1976 1967                                                                
CONECT 1977 1970                                                                
CONECT 1978 1970                                                                
CONECT 1979 1971                                                                
CONECT 1980 1971                                                                
CONECT 1981 1972                                                                
CONECT 1982 1972                                                                
CONECT 1983 1973                                                                
CONECT 1984 1973                                                                
CONECT 1985 1974                                                                
CONECT 1986 1974                                                                
CONECT 1987 1974                                                                
CONECT 1988 1968 1989 1994                                                      
CONECT 1989 1988 1990 1992 1995                                                 
CONECT 1990 1989 1991 1999                                                      
CONECT 1991 1990                                                                
CONECT 1992 1989 1993 1996 1997                                                 
CONECT 1993 1992 1998                                                           
CONECT 1994 1988                                                                
CONECT 1995 1989                                                                
CONECT 1996 1992                                                                
CONECT 1997 1992                                                                
CONECT 1998 1993                                                                
CONECT 1999 1990 2000 2004                                                      
CONECT 2000 1999 2001 2003 2005                                                 
CONECT 2001 2000 2002 2009                                                      
CONECT 2002 2001                                                                
CONECT 2003 2000 2006 2007 2008                                                 
CONECT 2004 1999                                                                
CONECT 2005 2000                                                                
CONECT 2006 2003                                                                
CONECT 2007 2003                                                                
CONECT 2008 2003                                                                
CONECT 2009 2001 2010 2014                                                      
CONECT 2010 2009 2011 2013 2015                                                 
CONECT 2011 2010 2012 2019                                                      
CONECT 2012 2011                                                                
CONECT 2013 2010 2016 2017 2018                                                 
CONECT 2014 2009                                                                
CONECT 2015 2010                                                                
CONECT 2016 2013                                                                
CONECT 2017 2013                                                                
CONECT 2018 2013                                                                
CONECT 2019 2011 2020 2025                                                      
CONECT 2020 2019 2021 2023 2026                                                 
CONECT 2021 2020 2022 2030                                                      
CONECT 2022 2021                                                                
CONECT 2023 2020 2024 2027 2028                                                 
CONECT 2024 2023 2029                                                           
CONECT 2025 2019                                                                
CONECT 2026 2020                                                                
CONECT 2027 2023                                                                
CONECT 2028 2023                                                                
CONECT 2029 2024                                                                
CONECT 2030 2021 2031 2036                                                      
CONECT 2031 2030 2032 2034 2037                                                 
CONECT 2032 2031 2033 2038                                                      
CONECT 2033 2032                                                                
CONECT 2034 2031 2035 2039 2040                                                 
CONECT 2035    6 2034                                                           
CONECT 2036 2030                                                                
CONECT 2037 2031                                                                
CONECT 2038 2032                                                                
CONECT 2039 2034                                                                
CONECT 2040 2034                                                                
CONECT 2041                                                                     
CONECT 2042                                                                     
CONECT 2043 2044 2048 2049 2081                                                 
CONECT 2044 2043 2045 2047 2050                                                 
CONECT 2045 2044 2046 2051 2052                                                 
CONECT 2046 2045 2053 2054 2056                                                 
CONECT 2047 2044 2055                                                           
CONECT 2048 2043                                                                
CONECT 2049 2043                                                                
CONECT 2050 2044                                                                
CONECT 2051 2045                                                                
CONECT 2052 2045                                                                
CONECT 2053 2046                                                                
CONECT 2054 2046                                                                
CONECT 2055 2047                                                                
CONECT 2056 2046                                                                
CONECT 2057 2058 2064 2066                                                      
CONECT 2058 2057 2059 2063                                                      
CONECT 2059 2058 2060 2068                                                      
CONECT 2060 2059 2061 2069                                                      
CONECT 2061 2060 2062 2070                                                      
CONECT 2062 2061 2063 2071                                                      
CONECT 2063 2058 2062 2072                                                      
CONECT 2064 2057 2067 2073                                                      
CONECT 2065 2066 2067                                                           
CONECT 2066 2057 2065                                                           
CONECT 2067 2064 2065 2078                                                      
CONECT 2068 2059                                                                
CONECT 2069 2060                                                                
CONECT 2070 2061                                                                
CONECT 2071 2062                                                                
CONECT 2072 2063                                                                
CONECT 2073 2064                                                                
CONECT 2074 2075 2079 2085 2086                                                 
CONECT 2075 2074 2076 2082 2087                                                 
CONECT 2076 2075 2077 2083 2088                                                 
CONECT 2077 2076 2078 2084 2089                                                 
CONECT 2078 2077 2080 2090 2067                                                 
CONECT 2079 2074 2091                                                           
CONECT 2080 2078 2081 2082 2092                                                 
CONECT 2081 2080 2043                                                           
CONECT 2082 2075 2080                                                           
CONECT 2083 2076 2093                                                           
CONECT 2084 2077 2094                                                           
CONECT 2085 2074                                                                
CONECT 2086 2074                                                                
CONECT 2087 2075                                                                
CONECT 2088 2076                                                                
CONECT 2089 2077                                                                
CONECT 2090 2078                                                                
CONECT 2091 2079                                                                
CONECT 2092 2080                                                                
CONECT 2093 2083                                                                
CONECT 2094 2084                                                                
END                                                                             
