# Supplementary material for: Computational Pipeline for Accelerating the Design of Glycomimetics
Source: J Chem Inf Model. 2025 Nov 27;65(24):13374–85. doi: 10.1021/acs.jcim.5c02282 (PMC12728930; doi:10.1021/acs.jcim.5c02282)
Supplement: Supplementary file 2 [file ci5c02282_si_002.zip › gm_supp/Test/DC-SIGN/9ems/output/O1_R_C2_R_pdb2glycam.log]

OLDNAME   RENAMED   IFGLYCAM  G_TYPE    G_CHARGE  
C6        C6        YES       Cg        0.2660    
C5        C5        YES       Cg        0.2760    
C4        C4        YES       Cg        0.3260    
C3        C3        YES       Cg        0.2520    
C2        C2        YES       Cg        0.2450    
O6        O6        YES       Oh        -0.6880   
C1        C1        YES       Cg        0.4330    
O1        O1        YES       Oh        -0.6390   
O5        O5        YES       Os        -0.5070   
O4        O4        YES       Oh        -0.7330   
O3        O3        YES       Oh        -0.6960   
H2B       H2B       YES       H1        0.0000    
H2A       H2A       YES       H1        0.0000    
H3        H3        YES       H1        0.0000    
H4        H4        YES       H1        0.0000    
H6        H6        YES       H1        0.0000    
H8        H8        YES       H1        0.0000    
H1        H1        YES       Ho        0.4220    
H20       H20       YES       H2        0.0000    
H5        H5        YES       Ho        0.4380    
H7        H7        YES       Ho        0.4310    
C22       C22       NO        NONE      0.0000    
C23       C23       NO        NONE      0.0000    
C25       C25       NO        NONE      0.0000    
N26       N26       NO        NONE      0.0000    
O24       O24       NO        NONE      0.0000    
BH22      BH22      NO        NONE      0.0000    
AH22      AH22      NO        NONE      0.0000    
H23       H23       NO        NONE      0.0000    
AH25      AH25      NO        NONE      0.0000    
BH25      BH25      NO        NONE      0.0000    
AH26      AH26      NO        NONE      0.0000    
BH26      BH26      NO        NONE      0.0000    
H24       H24       NO        NONE      0.0000    
CH26      CH26      NO        NONE      0.0000    
C12       C12       NO        NONE      0.0000    
C13       C13       NO        NONE      0.0000    
C14       C14       NO        NONE      0.0000    
C15       C15       NO        NONE      0.0000    
C16       C16       NO        NONE      0.0000    
C17       C17       NO        NONE      0.0000    
C18       C18       NO        NONE      0.0000    
C19       C19       NO        NONE      0.0000    
N10       N10       NO        NONE      0.0000    
N11       N11       NO        NONE      0.0000    
N9        N9        NO        NONE      0.0000    
H14       H14       NO        NONE      0.0000    
H15       H15       NO        NONE      0.0000    
H16       H16       NO        NONE      0.0000    
H17       H17       NO        NONE      0.0000    
H18       H18       NO        NONE      0.0000    
H19       H19       NO        NONE      0.0000    
