# Supplementary material for: Computational Pipeline for Accelerating the Design of Glycomimetics
Source: J Chem Inf Model. 2025 Nov 27;65(24):13374–85. doi: 10.1021/acs.jcim.5c02282 (PMC12728930; doi:10.1021/acs.jcim.5c02282)
Supplement: Supplementary file 2 [file ci5c02282_si_002.zip › gm_supp/Test/DC-SIGN/9ems/output/O1_R_C2_R_ligand.pdb]

TITLE     Generated by GMML                                                     
ATOM      1 C6   LIG A 503      -1.231 -22.668   2.984                       C  
ATOM      2 C5   LIG A 503      -2.648 -22.647   2.448                       C  
ATOM      3 C4   LIG A 503      -3.307 -21.265   2.490                       C  
ATOM      4 C3   LIG A 503      -4.803 -21.364   2.233                       C  
ATOM      5 C2   LIG A 503      -5.460 -22.403   3.141                       C  
ATOM      6 O6   LIG A 503      -0.368 -23.483   2.192                       O  
ATOM      7 C1   LIG A 503      -4.746 -23.740   2.971                       C  
ATOM      8 O1   LIG A 503      -4.972 -24.269   1.697                       O  
ATOM      9 O5   LIG A 503      -3.364 -23.601   3.248                       O  
ATOM     10 O4   LIG A 503      -2.734 -20.428   1.489                       O  
ATOM     11 O3   LIG A 503      -5.442 -20.107   2.428                       O  
ATOM     12 H2B  LIG A 503      -0.885 -21.762   2.995                       H  
ATOM     13 H2A  LIG A 503      -1.243 -23.012   3.891                       H  
ATOM     14 H3   LIG A 503      -2.641 -22.958   1.529                       H  
ATOM     15 H4   LIG A 503      -3.161 -20.870   3.364                       H  
ATOM     16 H6   LIG A 503      -4.935 -21.639   1.312                       H  
ATOM     17 H8   LIG A 503      -6.368 -22.524   2.821                       H  
ATOM     18 H1   LIG A 503      -0.414 -23.238   1.379                       H  
ATOM     19 H20  LIG A 503      -5.117 -24.356   3.622                       H  
ATOM     20 H5   LIG A 503      -1.998 -20.763   1.227                       H  
ATOM     21 H7   LIG A 503      -6.279 -20.226   2.522                       H  
ATOM     22 C22  LIG A 503      -4.646 -25.650   1.496                       C  
ATOM     23 C23  LIG A 503      -4.674 -25.960   0.013                       C  
ATOM     24 C25  LIG A 503      -3.273 -25.904  -0.579                       C  
ATOM     25 N26  LIG A 503      -2.980 -24.530  -1.057                       N  
ATOM     26 O24  LIG A 503      -5.501 -25.013  -0.674                       O  
ATOM     27 BH22 LIG A 503      -3.760 -25.828   1.848                       H  
ATOM     28 AH22 LIG A 503      -5.294 -26.206   1.955                       H  
ATOM     29 H23  LIG A 503      -5.036 -26.849  -0.117                       H  
ATOM     30 AH25 LIG A 503      -2.626 -26.154   0.099                       H  
ATOM     31 BH25 LIG A 503      -3.213 -26.523  -1.325                       H  
ATOM     32 AH26 LIG A 503      -2.897 -23.985  -0.357                       H  
ATOM     33 BH26 LIG A 503      -3.646 -24.248  -1.575                       H  
ATOM     34 H24  LIG A 503      -5.018 -24.521  -1.170                       H  
ATOM     35 CH26 LIG A 503      -2.221 -24.533  -1.522                       H  
ATOM     36 C12  LIG A 503      -5.173 -21.296   6.562                       C  
ATOM     37 C13  LIG A 503      -4.601 -20.882   7.855                       C  
ATOM     38 C14  LIG A 503      -3.451 -21.498   8.348                       C  
ATOM     39 C15  LIG A 503      -2.916 -21.117   9.567                       C  
ATOM     40 C16  LIG A 503      -3.522 -20.120  10.305                       C  
ATOM     41 C17  LIG A 503      -4.662 -19.506   9.830                       C  
ATOM     42 C18  LIG A 503      -5.204 -19.883   8.613                       C  
ATOM     43 C19  LIG A 503      -4.551 -21.664   5.398                       C  
ATOM     44 N10  LIG A 503      -6.748 -21.787   5.130                       N  
ATOM     45 N11  LIG A 503      -6.522 -21.387   6.361                       N  
ATOM     46 N9   LIG A 503      -5.545 -21.955   4.538                       N  
ATOM     47 H14  LIG A 503      -3.039 -22.170   7.854                       H  
ATOM     48 H15  LIG A 503      -2.146 -21.530   9.886                       H  
ATOM     49 H16  LIG A 503      -3.161 -19.863  11.124                       H  
ATOM     50 H17  LIG A 503      -5.068 -18.836  10.328                       H  
ATOM     51 H18  LIG A 503      -5.973 -19.464   8.299                       H  
ATOM     52 H19  LIG A 503      -3.636 -21.702   5.236                       H  
TER      53      LIG A 503                                                      
CONECT    1    2    6   12   13                                                 
CONECT    2    1    3    9   14                                                 
CONECT    3    2    4   10   15                                                 
CONECT    4    3    5   11   16                                                 
CONECT    5    4    7   17   46                                                 
CONECT    6    1   18                                                           
CONECT    7    5    8    9   19                                                 
CONECT    8    7   22                                                           
CONECT    9    2    7                                                           
CONECT   10    3   20                                                           
CONECT   11    4   21                                                           
CONECT   12    1                                                                
CONECT   13    1                                                                
CONECT   14    2                                                                
CONECT   15    3                                                                
CONECT   16    4                                                                
CONECT   17    5                                                                
CONECT   18    6                                                                
CONECT   19    7                                                                
CONECT   20   10                                                                
CONECT   21   11                                                                
CONECT   22   23   27   28    8                                                 
CONECT   23   22   24   26   29                                                 
CONECT   24   23   25   30   31                                                 
CONECT   25   24   32   33   35                                                 
CONECT   26   23   34                                                           
CONECT   27   22                                                                
CONECT   28   22                                                                
CONECT   29   23                                                                
CONECT   30   24                                                                
CONECT   31   24                                                                
CONECT   32   25                                                                
CONECT   33   25                                                                
CONECT   34   26                                                                
CONECT   35   25                                                                
CONECT   36   37   43   45                                                      
CONECT   37   36   38   42                                                      
CONECT   38   37   39   47                                                      
CONECT   39   38   40   48                                                      
CONECT   40   39   41   49                                                      
CONECT   41   40   42   50                                                      
CONECT   42   37   41   51                                                      
CONECT   43   36   46   52                                                      
CONECT   44   45   46                                                           
CONECT   45   36   44                                                           
CONECT   46   43   44    5                                                      
CONECT   47   38                                                                
CONECT   48   39                                                                
CONECT   49   40                                                                
CONECT   50   41                                                                
CONECT   51   42                                                                
CONECT   52   43                                                                
END                                                                             
