# Supplementary material for: Computational Pipeline for Accelerating the Design of Glycomimetics
Source: J Chem Inf Model. 2025 Nov 27;65(24):13374–85. doi: 10.1021/acs.jcim.5c02282 (PMC12728930; doi:10.1021/acs.jcim.5c02282)
Supplement: Supplementary file 2 [file ci5c02282_si_002.zip › gm_supp/Test/DC-SIGN/9ems/output/O1_R_C2_R_receptor.pdb]

TITLE     Generated by GMML                                                     
ATOM      1 N    CYX A 253      -5.714 -28.187 -41.338                       N  
ATOM      2 CA   CYX A 253      -5.372 -27.127 -40.394                       C  
ATOM      3 C    CYX A 253      -5.767 -27.515 -38.974                       C  
ATOM      4 O    CYX A 253      -6.800 -28.150 -38.767                       O  
ATOM      5 CB   CYX A 253      -6.056 -25.820 -40.792                       C  
ATOM      6 SG   CYX A 253      -5.927 -24.500 -39.563                       S  
ATOM      7 N    HIS A 254      -4.945 -27.124 -38.001                       N  
ATOM      8 CA   HIS A 254      -5.160 -27.479 -36.601                       C  
ATOM      9 C    HIS A 254      -5.327 -26.211 -35.774                       C  
ATOM     10 O    HIS A 254      -4.404 -25.378 -35.736                       O  
ATOM     11 CB   HIS A 254      -3.989 -28.313 -36.069                       C  
ATOM     12 CG   HIS A 254      -3.779 -29.600 -36.805                       C  
ATOM     13 ND1  HIS A 254      -2.541 -30.007 -37.254                       N  
ATOM     14 CD2  HIS A 254      -4.649 -30.574 -37.166                       C  
ATOM     15 CE1  HIS A 254      -2.657 -31.173 -37.863                       C  
ATOM     16 NE2  HIS A 254      -3.926 -31.539 -37.824                       N  
ATOM     17 N    PRO A 255      -6.460 -26.008 -35.092                       N  
ATOM     18 CA   PRO A 255      -6.613 -24.769 -34.312                       C  
ATOM     19 C    PRO A 255      -5.757 -24.723 -33.058                       C  
ATOM     20 O    PRO A 255      -5.344 -23.627 -32.660                       O  
ATOM     21 CB   PRO A 255      -8.111 -24.750 -33.978                       C  
ATOM     22 CG   PRO A 255      -8.507 -26.177 -33.973                       C  
ATOM     23 CD   PRO A 255      -7.671 -26.846 -35.031                       C  
ATOM     24 N    CYX A 256      -5.483 -25.857 -32.416                       N  
ATOM     25 CA   CYX A 256      -4.639 -25.891 -31.232                       C  
ATOM     26 C    CYX A 256      -3.478 -26.860 -31.412                       C  
ATOM     27 O    CYX A 256      -3.552 -27.791 -32.222                       O  
ATOM     28 CB   CYX A 256      -5.433 -26.295 -29.981                       C  
ATOM     29 SG   CYX A 256      -6.544 -25.028 -29.352                       S  
ATOM     30 N    PRO A 257      -2.393 -26.675 -30.664                       N  
ATOM     31 CA   PRO A 257      -1.238 -27.568 -30.804                       C  
ATOM     32 C    PRO A 257      -1.558 -28.984 -30.349                       C  
ATOM     33 O    PRO A 257      -2.622 -29.283 -29.804                       O  
ATOM     34 CB   PRO A 257      -0.169 -26.927 -29.913                       C  
ATOM     35 CG   PRO A 257      -0.624 -25.530 -29.690                       C  
ATOM     36 CD   PRO A 257      -2.117 -25.571 -29.729                       C  
ATOM     37 N    TRP A 258      -0.583 -29.862 -30.579                       N  
ATOM     38 CA   TRP A 258      -0.694 -31.286 -30.290                       C  
ATOM     39 C    TRP A 258      -1.042 -31.539 -28.829                       C  
ATOM     40 O    TRP A 258      -0.251 -31.234 -27.931                       O  
ATOM     41 CB   TRP A 258       0.618 -31.978 -30.668                       C  
ATOM     42 CG   TRP A 258       0.777 -33.394 -30.203                       C  
ATOM     43 CD1  TRP A 258       1.379 -33.815 -29.052                       C  
ATOM     44 CD2  TRP A 258       0.363 -34.579 -30.896                       C  
ATOM     45 NE1  TRP A 258       1.356 -35.188 -28.980                       N  
ATOM     46 CE2  TRP A 258       0.737 -35.681 -30.099                       C  
ATOM     47 CE3  TRP A 258      -0.291 -34.816 -32.109                       C  
ATOM     48 CZ2  TRP A 258       0.475 -36.999 -30.474                       C  
ATOM     49 CZ3  TRP A 258      -0.549 -36.126 -32.481                       C  
ATOM     50 CH2  TRP A 258      -0.167 -37.200 -31.665                       C  
ATOM     51 N    GLU A 259      -2.239 -32.083 -28.597                       N  
ATOM     52 CA   GLU A 259      -2.717 -32.516 -27.285                       C  
ATOM     53 C    GLU A 259      -3.055 -31.353 -26.359                       C  
ATOM     54 O    GLU A 259      -3.214 -31.553 -25.151                       O  
ATOM     55 CB   GLU A 259      -1.714 -33.461 -26.608                       C  
ATOM     56 CG   GLU A 259      -1.544 -34.785 -27.349                       C  
ATOM     57 CD   GLU A 259      -0.867 -35.856 -26.515                       C  
ATOM     58 OE1  GLU A 259      -1.415 -36.979 -26.434                       O  
ATOM     59 OE2  GLU A 259       0.206 -35.577 -25.938                       O  
ATOM     60 N    TRP A 260      -3.189 -30.140 -26.891                       N  
ATOM     61 CA   TRP A 260      -3.743 -29.051 -26.105                       C  
ATOM     62 C    TRP A 260      -5.268 -29.138 -26.098                       C  
ATOM     63 O    TRP A 260      -5.883 -29.794 -26.943                       O  
ATOM     64 CB   TRP A 260      -3.314 -27.687 -26.656                       C  
ATOM     65 CG   TRP A 260      -1.868 -27.348 -26.444                       C  
ATOM     66 CD1  TRP A 260      -0.798 -28.175 -26.604                       C  
ATOM     67 CD2  TRP A 260      -1.336 -26.080 -26.032                       C  
ATOM     68 NE1  TRP A 260       0.366 -27.503 -26.322                       N  
ATOM     69 CE2  TRP A 260       0.063 -26.216 -25.965                       C  
ATOM     70 CE3  TRP A 260      -1.908 -24.846 -25.709                       C  
ATOM     71 CZ2  TRP A 260       0.900 -25.164 -25.592                       C  
ATOM     72 CZ3  TRP A 260      -1.076 -23.804 -25.337                       C  
ATOM     73 CH2  TRP A 260       0.314 -23.970 -25.283                       C  
ATOM     74 N    THR A 261      -5.876 -28.465 -25.127                       N  
ATOM     75 CA   THR A 261      -7.326 -28.387 -25.028                       C  
ATOM     76 C    THR A 261      -7.810 -27.093 -25.670                       C  
ATOM     77 O    THR A 261      -7.148 -26.055 -25.575                       O  
ATOM     78 CB   THR A 261      -7.791 -28.444 -23.572                       C  
ATOM     79 OG1  THR A 261      -7.684 -27.143 -22.984                       O  
ATOM     80 CG2  THR A 261      -6.948 -29.438 -22.762                       C  
ATOM     81 N    PHE A 262      -8.968 -27.163 -26.321                       N  
ATOM     82 CA   PHE A 262      -9.547 -26.035 -27.035                       C  
ATOM     83 C    PHE A 262     -10.841 -25.600 -26.364                       C  
ATOM     84 O    PHE A 262     -11.670 -26.436 -25.985                       O  
ATOM     85 CB   PHE A 262      -9.826 -26.395 -28.498                       C  
ATOM     86 CG   PHE A 262     -10.684 -25.388 -29.220                       C  
ATOM     87 CD1  PHE A 262     -10.111 -24.305 -29.865                       C  
ATOM     88 CD2  PHE A 262     -12.062 -25.527 -29.257                       C  
ATOM     89 CE1  PHE A 262     -10.897 -23.380 -30.524                       C  
ATOM     90 CE2  PHE A 262     -12.849 -24.602 -29.918                       C  
ATOM     91 CZ   PHE A 262     -12.266 -23.530 -30.548                       C  
ATOM     92 N    PHE A 263     -11.017 -24.287 -26.232                       N  
ATOM     93 CA   PHE A 263     -12.235 -23.744 -25.640                       C  
ATOM     94 C    PHE A 263     -12.432 -22.320 -26.129                       C  
ATOM     95 O    PHE A 263     -11.567 -21.465 -25.910                       O  
ATOM     96 CB   PHE A 263     -12.168 -23.776 -24.117                       C  
ATOM     97 CG   PHE A 263     -13.397 -23.232 -23.457                       C  
ATOM     98 CD1  PHE A 263     -14.537 -24.007 -23.349                       C  
ATOM     99 CD2  PHE A 263     -13.421 -21.945 -22.961                       C  
ATOM    100 CE1  PHE A 263     -15.674 -23.509 -22.752                       C  
ATOM    101 CE2  PHE A 263     -14.555 -21.445 -22.361                       C  
ATOM    102 CZ   PHE A 263     -15.683 -22.229 -22.259                       C  
ATOM    103 N    GLN A 264     -13.565 -22.070 -26.779                       N  
ATOM    104 CA   GLN A 264     -13.983 -20.726 -27.173                       C  
ATOM    105 C    GLN A 264     -12.830 -19.947 -27.808                       C  
ATOM    106 O    GLN A 264     -12.416 -18.887 -27.338                       O  
ATOM    107 CB   GLN A 264     -14.572 -19.977 -25.974                       C  
ATOM    108 CG   GLN A 264     -15.826 -20.629 -25.409                       C  
ATOM    109 CD   GLN A 264     -16.580 -19.724 -24.460                       C  
ATOM    110 OE1  GLN A 264     -16.108 -18.639 -24.114                       O  
ATOM    111 NE2  GLN A 264     -17.762 -20.161 -24.036                       N  
ATOM    112 N    GLY A 265     -12.315 -20.500 -28.903                       N  
ATOM    113 CA   GLY A 265     -11.318 -19.803 -29.691                       C  
ATOM    114 C    GLY A 265     -10.000 -19.577 -28.994                       C  
ATOM    115 O    GLY A 265      -9.271 -18.649 -29.354                       O  
ATOM    116 N    ASN A 266      -9.671 -20.398 -28.001                       N  
ATOM    117 CA   ASN A 266      -8.399 -20.300 -27.308                       C  
ATOM    118 C    ASN A 266      -7.850 -21.699 -27.076                       C  
ATOM    119 O    ASN A 266      -8.581 -22.692 -27.115                       O  
ATOM    120 CB   ASN A 266      -8.543 -19.542 -25.985                       C  
ATOM    121 CG   ASN A 266      -8.491 -18.037 -26.172                       C  
ATOM    122 OD1  ASN A 266      -7.603 -17.515 -26.849                       O  
ATOM    123 ND2  ASN A 266      -9.446 -17.331 -25.577                       N  
ATOM    124 N    CYX A 267      -6.541 -21.765 -26.851                       N  
ATOM    125 CA   CYX A 267      -5.839 -23.025 -26.647                       C  
ATOM    126 C    CYX A 267      -5.220 -23.022 -25.261                       C  
ATOM    127 O    CYX A 267      -4.385 -22.165 -24.951                       O  
ATOM    128 CB   CYX A 267      -4.763 -23.233 -27.710                       C  
ATOM    129 SG   CYX A 267      -5.435 -23.325 -29.370                       S  
ATOM    130 N    TYR A 268      -5.625 -23.978 -24.437                       N  
ATOM    131 CA   TYR A 268      -5.111 -24.105 -23.085                       C  
ATOM    132 C    TYR A 268      -4.282 -25.378 -22.968                       C  
ATOM    133 O    TYR A 268      -4.339 -26.272 -23.817                       O  
ATOM    134 CB   TYR A 268      -6.257 -24.102 -22.070                       C  
ATOM    135 CG   TYR A 268      -7.201 -22.930 -22.221                       C  
ATOM    136 CD1  TYR A 268      -8.218 -22.950 -23.169                       C  
ATOM    137 CD2  TYR A 268      -7.083 -21.806 -21.413                       C  
ATOM    138 CE1  TYR A 268      -9.086 -21.884 -23.311                       C  
ATOM    139 CE2  TYR A 268      -7.949 -20.735 -21.546                       C  
ATOM    140 CZ   TYR A 268      -8.949 -20.780 -22.498                       C  
ATOM    141 OH   TYR A 268      -9.818 -19.721 -22.644                       O  
ATOM    142 N    PHE A 269      -3.502 -25.446 -21.892                       N  
ATOM    143 CA   PHE A 269      -2.552 -26.539 -21.699                       C  
ATOM    144 C    PHE A 269      -2.224 -26.635 -20.221                       C  
ATOM    145 O    PHE A 269      -1.704 -25.674 -19.649                       O  
ATOM    146 CB   PHE A 269      -1.283 -26.297 -22.514                       C  
ATOM    147 CG   PHE A 269      -0.082 -27.042 -22.007                       C  
ATOM    148 CD1  PHE A 269       0.067 -28.395 -22.262                       C  
ATOM    149 CD2  PHE A 269       0.906 -26.386 -21.290                       C  
ATOM    150 CE1  PHE A 269       1.174 -29.084 -21.804                       C  
ATOM    151 CE2  PHE A 269       2.017 -27.069 -20.827                       C  
ATOM    152 CZ   PHE A 269       2.151 -28.419 -21.084                       C  
ATOM    153 N    MET A 270      -2.521 -27.779 -19.607                       N  
ATOM    154 CA   MET A 270      -2.146 -28.020 -18.221                       C  
ATOM    155 C    MET A 270      -0.823 -28.768 -18.184                       C  
ATOM    156 O    MET A 270      -0.653 -29.781 -18.869                       O  
ATOM    157 CB   MET A 270      -3.220 -28.819 -17.482                       C  
ATOM    158 CG   MET A 270      -2.835 -29.165 -16.044                       C  
ATOM    159 SD   MET A 270      -4.250 -29.328 -14.931                       S  
ATOM    160 CE   MET A 270      -5.238 -30.542 -15.809                       C  
ATOM    161 N    SER A 271       0.110 -28.262 -17.388                       N  
ATOM    162 CA   SER A 271       1.412 -28.892 -17.283                       C  
ATOM    163 C    SER A 271       1.286 -30.264 -16.635                       C  
ATOM    164 O    SER A 271       0.296 -30.587 -15.973                       O  
ATOM    165 CB   SER A 271       2.371 -28.020 -16.471                       C  
ATOM    166 OG   SER A 271       1.930 -27.882 -15.131                       O  
ATOM    167 N    ASN A 272       2.308 -31.084 -16.853                       N  
ATOM    168 CA   ASN A 272       2.434 -32.366 -16.177                       C  
ATOM    169 C    ASN A 272       3.679 -32.415 -15.302                       C  
ATOM    170 O    ASN A 272       4.049 -33.493 -14.821                       O  
ATOM    171 CB   ASN A 272       2.440 -33.503 -17.201                       C  
ATOM    172 CG   ASN A 272       1.127 -33.602 -17.965                       C  
ATOM    173 OD1  ASN A 272       0.083 -33.911 -17.389                       O  
ATOM    174 ND2  ASN A 272       1.174 -33.338 -19.266                       N  
ATOM    175 N    SER A 273       4.341 -31.277 -15.105                       N  
ATOM    176 CA   SER A 273       5.358 -31.100 -14.082                       C  
ATOM    177 C    SER A 273       5.014 -29.850 -13.280                       C  
ATOM    178 O    SER A 273       4.114 -29.088 -13.641                       O  
ATOM    179 CB   SER A 273       6.757 -30.979 -14.696                       C  
ATOM    180 OG   SER A 273       6.950 -29.688 -15.252                       O  
ATOM    181 N    GLN A 274       5.736 -29.631 -12.187                       N  
ATOM    182 CA   GLN A 274       5.441 -28.525 -11.291                       C  
ATOM    183 C    GLN A 274       6.556 -27.485 -11.314                       C  
ATOM    184 O    GLN A 274       7.728 -27.805 -11.525                       O  
ATOM    185 CB   GLN A 274       5.229 -29.026  -9.863                       C  
ATOM    186 CG   GLN A 274       4.142 -30.086  -9.748                       C  
ATOM    187 CD   GLN A 274       3.828 -30.439  -8.312                       C  
ATOM    188 OE1  GLN A 274       4.489 -31.286  -7.711                       O  
ATOM    189 NE2  GLN A 274       2.817 -29.785  -7.749                       N  
ATOM    190 N    ARG A 275       6.166 -26.231 -11.089                       N  
ATOM    191 CA   ARG A 275       7.084 -25.101 -11.102                       C  
ATOM    192 C    ARG A 275       6.569 -24.042 -10.143                       C  
ATOM    193 O    ARG A 275       5.397 -24.049  -9.757                       O  
ATOM    194 CB   ARG A 275       7.215 -24.485 -12.498                       C  
ATOM    195 CG   ARG A 275       8.018 -25.296 -13.490                       C  
ATOM    196 CD   ARG A 275       8.201 -24.519 -14.789                       C  
ATOM    197 NE   ARG A 275       8.912 -25.288 -15.806                       N  
ATOM    198 CZ   ARG A 275       9.712 -24.761 -16.728                       C  
ATOM    199 NH1  ARG A 275       9.929 -23.452 -16.772                       N  
ATOM    200 NH2  ARG A 275      10.311 -25.551 -17.608                       N  
ATOM    201 N    ASN A 276       7.449 -23.113  -9.777                       N  
ATOM    202 CA   ASN A 276       6.979 -21.966  -9.019                       C  
ATOM    203 C    ASN A 276       6.361 -20.948  -9.974                       C  
ATOM    204 O    ASN A 276       6.443 -21.074 -11.199                       O  
ATOM    205 CB   ASN A 276       8.109 -21.348  -8.190                       C  
ATOM    206 CG   ASN A 276       9.044 -20.488  -9.011                       C  
ATOM    207 OD1  ASN A 276       8.734 -19.339  -9.325                       O  
ATOM    208 ND2  ASN A 276      10.212 -21.029  -9.338                       N  
ATOM    209 N    TRP A 277       5.722 -19.929  -9.398                       N  
ATOM    210 CA   TRP A 277       4.876 -19.044 -10.194                       C  
ATOM    211 C    TRP A 277       5.666 -18.366 -11.306                       C  
ATOM    212 O    TRP A 277       5.222 -18.319 -12.459                       O  
ATOM    213 CB   TRP A 277       4.217 -18.001  -9.295                       C  
ATOM    214 CG   TRP A 277       3.093 -17.280  -9.969                       C  
ATOM    215 CD1  TRP A 277       1.858 -17.779 -10.256                       C  
ATOM    216 CD2  TRP A 277       3.098 -15.926 -10.438                       C  
ATOM    217 NE1  TRP A 277       1.091 -16.823 -10.875                       N  
ATOM    218 CE2  TRP A 277       1.828 -15.675 -10.995                       C  
ATOM    219 CE3  TRP A 277       4.050 -14.901 -10.437                       C  
ATOM    220 CZ2  TRP A 277       1.486 -14.443 -11.547                       C  
ATOM    221 CZ3  TRP A 277       3.710 -13.681 -10.986                       C  
ATOM    222 CH2  TRP A 277       2.439 -13.461 -11.533                       C  
ATOM    223 N    HIS A 278       6.839 -17.826 -10.978                       N  
ATOM    224 CA   HIS A 278       7.633 -17.135 -11.988                       C  
ATOM    225 C    HIS A 278       8.147 -18.111 -13.037                       C  
ATOM    226 O    HIS A 278       8.081 -17.835 -14.241                       O  
ATOM    227 CB   HIS A 278       8.787 -16.385 -11.324                       C  
ATOM    228 CG   HIS A 278       8.342 -15.320 -10.370                       C  
ATOM    229 ND1  HIS A 278       8.437 -15.457  -9.001                       N  
ATOM    230 CD2  HIS A 278       7.787 -14.104 -10.589                       C  
ATOM    231 CE1  HIS A 278       7.967 -14.369  -8.418                       C  
ATOM    232 NE2  HIS A 278       7.567 -13.532  -9.359                       N  
ATOM    233 N    ASP A 279       8.657 -19.265 -12.602                       N  
ATOM    234 CA   ASP A 279       9.076 -20.284 -13.558                       C  
ATOM    235 C    ASP A 279       7.921 -20.760 -14.427                       C  
ATOM    236 O    ASP A 279       8.156 -21.261 -15.532                       O  
ATOM    237 CB   ASP A 279       9.696 -21.475 -12.826                       C  
ATOM    238 CG   ASP A 279      11.054 -21.152 -12.240                       C  
ATOM    239 OD1  ASP A 279      11.520 -20.007 -12.423                       O  
ATOM    240 OD2  ASP A 279      11.654 -22.042 -11.596                       O  
ATOM    241 N    SER A 280       6.682 -20.608 -13.958                       N  
ATOM    242 CA   SER A 280       5.528 -21.058 -14.728                       C  
ATOM    243 C    SER A 280       5.231 -20.115 -15.886                       C  
ATOM    244 O    SER A 280       5.097 -20.556 -17.033                       O  
ATOM    245 CB   SER A 280       4.307 -21.190 -13.817                       C  
ATOM    246 OG   SER A 280       4.415 -22.337 -12.992                       O  
ATOM    247 N    ILE A 281       5.109 -18.813 -15.609                       N  
ATOM    248 CA   ILE A 281       4.915 -17.856 -16.697                       C  
ATOM    249 C    ILE A 281       6.063 -17.959 -17.692                       C  
ATOM    250 O    ILE A 281       5.858 -17.877 -18.909                       O  
ATOM    251 CB   ILE A 281       4.748 -16.420 -16.153                       C  
ATOM    252 CG1  ILE A 281       4.397 -15.438 -17.281                       C  
ATOM    253 CG2  ILE A 281       5.998 -15.938 -15.439                       C  
ATOM    254 CD1  ILE A 281       3.905 -14.056 -16.813                       C  
ATOM    255 N    THR A 282       7.286 -18.154 -17.198                       N  
ATOM    256 CA   THR A 282       8.404 -18.426 -18.094                       C  
ATOM    257 C    THR A 282       8.087 -19.609 -19.000                       C  
ATOM    258 O    THR A 282       8.250 -19.536 -20.222                       O  
ATOM    259 CB   THR A 282       9.676 -18.696 -17.287                       C  
ATOM    260 OG1  THR A 282       9.877 -17.642 -16.339                       O  
ATOM    261 CG2  THR A 282      10.892 -18.781 -18.206                       C  
ATOM    262 N    ALA A 283       7.622 -20.710 -18.409                       N  
ATOM    263 CA   ALA A 283       7.309 -21.902 -19.189                       C  
ATOM    264 C    ALA A 283       6.314 -21.587 -20.299                       C  
ATOM    265 O    ALA A 283       6.500 -21.996 -21.451                       O  
ATOM    266 CB   ALA A 283       6.763 -22.994 -18.270                       C  
ATOM    267 N    CYX A 284       5.245 -20.859 -19.970                       N  
ATOM    268 CA   CYX A 284       4.248 -20.523 -20.981                       C  
ATOM    269 C    CYX A 284       4.840 -19.618 -22.055                       C  
ATOM    270 O    CYX A 284       4.576 -19.808 -23.248                       O  
ATOM    271 CB   CYX A 284       3.034 -19.862 -20.328                       C  
ATOM    272 SG   CYX A 284       2.139 -20.927 -19.169                       S  
ATOM    273 N    LYS A 285       5.638 -18.625 -21.654                       N  
ATOM    274 CA   LYS A 285       6.323 -17.787 -22.633                       C  
ATOM    275 C    LYS A 285       7.168 -18.631 -23.578                       C  
ATOM    276 O    LYS A 285       7.178 -18.395 -24.792                       O  
ATOM    277 CB   LYS A 285       7.192 -16.751 -21.921                       C  
ATOM    278 CG   LYS A 285       6.420 -15.569 -21.360                       C  
ATOM    279 CD   LYS A 285       7.282 -14.751 -20.408                       C  
ATOM    280 CE   LYS A 285       6.571 -13.492 -19.936                       C  
ATOM    281 NZ   LYS A 285       7.398 -12.271 -20.167                       N  
ATOM    282 N    GLU A 286       7.880 -19.626 -23.041                       N  
ATOM    283 CA   GLU A 286       8.730 -20.470 -23.874                       C  
ATOM    284 C    GLU A 286       7.961 -21.082 -25.040                       C  
ATOM    285 O    GLU A 286       8.540 -21.328 -26.103                       O  
ATOM    286 CB   GLU A 286       9.369 -21.575 -23.027                       C  
ATOM    287 CG   GLU A 286      10.566 -21.120 -22.202                       C  
ATOM    288 CD   GLU A 286      11.210 -22.261 -21.428                       C  
ATOM    289 OE1  GLU A 286      11.478 -23.316 -22.040                       O  
ATOM    290 OE2  GLU A 286      11.441 -22.108 -20.207                       O  
ATOM    291 N    VAL A 287       6.669 -21.342 -24.863                       N  
ATOM    292 CA   VAL A 287       5.837 -21.884 -25.928                       C  
ATOM    293 C    VAL A 287       4.991 -20.789 -26.582                       C  
ATOM    294 O    VAL A 287       3.997 -21.085 -27.244                       O  
ATOM    295 CB   VAL A 287       4.955 -23.040 -25.426                       C  
ATOM    296 CG1  VAL A 287       5.810 -24.142 -24.829                       C  
ATOM    297 CG2  VAL A 287       3.939 -22.554 -24.406                       C  
ATOM    298 N    GLY A 288       5.373 -19.529 -26.409                       N  
ATOM    299 CA   GLY A 288       4.598 -18.442 -26.983                       C  
ATOM    300 C    GLY A 288       3.190 -18.376 -26.439                       C  
ATOM    301 O    GLY A 288       2.252 -18.054 -27.179                       O  
ATOM    302 N    ALA A 289       3.021 -18.685 -25.157                       N  
ATOM    303 CA   ALA A 289       1.733 -18.625 -24.487                       C  
ATOM    304 C    ALA A 289       1.889 -17.813 -23.207                       C  
ATOM    305 O    ALA A 289       2.963 -17.278 -22.910                       O  
ATOM    306 CB   ALA A 289       1.195 -20.031 -24.192                       C  
ATOM    307 N    GLN A 290       0.806 -17.727 -22.441                       N  
ATOM    308 CA   GLN A 290       0.779 -16.935 -21.221                       C  
ATOM    309 C    GLN A 290       0.136 -17.741 -20.105                       C  
ATOM    310 O    GLN A 290      -0.853 -18.446 -20.328                       O  
ATOM    311 CB   GLN A 290       0.001 -15.633 -21.431                       C  
ATOM    312 CG   GLN A 290       0.197 -14.597 -20.340                       C  
ATOM    313 CD   GLN A 290      -0.620 -13.343 -20.588                       C  
ATOM    314 OE1  GLN A 290      -0.075 -12.241 -20.678                       O  
ATOM    315 NE2  GLN A 290      -1.936 -13.505 -20.699                       N  
ATOM    316 N    LEU A 291       0.708 -17.643 -18.907                       N  
ATOM    317 CA   LEU A 291       0.038 -18.167 -17.726                       C  
ATOM    318 C    LEU A 291      -1.380 -17.617 -17.686                       C  
ATOM    319 O    LEU A 291      -1.583 -16.399 -17.711                       O  
ATOM    320 CB   LEU A 291       0.818 -17.783 -16.465                       C  
ATOM    321 CG   LEU A 291       0.461 -18.487 -15.151                       C  
ATOM    322 CD1  LEU A 291       0.654 -19.989 -15.257                       C  
ATOM    323 CD2  LEU A 291       1.303 -17.935 -14.009                       C  
ATOM    324 N    VAL A 292      -2.358 -18.523 -17.646                       N  
ATOM    325 CA   VAL A 292      -3.720 -18.181 -18.039                       C  
ATOM    326 C    VAL A 292      -4.198 -16.912 -17.354                       C  
ATOM    327 O    VAL A 292      -4.014 -16.717 -16.147                       O  
ATOM    328 CB   VAL A 292      -4.675 -19.350 -17.741                       C  
ATOM    329 CG1  VAL A 292      -4.600 -19.744 -16.283                       C  
ATOM    330 CG2  VAL A 292      -6.093 -18.968 -18.108                       C  
ATOM    331 N    VAL A 293      -4.826 -16.045 -18.143                       N  
ATOM    332 CA   VAL A 293      -5.598 -14.910 -17.652                       C  
ATOM    333 C    VAL A 293      -7.057 -15.168 -18.002                       C  
ATOM    334 O    VAL A 293      -7.409 -15.295 -19.181                       O  
ATOM    335 CB   VAL A 293      -5.113 -13.583 -18.257                       C  
ATOM    336 CG1  VAL A 293      -6.066 -12.451 -17.900                       C  
ATOM    337 CG2  VAL A 293      -3.712 -13.257 -17.773                       C  
ATOM    338 N    ILE A 294      -7.902 -15.243 -16.984                       N  
ATOM    339 CA   ILE A 294      -9.322 -15.501 -17.185                       C  
ATOM    340 C    ILE A 294     -10.014 -14.209 -17.593                       C  
ATOM    341 O    ILE A 294      -9.795 -13.151 -16.990                       O  
ATOM    342 CB   ILE A 294      -9.946 -16.088 -15.907                       C  
ATOM    343 CG1  ILE A 294      -9.170 -17.330 -15.460                       C  
ATOM    344 CG2  ILE A 294     -11.401 -16.435 -16.152                       C  
ATOM    345 CD1  ILE A 294      -9.613 -17.882 -14.120                       C  
ATOM    346 N    LYS A 295     -10.863 -14.296 -18.620                       N  
ATOM    347 CA   LYS A 295     -11.591 -13.138 -19.127                       C  
ATOM    348 C    LYS A 295     -13.103 -13.315 -19.171                       C  
ATOM    349 O    LYS A 295     -13.813 -12.311 -19.313                       O  
ATOM    350 CB   LYS A 295     -11.105 -12.781 -20.539                       C  
ATOM    351 CG   LYS A 295      -9.619 -12.454 -20.631                       C  
ATOM    352 CD   LYS A 295      -9.277 -11.149 -19.930                       C  
ATOM    353 CE   LYS A 295      -7.891 -10.661 -20.312                       C  
ATOM    354 NZ   LYS A 295      -7.432  -9.550 -19.432                       N  
ATOM    355 N    SER A 296     -13.621 -14.537 -19.061                       N  
ATOM    356 CA   SER A 296     -15.053 -14.795 -19.094                       C  
ATOM    357 C    SER A 296     -15.451 -15.620 -17.882                       C  
ATOM    358 O    SER A 296     -14.617 -16.267 -17.246                       O  
ATOM    359 CB   SER A 296     -15.457 -15.536 -20.372                       C  
ATOM    360 OG   SER A 296     -15.230 -14.722 -21.513                       O  
ATOM    361 N    ALA A 297     -16.746 -15.593 -17.566                       N  
ATOM    362 CA   ALA A 297     -17.258 -16.453 -16.505                       C  
ATOM    363 C    ALA A 297     -17.156 -17.918 -16.904                       C  
ATOM    364 O    ALA A 297     -16.712 -18.759 -16.114                       O  
ATOM    365 CB   ALA A 297     -18.705 -16.089 -16.177                       C  
ATOM    366 N    GLU A 298     -17.555 -18.241 -18.139                       N  
ATOM    367 CA   GLU A 298     -17.521 -19.627 -18.593                       C  
ATOM    368 C    GLU A 298     -16.094 -20.147 -18.689                       C  
ATOM    369 O    GLU A 298     -15.856 -21.338 -18.455                       O  
ATOM    370 CB   GLU A 298     -18.220 -19.762 -19.946                       C  
ATOM    371 CG   GLU A 298     -19.628 -19.182 -19.999                       C  
ATOM    372 CD   GLU A 298     -19.645 -17.712 -20.386                       C  
ATOM    373 OE1  GLU A 298     -18.886 -16.924 -19.779                       O  
ATOM    374 OE2  GLU A 298     -20.409 -17.347 -21.306                       O  
ATOM    375 N    GLU A 299     -15.139 -19.281 -19.033                       N  
ATOM    376 CA   GLU A 299     -13.737 -19.684 -19.018                       C  
ATOM    377 C    GLU A 299     -13.328 -20.162 -17.629                       C  
ATOM    378 O    GLU A 299     -12.694 -21.214 -17.478                       O  
ATOM    379 CB   GLU A 299     -12.857 -18.519 -19.471                       C  
ATOM    380 CG   GLU A 299     -11.380 -18.857 -19.608                       C  
ATOM    381 CD   GLU A 299     -10.560 -17.678 -20.110                       C  
ATOM    382 OE1  GLU A 299      -9.514 -17.904 -20.755                       O  
ATOM    383 OE2  GLU A 299     -10.968 -16.522 -19.865                       O  
ATOM    384 N    GLN A 300     -13.691 -19.395 -16.597                       N  
ATOM    385 CA   GLN A 300     -13.415 -19.786 -15.219                       C  
ATOM    386 C    GLN A 300     -13.946 -21.183 -14.928                       C  
ATOM    387 O    GLN A 300     -13.193 -22.084 -14.545                       O  
ATOM    388 CB   GLN A 300     -14.028 -18.752 -14.265                       C  
ATOM    389 CG   GLN A 300     -14.482 -19.262 -12.886                       C  
ATOM    390 CD   GLN A 300     -13.341 -19.742 -12.006                       C  
ATOM    391 OE1  GLN A 300     -12.168 -19.507 -12.302                       O  
ATOM    392 NE2  GLN A 300     -13.682 -20.405 -10.906                       N  
ATOM    393 N    ASN A 301     -15.255 -21.380 -15.106                       N  
ATOM    394 CA   ASN A 301     -15.858 -22.664 -14.765                       C  
ATOM    395 C    ASN A 301     -15.221 -23.789 -15.569                       C  
ATOM    396 O    ASN A 301     -15.048 -24.906 -15.064                       O  
ATOM    397 CB   ASN A 301     -17.369 -22.622 -15.006                       C  
ATOM    398 CG   ASN A 301     -18.033 -21.402 -14.385                       C  
ATOM    399 OD1  ASN A 301     -18.245 -20.396 -15.056                       O  
ATOM    400 ND2  ASN A 301     -18.371 -21.490 -13.104                       N  
ATOM    401 N    PHE A 302     -14.861 -23.513 -16.822                       N  
ATOM    402 CA   PHE A 302     -14.160 -24.503 -17.631                       C  
ATOM    403 C    PHE A 302     -12.843 -24.898 -16.976                       C  
ATOM    404 O    PHE A 302     -12.628 -26.064 -16.627                       O  
ATOM    405 CB   PHE A 302     -13.922 -23.950 -19.037                       C  
ATOM    406 CG   PHE A 302     -13.156 -24.884 -19.935                       C  
ATOM    407 CD1  PHE A 302     -13.816 -25.848 -20.679                       C  
ATOM    408 CD2  PHE A 302     -11.777 -24.796 -20.037                       C  
ATOM    409 CE1  PHE A 302     -13.118 -26.706 -21.504                       C  
ATOM    410 CE2  PHE A 302     -11.073 -25.653 -20.862                       C  
ATOM    411 CZ   PHE A 302     -11.746 -26.609 -21.596                       C  
ATOM    412 N    LEU A 303     -11.950 -23.924 -16.787                       N  
ATOM    413 CA   LEU A 303     -10.644 -24.211 -16.202                       C  
ATOM    414 C    LEU A 303     -10.774 -24.770 -14.790                       C  
ATOM    415 O    LEU A 303     -10.096 -25.744 -14.437                       O  
ATOM    416 CB   LEU A 303      -9.795 -22.944 -16.197                       C  
ATOM    417 CG   LEU A 303      -9.561 -22.357 -17.584                       C  
ATOM    418 CD1  LEU A 303      -9.055 -20.938 -17.466                       C  
ATOM    419 CD2  LEU A 303      -8.579 -23.223 -18.360                       C  
ATOM    420 N    GLN A 304     -11.631 -24.164 -13.964                       N  
ATOM    421 CA   GLN A 304     -11.838 -24.672 -12.612                       C  
ATOM    422 C    GLN A 304     -12.225 -26.142 -12.624                       C  
ATOM    423 O    GLN A 304     -11.887 -26.883 -11.693                       O  
ATOM    424 CB   GLN A 304     -12.917 -23.855 -11.899                       C  
ATOM    425 CG   GLN A 304     -12.977 -24.087 -10.399                       C  
ATOM    426 CD   GLN A 304     -11.799 -23.465  -9.668                       C  
ATOM    427 OE1  GLN A 304     -11.705 -22.244  -9.544                       O  
ATOM    428 NE2  GLN A 304     -10.891 -24.305  -9.185                       N  
ATOM    429 N    LEU A 305     -12.931 -26.584 -13.668                       N  
ATOM    430 CA   LEU A 305     -13.347 -27.978 -13.752                       C  
ATOM    431 C    LEU A 305     -12.185 -28.883 -14.146                       C  
ATOM    432 O    LEU A 305     -11.941 -29.906 -13.498                       O  
ATOM    433 CB   LEU A 305     -14.501 -28.119 -14.744                       C  
ATOM    434 CG   LEU A 305     -14.974 -29.550 -15.013                       C  
ATOM    435 CD1  LEU A 305     -15.358 -30.248 -13.727                       C  
ATOM    436 CD2  LEU A 305     -16.144 -29.548 -15.975                       C  
ATOM    437 N    GLN A 306     -11.456 -28.524 -15.208                       N  
ATOM    438 CA   GLN A 306     -10.319 -29.340 -15.622                       C  
ATOM    439 C    GLN A 306      -9.307 -29.473 -14.490                       C  
ATOM    440 O    GLN A 306      -8.740 -30.551 -14.274                       O  
ATOM    441 CB   GLN A 306      -9.643 -28.741 -16.860                       C  
ATOM    442 CG   GLN A 306     -10.565 -28.157 -17.929                       C  
ATOM    443 CD   GLN A 306     -11.664 -29.104 -18.377                       C  
ATOM    444 OE1  GLN A 306     -11.429 -30.291 -18.609                       O  
ATOM    445 NE2  GLN A 306     -12.876 -28.576 -18.512                       N  
ATOM    446 N    SER A 307      -9.069 -28.385 -13.754                       N  
ATOM    447 CA   SER A 307      -8.085 -28.415 -12.678                       C  
ATOM    448 C    SER A 307      -8.533 -29.328 -11.542                       C  
ATOM    449 O    SER A 307      -7.754 -30.155 -11.054                       O  
ATOM    450 CB   SER A 307      -7.832 -26.996 -12.163                       C  
ATOM    451 OG   SER A 307      -9.048 -26.293 -11.969                       O  
ATOM    452 N    SER A 308      -9.787 -29.189 -11.103                       N  
ATOM    453 CA   SER A 308     -10.263 -29.981  -9.972                       C  
ATOM    454 C    SER A 308     -10.289 -31.466 -10.313                       C  
ATOM    455 O    SER A 308      -9.762 -32.296  -9.562                       O  
ATOM    456 CB   SER A 308     -11.650 -29.504  -9.543                       C  
ATOM    457 OG   SER A 308     -12.663 -30.107 -10.326                       O  
ATOM    458 N    ARG A 309     -10.896 -31.823 -11.447                       N  
ATOM    459 CA   ARG A 309     -11.059 -33.229 -11.799                       C  
ATOM    460 C    ARG A 309      -9.733 -33.939 -12.038                       C  
ATOM    461 O    ARG A 309      -9.712 -35.173 -12.083                       O  
ATOM    462 CB   ARG A 309     -11.952 -33.361 -13.034                       C  
ATOM    463 CG   ARG A 309     -13.360 -32.810 -12.827                       C  
ATOM    464 CD   ARG A 309     -14.176 -33.640 -11.838                       C  
ATOM    465 NE   ARG A 309     -15.156 -34.496 -12.503                       N  
ATOM    466 CZ   ARG A 309     -16.054 -35.242 -11.867                       C  
ATOM    467 NH1  ARG A 309     -16.107 -35.243 -10.541                       N  
ATOM    468 NH2  ARG A 309     -16.905 -35.988 -12.556                       N  
ATOM    469 N    SER A 310      -8.636 -33.204 -12.199                       N  
ATOM    470 CA   SER A 310      -7.311 -33.804 -12.223                       C  
ATOM    471 C    SER A 310      -6.644 -33.773 -10.856                       C  
ATOM    472 O    SER A 310      -5.498 -34.219 -10.732                       O  
ATOM    473 CB   SER A 310      -6.421 -33.098 -13.255                       C  
ATOM    474 OG   SER A 310      -6.177 -31.748 -12.900                       O  
ATOM    475 N    ASN A 311      -7.336 -33.269  -9.835                       N  
ATOM    476 CA   ASN A 311      -6.811 -33.193  -8.473                       C  
ATOM    477 C    ASN A 311      -5.393 -32.625  -8.471                       C  
ATOM    478 O    ASN A 311      -4.428 -33.264  -8.047                       O  
ATOM    479 CB   ASN A 311      -6.863 -34.564  -7.796                       C  
ATOM    480 CG   ASN A 311      -8.278 -34.984  -7.450                       C  
ATOM    481 OD1  ASN A 311      -8.803 -35.958  -7.993                       O  
ATOM    482 ND2  ASN A 311      -8.907 -34.243  -6.541                       N  
ATOM    483 N    ARG A 312      -5.291 -31.393  -8.964                       N  
ATOM    484 CA   ARG A 312      -4.018 -30.700  -9.081                       C  
ATOM    485 C    ARG A 312      -4.192 -29.238  -8.708                       C  
ATOM    486 O    ARG A 312      -5.084 -28.562  -9.229                       O  
ATOM    487 CB   ARG A 312      -3.463 -30.798 -10.502                       C  
ATOM    488 CG   ARG A 312      -2.824 -32.127 -10.820                       C  
ATOM    489 CD   ARG A 312      -2.378 -32.186 -12.269                       C  
ATOM    490 NE   ARG A 312      -1.485 -33.313 -12.522                       N  
ATOM    491 CZ   ARG A 312      -0.982 -33.616 -13.714                       C  
ATOM    492 NH1  ARG A 312      -1.283 -32.879 -14.777                       N  
ATOM    493 NH2  ARG A 312      -0.177 -34.661 -13.845                       N  
ATOM    494 N    PHE A 313      -3.341 -28.761  -7.805                       N  
ATOM    495 CA   PHE A 313      -3.249 -27.336  -7.529                       C  
ATOM    496 C    PHE A 313      -2.498 -26.646  -8.662                       C  
ATOM    497 O    PHE A 313      -1.357 -27.004  -8.972                       O  
ATOM    498 CB   PHE A 313      -2.547 -27.098  -6.196                       C  
ATOM    499 CG   PHE A 313      -3.318 -27.600  -5.005                       C  
ATOM    500 CD1  PHE A 313      -4.583 -27.102  -4.718                       C  
ATOM    501 CD2  PHE A 313      -2.774 -28.559  -4.164                       C  
ATOM    502 CE1  PHE A 313      -5.294 -27.559  -3.620                       C  
ATOM    503 CE2  PHE A 313      -3.478 -29.017  -3.065                       C  
ATOM    504 CZ   PHE A 313      -4.740 -28.517  -2.792                       C  
ATOM    505 N    THR A 314      -3.138 -25.649  -9.271                       N  
ATOM    506 CA   THR A 314      -2.707 -25.105 -10.553                       C  
ATOM    507 C    THR A 314      -2.535 -23.597 -10.464                       C  
ATOM    508 O    THR A 314      -3.456 -22.886 -10.049                       O  
ATOM    509 CB   THR A 314      -3.724 -25.444 -11.647                       C  
ATOM    510 OG1  THR A 314      -4.011 -26.847 -11.618                       O  
ATOM    511 CG2  THR A 314      -3.181 -25.082 -13.008                       C  
ATOM    512 N    TRP A 315      -1.366 -23.115 -10.880                       N  
ATOM    513 CA   TRP A 315      -1.115 -21.682 -10.948                       C  
ATOM    514 C    TRP A 315      -1.954 -21.035 -12.044                       C  
ATOM    515 O    TRP A 315      -2.196 -21.629 -13.098                       O  
ATOM    516 CB   TRP A 315       0.362 -21.406 -11.229                       C  
ATOM    517 CG   TRP A 315       1.295 -21.537 -10.052                       C  
ATOM    518 CD1  TRP A 315       2.491 -22.200 -10.028                       C  
ATOM    519 CD2  TRP A 315       1.123 -20.978  -8.740                       C  
ATOM    520 NE1  TRP A 315       3.069 -22.091  -8.787                       N  
ATOM    521 CE2  TRP A 315       2.250 -21.348  -7.978                       C  
ATOM    522 CE3  TRP A 315       0.126 -20.206  -8.135                       C  
ATOM    523 CZ2  TRP A 315       2.406 -20.974  -6.644                       C  
ATOM    524 CZ3  TRP A 315       0.284 -19.836  -6.809                       C  
ATOM    525 CH2  TRP A 315       1.415 -20.220  -6.080                       C  
ATOM    526 N    MET A 316      -2.393 -19.804 -11.788                       N  
ATOM    527 CA   MET A 316      -2.976 -18.947 -12.808                       C  
ATOM    528 C    MET A 316      -2.243 -17.615 -12.784                       C  
ATOM    529 O    MET A 316      -1.575 -17.265 -11.806                       O  
ATOM    530 CB   MET A 316      -4.483 -18.730 -12.608                       C  
ATOM    531 CG   MET A 316      -4.922 -18.626 -11.162                       C  
ATOM    532 SD   MET A 316      -6.679 -18.246 -10.993                       S  
ATOM    533 CE   MET A 316      -6.615 -16.466 -10.883                       C  
ATOM    534 N    GLY A 317      -2.360 -16.876 -13.881                       N  
ATOM    535 CA   GLY A 317      -1.618 -15.639 -14.025                       C  
ATOM    536 C    GLY A 317      -2.226 -14.470 -13.279                       C  
ATOM    537 O    GLY A 317      -2.655 -13.491 -13.900                       O  
ATOM    538 N    LEU A 318      -2.266 -14.554 -11.949                       N  
ATOM    539 CA   LEU A 318      -2.854 -13.509 -11.121                       C  
ATOM    540 C    LEU A 318      -2.019 -13.355  -9.860                       C  
ATOM    541 O    LEU A 318      -1.648 -14.354  -9.237                       O  
ATOM    542 CB   LEU A 318      -4.310 -13.838 -10.765                       C  
ATOM    543 CG   LEU A 318      -5.042 -12.831  -9.875                       C  
ATOM    544 CD1  LEU A 318      -4.976 -11.442 -10.476                       C  
ATOM    545 CD2  LEU A 318      -6.493 -13.238  -9.662                       C  
ATOM    546 N    SER A 319      -1.731 -12.111  -9.483                       N  
ATOM    547 CA   SER A 319      -0.851 -11.846  -8.356                       C  
ATOM    548 C    SER A 319      -1.172 -10.477  -7.781                       C  
ATOM    549 O    SER A 319      -1.947  -9.705  -8.349                       O  
ATOM    550 CB   SER A 319       0.622 -11.909  -8.769                       C  
ATOM    551 OG   SER A 319       0.864 -11.084  -9.895                       O  
ATOM    552 N    ASP A 320      -0.567 -10.185  -6.631                       N  
ATOM    553 CA   ASP A 320      -0.643  -8.854  -6.043                       C  
ATOM    554 C    ASP A 320       0.755  -8.327  -5.741                       C  
ATOM    555 O    ASP A 320       0.959  -7.597  -4.768                       O  
ATOM    556 CB   ASP A 320      -1.516  -8.856  -4.787                       C  
ATOM    557 CG   ASP A 320      -0.849  -9.528  -3.606                       C  
ATOM    558 OD1  ASP A 320       0.108 -10.295  -3.819                       O  
ATOM    559 OD2  ASP A 320      -1.287  -9.288  -2.462                       O  
ATOM    560 N    LEU A 321       1.724  -8.688  -6.581                       N  
ATOM    561 CA   LEU A 321       3.106  -8.280  -6.379                       C  
ATOM    562 C    LEU A 321       3.343  -6.820  -6.736                       C  
ATOM    563 O    LEU A 321       4.328  -6.236  -6.271                       O  
ATOM    564 CB   LEU A 321       4.026  -9.185  -7.199                       C  
ATOM    565 CG   LEU A 321       4.145 -10.606  -6.637                       C  
ATOM    566 CD1  LEU A 321       4.427 -11.611  -7.735                       C  
ATOM    567 CD2  LEU A 321       5.227 -10.672  -5.566                       C  
ATOM    568 N    ASN A 322       2.469  -6.220  -7.547                       N  
ATOM    569 CA   ASN A 322       2.541  -4.782  -7.776                       C  
ATOM    570 C    ASN A 322       2.201  -3.992  -6.516                       C  
ATOM    571 O    ASN A 322       2.695  -2.872  -6.339                       O  
ATOM    572 CB   ASN A 322       1.594  -4.385  -8.905                       C  
ATOM    573 CG   ASN A 322       0.184  -4.902  -8.689                       C  
ATOM    574 OD1  ASN A 322      -0.551  -4.409  -7.831                       O  
ATOM    575 ND2  ASN A 322      -0.200  -5.906  -9.467                       N  
ATOM    576 N    GLN A 323       1.362  -4.551  -5.639                       N  
ATOM    577 CA   GLN A 323       0.925  -3.859  -4.431                       C  
ATOM    578 C    GLN A 323      -0.018  -4.743  -3.625                       C  
ATOM    579 O    GLN A 323      -0.917  -5.378  -4.188                       O  
ATOM    580 CB   GLN A 323       0.244  -2.534  -4.790                       C  
ATOM    581 CG   GLN A 323      -0.476  -1.850  -3.631                       C  
ATOM    582 CD   GLN A 323      -1.087  -0.523  -4.035                       C  
ATOM    583 OE1  GLN A 323      -1.181  -0.208  -5.224                       O  
ATOM    584 NE2  GLN A 323      -1.505   0.266  -3.048                       N  
ATOM    585 N    GLU A 324       0.170  -4.782  -2.308                       N  
ATOM    586 CA   GLU A 324      -0.609  -5.684  -1.469                       C  
ATOM    587 C    GLU A 324      -2.090  -5.335  -1.542                       C  
ATOM    588 O    GLU A 324      -2.473  -4.164  -1.466                       O  
ATOM    589 CB   GLU A 324      -0.116  -5.621  -0.022                       C  
ATOM    590 CG   GLU A 324      -0.756  -6.652   0.904                       C  
ATOM    591 CD   GLU A 324      -0.502  -8.085   0.464                       C  
ATOM    592 OE1  GLU A 324       0.598  -8.368  -0.057                       O  
ATOM    593 OE2  GLU A 324      -1.408  -8.928   0.638                       O  
ATOM    594 N    GLY A 325      -2.923  -6.364  -1.690                       N  
ATOM    595 CA   GLY A 325      -4.349  -6.188  -1.845                       C  
ATOM    596 C    GLY A 325      -4.807  -5.866  -3.250                       C  
ATOM    597 O    GLY A 325      -6.019  -5.881  -3.506                       O  
ATOM    598 N    THR A 326      -3.889  -5.583  -4.173                       N  
ATOM    599 CA   THR A 326      -4.232  -5.191  -5.538                       C  
ATOM    600 C    THR A 326      -3.963  -6.380  -6.455                       C  
ATOM    601 O    THR A 326      -2.834  -6.593  -6.905                       O  
ATOM    602 CB   THR A 326      -3.429  -3.967  -5.962                       C  
ATOM    603 OG1  THR A 326      -3.342  -3.049  -4.865                       O  
ATOM    604 CG2  THR A 326      -4.100  -3.281  -7.131                       C  
ATOM    605 N    TRP A 327      -5.008  -7.152  -6.735                       N  
ATOM    606 CA   TRP A 327      -4.878  -8.360  -7.536                       C  
ATOM    607 C    TRP A 327      -5.006  -8.022  -9.016                       C  
ATOM    608 O    TRP A 327      -5.990  -7.409  -9.442                       O  
ATOM    609 CB   TRP A 327      -5.925  -9.386  -7.111                       C  
ATOM    610 CG   TRP A 327      -5.595  -9.995  -5.794                       C  
ATOM    611 CD1  TRP A 327      -6.092  -9.640  -4.578                       C  
ATOM    612 CD2  TRP A 327      -4.667 -11.058  -5.555                       C  
ATOM    613 NE1  TRP A 327      -5.537 -10.420  -3.594                       N  
ATOM    614 CE2  TRP A 327      -4.658 -11.300  -4.170                       C  
ATOM    615 CE3  TRP A 327      -3.845 -11.831  -6.380                       C  
ATOM    616 CZ2  TRP A 327      -3.863 -12.285  -3.590                       C  
ATOM    617 CZ3  TRP A 327      -3.057 -12.808  -5.803                       C  
ATOM    618 CH2  TRP A 327      -3.070 -13.026  -4.423                       C  
ATOM    619 N    GLN A 328      -4.007  -8.431  -9.795                       N  
ATOM    620 CA   GLN A 328      -3.862  -7.962 -11.164                       C  
ATOM    621 C    GLN A 328      -3.312  -9.086 -12.028                       C  
ATOM    622 O    GLN A 328      -2.350  -9.757 -11.642                       O  
ATOM    623 CB   GLN A 328      -2.934  -6.743 -11.210                       C  
ATOM    624 CG   GLN A 328      -2.882  -6.016 -12.544                       C  
ATOM    625 CD   GLN A 328      -1.904  -4.856 -12.525                       C  
ATOM    626 OE1  GLN A 328      -1.081  -4.708 -13.428                       O  
ATOM    627 NE2  GLN A 328      -1.989  -4.025 -11.490                       N  
ATOM    628 N    TRP A 329      -3.925  -9.280 -13.191                       N  
ATOM    629 CA   TRP A 329      -3.505 -10.330 -14.105                       C  
ATOM    630 C    TRP A 329      -2.203  -9.949 -14.800                       C  
ATOM    631 O    TRP A 329      -1.890  -8.768 -14.978                       O  
ATOM    632 CB   TRP A 329      -4.600 -10.592 -15.134                       C  
ATOM    633 CG   TRP A 329      -5.912 -10.952 -14.506                       C  
ATOM    634 CD1  TRP A 329      -6.907 -10.097 -14.137                       C  
ATOM    635 CD2  TRP A 329      -6.364 -12.267 -14.163                       C  
ATOM    636 NE1  TRP A 329      -7.956 -10.798 -13.591                       N  
ATOM    637 CE2  TRP A 329      -7.646 -12.133 -13.596                       C  
ATOM    638 CE3  TRP A 329      -5.811 -13.544 -14.284                       C  
ATOM    639 CZ2  TRP A 329      -8.382 -13.226 -13.153                       C  
ATOM    640 CZ3  TRP A 329      -6.542 -14.625 -13.848                       C  
ATOM    641 CH2  TRP A 329      -7.814 -14.461 -13.287                       C  
ATOM    642 N    VAL A 330      -1.439 -10.970 -15.199                       N  
ATOM    643 CA   VAL A 330      -0.111 -10.746 -15.759                       C  
ATOM    644 C    VAL A 330      -0.147  -9.979 -17.071                       C  
ATOM    645 O    VAL A 330       0.912  -9.619 -17.593                       O  
ATOM    646 CB   VAL A 330       0.650 -12.079 -15.951                       C  
ATOM    647 CG1  VAL A 330       1.064 -12.641 -14.615                       C  
ATOM    648 CG2  VAL A 330      -0.182 -13.093 -16.717                       C  
ATOM    649 N    ASP A 331      -1.329  -9.726 -17.626                       N  
ATOM    650 CA   ASP A 331      -1.465  -8.807 -18.745                       C  
ATOM    651 C    ASP A 331      -1.746  -7.380 -18.287                       C  
ATOM    652 O    ASP A 331      -2.188  -6.555 -19.092                       O  
ATOM    653 CB   ASP A 331      -2.570  -9.283 -19.695                       C  
ATOM    654 CG   ASP A 331      -3.961  -9.145 -19.100                       C  
ATOM    655 OD1  ASP A 331      -4.094  -8.611 -17.979                       O  
ATOM    656 OD2  ASP A 331      -4.931  -9.575 -19.759                       O  
ATOM    657 N    GLY A 332      -1.523  -7.080 -17.013                       N  
ATOM    658 CA   GLY A 332      -1.788  -5.755 -16.495                       C  
ATOM    659 C    GLY A 332      -3.233  -5.553 -16.090                       C  
ATOM    660 O    GLY A 332      -3.520  -4.791 -15.160                       O  
ATOM    661 N    SER A 333      -4.151  -6.238 -16.767                       N  
ATOM    662 CA   SER A 333      -5.568  -6.029 -16.505                       C  
ATOM    663 C    SER A 333      -5.870  -6.317 -15.034                       C  
ATOM    664 O    SER A 333      -5.253  -7.208 -14.437                       O  
ATOM    665 CB   SER A 333      -6.421  -6.922 -17.411                       C  
ATOM    666 OG   SER A 333      -6.288  -8.288 -17.064                       O  
ATOM    667 N    PRO A 334      -6.790  -5.582 -14.414                       N  
ATOM    668 CA   PRO A 334      -7.049  -5.762 -12.986                       C  
ATOM    669 C    PRO A 334      -8.057  -6.878 -12.734                       C  
ATOM    670 O    PRO A 334      -8.726  -7.369 -13.646                       O  
ATOM    671 CB   PRO A 334      -7.627  -4.404 -12.576                       C  
ATOM    672 CG   PRO A 334      -8.396  -3.976 -13.787                       C  
ATOM    673 CD   PRO A 334      -7.653  -4.534 -14.991                       C  
ATOM    674 N    LEU A 335      -8.157  -7.264 -11.463                       N  
ATOM    675 CA   LEU A 335      -9.149  -8.246 -11.037                       C  
ATOM    676 C    LEU A 335     -10.465  -7.521 -10.792                       C  
ATOM    677 O    LEU A 335     -10.579  -6.722  -9.858                       O  
ATOM    678 CB   LEU A 335      -8.680  -8.984  -9.786                       C  
ATOM    679 CG   LEU A 335      -9.645 -10.039  -9.237                       C  
ATOM    680 CD1  LEU A 335      -9.785 -11.204 -10.203                       C  
ATOM    681 CD2  LEU A 335      -9.196 -10.528  -7.861                       C  
ATOM    682 N    LEU A 336     -11.459  -7.796 -11.631                       N  
ATOM    683 CA   LEU A 336     -12.716  -7.074 -11.555                       C  
ATOM    684 C    LEU A 336     -13.533  -7.548 -10.356                       C  
ATOM    685 O    LEU A 336     -13.374  -8.682  -9.895                       O  
ATOM    686 CB   LEU A 336     -13.523  -7.270 -12.833                       C  
ATOM    687 CG   LEU A 336     -12.832  -6.804 -14.112                       C  
ATOM    688 CD1  LEU A 336     -13.616  -7.263 -15.330                       C  
ATOM    689 CD2  LEU A 336     -12.675  -5.292 -14.109                       C  
ATOM    690 N    PRO A 337     -14.416  -6.696  -9.828                       N  
ATOM    691 CA   PRO A 337     -15.289  -7.148  -8.732                       C  
ATOM    692 C    PRO A 337     -16.072  -8.399  -9.080                       C  
ATOM    693 O    PRO A 337     -16.286  -9.259  -8.218                       O  
ATOM    694 CB   PRO A 337     -16.211  -5.942  -8.505                       C  
ATOM    695 CG   PRO A 337     -15.440  -4.777  -9.001                       C  
ATOM    696 CD   PRO A 337     -14.644  -5.281 -10.165                       C  
ATOM    697 N    SER A 338     -16.500  -8.525 -10.335                       N  
ATOM    698 CA   SER A 338     -17.286  -9.684 -10.737                       C  
ATOM    699 C    SER A 338     -16.522 -10.979 -10.496                       C  
ATOM    700 O    SER A 338     -17.104 -11.981 -10.069                       O  
ATOM    701 CB   SER A 338     -17.678  -9.552 -12.209                       C  
ATOM    702 OG   SER A 338     -17.952  -8.197 -12.531                       O  
ATOM    703 N    PHE A 339     -15.213 -10.977 -10.752                       N  
ATOM    704 CA   PHE A 339     -14.420 -12.195 -10.632                       C  
ATOM    705 C    PHE A 339     -14.103 -12.563  -9.188                       C  
ATOM    706 O    PHE A 339     -13.701 -13.703  -8.929                       O  
ATOM    707 CB   PHE A 339     -13.104 -12.051 -11.397                       C  
ATOM    708 CG   PHE A 339     -13.259 -12.088 -12.889                       C  
ATOM    709 CD1  PHE A 339     -13.740 -13.222 -13.519                       C  
ATOM    710 CD2  PHE A 339     -12.899 -10.997 -13.663                       C  
ATOM    711 CE1  PHE A 339     -13.874 -13.263 -14.889                       C  
ATOM    712 CE2  PHE A 339     -13.030 -11.032 -15.033                       C  
ATOM    713 CZ   PHE A 339     -13.518 -12.167 -15.648                       C  
ATOM    714 N    LYS A 340     -14.264 -11.633  -8.246                       N  
ATOM    715 CA   LYS A 340     -13.868 -11.891  -6.869                       C  
ATOM    716 C    LYS A 340     -14.731 -12.946  -6.190                       C  
ATOM    717 O    LYS A 340     -14.362 -13.420  -5.110                       O  
ATOM    718 CB   LYS A 340     -13.901 -10.585  -6.072                       C  
ATOM    719 CG   LYS A 340     -12.551  -9.888  -6.015                       C  
ATOM    720 CD   LYS A 340     -12.670  -8.378  -6.116                       C  
ATOM    721 CE   LYS A 340     -11.354  -7.705  -5.739                       C  
ATOM    722 NZ   LYS A 340     -11.297  -6.275  -6.155                       N  
ATOM    723 N    GLN A 341     -15.858 -13.332  -6.792                       N  
ATOM    724 CA   GLN A 341     -16.668 -14.405  -6.229                       C  
ATOM    725 C    GLN A 341     -16.000 -15.762  -6.380                       C  
ATOM    726 O    GLN A 341     -16.398 -16.716  -5.705                       O  
ATOM    727 CB   GLN A 341     -18.045 -14.435  -6.896                       C  
ATOM    728 CG   GLN A 341     -17.995 -14.613  -8.414                       C  
ATOM    729 CD   GLN A 341     -19.322 -15.045  -9.011                       C  
ATOM    730 OE1  GLN A 341     -20.029 -15.885  -8.451                       O  
ATOM    731 NE2  GLN A 341     -19.665 -14.474 -10.160                       N  
ATOM    732 N    TYR A 342     -15.000 -15.871  -7.252                       N  
ATOM    733 CA   TYR A 342     -14.358 -17.148  -7.521                       C  
ATOM    734 C    TYR A 342     -13.290 -17.492  -6.496                       C  
ATOM    735 O    TYR A 342     -12.830 -18.639  -6.463                       O  
ATOM    736 CB   TYR A 342     -13.765 -17.136  -8.933                       C  
ATOM    737 CG   TYR A 342     -14.813 -16.885  -9.990                       C  
ATOM    738 CD1  TYR A 342     -15.978 -17.639 -10.027                       C  
ATOM    739 CD2  TYR A 342     -14.659 -15.876 -10.927                       C  
ATOM    740 CE1  TYR A 342     -16.950 -17.412 -10.977                       C  
ATOM    741 CE2  TYR A 342     -15.629 -15.639 -11.886                       C  
ATOM    742 CZ   TYR A 342     -16.773 -16.412 -11.904                       C  
ATOM    743 OH   TYR A 342     -17.746 -16.187 -12.849                       O  
ATOM    744 N    TRP A 343     -12.889 -16.538  -5.661                       N  
ATOM    745 CA   TRP A 343     -12.106 -16.879  -4.487                       C  
ATOM    746 C    TRP A 343     -12.852 -17.920  -3.665                       C  
ATOM    747 O    TRP A 343     -14.086 -17.927  -3.607                       O  
ATOM    748 CB   TRP A 343     -11.853 -15.642  -3.623                       C  
ATOM    749 CG   TRP A 343     -10.880 -14.639  -4.163                       C  
ATOM    750 CD1  TRP A 343     -11.144 -13.341  -4.484                       C  
ATOM    751 CD2  TRP A 343      -9.484 -14.839  -4.415                       C  
ATOM    752 NE1  TRP A 343     -10.001 -12.720  -4.924                       N  
ATOM    753 CE2  TRP A 343      -8.967 -13.618  -4.892                       C  
ATOM    754 CE3  TRP A 343      -8.622 -15.930  -4.285                       C  
ATOM    755 CZ2  TRP A 343      -7.629 -13.460  -5.243                       C  
ATOM    756 CZ3  TRP A 343      -7.296 -15.772  -4.633                       C  
ATOM    757 CH2  TRP A 343      -6.811 -14.545  -5.108                       C  
ATOM    758 N    ASN A 344     -12.099 -18.813  -3.032                       N  
ATOM    759 CA   ASN A 344     -12.681 -19.693  -2.030                       C  
ATOM    760 C    ASN A 344     -13.082 -18.894  -0.797                       C  
ATOM    761 O    ASN A 344     -12.502 -17.850  -0.491                       O  
ATOM    762 CB   ASN A 344     -11.693 -20.784  -1.631                       C  
ATOM    763 CG   ASN A 344     -11.568 -21.859  -2.674                       C  
ATOM    764 OD1  ASN A 344     -12.563 -22.314  -3.234                       O  
ATOM    765 ND2  ASN A 344     -10.337 -22.275  -2.946                       N  
ATOM    766 N    ARG A 345     -14.088 -19.394  -0.085                       N  
ATOM    767 CA   ARG A 345     -14.532 -18.713   1.123                       C  
ATOM    768 C    ARG A 345     -13.369 -18.592   2.097                       C  
ATOM    769 O    ARG A 345     -12.617 -19.549   2.312                       O  
ATOM    770 CB   ARG A 345     -15.695 -19.461   1.774                       C  
ATOM    771 CG   ARG A 345     -16.349 -18.663   2.884                       C  
ATOM    772 CD   ARG A 345     -17.549 -19.369   3.491                       C  
ATOM    773 NE   ARG A 345     -17.925 -18.756   4.764                       N  
ATOM    774 CZ   ARG A 345     -19.110 -18.887   5.352                       C  
ATOM    775 NH1  ARG A 345     -19.337 -18.284   6.510                       N  
ATOM    776 NH2  ARG A 345     -20.071 -19.607   4.787                       N  
ATOM    777 N    GLY A 346     -13.216 -17.405   2.678                       N  
ATOM    778 CA   GLY A 346     -12.091 -17.130   3.541                       C  
ATOM    779 C    GLY A 346     -10.810 -16.796   2.813                       C  
ATOM    780 O    GLY A 346      -9.786 -16.569   3.469                       O  
ATOM    781 N    GLU A 347     -10.829 -16.768   1.485                       N  
ATOM    782 CA   GLU A 347      -9.678 -16.368   0.699                       C  
ATOM    783 C    GLU A 347     -10.002 -15.087  -0.059                       C  
ATOM    784 O    GLU A 347     -11.176 -14.795  -0.313                       O  
ATOM    785 CB   GLU A 347      -9.272 -17.457  -0.305                       C  
ATOM    786 CG   GLU A 347      -9.200 -18.871   0.264                       C  
ATOM    787 CD   GLU A 347      -8.011 -19.084   1.182                       C  
ATOM    788 OE1  GLU A 347      -7.077 -18.256   1.153                       O  
ATOM    789 OE2  GLU A 347      -8.008 -20.085   1.928                       O  
ATOM    790 N    PRO A 348      -8.990 -14.285  -0.415                       N  
ATOM    791 CA   PRO A 348      -7.579 -14.461  -0.061                       C  
ATOM    792 C    PRO A 348      -7.310 -14.041   1.375                       C  
ATOM    793 O    PRO A 348      -7.806 -12.998   1.799                       O  
ATOM    794 CB   PRO A 348      -6.856 -13.544  -1.048                       C  
ATOM    795 CG   PRO A 348      -7.837 -12.461  -1.319                       C  
ATOM    796 CD   PRO A 348      -9.197 -13.095  -1.255                       C  
ATOM    797 N    ASN A 349      -6.542 -14.841   2.114                       N  
ATOM    798 CA   ASN A 349      -6.251 -14.551   3.510                       C  
ATOM    799 C    ASN A 349      -4.809 -14.133   3.763                       C  
ATOM    800 O    ASN A 349      -4.514 -13.630   4.853                       O  
ATOM    801 CB   ASN A 349      -6.584 -15.771   4.379                       C  
ATOM    802 CG   ASN A 349      -5.946 -17.043   3.864                       C  
ATOM    803 OD1  ASN A 349      -4.863 -17.018   3.277                       O  
ATOM    804 ND2  ASN A 349      -6.622 -18.165   4.070                       N  
ATOM    805 N    ASN A 350      -3.908 -14.334   2.800                       N  
ATOM    806 CA   ASN A 350      -2.534 -13.839   2.896                       C  
ATOM    807 C    ASN A 350      -1.831 -14.387   4.136                       C  
ATOM    808 O    ASN A 350      -1.098 -13.675   4.824                       O  
ATOM    809 CB   ASN A 350      -2.509 -12.309   2.888                       C  
ATOM    810 CG   ASN A 350      -1.113 -11.747   2.698                       C  
ATOM    811 OD1  ASN A 350      -0.573 -11.758   1.592                       O  
ATOM    812 ND2  ASN A 350      -0.526 -11.244   3.776                       N  
ATOM    813 N    VAL A 351      -2.084 -15.664   4.444                       N  
ATOM    814 CA   VAL A 351      -1.497 -16.327   5.647                       C  
ATOM    815 C    VAL A 351      -0.015 -16.597   5.375                       C  
ATOM    816 O    VAL A 351       0.284 -17.384   4.460                       O  
ATOM    817 CB   VAL A 351      -2.276 -17.603   6.039                       C  
ATOM    818 CG1  VAL A 351      -2.337 -18.650   4.936                       C  
ATOM    819 CG2  VAL A 351      -1.727 -18.220   7.314                       C  
ATOM    820 N    GLY A 352       0.881 -15.948   6.121                       N  
ATOM    821 CA   GLY A 352       2.336 -16.107   5.938                       C  
ATOM    822 C    GLY A 352       2.816 -15.344   4.720                       C  
ATOM    823 O    GLY A 352       3.914 -15.676   4.242                       O  
ATOM    824 N    GLU A 353       2.043 -14.363   4.240                       N  
ATOM    825 CA   GLU A 353       2.366 -13.569   3.022                       C  
ATOM    826 C    GLU A 353       2.156 -14.472   1.806                       C  
ATOM    827 O    GLU A 353       2.957 -15.408   1.635                       O  
ATOM    828 CB   GLU A 353       3.780 -12.985   3.074                       C  
ATOM    829 CG   GLU A 353       4.072 -12.221   4.352                       C  
ATOM    830 CD   GLU A 353       3.067 -11.129   4.670                       C  
ATOM    831 OE1  GLU A 353       2.932 -10.196   3.854                       O  
ATOM    832 OE2  GLU A 353       2.413 -11.220   5.726                       O  
ATOM    833 N    GLU A 354       1.131 -14.209   0.992                       N  
ATOM    834 CA   GLU A 354       0.784 -15.042  -0.155                       C  
ATOM    835 C    GLU A 354       0.342 -14.128  -1.287                       C  
ATOM    836 O    GLU A 354      -0.668 -13.430  -1.161                       O  
ATOM    837 CB   GLU A 354      -0.320 -16.041   0.209                       C  
ATOM    838 CG   GLU A 354       0.121 -17.083   1.231                       C  
ATOM    839 CD   GLU A 354      -1.018 -17.951   1.735                       C  
ATOM    840 OE1  GLU A 354      -2.188 -17.530   1.625                       O  
ATOM    841 OE2  GLU A 354      -0.738 -19.057   2.244                       O  
ATOM    842 N    ASP A 355       1.094 -14.132  -2.389                       N  
ATOM    843 CA   ASP A 355       0.942 -13.118  -3.426                       C  
ATOM    844 C    ASP A 355       0.610 -13.684  -4.802                       C  
ATOM    845 O    ASP A 355       0.646 -12.934  -5.786                       O  
ATOM    846 CB   ASP A 355       2.221 -12.285  -3.512                       C  
ATOM    847 CG   ASP A 355       2.581 -11.646  -2.192                       C  
ATOM    848 OD1  ASP A 355       1.669 -11.105  -1.529                       O  
ATOM    849 OD2  ASP A 355       3.771 -11.697  -1.812                       O  
ATOM    850 N    CYX A 356       0.287 -14.970  -4.906                       N  
ATOM    851 CA   CYX A 356      -0.064 -15.574  -6.183                       C  
ATOM    852 C    CYX A 356      -1.299 -16.448  -6.012                       C  
ATOM    853 O    CYX A 356      -1.532 -17.020  -4.944                       O  
ATOM    854 CB   CYX A 356       1.098 -16.398  -6.750                       C  
ATOM    855 SG   CYX A 356       2.501 -15.395  -7.330                       S  
ATOM    856 N    ALA A 357      -2.091 -16.541  -7.077                       N  
ATOM    857 CA   ALA A 357      -3.381 -17.211  -7.037                       C  
ATOM    858 C    ALA A 357      -3.329 -18.539  -7.781                       C  
ATOM    859 O    ALA A 357      -2.621 -18.688  -8.779                       O  
ATOM    860 CB   ALA A 357      -4.477 -16.329  -7.642                       C  
ATOM    861 N    GLU A 358      -4.106 -19.500  -7.285                       N  
ATOM    862 CA   GLU A 358      -4.127 -20.849  -7.827                       C  
ATOM    863 C    GLU A 358      -5.558 -21.359  -7.858                       C  
ATOM    864 O    GLU A 358      -6.437 -20.846  -7.162                       O  
ATOM    865 CB   GLU A 358      -3.267 -21.808  -6.992                       C  
ATOM    866 CG   GLU A 358      -3.632 -21.811  -5.506                       C  
ATOM    867 CD   GLU A 358      -3.299 -23.117  -4.800                       C  
ATOM    868 OE1  GLU A 358      -3.762 -23.308  -3.653                       O  
ATOM    869 OE2  GLU A 358      -2.577 -23.949  -5.387                       O  
ATOM    870 N    PHE A 359      -5.779 -22.387  -8.675                       N  
ATOM    871 CA   PHE A 359      -7.015 -23.156  -8.614                       C  
ATOM    872 C    PHE A 359      -6.888 -24.191  -7.503                       C  
ATOM    873 O    PHE A 359      -6.014 -25.063  -7.561                       O  
ATOM    874 CB   PHE A 359      -7.303 -23.844  -9.946                       C  
ATOM    875 CG   PHE A 359      -7.501 -22.900 -11.099                       C  
ATOM    876 CD1  PHE A 359      -8.728 -22.297 -11.316                       C  
ATOM    877 CD2  PHE A 359      -6.465 -22.635 -11.981                       C  
ATOM    878 CE1  PHE A 359      -8.913 -21.438 -12.382                       C  
ATOM    879 CE2  PHE A 359      -6.645 -21.777 -13.046                       C  
ATOM    880 CZ   PHE A 359      -7.871 -21.179 -13.247                       C  
ATOM    881 N    SER A 360      -7.749 -24.085  -6.491                       N  
ATOM    882 CA   SER A 360      -7.793 -25.027  -5.376                       C  
ATOM    883 C    SER A 360      -9.251 -25.399  -5.152                       C  
ATOM    884 O    SER A 360     -10.033 -24.587  -4.648                       O  
ATOM    885 CB   SER A 360      -7.181 -24.432  -4.106                       C  
ATOM    886 OG   SER A 360      -7.387 -25.295  -3.001                       O  
ATOM    887 N    GLY A 361      -9.617 -26.618  -5.534                       N  
ATOM    888 CA   GLY A 361     -10.978 -27.096  -5.374                       C  
ATOM    889 C    GLY A 361     -12.035 -26.351  -6.168                       C  
ATOM    890 O    GLY A 361     -12.012 -26.351  -7.403                       O  
ATOM    891 N    ASN A 362     -12.983 -25.727  -5.466                       N  
ATOM    892 CA   ASN A 362     -14.099 -25.070  -6.133                       C  
ATOM    893 C    ASN A 362     -13.742 -23.694  -6.673                       C  
ATOM    894 O    ASN A 362     -14.431 -23.201  -7.572                       O  
ATOM    895 CB   ASN A 362     -15.287 -24.952  -5.171                       C  
ATOM    896 CG   ASN A 362     -16.041 -26.261  -5.013                       C  
ATOM    897 OD1  ASN A 362     -15.877 -27.186  -5.813                       O  
ATOM    898 ND2  ASN A 362     -16.876 -26.344  -3.983                       N  
ATOM    899 N    GLY A 363     -12.694 -23.075  -6.164                       N  
ATOM    900 CA   GLY A 363     -12.359 -21.709  -6.530                       C  
ATOM    901 C    GLY A 363     -10.880 -21.454  -6.441                       C  
ATOM    902 O    GLY A 363     -10.064 -22.336  -6.726                       O  
ATOM    903 N    TRP A 364     -10.531 -20.237  -6.040                       N  
ATOM    904 CA   TRP A 364      -9.153 -19.781  -6.008                       C  
ATOM    905 C    TRP A 364      -8.663 -19.646  -4.573                       C  
ATOM    906 O    TRP A 364      -9.446 -19.483  -3.634                       O  
ATOM    907 CB   TRP A 364      -9.005 -18.430  -6.715                       C  
ATOM    908 CG   TRP A 364      -9.574 -18.379  -8.101                       C  
ATOM    909 CD1  TRP A 364      -9.874 -19.435  -8.913                       C  
ATOM    910 CD2  TRP A 364      -9.914 -17.198  -8.837                       C  
ATOM    911 NE1  TRP A 364     -10.377 -18.982 -10.111                       N  
ATOM    912 CE2  TRP A 364     -10.412 -17.613 -10.088                       C  
ATOM    913 CE3  TRP A 364      -9.844 -15.829  -8.560                       C  
ATOM    914 CZ2  TRP A 364     -10.838 -16.709 -11.058                       C  
ATOM    915 CZ3  TRP A 364     -10.267 -14.933  -9.526                       C  
ATOM    916 CH2  TRP A 364     -10.757 -15.377 -10.759                       C  
ATOM    917 N    ASN A 365      -7.341 -19.705  -4.424                       N  
ATOM    918 CA   ASN A 365      -6.677 -19.417  -3.164                       C  
ATOM    919 C    ASN A 365      -5.378 -18.688  -3.456                       C  
ATOM    920 O    ASN A 365      -4.727 -18.929  -4.477                       O  
ATOM    921 CB   ASN A 365      -6.395 -20.693  -2.351                       C  
ATOM    922 CG   ASN A 365      -5.256 -20.519  -1.349                       C  
ATOM    923 OD1  ASN A 365      -5.350 -19.726  -0.409                       O  
ATOM    924 ND2  ASN A 365      -4.179 -21.279  -1.540                       N  
ATOM    925 N    ASP A 366      -5.022 -17.773  -2.563                       N  
ATOM    926 CA   ASP A 366      -3.726 -17.118  -2.614                       C  
ATOM    927 C    ASP A 366      -2.711 -17.977  -1.873                       C  
ATOM    928 O    ASP A 366      -2.984 -18.459  -0.768                       O  
ATOM    929 CB   ASP A 366      -3.802 -15.720  -2.000                       C  
ATOM    930 CG   ASP A 366      -4.204 -15.743  -0.531                       C  
ATOM    931 OD1  ASP A 366      -4.933 -16.670  -0.121                       O  
ATOM    932 OD2  ASP A 366      -3.793 -14.826   0.214                       O  
ATOM    933 N    ASP A 367      -1.550 -18.186  -2.492                       N  
ATOM    934 CA   ASP A 367      -0.492 -18.989  -1.899                       C  
ATOM    935 C    ASP A 367       0.847 -18.314  -2.166                       C  
ATOM    936 O    ASP A 367       0.922 -17.270  -2.819                       O  
ATOM    937 CB   ASP A 367      -0.512 -20.420  -2.445                       C  
ATOM    938 CG   ASP A 367      -0.095 -21.443  -1.407                       C  
ATOM    939 OD1  ASP A 367       0.822 -21.144  -0.612                       O  
ATOM    940 OD2  ASP A 367      -0.692 -22.541  -1.379                       O  
ATOM    941 N    LYS A 368       1.912 -18.921  -1.650                       N  
ATOM    942 CA   LYS A 368       3.251 -18.367  -1.790                       C  
ATOM    943 C    LYS A 368       3.782 -18.625  -3.194                       C  
ATOM    944 O    LYS A 368       3.780 -19.763  -3.673                       O  
ATOM    945 CB   LYS A 368       4.180 -18.972  -0.739                       C  
ATOM    946 CG   LYS A 368       3.858 -18.507   0.677                       C  
ATOM    947 CD   LYS A 368       4.561 -19.335   1.738                       C  
ATOM    948 CE   LYS A 368       4.287 -18.781   3.134                       C  
ATOM    949 NZ   LYS A 368       4.841 -19.638   4.227                       N  
ATOM    950 N    CYX A 369       4.246 -17.560  -3.850                       N  
ATOM    951 CA   CYX A 369       4.632 -17.662  -5.253                       C  
ATOM    952 C    CYX A 369       5.795 -18.624  -5.457                       C  
ATOM    953 O    CYX A 369       5.925 -19.215  -6.535                       O  
ATOM    954 CB   CYX A 369       4.987 -16.279  -5.798                       C  
ATOM    955 SG   CYX A 369       3.640 -15.074  -5.678                       S  
ATOM    956 N    ASN A 370       6.652 -18.791  -4.453                       N  
ATOM    957 CA   ASN A 370       7.775 -19.708  -4.589                       C  
ATOM    958 C    ASN A 370       7.384 -21.156  -4.323                       C  
ATOM    959 O    ASN A 370       8.238 -22.044  -4.429                       O  
ATOM    960 CB   ASN A 370       8.910 -19.297  -3.651                       C  
ATOM    961 CG   ASN A 370      10.223 -19.968  -4.006                       C  
ATOM    962 OD1  ASN A 370      10.417 -20.410  -5.138                       O  
ATOM    963 ND2  ASN A 370      11.132 -20.050  -3.039                       N  
ATOM    964 N    LEU A 371       6.125 -21.414  -3.983                       N  
ATOM    965 CA   LEU A 371       5.640 -22.775  -3.810                       C  
ATOM    966 C    LEU A 371       5.388 -23.392  -5.178                       C  
ATOM    967 O    LEU A 371       4.739 -22.780  -6.031                       O  
ATOM    968 CB   LEU A 371       4.357 -22.774  -2.980                       C  
ATOM    969 CG   LEU A 371       3.889 -24.097  -2.371                       C  
ATOM    970 CD1  LEU A 371       4.829 -24.540  -1.256                       C  
ATOM    971 CD2  LEU A 371       2.460 -23.968  -1.855                       C  
ATOM    972 N    ALA A 372       5.903 -24.599  -5.389                       N  
ATOM    973 CA   ALA A 372       5.830 -25.232  -6.699                       C  
ATOM    974 C    ALA A 372       4.489 -25.935  -6.881                       C  
ATOM    975 O    ALA A 372       4.054 -26.699  -6.014                       O  
ATOM    976 CB   ALA A 372       6.980 -26.224  -6.871                       C  
ATOM    977 N    LYS A 373       3.837 -25.669  -8.015                       N  
ATOM    978 CA   LYS A 373       2.554 -26.264  -8.366                       C  
ATOM    979 C    LYS A 373       2.520 -26.496  -9.872                       C  
ATOM    980 O    LYS A 373       3.471 -26.179 -10.593                       O  
ATOM    981 CB   LYS A 373       1.379 -25.368  -7.953                       C  
ATOM    982 CG   LYS A 373       1.413 -24.856  -6.531                       C  
ATOM    983 CD   LYS A 373       0.271 -23.881  -6.297                       C  
ATOM    984 CE   LYS A 373       0.190 -23.449  -4.844                       C  
ATOM    985 NZ   LYS A 373      -0.152 -24.582  -3.938                       N  
ATOM    986 N    PHE A 374       1.404 -27.043 -10.350                       N  
ATOM    987 CA   PHE A 374       1.163 -27.160 -11.780                       C  
ATOM    988 C    PHE A 374       0.737 -25.802 -12.337                       C  
ATOM    989 O    PHE A 374       0.583 -24.823 -11.601                       O  
ATOM    990 CB   PHE A 374       0.106 -28.229 -12.053                       C  
ATOM    991 CG   PHE A 374       0.555 -29.626 -11.726                       C  
ATOM    992 CD1  PHE A 374       1.326 -30.347 -12.622                       C  
ATOM    993 CD2  PHE A 374       0.198 -30.223 -10.529                       C  
ATOM    994 CE1  PHE A 374       1.737 -31.634 -12.326                       C  
ATOM    995 CE2  PHE A 374       0.607 -31.506 -10.232                       C  
ATOM    996 CZ   PHE A 374       1.376 -32.211 -11.130                       C  
ATOM    997 N    TRP A 375       0.542 -25.726 -13.654                       N  
ATOM    998 CA   TRP A 375       0.173 -24.455 -14.261                       C  
ATOM    999 C    TRP A 375      -0.550 -24.700 -15.575                       C  
ATOM   1000 O    TRP A 375      -0.473 -25.784 -16.159                       O  
ATOM   1001 CB   TRP A 375       1.399 -23.562 -14.480                       C  
ATOM   1002 CG   TRP A 375       2.285 -23.977 -15.614                       C  
ATOM   1003 CD1  TRP A 375       2.191 -23.579 -16.917                       C  
ATOM   1004 CD2  TRP A 375       3.415 -24.854 -15.544                       C  
ATOM   1005 NE1  TRP A 375       3.189 -24.161 -17.662                       N  
ATOM   1006 CE2  TRP A 375       3.954 -24.946 -16.841                       C  
ATOM   1007 CE3  TRP A 375       4.020 -25.573 -14.511                       C  
ATOM   1008 CZ2  TRP A 375       5.066 -25.730 -17.131                       C  
ATOM   1009 CZ3  TRP A 375       5.123 -26.351 -14.804                       C  
ATOM   1010 CH2  TRP A 375       5.635 -26.422 -16.101                       C  
ATOM   1011 N    ILE A 376      -1.251 -23.664 -16.033                       N  
ATOM   1012 CA   ILE A 376      -2.050 -23.716 -17.250                       C  
ATOM   1013 C    ILE A 376      -1.655 -22.545 -18.137                       C  
ATOM   1014 O    ILE A 376      -1.692 -21.390 -17.698                       O  
ATOM   1015 CB   ILE A 376      -3.560 -23.680 -16.941                       C  
ATOM   1016 CG1  ILE A 376      -4.024 -25.049 -16.447                       C  
ATOM   1017 CG2  ILE A 376      -4.367 -23.276 -18.172                       C  
ATOM   1018 CD1  ILE A 376      -5.409 -25.046 -15.839                       C  
ATOM   1019 N    CYX A 377      -1.297 -22.842 -19.385                       N  
ATOM   1020 CA   CYX A 377      -0.943 -21.820 -20.356                       C  
ATOM   1021 C    CYX A 377      -2.126 -21.541 -21.273                       C  
ATOM   1022 O    CYX A 377      -2.993 -22.394 -21.471                       O  
ATOM   1023 CB   CYX A 377       0.268 -22.242 -21.191                       C  
ATOM   1024 SG   CYX A 377       1.763 -22.612 -20.244                       S  
ATOM   1025 N    LYS A 378      -2.148 -20.332 -21.833                       N  
ATOM   1026 CA   LYS A 378      -3.219 -19.896 -22.718                       C  
ATOM   1027 C    LYS A 378      -2.630 -19.143 -23.900                       C  
ATOM   1028 O    LYS A 378      -1.720 -18.325 -23.736                       O  
ATOM   1029 CB   LYS A 378      -4.213 -18.995 -21.976                       C  
ATOM   1030 CG   LYS A 378      -5.370 -18.475 -22.817                       C  
ATOM   1031 CD   LYS A 378      -6.278 -17.616 -21.963                       C  
ATOM   1032 CE   LYS A 378      -7.409 -17.003 -22.746                       C  
ATOM   1033 NZ   LYS A 378      -8.098 -15.965 -21.930                       N  
ATOM   1034 N    LYS A 379      -3.157 -19.425 -25.090                       N  
ATOM   1035 CA   LYS A 379      -2.795 -18.689 -26.292                       C  
ATOM   1036 C    LYS A 379      -3.996 -18.673 -27.224                       C  
ATOM   1037 O    LYS A 379      -4.926 -19.470 -27.082                       O  
ATOM   1038 CB   LYS A 379      -1.574 -19.301 -26.990                       C  
ATOM   1039 CG   LYS A 379      -1.842 -20.646 -27.644                       C  
ATOM   1040 CD   LYS A 379      -0.548 -21.377 -27.991                       C  
ATOM   1041 CE   LYS A 379       0.194 -20.718 -29.140                       C  
ATOM   1042 NZ   LYS A 379       1.322 -21.562 -29.628                       N  
ATOM   1043 N    SER A 380      -3.969 -17.746 -28.178                       N  
ATOM   1044 CA   SER A 380      -5.063 -17.624 -29.131                       C  
ATOM   1045 C    SER A 380      -5.042 -18.783 -30.117                       C  
ATOM   1046 O    SER A 380      -3.980 -19.211 -30.580                       O  
ATOM   1047 CB   SER A 380      -4.968 -16.300 -29.887                       C  
ATOM   1048 OG   SER A 380      -4.702 -15.225 -29.002                       O  
ATOM   1049 N    ALA A 381      -6.226 -19.289 -30.441                       N  
ATOM   1050 CA   ALA A 381      -6.333 -20.379 -31.396                       C  
ATOM   1051 C    ALA A 381      -6.056 -19.880 -32.810                       C  
ATOM   1052 O    ALA A 381      -6.393 -18.750 -33.177                       O  
ATOM   1053 CB   ALA A 381      -7.719 -21.013 -31.322                       C  
ATOM   1054 N    ALA A 382      -5.435 -20.744 -33.607                       N  
ATOM   1055 CA   ALA A 382      -5.065 -20.393 -34.968                       C  
ATOM   1056 C    ALA A 382      -6.267 -20.486 -35.895                       C  
ATOM   1057 O    ALA A 382      -7.150 -21.334 -35.725                       O  
ATOM   1058 CB   ALA A 382      -3.954 -21.308 -35.475                       C  
ATOM   1059 N    SER A 383      -6.288 -19.607 -36.892                       N  
ATOM   1060 CA   SER A 383      -7.384 -19.566 -37.846                       C  
ATOM   1061 C    SER A 383      -7.168 -20.576 -38.968                       C  
ATOM   1062 O    SER A 383      -6.050 -20.751 -39.465                       O  
ATOM   1063 CB   SER A 383      -7.525 -18.162 -38.430                       C  
ATOM   1064 OG   SER A 383      -8.321 -18.191 -39.602                       O  
ATOM   1065 N    CYX A 384      -8.252 -21.236 -39.365                       N  
ATOM   1066 CA   CYX A 384      -8.216 -22.214 -40.445                       C  
ATOM   1067 C    CYX A 384      -9.009 -21.723 -41.649                       C  
ATOM   1068 O    CYX A 384     -10.018 -22.324 -42.021                       O  
ATOM   1069 CB   CYX A 384      -8.776 -23.558 -39.978                       C  
ATOM   1070 SG   CYX A 384      -7.780 -24.419 -38.735                       S  
ATOM   1071 CA    CA A 501      -1.444 -11.200  -0.535                      Ca  
ATOM   1072 CA    CA A 502      -4.500 -18.390   1.207                      Ca  
TER    1073       CA A 502                                                      
CONECT    1    2                                                                
CONECT    2    1    3    5                                                      
CONECT    3    2    4    7                                                      
CONECT    4    3                                                                
CONECT    5    2    6                                                           
CONECT    6    5 1070                                                           
CONECT    7    3    8                                                           
CONECT    8    7    9   11                                                      
CONECT    9    8   10   17                                                      
CONECT   10    9                                                                
CONECT   11    8   12                                                           
CONECT   12   11   13   14                                                      
CONECT   13   12   15                                                           
CONECT   14   12   16                                                           
CONECT   15   13   16                                                           
CONECT   16   14   15                                                           
CONECT   17    9   18   23                                                      
CONECT   18   17   19   21                                                      
CONECT   19   18   20   24                                                      
CONECT   20   19                                                                
CONECT   21   18   22                                                           
CONECT   22   21   23                                                           
CONECT   23   17   22                                                           
CONECT   24   19   25                                                           
CONECT   25   24   26   28                                                      
CONECT   26   25   27   30                                                      
CONECT   27   26                                                                
CONECT   28   25   29                                                           
CONECT   29   28  129                                                           
CONECT   30   26   31   36                                                      
CONECT   31   30   32   34                                                      
CONECT   32   31   33   37                                                      
CONECT   33   32                                                                
CONECT   34   31   35                                                           
CONECT   35   34   36                                                           
CONECT   36   30   35                                                           
CONECT   37   32   38                                                           
CONECT   38   37   39   41                                                      
CONECT   39   38   40   51                                                      
CONECT   40   39                                                                
CONECT   41   38   42                                                           
CONECT   42   41   44   43                                                      
CONECT   43   42   45                                                           
CONECT   44   42   46   47                                                      
CONECT   45   43   46                                                           
CONECT   46   44   45   48                                                      
CONECT   47   44   49                                                           
CONECT   48   46   50                                                           
CONECT   49   47   50                                                           
CONECT   50   48   49                                                           
CONECT   51   39   52                                                           
CONECT   52   51   53   55                                                      
CONECT   53   52   60   54                                                      
CONECT   54   53                                                                
CONECT   55   52   56                                                           
CONECT   56   55   57                                                           
CONECT   57   56   58   59                                                      
CONECT   58   57                                                                
CONECT   59   57                                                                
CONECT   60   53   61                                                           
CONECT   61   60   64   62                                                      
CONECT   62   61   63   74                                                      
CONECT   63   62                                                                
CONECT   64   61   65                                                           
CONECT   65   64   66   67                                                      
CONECT   66   65   68                                                           
CONECT   67   65   69   70                                                      
CONECT   68   66   69                                                           
CONECT   69   67   68   71                                                      
CONECT   70   67   72                                                           
CONECT   71   69   73                                                           
CONECT   72   70   73                                                           
CONECT   73   71   72                                                           
CONECT   74   62   75                                                           
CONECT   75   74   76   78                                                      
CONECT   76   75   77   81                                                      
CONECT   77   76                                                                
CONECT   78   75   79   80                                                      
CONECT   79   78                                                                
CONECT   80   78                                                                
CONECT   81   76   82                                                           
CONECT   82   81   85   83                                                      
CONECT   83   82   84   92                                                      
CONECT   84   83                                                                
CONECT   85   82   86                                                           
CONECT   86   85   87   88                                                      
CONECT   87   86   89                                                           
CONECT   88   86   90                                                           
CONECT   89   87   91                                                           
CONECT   90   88   91                                                           
CONECT   91   89   90                                                           
CONECT   92   83   93                                                           
CONECT   93   92   94   96                                                      
CONECT   94   93   95  103                                                      
CONECT   95   94                                                                
CONECT   96   93   97                                                           
CONECT   97   96   98   99                                                      
CONECT   98   97  100                                                           
CONECT   99   97  101                                                           
CONECT  100   98  102                                                           
CONECT  101   99  102                                                           
CONECT  102  100  101                                                           
CONECT  103   94  104                                                           
CONECT  104  103  105  107                                                      
CONECT  105  104  106  112                                                      
CONECT  106  105                                                                
CONECT  107  104  108                                                           
CONECT  108  107  109                                                           
CONECT  109  108  110  111                                                      
CONECT  110  109                                                                
CONECT  111  109                                                                
CONECT  112  105  113                                                           
CONECT  113  112  114                                                           
CONECT  114  113  115  116                                                      
CONECT  115  114                                                                
CONECT  116  114  117                                                           
CONECT  117  116  118  120                                                      
CONECT  118  117  124  119                                                      
CONECT  119  118                                                                
CONECT  120  117  121                                                           
CONECT  121  120  122  123                                                      
CONECT  122  121                                                                
CONECT  123  121                                                                
CONECT  124  118  125                                                           
CONECT  125  124  128  126                                                      
CONECT  126  125  127  130                                                      
CONECT  127  126                                                                
CONECT  128  125  129                                                           
CONECT  129   29  128                                                           
CONECT  130  126  131                                                           
CONECT  131  130  132  134                                                      
CONECT  132  131  133  142                                                      
CONECT  133  132                                                                
CONECT  134  131  135                                                           
CONECT  135  134  136  137                                                      
CONECT  136  135  138                                                           
CONECT  137  135  139                                                           
CONECT  138  136  140                                                           
CONECT  139  137  140                                                           
CONECT  140  138  139  141                                                      
CONECT  141  140                                                                
CONECT  142  132  143                                                           
CONECT  143  142  144  146                                                      
CONECT  144  143  145  153                                                      
CONECT  145  144                                                                
CONECT  146  143  147                                                           
CONECT  147  146  148  149                                                      
CONECT  148  147  150                                                           
CONECT  149  147  151                                                           
CONECT  150  148  152                                                           
CONECT  151  149  152                                                           
CONECT  152  150  151                                                           
CONECT  153  144  154                                                           
CONECT  154  153  155  157                                                      
CONECT  155  154  156  161                                                      
CONECT  156  155                                                                
CONECT  157  154  158                                                           
CONECT  158  157  159                                                           
CONECT  159  158  160                                                           
CONECT  160  159                                                                
CONECT  161  155  162                                                           
CONECT  162  161  163  165                                                      
CONECT  163  162  164  167                                                      
CONECT  164  163                                                                
CONECT  165  162  166                                                           
CONECT  166  165                                                                
CONECT  167  163  168                                                           
CONECT  168  167  169  171                                                      
CONECT  169  168  170  175                                                      
CONECT  170  169                                                                
CONECT  171  168  172                                                           
CONECT  172  171  173  174                                                      
CONECT  173  172                                                                
CONECT  174  172                                                                
CONECT  175  169  176                                                           
CONECT  176  175  177  179                                                      
CONECT  177  176  178  181                                                      
CONECT  178  177                                                                
CONECT  179  176  180                                                           
CONECT  180  179                                                                
CONECT  181  177  182                                                           
CONECT  182  181  183  185                                                      
CONECT  183  182  184  190                                                      
CONECT  184  183                                                                
CONECT  185  182  186                                                           
CONECT  186  185  187                                                           
CONECT  187  186  188  189                                                      
CONECT  188  187                                                                
CONECT  189  187                                                                
CONECT  190  183  191                                                           
CONECT  191  190  192  194                                                      
CONECT  192  191  193  201                                                      
CONECT  193  192                                                                
CONECT  194  191  195                                                           
CONECT  195  194  196                                                           
CONECT  196  195  197                                                           
CONECT  197  196  198                                                           
CONECT  198  197  199  200                                                      
CONECT  199  198                                                                
CONECT  200  198                                                                
CONECT  201  192  202                                                           
CONECT  202  201  203  205                                                      
CONECT  203  202  204  209                                                      
CONECT  204  203                                                                
CONECT  205  202  206                                                           
CONECT  206  205  207  208                                                      
CONECT  207  206                                                                
CONECT  208  206                                                                
CONECT  209  203  210                                                           
CONECT  210  209  211  213                                                      
CONECT  211  210  212  223                                                      
CONECT  212  211                                                                
CONECT  213  210  214                                                           
CONECT  214  213  215  216                                                      
CONECT  215  214  217                                                           
CONECT  216  214  218  219                                                      
CONECT  217  215  218                                                           
CONECT  218  216  217  220                                                      
CONECT  219  216  221                                                           
CONECT  220  218  222                                                           
CONECT  221  219  222                                                           
CONECT  222  220  221                                                           
CONECT  223  211  224                                                           
CONECT  224  223  225  227                                                      
CONECT  225  224  226  233                                                      
CONECT  226  225                                                                
CONECT  227  224  228                                                           
CONECT  228  227  229  230                                                      
CONECT  229  228  231                                                           
CONECT  230  228  232                                                           
CONECT  231  229  232                                                           
CONECT  232  230  231                                                           
CONECT  233  225  234                                                           
CONECT  234  233  235  237                                                      
CONECT  235  234  236  241                                                      
CONECT  236  235                                                                
CONECT  237  234  238                                                           
CONECT  238  237  239  240                                                      
CONECT  239  238                                                                
CONECT  240  238                                                                
CONECT  241  235  242                                                           
CONECT  242  241  243  245                                                      
CONECT  243  242  244  247                                                      
CONECT  244  243                                                                
CONECT  245  242  246                                                           
CONECT  246  245                                                                
CONECT  247  243  248                                                           
CONECT  248  247  249  251                                                      
CONECT  249  248  250  255                                                      
CONECT  250  249                                                                
CONECT  251  248  252  253                                                      
CONECT  252  251  254                                                           
CONECT  253  251                                                                
CONECT  254  252                                                                
CONECT  255  249  256                                                           
CONECT  256  255  257  259                                                      
CONECT  257  256  258  262                                                      
CONECT  258  257                                                                
CONECT  259  256  260  261                                                      
CONECT  260  259                                                                
CONECT  261  259                                                                
CONECT  262  257  263                                                           
CONECT  263  262  264  266                                                      
CONECT  264  263  265  267                                                      
CONECT  265  264                                                                
CONECT  266  263                                                                
CONECT  267  264  268                                                           
CONECT  268  267  269  271                                                      
CONECT  269  268  270  273                                                      
CONECT  270  269                                                                
CONECT  271  268  272                                                           
CONECT  272  271 1024                                                           
CONECT  273  269  274                                                           
CONECT  274  273  275  277                                                      
CONECT  275  274  276  282                                                      
CONECT  276  275                                                                
CONECT  277  274  278                                                           
CONECT  278  277  279                                                           
CONECT  279  278  280                                                           
CONECT  280  279  281                                                           
CONECT  281  280                                                                
CONECT  282  275  283                                                           
CONECT  283  282  284  286                                                      
CONECT  284  283  285  291                                                      
CONECT  285  284                                                                
CONECT  286  283  287                                                           
CONECT  287  286  288                                                           
CONECT  288  287  289  290                                                      
CONECT  289  288                                                                
CONECT  290  288                                                                
CONECT  291  284  292                                                           
CONECT  292  291  293  295                                                      
CONECT  293  292  294  298                                                      
CONECT  294  293                                                                
CONECT  295  292  296  297                                                      
CONECT  296  295                                                                
CONECT  297  295                                                                
CONECT  298  293  299                                                           
CONECT  299  298  300                                                           
CONECT  300  299  302  301                                                      
CONECT  301  300                                                                
CONECT  302  300  303                                                           
CONECT  303  302  306  304                                                      
CONECT  304  303  305  307                                                      
CONECT  305  304                                                                
CONECT  306  303                                                                
CONECT  307  304  308                                                           
CONECT  308  307  309  311                                                      
CONECT  309  308  310  316                                                      
CONECT  310  309                                                                
CONECT  311  308  312                                                           
CONECT  312  311  313                                                           
CONECT  313  312  314  315                                                      
CONECT  314  313                                                                
CONECT  315  313                                                                
CONECT  316  309  317                                                           
CONECT  317  316  318  320                                                      
CONECT  318  317  324  319                                                      
CONECT  319  318                                                                
CONECT  320  317  321                                                           
CONECT  321  320  322  323                                                      
CONECT  322  321                                                                
CONECT  323  321                                                                
CONECT  324  318  325                                                           
CONECT  325  324  326  328                                                      
CONECT  326  325  331  327                                                      
CONECT  327  326                                                                
CONECT  328  325  329  330                                                      
CONECT  329  328                                                                
CONECT  330  328                                                                
CONECT  331  326  332                                                           
CONECT  332  331  333  335                                                      
CONECT  333  332  334  338                                                      
CONECT  334  333                                                                
CONECT  335  332  336  337                                                      
CONECT  336  335                                                                
CONECT  337  335                                                                
CONECT  338  333  339                                                           
CONECT  339  338  340  342                                                      
CONECT  340  339  346  341                                                      
CONECT  341  340                                                                
CONECT  342  339  343  344                                                      
CONECT  343  342  345                                                           
CONECT  344  342                                                                
CONECT  345  343                                                                
CONECT  346  340  347                                                           
CONECT  347  346  348  350                                                      
CONECT  348  347  355  349                                                      
CONECT  349  348                                                                
CONECT  350  347  351                                                           
CONECT  351  350  352                                                           
CONECT  352  351  353                                                           
CONECT  353  352  354                                                           
CONECT  354  353                                                                
CONECT  355  348  356                                                           
CONECT  356  355  357  359                                                      
CONECT  357  356  358  361                                                      
CONECT  358  357                                                                
CONECT  359  356  360                                                           
CONECT  360  359                                                                
CONECT  361  357  362                                                           
CONECT  362  361  363  365                                                      
CONECT  363  362  364  366                                                      
CONECT  364  363                                                                
CONECT  365  362                                                                
CONECT  366  363  367                                                           
CONECT  367  366  368  370                                                      
CONECT  368  367  369  375                                                      
CONECT  369  368                                                                
CONECT  370  367  371                                                           
CONECT  371  370  372                                                           
CONECT  372  371  373  374                                                      
CONECT  373  372                                                                
CONECT  374  372                                                                
CONECT  375  368  376                                                           
CONECT  376  375  377  379                                                      
CONECT  377  376  378  384                                                      
CONECT  378  377                                                                
CONECT  379  376  380                                                           
CONECT  380  379  381                                                           
CONECT  381  380  382  383                                                      
CONECT  382  381                                                                
CONECT  383  381                                                                
CONECT  384  377  385                                                           
CONECT  385  384  386  388                                                      
CONECT  386  385  387  393                                                      
CONECT  387  386                                                                
CONECT  388  385  389                                                           
CONECT  389  388  390                                                           
CONECT  390  389  391  392                                                      
CONECT  391  390                                                                
CONECT  392  390                                                                
CONECT  393  386  394                                                           
CONECT  394  393  395  397                                                      
CONECT  395  394  396  401                                                      
CONECT  396  395                                                                
CONECT  397  394  398                                                           
CONECT  398  397  399  400                                                      
CONECT  399  398                                                                
CONECT  400  398                                                                
CONECT  401  395  402                                                           
CONECT  402  401  403  405                                                      
CONECT  403  402  404  412                                                      
CONECT  404  403                                                                
CONECT  405  402  406                                                           
CONECT  406  405  407  408                                                      
CONECT  407  406  409                                                           
CONECT  408  406  410                                                           
CONECT  409  407  411                                                           
CONECT  410  408  411                                                           
CONECT  411  409  410                                                           
CONECT  412  403  413                                                           
CONECT  413  412  414  416                                                      
CONECT  414  413  415  420                                                      
CONECT  415  414                                                                
CONECT  416  413  417                                                           
CONECT  417  416  418  419                                                      
CONECT  418  417                                                                
CONECT  419  417                                                                
CONECT  420  414  421                                                           
CONECT  421  420  422  424                                                      
CONECT  422  421  423  429                                                      
CONECT  423  422                                                                
CONECT  424  421  425                                                           
CONECT  425  424  426                                                           
CONECT  426  425  428  427                                                      
CONECT  427  426                                                                
CONECT  428  426                                                                
CONECT  429  422  430                                                           
CONECT  430  429  431  433                                                      
CONECT  431  430  432  437                                                      
CONECT  432  431                                                                
CONECT  433  430  434                                                           
CONECT  434  433  435  436                                                      
CONECT  435  434                                                                
CONECT  436  434                                                                
CONECT  437  431  438                                                           
CONECT  438  437  439  441                                                      
CONECT  439  438  440  446                                                      
CONECT  440  439                                                                
CONECT  441  438  442                                                           
CONECT  442  441  443                                                           
CONECT  443  442  444  445                                                      
CONECT  444  443                                                                
CONECT  445  443                                                                
CONECT  446  439  447                                                           
CONECT  447  446  450  448                                                      
CONECT  448  447  449  452                                                      
CONECT  449  448                                                                
CONECT  450  447  451                                                           
CONECT  451  450                                                                
CONECT  452  448  453                                                           
CONECT  453  452  454  456                                                      
CONECT  454  453  455  458                                                      
CONECT  455  454                                                                
CONECT  456  453  457                                                           
CONECT  457  456                                                                
CONECT  458  454  459                                                           
CONECT  459  458  462  460                                                      
CONECT  460  459  461  469                                                      
CONECT  461  460                                                                
CONECT  462  459  463                                                           
CONECT  463  462  464                                                           
CONECT  464  463  465                                                           
CONECT  465  464  466                                                           
CONECT  466  465  467  468                                                      
CONECT  467  466                                                                
CONECT  468  466                                                                
CONECT  469  460  470                                                           
CONECT  470  469  471  473                                                      
CONECT  471  470  472  475                                                      
CONECT  472  471                                                                
CONECT  473  470  474                                                           
CONECT  474  473                                                                
CONECT  475  471  476                                                           
CONECT  476  475  477  479                                                      
CONECT  477  476  478  483                                                      
CONECT  478  477                                                                
CONECT  479  476  480                                                           
CONECT  480  479  481  482                                                      
CONECT  481  480                                                                
CONECT  482  480                                                                
CONECT  483  477  484                                                           
CONECT  484  483  485  487                                                      
CONECT  485  484  486  494                                                      
CONECT  486  485                                                                
CONECT  487  484  488                                                           
CONECT  488  487  489                                                           
CONECT  489  488  490                                                           
CONECT  490  489  491                                                           
CONECT  491  490  492  493                                                      
CONECT  492  491                                                                
CONECT  493  491                                                                
CONECT  494  485  495                                                           
CONECT  495  494  496  498                                                      
CONECT  496  495  497  505                                                      
CONECT  497  496                                                                
CONECT  498  495  499                                                           
CONECT  499  498  500  501                                                      
CONECT  500  499  502                                                           
CONECT  501  499  503                                                           
CONECT  502  500  504                                                           
CONECT  503  501  504                                                           
CONECT  504  502  503                                                           
CONECT  505  496  506                                                           
CONECT  506  505  507  509                                                      
CONECT  507  506  508  512                                                      
CONECT  508  507                                                                
CONECT  509  506  510  511                                                      
CONECT  510  509                                                                
CONECT  511  509                                                                
CONECT  512  507  513                                                           
CONECT  513  512  514  516                                                      
CONECT  514  513  515  526                                                      
CONECT  515  514                                                                
CONECT  516  513  517                                                           
CONECT  517  516  518  519                                                      
CONECT  518  517  520                                                           
CONECT  519  517  521  522                                                      
CONECT  520  518  521                                                           
CONECT  521  519  520  523                                                      
CONECT  522  519  524                                                           
CONECT  523  521  525                                                           
CONECT  524  522  525                                                           
CONECT  525  523  524                                                           
CONECT  526  514  527                                                           
CONECT  527  526  528  530                                                      
CONECT  528  527  529  534                                                      
CONECT  529  528                                                                
CONECT  530  527  531                                                           
CONECT  531  530  532                                                           
CONECT  532  531  533                                                           
CONECT  533  532                                                                
CONECT  534  528  535                                                           
CONECT  535  534  536                                                           
CONECT  536  535  538  537                                                      
CONECT  537  536                                                                
CONECT  538  536  539                                                           
CONECT  539  538  540  542                                                      
CONECT  540  539  541  546                                                      
CONECT  541  540                                                                
CONECT  542  539  543                                                           
CONECT  543  542  544  545                                                      
CONECT  544  543                                                                
CONECT  545  543                                                                
CONECT  546  540  547                                                           
CONECT  547  546  548  550                                                      
CONECT  548  547  549  552                                                      
CONECT  549  548                                                                
CONECT  550  547  551                                                           
CONECT  551  550                                                                
CONECT  552  548  553                                                           
CONECT  553  552  554  556                                                      
CONECT  554  553  555  560                                                      
CONECT  555  554                                                                
CONECT  556  553  557                                                           
CONECT  557  556  558  559                                                      
CONECT  558  557                                                                
CONECT  559  557                                                                
CONECT  560  554  561                                                           
CONECT  561  560  562  564                                                      
CONECT  562  561  563  568                                                      
CONECT  563  562                                                                
CONECT  564  561  565                                                           
CONECT  565  564  566  567                                                      
CONECT  566  565                                                                
CONECT  567  565                                                                
CONECT  568  562  569                                                           
CONECT  569  568  570  572                                                      
CONECT  570  569  571  576                                                      
CONECT  571  570                                                                
CONECT  572  569  573                                                           
CONECT  573  572  574  575                                                      
CONECT  574  573                                                                
CONECT  575  573                                                                
CONECT  576  570  577                                                           
CONECT  577  576  578  580                                                      
CONECT  578  577  579  585                                                      
CONECT  579  578                                                                
CONECT  580  577  581                                                           
CONECT  581  580  582                                                           
CONECT  582  581  583  584                                                      
CONECT  583  582                                                                
CONECT  584  582                                                                
CONECT  585  578  586                                                           
CONECT  586  585  587  589                                                      
CONECT  587  586  588  594                                                      
CONECT  588  587                                                                
CONECT  589  586  590                                                           
CONECT  590  589  591                                                           
CONECT  591  590  592  593                                                      
CONECT  592  591                                                                
CONECT  593  591                                                                
CONECT  594  587  595                                                           
CONECT  595  594  596                                                           
CONECT  596  595  597  598                                                      
CONECT  597  596                                                                
CONECT  598  596  599                                                           
CONECT  599  598  600  602                                                      
CONECT  600  599  601  605                                                      
CONECT  601  600                                                                
CONECT  602  599  603  604                                                      
CONECT  603  602                                                                
CONECT  604  602                                                                
CONECT  605  600  606                                                           
CONECT  606  605  607  609                                                      
CONECT  607  606  608  619                                                      
CONECT  608  607                                                                
CONECT  609  606  610                                                           
CONECT  610  609  611  612                                                      
CONECT  611  610  613                                                           
CONECT  612  610  614  615                                                      
CONECT  613  611  614                                                           
CONECT  614  612  613  616                                                      
CONECT  615  612  617                                                           
CONECT  616  614  618                                                           
CONECT  617  615  618                                                           
CONECT  618  616  617                                                           
CONECT  619  607  620                                                           
CONECT  620  619  621  623                                                      
CONECT  621  620  622  628                                                      
CONECT  622  621                                                                
CONECT  623  620  624                                                           
CONECT  624  623  625                                                           
CONECT  625  624  626  627                                                      
CONECT  626  625                                                                
CONECT  627  625                                                                
CONECT  628  621  629                                                           
CONECT  629  628  630  632                                                      
CONECT  630  629  631  642                                                      
CONECT  631  630                                                                
CONECT  632  629  633                                                           
CONECT  633  632  634  635                                                      
CONECT  634  633  636                                                           
CONECT  635  633  637  638                                                      
CONECT  636  634  637                                                           
CONECT  637  635  636  639                                                      
CONECT  638  635  640                                                           
CONECT  639  637  641                                                           
CONECT  640  638  641                                                           
CONECT  641  639  640                                                           
CONECT  642  630  643                                                           
CONECT  643  642  644  646                                                      
CONECT  644  643  645  649                                                      
CONECT  645  644                                                                
CONECT  646  643  647  648                                                      
CONECT  647  646                                                                
CONECT  648  646                                                                
CONECT  649  644  650                                                           
CONECT  650  649  651  653                                                      
CONECT  651  650  652  657                                                      
CONECT  652  651                                                                
CONECT  653  650  654                                                           
CONECT  654  653  655  656                                                      
CONECT  655  654                                                                
CONECT  656  654                                                                
CONECT  657  651  658                                                           
CONECT  658  657  659                                                           
CONECT  659  658  660  661                                                      
CONECT  660  659                                                                
CONECT  661  659  662                                                           
CONECT  662  661  663  665                                                      
CONECT  663  662  664  667                                                      
CONECT  664  663                                                                
CONECT  665  662  666                                                           
CONECT  666  665                                                                
CONECT  667  663  668  673                                                      
CONECT  668  667  669  671                                                      
CONECT  669  668  670  674                                                      
CONECT  670  669                                                                
CONECT  671  668  672                                                           
CONECT  672  671  673                                                           
CONECT  673  667  672                                                           
CONECT  674  669  675                                                           
CONECT  675  674  678  676                                                      
CONECT  676  675  677  682                                                      
CONECT  677  676                                                                
CONECT  678  675  679                                                           
CONECT  679  678  680  681                                                      
CONECT  680  679                                                                
CONECT  681  679                                                                
CONECT  682  676  683                                                           
CONECT  683  682  684  686                                                      
CONECT  684  683  685  690                                                      
CONECT  685  684                                                                
CONECT  686  683  687                                                           
CONECT  687  686  688  689                                                      
CONECT  688  687                                                                
CONECT  689  687                                                                
CONECT  690  684  691  696                                                      
CONECT  691  690  692  694                                                      
CONECT  692  691  693  697                                                      
CONECT  693  692                                                                
CONECT  694  691  695                                                           
CONECT  695  694  696                                                           
CONECT  696  690  695                                                           
CONECT  697  692  698                                                           
CONECT  698  697  699  701                                                      
CONECT  699  698  700  703                                                      
CONECT  700  699                                                                
CONECT  701  698  702                                                           
CONECT  702  701                                                                
CONECT  703  699  704                                                           
CONECT  704  703  705  707                                                      
CONECT  705  704  706  714                                                      
CONECT  706  705                                                                
CONECT  707  704  708                                                           
CONECT  708  707  709  710                                                      
CONECT  709  708  711                                                           
CONECT  710  708  712                                                           
CONECT  711  709  713                                                           
CONECT  712  710  713                                                           
CONECT  713  711  712                                                           
CONECT  714  705  715                                                           
CONECT  715  714  716  718                                                      
CONECT  716  715  717  723                                                      
CONECT  717  716                                                                
CONECT  718  715  719                                                           
CONECT  719  718  720                                                           
CONECT  720  719  721                                                           
CONECT  721  720  722                                                           
CONECT  722  721                                                                
CONECT  723  716  724                                                           
CONECT  724  723  725  727                                                      
CONECT  725  724  726  732                                                      
CONECT  726  725                                                                
CONECT  727  724  728                                                           
CONECT  728  727  729                                                           
CONECT  729  728  730  731                                                      
CONECT  730  729                                                                
CONECT  731  729                                                                
CONECT  732  725  733                                                           
CONECT  733  732  734  736                                                      
CONECT  734  733  735  744                                                      
CONECT  735  734                                                                
CONECT  736  733  737                                                           
CONECT  737  736  738  739                                                      
CONECT  738  737  740                                                           
CONECT  739  737  741                                                           
CONECT  740  738  742                                                           
CONECT  741  739  742                                                           
CONECT  742  740  741  743                                                      
CONECT  743  742                                                                
CONECT  744  734  745                                                           
CONECT  745  744  746  748                                                      
CONECT  746  745  747  758                                                      
CONECT  747  746                                                                
CONECT  748  745  749                                                           
CONECT  749  748  750  751                                                      
CONECT  750  749  752                                                           
CONECT  751  749  753  754                                                      
CONECT  752  750  753                                                           
CONECT  753  751  752  755                                                      
CONECT  754  751  756                                                           
CONECT  755  753  757                                                           
CONECT  756  754  757                                                           
CONECT  757  755  756                                                           
CONECT  758  746  759                                                           
CONECT  759  758  760  762                                                      
CONECT  760  759  766  761                                                      
CONECT  761  760                                                                
CONECT  762  759  763                                                           
CONECT  763  762  764  765                                                      
CONECT  764  763                                                                
CONECT  765  763                                                                
CONECT  766  760  767                                                           
CONECT  767  766  768  770                                                      
CONECT  768  767  769  777                                                      
CONECT  769  768                                                                
CONECT  770  767  771                                                           
CONECT  771  770  772                                                           
CONECT  772  771  773                                                           
CONECT  773  772  774                                                           
CONECT  774  773  775  776                                                      
CONECT  775  774                                                                
CONECT  776  774                                                                
CONECT  777  768  778                                                           
CONECT  778  777  779                                                           
CONECT  779  778  780  781                                                      
CONECT  780  779                                                                
CONECT  781  779  782                                                           
CONECT  782  781  783  785                                                      
CONECT  783  782  784  790                                                      
CONECT  784  783                                                                
CONECT  785  782  786                                                           
CONECT  786  785  787                                                           
CONECT  787  786  788  789                                                      
CONECT  788  787                                                                
CONECT  789  787                                                                
CONECT  790  783  791  796                                                      
CONECT  791  790  794  792                                                      
CONECT  792  791  793  797                                                      
CONECT  793  792                                                                
CONECT  794  791  795                                                           
CONECT  795  794  796                                                           
CONECT  796  790  795                                                           
CONECT  797  792  798                                                           
CONECT  798  797  799  801                                                      
CONECT  799  798  800  805                                                      
CONECT  800  799                                                                
CONECT  801  798  802                                                           
CONECT  802  801  803  804                                                      
CONECT  803  802                                                                
CONECT  804  802                                                                
CONECT  805  799  806                                                           
CONECT  806  805  809  807                                                      
CONECT  807  806  808  813                                                      
CONECT  808  807                                                                
CONECT  809  806  810                                                           
CONECT  810  809  811  812                                                      
CONECT  811  810                                                                
CONECT  812  810                                                                
CONECT  813  807  814                                                           
CONECT  814  813  815  817                                                      
CONECT  815  814  816  820                                                      
CONECT  816  815                                                                
CONECT  817  814  818  819                                                      
CONECT  818  817                                                                
CONECT  819  817                                                                
CONECT  820  815  821                                                           
CONECT  821  820  822                                                           
CONECT  822  821  823  824                                                      
CONECT  823  822                                                                
CONECT  824  822  825                                                           
CONECT  825  824  826  828                                                      
CONECT  826  825  827  833                                                      
CONECT  827  826                                                                
CONECT  828  825  829                                                           
CONECT  829  828  830                                                           
CONECT  830  829  831  832                                                      
CONECT  831  830                                                                
CONECT  832  830                                                                
CONECT  833  826  834                                                           
CONECT  834  833  835  837                                                      
CONECT  835  834  836  842                                                      
CONECT  836  835                                                                
CONECT  837  834  838                                                           
CONECT  838  837  839                                                           
CONECT  839  838  840  841                                                      
CONECT  840  839                                                                
CONECT  841  839                                                                
CONECT  842  835  843                                                           
CONECT  843  842  844  846                                                      
CONECT  844  843  845  850                                                      
CONECT  845  844                                                                
CONECT  846  843  847                                                           
CONECT  847  846  848  849                                                      
CONECT  848  847                                                                
CONECT  849  847                                                                
CONECT  850  844  851                                                           
CONECT  851  850  852  854                                                      
CONECT  852  851  856  853                                                      
CONECT  853  852                                                                
CONECT  854  851  855                                                           
CONECT  855  854  955                                                           
CONECT  856  852  857                                                           
CONECT  857  856  858  860                                                      
CONECT  858  857  859  861                                                      
CONECT  859  858                                                                
CONECT  860  857                                                                
CONECT  861  858  862                                                           
CONECT  862  861  863  865                                                      
CONECT  863  862  864  870                                                      
CONECT  864  863                                                                
CONECT  865  862  866                                                           
CONECT  866  865  867                                                           
CONECT  867  866  868  869                                                      
CONECT  868  867                                                                
CONECT  869  867                                                                
CONECT  870  863  871                                                           
CONECT  871  870  872  874                                                      
CONECT  872  871  873  881                                                      
CONECT  873  872                                                                
CONECT  874  871  875                                                           
CONECT  875  874  876  877                                                      
CONECT  876  875  878                                                           
CONECT  877  875  879                                                           
CONECT  878  876  880                                                           
CONECT  879  877  880                                                           
CONECT  880  878  879                                                           
CONECT  881  872  882                                                           
CONECT  882  881  885  883                                                      
CONECT  883  882  884  887                                                      
CONECT  884  883                                                                
CONECT  885  882  886                                                           
CONECT  886  885                                                                
CONECT  887  883  888                                                           
CONECT  888  887  889                                                           
CONECT  889  888  890  891                                                      
CONECT  890  889                                                                
CONECT  891  889  892                                                           
CONECT  892  891  893  895                                                      
CONECT  893  892  894  899                                                      
CONECT  894  893                                                                
CONECT  895  892  896                                                           
CONECT  896  895  897  898                                                      
CONECT  897  896                                                                
CONECT  898  896                                                                
CONECT  899  893  900                                                           
CONECT  900  899  901                                                           
CONECT  901  900  902  903                                                      
CONECT  902  901                                                                
CONECT  903  901  904                                                           
CONECT  904  903  905  907                                                      
CONECT  905  904  917  906                                                      
CONECT  906  905                                                                
CONECT  907  904  908                                                           
CONECT  908  907  909  910                                                      
CONECT  909  908  911                                                           
CONECT  910  908  913  912                                                      
CONECT  911  909  912                                                           
CONECT  912  910  911  914                                                      
CONECT  913  910  915                                                           
CONECT  914  912  916                                                           
CONECT  915  913  916                                                           
CONECT  916  914  915                                                           
CONECT  917  905  918                                                           
CONECT  918  917  919  921                                                      
CONECT  919  918  920  925                                                      
CONECT  920  919                                                                
CONECT  921  918  922                                                           
CONECT  922  921  923  924                                                      
CONECT  923  922                                                                
CONECT  924  922                                                                
CONECT  925  919  926                                                           
CONECT  926  925  927  929                                                      
CONECT  927  926  928  933                                                      
CONECT  928  927                                                                
CONECT  929  926  930                                                           
CONECT  930  929  931  932                                                      
CONECT  931  930                                                                
CONECT  932  930                                                                
CONECT  933  927  934                                                           
CONECT  934  933  937  935                                                      
CONECT  935  934  936  941                                                      
CONECT  936  935                                                                
CONECT  937  934  938                                                           
CONECT  938  937  940  939                                                      
CONECT  939  938                                                                
CONECT  940  938                                                                
CONECT  941  935  942                                                           
CONECT  942  941  943  945                                                      
CONECT  943  942  944  950                                                      
CONECT  944  943                                                                
CONECT  945  942  946                                                           
CONECT  946  945  947                                                           
CONECT  947  946  948                                                           
CONECT  948  947  949                                                           
CONECT  949  948                                                                
CONECT  950  943  951                                                           
CONECT  951  950  952  954                                                      
CONECT  952  951  953  956                                                      
CONECT  953  952                                                                
CONECT  954  951  955                                                           
CONECT  955  855  954                                                           
CONECT  956  952  957                                                           
CONECT  957  956  958  960                                                      
CONECT  958  957  959  964                                                      
CONECT  959  958                                                                
CONECT  960  957  961                                                           
CONECT  961  960  962  963                                                      
CONECT  962  961                                                                
CONECT  963  961                                                                
CONECT  964  958  965                                                           
CONECT  965  964  966  968                                                      
CONECT  966  965  967  972                                                      
CONECT  967  966                                                                
CONECT  968  965  969                                                           
CONECT  969  968  970  971                                                      
CONECT  970  969                                                                
CONECT  971  969                                                                
CONECT  972  966  973                                                           
CONECT  973  972  974  976                                                      
CONECT  974  973  975  977                                                      
CONECT  975  974                                                                
CONECT  976  973                                                                
CONECT  977  974  978                                                           
CONECT  978  977  979  981                                                      
CONECT  979  978  980  986                                                      
CONECT  980  979                                                                
CONECT  981  978  982                                                           
CONECT  982  981  983                                                           
CONECT  983  982  984                                                           
CONECT  984  983  985                                                           
CONECT  985  984                                                                
CONECT  986  979  987                                                           
CONECT  987  986  988  990                                                      
CONECT  988  987  989  997                                                      
CONECT  989  988                                                                
CONECT  990  987  991                                                           
CONECT  991  990  992  993                                                      
CONECT  992  991  994                                                           
CONECT  993  991  995                                                           
CONECT  994  992  996                                                           
CONECT  995  993  996                                                           
CONECT  996  994  995                                                           
CONECT  997  988  998                                                           
CONECT  998  997  999 1001                                                      
CONECT  999  998 1000 1011                                                      
CONECT 1000  999                                                                
CONECT 1001  998 1002                                                           
CONECT 1002 1001 1003 1004                                                      
CONECT 1003 1002 1005                                                           
CONECT 1004 1002 1006 1007                                                      
CONECT 1005 1003 1006                                                           
CONECT 1006 1004 1005 1008                                                      
CONECT 1007 1004 1009                                                           
CONECT 1008 1006 1010                                                           
CONECT 1009 1007 1010                                                           
CONECT 1010 1008 1009                                                           
CONECT 1011  999 1012                                                           
CONECT 1012 1011 1013 1015                                                      
CONECT 1013 1012 1019 1014                                                      
CONECT 1014 1013                                                                
CONECT 1015 1012 1016 1017                                                      
CONECT 1016 1015 1018                                                           
CONECT 1017 1015                                                                
CONECT 1018 1016                                                                
CONECT 1019 1013 1020                                                           
CONECT 1020 1019 1021 1023                                                      
CONECT 1021 1020 1022 1025                                                      
CONECT 1022 1021                                                                
CONECT 1023 1020 1024                                                           
CONECT 1024  272 1023                                                           
CONECT 1025 1021 1026                                                           
CONECT 1026 1025 1027 1029                                                      
CONECT 1027 1026 1028 1034                                                      
CONECT 1028 1027                                                                
CONECT 1029 1026 1030                                                           
CONECT 1030 1029 1031                                                           
CONECT 1031 1030 1032                                                           
CONECT 1032 1031 1033                                                           
CONECT 1033 1032                                                                
CONECT 1034 1027 1035                                                           
CONECT 1035 1034 1038 1036                                                      
CONECT 1036 1035 1037 1043                                                      
CONECT 1037 1036                                                                
CONECT 1038 1035 1039                                                           
CONECT 1039 1038 1040                                                           
CONECT 1040 1039 1041                                                           
CONECT 1041 1040 1042                                                           
CONECT 1042 1041                                                                
CONECT 1043 1036 1044                                                           
CONECT 1044 1043 1045 1047                                                      
CONECT 1045 1044 1046 1049                                                      
CONECT 1046 1045                                                                
CONECT 1047 1044 1048                                                           
CONECT 1048 1047                                                                
CONECT 1049 1045 1050                                                           
CONECT 1050 1049 1051 1053                                                      
CONECT 1051 1050 1052 1054                                                      
CONECT 1052 1051                                                                
CONECT 1053 1050                                                                
CONECT 1054 1051 1055                                                           
CONECT 1055 1054 1056 1058                                                      
CONECT 1056 1055 1057 1059                                                      
CONECT 1057 1056                                                                
CONECT 1058 1055                                                                
CONECT 1059 1056 1060                                                           
CONECT 1060 1059 1061 1063                                                      
CONECT 1061 1060 1062 1065                                                      
CONECT 1062 1061                                                                
CONECT 1063 1060 1064                                                           
CONECT 1064 1063                                                                
CONECT 1065 1061 1066                                                           
CONECT 1066 1065 1067 1069                                                      
CONECT 1067 1066 1068                                                           
CONECT 1068 1067                                                                
CONECT 1069 1066 1070                                                           
CONECT 1070    6 1069                                                           
CONECT 1071                                                                     
CONECT 1072                                                                     
END                                                                             
