# Supplementary material for: Computational Pipeline for Accelerating the Design of Glycomimetics
Source: J Chem Inf Model. 2025 Nov 27;65(24):13374–85. doi: 10.1021/acs.jcim.5c02282 (PMC12728930; doi:10.1021/acs.jcim.5c02282)
Supplement: Supplementary file 2 [file ci5c02282_si_002.zip › gm_supp/Test/DC-SIGN/9ems/output/natural_ligand.pdb]

TITLE     Generated by GMML                                                     
ATOM      1 C6   LIG A 503      -1.231 -22.668   2.984                       C  
ATOM      2 C5   LIG A 503      -2.648 -22.647   2.448                       C  
ATOM      3 C4   LIG A 503      -3.307 -21.265   2.490                       C  
ATOM      4 C3   LIG A 503      -4.803 -21.364   2.233                       C  
ATOM      5 C2   LIG A 503      -5.460 -22.403   3.141                       C  
ATOM      6 O6   LIG A 503      -0.368 -23.483   2.192                       O  
ATOM      7 C1   LIG A 503      -4.746 -23.740   2.971                       C  
ATOM      8 HO1  LIG A 503      -4.595 -24.988   1.512                       H  
ATOM      9 HO2  LIG A 503      -6.265 -21.675   4.849                       H  
ATOM     10 O2   LIG A 503      -5.545 -21.955   4.539                       O  
ATOM     11 O1   LIG A 503      -4.972 -24.269   1.697                       O  
ATOM     12 O5   LIG A 503      -3.364 -23.601   3.248                       O  
ATOM     13 O4   LIG A 503      -2.734 -20.428   1.489                       O  
ATOM     14 O3   LIG A 503      -5.442 -20.107   2.428                       O  
ATOM     15 H2B  LIG A 503      -0.885 -21.762   2.995                       H  
ATOM     16 H2A  LIG A 503      -1.243 -23.012   3.891                       H  
ATOM     17 H3   LIG A 503      -2.641 -22.958   1.529                       H  
ATOM     18 H4   LIG A 503      -3.161 -20.870   3.364                       H  
ATOM     19 H6   LIG A 503      -4.935 -21.639   1.312                       H  
ATOM     20 H8   LIG A 503      -6.368 -22.524   2.821                       H  
ATOM     21 H1   LIG A 503      -0.414 -23.238   1.379                       H  
ATOM     22 H20  LIG A 503      -5.117 -24.356   3.622                       H  
ATOM     23 H5   LIG A 503      -1.998 -20.763   1.227                       H  
ATOM     24 H7   LIG A 503      -6.279 -20.226   2.522                       H  
TER      25      LIG A 503                                                      
CONECT    1    2    6   15   16                                                 
CONECT    2    1    3   12   17                                                 
CONECT    3    2    4   13   18                                                 
CONECT    4    3    5   14   19                                                 
CONECT    5    4    7   10   20                                                 
CONECT    6    1   21                                                           
CONECT    7    5   11   12   22                                                 
CONECT    8   11                                                                
CONECT    9   10                                                                
CONECT   10    5    9                                                           
CONECT   11    7    8                                                           
CONECT   12    2    7                                                           
CONECT   13    3   23                                                           
CONECT   14    4   24                                                           
CONECT   15    1                                                                
CONECT   16    1                                                                
CONECT   17    2                                                                
CONECT   18    3                                                                
CONECT   19    4                                                                
CONECT   20    5                                                                
CONECT   21    6                                                                
CONECT   22    7                                                                
CONECT   23   13                                                                
CONECT   24   14                                                                
END                                                                             
