# Supplementary material for: Computational Pipeline for Accelerating the Design of Glycomimetics
Source: J Chem Inf Model. 2025 Nov 27;65(24):13374–85. doi: 10.1021/acs.jcim.5c02282 (PMC12728930; doi:10.1021/acs.jcim.5c02282)
Supplement: Supplementary file 2 [file ci5c02282_si_002.zip › gm_supp/Test/DC-SIGN/9ems/output/natural_pdb2glycam.log]

OLDNAME   RENAMED   IFGLYCAM  G_TYPE    G_CHARGE  
C6        C6        YES       Cg        0.2660    
C5        C5        YES       Cg        0.2760    
C4        C4        YES       Cg        0.3260    
C3        C3        YES       Cg        0.2520    
C2        C2        YES       Cg        0.2450    
O6        O6        YES       Oh        -0.6880   
C1        C1        YES       Cg        0.4330    
HO1       HO1       YES       Ho        0.4450    
HO2       HO2       YES       Ho        0.4460    
O2        O2        YES       Oh        -0.7170   
O1        O1        YES       Oh        -0.6390   
O5        O5        YES       Os        -0.5070   
O4        O4        YES       Oh        -0.7330   
O3        O3        YES       Oh        -0.6960   
H2B       H2B       YES       H1        0.0000    
H2A       H2A       YES       H1        0.0000    
H3        H3        YES       H1        0.0000    
H4        H4        YES       H1        0.0000    
H6        H6        YES       H1        0.0000    
H8        H8        YES       H1        0.0000    
H1        H1        YES       Ho        0.4220    
H20       H20       YES       H2        0.0000    
H5        H5        YES       Ho        0.4380    
H7        H7        YES       Ho        0.4310    
