# Supplementary material for: Computational Pipeline for Accelerating the Design of Glycomimetics
Source: J Chem Inf Model. 2025 Nov 27;65(24):13374–85. doi: 10.1021/acs.jcim.5c02282 (PMC12728930; doi:10.1021/acs.jcim.5c02282)
Supplement: Supplementary file 2 [file ci5c02282_si_002.zip › gm_supp/Test/E-selectin/4c16/4c16_chainA_1_119.pdbqt]

ATOM      1  N   TRP A   1      22.841  19.942  -8.581  1.00 29.00    -0.066 N 
ATOM      2  HN1 TRP A   1      22.256  20.311  -7.831  1.00  0.00     0.275 HD
ATOM      3  HN2 TRP A   1      22.705  18.939  -8.705  1.00  0.00     0.275 HD
ATOM      4  HN3 TRP A   1      22.522  20.256  -9.497  1.00  0.00     0.275 HD
ATOM      5  CA  TRP A   1      24.231  20.268  -8.360  1.00 28.93     0.179 C 
ATOM      6  HA  TRP A   1      24.331  21.378  -8.356  1.00  0.00     0.099 H 
ATOM      7  C   TRP A   1      25.103  19.717  -9.478  1.00 34.02     0.249 C 
ATOM      8  O   TRP A   1      24.714  18.763 -10.143  1.00 34.80    -0.271 OA
ATOM      9  CB  TRP A   1      24.683  19.737  -6.977  1.00 27.75    -0.004 C 
ATOM     10  HB1 TRP A   1      25.778  19.891  -6.837  1.00  0.00     0.044 H 
ATOM     11  HB2 TRP A   1      24.645  18.623  -6.954  1.00  0.00     0.044 H 
ATOM     12  CG  TRP A   1      23.914  20.317  -5.816  1.00 28.45    -0.028 A 
ATOM     13  CD1 TRP A   1      23.033  19.662  -5.010  1.00 31.68    -0.015 A 
ATOM     14  HD1 TRP A   1      22.810  18.583  -5.063  1.00  0.00     0.112 H 
ATOM     15  CD2 TRP A   1      23.896  21.691  -5.397  1.00 28.60    -0.002 A 
ATOM     16  NE1 TRP A   1      22.461  20.541  -4.120  1.00 31.55    -0.365 N 
ATOM     17  HE1 TRP A   1      21.755  20.303  -3.423  1.00  0.00     0.165 HD
ATOM     18  CE2 TRP A   1      22.993  21.790  -4.320  1.00 32.83     0.042 A 
ATOM     19  CE3 TRP A   1      24.533  22.849  -5.844  1.00 30.57    -0.070 A 
ATOM     20  HE3 TRP A   1      25.235  22.809  -6.694  1.00  0.00     0.084 H 
ATOM     21  CZ2 TRP A   1      22.765  22.995  -3.639  1.00 32.91    -0.056 A 
ATOM     22  HZ2 TRP A   1      22.068  23.048  -2.786  1.00  0.00     0.086 H 
ATOM     23  CZ3 TRP A   1      24.269  24.055  -5.202  1.00 32.24    -0.082 A 
ATOM     24  HZ3 TRP A   1      24.718  24.986  -5.588  1.00  0.00     0.083 H 
ATOM     25  CH2 TRP A   1      23.443  24.104  -4.075  1.00 32.87    -0.081 A 
ATOM     26  HH2 TRP A   1      23.335  25.054  -3.525  1.00  0.00     0.083 H 
ATOM     27  N   SER A   2      26.276  20.328  -9.704  1.00 29.71    -0.344 N 
ATOM     28  HN  SER A   2      26.505  21.155  -9.153  1.00  0.00     0.163 HD
ATOM     29  CA  SER A   2      27.236  19.872 -10.693  1.00 29.13     0.109 C 
ATOM     30  HA  SER A   2      26.929  18.868 -11.069  1.00  0.00     0.090 H 
ATOM     31  C   SER A   2      28.585  19.757  -9.998  1.00 31.50     0.243 C 
ATOM     32  O   SER A   2      28.950  20.644  -9.225  1.00 30.45    -0.271 OA
ATOM     33  CB  SER A   2      27.357  20.837 -11.873  1.00 32.36     0.044 C 
ATOM     34  HB1 SER A   2      28.118  20.487 -12.608  1.00  0.00     0.077 H 
ATOM     35  HB2 SER A   2      27.839  21.795 -11.567  1.00  0.00     0.077 H 
ATOM     36  OG  SER A   2      26.103  21.064 -12.495  1.00 47.60    -0.398 OA
ATOM     37  HG  SER A   2      26.178  21.664 -13.228  1.00  0.00     0.209 HD
ATOM     38  N   TYR A   3      29.317  18.691 -10.287  1.00 27.28    -0.346 N 
ATOM     39  HN  TYR A   3      28.967  18.020 -10.971  1.00  0.00     0.163 HD
ATOM     40  CA  TYR A   3      30.615  18.450  -9.652  1.00 28.58     0.093 C 
ATOM     41  HA  TYR A   3      30.814  19.270  -8.923  1.00  0.00     0.088 H 
ATOM     42  C   TYR A   3      31.728  18.410 -10.640  1.00 34.45     0.241 C 
ATOM     43  O   TYR A   3      31.502  18.110 -11.809  1.00 35.41    -0.271 OA
ATOM     44  CB  TYR A   3      30.591  17.113  -8.894  1.00 29.22    -0.014 C 
ATOM     45  HB1 TYR A   3      30.415  16.256  -9.585  1.00  0.00     0.043 H 
ATOM     46  HB2 TYR A   3      31.606  16.834  -8.527  1.00  0.00     0.043 H 
ATOM     47  CG  TYR A   3      29.591  17.132  -7.778  1.00 28.99    -0.056 A 
ATOM     48  CD1 TYR A   3      29.890  17.735  -6.564  1.00 29.80    -0.074 A 
ATOM     49  HD1 TYR A   3      30.902  18.139  -6.394  1.00  0.00     0.084 H 
ATOM     50  CD2 TYR A   3      28.302  16.634  -7.963  1.00 30.10    -0.074 A 
ATOM     51  HD2 TYR A   3      28.039  16.153  -8.920  1.00  0.00     0.084 H 
ATOM     52  CE1 TYR A   3      28.933  17.839  -5.556  1.00 29.15    -0.051 A 
ATOM     53  HE1 TYR A   3      29.180  18.351  -4.611  1.00  0.00     0.087 H 
ATOM     54  CE2 TYR A   3      27.339  16.733  -6.959  1.00 31.24    -0.051 A 
ATOM     55  HE2 TYR A   3      26.316  16.361  -7.134  1.00  0.00     0.087 H 
ATOM     56  CZ  TYR A   3      27.673  17.300  -5.742  1.00 36.52     0.065 A 
ATOM     57  OH  TYR A   3      26.738  17.395  -4.731  1.00 39.36    -0.361 OA
ATOM     58  HH  TYR A   3      26.967  17.784  -3.895  1.00  0.00     0.217 HD
ATOM     59  N   ASN A   4      32.943  18.705 -10.173  1.00 30.46    -0.346 N 
ATOM     60  HN  ASN A   4      33.027  19.043  -9.214  1.00  0.00     0.163 HD
ATOM     61  CA  ASN A   4      34.152  18.566 -10.968  1.00 30.64     0.097 C 
ATOM     62  HA  ASN A   4      34.049  17.601 -11.516  1.00  0.00     0.088 H 
ATOM     63  C   ASN A   4      35.335  18.406 -10.075  1.00 34.97     0.241 C 
ATOM     64  O   ASN A   4      35.337  18.916  -8.947  1.00 35.68    -0.271 OA
ATOM     65  CB  ASN A   4      34.379  19.648 -12.050  1.00 35.30     0.036 C 
ATOM     66  HB1 ASN A   4      33.449  20.231 -12.245  1.00  0.00     0.051 H 
ATOM     67  HB2 ASN A   4      35.025  20.474 -11.671  1.00  0.00     0.051 H 
ATOM     68  CG  ASN A   4      34.944  19.041 -13.344  1.00 69.73     0.217 C 
ATOM     69  OD1 ASN A   4      35.565  17.954 -13.349  1.00 54.59    -0.274 OA
ATOM     70  ND2 ASN A   4      34.720  19.702 -14.481  1.00 71.45    -0.370 N 
ATOM     71 1HD2 ASN A   4      34.214  20.588 -14.477  1.00  0.00     0.159 HD
ATOM     72 2HD2 ASN A   4      35.095  19.299 -15.340  1.00  0.00     0.159 HD
ATOM     73  N   THR A   5      36.336  17.680 -10.560  1.00 31.26    -0.344 N 
ATOM     74  HN  THR A   5      36.248  17.253 -11.482  1.00  0.00     0.163 HD
ATOM     75  CA  THR A   5      37.549  17.488  -9.797  1.00 32.24     0.113 C 
ATOM     76  HA  THR A   5      37.473  18.152  -8.904  1.00  0.00     0.091 H 
ATOM     77  C   THR A   5      38.743  17.956 -10.582  1.00 35.08     0.243 C 
ATOM     78  O   THR A   5      38.715  17.944 -11.814  1.00 34.41    -0.271 OA
ATOM     79  CB  THR A   5      37.694  16.055  -9.269  1.00 42.89     0.060 C 
ATOM     80  HB  THR A   5      38.669  15.985  -8.732  1.00  0.00     0.086 H 
ATOM     81  OG1 THR A   5      37.723  15.134 -10.347  1.00 45.72    -0.393 OA
ATOM     82  HG1 THR A   5      38.411  15.372 -10.958  1.00  0.00     0.210 HD
ATOM     83  CG2 THR A   5      36.605  15.678  -8.302  1.00 45.18    -0.050 C 
ATOM     84 1HG2 THR A   5      36.582  16.402  -7.454  1.00  0.00     0.031 H 
ATOM     85 2HG2 THR A   5      36.704  14.625  -7.950  1.00  0.00     0.031 H 
ATOM     86 3HG2 THR A   5      35.613  15.589  -8.803  1.00  0.00     0.031 H 
ATOM     87  N   SER A   6      39.805  18.347  -9.871  1.00 30.85    -0.344 N 
ATOM     88  HN  SER A   6      39.727  18.390  -8.855  1.00  0.00     0.163 HD
ATOM     89  CA  SER A   6      41.067  18.714 -10.493  1.00 30.26     0.109 C 
ATOM     90  HA  SER A   6      40.873  19.392 -11.356  1.00  0.00     0.090 H 
ATOM     91  C   SER A   6      41.733  17.414 -10.998  1.00 37.28     0.243 C 
ATOM     92  O   SER A   6      41.361  16.318 -10.550  1.00 36.59    -0.271 OA
ATOM     93  CB  SER A   6      41.967  19.416  -9.489  1.00 32.22     0.044 C 
ATOM     94  HB1 SER A   6      41.454  20.278  -9.002  1.00  0.00     0.077 H 
ATOM     95  HB2 SER A   6      42.791  19.976  -9.990  1.00  0.00     0.077 H 
ATOM     96  OG  SER A   6      42.460  18.491  -8.540  1.00 34.08    -0.398 OA
ATOM     97  HG  SER A   6      43.022  18.930  -7.913  1.00  0.00     0.209 HD
ATOM     98  N   THR A   7      42.673  17.538 -11.947  1.00 37.12    -0.344 N 
ATOM     99  HN  THR A   7      42.881  18.472 -12.301  1.00  0.00     0.163 HD
ATOM    100  CA  THR A   7      43.418  16.401 -12.503  1.00 38.90     0.113 C 
ATOM    101  HA  THR A   7      42.753  15.506 -12.501  1.00  0.00     0.091 H 
ATOM    102  C   THR A   7      44.626  16.113 -11.606  1.00 44.44     0.243 C 
ATOM    103  O   THR A   7      44.887  14.955 -11.253  1.00 45.74    -0.271 OA
ATOM    104  CB  THR A   7      43.794  16.722 -13.942  1.00 51.54     0.060 C 
ATOM    105  HB  THR A   7      44.301  17.715 -13.957  1.00  0.00     0.086 H 
ATOM    106  OG1 THR A   7      42.579  16.828 -14.693  1.00 53.41    -0.393 OA
ATOM    107  HG1 THR A   7      42.814  17.028 -15.591  1.00  0.00     0.210 HD
ATOM    108  CG2 THR A   7      44.737  15.694 -14.564  1.00 54.00    -0.050 C 
ATOM    109 1HG2 THR A   7      45.013  15.929 -15.619  1.00  0.00     0.031 H 
ATOM    110 2HG2 THR A   7      44.310  14.667 -14.486  1.00  0.00     0.031 H 
ATOM    111 3HG2 THR A   7      45.649  15.563 -13.936  1.00  0.00     0.031 H 
ATOM    112  N   GLU A   8      45.313  17.184 -11.218  1.00 39.83    -0.346 N 
ATOM    113  HN  GLU A   8      44.981  18.092 -11.542  1.00  0.00     0.163 HD
ATOM    114  CA  GLU A   8      46.489  17.173 -10.378  1.00 40.32     0.090 C 
ATOM    115  HA  GLU A   8      46.954  16.162 -10.441  1.00  0.00     0.087 H 
ATOM    116  C   GLU A   8      46.175  17.467  -8.908  1.00 41.36     0.241 C 
ATOM    117  O   GLU A   8      45.259  18.228  -8.603  1.00 37.96    -0.271 OA
ATOM    118  CB  GLU A   8      47.497  18.201 -10.910  1.00 42.20    -0.029 C 
ATOM    119  HB1 GLU A   8      48.245  18.464 -10.126  1.00  0.00     0.037 H 
ATOM    120  HB2 GLU A   8      47.013  19.196 -11.045  1.00  0.00     0.037 H 
ATOM    121  CG  GLU A   8      48.192  17.760 -12.193  1.00 59.91     0.018 C 
ATOM    122  HG1 GLU A   8      48.806  18.595 -12.604  1.00  0.00     0.049 H 
ATOM    123  HG2 GLU A   8      47.447  17.644 -13.014  1.00  0.00     0.049 H 
ATOM    124  CD  GLU A   8      49.034  16.502 -12.068  1.00 92.37     0.172 C 
ATOM    125  OE1 GLU A   8      50.139  16.578 -11.480  1.00 90.69    -0.648 OA
ATOM    126  OE2 GLU A   8      48.571  15.431 -12.526  1.00 91.00    -0.648 OA
ATOM    127  N   ALA A   9      46.944  16.839  -8.009  1.00 36.55    -0.346 N 
ATOM    128  HN  ALA A   9      47.649  16.192  -8.361  1.00  0.00     0.163 HD
ATOM    129  CA  ALA A   9      46.849  17.011  -6.571  1.00 35.25     0.086 C 
ATOM    130  HA  ALA A   9      45.775  17.023  -6.272  1.00  0.00     0.086 H 
ATOM    131  C   ALA A   9      47.482  18.348  -6.223  1.00 38.32     0.240 C 
ATOM    132  O   ALA A   9      48.481  18.718  -6.829  1.00 38.83    -0.271 OA
ATOM    133  CB  ALA A   9      47.555  15.871  -5.858  1.00 35.21    -0.049 C 
ATOM    134  HB1 ALA A   9      47.091  14.890  -6.113  1.00  0.00     0.030 H 
ATOM    135  HB2 ALA A   9      47.590  16.035  -4.756  1.00  0.00     0.030 H 
ATOM    136  HB3 ALA A   9      48.651  15.873  -6.065  1.00  0.00     0.030 H 
ATOM    137  N   MET A  10      46.898  19.089  -5.277  1.00 33.17    -0.346 N 
ATOM    138  HN  MET A  10      46.081  18.717  -4.792  1.00  0.00     0.163 HD
ATOM    139  CA  MET A  10      47.392  20.414  -4.915  1.00 32.14     0.090 C 
ATOM    140  HA  MET A  10      48.500  20.394  -5.040  1.00  0.00     0.087 H 
ATOM    141  C   MET A  10      47.114  20.775  -3.455  1.00 32.56     0.241 C 
ATOM    142  O   MET A  10      46.395  20.069  -2.773  1.00 31.50    -0.271 OA
ATOM    143  CB  MET A  10      46.848  21.481  -5.888  1.00 34.94    -0.030 C 
ATOM    144  HB1 MET A  10      47.286  22.479  -5.652  1.00  0.00     0.037 H 
ATOM    145  HB2 MET A  10      47.267  21.324  -6.909  1.00  0.00     0.037 H 
ATOM    146  CG  MET A  10      45.313  21.571  -5.948  1.00 39.45    -0.021 C 
ATOM    147  HG1 MET A  10      44.849  20.557  -5.978  1.00  0.00     0.049 H 
ATOM    148  HG2 MET A  10      44.891  21.930  -4.980  1.00  0.00     0.049 H 
ATOM    149  SD  MET A  10      44.742  22.600  -7.340  1.00 44.92    -0.173 SA
ATOM    150  CE  MET A  10      44.792  21.463  -8.613  1.00 41.64    -0.035 C 
ATOM    151  HE1 MET A  10      44.443  22.092  -9.464  1.00  0.00     0.041 H 
ATOM    152  HE2 MET A  10      44.218  20.523  -8.442  1.00  0.00     0.041 H 
ATOM    153  HE3 MET A  10      45.771  20.950  -8.763  1.00  0.00     0.041 H 
ATOM    154  N   THR A  11      47.714  21.855  -2.958  1.00 30.69    -0.344 N 
ATOM    155  HN  THR A  11      48.340  22.404  -3.547  1.00  0.00     0.163 HD
ATOM    156  CA  THR A  11      47.479  22.259  -1.570  1.00 31.08     0.113 C 
ATOM    157  HA  THR A  11      47.655  21.382  -0.905  1.00  0.00     0.091 H 
ATOM    158  C   THR A  11      46.028  22.723  -1.404  1.00 32.78     0.243 C 
ATOM    159  O   THR A  11      45.305  22.867  -2.396  1.00 31.14    -0.271 OA
ATOM    160  CB  THR A  11      48.426  23.390  -1.158  1.00 33.60     0.060 C 
ATOM    161  HB  THR A  11      48.273  23.602  -0.074  1.00  0.00     0.086 H 
ATOM    162  OG1 THR A  11      48.062  24.540  -1.895  1.00 31.65    -0.393 OA
ATOM    163  HG1 THR A  11      48.649  25.242  -1.639  1.00  0.00     0.210 HD
ATOM    164  CG2 THR A  11      49.895  23.037  -1.380  1.00 31.38    -0.050 C 
ATOM    165 1HG2 THR A  11      50.584  23.860  -1.080  1.00  0.00     0.031 H 
ATOM    166 2HG2 THR A  11      50.077  22.727  -2.435  1.00  0.00     0.031 H 
ATOM    167 3HG2 THR A  11      50.160  22.085  -0.864  1.00  0.00     0.031 H 
ATOM    168  N   TYR A  12      45.617  22.980  -0.179  1.00 30.29    -0.346 N 
ATOM    169  HN  TYR A  12      46.256  22.874   0.609  1.00  0.00     0.163 HD
ATOM    170  CA  TYR A  12      44.248  23.415   0.042  1.00 30.54     0.093 C 
ATOM    171  HA  TYR A  12      43.573  22.660  -0.424  1.00  0.00     0.088 H 
ATOM    172  C   TYR A  12      43.981  24.728  -0.613  1.00 34.09     0.241 C 
ATOM    173  O   TYR A  12      42.913  24.877  -1.217  1.00 32.05    -0.271 OA
ATOM    174  CB  TYR A  12      43.912  23.484   1.531  1.00 31.34    -0.014 C 
ATOM    175  HB1 TYR A  12      44.492  24.293   2.034  1.00  0.00     0.043 H 
ATOM    176  HB2 TYR A  12      44.323  22.601   2.074  1.00  0.00     0.043 H 
ATOM    177  CG  TYR A  12      42.432  23.638   1.791  1.00 31.98    -0.056 A 
ATOM    178  CD1 TYR A  12      41.623  22.528   1.971  1.00 32.53    -0.074 A 
ATOM    179  HD1 TYR A  12      42.060  21.521   1.866  1.00  0.00     0.084 H 
ATOM    180  CD2 TYR A  12      41.852  24.898   1.926  1.00 35.41    -0.074 A 
ATOM    181  HD2 TYR A  12      42.481  25.798   1.822  1.00  0.00     0.084 H 
ATOM    182  CE1 TYR A  12      40.273  22.654   2.281  1.00 33.34    -0.051 A 
ATOM    183  HE1 TYR A  12      39.658  21.753   2.445  1.00  0.00     0.087 H 
ATOM    184  CE2 TYR A  12      40.484  25.040   2.191  1.00 35.25    -0.051 A 
ATOM    185  HE2 TYR A  12      40.030  26.044   2.247  1.00  0.00     0.087 H 
ATOM    186  CZ  TYR A  12      39.704  23.909   2.383  1.00 41.54     0.065 A 
ATOM    187  OH  TYR A  12      38.354  23.982   2.648  1.00 43.45    -0.361 OA
ATOM    188  HH  TYR A  12      37.963  24.845   2.718  1.00  0.00     0.217 HD
ATOM    189  N   ASP A  13      44.913  25.695  -0.459  1.00 34.79    -0.345 N 
ATOM    190  HN  ASP A  13      45.760  25.472   0.063  1.00  0.00     0.163 HD
ATOM    191  CA  ASP A  13      44.768  27.049  -1.004  1.00 34.38     0.098 C 
ATOM    192  HA  ASP A  13      43.766  27.407  -0.672  1.00  0.00     0.088 H 
ATOM    193  C   ASP A  13      44.737  27.071  -2.497  1.00 35.22     0.241 C 
ATOM    194  O   ASP A  13      43.916  27.779  -3.082  1.00 32.63    -0.271 OA
ATOM    195  CB  ASP A  13      45.779  28.041  -0.432  1.00 36.12     0.043 C 
ATOM    196  HB1 ASP A  13      45.747  29.004  -0.993  1.00  0.00     0.052 H 
ATOM    197  HB2 ASP A  13      46.821  27.722  -0.669  1.00  0.00     0.052 H 
ATOM    198  CG  ASP A  13      45.618  28.282   1.053  1.00 42.09     0.175 C 
ATOM    199  OD1 ASP A  13      44.453  28.243   1.549  1.00 36.85    -0.648 OA
ATOM    200  OD2 ASP A  13      46.655  28.438   1.739  1.00 50.35    -0.648 OA
ATOM    201  N   GLU A  14      45.544  26.202  -3.105  1.00 33.44    -0.346 N 
ATOM    202  HN  GLU A  14      46.161  25.628  -2.530  1.00  0.00     0.163 HD
ATOM    203  CA  GLU A  14      45.587  26.033  -4.553  1.00 32.28     0.090 C 
ATOM    204  HA  GLU A  14      45.672  27.036  -5.032  1.00  0.00     0.087 H 
ATOM    205  C   GLU A  14      44.268  25.377  -4.997  1.00 34.58     0.241 C 
ATOM    206  O   GLU A  14      43.740  25.766  -6.028  1.00 35.53    -0.271 OA
ATOM    207  CB  GLU A  14      46.781  25.182  -4.970  1.00 32.68    -0.029 C 
ATOM    208  HB1 GLU A  14      46.769  24.207  -4.429  1.00  0.00     0.037 H 
ATOM    209  HB2 GLU A  14      46.653  24.823  -6.018  1.00  0.00     0.037 H 
ATOM    210  CG  GLU A  14      48.135  25.861  -4.806  1.00 41.83     0.018 C 
ATOM    211  HG1 GLU A  14      48.143  26.459  -3.865  1.00  0.00     0.049 H 
ATOM    212  HG2 GLU A  14      48.242  26.672  -5.564  1.00  0.00     0.049 H 
ATOM    213  CD  GLU A  14      49.360  24.956  -4.848  1.00 58.20     0.172 C 
ATOM    214  OE1 GLU A  14      49.192  23.715  -4.875  1.00 45.68    -0.648 OA
ATOM    215  OE2 GLU A  14      50.494  25.489  -4.828  1.00 59.73    -0.648 OA
ATOM    216  N   ALA A  15      43.751  24.400  -4.231  1.00 31.17    -0.346 N 
ATOM    217  HN  ALA A  15      44.258  24.121  -3.391  1.00  0.00     0.163 HD
ATOM    218  CA  ALA A  15      42.477  23.708  -4.550  1.00 29.97     0.086 C 
ATOM    219  HA  ALA A  15      42.566  23.285  -5.578  1.00  0.00     0.086 H 
ATOM    220  C   ALA A  15      41.294  24.692  -4.545  1.00 32.18     0.240 C 
ATOM    221  O   ALA A  15      40.501  24.673  -5.478  1.00 30.23    -0.271 OA
ATOM    222  CB  ALA A  15      42.205  22.555  -3.592  1.00 29.95    -0.049 C 
ATOM    223  HB1 ALA A  15      41.248  22.035  -3.832  1.00  0.00     0.030 H 
ATOM    224  HB2 ALA A  15      42.228  22.895  -2.530  1.00  0.00     0.030 H 
ATOM    225  HB3 ALA A  15      43.060  21.840  -3.564  1.00  0.00     0.030 H 
ATOM    226  N   SER A  16      41.215  25.568  -3.537  1.00 28.01    -0.344 N 
ATOM    227  HN  SER A  16      41.912  25.526  -2.794  1.00  0.00     0.163 HD
ATOM    228  CA  SER A  16      40.175  26.574  -3.463  1.00 29.54     0.109 C 
ATOM    229  HA  SER A  16      39.186  26.064  -3.530  1.00  0.00     0.090 H 
ATOM    230  C   SER A  16      40.292  27.566  -4.636  1.00 33.84     0.243 C 
ATOM    231  O   SER A  16      39.269  27.959  -5.219  1.00 31.61    -0.271 OA
ATOM    232  CB  SER A  16      40.253  27.301  -2.127  1.00 33.72     0.044 C 
ATOM    233  HB1 SER A  16      41.306  27.476  -1.805  1.00  0.00     0.077 H 
ATOM    234  HB2 SER A  16      39.930  26.655  -1.278  1.00  0.00     0.077 H 
ATOM    235  OG  SER A  16      39.507  28.507  -2.195  1.00 35.98    -0.398 OA
ATOM    236  HG  SER A  16      39.556  28.960  -1.362  1.00  0.00     0.209 HD
ATOM    237  N   ALA A  17      41.535  27.986  -4.964  1.00 30.93    -0.346 N 
ATOM    238  HN  ALA A  17      42.324  27.645  -4.415  1.00  0.00     0.163 HD
ATOM    239  CA  ALA A  17      41.800  28.908  -6.071  1.00 30.38     0.086 C 
ATOM    240  HA  ALA A  17      41.190  29.831  -5.934  1.00  0.00     0.086 H 
ATOM    241  C   ALA A  17      41.421  28.250  -7.383  1.00 33.15     0.240 C 
ATOM    242  O   ALA A  17      40.867  28.927  -8.217  1.00 34.36    -0.271 OA
ATOM    243  CB  ALA A  17      43.271  29.282  -6.102  1.00 31.76    -0.049 C 
ATOM    244  HB1 ALA A  17      43.550  29.766  -5.137  1.00  0.00     0.030 H 
ATOM    245  HB2 ALA A  17      43.527  29.917  -6.982  1.00  0.00     0.030 H 
ATOM    246  HB3 ALA A  17      43.923  28.410  -6.341  1.00  0.00     0.030 H 
ATOM    247  N   TYR A  18      41.693  26.916  -7.555  1.00 28.01    -0.346 N 
ATOM    248  HN  TYR A  18      42.165  26.423  -6.797  1.00  0.00     0.163 HD
ATOM    249  CA  TYR A  18      41.352  26.160  -8.749  1.00 28.18     0.093 C 
ATOM    250  HA  TYR A  18      41.814  26.654  -9.636  1.00  0.00     0.088 H 
ATOM    251  C   TYR A  18      39.803  26.154  -8.921  1.00 30.22     0.241 C 
ATOM    252  O   TYR A  18      39.287  26.482  -9.985  1.00 27.58    -0.271 OA
ATOM    253  CB  TYR A  18      41.898  24.705  -8.637  1.00 30.64    -0.014 C 
ATOM    254  HB1 TYR A  18      41.668  24.277  -7.633  1.00  0.00     0.043 H 
ATOM    255  HB2 TYR A  18      43.012  24.708  -8.590  1.00  0.00     0.043 H 
ATOM    256  CG  TYR A  18      41.413  23.776  -9.736  1.00 33.65    -0.056 A 
ATOM    257  CD1 TYR A  18      40.206  23.096  -9.619  1.00 36.62    -0.074 A 
ATOM    258  HD1 TYR A  18      39.592  23.237  -8.713  1.00  0.00     0.084 H 
ATOM    259  CD2 TYR A  18      42.190  23.528 -10.857  1.00 35.12    -0.074 A 
ATOM    260  HD2 TYR A  18      43.184  23.999 -10.942  1.00  0.00     0.084 H 
ATOM    261  CE1 TYR A  18      39.755  22.239 -10.624  1.00 36.40    -0.051 A 
ATOM    262  HE1 TYR A  18      38.794  21.709 -10.510  1.00  0.00     0.087 H 
ATOM    263  CE2 TYR A  18      41.739  22.695 -11.879  1.00 36.66    -0.051 A 
ATOM    264  HE2 TYR A  18      42.356  22.544 -12.781  1.00  0.00     0.087 H 
ATOM    265  CZ  TYR A  18      40.516  22.057 -11.762  1.00 43.21     0.065 A 
ATOM    266  OH  TYR A  18      40.050  21.258 -12.779  1.00 45.66    -0.361 OA
ATOM    267  HH  TYR A  18      40.573  21.133 -13.562  1.00  0.00     0.217 HD
ATOM    268  N   CYS A  19      39.068  25.786  -7.876  1.00 27.09    -0.345 N 
ATOM    269  HN  CYS A  19      39.521  25.503  -7.007  1.00  0.00     0.163 HD
ATOM    270  CA  CYS A  19      37.602  25.787  -7.974  1.00 27.77     0.098 C 
ATOM    271  HA  CYS A  19      37.333  25.050  -8.767  1.00  0.00     0.088 H 
ATOM    272  C   CYS A  19      37.057  27.138  -8.426  1.00 31.96     0.241 C 
ATOM    273  O   CYS A  19      36.258  27.181  -9.363  1.00 30.50    -0.271 OA
ATOM    274  CB  CYS A  19      36.932  25.310  -6.682  1.00 27.27     0.013 C 
ATOM    275  HB1 CYS A  19      37.240  25.955  -5.826  1.00  0.00     0.053 H 
ATOM    276  HB2 CYS A  19      35.840  25.532  -6.709  1.00  0.00     0.053 H 
ATOM    277  SG  CYS A  19      37.208  23.560  -6.281  1.00 31.77    -0.095 SA
ATOM    278  N   GLN A  20      37.477  28.240  -7.753  1.00 30.42    -0.346 N 
ATOM    279  HN  GLN A  20      38.157  28.095  -7.006  1.00  0.00     0.163 HD
ATOM    280  CA  GLN A  20      37.043  29.623  -8.001  1.00 29.96     0.090 C 
ATOM    281  HA  GLN A  20      35.930  29.603  -7.932  1.00  0.00     0.087 H 
ATOM    282  C   GLN A  20      37.359  30.207  -9.390  1.00 35.18     0.241 C 
ATOM    283  O   GLN A  20      36.556  30.981  -9.933  1.00 33.91    -0.271 OA
ATOM    284  CB  GLN A  20      37.505  30.562  -6.882  1.00 30.61    -0.030 C 
ATOM    285  HB1 GLN A  20      37.375  31.632  -7.167  1.00  0.00     0.037 H 
ATOM    286  HB2 GLN A  20      38.614  30.548  -6.768  1.00  0.00     0.037 H 
ATOM    287  CG  GLN A  20      36.798  30.242  -5.554  1.00 35.59     0.011 C 
ATOM    288  HG1 GLN A  20      35.696  30.165  -5.708  1.00  0.00     0.047 H 
ATOM    289  HG2 GLN A  20      37.019  29.196  -5.237  1.00  0.00     0.047 H 
ATOM    290  CD  GLN A  20      37.106  31.202  -4.443  1.00 52.61     0.215 C 
ATOM    291  OE1 GLN A  20      37.185  32.411  -4.626  1.00 57.81    -0.274 OA
ATOM    292  NE2 GLN A  20      37.248  30.683  -3.251  1.00 50.55    -0.370 N 
ATOM    293 1HE2 GLN A  20      37.457  31.336  -2.496  1.00  0.00     0.159 HD
ATOM    294 2HE2 GLN A  20      37.182  29.677  -3.099  1.00  0.00     0.159 HD
ATOM    295  N   GLN A  21      38.503  29.821  -9.961  1.00 33.80    -0.346 N 
ATOM    296  HN  GLN A  21      39.128  29.221  -9.423  1.00  0.00     0.163 HD
ATOM    297  CA  GLN A  21      38.914  30.206 -11.309  1.00 33.76     0.090 C 
ATOM    298  HA  GLN A  21      38.912  31.318 -11.396  1.00  0.00     0.087 H 
ATOM    299  C   GLN A  21      37.901  29.613 -12.298  1.00 37.47     0.241 C 
ATOM    300  O   GLN A  21      37.539  30.263 -13.274  1.00 39.44    -0.271 OA
ATOM    301  CB  GLN A  21      40.329  29.672 -11.590  1.00 36.04    -0.030 C 
ATOM    302  HB1 GLN A  21      40.482  29.495 -12.680  1.00  0.00     0.037 H 
ATOM    303  HB2 GLN A  21      40.444  28.626 -11.221  1.00  0.00     0.037 H 
ATOM    304  CG  GLN A  21      41.427  30.584 -11.018  1.00 72.14     0.011 C 
ATOM    305  HG1 GLN A  21      41.148  30.936  -9.998  1.00  0.00     0.047 H 
ATOM    306  HG2 GLN A  21      41.443  31.559 -11.559  1.00  0.00     0.047 H 
ATOM    307  CD  GLN A  21      42.811  29.964 -11.003  1.00105.55     0.215 C 
ATOM    308  OE1 GLN A  21      43.284  29.394 -11.997  1.00106.42    -0.274 OA
ATOM    309  NE2 GLN A  21      43.522  30.121  -9.889  1.00 97.55    -0.370 N 
ATOM    310 1HE2 GLN A  21      44.453  29.704  -9.879  1.00  0.00     0.159 HD
ATOM    311 2HE2 GLN A  21      43.133  30.590  -9.071  1.00  0.00     0.159 HD
ATOM    312  N   ARG A  22      37.400  28.402 -11.996  1.00 30.62    -0.346 N 
ATOM    313  HN  ARG A  22      37.758  27.947 -11.157  1.00  0.00     0.163 HD
ATOM    314  CA  ARG A  22      36.387  27.681 -12.765  1.00 29.34     0.089 C 
ATOM    315  HA  ARG A  22      36.539  27.945 -13.838  1.00  0.00     0.087 H 
ATOM    316  C   ARG A  22      34.925  28.051 -12.407  1.00 32.12     0.241 C 
ATOM    317  O   ARG A  22      34.006  27.343 -12.821  1.00 30.82    -0.271 OA
ATOM    318  CB  ARG A  22      36.621  26.171 -12.634  1.00 30.28    -0.036 C 
ATOM    319  HB1 ARG A  22      36.476  25.843 -11.578  1.00  0.00     0.036 H 
ATOM    320  HB2 ARG A  22      35.796  25.603 -13.124  1.00  0.00     0.036 H 
ATOM    321  CG  ARG A  22      37.963  25.709 -13.153  1.00 38.04    -0.048 C 
ATOM    322  HG1 ARG A  22      38.807  26.212 -12.626  1.00  0.00     0.035 H 
ATOM    323  HG2 ARG A  22      38.162  26.087 -14.183  1.00  0.00     0.035 H 
ATOM    324  CD  ARG A  22      38.070  24.202 -13.076  1.00 39.99     0.009 C 
ATOM    325  HD1 ARG A  22      39.107  23.861 -13.303  1.00  0.00     0.064 H 
ATOM    326  HD2 ARG A  22      37.992  23.847 -12.022  1.00  0.00     0.064 H 
ATOM    327  NE  ARG A  22      37.093  23.526 -13.934  1.00 61.26    -0.227 N 
ATOM    328  HE  ARG A  22      36.184  23.299 -13.530  1.00  0.00     0.177 HD
ATOM    329  CZ  ARG A  22      37.306  23.187 -15.202  1.00 73.02     0.665 C 
ATOM    330  NH1 ARG A  22      38.464  23.472 -15.788  1.00 47.99    -0.235 N 
ATOM    331 1HH1 ARG A  22      39.191  23.947 -15.253  1.00  0.00     0.174 HD
ATOM    332 2HH1 ARG A  22      38.627  23.212 -16.761  1.00  0.00     0.174 HD
ATOM    333  NH2 ARG A  22      36.362  22.571 -15.896  1.00 72.28    -0.235 N 
ATOM    334 1HH2 ARG A  22      35.473  22.352 -15.446  1.00  0.00     0.174 HD
ATOM    335 2HH2 ARG A  22      36.525  22.311 -16.869  1.00  0.00     0.174 HD
ATOM    336  N   TYR A  23      34.701  29.170 -11.669  1.00 29.02    -0.346 N 
ATOM    337  HN  TYR A  23      35.509  29.707 -11.355  1.00  0.00     0.163 HD
ATOM    338  CA  TYR A  23      33.349  29.657 -11.293  1.00 30.68     0.093 C 
ATOM    339  HA  TYR A  23      33.489  30.573 -10.673  1.00  0.00     0.088 H 
ATOM    340  C   TYR A  23      32.610  28.628 -10.422  1.00 34.18     0.241 C 
ATOM    341  O   TYR A  23      31.398  28.412 -10.588  1.00 34.92    -0.271 OA
ATOM    342  CB  TYR A  23      32.489  30.070 -12.548  1.00 32.69    -0.014 C 
ATOM    343  HB1 TYR A  23      31.515  30.512 -12.233  1.00  0.00     0.043 H 
ATOM    344  HB2 TYR A  23      32.116  29.168 -13.087  1.00  0.00     0.043 H 
ATOM    345  CG  TYR A  23      33.219  30.998 -13.494  1.00 34.51    -0.056 A 
ATOM    346  CD1 TYR A  23      33.374  32.348 -13.195  1.00 36.55    -0.074 A 
ATOM    347  HD1 TYR A  23      32.952  32.746 -12.257  1.00  0.00     0.084 H 
ATOM    348  CD2 TYR A  23      33.816  30.513 -14.654  1.00 35.64    -0.074 A 
ATOM    349  HD2 TYR A  23      33.725  29.442 -14.902  1.00  0.00     0.084 H 
ATOM    350  CE1 TYR A  23      34.053  33.207 -14.059  1.00 37.43    -0.051 A 
ATOM    351  HE1 TYR A  23      34.125  34.283 -13.826  1.00  0.00     0.087 H 
ATOM    352  CE2 TYR A  23      34.526  31.355 -15.508  1.00 36.60    -0.051 A 
ATOM    353  HE2 TYR A  23      34.998  30.949 -16.418  1.00  0.00     0.087 H 
ATOM    354  CZ  TYR A  23      34.637  32.705 -15.210  1.00 43.85     0.065 A 
ATOM    355  OH  TYR A  23      35.381  33.540 -16.023  1.00 40.44    -0.361 OA
ATOM    356  HH  TYR A  23      35.782  33.196 -16.813  1.00  0.00     0.217 HD
ATOM    357  N   THR A  24      33.358  27.943  -9.549  1.00 29.60    -0.344 N 
ATOM    358  HN  THR A  24      34.358  28.143  -9.512  1.00  0.00     0.163 HD
ATOM    359  CA  THR A  24      32.820  26.916  -8.637  1.00 28.28     0.113 C 
ATOM    360  HA  THR A  24      31.722  27.082  -8.542  1.00  0.00     0.091 H 
ATOM    361  C   THR A  24      33.452  27.126  -7.255  1.00 31.50     0.243 C 
ATOM    362  O   THR A  24      34.158  28.113  -7.043  1.00 28.57    -0.271 OA
ATOM    363  CB  THR A  24      33.044  25.455  -9.167  1.00 31.01     0.060 C 
ATOM    364  HB  THR A  24      32.617  24.758  -8.409  1.00  0.00     0.086 H 
ATOM    365  OG1 THR A  24      34.427  25.152  -9.288  1.00 31.91    -0.393 OA
ATOM    366  HG1 THR A  24      34.563  24.268  -9.609  1.00  0.00     0.210 HD
ATOM    367  CG2 THR A  24      32.349  25.172 -10.482  1.00 33.18    -0.050 C 
ATOM    368 1HG2 THR A  24      32.508  24.135 -10.858  1.00  0.00     0.031 H 
ATOM    369 2HG2 THR A  24      32.646  25.920 -11.253  1.00  0.00     0.031 H 
ATOM    370 3HG2 THR A  24      31.260  25.402 -10.409  1.00  0.00     0.031 H 
ATOM    371  N   HIS A  25      33.182  26.198  -6.312  1.00 30.78    -0.346 N 
ATOM    372  HN  HIS A  25      32.564  25.427  -6.564  1.00  0.00     0.163 HD
ATOM    373  CA  HIS A  25      33.725  26.229  -4.938  1.00 30.70     0.094 C 
ATOM    374  HA  HIS A  25      34.670  26.821  -4.927  1.00  0.00     0.088 H 
ATOM    375  C   HIS A  25      34.012  24.817  -4.480  1.00 28.56     0.241 C 
ATOM    376  O   HIS A  25      33.373  23.891  -4.932  1.00 25.93    -0.271 OA
ATOM    377  CB  HIS A  25      32.706  26.872  -3.968  1.00 32.93     0.002 C 
ATOM    378  HB1 HIS A  25      31.766  26.274  -3.930  1.00  0.00     0.046 H 
ATOM    379  HB2 HIS A  25      33.042  26.758  -2.911  1.00  0.00     0.046 H 
ATOM    380  CG  HIS A  25      32.409  28.306  -4.278  1.00 38.22     0.028 A 
ATOM    381  ND1 HIS A  25      31.303  28.667  -5.021  1.00 40.98    -0.354 N 
ATOM    382  HD1 HIS A  25      30.591  28.044  -5.403  1.00  0.00     0.166 HD
ATOM    383  CD2 HIS A  25      33.103  29.425  -3.963  1.00 41.52    -0.000 A 
ATOM    384  HD2 HIS A  25      34.032  29.479  -3.370  1.00  0.00     0.114 H 
ATOM    385  CE1 HIS A  25      31.353  29.983  -5.138  1.00 40.72     0.040 A 
ATOM    386  HE1 HIS A  25      30.603  30.588  -5.674  1.00  0.00     0.140 H 
ATOM    387  NE2 HIS A  25      32.423  30.485  -4.527  1.00 41.44    -0.360 N 
ATOM    388  HE2 HIS A  25      32.690  31.468  -4.484  1.00  0.00     0.166 HD
ATOM    389  N   LEU A  26      34.914  24.634  -3.510  1.00 26.82    -0.346 N 
ATOM    390  HN  LEU A  26      35.458  25.426  -3.169  1.00  0.00     0.163 HD
ATOM    391  CA  LEU A  26      35.128  23.296  -2.930  1.00 26.44     0.089 C 
ATOM    392  HA  LEU A  26      35.423  22.574  -3.726  1.00  0.00     0.087 H 
ATOM    393  C   LEU A  26      33.810  22.871  -2.296  1.00 28.06     0.241 C 
ATOM    394  O   LEU A  26      33.146  23.711  -1.705  1.00 26.24    -0.271 OA
ATOM    395  CB  LEU A  26      36.214  23.369  -1.853  1.00 26.77    -0.035 C 
ATOM    396  HB1 LEU A  26      35.962  24.166  -1.115  1.00  0.00     0.037 H 
ATOM    397  HB2 LEU A  26      36.160  22.467  -1.200  1.00  0.00     0.037 H 
ATOM    398  CG  LEU A  26      37.642  23.560  -2.355  1.00 29.78    -0.059 C 
ATOM    399  HG  LEU A  26      37.633  24.342  -3.150  1.00  0.00     0.038 H 
ATOM    400  CD1 LEU A  26      38.522  24.044  -1.221  1.00 30.04    -0.073 C 
ATOM    401 1HD1 LEU A  26      39.566  24.184  -1.588  1.00  0.00     0.028 H 
ATOM    402 2HD1 LEU A  26      38.475  23.368  -0.335  1.00  0.00     0.028 H 
ATOM    403 3HD1 LEU A  26      38.119  24.966  -0.741  1.00  0.00     0.028 H 
ATOM    404  CD2 LEU A  26      38.190  22.266  -2.960  1.00 29.71    -0.073 C 
ATOM    405 1HD2 LEU A  26      39.234  22.406  -3.327  1.00  0.00     0.028 H 
ATOM    406 2HD2 LEU A  26      37.522  21.872  -3.761  1.00  0.00     0.028 H 
ATOM    407 3HD2 LEU A  26      38.117  21.414  -2.244  1.00  0.00     0.028 H 
ATOM    408  N   VAL A  27      33.410  21.603  -2.441  0.50 26.12    -0.346 N 
ATOM    409  HN  VAL A  27      34.016  20.952  -2.940  1.00  0.00     0.163 HD
ATOM    410  CA  VAL A  27      32.124  21.109  -1.907  0.50 27.19     0.092 C 
ATOM    411  HA  VAL A  27      31.342  21.539  -2.575  1.00  0.00     0.088 H 
ATOM    412  C   VAL A  27      31.813  21.649  -0.524  0.50 32.84     0.241 C 
ATOM    413  O   VAL A  27      32.627  21.520   0.395  0.50 29.95    -0.271 OA
ATOM    414  CB  VAL A  27      31.926  19.583  -1.974  0.50 31.20    -0.033 C 
ATOM    415  HB  VAL A  27      31.141  19.313  -1.229  1.00  0.00     0.042 H 
ATOM    416  CG1 VAL A  27      31.429  19.151  -3.339  0.50 31.32    -0.071 C 
ATOM    417 1HG1 VAL A  27      30.497  19.693  -3.621  1.00  0.00     0.028 H 
ATOM    418 2HG1 VAL A  27      31.292  18.046  -3.394  1.00  0.00     0.028 H 
ATOM    419 3HG1 VAL A  27      32.220  19.264  -4.117  1.00  0.00     0.028 H 
ATOM    420  CG2 VAL A  27      33.191  18.847  -1.591  0.50 30.30    -0.071 C 
ATOM    421 1HG2 VAL A  27      33.557  19.165  -0.587  1.00  0.00     0.028 H 
ATOM    422 2HG2 VAL A  27      33.982  18.960  -2.369  1.00  0.00     0.028 H 
ATOM    423 3HG2 VAL A  27      33.054  17.742  -1.646  1.00  0.00     0.028 H 
ATOM    424  N   ALA A  28      30.656  22.319  -0.427  1.00 32.46    -0.346 N 
ATOM    425  HN  ALA A  28      30.078  22.360  -1.267  1.00  0.00     0.163 HD
ATOM    426  CA  ALA A  28      30.138  22.998   0.762  1.00 34.36     0.086 C 
ATOM    427  HA  ALA A  28      30.911  22.967   1.565  1.00  0.00     0.086 H 
ATOM    428  C   ALA A  28      28.866  22.348   1.274  1.00 41.52     0.240 C 
ATOM    429  O   ALA A  28      28.128  22.954   2.068  1.00 40.11    -0.271 OA
ATOM    430  CB  ALA A  28      29.850  24.447   0.405  1.00 35.08    -0.049 C 
ATOM    431  HB1 ALA A  28      30.785  24.925   0.029  1.00  0.00     0.030 H 
ATOM    432  HB2 ALA A  28      29.399  25.011   1.255  1.00  0.00     0.030 H 
ATOM    433  HB3 ALA A  28      29.005  24.545  -0.315  1.00  0.00     0.030 H 
ATOM    434  N   ILE A  29      28.588  21.136   0.808  1.00 39.95    -0.346 N 
ATOM    435  HN  ILE A  29      29.214  20.703   0.129  1.00  0.00     0.163 HD
ATOM    436  CA  ILE A  29      27.403  20.417   1.253  1.00 42.29     0.092 C 
ATOM    437  HA  ILE A  29      27.051  20.936   2.175  1.00  0.00     0.088 H 
ATOM    438  C   ILE A  29      27.805  19.022   1.680  1.00 49.40     0.241 C 
ATOM    439  O   ILE A  29      28.867  18.527   1.263  1.00 50.21    -0.271 OA
ATOM    440  CB  ILE A  29      26.198  20.455   0.238  1.00 45.84    -0.030 C 
ATOM    441  HB  ILE A  29      25.380  19.851   0.696  1.00  0.00     0.043 H 
ATOM    442  CG1 ILE A  29      26.531  19.783  -1.131  1.00 46.31    -0.063 C 
ATOM    443 1HG1 ILE A  29      27.339  20.344  -1.656  1.00  0.00     0.033 H 
ATOM    444 2HG1 ILE A  29      27.050  18.809  -0.973  1.00  0.00     0.033 H 
ATOM    445  CG2 ILE A  29      25.627  21.911   0.053  1.00 47.32    -0.071 C 
ATOM    446 1HG2 ILE A  29      25.389  22.391   1.031  1.00  0.00     0.028 H 
ATOM    447 2HG2 ILE A  29      24.743  21.917  -0.627  1.00  0.00     0.028 H 
ATOM    448 3HG2 ILE A  29      26.318  22.544  -0.552  1.00  0.00     0.028 H 
ATOM    449  CD1 ILE A  29      25.253  19.594  -2.098  1.00 53.36    -0.076 C 
ATOM    450 1HD1 ILE A  29      25.491  19.114  -3.076  1.00  0.00     0.027 H 
ATOM    451 2HD1 ILE A  29      24.734  20.568  -2.256  1.00  0.00     0.027 H 
ATOM    452 3HD1 ILE A  29      24.445  19.033  -1.573  1.00  0.00     0.027 H 
ATOM    453  N   GLN A  30      26.979  18.407   2.539  1.00 45.42    -0.346 N 
ATOM    454  HN  GLN A  30      26.168  18.923   2.879  1.00  0.00     0.163 HD
ATOM    455  CA  GLN A  30      27.174  17.039   3.017  1.00 46.37     0.090 C 
ATOM    456  HA  GLN A  30      27.700  16.456   2.225  1.00  0.00     0.087 H 
ATOM    457  C   GLN A  30      25.805  16.385   3.282  1.00 50.13     0.241 C 
ATOM    458  O   GLN A  30      25.020  16.951   4.027  1.00 50.08    -0.271 OA
ATOM    459  CB  GLN A  30      28.032  17.017   4.297  1.00 48.22    -0.030 C 
ATOM    460  HB1 GLN A  30      28.963  17.614   4.157  1.00  0.00     0.037 H 
ATOM    461  HB2 GLN A  30      27.548  17.613   5.106  1.00  0.00     0.037 H 
ATOM    462  CG  GLN A  30      28.365  15.601   4.792  1.00 63.36     0.011 C 
ATOM    463  HG1 GLN A  30      27.463  14.949   4.727  1.00  0.00     0.047 H 
ATOM    464  HG2 GLN A  30      28.522  15.607   5.896  1.00  0.00     0.047 H 
ATOM    465  CD  GLN A  30      29.546  14.934   4.097  1.00 78.98     0.215 C 
ATOM    466  OE1 GLN A  30      30.454  15.579   3.540  1.00 65.94    -0.274 OA
ATOM    467  NE2 GLN A  30      29.604  13.612   4.197  1.00 74.19    -0.370 N 
ATOM    468 1HE2 GLN A  30      28.860  13.084   4.653  1.00  0.00     0.159 HD
ATOM    469 2HE2 GLN A  30      30.394  13.166   3.732  1.00  0.00     0.159 HD
ATOM    470  N   ASN A  31      25.521  15.225   2.639  1.00 47.96    -0.346 N 
ATOM    471  HN  ASN A  31      26.222  14.889   1.979  1.00  0.00     0.163 HD
ATOM    472  CA  ASN A  31      24.309  14.394   2.789  1.00 47.34     0.097 C 
ATOM    473  HA  ASN A  31      24.112  14.302   3.883  1.00  0.00     0.088 H 
ATOM    474  C   ASN A  31      24.581  12.992   2.269  1.00 50.71     0.241 C 
ATOM    475  O   ASN A  31      25.451  12.827   1.415  1.00 49.58    -0.271 OA
ATOM    476  CB  ASN A  31      23.039  15.011   2.152  1.00 49.51     0.036 C 
ATOM    477  HB1 ASN A  31      22.131  14.500   2.550  1.00  0.00     0.051 H 
ATOM    478  HB2 ASN A  31      22.880  16.041   2.548  1.00  0.00     0.051 H 
ATOM    479  CG  ASN A  31      22.995  15.031   0.643  1.00 60.61     0.217 C 
ATOM    480  OD1 ASN A  31      22.934  13.987  -0.016  1.00 50.47    -0.274 OA
ATOM    481  ND2 ASN A  31      23.022  16.227   0.059  1.00 49.17    -0.370 N 
ATOM    482 1HD2 ASN A  31      22.992  16.241  -0.960  1.00  0.00     0.159 HD
ATOM    483 2HD2 ASN A  31      23.072  17.088   0.603  1.00  0.00     0.159 HD
ATOM    484  N   LYS A  32      23.824  11.992   2.764  1.00 46.71    -0.346 N 
ATOM    485  HN  LYS A  32      23.098  12.242   3.436  1.00  0.00     0.163 HD
ATOM    486  CA  LYS A  32      23.959  10.574   2.415  1.00 47.12     0.089 C 
ATOM    487  HA  LYS A  32      24.963  10.239   2.767  1.00  0.00     0.087 H 
ATOM    488  C   LYS A  32      23.893  10.313   0.921  1.00 49.38     0.241 C 
ATOM    489  O   LYS A  32      24.713   9.566   0.391  1.00 50.05    -0.271 OA
ATOM    490  CB  LYS A  32      22.900   9.707   3.145  1.00 51.20    -0.038 C 
ATOM    491  HB1 LYS A  32      23.068   8.630   2.912  1.00  0.00     0.036 H 
ATOM    492  HB2 LYS A  32      21.899   9.860   2.678  1.00  0.00     0.036 H 
ATOM    493  CG  LYS A  32      22.799   9.900   4.663  1.00 74.77    -0.061 C 
ATOM    494  HG1 LYS A  32      22.712  10.978   4.935  1.00  0.00     0.033 H 
ATOM    495  HG2 LYS A  32      23.765   9.674   5.171  1.00  0.00     0.033 H 
ATOM    496  CD  LYS A  32      21.646   9.075   5.248  1.00 89.73    -0.043 C 
ATOM    497  HD1 LYS A  32      21.851   7.984   5.149  1.00  0.00     0.035 H 
ATOM    498  HD2 LYS A  32      20.739   9.152   4.604  1.00  0.00     0.035 H 
ATOM    499  CE  LYS A  32      21.318   9.431   6.680  1.00100.14     0.080 C 
ATOM    500  HE1 LYS A  32      21.258  10.535   6.822  1.00  0.00     0.075 H 
ATOM    501  HE2 LYS A  32      22.175   9.216   7.360  1.00  0.00     0.075 H 
ATOM    502  NZ  LYS A  32      20.074   8.754   7.140  1.00106.99    -0.079 N 
ATOM    503  HZ1 LYS A  32      19.853   8.994   8.106  1.00  0.00     0.274 HD
ATOM    504  HZ2 LYS A  32      20.129   7.744   7.010  1.00  0.00     0.274 HD
ATOM    505  HZ3 LYS A  32      19.290   8.951   6.518  1.00  0.00     0.274 HD
ATOM    506  N   GLU A  33      22.897  10.895   0.253  1.00 45.04    -0.346 N 
ATOM    507  HN  GLU A  33      22.243  11.472   0.782  1.00  0.00     0.163 HD
ATOM    508  CA  GLU A  33      22.679  10.763  -1.186  1.00 44.75     0.090 C 
ATOM    509  HA  GLU A  33      22.486   9.688  -1.412  1.00  0.00     0.087 H 
ATOM    510  C   GLU A  33      23.923  11.212  -1.992  1.00 43.16     0.241 C 
ATOM    511  O   GLU A  33      24.378  10.485  -2.883  1.00 41.54    -0.271 OA
ATOM    512  CB  GLU A  33      21.440  11.576  -1.616  1.00 47.02    -0.029 C 
ATOM    513  HB1 GLU A  33      21.660  12.668  -1.561  1.00  0.00     0.037 H 
ATOM    514  HB2 GLU A  33      21.270  11.465  -2.712  1.00  0.00     0.037 H 
ATOM    515  CG  GLU A  33      20.160  11.261  -0.854  1.00 67.96     0.018 C 
ATOM    516  HG1 GLU A  33      20.313  11.406   0.241  1.00  0.00     0.049 H 
ATOM    517  HG2 GLU A  33      19.954  10.165  -0.874  1.00  0.00     0.049 H 
ATOM    518  CD  GLU A  33      18.944  12.038  -1.327  1.00108.04     0.172 C 
ATOM    519  OE1 GLU A  33      18.952  13.288  -1.216  1.00112.66    -0.648 OA
ATOM    520  OE2 GLU A  33      17.979  11.397  -1.808  1.00105.51    -0.648 OA
ATOM    521  N   GLU A  34      24.451  12.412  -1.664  1.00 37.71    -0.346 N 
ATOM    522  HN  GLU A  34      23.992  12.912  -0.902  1.00  0.00     0.163 HD
ATOM    523  CA  GLU A  34      25.613  13.086  -2.277  1.00 36.57     0.090 C 
ATOM    524  HA  GLU A  34      25.379  13.251  -3.355  1.00  0.00     0.087 H 
ATOM    525  C   GLU A  34      26.870  12.240  -2.203  1.00 38.95     0.241 C 
ATOM    526  O   GLU A  34      27.586  12.140  -3.203  1.00 35.74    -0.271 OA
ATOM    527  CB  GLU A  34      25.811  14.461  -1.627  1.00 37.94    -0.029 C 
ATOM    528  HB1 GLU A  34      25.705  14.373  -0.521  1.00  0.00     0.037 H 
ATOM    529  HB2 GLU A  34      24.941  15.118  -1.862  1.00  0.00     0.037 H 
ATOM    530  CG  GLU A  34      27.110  15.186  -1.964  1.00 48.87     0.018 C 
ATOM    531  HG1 GLU A  34      27.677  14.621  -2.740  1.00  0.00     0.049 H 
ATOM    532  HG2 GLU A  34      26.893  16.124  -2.527  1.00  0.00     0.049 H 
ATOM    533  CD  GLU A  34      28.003  15.483  -0.774  1.00 67.80     0.172 C 
ATOM    534  OE1 GLU A  34      27.483  15.504   0.364  1.00 72.39    -0.648 OA
ATOM    535  OE2 GLU A  34      29.226  15.671  -0.972  1.00 49.89    -0.648 OA
ATOM    536  N   ILE A  35      27.102  11.582  -1.035  1.00 37.04    -0.346 N 
ATOM    537  HN  ILE A  35      26.428  11.697  -0.278  1.00  0.00     0.163 HD
ATOM    538  CA  ILE A  35      28.258  10.721  -0.800  1.00 37.50     0.092 C 
ATOM    539  HA  ILE A  35      29.155  11.278  -1.157  1.00  0.00     0.088 H 
ATOM    540  C   ILE A  35      28.168   9.462  -1.621  1.00 42.46     0.241 C 
ATOM    541  O   ILE A  35      29.169   9.051  -2.220  1.00 41.30    -0.271 OA
ATOM    542  CB  ILE A  35      28.473  10.441   0.718  1.00 41.18    -0.030 C 
ATOM    543  HB  ILE A  35      27.501  10.061   1.109  1.00  0.00     0.043 H 
ATOM    544  CG1 ILE A  35      28.786  11.724   1.505  1.00 41.27    -0.063 C 
ATOM    545 1HG1 ILE A  35      29.127  11.459   2.533  1.00  0.00     0.033 H 
ATOM    546 2HG1 ILE A  35      27.837  12.262   1.737  1.00  0.00     0.033 H 
ATOM    547  CG2 ILE A  35      29.506   9.340   0.981  1.00 41.86    -0.071 C 
ATOM    548 1HG2 ILE A  35      29.279   8.409   0.410  1.00  0.00     0.028 H 
ATOM    549 2HG2 ILE A  35      29.606   9.131   2.072  1.00  0.00     0.028 H 
ATOM    550 3HG2 ILE A  35      30.541   9.699   0.775  1.00  0.00     0.028 H 
ATOM    551  CD1 ILE A  35      29.760  12.669   0.881  1.00 54.01    -0.076 C 
ATOM    552 1HD1 ILE A  35      29.987  13.600   1.452  1.00  0.00     0.027 H 
ATOM    553 2HD1 ILE A  35      29.419  12.934  -0.147  1.00  0.00     0.027 H 
ATOM    554 3HD1 ILE A  35      30.709  12.131   0.649  1.00  0.00     0.027 H 
ATOM    555  N   GLU A  36      26.963   8.867  -1.680  1.00 38.90    -0.346 N 
ATOM    556  HN  GLU A  36      26.189   9.272  -1.154  1.00  0.00     0.163 HD
ATOM    557  CA  GLU A  36      26.725   7.670  -2.465  1.00 39.12     0.090 C 
ATOM    558  HA  GLU A  36      27.434   6.873  -2.139  1.00  0.00     0.087 H 
ATOM    559  C   GLU A  36      26.990   8.004  -3.907  1.00 40.28     0.241 C 
ATOM    560  O   GLU A  36      27.656   7.225  -4.586  1.00 40.45    -0.271 OA
ATOM    561  CB  GLU A  36      25.280   7.165  -2.283  1.00 41.39    -0.029 C 
ATOM    562  HB1 GLU A  36      24.549   7.907  -2.680  1.00  0.00     0.037 H 
ATOM    563  HB2 GLU A  36      24.989   7.178  -1.207  1.00  0.00     0.037 H 
ATOM    564  CG  GLU A  36      25.039   5.791  -2.891  1.00 57.46     0.018 C 
ATOM    565  HG1 GLU A  36      25.468   5.014  -2.216  1.00  0.00     0.049 H 
ATOM    566  HG2 GLU A  36      25.686   5.673  -3.791  1.00  0.00     0.049 H 
ATOM    567  CD  GLU A  36      23.614   5.402  -3.251  1.00 86.60     0.172 C 
ATOM    568  OE1 GLU A  36      22.678   6.197  -2.999  1.00 89.48    -0.648 OA
ATOM    569  OE2 GLU A  36      23.439   4.289  -3.796  1.00 75.20    -0.648 OA
ATOM    570  N   TYR A  37      26.485   9.179  -4.376  1.00 33.78    -0.346 N 
ATOM    571  HN  TYR A  37      25.945   9.771  -3.745  1.00  0.00     0.163 HD
ATOM    572  CA  TYR A  37      26.692   9.617  -5.749  1.00 31.82     0.093 C 
ATOM    573  HA  TYR A  37      26.342   8.791  -6.411  1.00  0.00     0.088 H 
ATOM    574  C   TYR A  37      28.183   9.838  -6.056  1.00 33.92     0.241 C 
ATOM    575  O   TYR A  37      28.732   9.211  -6.974  1.00 32.58    -0.271 OA
ATOM    576  CB  TYR A  37      25.829  10.847  -6.071  1.00 30.71    -0.014 C 
ATOM    577  HB1 TYR A  37      25.918  11.612  -5.265  1.00  0.00     0.043 H 
ATOM    578  HB2 TYR A  37      24.745  10.603  -5.978  1.00  0.00     0.043 H 
ATOM    579  CG  TYR A  37      26.125  11.460  -7.426  1.00 29.31    -0.056 A 
ATOM    580  CD1 TYR A  37      25.765  10.812  -8.598  1.00 29.04    -0.074 A 
ATOM    581  HD1 TYR A  37      25.228   9.850  -8.541  1.00  0.00     0.084 H 
ATOM    582  CD2 TYR A  37      26.822  12.663  -7.534  1.00 30.76    -0.074 A 
ATOM    583  HD2 TYR A  37      27.142  13.187  -6.618  1.00  0.00     0.084 H 
ATOM    584  CE1 TYR A  37      26.068  11.351  -9.845  1.00 28.45    -0.051 A 
ATOM    585  HE1 TYR A  37      25.780  10.812 -10.763  1.00  0.00     0.087 H 
ATOM    586  CE2 TYR A  37      27.122  13.217  -8.779  1.00 31.02    -0.051 A 
ATOM    587  HE2 TYR A  37      27.669  14.172  -8.843  1.00  0.00     0.087 H 
ATOM    588  CZ  TYR A  37      26.729  12.561  -9.934  1.00 33.13     0.065 A 
ATOM    589  OH  TYR A  37      27.029  13.084 -11.175  1.00 34.82    -0.361 OA
ATOM    590  HH  TYR A  37      27.483  13.916 -11.236  1.00  0.00     0.217 HD
ATOM    591  N   LEU A  38      28.824  10.724  -5.288  1.00 30.35    -0.346 N 
ATOM    592  HN  LEU A  38      28.288  11.187  -4.554  1.00  0.00     0.163 HD
ATOM    593  CA  LEU A  38      30.249  11.084  -5.421  1.00 30.12     0.089 C 
ATOM    594  HA  LEU A  38      30.390  11.505  -6.444  1.00  0.00     0.087 H 
ATOM    595  C   LEU A  38      31.169   9.867  -5.299  1.00 34.74     0.241 C 
ATOM    596  O   LEU A  38      32.097   9.727  -6.105  1.00 33.31    -0.271 OA
ATOM    597  CB  LEU A  38      30.673  12.182  -4.407  1.00 30.18    -0.035 C 
ATOM    598  HB1 LEU A  38      30.388  11.859  -3.379  1.00  0.00     0.037 H 
ATOM    599  HB2 LEU A  38      31.785  12.194  -4.325  1.00  0.00     0.037 H 
ATOM    600  CG  LEU A  38      30.170  13.615  -4.642  1.00 35.03    -0.059 C 
ATOM    601  HG  LEU A  38      29.061  13.622  -4.530  1.00  0.00     0.038 H 
ATOM    602  CD1 LEU A  38      30.753  14.569  -3.644  1.00 34.88    -0.073 C 
ATOM    603 1HD1 LEU A  38      30.388  15.609  -3.815  1.00  0.00     0.028 H 
ATOM    604 2HD1 LEU A  38      31.867  14.523  -3.637  1.00  0.00     0.028 H 
ATOM    605 3HD1 LEU A  38      30.560  14.235  -2.598  1.00  0.00     0.028 H 
ATOM    606  CD2 LEU A  38      30.519  14.142  -6.040  1.00 36.79    -0.073 C 
ATOM    607 1HD2 LEU A  38      30.154  15.182  -6.211  1.00  0.00     0.028 H 
ATOM    608 2HD2 LEU A  38      30.146  13.452  -6.833  1.00  0.00     0.028 H 
ATOM    609 3HD2 LEU A  38      31.614  14.065  -6.235  1.00  0.00     0.028 H 
ATOM    610  N   ASN A  39      30.853   8.931  -4.375  1.00 32.94    -0.346 N 
ATOM    611  HN  ASN A  39      30.043   9.065  -3.770  1.00  0.00     0.163 HD
ATOM    612  CA  ASN A  39      31.668   7.734  -4.244  1.00 34.41     0.097 C 
ATOM    613  HA  ASN A  39      32.732   8.065  -4.217  1.00  0.00     0.088 H 
ATOM    614  C   ASN A  39      31.520   6.818  -5.438  1.00 43.07     0.241 C 
ATOM    615  O   ASN A  39      32.443   6.055  -5.722  1.00 46.09    -0.271 OA
ATOM    616  CB  ASN A  39      31.396   7.003  -2.941  1.00 36.19     0.036 C 
ATOM    617  HB1 ASN A  39      31.043   7.694  -2.140  1.00  0.00     0.051 H 
ATOM    618  HB2 ASN A  39      30.491   6.355  -3.007  1.00  0.00     0.051 H 
ATOM    619  CG  ASN A  39      32.605   6.235  -2.524  1.00 53.41     0.217 C 
ATOM    620  OD1 ASN A  39      32.734   5.054  -2.804  1.00 38.89    -0.274 OA
ATOM    621  ND2 ASN A  39      33.547   6.914  -1.905  1.00 44.98    -0.370 N 
ATOM    622 1HD2 ASN A  39      34.374   6.389  -1.620  1.00  0.00     0.159 HD
ATOM    623 2HD2 ASN A  39      33.439   7.901  -1.671  1.00  0.00     0.159 HD
ATOM    624  N   SER A  40      30.383   6.904  -6.169  1.00 38.25    -0.344 N 
ATOM    625  HN  SER A  40      29.643   7.546  -5.884  1.00  0.00     0.163 HD
ATOM    626  CA  SER A  40      30.212   6.079  -7.367  1.00 38.35     0.109 C 
ATOM    627  HA  SER A  40      30.730   5.112  -7.167  1.00  0.00     0.090 H 
ATOM    628  C   SER A  40      30.858   6.672  -8.608  1.00 42.04     0.243 C 
ATOM    629  O   SER A  40      31.314   5.904  -9.448  1.00 42.36    -0.271 OA
ATOM    630  CB  SER A  40      28.746   5.747  -7.619  1.00 41.01     0.044 C 
ATOM    631  HB1 SER A  40      28.642   4.879  -8.311  1.00  0.00     0.077 H 
ATOM    632  HB2 SER A  40      28.270   5.308  -6.712  1.00  0.00     0.077 H 
ATOM    633  OG  SER A  40      28.018   6.868  -8.089  1.00 45.79    -0.398 OA
ATOM    634  HG  SER A  40      27.104   6.661  -8.246  1.00  0.00     0.209 HD
ATOM    635  N   ILE A  41      30.942   8.027  -8.719  1.00 39.49    -0.346 N 
ATOM    636  HN  ILE A  41      30.604   8.598  -7.944  1.00  0.00     0.163 HD
ATOM    637  CA  ILE A  41      31.497   8.713  -9.904  1.00 38.63     0.092 C 
ATOM    638  HA  ILE A  41      31.450   7.945 -10.711  1.00  0.00     0.088 H 
ATOM    639  C   ILE A  41      32.961   9.115  -9.860  1.00 44.86     0.241 C 
ATOM    640  O   ILE A  41      33.538   9.396 -10.913  1.00 46.57    -0.271 OA
ATOM    641  CB  ILE A  41      30.612   9.871 -10.432  1.00 41.30    -0.030 C 
ATOM    642  HB  ILE A  41      31.045  10.184 -11.411  1.00  0.00     0.043 H 
ATOM    643  CG1 ILE A  41      30.637  11.118  -9.517  1.00 40.68    -0.063 C 
ATOM    644 1HG1 ILE A  41      31.571  11.142  -8.908  1.00  0.00     0.033 H 
ATOM    645 2HG1 ILE A  41      29.885  11.023  -8.699  1.00  0.00     0.033 H 
ATOM    646  CG2 ILE A  41      29.204   9.392 -10.714  1.00 43.59    -0.071 C 
ATOM    647 1HG2 ILE A  41      29.186   8.493 -11.374  1.00  0.00     0.028 H 
ATOM    648 2HG2 ILE A  41      28.577  10.212 -11.135  1.00  0.00     0.028 H 
ATOM    649 3HG2 ILE A  41      28.645   9.208  -9.767  1.00  0.00     0.028 H 
ATOM    650  CD1 ILE A  41      30.453  12.415 -10.263  1.00 42.41    -0.076 C 
ATOM    651 1HD1 ILE A  41      30.471  13.314  -9.603  1.00  0.00     0.027 H 
ATOM    652 2HD1 ILE A  41      29.519  12.391 -10.872  1.00  0.00     0.027 H 
ATOM    653 3HD1 ILE A  41      31.205  12.510 -11.081  1.00  0.00     0.027 H 
ATOM    654  N   LEU A  42      33.552   9.192  -8.663  1.00 39.65    -0.346 N 
ATOM    655  HN  LEU A  42      33.026   8.938  -7.827  1.00  0.00     0.163 HD
ATOM    656  CA  LEU A  42      34.934   9.632  -8.533  1.00 38.55     0.089 C 
ATOM    657  HA  LEU A  42      35.162  10.224  -9.450  1.00  0.00     0.087 H 
ATOM    658  C   LEU A  42      35.954   8.506  -8.487  1.00 44.79     0.241 C 
ATOM    659  O   LEU A  42      35.692   7.456  -7.915  1.00 45.83    -0.271 OA
ATOM    660  CB  LEU A  42      35.100  10.594  -7.347  1.00 37.62    -0.035 C 
ATOM    661  HB1 LEU A  42      34.930  10.043  -6.393  1.00  0.00     0.037 H 
ATOM    662  HB2 LEU A  42      36.175  10.869  -7.237  1.00  0.00     0.037 H 
ATOM    663  CG  LEU A  42      34.237  11.877  -7.365  1.00 39.84    -0.059 C 
ATOM    664  HG  LEU A  42      33.168  11.563  -7.390  1.00  0.00     0.038 H 
ATOM    665  CD1 LEU A  42      34.450  12.687  -6.084  1.00 38.99    -0.073 C 
ATOM    666 1HD1 LEU A  42      33.828  13.612  -6.097  1.00  0.00     0.028 H 
ATOM    667 2HD1 LEU A  42      35.528  12.915  -5.913  1.00  0.00     0.028 H 
ATOM    668 3HD1 LEU A  42      34.263  12.075  -5.171  1.00  0.00     0.028 H 
ATOM    669  CD2 LEU A  42      34.495  12.708  -8.594  1.00 37.51    -0.073 C 
ATOM    670 1HD2 LEU A  42      33.873  13.633  -8.607  1.00  0.00     0.028 H 
ATOM    671 2HD2 LEU A  42      34.353  12.111  -9.525  1.00  0.00     0.028 H 
ATOM    672 3HD2 LEU A  42      35.579  12.946  -8.702  1.00  0.00     0.028 H 
ATOM    673  N   SER A  43      37.120   8.738  -9.096  1.00 42.48    -0.344 N 
ATOM    674  HN  SER A  43      37.268   9.645  -9.539  1.00  0.00     0.163 HD
ATOM    675  CA  SER A  43      38.190   7.750  -9.155  1.00 43.10     0.109 C 
ATOM    676  HA  SER A  43      37.745   6.735  -9.279  1.00  0.00     0.090 H 
ATOM    677  C   SER A  43      38.993   7.790  -7.862  1.00 49.45     0.243 C 
ATOM    678  O   SER A  43      39.164   8.865  -7.271  1.00 48.01    -0.271 OA
ATOM    679  CB  SER A  43      39.119   8.036 -10.329  1.00 47.72     0.044 C 
ATOM    680  HB1 SER A  43      39.859   8.831 -10.075  1.00  0.00     0.077 H 
ATOM    681  HB2 SER A  43      39.823   7.189 -10.503  1.00  0.00     0.077 H 
ATOM    682  OG  SER A  43      38.404   8.359 -11.507  1.00 62.59    -0.398 OA
ATOM    683  HG  SER A  43      38.983   8.537 -12.239  1.00  0.00     0.209 HD
ATOM    684  N   TYR A  44      39.496   6.609  -7.430  1.00 47.70    -0.346 N 
ATOM    685  HN  TYR A  44      39.287   5.764  -7.961  1.00  0.00     0.163 HD
ATOM    686  CA  TYR A  44      40.320   6.499  -6.243  1.00 47.49     0.093 C 
ATOM    687  HA  TYR A  44      39.774   6.972  -5.394  1.00  0.00     0.088 H 
ATOM    688  C   TYR A  44      41.641   7.248  -6.441  1.00 50.66     0.241 C 
ATOM    689  O   TYR A  44      42.278   7.126  -7.482  1.00 51.13    -0.271 OA
ATOM    690  CB  TYR A  44      40.595   5.033  -5.880  1.00 48.60    -0.014 C 
ATOM    691  HB1 TYR A  44      39.641   4.476  -5.729  1.00  0.00     0.043 H 
ATOM    692  HB2 TYR A  44      40.996   4.475  -6.758  1.00  0.00     0.043 H 
ATOM    693  CG  TYR A  44      41.508   4.877  -4.677  1.00 51.47    -0.056 A 
ATOM    694  CD1 TYR A  44      41.022   5.032  -3.380  1.00 53.43    -0.074 A 
ATOM    695  HD1 TYR A  44      39.953   5.256  -3.227  1.00  0.00     0.084 H 
ATOM    696  CD2 TYR A  44      42.860   4.569  -4.835  1.00 52.64    -0.074 A 
ATOM    697  HD2 TYR A  44      43.263   4.406  -5.849  1.00  0.00     0.084 H 
ATOM    698  CE1 TYR A  44      41.861   4.909  -2.270  1.00 54.01    -0.051 A 
ATOM    699  HE1 TYR A  44      41.456   5.042  -1.253  1.00  0.00     0.087 H 
ATOM    700  CE2 TYR A  44      43.712   4.463  -3.734  1.00 53.48    -0.051 A 
ATOM    701  HE2 TYR A  44      44.785   4.256  -3.883  1.00  0.00     0.087 H 
ATOM    702  CZ  TYR A  44      43.205   4.619  -2.451  1.00 62.40     0.065 A 
ATOM    703  OH  TYR A  44      44.034   4.495  -1.357  1.00 63.74    -0.361 OA
ATOM    704  HH  TYR A  44      43.687   4.602  -0.479  1.00  0.00     0.217 HD
ATOM    705  N   SER A  45      42.019   8.035  -5.435  1.00 45.92    -0.344 N 
ATOM    706  HN  SER A  45      41.359   8.156  -4.666  1.00  0.00     0.163 HD
ATOM    707  CA  SER A  45      43.289   8.738  -5.335  1.00 45.09     0.109 C 
ATOM    708  HA  SER A  45      44.015   8.339  -6.081  1.00  0.00     0.090 H 
ATOM    709  C   SER A  45      43.754   8.436  -3.932  1.00 47.18     0.245 C 
ATOM    710  O   SER A  45      42.929   8.510  -3.005  1.00 45.16    -0.271 OA
ATOM    711  CB  SER A  45      43.108  10.238  -5.517  1.00 49.28     0.044 C 
ATOM    712  HB1 SER A  45      42.679  10.490  -6.515  1.00  0.00     0.077 H 
ATOM    713  HB2 SER A  45      42.286  10.640  -4.880  1.00  0.00     0.077 H 
ATOM    714  OG  SER A  45      44.337  10.905  -5.283  1.00 62.80    -0.398 OA
ATOM    715  HG  SER A  45      44.224  11.841  -5.397  1.00  0.00     0.209 HD
ATOM    716  N   PRO A  46      45.026   8.015  -3.730  1.00 45.14    -0.337 N 
ATOM    717  CA  PRO A  46      45.481   7.727  -2.359  1.00 44.51     0.091 C 
ATOM    718  HA  PRO A  46      44.759   7.035  -1.867  1.00  0.00     0.087 H 
ATOM    719  C   PRO A  46      45.600   9.012  -1.532  1.00 45.67     0.241 C 
ATOM    720  O   PRO A  46      45.534   8.966  -0.299  1.00 46.86    -0.271 OA
ATOM    721  CB  PRO A  46      46.827   7.008  -2.554  1.00 47.04    -0.036 C 
ATOM    722  HB1 PRO A  46      47.675   7.512  -2.035  1.00  0.00     0.036 H 
ATOM    723  HB2 PRO A  46      46.890   6.035  -2.012  1.00  0.00     0.036 H 
ATOM    724  CG  PRO A  46      47.033   6.876  -4.046  1.00 51.83    -0.048 C 
ATOM    725  HG1 PRO A  46      48.100   6.979  -4.352  1.00  0.00     0.035 H 
ATOM    726  HG2 PRO A  46      46.878   5.837  -4.420  1.00  0.00     0.035 H 
ATOM    727  CD  PRO A  46      46.132   7.879  -4.701  1.00 47.73    -0.001 C 
ATOM    728  HD1 PRO A  46      45.813   7.613  -5.736  1.00  0.00     0.064 H 
ATOM    729  HD2 PRO A  46      46.628   8.838  -4.980  1.00  0.00     0.064 H 
ATOM    730  N   SER A  47      45.688  10.164  -2.214  1.00 38.12    -0.344 N 
ATOM    731  HN  SER A  47      45.725  10.131  -3.233  1.00  0.00     0.163 HD
ATOM    732  CA  SER A  47      45.732  11.461  -1.552  1.00 37.17     0.109 C 
ATOM    733  HA  SER A  47      46.373  11.369  -0.644  1.00  0.00     0.090 H 
ATOM    734  C   SER A  47      44.312  11.929  -1.103  1.00 39.25     0.243 C 
ATOM    735  O   SER A  47      44.201  12.775  -0.224  1.00 39.77    -0.271 OA
ATOM    736  CB  SER A  47      46.366  12.493  -2.484  1.00 40.81     0.044 C 
ATOM    737  HB1 SER A  47      47.400  12.193  -2.774  1.00  0.00     0.077 H 
ATOM    738  HB2 SER A  47      46.602  13.437  -1.940  1.00  0.00     0.077 H 
ATOM    739  OG  SER A  47      45.564  12.745  -3.627  1.00 52.00    -0.398 OA
ATOM    740  HG  SER A  47      45.958  13.387  -4.206  1.00  0.00     0.209 HD
ATOM    741  N   TYR A  48      43.249  11.361  -1.702  1.00 32.27    -0.346 N 
ATOM    742  HN  TYR A  48      43.445  10.600  -2.352  1.00  0.00     0.163 HD
ATOM    743  CA  TYR A  48      41.841  11.720  -1.520  1.00 30.37     0.093 C 
ATOM    744  HA  TYR A  48      41.266  11.016  -2.166  1.00  0.00     0.088 H 
ATOM    745  C   TYR A  48      41.549  13.124  -2.076  1.00 30.41     0.241 C 
ATOM    746  O   TYR A  48      42.297  13.611  -2.943  1.00 25.51    -0.271 OA
ATOM    747  CB  TYR A  48      41.336  11.470  -0.079  1.00 32.12    -0.014 C 
ATOM    748  HB1 TYR A  48      41.827  12.148   0.657  1.00  0.00     0.043 H 
ATOM    749  HB2 TYR A  48      40.284  11.812   0.058  1.00  0.00     0.043 H 
ATOM    750  CG  TYR A  48      41.508  10.014   0.294  1.00 35.63    -0.056 A 
ATOM    751  CD1 TYR A  48      40.711   9.035  -0.282  1.00 37.91    -0.074 A 
ATOM    752  HD1 TYR A  48      39.873   9.336  -0.933  1.00  0.00     0.084 H 
ATOM    753  CD2 TYR A  48      42.576   9.598   1.095  1.00 37.41    -0.074 A 
ATOM    754  HD2 TYR A  48      43.260  10.352   1.521  1.00  0.00     0.084 H 
ATOM    755  CE1 TYR A  48      40.945   7.680  -0.057  1.00 41.30    -0.051 A 
ATOM    756  HE1 TYR A  48      40.302   6.922  -0.535  1.00  0.00     0.087 H 
ATOM    757  CE2 TYR A  48      42.793   8.243   1.366  1.00 37.94    -0.051 A 
ATOM    758  HE2 TYR A  48      43.601   7.937   2.052  1.00  0.00     0.087 H 
ATOM    759  CZ  TYR A  48      41.986   7.286   0.767  1.00 48.55     0.065 A 
ATOM    760  OH  TYR A  48      42.177   5.941   0.959  1.00 47.44    -0.361 OA
ATOM    761  HH  TYR A  48      42.891   5.671   1.524  1.00  0.00     0.217 HD
ATOM    762  N   TYR A  49      40.483  13.773  -1.568  1.00 28.44    -0.346 N 
ATOM    763  HN  TYR A  49      39.995  13.341  -0.784  1.00  0.00     0.163 HD
ATOM    764  CA  TYR A  49      39.979  15.047  -2.059  1.00 28.59     0.093 C 
ATOM    765  HA  TYR A  49      40.682  15.460  -2.819  1.00  0.00     0.088 H 
ATOM    766  C   TYR A  49      39.788  16.057  -0.937  1.00 30.75     0.241 C 
ATOM    767  O   TYR A  49      39.264  15.686   0.115  1.00 31.79    -0.271 OA
ATOM    768  CB  TYR A  49      38.576  14.788  -2.723  1.00 29.52    -0.014 C 
ATOM    769  HB1 TYR A  49      38.064  15.753  -2.945  1.00  0.00     0.043 H 
ATOM    770  HB2 TYR A  49      37.863  14.363  -1.978  1.00  0.00     0.043 H 
ATOM    771  CG  TYR A  49      38.632  13.918  -3.962  1.00 29.74    -0.056 A 
ATOM    772  CD1 TYR A  49      38.634  12.533  -3.866  1.00 32.51    -0.074 A 
ATOM    773  HD1 TYR A  49      38.579  12.060  -2.871  1.00  0.00     0.084 H 
ATOM    774  CD2 TYR A  49      38.715  14.482  -5.227  1.00 29.93    -0.074 A 
ATOM    775  HD2 TYR A  49      38.740  15.580  -5.329  1.00  0.00     0.084 H 
ATOM    776  CE1 TYR A  49      38.705  11.726  -5.006  1.00 33.77    -0.051 A 
ATOM    777  HE1 TYR A  49      38.747  10.628  -4.906  1.00  0.00     0.087 H 
ATOM    778  CE2 TYR A  49      38.768  13.687  -6.373  1.00 31.56    -0.051 A 
ATOM    779  HE2 TYR A  49      38.846  14.157  -7.368  1.00  0.00     0.087 H 
ATOM    780  CZ  TYR A  49      38.722  12.310  -6.259  1.00 38.35     0.065 A 
ATOM    781  OH  TYR A  49      38.815  11.528  -7.382  1.00 39.98    -0.361 OA
ATOM    782  HH  TYR A  49      38.783  10.582  -7.304  1.00  0.00     0.217 HD
ATOM    783  N   TRP A  50      40.124  17.324  -1.200  1.00 25.39    -0.346 N 
ATOM    784  HN  TRP A  50      40.587  17.510  -2.089  1.00  0.00     0.163 HD
ATOM    785  CA  TRP A  50      39.880  18.477  -0.310  1.00 25.64     0.093 C 
ATOM    786  HA  TRP A  50      40.126  18.202   0.742  1.00  0.00     0.088 H 
ATOM    787  C   TRP A  50      38.405  18.906  -0.407  1.00 30.43     0.241 C 
ATOM    788  O   TRP A  50      37.858  18.959  -1.508  1.00 30.59    -0.271 OA
ATOM    789  CB  TRP A  50      40.718  19.696  -0.741  1.00 24.18    -0.012 C 
ATOM    790  HB1 TRP A  50      40.556  19.894  -1.826  1.00  0.00     0.044 H 
ATOM    791  HB2 TRP A  50      40.285  20.622  -0.296  1.00  0.00     0.044 H 
ATOM    792  CG  TRP A  50      42.196  19.643  -0.454  1.00 25.92    -0.028 A 
ATOM    793  CD1 TRP A  50      43.207  19.915  -1.324  1.00 28.42    -0.015 A 
ATOM    794  HD1 TRP A  50      43.070  20.213  -2.377  1.00  0.00     0.112 H 
ATOM    795  CD2 TRP A  50      42.815  19.386   0.812  1.00 26.23    -0.002 A 
ATOM    796  NE1 TRP A  50      44.425  19.765  -0.699  1.00 27.64    -0.365 N 
ATOM    797  HE1 TRP A  50      45.336  19.879  -1.143  1.00  0.00     0.165 HD
ATOM    798  CE2 TRP A  50      44.215  19.439   0.612  1.00 29.38     0.042 A 
ATOM    799  CE3 TRP A  50      42.329  18.995   2.072  1.00 27.71    -0.070 A 
ATOM    800  HE3 TRP A  50      41.246  18.891   2.251  1.00  0.00     0.084 H 
ATOM    801  CZ2 TRP A  50      45.126  19.190   1.645  1.00 27.20    -0.056 A 
ATOM    802  HZ2 TRP A  50      46.214  19.210   1.468  1.00  0.00     0.086 H 
ATOM    803  CZ3 TRP A  50      43.240  18.743   3.084  1.00 29.73    -0.082 A 
ATOM    804  HZ3 TRP A  50      42.878  18.396   4.066  1.00  0.00     0.083 H 
ATOM    805  CH2 TRP A  50      44.613  18.922   2.880  1.00 29.55    -0.081 A 
ATOM    806  HH2 TRP A  50      45.298  18.844   3.741  1.00  0.00     0.083 H 
ATOM    807  N   ILE A  51      37.772  19.253   0.737  1.00 26.12    -0.346 N 
ATOM    808  HN  ILE A  51      38.291  19.199   1.613  1.00  0.00     0.163 HD
ATOM    809  CA  ILE A  51      36.384  19.700   0.780  1.00 24.60     0.092 C 
ATOM    810  HA  ILE A  51      36.074  19.829  -0.283  1.00  0.00     0.088 H 
ATOM    811  C   ILE A  51      36.343  21.080   1.390  1.00 26.38     0.241 C 
ATOM    812  O   ILE A  51      37.362  21.506   1.883  1.00 25.35    -0.271 OA
ATOM    813  CB  ILE A  51      35.403  18.665   1.383  1.00 26.77    -0.030 C 
ATOM    814  HB  ILE A  51      34.368  19.070   1.293  1.00  0.00     0.043 H 
ATOM    815  CG1 ILE A  51      35.678  18.366   2.870  1.00 26.38    -0.063 C 
ATOM    816 1HG1 ILE A  51      35.963  19.293   3.420  1.00  0.00     0.033 H 
ATOM    817 2HG1 ILE A  51      36.622  17.786   2.995  1.00  0.00     0.033 H 
ATOM    818  CG2 ILE A  51      35.485  17.393   0.580  1.00 28.24    -0.071 C 
ATOM    819 1HG2 ILE A  51      34.779  16.648   1.014  1.00  0.00     0.028 H 
ATOM    820 2HG2 ILE A  51      36.526  17.001   0.508  1.00  0.00     0.028 H 
ATOM    821 3HG2 ILE A  51      35.308  17.564  -0.508  1.00  0.00     0.028 H 
ATOM    822  CD1 ILE A  51      34.454  17.630   3.581  1.00 34.30    -0.076 C 
ATOM    823 1HD1 ILE A  51      34.653  17.414   4.657  1.00  0.00     0.027 H 
ATOM    824 2HD1 ILE A  51      34.169  16.703   3.031  1.00  0.00     0.027 H 
ATOM    825 3HD1 ILE A  51      33.510  18.210   3.456  1.00  0.00     0.027 H 
ATOM    826  N   GLY A  52      35.216  21.777   1.317  1.00 24.44    -0.351 N 
ATOM    827  HN  GLY A  52      34.388  21.339   0.914  1.00  0.00     0.163 HD
ATOM    828  CA  GLY A  52      35.127  23.157   1.799  1.00 25.20     0.069 C 
ATOM    829  HA1 GLY A  52      34.308  23.683   1.256  1.00  0.00     0.078 H 
ATOM    830  HA2 GLY A  52      36.016  23.728   1.443  1.00  0.00     0.078 H 
ATOM    831  C   GLY A  52      34.958  23.374   3.286  1.00 30.71     0.236 C 
ATOM    832  O   GLY A  52      34.176  24.236   3.699  1.00 31.09    -0.272 OA
ATOM    833  N   ILE A  53      35.725  22.653   4.101  1.00 28.25    -0.346 N 
ATOM    834  HN  ILE A  53      36.346  21.953   3.695  1.00  0.00     0.163 HD
ATOM    835  CA  ILE A  53      35.716  22.821   5.555  1.00 28.60     0.092 C 
ATOM    836  HA  ILE A  53      35.121  23.730   5.805  1.00  0.00     0.088 H 
ATOM    837  C   ILE A  53      37.150  23.025   6.044  1.00 33.28     0.241 C 
ATOM    838  O   ILE A  53      38.041  22.266   5.662  1.00 32.01    -0.271 OA
ATOM    839  CB  ILE A  53      35.073  21.591   6.270  1.00 32.16    -0.030 C 
ATOM    840  HB  ILE A  53      35.626  20.682   5.936  1.00  0.00     0.043 H 
ATOM    841  CG1 ILE A  53      33.602  21.408   5.871  1.00 32.50    -0.063 C 
ATOM    842 1HG1 ILE A  53      32.955  22.145   6.401  1.00  0.00     0.033 H 
ATOM    843 2HG1 ILE A  53      33.434  21.737   4.819  1.00  0.00     0.033 H 
ATOM    844  CG2 ILE A  53      35.214  21.683   7.838  1.00 32.20    -0.071 C 
ATOM    845 1HG2 ILE A  53      36.282  21.816   8.128  1.00  0.00     0.028 H 
ATOM    846 2HG2 ILE A  53      34.753  20.805   8.348  1.00  0.00     0.028 H 
ATOM    847 3HG2 ILE A  53      34.566  22.483   8.266  1.00  0.00     0.028 H 
ATOM    848  CD1 ILE A  53      33.086  19.985   6.081  1.00 42.15    -0.076 C 
ATOM    849 1HD1 ILE A  53      32.018  19.852   5.791  1.00  0.00     0.027 H 
ATOM    850 2HD1 ILE A  53      33.254  19.656   7.133  1.00  0.00     0.027 H 
ATOM    851 3HD1 ILE A  53      33.733  19.248   5.551  1.00  0.00     0.027 H 
ATOM    852  N   ARG A  54      37.358  24.009   6.918  0.50 30.22    -0.346 N 
ATOM    853  HN  ARG A  54      36.589  24.639   7.147  1.00  0.00     0.163 HD
ATOM    854  CA  ARG A  54      38.644  24.211   7.553  0.50 30.93     0.089 C 
ATOM    855  HA  ARG A  54      39.062  23.185   7.679  1.00  0.00     0.087 H 
ATOM    856  C   ARG A  54      38.515  24.752   8.967  0.50 34.92     0.241 C 
ATOM    857  O   ARG A  54      37.420  25.164   9.379  0.50 34.72    -0.271 OA
ATOM    858  CB  ARG A  54      39.665  24.942   6.669  0.50 32.54    -0.036 C 
ATOM    859  HB1 ARG A  54      39.629  24.526   5.635  1.00  0.00     0.036 H 
ATOM    860  HB2 ARG A  54      40.698  24.650   6.971  1.00  0.00     0.036 H 
ATOM    861  CG  ARG A  54      39.562  26.444   6.613  0.50 34.24    -0.048 C 
ATOM    862  HG1 ARG A  54      38.504  26.796   6.599  1.00  0.00     0.035 H 
ATOM    863  HG2 ARG A  54      39.876  26.927   7.568  1.00  0.00     0.035 H 
ATOM    864  CD  ARG A  54      40.351  26.949   5.428  0.50 30.71     0.009 C 
ATOM    865  HD1 ARG A  54      39.979  26.499   4.478  1.00  0.00     0.064 H 
ATOM    866  HD2 ARG A  54      40.121  28.020   5.222  1.00  0.00     0.064 H 
ATOM    867  NE  ARG A  54      41.789  26.741   5.578  0.50 31.42    -0.227 N 
ATOM    868  HE  ARG A  54      42.109  26.110   6.312  1.00  0.00     0.177 HD
ATOM    869  CZ  ARG A  54      42.705  27.326   4.814  0.50 44.56     0.665 C 
ATOM    870  NH1 ARG A  54      42.342  28.158   3.850  0.50 31.43    -0.235 N 
ATOM    871 1HH1 ARG A  54      43.045  28.607   3.263  1.00  0.00     0.174 HD
ATOM    872 2HH1 ARG A  54      41.351  28.351   3.704  1.00  0.00     0.174 HD
ATOM    873  NH2 ARG A  54      43.991  27.076   5.004  0.50 30.39    -0.235 N 
ATOM    874 1HH2 ARG A  54      44.694  27.525   4.417  1.00  0.00     0.174 HD
ATOM    875 2HH2 ARG A  54      44.271  26.435   5.747  1.00  0.00     0.174 HD
ATOM    876  N   LYS A  55      39.615  24.696   9.720  1.00 31.12    -0.346 N 
ATOM    877  HN  LYS A  55      40.477  24.347   9.301  1.00  0.00     0.163 HD
ATOM    878  CA  LYS A  55      39.637  25.115  11.126  1.00 30.47     0.089 C 
ATOM    879  HA  LYS A  55      38.602  25.005  11.527  1.00  0.00     0.087 H 
ATOM    880  C   LYS A  55      40.024  26.571  11.250  1.00 34.08     0.241 C 
ATOM    881  O   LYS A  55      41.066  26.987  10.768  1.00 32.95    -0.271 OA
ATOM    882  CB  LYS A  55      40.542  24.184  11.923  1.00 31.18    -0.038 C 
ATOM    883  HB1 LYS A  55      41.599  24.296  11.585  1.00  0.00     0.036 H 
ATOM    884  HB2 LYS A  55      40.353  23.125  11.631  1.00  0.00     0.036 H 
ATOM    885  CG  LYS A  55      40.458  24.333  13.444  1.00 50.12    -0.061 C 
ATOM    886  HG1 LYS A  55      40.914  25.294  13.777  1.00  0.00     0.033 H 
ATOM    887  HG2 LYS A  55      39.407  24.509  13.771  1.00  0.00     0.033 H 
ATOM    888  CD  LYS A  55      41.077  23.140  14.193  1.00 57.18    -0.043 C 
ATOM    889  HD1 LYS A  55      40.757  23.136  15.261  1.00  0.00     0.035 H 
ATOM    890  HD2 LYS A  55      40.616  22.182  13.857  1.00  0.00     0.035 H 
ATOM    891  CE  LYS A  55      42.584  23.075  14.086  1.00 67.66     0.080 C 
ATOM    892  HE1 LYS A  55      43.070  23.706  14.866  1.00  0.00     0.075 H 
ATOM    893  HE2 LYS A  55      42.946  23.607  13.176  1.00  0.00     0.075 H 
ATOM    894  NZ  LYS A  55      43.095  21.676  14.130  1.00 74.60    -0.079 N 
ATOM    895  HZ1 LYS A  55      44.111  21.632  14.058  1.00  0.00     0.274 HD
ATOM    896  HZ2 LYS A  55      42.650  21.099  13.416  1.00  0.00     0.274 HD
ATOM    897  HZ3 LYS A  55      42.764  21.189  14.963  1.00  0.00     0.274 HD
ATOM    898  N   VAL A  56      39.123  27.375  11.804  1.00 33.94    -0.346 N 
ATOM    899  HN  VAL A  56      38.239  26.976  12.121  1.00  0.00     0.163 HD
ATOM    900  CA  VAL A  56      39.349  28.820  11.979  1.00 33.12     0.092 C 
ATOM    901  HA  VAL A  56      40.396  29.070  11.687  1.00  0.00     0.088 H 
ATOM    902  C   VAL A  56      39.163  29.075  13.488  1.00 40.07     0.241 C 
ATOM    903  O   VAL A  56      38.154  28.647  14.027  1.00 38.81    -0.271 OA
ATOM    904  CB  VAL A  56      38.356  29.621  11.085  1.00 35.35    -0.033 C 
ATOM    905  HB  VAL A  56      37.319  29.326  11.369  1.00  0.00     0.042 H 
ATOM    906  CG1 VAL A  56      38.495  31.140  11.292  1.00 34.40    -0.071 C 
ATOM    907 1HG1 VAL A  56      37.784  31.713  10.652  1.00  0.00     0.028 H 
ATOM    908 2HG1 VAL A  56      39.546  31.476  11.132  1.00  0.00     0.028 H 
ATOM    909 3HG1 VAL A  56      38.385  31.414  12.367  1.00  0.00     0.028 H 
ATOM    910  CG2 VAL A  56      38.559  29.279   9.610  1.00 34.77    -0.071 C 
ATOM    911 1HG2 VAL A  56      37.848  29.852   8.970  1.00  0.00     0.028 H 
ATOM    912 2HG2 VAL A  56      38.486  28.182   9.427  1.00  0.00     0.028 H 
ATOM    913 3HG2 VAL A  56      39.617  29.433   9.292  1.00  0.00     0.028 H 
ATOM    914  N   ASN A  57      40.146  29.689  14.188  1.00 40.24    -0.346 N 
ATOM    915  HN  ASN A  57      40.978  30.002  13.688  1.00  0.00     0.163 HD
ATOM    916  CA  ASN A  57      40.066  29.926  15.650  1.00 40.27     0.097 C 
ATOM    917  HA  ASN A  57      41.052  30.303  16.010  1.00  0.00     0.088 H 
ATOM    918  C   ASN A  57      39.731  28.609  16.393  1.00 44.41     0.241 C 
ATOM    919  O   ASN A  57      38.824  28.595  17.233  1.00 43.04    -0.271 OA
ATOM    920  CB  ASN A  57      38.969  30.978  15.988  1.00 41.83     0.036 C 
ATOM    921  HB1 ASN A  57      38.000  30.644  15.549  1.00  0.00     0.051 H 
ATOM    922  HB2 ASN A  57      38.741  30.925  17.078  1.00  0.00     0.051 H 
ATOM    923  CG  ASN A  57      39.208  32.409  15.609  1.00 56.61     0.217 C 
ATOM    924  OD1 ASN A  57      40.148  32.764  14.906  1.00 54.32    -0.274 OA
ATOM    925  ND2 ASN A  57      38.298  33.264  16.047  1.00 56.71    -0.370 N 
ATOM    926 1HD2 ASN A  57      38.461  34.237  15.789  1.00  0.00     0.159 HD
ATOM    927 2HD2 ASN A  57      37.516  32.969  16.632  1.00  0.00     0.159 HD
ATOM    928  N   ASN A  58      40.363  27.484  15.997  1.00 42.32    -0.346 N 
ATOM    929  HN  ASN A  58      41.055  27.561  15.251  1.00  0.00     0.163 HD
ATOM    930  CA  ASN A  58      40.116  26.153  16.574  1.00 42.90     0.097 C 
ATOM    931  HA  ASN A  58      40.766  25.461  15.989  1.00  0.00     0.088 H 
ATOM    932  C   ASN A  58      38.688  25.593  16.408  1.00 47.52     0.241 C 
ATOM    933  O   ASN A  58      38.331  24.600  17.048  1.00 48.80    -0.271 OA
ATOM    934  CB  ASN A  58      40.632  26.049  18.029  1.00 45.36     0.036 C 
ATOM    935  HB1 ASN A  58      40.253  25.125  18.525  1.00  0.00     0.051 H 
ATOM    936  HB2 ASN A  58      40.150  26.813  18.683  1.00  0.00     0.051 H 
ATOM    937  CG  ASN A  58      42.134  26.133  18.111  1.00 68.55     0.217 C 
ATOM    938  OD1 ASN A  58      42.692  27.156  18.498  1.00 59.75    -0.274 OA
ATOM    939  ND2 ASN A  58      42.828  25.070  17.711  1.00 65.85    -0.370 N 
ATOM    940 1HD2 ASN A  58      43.845  25.127  17.767  1.00  0.00     0.159 HD
ATOM    941 2HD2 ASN A  58      42.364  24.220  17.390  1.00  0.00     0.159 HD
ATOM    942  N   VAL A  59      37.900  26.200  15.505  1.00 42.46    -0.346 N 
ATOM    943  HN  VAL A  59      38.307  26.973  14.979  1.00  0.00     0.163 HD
ATOM    944  CA  VAL A  59      36.504  25.849  15.208  1.00 41.04     0.092 C 
ATOM    945  HA  VAL A  59      36.176  25.047  15.909  1.00  0.00     0.088 H 
ATOM    946  C   VAL A  59      36.391  25.324  13.756  1.00 41.73     0.241 C 
ATOM    947  O   VAL A  59      36.831  26.031  12.850  1.00 39.15    -0.271 OA
ATOM    948  CB  VAL A  59      35.619  27.112  15.434  1.00 44.81    -0.033 C 
ATOM    949  HB  VAL A  59      36.051  27.939  14.824  1.00  0.00     0.042 H 
ATOM    950  CG1 VAL A  59      34.188  26.892  14.961  1.00 45.38    -0.071 C 
ATOM    951 1HG1 VAL A  59      33.555  27.795  15.123  1.00  0.00     0.028 H 
ATOM    952 2HG1 VAL A  59      33.737  25.990  15.437  1.00  0.00     0.028 H 
ATOM    953 3HG1 VAL A  59      34.159  26.561  13.897  1.00  0.00     0.028 H 
ATOM    954  CG2 VAL A  59      35.646  27.554  16.895  1.00 44.83    -0.071 C 
ATOM    955 1HG2 VAL A  59      35.013  28.457  17.057  1.00  0.00     0.028 H 
ATOM    956 2HG2 VAL A  59      36.689  27.716  17.254  1.00  0.00     0.028 H 
ATOM    957 3HG2 VAL A  59      35.356  26.723  17.579  1.00  0.00     0.028 H 
ATOM    958  N   TRP A  60      35.782  24.111  13.526  1.00 36.78    -0.346 N 
ATOM    959  HN  TRP A  60      35.461  23.553  14.317  1.00  0.00     0.163 HD
ATOM    960  CA  TRP A  60      35.588  23.608  12.164  1.00 35.77     0.093 C 
ATOM    961  HA  TRP A  60      36.512  23.844  11.586  1.00  0.00     0.088 H 
ATOM    962  C   TRP A  60      34.451  24.362  11.524  1.00 36.43     0.241 C 
ATOM    963  O   TRP A  60      33.328  24.352  12.042  1.00 34.27    -0.271 OA
ATOM    964  CB  TRP A  60      35.385  22.090  12.105  1.00 33.98    -0.012 C 
ATOM    965  HB1 TRP A  60      35.056  21.761  11.092  1.00  0.00     0.044 H 
ATOM    966  HB2 TRP A  60      34.488  21.775  12.688  1.00  0.00     0.044 H 
ATOM    967  CG  TRP A  60      36.611  21.358  12.548  1.00 34.74    -0.028 A 
ATOM    968  CD1 TRP A  60      36.848  20.831  13.788  1.00 37.61    -0.015 A 
ATOM    969  HD1 TRP A  60      36.136  20.850  14.630  1.00  0.00     0.112 H 
ATOM    970  CD2 TRP A  60      37.822  21.185  11.799  1.00 34.38    -0.002 A 
ATOM    971  NE1 TRP A  60      38.108  20.273  13.829  1.00 36.19    -0.365 N 
ATOM    972  HE1 TRP A  60      38.509  19.775  14.624  1.00  0.00     0.165 HD
ATOM    973  CE2 TRP A  60      38.735  20.495  12.632  1.00 37.33     0.042 A 
ATOM    974  CE3 TRP A  60      38.200  21.472  10.474  1.00 35.38    -0.070 A 
ATOM    975  HE3 TRP A  60      37.499  21.975   9.787  1.00  0.00     0.084 H 
ATOM    976  CZ2 TRP A  60      39.988  20.083  12.181  1.00 37.30    -0.056 A 
ATOM    977  HZ2 TRP A  60      40.676  19.522  12.836  1.00  0.00     0.086 H 
ATOM    978  CZ3 TRP A  60      39.465  21.112  10.050  1.00 36.64    -0.082 A 
ATOM    979  HZ3 TRP A  60      39.795  21.388   9.034  1.00  0.00     0.083 H 
ATOM    980  CH2 TRP A  60      40.335  20.403  10.886  1.00 37.17    -0.081 A 
ATOM    981  HH2 TRP A  60      41.321  20.093  10.500  1.00  0.00     0.083 H 
ATOM    982  N   VAL A  61      34.755  25.033  10.397  1.00 31.87    -0.346 N 
ATOM    983  HN  VAL A  61      35.684  24.895   9.999  1.00  0.00     0.163 HD
ATOM    984  CA  VAL A  61      33.850  25.941   9.708  1.00 32.52     0.092 C 
ATOM    985  HA  VAL A  61      32.847  25.858  10.188  1.00  0.00     0.088 H 
ATOM    986  C   VAL A  61      33.686  25.634   8.198  1.00 37.93     0.241 C 
ATOM    987  O   VAL A  61      34.645  25.233   7.552  1.00 37.65    -0.271 OA
ATOM    988  CB  VAL A  61      34.410  27.372  10.003  1.00 38.55    -0.033 C 
ATOM    989  HB  VAL A  61      35.469  27.223  10.318  1.00  0.00     0.042 H 
ATOM    990  CG1 VAL A  61      34.464  28.291   8.798  1.00 39.61    -0.071 C 
ATOM    991 1HG1 VAL A  61      34.863  29.311   9.008  1.00  0.00     0.028 H 
ATOM    992 2HG1 VAL A  61      33.460  28.360   8.318  1.00  0.00     0.028 H 
ATOM    993 3HG1 VAL A  61      35.040  27.813   7.972  1.00  0.00     0.028 H 
ATOM    994  CG2 VAL A  61      33.721  28.028  11.177  1.00 38.84    -0.071 C 
ATOM    995 1HG2 VAL A  61      34.120  29.048  11.387  1.00  0.00     0.028 H 
ATOM    996 2HG2 VAL A  61      33.770  27.382  12.084  1.00  0.00     0.028 H 
ATOM    997 3HG2 VAL A  61      32.615  28.050  11.034  1.00  0.00     0.028 H 
ATOM    998  N   TRP A  62      32.463  25.838   7.643  1.00 33.73    -0.346 N 
ATOM    999  HN  TRP A  62      31.681  26.061   8.258  1.00  0.00     0.163 HD
ATOM   1000  CA  TRP A  62      32.218  25.753   6.211  1.00 34.15     0.093 C 
ATOM   1001  HA  TRP A  62      32.718  24.859   5.771  1.00  0.00     0.088 H 
ATOM   1002  C   TRP A  62      32.853  27.040   5.703  1.00 37.64     0.241 C 
ATOM   1003  O   TRP A  62      32.441  28.141   6.125  1.00 36.66    -0.271 OA
ATOM   1004  CB  TRP A  62      30.711  25.756   5.894  1.00 33.31    -0.012 C 
ATOM   1005  HB1 TRP A  62      30.227  26.649   6.355  1.00  0.00     0.044 H 
ATOM   1006  HB2 TRP A  62      30.550  25.979   4.813  1.00  0.00     0.044 H 
ATOM   1007  CG  TRP A  62      29.964  24.517   6.276  1.00 34.36    -0.028 A 
ATOM   1008  CD1 TRP A  62      28.987  24.415   7.225  1.00 37.37    -0.015 A 
ATOM   1009  HD1 TRP A  62      28.674  25.231   7.898  1.00  0.00     0.112 H 
ATOM   1010  CD2 TRP A  62      30.017  23.242   5.616  1.00 34.28    -0.002 A 
ATOM   1011  NE1 TRP A  62      28.451  23.151   7.220  1.00 37.39    -0.365 N 
ATOM   1012  HE1 TRP A  62      27.727  22.813   7.854  1.00  0.00     0.165 HD
ATOM   1013  CE2 TRP A  62      29.045  22.416   6.225  1.00 38.73     0.042 A 
ATOM   1014  CE3 TRP A  62      30.738  22.741   4.521  1.00 35.84    -0.070 A 
ATOM   1015  HE3 TRP A  62      31.453  23.383   3.979  1.00  0.00     0.084 H 
ATOM   1016  CZ2 TRP A  62      28.836  21.085   5.830  1.00 38.21    -0.056 A 
ATOM   1017  HZ2 TRP A  62      28.102  20.442   6.344  1.00  0.00     0.086 H 
ATOM   1018  CZ3 TRP A  62      30.535  21.421   4.131  1.00 37.63    -0.082 A 
ATOM   1019  HZ3 TRP A  62      31.131  21.004   3.302  1.00  0.00     0.083 H 
ATOM   1020  CH2 TRP A  62      29.589  20.614   4.770  1.00 38.35    -0.081 A 
ATOM   1021  HH2 TRP A  62      29.440  19.578   4.421  1.00  0.00     0.083 H 
ATOM   1022  N   VAL A  63      33.884  26.925   4.849  0.50 33.91    -0.346 N 
ATOM   1023  HN  VAL A  63      34.170  25.994   4.547  1.00  0.00     0.163 HD
ATOM   1024  CA  VAL A  63      34.616  28.092   4.334  0.50 34.38     0.092 C 
ATOM   1025  HA  VAL A  63      34.967  28.612   5.256  1.00  0.00     0.088 H 
ATOM   1026  C   VAL A  63      33.779  29.141   3.625  0.50 39.93     0.241 C 
ATOM   1027  O   VAL A  63      33.961  30.327   3.884  0.50 41.26    -0.271 OA
ATOM   1028  CB  VAL A  63      35.922  27.763   3.579  0.50 38.19    -0.033 C 
ATOM   1029  HB  VAL A  63      36.389  28.727   3.268  1.00  0.00     0.042 H 
ATOM   1030  CG1 VAL A  63      36.895  27.049   4.483  0.50 37.50    -0.071 C 
ATOM   1031 1HG1 VAL A  63      37.086  27.649   5.403  1.00  0.00     0.028 H 
ATOM   1032 2HG1 VAL A  63      37.841  26.791   3.952  1.00  0.00     0.028 H 
ATOM   1033 3HG1 VAL A  63      36.554  26.016   4.726  1.00  0.00     0.028 H 
ATOM   1034  CG2 VAL A  63      35.661  26.942   2.321  0.50 38.31    -0.071 C 
ATOM   1035 1HG2 VAL A  63      34.942  27.470   1.653  1.00  0.00     0.028 H 
ATOM   1036 2HG2 VAL A  63      35.320  25.909   2.564  1.00  0.00     0.028 H 
ATOM   1037 3HG2 VAL A  63      36.607  26.684   1.790  1.00  0.00     0.028 H 
ATOM   1038  N   GLY A  64      32.875  28.700   2.754  1.00 36.58    -0.351 N 
ATOM   1039  HN  GLY A  64      32.792  27.694   2.608  1.00  0.00     0.163 HD
ATOM   1040  CA  GLY A  64      31.993  29.589   1.994  1.00 37.26     0.069 C 
ATOM   1041  HA1 GLY A  64      32.587  30.196   1.272  1.00  0.00     0.078 H 
ATOM   1042  HA2 GLY A  64      31.369  28.998   1.284  1.00  0.00     0.078 H 
ATOM   1043  C   GLY A  64      31.118  30.487   2.834  1.00 43.03     0.236 C 
ATOM   1044  O   GLY A  64      31.169  31.710   2.698  1.00 43.13    -0.272 OA
ATOM   1045  N   THR A  65      30.374  29.884   3.758  1.00 39.59    -0.344 N 
ATOM   1046  HN  THR A  65      30.439  28.871   3.862  1.00  0.00     0.163 HD
ATOM   1047  CA  THR A  65      29.470  30.627   4.626  1.00 40.30     0.113 C 
ATOM   1048  HA  THR A  65      29.070  31.490   4.044  1.00  0.00     0.091 H 
ATOM   1049  C   THR A  65      30.133  31.181   5.889  1.00 45.45     0.243 C 
ATOM   1050  O   THR A  65      29.625  32.138   6.468  1.00 45.26    -0.271 OA
ATOM   1051  CB  THR A  65      28.286  29.735   5.015  1.00 40.72     0.060 C 
ATOM   1052  HB  THR A  65      27.690  30.278   5.786  1.00  0.00     0.086 H 
ATOM   1053  OG1 THR A  65      28.786  28.539   5.614  1.00 36.07    -0.393 OA
ATOM   1054  HG1 THR A  65      29.361  28.722   6.348  1.00  0.00     0.210 HD
ATOM   1055  CG2 THR A  65      27.361  29.441   3.833  1.00 40.18    -0.050 C 
ATOM   1056 1HG2 THR A  65      26.971  30.375   3.365  1.00  0.00     0.031 H 
ATOM   1057 2HG2 THR A  65      26.530  28.759   4.129  1.00  0.00     0.031 H 
ATOM   1058 3HG2 THR A  65      27.862  28.790   3.079  1.00  0.00     0.031 H 
ATOM   1059  N   GLN A  66      31.239  30.549   6.323  1.00 42.14    -0.346 N 
ATOM   1060  HN  GLN A  66      31.588  29.793   5.734  1.00  0.00     0.163 HD
ATOM   1061  CA  GLN A  66      31.997  30.823   7.542  1.00 41.59     0.090 C 
ATOM   1062  HA  GLN A  66      32.855  30.111   7.545  1.00  0.00     0.087 H 
ATOM   1063  C   GLN A  66      31.143  30.471   8.757  1.00 44.43     0.241 C 
ATOM   1064  O   GLN A  66      31.235  31.066   9.830  1.00 45.68    -0.271 OA
ATOM   1065  CB  GLN A  66      32.604  32.227   7.562  1.00 42.98    -0.030 C 
ATOM   1066  HB1 GLN A  66      31.866  32.981   7.921  1.00  0.00     0.037 H 
ATOM   1067  HB2 GLN A  66      32.762  32.614   6.528  1.00  0.00     0.037 H 
ATOM   1068  CG  GLN A  66      33.882  32.282   8.370  1.00 59.62     0.011 C 
ATOM   1069  HG1 GLN A  66      34.715  31.744   7.860  1.00  0.00     0.047 H 
ATOM   1070  HG2 GLN A  66      33.814  31.656   9.290  1.00  0.00     0.047 H 
ATOM   1071  CD  GLN A  66      34.252  33.692   8.690  1.00 68.31     0.215 C 
ATOM   1072  OE1 GLN A  66      33.449  34.468   9.240  1.00 62.56    -0.274 OA
ATOM   1073  NE2 GLN A  66      35.487  34.040   8.360  1.00 50.68    -0.370 N 
ATOM   1074 1HE2 GLN A  66      36.145  33.404   7.909  1.00  0.00     0.159 HD
ATOM   1075 2HE2 GLN A  66      35.740  35.004   8.579  1.00  0.00     0.159 HD
ATOM   1076  N   LYS A  67      30.310  29.462   8.572  1.00 39.89    -0.346 N 
ATOM   1077  HN  LYS A  67      30.291  29.001   7.662  1.00  0.00     0.163 HD
ATOM   1078  CA  LYS A  67      29.418  28.983   9.619  1.00 38.58     0.089 C 
ATOM   1079  HA  LYS A  67      29.355  29.774  10.402  1.00  0.00     0.087 H 
ATOM   1080  C   LYS A  67      29.985  27.756  10.253  1.00 42.49     0.243 C 
ATOM   1081  O   LYS A  67      30.396  26.820   9.553  1.00 41.59    -0.271 OA
ATOM   1082  CB  LYS A  67      27.985  28.712   9.103  1.00 40.02    -0.038 C 
ATOM   1083  HB1 LYS A  67      28.001  27.896   8.343  1.00  0.00     0.036 H 
ATOM   1084  HB2 LYS A  67      27.377  28.226   9.902  1.00  0.00     0.036 H 
ATOM   1085  CG  LYS A  67      27.240  29.934   8.546  1.00 56.93    -0.061 C 
ATOM   1086  HG1 LYS A  67      26.188  29.664   8.295  1.00  0.00     0.033 H 
ATOM   1087  HG2 LYS A  67      27.621  30.189   7.530  1.00  0.00     0.033 H 
ATOM   1088  CD  LYS A  67      27.269  31.163   9.443  1.00 63.03    -0.043 C 
ATOM   1089  HD1 LYS A  67      28.310  31.408   9.759  1.00  0.00     0.035 H 
ATOM   1090  HD2 LYS A  67      26.828  30.944  10.443  1.00  0.00     0.035 H 
ATOM   1091  CE  LYS A  67      26.599  32.350   8.799  1.00 73.58     0.080 C 
ATOM   1092  HE1 LYS A  67      25.506  32.175   8.666  1.00  0.00     0.075 H 
ATOM   1093  HE2 LYS A  67      26.893  32.449   7.728  1.00  0.00     0.075 H 
ATOM   1094  NZ  LYS A  67      26.857  33.613   9.550  1.00 79.47    -0.079 N 
ATOM   1095  HZ1 LYS A  67      26.404  34.416   9.114  1.00  0.00     0.274 HD
ATOM   1096  HZ2 LYS A  67      27.857  33.773   9.672  1.00  0.00     0.274 HD
ATOM   1097  HZ3 LYS A  67      26.588  33.523  10.530  1.00  0.00     0.274 HD
ATOM   1098  N   PRO A  68      29.973  27.703  11.596  1.00 39.98    -0.337 N 
ATOM   1099  CA  PRO A  68      30.469  26.506  12.268  1.00 40.67     0.091 C 
ATOM   1100  HA  PRO A  68      31.539  26.334  12.005  1.00  0.00     0.087 H 
ATOM   1101  C   PRO A  68      29.647  25.291  11.915  1.00 47.96     0.241 C 
ATOM   1102  O   PRO A  68      28.474  25.409  11.582  1.00 47.05    -0.271 OA
ATOM   1103  CB  PRO A  68      30.342  26.865  13.749  1.00 42.39    -0.036 C 
ATOM   1104  HB1 PRO A  68      29.471  26.391  14.258  1.00  0.00     0.036 H 
ATOM   1105  HB2 PRO A  68      31.128  26.410  14.396  1.00  0.00     0.036 H 
ATOM   1106  CG  PRO A  68      30.323  28.358  13.774  1.00 45.40    -0.048 C 
ATOM   1107  HG1 PRO A  68      29.936  28.796  14.724  1.00  0.00     0.035 H 
ATOM   1108  HG2 PRO A  68      31.332  28.829  13.827  1.00  0.00     0.035 H 
ATOM   1109  CD  PRO A  68      29.543  28.725  12.573  1.00 40.49    -0.001 C 
ATOM   1110  HD1 PRO A  68      29.667  29.780  12.236  1.00  0.00     0.064 H 
ATOM   1111  HD2 PRO A  68      28.441  28.792  12.730  1.00  0.00     0.064 H 
ATOM   1112  N   LEU A  69      30.289  24.132  11.901  1.00 48.68    -0.346 N 
ATOM   1113  HN  LEU A  69      31.295  24.120  12.070  1.00  0.00     0.163 HD
ATOM   1114  CA  LEU A  69      29.598  22.875  11.651  1.00 49.84     0.089 C 
ATOM   1115  HA  LEU A  69      28.872  22.981  10.812  1.00  0.00     0.087 H 
ATOM   1116  C   LEU A  69      28.877  22.561  12.956  1.00 56.35     0.241 C 
ATOM   1117  O   LEU A  69      29.481  22.703  14.025  1.00 55.45    -0.271 OA
ATOM   1118  CB  LEU A  69      30.614  21.741  11.362  1.00 49.78    -0.035 C 
ATOM   1119  HB1 LEU A  69      30.274  20.823  11.895  1.00  0.00     0.037 H 
ATOM   1120  HB2 LEU A  69      31.562  21.976  11.900  1.00  0.00     0.037 H 
ATOM   1121  CG  LEU A  69      30.965  21.355   9.910  1.00 54.16    -0.059 C 
ATOM   1122  HG  LEU A  69      31.811  20.631   9.976  1.00  0.00     0.038 H 
ATOM   1123  CD1 LEU A  69      29.835  20.620   9.244  1.00 54.98    -0.073 C 
ATOM   1124 1HD1 LEU A  69      29.462  19.760   9.848  1.00  0.00     0.028 H 
ATOM   1125 2HD1 LEU A  69      30.122  20.292   8.218  1.00  0.00     0.028 H 
ATOM   1126 3HD1 LEU A  69      29.003  21.316   8.986  1.00  0.00     0.028 H 
ATOM   1127  CD2 LEU A  69      31.476  22.533   9.083  1.00 55.36    -0.073 C 
ATOM   1128 1HD2 LEU A  69      32.314  23.078   9.577  1.00  0.00     0.028 H 
ATOM   1129 2HD2 LEU A  69      30.644  23.229   8.825  1.00  0.00     0.028 H 
ATOM   1130 3HD2 LEU A  69      31.763  22.205   8.057  1.00  0.00     0.028 H 
ATOM   1131  N   THR A  70      27.597  22.150  12.883  1.00 55.05    -0.344 N 
ATOM   1132  HN  THR A  70      27.133  22.130  11.975  1.00  0.00     0.163 HD
ATOM   1133  CA  THR A  70      26.850  21.729  14.077  1.00 55.59     0.113 C 
ATOM   1134  HA  THR A  70      27.111  22.403  14.926  1.00  0.00     0.091 H 
ATOM   1135  C   THR A  70      27.362  20.311  14.386  1.00 61.33     0.243 C 
ATOM   1136  O   THR A  70      27.830  19.640  13.462  1.00 61.28    -0.271 OA
ATOM   1137  CB  THR A  70      25.303  21.769  13.852  1.00 60.39     0.060 C 
ATOM   1138  HB  THR A  70      24.815  21.458  14.805  1.00  0.00     0.086 H 
ATOM   1139  OG1 THR A  70      24.910  20.841  12.842  1.00 60.50    -0.393 OA
ATOM   1140  HG1 THR A  70      25.238  19.978  13.065  1.00  0.00     0.210 HD
ATOM   1141  CG2 THR A  70      24.780  23.147  13.496  1.00 57.35    -0.050 C 
ATOM   1142 1HG2 THR A  70      25.087  23.872  14.285  1.00  0.00     0.031 H 
ATOM   1143 2HG2 THR A  70      23.678  23.150  13.325  1.00  0.00     0.031 H 
ATOM   1144 3HG2 THR A  70      25.099  23.470  12.478  1.00  0.00     0.031 H 
ATOM   1145  N   GLU A  71      27.272  19.848  15.657  1.00 59.50    -0.346 N 
ATOM   1146  HN  GLU A  71      26.880  20.463  16.370  1.00  0.00     0.163 HD
ATOM   1147  CA  GLU A  71      27.713  18.498  16.061  1.00 59.27     0.090 C 
ATOM   1148  HA  GLU A  71      28.805  18.437  15.845  1.00  0.00     0.087 H 
ATOM   1149  C   GLU A  71      27.036  17.374  15.258  1.00 63.66     0.241 C 
ATOM   1150  O   GLU A  71      27.679  16.352  14.991  1.00 63.55    -0.271 OA
ATOM   1151  CB  GLU A  71      27.543  18.269  17.574  1.00 60.64    -0.029 C 
ATOM   1152  HB1 GLU A  71      26.464  18.312  17.851  1.00  0.00     0.037 H 
ATOM   1153  HB2 GLU A  71      27.767  17.207  17.830  1.00  0.00     0.037 H 
ATOM   1154  CG  GLU A  71      28.352  19.207  18.462  1.00 70.97     0.018 C 
ATOM   1155  HG1 GLU A  71      28.057  19.058  19.527  1.00  0.00     0.049 H 
ATOM   1156  HG2 GLU A  71      28.014  20.257  18.299  1.00  0.00     0.049 H 
ATOM   1157  CD  GLU A  71      29.865  19.137  18.341  1.00 89.99     0.172 C 
ATOM   1158  OE1 GLU A  71      30.445  18.083  18.688  1.00 80.13    -0.648 OA
ATOM   1159  OE2 GLU A  71      30.474  20.153  17.936  1.00 82.95    -0.648 OA
ATOM   1160  N   GLU A  72      25.747  17.576  14.864  1.00 59.71    -0.346 N 
ATOM   1161  HN  GLU A  72      25.301  18.447  15.150  1.00  0.00     0.163 HD
ATOM   1162  CA  GLU A  72      24.948  16.641  14.061  1.00 59.12     0.090 C 
ATOM   1163  HA  GLU A  72      25.116  15.622  14.482  1.00  0.00     0.087 H 
ATOM   1164  C   GLU A  72      25.425  16.606  12.580  1.00 59.87     0.241 C 
ATOM   1165  O   GLU A  72      25.431  15.538  11.964  1.00 60.07    -0.271 OA
ATOM   1166  CB  GLU A  72      23.432  16.957  14.220  1.00 61.04    -0.029 C 
ATOM   1167  HB1 GLU A  72      23.079  16.575  15.207  1.00  0.00     0.037 H 
ATOM   1168  HB2 GLU A  72      23.299  18.055  14.359  1.00  0.00     0.037 H 
ATOM   1169  CG  GLU A  72      22.482  16.469  13.122  1.00 73.00     0.018 C 
ATOM   1170  HG1 GLU A  72      22.878  16.792  12.131  1.00  0.00     0.049 H 
ATOM   1171  HG2 GLU A  72      21.535  17.054  13.177  1.00  0.00     0.049 H 
ATOM   1172  CD  GLU A  72      22.144  14.988  13.059  1.00 92.74     0.172 C 
ATOM   1173  OE1 GLU A  72      21.943  14.367  14.128  1.00 84.76    -0.648 OA
ATOM   1174  OE2 GLU A  72      22.000  14.467  11.929  1.00 82.82    -0.648 OA
ATOM   1175  N   ALA A  73      25.855  17.761  12.036  1.00 53.88    -0.346 N 
ATOM   1176  HN  ALA A  73      25.834  18.601  12.615  1.00  0.00     0.163 HD
ATOM   1177  CA  ALA A  73      26.352  17.884  10.660  1.00 52.15     0.086 C 
ATOM   1178  HA  ALA A  73      25.613  17.389   9.988  1.00  0.00     0.086 H 
ATOM   1179  C   ALA A  73      27.716  17.216  10.426  1.00 53.00     0.240 C 
ATOM   1180  O   ALA A  73      28.062  16.905   9.279  1.00 51.62    -0.271 OA
ATOM   1181  CB  ALA A  73      26.424  19.345  10.267  1.00 52.60    -0.049 C 
ATOM   1182  HB1 ALA A  73      26.801  19.438   9.222  1.00  0.00     0.030 H 
ATOM   1183  HB2 ALA A  73      27.031  19.943  10.986  1.00  0.00     0.030 H 
ATOM   1184  HB3 ALA A  73      25.448  19.865  10.408  1.00  0.00     0.030 H 
ATOM   1185  N   LYS A  74      28.482  17.010  11.507  1.00 48.67    -0.346 N 
ATOM   1186  HN  LYS A  74      28.099  17.268  12.416  1.00  0.00     0.163 HD
ATOM   1187  CA  LYS A  74      29.833  16.439  11.473  1.00 47.90     0.089 C 
ATOM   1188  HA  LYS A  74      30.407  17.015  10.710  1.00  0.00     0.087 H 
ATOM   1189  C   LYS A  74      29.851  14.981  11.028  1.00 49.49     0.241 C 
ATOM   1190  O   LYS A  74      29.048  14.169  11.496  1.00 49.91    -0.271 OA
ATOM   1191  CB  LYS A  74      30.553  16.645  12.819  1.00 50.35    -0.038 C 
ATOM   1192  HB1 LYS A  74      30.093  16.020  13.620  1.00  0.00     0.036 H 
ATOM   1193  HB2 LYS A  74      31.572  16.193  12.802  1.00  0.00     0.036 H 
ATOM   1194  CG  LYS A  74      30.610  18.112  13.232  1.00 52.31    -0.061 C 
ATOM   1195  HG1 LYS A  74      29.583  18.493  13.440  1.00  0.00     0.033 H 
ATOM   1196  HG2 LYS A  74      30.880  18.748  12.357  1.00  0.00     0.033 H 
ATOM   1197  CD  LYS A  74      31.519  18.413  14.391  1.00 54.81    -0.043 C 
ATOM   1198  HD1 LYS A  74      32.490  17.869  14.321  1.00  0.00     0.035 H 
ATOM   1199  HD2 LYS A  74      31.155  17.962  15.344  1.00  0.00     0.035 H 
ATOM   1200  CE  LYS A  74      31.704  19.909  14.497  1.00 57.28     0.080 C 
ATOM   1201  HE1 LYS A  74      31.889  20.364  13.496  1.00  0.00     0.075 H 
ATOM   1202  HE2 LYS A  74      30.744  20.417  14.748  1.00  0.00     0.075 H 
ATOM   1203  NZ  LYS A  74      32.774  20.277  15.460  1.00 61.76    -0.079 N 
ATOM   1204  HZ1 LYS A  74      32.899  21.287  15.532  1.00  0.00     0.274 HD
ATOM   1205  HZ2 LYS A  74      33.652  19.812  15.230  1.00  0.00     0.274 HD
ATOM   1206  HZ3 LYS A  74      32.605  19.861  16.376  1.00  0.00     0.274 HD
ATOM   1207  N   ASN A  75      30.747  14.666  10.096  1.00 42.55    -0.346 N 
ATOM   1208  HN  ASN A  75      31.367  15.397   9.749  1.00  0.00     0.163 HD
ATOM   1209  CA  ASN A  75      30.880  13.324   9.551  1.00 40.65     0.097 C 
ATOM   1210  HA  ASN A  75      30.259  12.659  10.195  1.00  0.00     0.088 H 
ATOM   1211  C   ASN A  75      32.335  12.792   9.643  1.00 41.30     0.241 C 
ATOM   1212  O   ASN A  75      32.821  12.120   8.739  1.00 39.52    -0.271 OA
ATOM   1213  CB  ASN A  75      30.285  13.233   8.124  1.00 39.55     0.036 C 
ATOM   1214  HB1 ASN A  75      29.350  13.834   8.039  1.00  0.00     0.051 H 
ATOM   1215  HB2 ASN A  75      30.918  13.783   7.389  1.00  0.00     0.051 H 
ATOM   1216  CG  ASN A  75      30.055  11.799   7.684  1.00 52.90     0.217 C 
ATOM   1217  OD1 ASN A  75      29.603  10.949   8.454  1.00 54.27    -0.274 OA
ATOM   1218  ND2 ASN A  75      30.442  11.475   6.468  1.00 39.80    -0.370 N 
ATOM   1219 1HD2 ASN A  75      30.816  12.178   5.831  1.00  0.00     0.159 HD
ATOM   1220 2HD2 ASN A  75      30.287  10.511   6.172  1.00  0.00     0.159 HD
ATOM   1221  N   TRP A  76      32.992  13.040  10.778  1.00 38.30    -0.346 N 
ATOM   1222  HN  TRP A  76      32.514  13.568  11.508  1.00  0.00     0.163 HD
ATOM   1223  CA  TRP A  76      34.365  12.593  11.029  1.00 37.74     0.093 C 
ATOM   1224  HA  TRP A  76      35.018  13.029  10.238  1.00  0.00     0.088 H 
ATOM   1225  C   TRP A  76      34.505  11.079  10.971  1.00 42.81     0.241 C 
ATOM   1226  O   TRP A  76      33.623  10.359  11.444  1.00 44.20    -0.271 OA
ATOM   1227  CB  TRP A  76      34.875  13.095  12.398  1.00 36.02    -0.012 C 
ATOM   1228  HB1 TRP A  76      35.849  12.611  12.645  1.00  0.00     0.044 H 
ATOM   1229  HB2 TRP A  76      34.239  12.685  13.217  1.00  0.00     0.044 H 
ATOM   1230  CG  TRP A  76      34.992  14.588  12.533  1.00 35.99    -0.028 A 
ATOM   1231  CD1 TRP A  76      34.245  15.394  13.345  1.00 38.66    -0.015 A 
ATOM   1232  HD1 TRP A  76      33.401  15.054  13.969  1.00  0.00     0.112 H 
ATOM   1233  CD2 TRP A  76      35.968  15.441  11.910  1.00 35.20    -0.002 A 
ATOM   1234  NE1 TRP A  76      34.699  16.693  13.271  1.00 36.64    -0.365 N 
ATOM   1235  HE1 TRP A  76      34.332  17.480  13.807  1.00  0.00     0.165 HD
ATOM   1236  CE2 TRP A  76      35.722  16.758  12.363  1.00 38.71     0.042 A 
ATOM   1237  CE3 TRP A  76      36.949  15.245  10.921  1.00 35.86    -0.070 A 
ATOM   1238  HE3 TRP A  76      37.120  14.244  10.491  1.00  0.00     0.084 H 
ATOM   1239  CZ2 TRP A  76      36.437  17.862  11.878  1.00 37.93    -0.056 A 
ATOM   1240  HZ2 TRP A  76      36.217  18.885  12.227  1.00  0.00     0.086 H 
ATOM   1241  CZ3 TRP A  76      37.698  16.334  10.495  1.00 35.96    -0.082 A 
ATOM   1242  HZ3 TRP A  76      38.526  16.177   9.783  1.00  0.00     0.083 H 
ATOM   1243  CH2 TRP A  76      37.422  17.621  10.951  1.00 36.33    -0.081 A 
ATOM   1244  HH2 TRP A  76      38.009  18.468  10.558  1.00  0.00     0.083 H 
ATOM   1245  N   ALA A  77      35.624  10.590  10.403  1.00 38.49    -0.346 N 
ATOM   1246  HN  ALA A  77      36.300  11.234   9.993  1.00  0.00     0.163 HD
ATOM   1247  CA  ALA A  77      35.886   9.153  10.364  1.00 37.37     0.086 C 
ATOM   1248  HA  ALA A  77      34.994   8.615   9.967  1.00  0.00     0.086 H 
ATOM   1249  C   ALA A  77      36.179   8.690  11.837  1.00 42.40     0.243 C 
ATOM   1250  O   ALA A  77      36.399   9.554  12.705  1.00 39.21    -0.271 OA
ATOM   1251  CB  ALA A  77      37.091   8.881   9.478  1.00 37.31    -0.049 C 
ATOM   1252  HB1 ALA A  77      37.291   7.784   9.448  1.00  0.00     0.030 H 
ATOM   1253  HB2 ALA A  77      37.987   9.464   9.795  1.00  0.00     0.030 H 
ATOM   1254  HB3 ALA A  77      36.971   9.315   8.458  1.00  0.00     0.030 H 
ATOM   1255  N   PRO A  78      36.114   7.376  12.180  1.00 40.97    -0.337 N 
ATOM   1256  CA  PRO A  78      36.421   6.981  13.571  1.00 41.27     0.091 C 
ATOM   1257  HA  PRO A  78      35.675   7.431  14.267  1.00  0.00     0.087 H 
ATOM   1258  C   PRO A  78      37.840   7.418  13.970  1.00 46.21     0.241 C 
ATOM   1259  O   PRO A  78      38.802   7.288  13.179  1.00 44.80    -0.271 OA
ATOM   1260  CB  PRO A  78      36.269   5.455  13.559  1.00 43.19    -0.036 C 
ATOM   1261  HB1 PRO A  78      35.834   5.042  14.499  1.00  0.00     0.036 H 
ATOM   1262  HB2 PRO A  78      37.240   4.909  13.611  1.00  0.00     0.036 H 
ATOM   1263  CG  PRO A  78      35.474   5.140  12.348  1.00 47.23    -0.048 C 
ATOM   1264  HG1 PRO A  78      35.619   4.099  11.975  1.00  0.00     0.035 H 
ATOM   1265  HG2 PRO A  78      34.379   5.059  12.540  1.00  0.00     0.035 H 
ATOM   1266  CD  PRO A  78      35.835   6.199  11.341  1.00 42.64    -0.001 C 
ATOM   1267  HD1 PRO A  78      35.070   6.365  10.547  1.00  0.00     0.064 H 
ATOM   1268  HD2 PRO A  78      36.660   5.917  10.646  1.00  0.00     0.064 H 
ATOM   1269  N   GLY A  79      37.931   8.037  15.143  1.00 43.23    -0.351 N 
ATOM   1270  HN  GLY A  79      37.080   8.173  15.689  1.00  0.00     0.163 HD
ATOM   1271  CA  GLY A  79      39.191   8.530  15.684  1.00 43.58     0.069 C 
ATOM   1272  HA1 GLY A  79      40.011   7.803  15.478  1.00  0.00     0.078 H 
ATOM   1273  HA2 GLY A  79      39.175   8.492  16.798  1.00  0.00     0.078 H 
ATOM   1274  C   GLY A  79      39.585   9.914  15.211  1.00 47.36     0.236 C 
ATOM   1275  O   GLY A  79      40.647  10.408  15.599  1.00 47.34    -0.272 OA
ATOM   1276  N   GLU A  80      38.738  10.549  14.368  1.00 42.48    -0.346 N 
ATOM   1277  HN  GLU A  80      37.887  10.065  14.083  1.00  0.00     0.163 HD
ATOM   1278  CA  GLU A  80      38.980  11.903  13.840  1.00 40.40     0.090 C 
ATOM   1279  HA  GLU A  80      40.049  12.143  14.044  1.00  0.00     0.087 H 
ATOM   1280  C   GLU A  80      38.138  12.992  14.529  1.00 44.41     0.243 C 
ATOM   1281  O   GLU A  80      37.053  12.697  15.013  1.00 44.50    -0.271 OA
ATOM   1282  CB  GLU A  80      38.791  11.968  12.307  1.00 40.51    -0.029 C 
ATOM   1283  HB1 GLU A  80      38.903  13.021  11.958  1.00  0.00     0.037 H 
ATOM   1284  HB2 GLU A  80      37.722  11.783  12.051  1.00  0.00     0.037 H 
ATOM   1285  CG  GLU A  80      39.684  11.054  11.478  1.00 39.13     0.021 C 
ATOM   1286  HG1 GLU A  80      39.537  11.304  10.401  1.00  0.00     0.048 H 
ATOM   1287  HG2 GLU A  80      39.269  10.020  11.528  1.00  0.00     0.048 H 
ATOM   1288  CD  GLU A  80      41.178  10.982  11.751  1.00 53.85     0.289 C 
ATOM   1289  OE1 GLU A  80      41.736  11.944  12.327  1.00 46.71    -0.150 OA
ATOM   1290  OE2 GLU A  80      41.806   9.997  11.297  1.00 42.33    -0.263 OA
ATOM   1291  N   PRO A  81      38.559  14.271  14.544  1.00 41.00    -0.337 N 
ATOM   1292  CA  PRO A  81      39.839  14.808  14.062  1.00 41.06     0.091 C 
ATOM   1293  HA  PRO A  81      40.089  14.351  13.077  1.00  0.00     0.087 H 
ATOM   1294  C   PRO A  81      40.949  14.482  15.081  1.00 47.98     0.241 C 
ATOM   1295  O   PRO A  81      40.787  14.771  16.261  1.00 47.84    -0.271 OA
ATOM   1296  CB  PRO A  81      39.527  16.305  13.873  1.00 41.92    -0.036 C 
ATOM   1297  HB1 PRO A  81      40.423  16.966  13.938  1.00  0.00     0.036 H 
ATOM   1298  HB2 PRO A  81      39.242  16.580  12.831  1.00  0.00     0.036 H 
ATOM   1299  CG  PRO A  81      38.463  16.612  14.901  1.00 45.67    -0.048 C 
ATOM   1300  HG1 PRO A  81      37.778  17.434  14.588  1.00  0.00     0.035 H 
ATOM   1301  HG2 PRO A  81      38.869  17.103  15.816  1.00  0.00     0.035 H 
ATOM   1302  CD  PRO A  81      37.735  15.315  15.198  1.00 41.34    -0.001 C 
ATOM   1303  HD1 PRO A  81      37.549  15.135  16.283  1.00  0.00     0.064 H 
ATOM   1304  HD2 PRO A  81      36.664  15.312  14.887  1.00  0.00     0.064 H 
ATOM   1305  N   ASN A  82      42.041  13.825  14.651  1.00 46.86    -0.346 N 
ATOM   1306  HN  ASN A  82      42.132  13.588  13.663  1.00  0.00     0.163 HD
ATOM   1307  CA  ASN A  82      43.105  13.446  15.592  1.00 46.43     0.096 C 
ATOM   1308  HA  ASN A  82      42.627  13.414  16.599  1.00  0.00     0.088 H 
ATOM   1309  C   ASN A  82      44.252  14.440  15.705  1.00 53.11     0.241 C 
ATOM   1310  O   ASN A  82      44.991  14.399  16.699  1.00 54.74    -0.271 OA
ATOM   1311  CB  ASN A  82      43.622  12.028  15.326  1.00 40.22     0.024 C 
ATOM   1312  HB1 ASN A  82      42.819  11.283  15.535  1.00  0.00     0.049 H 
ATOM   1313  HB2 ASN A  82      44.366  11.740  16.105  1.00  0.00     0.049 H 
ATOM   1314  CG  ASN A  82      44.195  11.797  13.956  1.00 50.45     0.151 C 
ATOM   1315  OD1 ASN A  82      44.455  12.728  13.191  1.00 39.12    -0.178 OA
ATOM   1316  ND2 ASN A  82      44.404  10.536  13.608  1.00 44.00    -0.381 N 
ATOM   1317 1HD2 ASN A  82      44.189   9.766  14.241  1.00  0.00     0.158 HD
ATOM   1318 2HD2 ASN A  82      44.793  10.379  12.678  1.00  0.00     0.158 HD
ATOM   1319  N   ASN A  83      44.435  15.305  14.686  1.00 48.38    -0.346 N 
ATOM   1320  HN  ASN A  83      43.774  15.273  13.909  1.00  0.00     0.163 HD
ATOM   1321  CA  ASN A  83      45.533  16.300  14.620  1.00 47.10     0.097 C 
ATOM   1322  HA  ASN A  83      45.544  16.702  13.580  1.00  0.00     0.088 H 
ATOM   1323  C   ASN A  83      46.924  15.657  14.870  1.00 48.01     0.241 C 
ATOM   1324  O   ASN A  83      47.784  16.265  15.508  1.00 46.96    -0.271 OA
ATOM   1325  CB  ASN A  83      45.269  17.495  15.561  1.00 46.36     0.036 C 
ATOM   1326  HB1 ASN A  83      44.182  17.741  15.590  1.00  0.00     0.051 H 
ATOM   1327  HB2 ASN A  83      45.421  17.200  16.625  1.00  0.00     0.051 H 
ATOM   1328  CG  ASN A  83      46.083  18.718  15.226  1.00 48.14     0.217 C 
ATOM   1329  OD1 ASN A  83      46.609  18.862  14.132  1.00 39.48    -0.274 OA
ATOM   1330  ND2 ASN A  83      46.141  19.664  16.132  1.00 42.50    -0.370 N 
ATOM   1331 1HD2 ASN A  83      46.692  20.492  15.905  1.00  0.00     0.159 HD
ATOM   1332 2HD2 ASN A  83      45.702  19.544  17.045  1.00  0.00     0.159 HD
ATOM   1333  N   ARG A  84      47.119  14.436  14.339  0.38 44.37    -0.346 N 
ATOM   1334  HN  ARG A  84      46.356  14.060  13.776  1.00  0.00     0.163 HD
ATOM   1335  CA  ARG A  84      48.303  13.586  14.479  0.38 44.39     0.089 C 
ATOM   1336  HA  ARG A  84      48.361  13.295  15.554  1.00  0.00     0.087 H 
ATOM   1337  C   ARG A  84      49.626  14.271  14.140  0.38 49.36     0.241 C 
ATOM   1338  O   ARG A  84      50.543  14.248  14.963  0.38 49.87    -0.271 OA
ATOM   1339  CB  ARG A  84      48.105  12.273  13.674  0.38 43.53    -0.036 C 
ATOM   1340  HB1 ARG A  84      47.869  12.519  12.612  1.00  0.00     0.036 H 
ATOM   1341  HB2 ARG A  84      47.154  11.783  13.988  1.00  0.00     0.036 H 
ATOM   1342  CG  ARG A  84      49.253  11.248  13.722  0.38 50.32    -0.048 C 
ATOM   1343  HG1 ARG A  84      49.276  10.641  12.787  1.00  0.00     0.035 H 
ATOM   1344  HG2 ARG A  84      50.240  11.761  13.638  1.00  0.00     0.035 H 
ATOM   1345  CD  ARG A  84      49.223  10.344  14.945  0.38 59.09     0.009 C 
ATOM   1346  HD1 ARG A  84      49.493  10.908  15.868  1.00  0.00     0.064 H 
ATOM   1347  HD2 ARG A  84      50.067   9.616  14.927  1.00  0.00     0.064 H 
ATOM   1348  NE  ARG A  84      47.939   9.658  15.104  0.38 63.19    -0.227 N 
ATOM   1349  HE  ARG A  84      47.500   9.267  14.270  1.00  0.00     0.177 HD
ATOM   1350  CZ  ARG A  84      47.309   9.512  16.264  0.38 77.84     0.665 C 
ATOM   1351  NH1 ARG A  84      47.847   9.983  17.383  0.38 68.79    -0.235 N 
ATOM   1352 1HH1 ARG A  84      47.363   9.871  18.274  1.00  0.00     0.174 HD
ATOM   1353 2HH1 ARG A  84      48.747  10.461  17.342  1.00  0.00     0.174 HD
ATOM   1354  NH2 ARG A  84      46.139   8.891  16.317  0.38 60.77    -0.235 N 
ATOM   1355 1HH2 ARG A  84      45.655   8.779  17.208  1.00  0.00     0.174 HD
ATOM   1356 2HH2 ARG A  84      45.726   8.529  15.457  1.00  0.00     0.174 HD
ATOM   1357  N   GLN A  85      49.728  14.878  12.948  1.00 45.32    -0.346 N 
ATOM   1358  HN  GLN A  85      48.915  14.890  12.332  1.00  0.00     0.163 HD
ATOM   1359  CA  GLN A  85      50.959  15.522  12.501  1.00 45.28     0.090 C 
ATOM   1360  HA  GLN A  85      51.812  14.988  12.981  1.00  0.00     0.087 H 
ATOM   1361  C   GLN A  85      51.049  16.975  12.901  1.00 51.81     0.241 C 
ATOM   1362  O   GLN A  85      51.971  17.676  12.447  1.00 51.70    -0.271 OA
ATOM   1363  CB  GLN A  85      51.114  15.368  10.979  1.00 46.43    -0.030 C 
ATOM   1364  HB1 GLN A  85      50.333  15.961  10.449  1.00  0.00     0.037 H 
ATOM   1365  HB2 GLN A  85      52.030  15.898  10.628  1.00  0.00     0.037 H 
ATOM   1366  CG  GLN A  85      51.113  13.930  10.480  1.00 51.74     0.011 C 
ATOM   1367  HG1 GLN A  85      51.874  13.311  11.009  1.00  0.00     0.047 H 
ATOM   1368  HG2 GLN A  85      50.196  13.384  10.803  1.00  0.00     0.047 H 
ATOM   1369  CD  GLN A  85      51.295  13.876   8.983  1.00 78.05     0.215 C 
ATOM   1370  OE1 GLN A  85      52.343  14.238   8.446  1.00 75.36    -0.274 OA
ATOM   1371  NE2 GLN A  85      50.291  13.391   8.272  1.00 73.81    -0.370 N 
ATOM   1372 1HE2 GLN A  85      49.423  13.091   8.717  1.00  0.00     0.159 HD
ATOM   1373 2HE2 GLN A  85      50.414  13.354   7.260  1.00  0.00     0.159 HD
ATOM   1374  N   LYS A  86      50.089  17.436  13.749  1.00 48.67    -0.346 N 
ATOM   1375  HN  LYS A  86      49.438  16.747  14.124  1.00  0.00     0.163 HD
ATOM   1376  CA  LYS A  86      49.898  18.831  14.178  1.00 48.82     0.089 C 
ATOM   1377  HA  LYS A  86      49.003  18.849  14.843  1.00  0.00     0.087 H 
ATOM   1378  C   LYS A  86      49.562  19.688  12.943  1.00 51.86     0.241 C 
ATOM   1379  O   LYS A  86      49.775  19.241  11.810  1.00 51.91    -0.271 OA
ATOM   1380  CB  LYS A  86      51.083  19.391  14.997  1.00 51.95    -0.038 C 
ATOM   1381  HB1 LYS A  86      50.961  20.487  15.162  1.00  0.00     0.036 H 
ATOM   1382  HB2 LYS A  86      52.015  19.395  14.385  1.00  0.00     0.036 H 
ATOM   1383  CG  LYS A  86      51.318  18.668  16.331  1.00 75.74    -0.061 C 
ATOM   1384  HG1 LYS A  86      52.349  18.858  16.711  1.00  0.00     0.033 H 
ATOM   1385  HG2 LYS A  86      51.380  17.565  16.180  1.00  0.00     0.033 H 
ATOM   1386  CD  LYS A  86      50.262  19.020  17.402  1.00 86.68    -0.043 C 
ATOM   1387  HD1 LYS A  86      49.252  19.133  16.944  1.00  0.00     0.035 H 
ATOM   1388  HD2 LYS A  86      50.408  20.059  17.779  1.00  0.00     0.035 H 
ATOM   1389  CE  LYS A  86      50.229  18.032  18.542  1.00 92.20     0.080 C 
ATOM   1390  HE1 LYS A  86      50.358  16.985  18.180  1.00  0.00     0.075 H 
ATOM   1391  HE2 LYS A  86      51.143  18.108  19.175  1.00  0.00     0.075 H 
ATOM   1392  NZ  LYS A  86      48.991  18.180  19.352  1.00100.69    -0.079 N 
ATOM   1393  HZ1 LYS A  86      48.969  17.512  20.123  1.00  0.00     0.274 HD
ATOM   1394  HZ2 LYS A  86      48.155  18.110  18.773  1.00  0.00     0.274 HD
ATOM   1395  HZ3 LYS A  86      48.873  19.137  19.684  1.00  0.00     0.274 HD
ATOM   1396  N   ASP A  87      48.976  20.878  13.148  1.00 46.35    -0.346 N 
ATOM   1397  HN  ASP A  87      48.818  21.180  14.110  1.00  0.00     0.163 HD
ATOM   1398  CA  ASP A  87      48.549  21.770  12.059  1.00 45.13     0.098 C 
ATOM   1399  HA  ASP A  87      47.972  22.592  12.544  1.00  0.00     0.088 H 
ATOM   1400  C   ASP A  87      47.585  21.118  11.041  1.00 42.29     0.241 C 
ATOM   1401  O   ASP A  87      47.503  21.585   9.912  1.00 39.78    -0.271 OA
ATOM   1402  CB  ASP A  87      49.753  22.450  11.360  1.00 48.01     0.043 C 
ATOM   1403  HB1 ASP A  87      50.404  21.687  10.873  1.00  0.00     0.052 H 
ATOM   1404  HB2 ASP A  87      49.415  23.013  10.459  1.00  0.00     0.052 H 
ATOM   1405  CG  ASP A  87      50.574  23.347  12.271  1.00 69.72     0.175 C 
ATOM   1406  OD1 ASP A  87      49.967  24.125  13.056  1.00 70.71    -0.648 OA
ATOM   1407  OD2 ASP A  87      51.825  23.284  12.196  1.00 82.17    -0.648 OA
ATOM   1408  N   GLU A  88      46.852  20.048  11.445  1.00 37.53    -0.346 N 
ATOM   1409  HN  GLU A  88      46.993  19.692  12.391  1.00  0.00     0.163 HD
ATOM   1410  CA  GLU A  88      45.867  19.379  10.586  1.00 36.51     0.090 C 
ATOM   1411  HA  GLU A  88      46.270  19.339   9.547  1.00  0.00     0.087 H 
ATOM   1412  C   GLU A  88      44.600  20.243  10.587  1.00 39.65     0.241 C 
ATOM   1413  O   GLU A  88      43.618  19.910  11.252  1.00 39.95    -0.271 OA
ATOM   1414  CB  GLU A  88      45.594  17.944  11.062  1.00 37.24    -0.029 C 
ATOM   1415  HB1 GLU A  88      44.698  17.521  10.552  1.00  0.00     0.037 H 
ATOM   1416  HB2 GLU A  88      45.226  17.938  12.114  1.00  0.00     0.037 H 
ATOM   1417  CG  GLU A  88      46.794  17.021  10.903  1.00 34.88     0.021 C 
ATOM   1418  HG1 GLU A  88      47.284  17.206   9.919  1.00  0.00     0.048 H 
ATOM   1419  HG2 GLU A  88      47.608  17.338  11.596  1.00  0.00     0.048 H 
ATOM   1420  CD  GLU A  88      46.527  15.539  11.071  1.00 37.83     0.289 C 
ATOM   1421  OE1 GLU A  88      45.430  15.166  11.546  1.00 39.49    -0.150 OA
ATOM   1422  OE2 GLU A  88      47.392  14.744  10.642  1.00 40.94    -0.263 OA
ATOM   1423  N   ASP A  89      44.660  21.391   9.875  1.00 35.39    -0.346 N 
ATOM   1424  HN  ASP A  89      45.488  21.562   9.304  1.00  0.00     0.163 HD
ATOM   1425  CA  ASP A  89      43.604  22.399   9.879  1.00 36.18     0.098 C 
ATOM   1426  HA  ASP A  89      43.010  22.240  10.809  1.00  0.00     0.088 H 
ATOM   1427  C   ASP A  89      42.624  22.345   8.716  1.00 38.63     0.241 C 
ATOM   1428  O   ASP A  89      41.738  23.182   8.653  1.00 35.61    -0.271 OA
ATOM   1429  CB  ASP A  89      44.232  23.802   9.986  1.00 37.83     0.043 C 
ATOM   1430  HB1 ASP A  89      43.435  24.582   9.980  1.00  0.00     0.052 H 
ATOM   1431  HB2 ASP A  89      44.763  24.059   9.040  1.00  0.00     0.052 H 
ATOM   1432  CG  ASP A  89      45.152  24.003  11.174  1.00 50.08     0.175 C 
ATOM   1433  OD1 ASP A  89      45.117  23.162  12.106  1.00 50.20    -0.648 OA
ATOM   1434  OD2 ASP A  89      45.930  24.977  11.159  1.00 57.52    -0.648 OA
ATOM   1435  N   CYS A  90      42.774  21.358   7.817  1.00 35.84    -0.345 N 
ATOM   1436  HN  CYS A  90      43.493  20.656   7.990  1.00  0.00     0.163 HD
ATOM   1437  CA  CYS A  90      41.976  21.233   6.620  1.00 36.95     0.098 C 
ATOM   1438  HA  CYS A  90      41.194  22.027   6.647  1.00  0.00     0.088 H 
ATOM   1439  C   CYS A  90      41.272  19.890   6.549  1.00 38.37     0.242 C 
ATOM   1440  O   CYS A  90      41.763  18.903   7.097  1.00 38.68    -0.271 OA
ATOM   1441  CB  CYS A  90      42.851  21.481   5.393  1.00 38.88     0.013 C 
ATOM   1442  HB1 CYS A  90      43.779  20.865   5.443  1.00  0.00     0.053 H 
ATOM   1443  HB2 CYS A  90      42.382  21.041   4.482  1.00  0.00     0.053 H 
ATOM   1444  SG  CYS A  90      43.258  23.225   5.120  1.00 44.71    -0.095 SA
ATOM   1445  N   VAL A  91      40.120  19.840   5.882  1.00 33.58    -0.346 N 
ATOM   1446  HN  VAL A  91      39.766  20.682   5.429  1.00  0.00     0.163 HD
ATOM   1447  CA  VAL A  91      39.351  18.592   5.788  1.00 31.93     0.092 C 
ATOM   1448  HA  VAL A  91      39.808  17.883   6.517  1.00  0.00     0.088 H 
ATOM   1449  C   VAL A  91      39.419  17.919   4.435  1.00 33.91     0.241 C 
ATOM   1450  O   VAL A  91      39.174  18.542   3.407  1.00 32.08    -0.271 OA
ATOM   1451  CB  VAL A  91      37.885  18.808   6.245  1.00 36.89    -0.033 C 
ATOM   1452  HB  VAL A  91      37.404  19.529   5.543  1.00  0.00     0.042 H 
ATOM   1453  CG1 VAL A  91      37.091  17.505   6.208  1.00 35.94    -0.071 C 
ATOM   1454 1HG1 VAL A  91      36.037  17.660   6.537  1.00  0.00     0.028 H 
ATOM   1455 2HG1 VAL A  91      37.591  16.705   6.803  1.00  0.00     0.028 H 
ATOM   1456 3HG1 VAL A  91      37.139  17.026   5.202  1.00  0.00     0.028 H 
ATOM   1457  CG2 VAL A  91      37.839  19.407   7.648  1.00 37.18    -0.071 C 
ATOM   1458 1HG2 VAL A  91      36.785  19.562   7.977  1.00  0.00     0.028 H 
ATOM   1459 2HG2 VAL A  91      38.435  20.347   7.716  1.00  0.00     0.028 H 
ATOM   1460 3HG2 VAL A  91      38.413  18.791   8.379  1.00  0.00     0.028 H 
ATOM   1461  N   GLU A  92      39.693  16.630   4.450  1.00 31.50    -0.346 N 
ATOM   1462  HN  GLU A  92      39.946  16.204   5.342  1.00  0.00     0.163 HD
ATOM   1463  CA  GLU A  92      39.657  15.783   3.277  1.00 30.50     0.090 C 
ATOM   1464  HA  GLU A  92      39.460  16.425   2.387  1.00  0.00     0.087 H 
ATOM   1465  C   GLU A  92      38.495  14.792   3.423  1.00 34.84     0.241 C 
ATOM   1466  O   GLU A  92      38.020  14.532   4.538  1.00 35.56    -0.271 OA
ATOM   1467  CB  GLU A  92      41.001  15.055   3.061  1.00 32.04    -0.029 C 
ATOM   1468  HB1 GLU A  92      41.851  15.775   3.099  1.00  0.00     0.037 H 
ATOM   1469  HB2 GLU A  92      41.098  14.709   2.005  1.00  0.00     0.037 H 
ATOM   1470  CG  GLU A  92      41.226  13.903   4.029  1.00 40.90     0.018 C 
ATOM   1471  HG1 GLU A  92      40.265  13.358   4.180  1.00  0.00     0.049 H 
ATOM   1472  HG2 GLU A  92      41.400  14.312   5.052  1.00  0.00     0.049 H 
ATOM   1473  CD  GLU A  92      42.317  12.906   3.699  1.00 52.90     0.172 C 
ATOM   1474  OE1 GLU A  92      42.809  12.899   2.550  1.00 36.56    -0.648 OA
ATOM   1475  OE2 GLU A  92      42.651  12.094   4.588  1.00 37.44    -0.648 OA
ATOM   1476  N   ILE A  93      38.036  14.228   2.300  1.00 30.45    -0.346 N 
ATOM   1477  HN  ILE A  93      38.467  14.468   1.407  1.00  0.00     0.163 HD
ATOM   1478  CA  ILE A  93      36.938  13.283   2.328  1.00 30.05     0.092 C 
ATOM   1479  HA  ILE A  93      36.690  13.086   3.397  1.00  0.00     0.088 H 
ATOM   1480  C   ILE A  93      37.442  12.012   1.742  1.00 31.29     0.241 C 
ATOM   1481  O   ILE A  93      38.230  12.068   0.808  1.00 30.30    -0.271 OA
ATOM   1482  CB  ILE A  93      35.642  13.809   1.631  1.00 32.81    -0.030 C 
ATOM   1483  HB  ILE A  93      35.467  14.841   2.014  1.00  0.00     0.043 H 
ATOM   1484  CG1 ILE A  93      34.407  12.958   2.050  1.00 34.67    -0.063 C 
ATOM   1485 1HG1 ILE A  93      34.455  12.721   3.138  1.00  0.00     0.033 H 
ATOM   1486 2HG1 ILE A  93      34.485  11.931   1.623  1.00  0.00     0.033 H 
ATOM   1487  CG2 ILE A  93      35.794  13.921   0.097  1.00 31.71    -0.071 C 
ATOM   1488 1HG2 ILE A  93      36.678  14.530  -0.203  1.00  0.00     0.028 H 
ATOM   1489 2HG2 ILE A  93      34.861  14.313  -0.370  1.00  0.00     0.028 H 
ATOM   1490 3HG2 ILE A  93      35.823  12.912  -0.377  1.00  0.00     0.028 H 
ATOM   1491  CD1 ILE A  93      33.027  13.581   1.698  1.00 37.48    -0.076 C 
ATOM   1492 1HD1 ILE A  93      32.143  12.972   1.998  1.00  0.00     0.027 H 
ATOM   1493 2HD1 ILE A  93      32.979  13.818   0.610  1.00  0.00     0.027 H 
ATOM   1494 3HD1 ILE A  93      32.949  14.608   2.125  1.00  0.00     0.027 H 
ATOM   1495  N   TYR A  94      37.012  10.876   2.305  1.00 29.73    -0.346 N 
ATOM   1496  HN  TYR A  94      36.375  10.933   3.100  1.00  0.00     0.163 HD
ATOM   1497  CA  TYR A  94      37.416   9.568   1.830  1.00 31.42     0.093 C 
ATOM   1498  HA  TYR A  94      38.456   9.662   1.440  1.00  0.00     0.088 H 
ATOM   1499  C   TYR A  94      36.551   9.067   0.695  1.00 41.03     0.241 C 
ATOM   1500  O   TYR A  94      35.356   8.855   0.876  1.00 42.57    -0.271 OA
ATOM   1501  CB  TYR A  94      37.453   8.569   3.001  1.00 32.85    -0.014 C 
ATOM   1502  HB1 TYR A  94      37.500   7.520   2.625  1.00  0.00     0.043 H 
ATOM   1503  HB2 TYR A  94      36.468   8.534   3.522  1.00  0.00     0.043 H 
ATOM   1504  CG  TYR A  94      38.574   8.837   3.987  1.00 35.57    -0.056 A 
ATOM   1505  CD1 TYR A  94      39.859   9.139   3.547  1.00 36.39    -0.074 A 
ATOM   1506  HD1 TYR A  94      40.045   9.260   2.467  1.00  0.00     0.084 H 
ATOM   1507  CD2 TYR A  94      38.366   8.713   5.359  1.00 37.55    -0.074 A 
ATOM   1508  HD2 TYR A  94      37.354   8.486   5.735  1.00  0.00     0.084 H 
ATOM   1509  CE1 TYR A  94      40.912   9.291   4.440  1.00 39.47    -0.051 A 
ATOM   1510  HE1 TYR A  94      41.925   9.518   4.067  1.00  0.00     0.087 H 
ATOM   1511  CE2 TYR A  94      39.413   8.871   6.266  1.00 39.09    -0.051 A 
ATOM   1512  HE2 TYR A  94      39.228   8.769   7.349  1.00  0.00     0.087 H 
ATOM   1513  CZ  TYR A  94      40.686   9.157   5.801  1.00 49.08     0.065 A 
ATOM   1514  OH  TYR A  94      41.725   9.348   6.677  1.00 50.75    -0.361 OA
ATOM   1515  HH  TYR A  94      42.598   9.544   6.358  1.00  0.00     0.217 HD
ATOM   1516  N   ILE A  95      37.157   8.868  -0.480  1.00 39.14    -0.346 N 
ATOM   1517  HN  ILE A  95      38.150   9.088  -0.555  1.00  0.00     0.163 HD
ATOM   1518  CA  ILE A  95      36.472   8.353  -1.660  1.00 37.27     0.092 C 
ATOM   1519  HA  ILE A  95      35.408   8.158  -1.388  1.00  0.00     0.088 H 
ATOM   1520  C   ILE A  95      37.121   7.021  -2.026  1.00 42.98     0.241 C 
ATOM   1521  O   ILE A  95      38.342   6.961  -2.173  1.00 41.72    -0.271 OA
ATOM   1522  CB  ILE A  95      36.493   9.361  -2.840  1.00 39.16    -0.030 C 
ATOM   1523  HB  ILE A  95      37.558   9.670  -2.955  1.00  0.00     0.043 H 
ATOM   1524  CG1 ILE A  95      35.704  10.669  -2.540  1.00 37.81    -0.063 C 
ATOM   1525 1HG1 ILE A  95      35.905  11.398  -3.360  1.00  0.00     0.033 H 
ATOM   1526 2HG1 ILE A  95      36.181  11.176  -1.669  1.00  0.00     0.033 H 
ATOM   1527  CG2 ILE A  95      36.095   8.700  -4.194  1.00 40.54    -0.071 C 
ATOM   1528 1HG2 ILE A  95      36.660   7.763  -4.409  1.00  0.00     0.028 H 
ATOM   1529 2HG2 ILE A  95      36.196   9.426  -5.034  1.00  0.00     0.028 H 
ATOM   1530 3HG2 ILE A  95      34.996   8.519  -4.239  1.00  0.00     0.028 H 
ATOM   1531  CD1 ILE A  95      34.139  10.612  -2.292  1.00 37.15    -0.076 C 
ATOM   1532 1HD1 ILE A  95      33.574  11.549  -2.077  1.00  0.00     0.027 H 
ATOM   1533 2HD1 ILE A  95      33.938   9.883  -1.472  1.00  0.00     0.027 H 
ATOM   1534 3HD1 ILE A  95      33.662  10.105  -3.163  1.00  0.00     0.027 H 
ATOM   1535  N   LYS A  96      36.300   5.961  -2.137  1.00 41.71    -0.346 N 
ATOM   1536  HN  LYS A  96      35.308   6.120  -1.960  1.00  0.00     0.163 HD
ATOM   1537  CA  LYS A  96      36.708   4.593  -2.491  1.00 43.71     0.089 C 
ATOM   1538  HA  LYS A  96      35.813   3.952  -2.316  1.00  0.00     0.087 H 
ATOM   1539  C   LYS A  96      37.828   4.011  -1.598  1.00 51.84     0.241 C 
ATOM   1540  O   LYS A  96      38.688   3.270  -2.075  1.00 53.53    -0.271 OA
ATOM   1541  CB  LYS A  96      37.032   4.469  -3.998  1.00 45.67    -0.038 C 
ATOM   1542  HB1 LYS A  96      37.768   5.246  -4.311  1.00  0.00     0.036 H 
ATOM   1543  HB2 LYS A  96      37.635   3.553  -4.201  1.00  0.00     0.036 H 
ATOM   1544  CG  LYS A  96      35.798   4.509  -4.877  1.00 43.31    -0.061 C 
ATOM   1545  HG1 LYS A  96      35.012   3.807  -4.514  1.00  0.00     0.033 H 
ATOM   1546  HG2 LYS A  96      35.239   5.466  -4.757  1.00  0.00     0.033 H 
ATOM   1547  CD  LYS A  96      36.154   4.247  -6.328  1.00 49.86    -0.043 C 
ATOM   1548  HD1 LYS A  96      36.927   4.962  -6.693  1.00  0.00     0.035 H 
ATOM   1549  HD2 LYS A  96      36.728   3.298  -6.442  1.00  0.00     0.035 H 
ATOM   1550  CE  LYS A  96      34.932   4.260  -7.210  1.00 54.01     0.080 C 
ATOM   1551  HE1 LYS A  96      34.085   4.806  -6.733  1.00  0.00     0.075 H 
ATOM   1552  HE2 LYS A  96      34.464   3.251  -7.280  1.00  0.00     0.075 H 
ATOM   1553  NZ  LYS A  96      35.251   4.807  -8.545  1.00 71.63    -0.079 N 
ATOM   1554  HZ1 LYS A  96      34.424   4.816  -9.142  1.00  0.00     0.274 HD
ATOM   1555  HZ2 LYS A  96      36.026   4.307  -8.982  1.00  0.00     0.274 HD
ATOM   1556  HZ3 LYS A  96      35.679   5.730  -8.481  1.00  0.00     0.274 HD
ATOM   1557  N   ARG A  97      37.805   4.356  -0.308  1.00 48.42    -0.346 N 
ATOM   1558  HN  ARG A  97      37.074   4.993   0.009  1.00  0.00     0.163 HD
ATOM   1559  CA  ARG A  97      38.770   3.869   0.670  1.00 48.58     0.089 C 
ATOM   1560  HA  ARG A  97      39.757   3.708   0.177  1.00  0.00     0.087 H 
ATOM   1561  C   ARG A  97      38.245   2.542   1.219  1.00 56.19     0.241 C 
ATOM   1562  O   ARG A  97      37.022   2.348   1.246  1.00 56.58    -0.271 OA
ATOM   1563  CB  ARG A  97      38.912   4.917   1.784  1.00 45.18    -0.036 C 
ATOM   1564  HB1 ARG A  97      37.918   5.110   2.251  1.00  0.00     0.036 H 
ATOM   1565  HB2 ARG A  97      39.121   5.917   1.338  1.00  0.00     0.036 H 
ATOM   1566  CG  ARG A  97      39.943   4.606   2.867  1.00 50.47    -0.048 C 
ATOM   1567  HG1 ARG A  97      40.917   4.245   2.461  1.00  0.00     0.035 H 
ATOM   1568  HG2 ARG A  97      39.698   3.697   3.464  1.00  0.00     0.035 H 
ATOM   1569  CD  ARG A  97      40.068   5.843   3.695  1.00 54.87     0.009 C 
ATOM   1570  HD1 ARG A  97      39.057   6.199   4.001  1.00  0.00     0.064 H 
ATOM   1571  HD2 ARG A  97      40.394   6.696   3.056  1.00  0.00     0.064 H 
ATOM   1572  NE  ARG A  97      40.934   5.740   4.866  1.00 55.23    -0.227 N 
ATOM   1573  HE  ARG A  97      41.926   5.943   4.745  1.00  0.00     0.177 HD
ATOM   1574  CZ  ARG A  97      40.514   5.399   6.077  1.00 52.04     0.665 C 
ATOM   1575  NH1 ARG A  97      39.253   5.054   6.276  1.00 45.60    -0.235 N 
ATOM   1576 1HH1 ARG A  97      38.930   4.792   7.207  1.00  0.00     0.174 HD
ATOM   1577 2HH1 ARG A  97      38.600   5.072   5.493  1.00  0.00     0.174 HD
ATOM   1578  NH2 ARG A  97      41.359   5.376   7.091  1.00 41.66    -0.235 N 
ATOM   1579 1HH2 ARG A  97      41.036   5.114   8.022  1.00  0.00     0.174 HD
ATOM   1580 2HH2 ARG A  97      42.332   5.642   6.938  1.00  0.00     0.174 HD
ATOM   1581  N   GLU A  98      39.152   1.636   1.661  1.00 54.97    -0.346 N 
ATOM   1582  HN  GLU A  98      40.138   1.892   1.609  1.00  0.00     0.163 HD
ATOM   1583  CA  GLU A  98      38.819   0.304   2.213  1.00 56.23     0.090 C 
ATOM   1584  HA  GLU A  98      38.390  -0.299   1.378  1.00  0.00     0.087 H 
ATOM   1585  C   GLU A  98      37.772   0.335   3.329  1.00 59.12     0.241 C 
ATOM   1586  O   GLU A  98      36.966  -0.591   3.426  1.00 59.84    -0.271 OA
ATOM   1587  CB  GLU A  98      40.085  -0.432   2.700  1.00 58.35    -0.029 C 
ATOM   1588  HB1 GLU A  98      40.198  -0.326   3.804  1.00  0.00     0.037 H 
ATOM   1589  HB2 GLU A  98      41.003   0.105   2.364  1.00  0.00     0.037 H 
ATOM   1590  CG  GLU A  98      40.147  -1.903   2.294  1.00 75.75     0.018 C 
ATOM   1591  HG1 GLU A  98      41.217  -2.201   2.195  1.00  0.00     0.049 H 
ATOM   1592  HG2 GLU A  98      39.794  -1.998   1.241  1.00  0.00     0.049 H 
ATOM   1593  CD  GLU A  98      39.427  -2.943   3.146  1.00103.21     0.172 C 
ATOM   1594  OE1 GLU A  98      38.857  -2.588   4.205  1.00 96.52    -0.648 OA
ATOM   1595  OE2 GLU A  98      39.465  -4.133   2.757  1.00 97.69    -0.648 OA
ATOM   1596  N   LYS A  99      37.800   1.397   4.172  1.00 53.35    -0.346 N 
ATOM   1597  HN  LYS A  99      38.521   2.100   4.006  1.00  0.00     0.163 HD
ATOM   1598  CA  LYS A  99      36.889   1.631   5.303  1.00 51.53     0.089 C 
ATOM   1599  HA  LYS A  99      35.965   1.020   5.177  1.00  0.00     0.087 H 
ATOM   1600  C   LYS A  99      36.526   3.118   5.351  1.00 52.54     0.241 C 
ATOM   1601  O   LYS A  99      37.225   3.928   4.751  1.00 51.81    -0.271 OA
ATOM   1602  CB  LYS A  99      37.586   1.261   6.633  1.00 54.60    -0.038 C 
ATOM   1603  HB1 LYS A  99      38.451   1.942   6.811  1.00  0.00     0.036 H 
ATOM   1604  HB2 LYS A  99      36.933   1.538   7.493  1.00  0.00     0.036 H 
ATOM   1605  CG  LYS A  99      38.033  -0.190   6.768  1.00 74.34    -0.061 C 
ATOM   1606  HG1 LYS A  99      37.204  -0.837   7.139  1.00  0.00     0.033 H 
ATOM   1607  HG2 LYS A  99      38.189  -0.661   5.770  1.00  0.00     0.033 H 
ATOM   1608  CD  LYS A  99      39.272  -0.320   7.642  1.00 86.47    -0.043 C 
ATOM   1609  HD1 LYS A  99      40.030   0.462   7.402  1.00  0.00     0.035 H 
ATOM   1610  HD2 LYS A  99      39.063  -0.033   8.699  1.00  0.00     0.035 H 
ATOM   1611  CE  LYS A  99      39.855  -1.713   7.545  1.00100.81     0.080 C 
ATOM   1612  HE1 LYS A  99      40.171  -1.945   6.501  1.00  0.00     0.075 H 
ATOM   1613  HE2 LYS A  99      39.065  -2.490   7.668  1.00  0.00     0.075 H 
ATOM   1614  NZ  LYS A  99      40.973  -1.926   8.506  1.00110.16    -0.079 N 
ATOM   1615  HZ1 LYS A  99      41.366  -2.865   8.441  1.00  0.00     0.274 HD
ATOM   1616  HZ2 LYS A  99      40.684  -1.714   9.461  1.00  0.00     0.274 HD
ATOM   1617  HZ3 LYS A  99      41.696  -1.215   8.393  1.00  0.00     0.274 HD
ATOM   1618  N   ASP A 100      35.458   3.476   6.098  1.00 48.27    -0.346 N 
ATOM   1619  HN  ASP A 100      34.917   2.721   6.519  1.00  0.00     0.163 HD
ATOM   1620  CA  ASP A 100      34.998   4.856   6.364  1.00 47.40     0.098 C 
ATOM   1621  HA  ASP A 100      33.998   4.753   6.846  1.00  0.00     0.088 H 
ATOM   1622  C   ASP A 100      34.767   5.739   5.091  1.00 49.86     0.241 C 
ATOM   1623  O   ASP A 100      35.134   6.913   5.050  1.00 45.70    -0.271 OA
ATOM   1624  CB  ASP A 100      35.906   5.528   7.421  1.00 49.28     0.043 C 
ATOM   1625  HB1 ASP A 100      35.388   6.404   7.876  1.00  0.00     0.052 H 
ATOM   1626  HB2 ASP A 100      36.760   6.046   6.926  1.00  0.00     0.052 H 
ATOM   1627  CG  ASP A 100      36.418   4.582   8.516  1.00 59.94     0.175 C 
ATOM   1628  OD1 ASP A 100      35.578   3.903   9.162  1.00 58.62    -0.648 OA
ATOM   1629  OD2 ASP A 100      37.652   4.567   8.764  1.00 65.08    -0.648 OA
ATOM   1630  N   VAL A 101      34.137   5.137   4.058  1.00 48.74    -0.346 N 
ATOM   1631  HN  VAL A 101      33.874   4.159   4.178  1.00  0.00     0.163 HD
ATOM   1632  CA  VAL A 101      33.799   5.773   2.777  1.00 48.28     0.092 C 
ATOM   1633  HA  VAL A 101      34.752   6.110   2.306  1.00  0.00     0.088 H 
ATOM   1634  C   VAL A 101      32.939   7.020   3.028  1.00 48.02     0.241 C 
ATOM   1635  O   VAL A 101      31.990   6.967   3.815  1.00 45.64    -0.271 OA
ATOM   1636  CB  VAL A 101      33.133   4.734   1.808  1.00 52.90    -0.033 C 
ATOM   1637  HB  VAL A 101      32.516   4.043   2.428  1.00  0.00     0.042 H 
ATOM   1638  CG1 VAL A 101      32.203   5.396   0.788  1.00 53.09    -0.071 C 
ATOM   1639 1HG1 VAL A 101      31.431   6.009   1.309  1.00  0.00     0.028 H 
ATOM   1640 2HG1 VAL A 101      31.745   4.650   0.097  1.00  0.00     0.028 H 
ATOM   1641 3HG1 VAL A 101      32.769   5.992   0.035  1.00  0.00     0.028 H 
ATOM   1642  CG2 VAL A 101      34.186   3.898   1.098  1.00 52.46    -0.071 C 
ATOM   1643 1HG2 VAL A 101      34.863   3.416   1.841  1.00  0.00     0.028 H 
ATOM   1644 2HG2 VAL A 101      34.752   4.494   0.345  1.00  0.00     0.028 H 
ATOM   1645 3HG2 VAL A 101      33.728   3.152   0.407  1.00  0.00     0.028 H 
ATOM   1646  N   GLY A 102      33.351   8.144   2.439  1.00 44.28    -0.351 N 
ATOM   1647  HN  GLY A 102      34.218   8.120   1.902  1.00  0.00     0.163 HD
ATOM   1648  CA  GLY A 102      32.623   9.407   2.524  1.00 42.60     0.069 C 
ATOM   1649  HA1 GLY A 102      32.972  10.090   1.715  1.00  0.00     0.078 H 
ATOM   1650  HA2 GLY A 102      31.563   9.245   2.217  1.00  0.00     0.078 H 
ATOM   1651  C   GLY A 102      32.656  10.133   3.839  1.00 44.59     0.236 C 
ATOM   1652  O   GLY A 102      31.919  11.102   4.027  1.00 44.01    -0.272 OA
ATOM   1653  N   MET A 103      33.547   9.701   4.740  1.00 41.19    -0.346 N 
ATOM   1654  HN  MET A 103      34.110   8.882   4.509  1.00  0.00     0.163 HD
ATOM   1655  CA  MET A 103      33.753  10.337   6.028  1.00 40.54     0.090 C 
ATOM   1656  HA  MET A 103      32.855  10.960   6.249  1.00  0.00     0.087 H 
ATOM   1657  C   MET A 103      34.968  11.269   5.962  1.00 40.33     0.241 C 
ATOM   1658  O   MET A 103      35.785  11.164   5.038  1.00 38.11    -0.271 OA
ATOM   1659  CB  MET A 103      33.884   9.284   7.144  1.00 43.10    -0.030 C 
ATOM   1660  HB1 MET A 103      34.534   8.437   6.824  1.00  0.00     0.037 H 
ATOM   1661  HB2 MET A 103      34.499   9.669   7.991  1.00  0.00     0.037 H 
ATOM   1662  CG  MET A 103      32.542   8.790   7.625  1.00 47.19    -0.021 C 
ATOM   1663  HG1 MET A 103      31.963   9.606   8.117  1.00  0.00     0.049 H 
ATOM   1664  HG2 MET A 103      31.858   8.580   6.770  1.00  0.00     0.049 H 
ATOM   1665  SD  MET A 103      32.697   7.347   8.712  1.00 52.44    -0.173 SA
ATOM   1666  CE  MET A 103      30.974   6.913   8.876  1.00 49.20    -0.035 C 
ATOM   1667  HE1 MET A 103      31.069   6.026   9.544  1.00  0.00     0.041 H 
ATOM   1668  HE2 MET A 103      30.418   6.750   7.923  1.00  0.00     0.041 H 
ATOM   1669  HE3 MET A 103      30.297   7.724   9.233  1.00  0.00     0.041 H 
ATOM   1670  N   TRP A 104      35.043  12.217   6.909  1.00 34.91    -0.346 N 
ATOM   1671  HN  TRP A 104      34.338  12.223   7.646  1.00  0.00     0.163 HD
ATOM   1672  CA  TRP A 104      36.079  13.234   6.935  1.00 34.40     0.093 C 
ATOM   1673  HA  TRP A 104      36.397  13.418   5.882  1.00  0.00     0.088 H 
ATOM   1674  C   TRP A 104      37.312  12.874   7.727  1.00 39.39     0.241 C 
ATOM   1675  O   TRP A 104      37.236  12.131   8.711  1.00 39.64    -0.271 OA
ATOM   1676  CB  TRP A 104      35.525  14.533   7.480  1.00 33.32    -0.012 C 
ATOM   1677  HB1 TRP A 104      35.410  14.468   8.587  1.00  0.00     0.044 H 
ATOM   1678  HB2 TRP A 104      36.293  15.338   7.411  1.00  0.00     0.044 H 
ATOM   1679  CG  TRP A 104      34.244  14.985   6.853  1.00 34.68    -0.028 A 
ATOM   1680  CD1 TRP A 104      33.687  14.549   5.682  1.00 37.42    -0.015 A 
ATOM   1681  HD1 TRP A 104      34.127  13.786   5.018  1.00  0.00     0.112 H 
ATOM   1682  CD2 TRP A 104      33.359  15.971   7.381  1.00 34.98    -0.002 A 
ATOM   1683  NE1 TRP A 104      32.500  15.201   5.455  1.00 37.64    -0.365 N 
ATOM   1684  HE1 TRP A 104      31.890  15.059   4.650  1.00  0.00     0.165 HD
ATOM   1685  CE2 TRP A 104      32.268  16.076   6.489  1.00 39.48     0.042 A 
ATOM   1686  CE3 TRP A 104      33.348  16.737   8.555  1.00 36.62    -0.070 A 
ATOM   1687  HE3 TRP A 104      34.190  16.689   9.266  1.00  0.00     0.084 H 
ATOM   1688  CZ2 TRP A 104      31.187  16.924   6.733  1.00 38.81    -0.056 A 
ATOM   1689  HZ2 TRP A 104      30.348  17.000   6.022  1.00  0.00     0.086 H 
ATOM   1690  CZ3 TRP A 104      32.259  17.555   8.805  1.00 38.78    -0.082 A 
ATOM   1691  HZ3 TRP A 104      32.220  18.135   9.743  1.00  0.00     0.083 H 
ATOM   1692  CH2 TRP A 104      31.207  17.659   7.889  1.00 39.11    -0.081 A 
ATOM   1693  HH2 TRP A 104      30.374  18.349   8.102  1.00  0.00     0.083 H 
ATOM   1694  N   ASN A 105      38.435  13.502   7.349  1.00 35.11    -0.346 N 
ATOM   1695  HN  ASN A 105      38.398  14.082   6.511  1.00  0.00     0.163 HD
ATOM   1696  CA  ASN A 105      39.703  13.410   8.056  1.00 33.91     0.096 C 
ATOM   1697  HA  ASN A 105      39.495  13.121   9.113  1.00  0.00     0.088 H 
ATOM   1698  C   ASN A 105      40.402  14.759   8.059  1.00 36.78     0.241 C 
ATOM   1699  O   ASN A 105      40.469  15.414   7.017  1.00 35.12    -0.271 OA
ATOM   1700  CB  ASN A 105      40.572  12.352   7.439  1.00 33.97     0.024 C 
ATOM   1701  HB1 ASN A 105      40.635  12.493   6.335  1.00  0.00     0.049 H 
ATOM   1702  HB2 ASN A 105      40.065  11.360   7.474  1.00  0.00     0.049 H 
ATOM   1703  CG  ASN A 105      41.942  12.263   8.037  1.00 46.89     0.151 C 
ATOM   1704  OD1 ASN A 105      42.141  12.417   9.238  1.00 39.44    -0.178 OA
ATOM   1705  ND2 ASN A 105      42.922  12.094   7.195  1.00 43.44    -0.381 N 
ATOM   1706 1HD2 ASN A 105      43.855  12.033   7.602  1.00  0.00     0.158 HD
ATOM   1707 2HD2 ASN A 105      42.757  11.966   6.197  1.00  0.00     0.158 HD
ATOM   1708  N   ASP A 106      40.975  15.154   9.211  1.00 34.18    -0.347 N 
ATOM   1709  HN  ASP A 106      40.881  14.583  10.051  1.00  0.00     0.163 HD
ATOM   1710  CA  ASP A 106      41.732  16.402   9.256  1.00 33.97     0.085 C 
ATOM   1711  HA  ASP A 106      41.237  17.127   8.568  1.00  0.00     0.086 H 
ATOM   1712  C   ASP A 106      43.134  16.140   8.727  1.00 35.61     0.175 C 
ATOM   1713  O   ASP A 106      43.722  15.099   9.019  1.00 34.78    -0.175 OA
ATOM   1714  CB  ASP A 106      41.746  17.021  10.661  1.00 35.16     0.044 C 
ATOM   1715  HB1 ASP A 106      40.712  17.324  10.949  1.00  0.00     0.051 H 
ATOM   1716  HB2 ASP A 106      42.248  18.016  10.628  1.00  0.00     0.051 H 
ATOM   1717  CG  ASP A 106      42.358  16.174  11.766  1.00 44.55     0.292 C 
ATOM   1718  OD1 ASP A 106      42.383  14.928  11.623  1.00 45.31    -0.150 OA
ATOM   1719  OD2 ASP A 106      42.706  16.743  12.814  1.00 43.22    -0.263 OA
ATOM   1720  N   GLU A 107      43.628  17.032   7.881  1.00 30.57    -0.357 N 
ATOM   1721  HN  GLU A 107      43.049  17.835   7.636  1.00  0.00     0.162 HD
ATOM   1722  CA  GLU A 107      44.954  16.931   7.280  1.00 30.44     0.089 C 
ATOM   1723  HA  GLU A 107      45.582  16.246   7.896  1.00  0.00     0.087 H 
ATOM   1724  C   GLU A 107      45.587  18.278   7.251  1.00 34.01     0.241 C 
ATOM   1725  O   GLU A 107      44.884  19.283   7.270  1.00 33.69    -0.271 OA
ATOM   1726  CB  GLU A 107      44.875  16.384   5.841  1.00 32.22    -0.029 C 
ATOM   1727  HB1 GLU A 107      45.802  16.646   5.279  1.00  0.00     0.037 H 
ATOM   1728  HB2 GLU A 107      44.122  16.958   5.252  1.00  0.00     0.037 H 
ATOM   1729  CG  GLU A 107      44.599  14.889   5.733  1.00 42.31     0.018 C 
ATOM   1730  HG1 GLU A 107      44.042  14.663   4.794  1.00  0.00     0.049 H 
ATOM   1731  HG2 GLU A 107      43.837  14.579   6.486  1.00  0.00     0.049 H 
ATOM   1732  CD  GLU A 107      45.836  14.014   5.839  1.00 55.59     0.172 C 
ATOM   1733  OE1 GLU A 107      46.368  13.856   6.961  1.00 51.66    -0.648 OA
ATOM   1734  OE2 GLU A 107      46.279  13.488   4.796  1.00 41.97    -0.648 OA
ATOM   1735  N   ARG A 108      46.924  18.314   7.213  1.00 32.86    -0.346 N 
ATOM   1736  HN  ARG A 108      47.425  17.429   7.285  1.00  0.00     0.163 HD
ATOM   1737  CA  ARG A 108      47.722  19.544   7.074  1.00 33.37     0.089 C 
ATOM   1738  HA  ARG A 108      47.449  20.275   7.871  1.00  0.00     0.087 H 
ATOM   1739  C   ARG A 108      47.379  20.106   5.699  1.00 37.29     0.241 C 
ATOM   1740  O   ARG A 108      47.312  19.345   4.736  1.00 35.32    -0.271 OA
ATOM   1741  CB  ARG A 108      49.231  19.227   7.131  1.00 34.15    -0.036 C 
ATOM   1742  HB1 ARG A 108      49.507  18.498   6.334  1.00  0.00     0.036 H 
ATOM   1743  HB2 ARG A 108      49.828  20.108   6.797  1.00  0.00     0.036 H 
ATOM   1744  CG  ARG A 108      49.724  18.731   8.513  1.00 48.19    -0.048 C 
ATOM   1745  HG1 ARG A 108      49.014  17.974   8.920  1.00  0.00     0.035 H 
ATOM   1746  HG2 ARG A 108      49.608  19.541   9.270  1.00  0.00     0.035 H 
ATOM   1747  CD  ARG A 108      51.157  18.178   8.553  1.00 41.15     0.009 C 
ATOM   1748  HD1 ARG A 108      51.161  17.071   8.421  1.00  0.00     0.064 H 
ATOM   1749  HD2 ARG A 108      51.579  18.239   9.583  1.00  0.00     0.064 H 
ATOM   1750  NE  ARG A 108      52.045  18.825   7.583  1.00 53.79    -0.227 N 
ATOM   1751  HE  ARG A 108      52.277  19.807   7.731  1.00  0.00     0.177 HD
ATOM   1752  CZ  ARG A 108      52.569  18.215   6.521  1.00 76.96     0.665 C 
ATOM   1753  NH1 ARG A 108      52.328  16.927   6.299  1.00 55.00    -0.235 N 
ATOM   1754 1HH1 ARG A 108      51.728  16.412   6.944  1.00  0.00     0.174 HD
ATOM   1755 2HH1 ARG A 108      52.729  16.460   5.486  1.00  0.00     0.174 HD
ATOM   1756  NH2 ARG A 108      53.350  18.885   5.682  1.00 76.14    -0.235 N 
ATOM   1757 1HH2 ARG A 108      53.535  19.874   5.852  1.00  0.00     0.174 HD
ATOM   1758 2HH2 ARG A 108      53.751  18.418   4.869  1.00  0.00     0.174 HD
ATOM   1759  N   CYS A 109      47.169  21.416   5.614  1.00 35.44    -0.345 N 
ATOM   1760  HN  CYS A 109      47.322  21.955   6.467  1.00  0.00     0.163 HD
ATOM   1761  CA  CYS A 109      46.742  22.175   4.433  1.00 36.54     0.098 C 
ATOM   1762  HA  CYS A 109      45.826  21.673   4.044  1.00  0.00     0.088 H 
ATOM   1763  C   CYS A 109      47.745  22.206   3.284  1.00 36.61     0.242 C 
ATOM   1764  O   CYS A 109      47.370  22.493   2.141  1.00 34.22    -0.271 OA
ATOM   1765  CB  CYS A 109      46.326  23.579   4.854  1.00 39.32     0.013 C 
ATOM   1766  HB1 CYS A 109      47.210  24.167   5.194  1.00  0.00     0.053 H 
ATOM   1767  HB2 CYS A 109      46.030  24.185   3.966  1.00  0.00     0.053 H 
ATOM   1768  SG  CYS A 109      45.019  23.602   6.112  1.00 45.29    -0.095 SA
ATOM   1769  N   SER A 110      49.027  21.933   3.593  1.00 32.56    -0.344 N 
ATOM   1770  HN  SER A 110      49.248  21.730   4.568  1.00  0.00     0.163 HD
ATOM   1771  CA  SER A 110      50.127  21.908   2.624  1.00 32.15     0.109 C 
ATOM   1772  HA  SER A 110      49.959  22.723   1.882  1.00  0.00     0.090 H 
ATOM   1773  C   SER A 110      50.179  20.572   1.869  1.00 35.81     0.243 C 
ATOM   1774  O   SER A 110      50.872  20.481   0.872  1.00 38.06    -0.271 OA
ATOM   1775  CB  SER A 110      51.458  22.169   3.330  1.00 36.84     0.044 C 
ATOM   1776  HB1 SER A 110      52.311  22.199   2.613  1.00  0.00     0.077 H 
ATOM   1777  HB2 SER A 110      51.529  23.214   3.713  1.00  0.00     0.077 H 
ATOM   1778  OG  SER A 110      51.663  21.212   4.359  1.00 48.44    -0.398 OA
ATOM   1779  HG  SER A 110      52.490  21.374   4.798  1.00  0.00     0.209 HD
ATOM   1780  N   LYS A 111      49.448  19.550   2.327  1.00 32.37    -0.346 N 
ATOM   1781  HN  LYS A 111      48.903  19.685   3.179  1.00  0.00     0.163 HD
ATOM   1782  CA  LYS A 111      49.393  18.235   1.657  1.00 31.83     0.089 C 
ATOM   1783  HA  LYS A 111      50.431  17.850   1.526  1.00  0.00     0.087 H 
ATOM   1784  C   LYS A 111      48.747  18.397   0.287  1.00 38.15     0.241 C 
ATOM   1785  O   LYS A 111      47.901  19.265   0.126  1.00 38.85    -0.271 OA
ATOM   1786  CB  LYS A 111      48.589  17.232   2.499  1.00 33.85    -0.038 C 
ATOM   1787  HB1 LYS A 111      47.576  17.641   2.721  1.00  0.00     0.036 H 
ATOM   1788  HB2 LYS A 111      48.311  16.347   1.881  1.00  0.00     0.036 H 
ATOM   1789  CG  LYS A 111      49.272  16.777   3.797  1.00 48.85    -0.061 C 
ATOM   1790  HG1 LYS A 111      48.519  16.588   4.597  1.00  0.00     0.033 H 
ATOM   1791  HG2 LYS A 111      49.832  17.619   4.268  1.00  0.00     0.033 H 
ATOM   1792  CD  LYS A 111      50.173  15.567   3.604  1.00 64.35    -0.043 C 
ATOM   1793  HD1 LYS A 111      51.064  15.623   4.272  1.00  0.00     0.035 H 
ATOM   1794  HD2 LYS A 111      50.685  15.605   2.614  1.00  0.00     0.035 H 
ATOM   1795  CE  LYS A 111      49.446  14.259   3.784  1.00 82.27     0.080 C 
ATOM   1796  HE1 LYS A 111      50.030  13.407   3.363  1.00  0.00     0.075 H 
ATOM   1797  HE2 LYS A 111      48.549  14.197   3.124  1.00  0.00     0.075 H 
ATOM   1798  NZ  LYS A 111      49.089  14.022   5.209  1.00100.81    -0.079 N 
ATOM   1799  HZ1 LYS A 111      48.597  13.137   5.331  1.00  0.00     0.274 HD
ATOM   1800  HZ2 LYS A 111      48.555  14.801   5.594  1.00  0.00     0.274 HD
ATOM   1801  HZ3 LYS A 111      49.909  14.079   5.813  1.00  0.00     0.274 HD
ATOM   1802  N   LYS A 112      49.145  17.586  -0.700  1.00 36.39    -0.346 N 
ATOM   1803  HN  LYS A 112      49.828  16.855  -0.503  1.00  0.00     0.163 HD
ATOM   1804  CA  LYS A 112      48.620  17.729  -2.051  1.00 36.62     0.089 C 
ATOM   1805  HA  LYS A 112      48.158  18.742  -2.107  1.00  0.00     0.087 H 
ATOM   1806  C   LYS A 112      47.529  16.748  -2.329  1.00 37.90     0.241 C 
ATOM   1807  O   LYS A 112      47.770  15.543  -2.305  1.00 35.31    -0.271 OA
ATOM   1808  CB  LYS A 112      49.736  17.695  -3.116  1.00 41.14    -0.038 C 
ATOM   1809  HB1 LYS A 112      49.305  17.630  -4.142  1.00  0.00     0.036 H 
ATOM   1810  HB2 LYS A 112      50.284  16.725  -3.087  1.00  0.00     0.036 H 
ATOM   1811  CG  LYS A 112      50.704  18.873  -3.003  1.00 56.31    -0.061 C 
ATOM   1812  HG1 LYS A 112      51.225  18.876  -2.017  1.00  0.00     0.033 H 
ATOM   1813  HG2 LYS A 112      50.157  19.841  -2.915  1.00  0.00     0.033 H 
ATOM   1814  CD  LYS A 112      51.701  18.902  -4.159  1.00 70.39    -0.043 C 
ATOM   1815  HD1 LYS A 112      51.332  19.557  -4.982  1.00  0.00     0.035 H 
ATOM   1816  HD2 LYS A 112      51.715  17.923  -4.693  1.00  0.00     0.035 H 
ATOM   1817  CE  LYS A 112      53.101  19.304  -3.739  1.00 85.64     0.080 C 
ATOM   1818  HE1 LYS A 112      53.844  19.057  -4.533  1.00  0.00     0.075 H 
ATOM   1819  HE2 LYS A 112      53.480  18.642  -2.925  1.00  0.00     0.075 H 
ATOM   1820  NZ  LYS A 112      53.194  20.740  -3.348  1.00 98.87    -0.079 N 
ATOM   1821  HZ1 LYS A 112      54.136  21.010  -3.065  1.00  0.00     0.274 HD
ATOM   1822  HZ2 LYS A 112      52.515  20.966  -2.621  1.00  0.00     0.274 HD
ATOM   1823  HZ3 LYS A 112      52.847  21.345  -4.092  1.00  0.00     0.274 HD
ATOM   1824  N   LYS A 113      46.286  17.267  -2.556  1.00 33.92    -0.346 N 
ATOM   1825  HN  LYS A 113      46.171  18.280  -2.543  1.00  0.00     0.163 HD
ATOM   1826  CA  LYS A 113      45.100  16.423  -2.820  1.00 32.49     0.089 C 
ATOM   1827  HA  LYS A 113      45.442  15.394  -3.079  1.00  0.00     0.087 H 
ATOM   1828  C   LYS A 113      44.307  16.995  -4.008  1.00 33.74     0.241 C 
ATOM   1829  O   LYS A 113      44.484  18.153  -4.352  1.00 32.10    -0.271 OA
ATOM   1830  CB  LYS A 113      44.190  16.346  -1.580  1.00 34.51    -0.038 C 
ATOM   1831  HB1 LYS A 113      43.648  17.309  -1.428  1.00  0.00     0.036 H 
ATOM   1832  HB2 LYS A 113      43.322  15.672  -1.769  1.00  0.00     0.036 H 
ATOM   1833  CG  LYS A 113      44.914  15.941  -0.328  1.00 34.46    -0.061 C 
ATOM   1834  HG1 LYS A 113      45.733  16.663  -0.103  1.00  0.00     0.033 H 
ATOM   1835  HG2 LYS A 113      45.515  15.019  -0.509  1.00  0.00     0.033 H 
ATOM   1836  CD  LYS A 113      44.040  15.763   0.864  1.00 37.92    -0.043 C 
ATOM   1837  HD1 LYS A 113      43.236  15.009   0.693  1.00  0.00     0.035 H 
ATOM   1838  HD2 LYS A 113      43.387  16.648   1.048  1.00  0.00     0.035 H 
ATOM   1839  CE  LYS A 113      44.898  15.427   2.052  1.00 38.80     0.080 C 
ATOM   1840  HE1 LYS A 113      45.734  16.156   2.166  1.00  0.00     0.075 H 
ATOM   1841  HE2 LYS A 113      44.360  15.625   3.008  1.00  0.00     0.075 H 
ATOM   1842  NZ  LYS A 113      45.404  14.032   1.997  1.00 31.97    -0.079 N 
ATOM   1843  HZ1 LYS A 113      45.986  13.804   2.803  1.00  0.00     0.274 HD
ATOM   1844  HZ2 LYS A 113      45.896  13.851   1.122  1.00  0.00     0.274 HD
ATOM   1845  HZ3 LYS A 113      44.639  13.365   1.892  1.00  0.00     0.274 HD
ATOM   1846  N   LEU A 114      43.482  16.175  -4.655  1.00 30.49    -0.346 N 
ATOM   1847  HN  LEU A 114      43.444  15.192  -4.385  1.00  0.00     0.163 HD
ATOM   1848  CA  LEU A 114      42.624  16.651  -5.750  1.00 30.25     0.089 C 
ATOM   1849  HA  LEU A 114      43.247  17.227  -6.473  1.00  0.00     0.087 H 
ATOM   1850  C   LEU A 114      41.533  17.586  -5.171  1.00 32.12     0.241 C 
ATOM   1851  O   LEU A 114      41.035  17.379  -4.065  1.00 29.99    -0.271 OA
ATOM   1852  CB  LEU A 114      41.956  15.478  -6.492  1.00 30.48    -0.035 C 
ATOM   1853  HB1 LEU A 114      41.140  15.057  -5.859  1.00  0.00     0.037 H 
ATOM   1854  HB2 LEU A 114      41.369  15.873  -7.354  1.00  0.00     0.037 H 
ATOM   1855  CG  LEU A 114      42.870  14.331  -6.978  1.00 33.82    -0.059 C 
ATOM   1856  HG  LEU A 114      43.340  13.848  -6.090  1.00  0.00     0.038 H 
ATOM   1857  CD1 LEU A 114      42.076  13.289  -7.734  1.00 34.16    -0.073 C 
ATOM   1858 1HD1 LEU A 114      41.269  12.911  -7.064  1.00  0.00     0.028 H 
ATOM   1859 2HD1 LEU A 114      42.716  12.471  -8.139  1.00  0.00     0.028 H 
ATOM   1860 3HD1 LEU A 114      41.684  13.669  -8.706  1.00  0.00     0.028 H 
ATOM   1861  CD2 LEU A 114      43.957  14.840  -7.881  1.00 33.36    -0.073 C 
ATOM   1862 1HD2 LEU A 114      44.542  15.608  -7.324  1.00  0.00     0.028 H 
ATOM   1863 2HD2 LEU A 114      43.565  15.220  -8.853  1.00  0.00     0.028 H 
ATOM   1864 3HD2 LEU A 114      44.597  14.022  -8.286  1.00  0.00     0.028 H 
ATOM   1865  N   ALA A 115      41.232  18.645  -5.905  1.00 28.09    -0.346 N 
ATOM   1866  HN  ALA A 115      41.751  18.797  -6.770  1.00  0.00     0.163 HD
ATOM   1867  CA  ALA A 115      40.208  19.597  -5.546  1.00 27.64     0.086 C 
ATOM   1868  HA  ALA A 115      40.243  19.818  -4.454  1.00  0.00     0.086 H 
ATOM   1869  C   ALA A 115      38.847  18.957  -5.932  1.00 31.12     0.240 C 
ATOM   1870  O   ALA A 115      38.714  18.421  -7.049  1.00 29.76    -0.271 OA
ATOM   1871  CB  ALA A 115      40.422  20.856  -6.350  1.00 28.83    -0.049 C 
ATOM   1872  HB1 ALA A 115      41.399  21.316  -6.073  1.00  0.00     0.030 H 
ATOM   1873  HB2 ALA A 115      39.575  21.573  -6.242  1.00  0.00     0.030 H 
ATOM   1874  HB3 ALA A 115      40.339  20.674  -7.447  1.00  0.00     0.030 H 
ATOM   1875  N   LEU A 116      37.877  18.948  -4.989  1.00 26.71    -0.346 N 
ATOM   1876  HN  LEU A 116      38.118  19.281  -4.056  1.00  0.00     0.163 HD
ATOM   1877  CA  LEU A 116      36.516  18.496  -5.216  1.00 26.93     0.089 C 
ATOM   1878  HA  LEU A 116      36.485  18.058  -6.241  1.00  0.00     0.087 H 
ATOM   1879  C   LEU A 116      35.593  19.758  -5.230  1.00 30.91     0.241 C 
ATOM   1880  O   LEU A 116      35.317  20.356  -4.191  1.00 29.11    -0.271 OA
ATOM   1881  CB  LEU A 116      36.116  17.357  -4.219  1.00 27.86    -0.035 C 
ATOM   1882  HB1 LEU A 116      36.822  16.505  -4.351  1.00  0.00     0.037 H 
ATOM   1883  HB2 LEU A 116      36.362  17.689  -3.183  1.00  0.00     0.037 H 
ATOM   1884  CG  LEU A 116      34.654  16.800  -4.231  1.00 32.65    -0.059 C 
ATOM   1885  HG  LEU A 116      34.012  17.624  -3.840  1.00  0.00     0.038 H 
ATOM   1886  CD1 LEU A 116      34.111  16.478  -5.645  1.00 32.59    -0.073 C 
ATOM   1887 1HD1 LEU A 116      34.246  17.329  -6.352  1.00  0.00     0.028 H 
ATOM   1888 2HD1 LEU A 116      33.045  16.154  -5.603  1.00  0.00     0.028 H 
ATOM   1889 3HD1 LEU A 116      34.565  15.543  -6.048  1.00  0.00     0.028 H 
ATOM   1890  CD2 LEU A 116      34.469  15.635  -3.263  1.00 33.50    -0.073 C 
ATOM   1891 1HD2 LEU A 116      34.860  15.867  -2.245  1.00  0.00     0.028 H 
ATOM   1892 2HD2 LEU A 116      34.923  14.700  -3.666  1.00  0.00     0.028 H 
ATOM   1893 3HD2 LEU A 116      33.403  15.311  -3.221  1.00  0.00     0.028 H 
ATOM   1894  N   CYS A 117      35.204  20.204  -6.446  1.00 28.40    -0.345 N 
ATOM   1895  HN  CYS A 117      35.493  19.649  -7.252  1.00  0.00     0.163 HD
ATOM   1896  CA  CYS A 117      34.413  21.399  -6.721  1.00 27.74     0.098 C 
ATOM   1897  HA  CYS A 117      34.488  22.059  -5.826  1.00  0.00     0.088 H 
ATOM   1898  C   CYS A 117      32.919  21.130  -6.966  1.00 28.93     0.242 C 
ATOM   1899  O   CYS A 117      32.548  20.115  -7.518  1.00 26.03    -0.271 OA
ATOM   1900  CB  CYS A 117      35.013  22.167  -7.906  1.00 28.61     0.013 C 
ATOM   1901  HB1 CYS A 117      34.668  21.724  -8.869  1.00  0.00     0.053 H 
ATOM   1902  HB2 CYS A 117      34.553  23.180  -7.985  1.00  0.00     0.053 H 
ATOM   1903  SG  CYS A 117      36.821  22.296  -7.883  1.00 32.93    -0.095 SA
ATOM   1904  N   TYR A 118      32.087  22.087  -6.628  1.00 25.74    -0.346 N 
ATOM   1905  HN  TYR A 118      32.435  22.910  -6.136  1.00  0.00     0.163 HD
ATOM   1906  CA  TYR A 118      30.680  21.983  -6.948  1.00 27.75     0.093 C 
ATOM   1907  HA  TYR A 118      30.595  21.337  -7.853  1.00  0.00     0.088 H 
ATOM   1908  C   TYR A 118      30.137  23.329  -7.314  1.00 30.73     0.241 C 
ATOM   1909  O   TYR A 118      30.705  24.371  -6.972  1.00 27.58    -0.271 OA
ATOM   1910  CB  TYR A 118      29.862  21.301  -5.821  1.00 30.34    -0.014 C 
ATOM   1911  HB1 TYR A 118      30.500  20.567  -5.276  1.00  0.00     0.043 H 
ATOM   1912  HB2 TYR A 118      29.104  20.613  -6.262  1.00  0.00     0.043 H 
ATOM   1913  CG  TYR A 118      29.201  22.240  -4.842  1.00 34.06    -0.056 A 
ATOM   1914  CD1 TYR A 118      29.941  23.198  -4.157  1.00 35.10    -0.074 A 
ATOM   1915  HD1 TYR A 118      31.023  23.285  -4.352  1.00  0.00     0.084 H 
ATOM   1916  CD2 TYR A 118      27.871  22.063  -4.472  1.00 37.29    -0.074 A 
ATOM   1917  HD2 TYR A 118      27.281  21.258  -4.941  1.00  0.00     0.084 H 
ATOM   1918  CE1 TYR A 118      29.347  24.049  -3.231  1.00 35.56    -0.051 A 
ATOM   1919  HE1 TYR A 118      29.936  24.855  -2.762  1.00  0.00     0.087 H 
ATOM   1920  CE2 TYR A 118      27.270  22.886  -3.518  1.00 39.38    -0.051 A 
ATOM   1921  HE2 TYR A 118      26.208  22.746  -3.256  1.00  0.00     0.087 H 
ATOM   1922  CZ  TYR A 118      28.015  23.881  -2.901  1.00 43.78     0.065 A 
ATOM   1923  OH  TYR A 118      27.432  24.722  -1.981  1.00 45.72    -0.361 OA
ATOM   1924  HH  TYR A 118      27.942  25.403  -1.559  1.00  0.00     0.217 HD
ATOM   1925  N   THR A 119      29.023  23.293  -8.001  1.00 28.77    -0.346 N 
ATOM   1926  HN  THR A 119      28.672  22.385  -8.306  1.00  0.00     0.163 HD
ATOM   1927  CA  THR A 119      28.269  24.468  -8.348  1.00 30.07     0.087 C 
ATOM   1928  HA  THR A 119      28.333  25.172  -7.485  1.00  0.00     0.087 H 
ATOM   1929  C   THR A 119      26.796  24.086  -8.518  1.00 33.93     0.112 C 
ATOM   1930  HC  THR A 119      26.018  24.863  -8.426  1.00  0.00     0.146 H 
ATOM   1931  O   THR A 119      26.463  22.902  -8.760  1.00 32.59    -0.305 OA
ATOM   1932  CB  THR A 119      28.867  25.187  -9.574  1.00 37.84     0.058 C 
ATOM   1933  HB  THR A 119      29.968  25.270  -9.418  1.00  0.00     0.086 H 
ATOM   1934  OG1 THR A 119      28.328  26.516  -9.622  1.00 45.31    -0.393 OA
ATOM   1935  HG1 THR A 119      28.696  26.959 -10.377  1.00  0.00     0.210 HD
ATOM   1936  CG2 THR A 119      28.634  24.439 -10.888  1.00 32.71    -0.050 C 
ATOM   1937 1HG2 THR A 119      29.066  24.959 -11.775  1.00  0.00     0.031 H 
ATOM   1938 2HG2 THR A 119      27.549  24.234 -11.040  1.00  0.00     0.031 H 
ATOM   1939 3HG2 THR A 119      29.012  23.392 -10.820  1.00  0.00     0.031 H 
ATOM   1940 CA   CA  A 301      43.859  13.298  10.862  1.00 41.20     0.000 Ca
ATOM   1941  CAD 4WC A 302      42.862   1.514   7.203  1.00 66.76    -0.062 C 
ATOM   1942 1HAD 4WC A 302      41.943   2.140   7.285  1.00  0.00     0.033 H 
ATOM   1943 2HAD 4WC A 302      42.458   0.715   6.539  1.00  0.00     0.033 H 
ATOM   1944  CAC 4WC A 302      43.304   0.956   8.574  1.00 67.96    -0.065 C 
ATOM   1945 1HAC 4WC A 302      43.492   1.771   9.312  1.00  0.00     0.033 H 
ATOM   1946 2HAC 4WC A 302      42.467   0.443   9.102  1.00  0.00     0.033 H 
ATOM   1947  CAB 4WC A 302      44.535   0.030   8.412  1.00 68.38    -0.065 C 
ATOM   1948 1HAB 4WC A 302      44.272  -0.915   7.881  1.00  0.00     0.033 H 
ATOM   1949 2HAB 4WC A 302      44.853  -0.407   9.387  1.00  0.00     0.033 H 
ATOM   1950  CAG 4WC A 302      45.705   0.778   7.709  1.00 68.09    -0.065 C 
ATOM   1951 1HAG 4WC A 302      46.606   0.129   7.609  1.00  0.00     0.033 H 
ATOM   1952 2HAG 4WC A 302      46.138   1.570   8.363  1.00  0.00     0.033 H 
ATOM   1953  CAF 4WC A 302      45.257   1.349   6.340  1.00 66.56    -0.062 C 
ATOM   1954 1HAF 4WC A 302      46.091   1.859   5.805  1.00  0.00     0.033 H 
ATOM   1955 2HAF 4WC A 302      45.056   0.544   5.595  1.00  0.00     0.033 H 
ATOM   1956  CAE 4WC A 302      44.029   2.284   6.537  1.00 66.33    -0.051 C 
ATOM   1957  HAE 4WC A 302      44.325   3.129   7.201  1.00  0.00     0.040 H 
ATOM   1958  CAH 4WC A 302      43.542   2.856   5.200  1.00 65.23    -0.028 C 
ATOM   1959 1HAH 4WC A 302      42.451   3.086   5.230  1.00  0.00     0.038 H 
ATOM   1960 2HAH 4WC A 302      43.534   2.076   4.403  1.00  0.00     0.038 H 
ATOM   1961  CAI 4WC A 302      44.363   4.086   4.773  1.00 63.98     0.123 C 
ATOM   1962  HAI 4WC A 302      45.438   3.794   4.822  1.00  0.00     0.100 H 
ATOM   1963  CBM 4WC A 302      44.056   4.436   3.302  1.00 66.34     0.203 C 
ATOM   1964  OBO 4WC A 302      44.548   3.675   2.440  1.00 66.74    -0.646 OA
ATOM   1965  OBN 4WC A 302      43.357   5.452   3.070  1.00 66.21    -0.646 OA
ATOM   1966  C1  GAL A 303      47.264   7.295   6.680  1.00 59.02     0.159 C 
ATOM   1967  H1  GAL A 303      47.995   7.093   5.862  1.00  0.00     0.133 H 
ATOM   1968  C2  GAL A 303      46.243   6.136   6.783  1.00 59.99     0.110 C 
ATOM   1969  H2  GAL A 303      45.681   6.225   7.742  1.00  0.00     0.094 H 
ATOM   1970  C3  GAL A 303      45.235   6.199   5.584  1.00 57.37     0.096 C 
ATOM   1971  H3  GAL A 303      45.798   6.027   4.637  1.00  0.00     0.091 H 
ATOM   1972  C4  GAL A 303      44.566   7.586   5.512  1.00 51.00     0.090 C 
ATOM   1973  H4  GAL A 303      43.862   7.624   4.648  1.00  0.00     0.091 H 
ATOM   1974  C5  GAL A 303      45.654   8.655   5.346  1.00 51.14     0.089 C 
ATOM   1975  H5  GAL A 303      46.200   8.483   4.389  1.00  0.00     0.090 H 
ATOM   1976  C6  GAL A 303      45.044  10.061   5.340  1.00 44.31     0.043 C 
ATOM   1977  H61 GAL A 303      45.725  10.817   5.797  1.00  0.00     0.078 H 
ATOM   1978  H62 GAL A 303      44.196  10.154   6.058  1.00  0.00     0.078 H 
ATOM   1979  O2  GAL A 303      46.956   4.899   6.768  1.00 62.65    -0.388 OA
ATOM   1980  H2  GAL A 303      46.329   4.188   6.831  1.00  0.00     0.210 HD
ATOM   1981  O3  GAL A 303      44.182   5.192   5.688  1.00 59.44    -0.364 OA
ATOM   1982  O4  GAL A 303      43.850   7.809   6.738  1.00 46.67    -0.390 OA
ATOM   1983  H4  GAL A 303      43.438   8.664   6.694  1.00  0.00     0.210 HD
ATOM   1984  O5  GAL A 303      46.593   8.596   6.456  1.00 57.39    -0.348 OA
ATOM   1985  O6  GAL A 303      44.662  10.415   4.003  1.00 41.69    -0.398 OA
ATOM   1986  H6  GAL A 303      44.284  11.287   3.999  1.00  0.00     0.209 HD
ATOM   1987  O1  Q6Z A 304      47.950   7.378   7.955  1.00 56.54    -0.351 OA
ATOM   1988  CAR Q6Z A 304      49.262   7.926   7.844  1.00 52.90     0.067 C 
ATOM   1989  HAR Q6Z A 304      49.281   8.621   6.972  1.00  0.00     0.087 H 
ATOM   1990  CAW Q6Z A 304      50.340   6.815   7.614  1.00 51.19    -0.038 C 
ATOM   1991 1HAW Q6Z A 304      50.090   6.159   6.748  1.00  0.00     0.036 H 
ATOM   1992 2HAW Q6Z A 304      50.321   6.039   8.414  1.00  0.00     0.036 H 
ATOM   1993  CAV Q6Z A 304      51.734   7.468   7.467  1.00 50.18    -0.062 C 
ATOM   1994 1HAV Q6Z A 304      52.524   6.714   7.243  1.00  0.00     0.033 H 
ATOM   1995 2HAV Q6Z A 304      51.813   8.073   6.534  1.00  0.00     0.033 H 
ATOM   1996  CAU Q6Z A 304      52.078   8.311   8.738  1.00 49.93    -0.059 C 
ATOM   1997 1HAU Q6Z A 304      52.276   7.654   9.617  1.00  0.00     0.033 H 
ATOM   1998 2HAU Q6Z A 304      53.081   8.790   8.645  1.00  0.00     0.033 H 
ATOM   1999  CAT Q6Z A 304      50.966   9.377   9.063  1.00 48.69    -0.030 C 
ATOM   2000  HAT Q6Z A 304      50.975  10.148   8.257  1.00  0.00     0.043 H 
ATOM   2001  CAA Q6Z A 304      51.288  10.069  10.394  1.00 46.44    -0.070 C 
ATOM   2002 1HAA Q6Z A 304      52.308  10.518  10.351  1.00  0.00     0.028 H 
ATOM   2003 2HAA Q6Z A 304      51.170   9.381  11.263  1.00  0.00     0.028 H 
ATOM   2004 3HAA Q6Z A 304      50.512  10.819  10.675  1.00  0.00     0.028 H 
ATOM   2005  CAS Q6Z A 304      49.528   8.744   9.124  1.00 49.73     0.070 C 
ATOM   2006  HAS Q6Z A 304      49.423   8.100  10.028  1.00  0.00     0.088 H 
ATOM   2007  OAX Q6Z A 304      48.520   9.786   9.123  1.00 45.15    -0.350 OA
ATOM   2008  C1  FUC A 305      47.849  10.086  10.354  1.00 41.20     0.159 C 
ATOM   2009  H1  FUC A 305      48.608  10.149  11.168  1.00  0.00     0.133 H 
ATOM   2010  C2  FUC A 305      47.190  11.465  10.189  1.00 40.58     0.110 C 
ATOM   2011  H2  FUC A 305      46.775  11.768  11.179  1.00  0.00     0.094 H 
ATOM   2012  C3  FUC A 305      45.993  11.397   9.159  1.00 38.74     0.092 C 
ATOM   2013  H3  FUC A 305      46.388  11.171   8.141  1.00  0.00     0.091 H 
ATOM   2014  C4  FUC A 305      44.979  10.313   9.573  1.00 39.39     0.087 C 
ATOM   2015  H4  FUC A 305      44.201  10.210   8.781  1.00  0.00     0.091 H 
ATOM   2016  C5  FUC A 305      45.712   8.957   9.759  1.00 42.21     0.065 C 
ATOM   2017  H5  FUC A 305      46.170   8.699   8.776  1.00  0.00     0.086 H 
ATOM   2018  C6  FUC A 305      44.772   7.815  10.123  1.00 41.36    -0.050 C 
ATOM   2019  H61 FUC A 305      45.298   6.841  10.257  1.00  0.00     0.031 H 
ATOM   2020  H62 FUC A 305      43.950   7.723   9.375  1.00  0.00     0.031 H 
ATOM   2021  H63 FUC A 305      44.170   8.069  11.027  1.00  0.00     0.031 H 
ATOM   2022  O2  FUC A 305      48.166  12.436   9.805  1.00 41.39    -0.388 OA
ATOM   2023  H2  FUC A 305      47.759  13.288   9.703  1.00  0.00     0.210 HD
ATOM   2024  O3  FUC A 305      45.293  12.656   9.137  1.00 39.40    -0.390 OA
ATOM   2025  H3  FUC A 305      44.574  12.615   8.518  1.00  0.00     0.210 HD
ATOM   2026  O4  FUC A 305      44.364  10.713  10.795  1.00 37.58    -0.390 OA
ATOM   2027  H4  FUC A 305      43.739  10.045  11.050  1.00  0.00     0.210 HD
ATOM   2028  O5  FUC A 305      46.828   9.089  10.736  1.00 40.85    -0.351 OA
TER    2029      FUC A 305 
