# Supplementary material for: Computational Pipeline for Accelerating the Design of Glycomimetics
Source: J Chem Inf Model. 2025 Nov 27;65(24):13374–85. doi: 10.1021/acs.jcim.5c02282 (PMC12728930; doi:10.1021/acs.jcim.5c02282)
Supplement: Supplementary file 2 [file ci5c02282_si_002.zip › gm_supp/Test/E-selectin/4c16/output/natural_ligand.pdb]

TITLE     Generated by GMML                                                     
LINK        O3   GAL A 303                CAI  4WC A 302                  1.45  
LINK        O1   Q6Z A 304                C1   GAL A 303                  1.45  
LINK        OAX  Q6Z A 304                C1   FUC A 305                  1.43  
ATOM      1 CAD  4WC A 302      42.862   1.514   7.203                       C  
ATOM      2 1HAD 4WC A 302      41.943   2.140   7.285                       H  
ATOM      3 2HAD 4WC A 302      42.458   0.715   6.539                       H  
ATOM      4 CAC  4WC A 302      43.304   0.956   8.574                       C  
ATOM      5 1HAC 4WC A 302      43.492   1.771   9.312                       H  
ATOM      6 2HAC 4WC A 302      42.467   0.443   9.102                       H  
ATOM      7 CAB  4WC A 302      44.535   0.030   8.412                       C  
ATOM      8 1HAB 4WC A 302      44.272  -0.915   7.881                       H  
ATOM      9 2HAB 4WC A 302      44.853  -0.407   9.387                       H  
ATOM     10 CAG  4WC A 302      45.705   0.778   7.709                       C  
ATOM     11 1HAG 4WC A 302      46.606   0.129   7.609                       H  
ATOM     12 2HAG 4WC A 302      46.138   1.570   8.363                       H  
ATOM     13 CAF  4WC A 302      45.257   1.349   6.340                       C  
ATOM     14 1HAF 4WC A 302      46.091   1.859   5.805                       H  
ATOM     15 2HAF 4WC A 302      45.056   0.544   5.595                       H  
ATOM     16 CAE  4WC A 302      44.029   2.284   6.537                       C  
ATOM     17 HAE  4WC A 302      44.325   3.129   7.201                       H  
ATOM     18 CAH  4WC A 302      43.542   2.856   5.200                       C  
ATOM     19 1HAH 4WC A 302      42.451   3.086   5.230                       H  
ATOM     20 2HAH 4WC A 302      43.534   2.076   4.403                       H  
ATOM     21 CAI  4WC A 302      44.363   4.086   4.773                       C  
ATOM     22 HAI  4WC A 302      45.438   3.794   4.822                       H  
ATOM     23 CBM  4WC A 302      44.056   4.436   3.302                       C  
ATOM     24 OBO  4WC A 302      44.548   3.675   2.440                       O  
ATOM     25 OBN  4WC A 302      43.357   5.452   3.070                       O  
ATOM     26 C1   GAL A 303      47.264   7.295   6.680                       C  
ATOM     27 H1   GAL A 303      47.995   7.093   5.862                       H  
ATOM     28 C2   GAL A 303      46.243   6.136   6.783                       C  
ATOM     29 H2   GAL A 303      45.681   6.225   7.742                       H  
ATOM     30 C3   GAL A 303      45.235   6.199   5.584                       C  
ATOM     31 H3   GAL A 303      45.798   6.027   4.637                       H  
ATOM     32 C4   GAL A 303      44.566   7.586   5.512                       C  
ATOM     33 H4   GAL A 303      43.862   7.624   4.648                       H  
ATOM     34 C5   GAL A 303      45.654   8.655   5.346                       C  
ATOM     35 H5   GAL A 303      46.200   8.483   4.389                       H  
ATOM     36 C6   GAL A 303      45.044  10.061   5.340                       C  
ATOM     37 H61  GAL A 303      45.725  10.817   5.797                       H  
ATOM     38 H62  GAL A 303      44.196  10.154   6.058                       H  
ATOM     39 O2   GAL A 303      46.956   4.899   6.768                       O  
ATOM     40 H2   GAL A 303      46.329   4.188   6.831                       H  
ATOM     41 O3   GAL A 303      44.182   5.192   5.688                       O  
ATOM     42 O4   GAL A 303      43.850   7.809   6.738                       O  
ATOM     43 H4   GAL A 303      43.438   8.664   6.694                       H  
ATOM     44 O5   GAL A 303      46.593   8.596   6.456                       O  
ATOM     45 O6   GAL A 303      44.662  10.415   4.003                       O  
ATOM     46 H6   GAL A 303      44.284  11.287   3.999                       H  
ATOM     47 O1   Q6Z A 304      47.950   7.378   7.955                       O  
ATOM     48 CAR  Q6Z A 304      49.262   7.926   7.844                       C  
ATOM     49 HAR  Q6Z A 304      49.281   8.621   6.972                       H  
ATOM     50 CAW  Q6Z A 304      50.340   6.815   7.614                       C  
ATOM     51 1HAW Q6Z A 304      50.090   6.159   6.748                       H  
ATOM     52 2HAW Q6Z A 304      50.321   6.039   8.414                       H  
ATOM     53 CAV  Q6Z A 304      51.734   7.468   7.467                       C  
ATOM     54 1HAV Q6Z A 304      52.524   6.714   7.243                       H  
ATOM     55 2HAV Q6Z A 304      51.813   8.073   6.534                       H  
ATOM     56 CAU  Q6Z A 304      52.078   8.311   8.738                       C  
ATOM     57 1HAU Q6Z A 304      52.276   7.654   9.617                       H  
ATOM     58 2HAU Q6Z A 304      53.081   8.790   8.645                       H  
ATOM     59 CAT  Q6Z A 304      50.966   9.377   9.063                       C  
ATOM     60 HAT  Q6Z A 304      50.975  10.148   8.257                       H  
ATOM     61 CAA  Q6Z A 304      51.288  10.069  10.394                       C  
ATOM     62 1HAA Q6Z A 304      52.308  10.518  10.351                       H  
ATOM     63 2HAA Q6Z A 304      51.170   9.381  11.263                       H  
ATOM     64 3HAA Q6Z A 304      50.512  10.819  10.675                       H  
ATOM     65 CAS  Q6Z A 304      49.528   8.744   9.124                       C  
ATOM     66 HAS  Q6Z A 304      49.423   8.100  10.028                       H  
ATOM     67 OAX  Q6Z A 304      48.520   9.786   9.123                       O  
ATOM     68 C1   FUC A 305      47.849  10.086  10.354                       C  
ATOM     69 H1   FUC A 305      48.608  10.149  11.168                       H  
ATOM     70 C2   FUC A 305      47.190  11.465  10.189                       C  
ATOM     71 H2   FUC A 305      46.775  11.768  11.179                       H  
ATOM     72 C3   FUC A 305      45.993  11.397   9.159                       C  
ATOM     73 H3   FUC A 305      46.388  11.171   8.141                       H  
ATOM     74 C4   FUC A 305      44.979  10.313   9.573                       C  
ATOM     75 H4   FUC A 305      44.201  10.210   8.781                       H  
ATOM     76 C5   FUC A 305      45.712   8.957   9.759                       C  
ATOM     77 H5   FUC A 305      46.170   8.699   8.776                       H  
ATOM     78 C6   FUC A 305      44.772   7.815  10.123                       C  
ATOM     79 H61  FUC A 305      45.298   6.841  10.257                       H  
ATOM     80 H62  FUC A 305      43.950   7.723   9.375                       H  
ATOM     81 H63  FUC A 305      44.170   8.069  11.027                       H  
ATOM     82 O2   FUC A 305      48.166  12.436   9.805                       O  
ATOM     83 H2   FUC A 305      47.759  13.288   9.703                       H  
ATOM     84 O3   FUC A 305      45.293  12.656   9.137                       O  
ATOM     85 H3   FUC A 305      44.574  12.615   8.518                       H  
ATOM     86 O4   FUC A 305      44.364  10.713  10.795                       O  
ATOM     87 H4   FUC A 305      43.739  10.045  11.050                       H  
ATOM     88 O5   FUC A 305      46.828   9.089  10.736                       O  
TER      89      FUC A 305                                                      
CONECT    1    2    3    4   16                                                 
CONECT    2    1                                                                
CONECT    3    1                                                                
CONECT    4    1    5    6    7                                                 
CONECT    5    4                                                                
CONECT    6    4                                                                
CONECT    7    4    8   10    9                                                 
CONECT    8    7                                                                
CONECT    9    7                                                                
CONECT   10    7   11   12   13                                                 
CONECT   11   10                                                                
CONECT   12   10                                                                
CONECT   13   10   14   15   16                                                 
CONECT   14   13                                                                
CONECT   15   13                                                                
CONECT   16    1   13   17   18                                                 
CONECT   17   16                                                                
CONECT   18   16   19   20   21                                                 
CONECT   19   18                                                                
CONECT   20   18                                                                
CONECT   21   18   22   23   41                                                 
CONECT   22   21                                                                
CONECT   23   21   24   25                                                      
CONECT   24   23                                                                
CONECT   25   23                                                                
CONECT   26   27   28   44   47                                                 
CONECT   27   26                                                                
CONECT   28   26   29   30   39                                                 
CONECT   29   28                                                                
CONECT   30   28   31   32   41                                                 
CONECT   31   30                                                                
CONECT   32   30   33   34   42                                                 
CONECT   33   32                                                                
CONECT   34   32   36   35   44                                                 
CONECT   35   34                                                                
CONECT   36   34   37   45   38                                                 
CONECT   37   36                                                                
CONECT   38   36                                                                
CONECT   39   28   40                                                           
CONECT   40   39                                                                
CONECT   41   21   30                                                           
CONECT   42   32   43                                                           
CONECT   43   42                                                                
CONECT   44   26   34                                                           
CONECT   45   36   46                                                           
CONECT   46   45                                                                
CONECT   47   26   48                                                           
CONECT   48   47   49   50   65                                                 
CONECT   49   48                                                                
CONECT   50   48   51   52   53                                                 
CONECT   51   50                                                                
CONECT   52   50                                                                
CONECT   53   50   55   54   56                                                 
CONECT   54   53                                                                
CONECT   55   53                                                                
CONECT   56   53   59   57   58                                                 
CONECT   57   56                                                                
CONECT   58   56                                                                
CONECT   59   56   60   61   65                                                 
CONECT   60   59                                                                
CONECT   61   59   63   64   62                                                 
CONECT   62   61                                                                
CONECT   63   61                                                                
CONECT   64   61                                                                
CONECT   65   48   59   66   67                                                 
CONECT   66   65                                                                
CONECT   67   65   68                                                           
CONECT   68   67   69   70   88                                                 
CONECT   69   68                                                                
CONECT   70   68   82   71   72                                                 
CONECT   71   70                                                                
CONECT   72   70   84   73   74                                                 
CONECT   73   72                                                                
CONECT   74   72   75   76   86                                                 
CONECT   75   74                                                                
CONECT   76   74   77   78   88                                                 
CONECT   77   76                                                                
CONECT   78   76   80   79   81                                                 
CONECT   79   78                                                                
CONECT   80   78                                                                
CONECT   81   78                                                                
CONECT   82   70   83                                                           
CONECT   83   82                                                                
CONECT   84   72   85                                                           
CONECT   85   84                                                                
CONECT   86   74   87                                                           
CONECT   87   86                                                                
CONECT   88   68   76                                                           
END                                                                             
