# Supplementary material for: Computational Pipeline for Accelerating the Design of Glycomimetics
Source: J Chem Inf Model. 2025 Nov 27;65(24):13374–85. doi: 10.1021/acs.jcim.5c02282 (PMC12728930; doi:10.1021/acs.jcim.5c02282)
Supplement: Supplementary file 2 [file ci5c02282_si_002.zip › gm_supp/Test/E-selectin/4c16/output/natural_pdb2glycam.log]

OLDNAME   RENAMED   IFGLYCAM  G_TYPE    G_CHARGE  
CAD       CAD       NO        NONE      -0.0620   
1HAD      1HAD      NO        NONE      0.0330    
2HAD      2HAD      NO        NONE      0.0330    
CAC       CAC       NO        NONE      -0.0650   
1HAC      1HAC      NO        NONE      0.0330    
2HAC      2HAC      NO        NONE      0.0330    
CAB       CAB       NO        NONE      -0.0650   
1HAB      1HAB      NO        NONE      0.0330    
2HAB      2HAB      NO        NONE      0.0330    
CAG       CAG       NO        NONE      -0.0650   
1HAG      1HAG      NO        NONE      0.0330    
2HAG      2HAG      NO        NONE      0.0330    
CAF       CAF       NO        NONE      -0.0620   
1HAF      1HAF      NO        NONE      0.0330    
2HAF      2HAF      NO        NONE      0.0330    
CAE       CAE       NO        NONE      -0.0510   
HAE       HAE       NO        NONE      0.0400    
CAH       CAH       NO        NONE      -0.0280   
1HAH      1HAH      NO        NONE      0.0380    
2HAH      2HAH      NO        NONE      0.0380    
CAI       CAI       NO        NONE      0.1230    
HAI       HAI       NO        NONE      0.1000    
CBM       CBM       NO        NONE      0.2030    
OBO       OBO       NO        NONE      -0.6460   
OBN       OBN       NO        NONE      -0.6460   
C1        C1        YES       Cg        0.3740    
H1        H1        YES       H2        0.0000    
C2        C2        YES       Cg        0.3570    
H2        H2        YES       H1        0.0000    
C3        C3        YES       Cg        0.2590    
H3        H3        YES       H1        0.0000    
C4        C4        YES       Cg        0.2030    
H4        H4        YES       H1        0.0000    
C5        C5        YES       Cg        0.1400    
H5        H5        YES       H1        0.0000    
C6        C6        YES       Cg        0.3190    
H61       H61       YES       H1        0.0000    
H62       H62       YES       H1        0.0000    
O2        O2        YES       Oh        -0.7260   
H2        H2        YES       Ho        0.4320    
O3        O3        YES       Oh        -0.4550   
O4        O4        YES       Oh        -0.6640   
H4        H4        YES       Ho        0.4370    
O5        O5        YES       Os        -0.4020   
O6        O6        YES       Oh        -0.6930   
H6        H6        YES       Ho        0.4190    
O1        O1        NO        NONE      -0.3510   
CAR       CAR       NO        NONE      0.0670    
HAR       HAR       NO        NONE      0.0870    
CAW       CAW       NO        NONE      -0.0380   
1HAW      1HAW      NO        NONE      0.0360    
2HAW      2HAW      NO        NONE      0.0360    
CAV       CAV       NO        NONE      -0.0620   
1HAV      1HAV      NO        NONE      0.0330    
2HAV      2HAV      NO        NONE      0.0330    
CAU       CAU       NO        NONE      -0.0590   
1HAU      1HAU      NO        NONE      0.0330    
2HAU      2HAU      NO        NONE      0.0330    
CAT       CAT       NO        NONE      -0.0300   
HAT       HAT       NO        NONE      0.0430    
CAA       CAA       NO        NONE      -0.0700   
1HAA      1HAA      NO        NONE      0.0280    
2HAA      2HAA      NO        NONE      0.0280    
3HAA      3HAA      NO        NONE      0.0280    
CAS       CAS       NO        NONE      0.0700    
HAS       HAS       NO        NONE      0.0880    
OAX       OAX       NO        NONE      -0.3500   
C1        C1        YES       Cg        0.3990    
H1        H1        YES       H2        0.0000    
C2        C2        YES       Cg        0.4560    
H2        H2        YES       H1        0.0000    
C3        C3        YES       Cg        0.2280    
H3        H3        YES       H1        0.0000    
C4        C4        YES       Cg        0.2630    
H4        H4        YES       H1        0.0000    
C5        C5        YES       Cg        0.1870    
H5        H5        YES       H1        0.0000    
C6        C6        YES       Cg        0.0650   
H61       H61       YES       Hc        0.0000    
H62       H62       YES       Hc        0.0000    
H63       H63       YES       Hc        0.0000    
O2        O2        YES       Oh        -0.8040   
H2        H2        YES       Ho        0.4530    
O3        O3        YES       Oh        -0.6930   
H3        H3        YES       Ho        0.4260    
O4        O4        YES       Oh        -0.7390   
H4        H4        YES       Ho        0.4470    
O5        O5        YES       Os        -0.4940   
