# Supplementary material for: Computational Pipeline for Accelerating the Design of Glycomimetics
Source: J Chem Inf Model. 2025 Nov 27;65(24):13374–85. doi: 10.1021/acs.jcim.5c02282 (PMC12728930; doi:10.1021/acs.jcim.5c02282)
Supplement: Supplementary file 2 [file ci5c02282_si_002.zip › gm_supp/Test/E-selectin/4c16/output/natural_receptor.pdb]

TITLE     Generated by GMML                                                     
ATOM      1 N    TRP A   1      22.841  19.942  -8.581                       N  
ATOM      2 CA   TRP A   1      24.231  20.268  -8.360                       C  
ATOM      3 C    TRP A   1      25.103  19.717  -9.478                       C  
ATOM      4 O    TRP A   1      24.714  18.763 -10.143                       O  
ATOM      5 CB   TRP A   1      24.683  19.737  -6.977                       C  
ATOM      6 CG   TRP A   1      23.914  20.317  -5.816                       C  
ATOM      7 CD1  TRP A   1      23.033  19.662  -5.010                       C  
ATOM      8 CD2  TRP A   1      23.896  21.691  -5.397                       C  
ATOM      9 NE1  TRP A   1      22.461  20.541  -4.120                       N  
ATOM     10 CE2  TRP A   1      22.993  21.790  -4.320                       C  
ATOM     11 CE3  TRP A   1      24.533  22.849  -5.844                       C  
ATOM     12 CZ2  TRP A   1      22.765  22.995  -3.639                       C  
ATOM     13 CZ3  TRP A   1      24.269  24.055  -5.202                       C  
ATOM     14 CH2  TRP A   1      23.443  24.104  -4.075                       C  
ATOM     15 N    SER A   2      26.276  20.328  -9.704                       N  
ATOM     16 CA   SER A   2      27.236  19.872 -10.693                       C  
ATOM     17 C    SER A   2      28.585  19.757  -9.998                       C  
ATOM     18 O    SER A   2      28.950  20.644  -9.225                       O  
ATOM     19 CB   SER A   2      27.357  20.837 -11.873                       C  
ATOM     20 OG   SER A   2      26.103  21.064 -12.495                       O  
ATOM     21 N    TYR A   3      29.317  18.691 -10.287                       N  
ATOM     22 CA   TYR A   3      30.615  18.450  -9.652                       C  
ATOM     23 C    TYR A   3      31.728  18.410 -10.640                       C  
ATOM     24 O    TYR A   3      31.502  18.110 -11.809                       O  
ATOM     25 CB   TYR A   3      30.591  17.113  -8.894                       C  
ATOM     26 CG   TYR A   3      29.591  17.132  -7.778                       C  
ATOM     27 CD1  TYR A   3      29.890  17.735  -6.564                       C  
ATOM     28 CD2  TYR A   3      28.302  16.634  -7.963                       C  
ATOM     29 CE1  TYR A   3      28.933  17.839  -5.556                       C  
ATOM     30 CE2  TYR A   3      27.339  16.733  -6.959                       C  
ATOM     31 CZ   TYR A   3      27.673  17.300  -5.742                       C  
ATOM     32 OH   TYR A   3      26.738  17.395  -4.731                       O  
ATOM     33 N    ASN A   4      32.943  18.705 -10.173                       N  
ATOM     34 CA   ASN A   4      34.152  18.566 -10.968                       C  
ATOM     35 C    ASN A   4      35.335  18.406 -10.075                       C  
ATOM     36 O    ASN A   4      35.337  18.916  -8.947                       O  
ATOM     37 CB   ASN A   4      34.379  19.648 -12.050                       C  
ATOM     38 CG   ASN A   4      34.944  19.041 -13.344                       C  
ATOM     39 OD1  ASN A   4      35.565  17.954 -13.349                       O  
ATOM     40 ND2  ASN A   4      34.720  19.702 -14.481                       N  
ATOM     41 N    THR A   5      36.336  17.680 -10.560                       N  
ATOM     42 CA   THR A   5      37.549  17.488  -9.797                       C  
ATOM     43 C    THR A   5      38.743  17.956 -10.582                       C  
ATOM     44 O    THR A   5      38.715  17.944 -11.814                       O  
ATOM     45 CB   THR A   5      37.694  16.055  -9.269                       C  
ATOM     46 OG1  THR A   5      37.723  15.134 -10.347                       O  
ATOM     47 CG2  THR A   5      36.605  15.678  -8.302                       C  
ATOM     48 N    SER A   6      39.805  18.347  -9.871                       N  
ATOM     49 CA   SER A   6      41.067  18.714 -10.493                       C  
ATOM     50 C    SER A   6      41.733  17.414 -10.998                       C  
ATOM     51 O    SER A   6      41.361  16.318 -10.550                       O  
ATOM     52 CB   SER A   6      41.967  19.416  -9.489                       C  
ATOM     53 OG   SER A   6      42.460  18.491  -8.540                       O  
ATOM     54 N    THR A   7      42.673  17.538 -11.947                       N  
ATOM     55 CA   THR A   7      43.418  16.401 -12.503                       C  
ATOM     56 C    THR A   7      44.626  16.113 -11.606                       C  
ATOM     57 O    THR A   7      44.887  14.955 -11.253                       O  
ATOM     58 CB   THR A   7      43.794  16.722 -13.942                       C  
ATOM     59 OG1  THR A   7      42.579  16.828 -14.693                       O  
ATOM     60 CG2  THR A   7      44.737  15.694 -14.564                       C  
ATOM     61 N    GLU A   8      45.313  17.184 -11.218                       N  
ATOM     62 CA   GLU A   8      46.489  17.173 -10.378                       C  
ATOM     63 C    GLU A   8      46.175  17.467  -8.908                       C  
ATOM     64 O    GLU A   8      45.259  18.228  -8.603                       O  
ATOM     65 CB   GLU A   8      47.497  18.201 -10.910                       C  
ATOM     66 CG   GLU A   8      48.192  17.760 -12.193                       C  
ATOM     67 CD   GLU A   8      49.034  16.502 -12.068                       C  
ATOM     68 OE1  GLU A   8      50.139  16.578 -11.480                       O  
ATOM     69 OE2  GLU A   8      48.571  15.431 -12.526                       O  
ATOM     70 N    ALA A   9      46.944  16.839  -8.009                       N  
ATOM     71 CA   ALA A   9      46.849  17.011  -6.571                       C  
ATOM     72 C    ALA A   9      47.482  18.348  -6.223                       C  
ATOM     73 O    ALA A   9      48.481  18.718  -6.829                       O  
ATOM     74 CB   ALA A   9      47.555  15.871  -5.858                       C  
ATOM     75 N    MET A  10      46.898  19.089  -5.277                       N  
ATOM     76 CA   MET A  10      47.392  20.414  -4.915                       C  
ATOM     77 C    MET A  10      47.114  20.775  -3.455                       C  
ATOM     78 O    MET A  10      46.395  20.069  -2.773                       O  
ATOM     79 CB   MET A  10      46.848  21.481  -5.888                       C  
ATOM     80 CG   MET A  10      45.313  21.571  -5.948                       C  
ATOM     81 SD   MET A  10      44.742  22.600  -7.340                       S  
ATOM     82 CE   MET A  10      44.792  21.463  -8.613                       C  
ATOM     83 N    THR A  11      47.714  21.855  -2.958                       N  
ATOM     84 CA   THR A  11      47.479  22.259  -1.570                       C  
ATOM     85 C    THR A  11      46.028  22.723  -1.404                       C  
ATOM     86 O    THR A  11      45.305  22.867  -2.396                       O  
ATOM     87 CB   THR A  11      48.426  23.390  -1.158                       C  
ATOM     88 OG1  THR A  11      48.062  24.540  -1.895                       O  
ATOM     89 CG2  THR A  11      49.895  23.037  -1.380                       C  
ATOM     90 N    TYR A  12      45.617  22.980  -0.179                       N  
ATOM     91 CA   TYR A  12      44.248  23.415   0.042                       C  
ATOM     92 C    TYR A  12      43.981  24.728  -0.613                       C  
ATOM     93 O    TYR A  12      42.913  24.877  -1.217                       O  
ATOM     94 CB   TYR A  12      43.912  23.484   1.531                       C  
ATOM     95 CG   TYR A  12      42.432  23.638   1.791                       C  
ATOM     96 CD1  TYR A  12      41.623  22.528   1.971                       C  
ATOM     97 CD2  TYR A  12      41.852  24.898   1.926                       C  
ATOM     98 CE1  TYR A  12      40.273  22.654   2.281                       C  
ATOM     99 CE2  TYR A  12      40.484  25.040   2.191                       C  
ATOM    100 CZ   TYR A  12      39.704  23.909   2.383                       C  
ATOM    101 OH   TYR A  12      38.354  23.982   2.648                       O  
ATOM    102 N    ASP A  13      44.913  25.695  -0.459                       N  
ATOM    103 CA   ASP A  13      44.768  27.049  -1.004                       C  
ATOM    104 C    ASP A  13      44.737  27.071  -2.497                       C  
ATOM    105 O    ASP A  13      43.916  27.779  -3.082                       O  
ATOM    106 CB   ASP A  13      45.779  28.041  -0.432                       C  
ATOM    107 CG   ASP A  13      45.618  28.282   1.053                       C  
ATOM    108 OD1  ASP A  13      44.453  28.243   1.549                       O  
ATOM    109 OD2  ASP A  13      46.655  28.438   1.739                       O  
ATOM    110 N    GLU A  14      45.544  26.202  -3.105                       N  
ATOM    111 CA   GLU A  14      45.587  26.033  -4.553                       C  
ATOM    112 C    GLU A  14      44.268  25.377  -4.997                       C  
ATOM    113 O    GLU A  14      43.740  25.766  -6.028                       O  
ATOM    114 CB   GLU A  14      46.781  25.182  -4.970                       C  
ATOM    115 CG   GLU A  14      48.135  25.861  -4.806                       C  
ATOM    116 CD   GLU A  14      49.360  24.956  -4.848                       C  
ATOM    117 OE1  GLU A  14      49.192  23.715  -4.875                       O  
ATOM    118 OE2  GLU A  14      50.494  25.489  -4.828                       O  
ATOM    119 N    ALA A  15      43.751  24.400  -4.231                       N  
ATOM    120 CA   ALA A  15      42.477  23.708  -4.550                       C  
ATOM    121 C    ALA A  15      41.294  24.692  -4.545                       C  
ATOM    122 O    ALA A  15      40.501  24.673  -5.478                       O  
ATOM    123 CB   ALA A  15      42.205  22.555  -3.592                       C  
ATOM    124 N    SER A  16      41.215  25.568  -3.537                       N  
ATOM    125 CA   SER A  16      40.175  26.574  -3.463                       C  
ATOM    126 C    SER A  16      40.292  27.566  -4.636                       C  
ATOM    127 O    SER A  16      39.269  27.959  -5.219                       O  
ATOM    128 CB   SER A  16      40.253  27.301  -2.127                       C  
ATOM    129 OG   SER A  16      39.507  28.507  -2.195                       O  
ATOM    130 N    ALA A  17      41.535  27.986  -4.964                       N  
ATOM    131 CA   ALA A  17      41.800  28.908  -6.071                       C  
ATOM    132 C    ALA A  17      41.421  28.250  -7.383                       C  
ATOM    133 O    ALA A  17      40.867  28.927  -8.217                       O  
ATOM    134 CB   ALA A  17      43.271  29.282  -6.102                       C  
ATOM    135 N    TYR A  18      41.693  26.916  -7.555                       N  
ATOM    136 CA   TYR A  18      41.352  26.160  -8.749                       C  
ATOM    137 C    TYR A  18      39.803  26.154  -8.921                       C  
ATOM    138 O    TYR A  18      39.287  26.482  -9.985                       O  
ATOM    139 CB   TYR A  18      41.898  24.705  -8.637                       C  
ATOM    140 CG   TYR A  18      41.413  23.776  -9.736                       C  
ATOM    141 CD1  TYR A  18      40.206  23.096  -9.619                       C  
ATOM    142 CD2  TYR A  18      42.190  23.528 -10.857                       C  
ATOM    143 CE1  TYR A  18      39.755  22.239 -10.624                       C  
ATOM    144 CE2  TYR A  18      41.739  22.695 -11.879                       C  
ATOM    145 CZ   TYR A  18      40.516  22.057 -11.762                       C  
ATOM    146 OH   TYR A  18      40.050  21.258 -12.779                       O  
ATOM    147 N    CYX A  19      39.068  25.786  -7.876                       N  
ATOM    148 CA   CYX A  19      37.602  25.787  -7.974                       C  
ATOM    149 C    CYX A  19      37.057  27.138  -8.426                       C  
ATOM    150 O    CYX A  19      36.258  27.181  -9.363                       O  
ATOM    151 CB   CYX A  19      36.932  25.310  -6.682                       C  
ATOM    152 SG   CYX A  19      37.208  23.560  -6.281                       S  
ATOM    153 N    GLN A  20      37.477  28.240  -7.753                       N  
ATOM    154 CA   GLN A  20      37.043  29.623  -8.001                       C  
ATOM    155 C    GLN A  20      37.359  30.207  -9.390                       C  
ATOM    156 O    GLN A  20      36.556  30.981  -9.933                       O  
ATOM    157 CB   GLN A  20      37.505  30.562  -6.882                       C  
ATOM    158 CG   GLN A  20      36.798  30.242  -5.554                       C  
ATOM    159 CD   GLN A  20      37.106  31.202  -4.443                       C  
ATOM    160 OE1  GLN A  20      37.185  32.411  -4.626                       O  
ATOM    161 NE2  GLN A  20      37.248  30.683  -3.251                       N  
ATOM    162 N    GLN A  21      38.503  29.821  -9.961                       N  
ATOM    163 CA   GLN A  21      38.914  30.206 -11.309                       C  
ATOM    164 C    GLN A  21      37.901  29.613 -12.298                       C  
ATOM    165 O    GLN A  21      37.539  30.263 -13.274                       O  
ATOM    166 CB   GLN A  21      40.329  29.672 -11.590                       C  
ATOM    167 CG   GLN A  21      41.427  30.584 -11.018                       C  
ATOM    168 CD   GLN A  21      42.811  29.964 -11.003                       C  
ATOM    169 OE1  GLN A  21      43.284  29.394 -11.997                       O  
ATOM    170 NE2  GLN A  21      43.522  30.121  -9.889                       N  
ATOM    171 N    ARG A  22      37.400  28.402 -11.996                       N  
ATOM    172 CA   ARG A  22      36.387  27.681 -12.765                       C  
ATOM    173 C    ARG A  22      34.925  28.051 -12.407                       C  
ATOM    174 O    ARG A  22      34.006  27.343 -12.821                       O  
ATOM    175 CB   ARG A  22      36.621  26.171 -12.634                       C  
ATOM    176 CG   ARG A  22      37.963  25.709 -13.153                       C  
ATOM    177 CD   ARG A  22      38.070  24.202 -13.076                       C  
ATOM    178 NE   ARG A  22      37.093  23.526 -13.934                       N  
ATOM    179 CZ   ARG A  22      37.306  23.187 -15.202                       C  
ATOM    180 NH1  ARG A  22      38.464  23.472 -15.788                       N  
ATOM    181 NH2  ARG A  22      36.362  22.571 -15.896                       N  
ATOM    182 N    TYR A  23      34.701  29.170 -11.669                       N  
ATOM    183 CA   TYR A  23      33.349  29.657 -11.293                       C  
ATOM    184 C    TYR A  23      32.610  28.628 -10.422                       C  
ATOM    185 O    TYR A  23      31.398  28.412 -10.588                       O  
ATOM    186 CB   TYR A  23      32.489  30.070 -12.548                       C  
ATOM    187 CG   TYR A  23      33.219  30.998 -13.494                       C  
ATOM    188 CD1  TYR A  23      33.374  32.348 -13.195                       C  
ATOM    189 CD2  TYR A  23      33.816  30.513 -14.654                       C  
ATOM    190 CE1  TYR A  23      34.053  33.207 -14.059                       C  
ATOM    191 CE2  TYR A  23      34.526  31.355 -15.508                       C  
ATOM    192 CZ   TYR A  23      34.637  32.705 -15.210                       C  
ATOM    193 OH   TYR A  23      35.381  33.540 -16.023                       O  
ATOM    194 N    THR A  24      33.358  27.943  -9.549                       N  
ATOM    195 CA   THR A  24      32.820  26.916  -8.637                       C  
ATOM    196 C    THR A  24      33.452  27.126  -7.255                       C  
ATOM    197 O    THR A  24      34.158  28.113  -7.043                       O  
ATOM    198 CB   THR A  24      33.044  25.455  -9.167                       C  
ATOM    199 OG1  THR A  24      34.427  25.152  -9.288                       O  
ATOM    200 CG2  THR A  24      32.349  25.172 -10.482                       C  
ATOM    201 N    HIS A  25      33.182  26.198  -6.312                       N  
ATOM    202 CA   HIS A  25      33.725  26.229  -4.938                       C  
ATOM    203 C    HIS A  25      34.012  24.817  -4.480                       C  
ATOM    204 O    HIS A  25      33.373  23.891  -4.932                       O  
ATOM    205 CB   HIS A  25      32.706  26.872  -3.968                       C  
ATOM    206 CG   HIS A  25      32.409  28.306  -4.278                       C  
ATOM    207 ND1  HIS A  25      31.303  28.667  -5.021                       N  
ATOM    208 CD2  HIS A  25      33.103  29.425  -3.963                       C  
ATOM    209 CE1  HIS A  25      31.353  29.983  -5.138                       C  
ATOM    210 NE2  HIS A  25      32.423  30.485  -4.527                       N  
ATOM    211 N    LEU A  26      34.914  24.634  -3.510                       N  
ATOM    212 CA   LEU A  26      35.128  23.296  -2.930                       C  
ATOM    213 C    LEU A  26      33.810  22.871  -2.296                       C  
ATOM    214 O    LEU A  26      33.146  23.711  -1.705                       O  
ATOM    215 CB   LEU A  26      36.214  23.369  -1.853                       C  
ATOM    216 CG   LEU A  26      37.642  23.560  -2.355                       C  
ATOM    217 CD1  LEU A  26      38.522  24.044  -1.221                       C  
ATOM    218 CD2  LEU A  26      38.190  22.266  -2.960                       C  
ATOM    219 N    VAL A  27      33.410  21.603  -2.441                       N  
ATOM    220 CA   VAL A  27      32.124  21.109  -1.907                       C  
ATOM    221 C    VAL A  27      31.813  21.649  -0.524                       C  
ATOM    222 O    VAL A  27      32.627  21.520   0.395                       O  
ATOM    223 CB   VAL A  27      31.926  19.583  -1.974                       C  
ATOM    224 CG1  VAL A  27      31.429  19.151  -3.339                       C  
ATOM    225 CG2  VAL A  27      33.191  18.847  -1.591                       C  
ATOM    226 N    ALA A  28      30.656  22.319  -0.427                       N  
ATOM    227 CA   ALA A  28      30.138  22.998   0.762                       C  
ATOM    228 C    ALA A  28      28.866  22.348   1.274                       C  
ATOM    229 O    ALA A  28      28.128  22.954   2.068                       O  
ATOM    230 CB   ALA A  28      29.850  24.447   0.405                       C  
ATOM    231 N    ILE A  29      28.588  21.136   0.808                       N  
ATOM    232 CA   ILE A  29      27.403  20.417   1.253                       C  
ATOM    233 C    ILE A  29      27.805  19.022   1.680                       C  
ATOM    234 O    ILE A  29      28.867  18.527   1.263                       O  
ATOM    235 CB   ILE A  29      26.198  20.455   0.238                       C  
ATOM    236 CG1  ILE A  29      26.531  19.783  -1.131                       C  
ATOM    237 CG2  ILE A  29      25.627  21.911   0.053                       C  
ATOM    238 CD1  ILE A  29      25.253  19.594  -2.098                       C  
ATOM    239 N    GLN A  30      26.979  18.407   2.539                       N  
ATOM    240 CA   GLN A  30      27.174  17.039   3.017                       C  
ATOM    241 C    GLN A  30      25.805  16.385   3.282                       C  
ATOM    242 O    GLN A  30      25.020  16.951   4.027                       O  
ATOM    243 CB   GLN A  30      28.032  17.017   4.297                       C  
ATOM    244 CG   GLN A  30      28.365  15.601   4.792                       C  
ATOM    245 CD   GLN A  30      29.546  14.934   4.097                       C  
ATOM    246 OE1  GLN A  30      30.454  15.579   3.540                       O  
ATOM    247 NE2  GLN A  30      29.604  13.612   4.197                       N  
ATOM    248 N    ASN A  31      25.521  15.225   2.639                       N  
ATOM    249 CA   ASN A  31      24.309  14.394   2.789                       C  
ATOM    250 C    ASN A  31      24.581  12.992   2.269                       C  
ATOM    251 O    ASN A  31      25.451  12.827   1.415                       O  
ATOM    252 CB   ASN A  31      23.039  15.011   2.152                       C  
ATOM    253 CG   ASN A  31      22.995  15.031   0.643                       C  
ATOM    254 OD1  ASN A  31      22.934  13.987  -0.016                       O  
ATOM    255 ND2  ASN A  31      23.022  16.227   0.059                       N  
ATOM    256 N    LYS A  32      23.824  11.992   2.764                       N  
ATOM    257 CA   LYS A  32      23.959  10.574   2.415                       C  
ATOM    258 C    LYS A  32      23.893  10.313   0.921                       C  
ATOM    259 O    LYS A  32      24.713   9.566   0.391                       O  
ATOM    260 CB   LYS A  32      22.900   9.707   3.145                       C  
ATOM    261 CG   LYS A  32      22.799   9.900   4.663                       C  
ATOM    262 CD   LYS A  32      21.646   9.075   5.248                       C  
ATOM    263 CE   LYS A  32      21.318   9.431   6.680                       C  
ATOM    264 NZ   LYS A  32      20.074   8.754   7.140                       N  
ATOM    265 N    GLU A  33      22.897  10.895   0.253                       N  
ATOM    266 CA   GLU A  33      22.679  10.763  -1.186                       C  
ATOM    267 C    GLU A  33      23.923  11.212  -1.992                       C  
ATOM    268 O    GLU A  33      24.378  10.485  -2.883                       O  
ATOM    269 CB   GLU A  33      21.440  11.576  -1.616                       C  
ATOM    270 CG   GLU A  33      20.160  11.261  -0.854                       C  
ATOM    271 CD   GLU A  33      18.944  12.038  -1.327                       C  
ATOM    272 OE1  GLU A  33      18.952  13.288  -1.216                       O  
ATOM    273 OE2  GLU A  33      17.979  11.397  -1.808                       O  
ATOM    274 N    GLU A  34      24.451  12.412  -1.664                       N  
ATOM    275 CA   GLU A  34      25.613  13.086  -2.277                       C  
ATOM    276 C    GLU A  34      26.870  12.240  -2.203                       C  
ATOM    277 O    GLU A  34      27.586  12.140  -3.203                       O  
ATOM    278 CB   GLU A  34      25.811  14.461  -1.627                       C  
ATOM    279 CG   GLU A  34      27.110  15.186  -1.964                       C  
ATOM    280 CD   GLU A  34      28.003  15.483  -0.774                       C  
ATOM    281 OE1  GLU A  34      27.483  15.504   0.364                       O  
ATOM    282 OE2  GLU A  34      29.226  15.671  -0.972                       O  
ATOM    283 N    ILE A  35      27.102  11.582  -1.035                       N  
ATOM    284 CA   ILE A  35      28.258  10.721  -0.800                       C  
ATOM    285 C    ILE A  35      28.168   9.462  -1.621                       C  
ATOM    286 O    ILE A  35      29.169   9.051  -2.220                       O  
ATOM    287 CB   ILE A  35      28.473  10.441   0.718                       C  
ATOM    288 CG1  ILE A  35      28.786  11.724   1.505                       C  
ATOM    289 CG2  ILE A  35      29.506   9.340   0.981                       C  
ATOM    290 CD1  ILE A  35      29.760  12.669   0.881                       C  
ATOM    291 N    GLU A  36      26.963   8.867  -1.680                       N  
ATOM    292 CA   GLU A  36      26.725   7.670  -2.465                       C  
ATOM    293 C    GLU A  36      26.990   8.004  -3.907                       C  
ATOM    294 O    GLU A  36      27.656   7.225  -4.586                       O  
ATOM    295 CB   GLU A  36      25.280   7.165  -2.283                       C  
ATOM    296 CG   GLU A  36      25.039   5.791  -2.891                       C  
ATOM    297 CD   GLU A  36      23.614   5.402  -3.251                       C  
ATOM    298 OE1  GLU A  36      22.678   6.197  -2.999                       O  
ATOM    299 OE2  GLU A  36      23.439   4.289  -3.796                       O  
ATOM    300 N    TYR A  37      26.485   9.179  -4.376                       N  
ATOM    301 CA   TYR A  37      26.692   9.617  -5.749                       C  
ATOM    302 C    TYR A  37      28.183   9.838  -6.056                       C  
ATOM    303 O    TYR A  37      28.732   9.211  -6.974                       O  
ATOM    304 CB   TYR A  37      25.829  10.847  -6.071                       C  
ATOM    305 CG   TYR A  37      26.125  11.460  -7.426                       C  
ATOM    306 CD1  TYR A  37      25.765  10.812  -8.598                       C  
ATOM    307 CD2  TYR A  37      26.822  12.663  -7.534                       C  
ATOM    308 CE1  TYR A  37      26.068  11.351  -9.845                       C  
ATOM    309 CE2  TYR A  37      27.122  13.217  -8.779                       C  
ATOM    310 CZ   TYR A  37      26.729  12.561  -9.934                       C  
ATOM    311 OH   TYR A  37      27.029  13.084 -11.175                       O  
ATOM    312 N    LEU A  38      28.824  10.724  -5.288                       N  
ATOM    313 CA   LEU A  38      30.249  11.084  -5.421                       C  
ATOM    314 C    LEU A  38      31.169   9.867  -5.299                       C  
ATOM    315 O    LEU A  38      32.097   9.727  -6.105                       O  
ATOM    316 CB   LEU A  38      30.673  12.182  -4.407                       C  
ATOM    317 CG   LEU A  38      30.170  13.615  -4.642                       C  
ATOM    318 CD1  LEU A  38      30.753  14.569  -3.644                       C  
ATOM    319 CD2  LEU A  38      30.519  14.142  -6.040                       C  
ATOM    320 N    ASN A  39      30.853   8.931  -4.375                       N  
ATOM    321 CA   ASN A  39      31.668   7.734  -4.244                       C  
ATOM    322 C    ASN A  39      31.520   6.818  -5.438                       C  
ATOM    323 O    ASN A  39      32.443   6.055  -5.722                       O  
ATOM    324 CB   ASN A  39      31.396   7.003  -2.941                       C  
ATOM    325 CG   ASN A  39      32.605   6.235  -2.524                       C  
ATOM    326 OD1  ASN A  39      32.734   5.054  -2.804                       O  
ATOM    327 ND2  ASN A  39      33.547   6.914  -1.905                       N  
ATOM    328 N    SER A  40      30.383   6.904  -6.169                       N  
ATOM    329 CA   SER A  40      30.212   6.079  -7.367                       C  
ATOM    330 C    SER A  40      30.858   6.672  -8.608                       C  
ATOM    331 O    SER A  40      31.314   5.904  -9.448                       O  
ATOM    332 CB   SER A  40      28.746   5.747  -7.619                       C  
ATOM    333 OG   SER A  40      28.018   6.868  -8.089                       O  
ATOM    334 N    ILE A  41      30.942   8.027  -8.719                       N  
ATOM    335 CA   ILE A  41      31.497   8.713  -9.904                       C  
ATOM    336 C    ILE A  41      32.961   9.115  -9.860                       C  
ATOM    337 O    ILE A  41      33.538   9.396 -10.913                       O  
ATOM    338 CB   ILE A  41      30.612   9.871 -10.432                       C  
ATOM    339 CG1  ILE A  41      30.637  11.118  -9.517                       C  
ATOM    340 CG2  ILE A  41      29.204   9.392 -10.714                       C  
ATOM    341 CD1  ILE A  41      30.453  12.415 -10.263                       C  
ATOM    342 N    LEU A  42      33.552   9.192  -8.663                       N  
ATOM    343 CA   LEU A  42      34.934   9.632  -8.533                       C  
ATOM    344 C    LEU A  42      35.954   8.506  -8.487                       C  
ATOM    345 O    LEU A  42      35.692   7.456  -7.915                       O  
ATOM    346 CB   LEU A  42      35.100  10.594  -7.347                       C  
ATOM    347 CG   LEU A  42      34.237  11.877  -7.365                       C  
ATOM    348 CD1  LEU A  42      34.450  12.687  -6.084                       C  
ATOM    349 CD2  LEU A  42      34.495  12.708  -8.594                       C  
ATOM    350 N    SER A  43      37.120   8.738  -9.096                       N  
ATOM    351 CA   SER A  43      38.190   7.750  -9.155                       C  
ATOM    352 C    SER A  43      38.993   7.790  -7.862                       C  
ATOM    353 O    SER A  43      39.164   8.865  -7.271                       O  
ATOM    354 CB   SER A  43      39.119   8.036 -10.329                       C  
ATOM    355 OG   SER A  43      38.404   8.359 -11.507                       O  
ATOM    356 N    TYR A  44      39.496   6.609  -7.430                       N  
ATOM    357 CA   TYR A  44      40.320   6.499  -6.243                       C  
ATOM    358 C    TYR A  44      41.641   7.248  -6.441                       C  
ATOM    359 O    TYR A  44      42.278   7.126  -7.482                       O  
ATOM    360 CB   TYR A  44      40.595   5.033  -5.880                       C  
ATOM    361 CG   TYR A  44      41.508   4.877  -4.677                       C  
ATOM    362 CD1  TYR A  44      41.022   5.032  -3.380                       C  
ATOM    363 CD2  TYR A  44      42.860   4.569  -4.835                       C  
ATOM    364 CE1  TYR A  44      41.861   4.909  -2.270                       C  
ATOM    365 CE2  TYR A  44      43.712   4.463  -3.734                       C  
ATOM    366 CZ   TYR A  44      43.205   4.619  -2.451                       C  
ATOM    367 OH   TYR A  44      44.034   4.495  -1.357                       O  
ATOM    368 N    SER A  45      42.019   8.035  -5.435                       N  
ATOM    369 CA   SER A  45      43.289   8.738  -5.335                       C  
ATOM    370 C    SER A  45      43.754   8.436  -3.932                       C  
ATOM    371 O    SER A  45      42.929   8.510  -3.005                       O  
ATOM    372 CB   SER A  45      43.108  10.238  -5.517                       C  
ATOM    373 OG   SER A  45      44.337  10.905  -5.283                       O  
ATOM    374 N    PRO A  46      45.026   8.015  -3.730                       N  
ATOM    375 CA   PRO A  46      45.481   7.727  -2.359                       C  
ATOM    376 C    PRO A  46      45.600   9.012  -1.532                       C  
ATOM    377 O    PRO A  46      45.534   8.966  -0.299                       O  
ATOM    378 CB   PRO A  46      46.827   7.008  -2.554                       C  
ATOM    379 CG   PRO A  46      47.033   6.876  -4.046                       C  
ATOM    380 CD   PRO A  46      46.132   7.879  -4.701                       C  
ATOM    381 N    SER A  47      45.688  10.164  -2.214                       N  
ATOM    382 CA   SER A  47      45.732  11.461  -1.552                       C  
ATOM    383 C    SER A  47      44.312  11.929  -1.103                       C  
ATOM    384 O    SER A  47      44.201  12.775  -0.224                       O  
ATOM    385 CB   SER A  47      46.366  12.493  -2.484                       C  
ATOM    386 OG   SER A  47      45.564  12.745  -3.627                       O  
ATOM    387 N    TYR A  48      43.249  11.361  -1.702                       N  
ATOM    388 CA   TYR A  48      41.841  11.720  -1.520                       C  
ATOM    389 C    TYR A  48      41.549  13.124  -2.076                       C  
ATOM    390 O    TYR A  48      42.297  13.611  -2.943                       O  
ATOM    391 CB   TYR A  48      41.336  11.470  -0.079                       C  
ATOM    392 CG   TYR A  48      41.508  10.014   0.294                       C  
ATOM    393 CD1  TYR A  48      40.711   9.035  -0.282                       C  
ATOM    394 CD2  TYR A  48      42.576   9.598   1.095                       C  
ATOM    395 CE1  TYR A  48      40.945   7.680  -0.057                       C  
ATOM    396 CE2  TYR A  48      42.793   8.243   1.366                       C  
ATOM    397 CZ   TYR A  48      41.986   7.286   0.767                       C  
ATOM    398 OH   TYR A  48      42.177   5.941   0.959                       O  
ATOM    399 N    TYR A  49      40.483  13.773  -1.568                       N  
ATOM    400 CA   TYR A  49      39.979  15.047  -2.059                       C  
ATOM    401 C    TYR A  49      39.788  16.057  -0.937                       C  
ATOM    402 O    TYR A  49      39.264  15.686   0.115                       O  
ATOM    403 CB   TYR A  49      38.576  14.788  -2.723                       C  
ATOM    404 CG   TYR A  49      38.632  13.918  -3.962                       C  
ATOM    405 CD1  TYR A  49      38.634  12.533  -3.866                       C  
ATOM    406 CD2  TYR A  49      38.715  14.482  -5.227                       C  
ATOM    407 CE1  TYR A  49      38.705  11.726  -5.006                       C  
ATOM    408 CE2  TYR A  49      38.768  13.687  -6.373                       C  
ATOM    409 CZ   TYR A  49      38.722  12.310  -6.259                       C  
ATOM    410 OH   TYR A  49      38.815  11.528  -7.382                       O  
ATOM    411 N    TRP A  50      40.124  17.324  -1.200                       N  
ATOM    412 CA   TRP A  50      39.880  18.477  -0.310                       C  
ATOM    413 C    TRP A  50      38.405  18.906  -0.407                       C  
ATOM    414 O    TRP A  50      37.858  18.959  -1.508                       O  
ATOM    415 CB   TRP A  50      40.718  19.696  -0.741                       C  
ATOM    416 CG   TRP A  50      42.196  19.643  -0.454                       C  
ATOM    417 CD1  TRP A  50      43.207  19.915  -1.324                       C  
ATOM    418 CD2  TRP A  50      42.815  19.386   0.812                       C  
ATOM    419 NE1  TRP A  50      44.425  19.765  -0.699                       N  
ATOM    420 CE2  TRP A  50      44.215  19.439   0.612                       C  
ATOM    421 CE3  TRP A  50      42.329  18.995   2.072                       C  
ATOM    422 CZ2  TRP A  50      45.126  19.190   1.645                       C  
ATOM    423 CZ3  TRP A  50      43.240  18.743   3.084                       C  
ATOM    424 CH2  TRP A  50      44.613  18.922   2.880                       C  
ATOM    425 N    ILE A  51      37.772  19.253   0.737                       N  
ATOM    426 CA   ILE A  51      36.384  19.700   0.780                       C  
ATOM    427 C    ILE A  51      36.343  21.080   1.390                       C  
ATOM    428 O    ILE A  51      37.362  21.506   1.883                       O  
ATOM    429 CB   ILE A  51      35.403  18.665   1.383                       C  
ATOM    430 CG1  ILE A  51      35.678  18.366   2.870                       C  
ATOM    431 CG2  ILE A  51      35.485  17.393   0.580                       C  
ATOM    432 CD1  ILE A  51      34.454  17.630   3.581                       C  
ATOM    433 N    GLY A  52      35.216  21.777   1.317                       N  
ATOM    434 CA   GLY A  52      35.127  23.157   1.799                       C  
ATOM    435 C    GLY A  52      34.958  23.374   3.286                       C  
ATOM    436 O    GLY A  52      34.176  24.236   3.699                       O  
ATOM    437 N    ILE A  53      35.725  22.653   4.101                       N  
ATOM    438 CA   ILE A  53      35.716  22.821   5.555                       C  
ATOM    439 C    ILE A  53      37.150  23.025   6.044                       C  
ATOM    440 O    ILE A  53      38.041  22.266   5.662                       O  
ATOM    441 CB   ILE A  53      35.073  21.591   6.270                       C  
ATOM    442 CG1  ILE A  53      33.602  21.408   5.871                       C  
ATOM    443 CG2  ILE A  53      35.214  21.683   7.838                       C  
ATOM    444 CD1  ILE A  53      33.086  19.985   6.081                       C  
ATOM    445 N    ARG A  54      37.358  24.009   6.918                       N  
ATOM    446 CA   ARG A  54      38.644  24.211   7.553                       C  
ATOM    447 C    ARG A  54      38.515  24.752   8.967                       C  
ATOM    448 O    ARG A  54      37.420  25.164   9.379                       O  
ATOM    449 CB   ARG A  54      39.665  24.942   6.669                       C  
ATOM    450 CG   ARG A  54      39.562  26.444   6.613                       C  
ATOM    451 CD   ARG A  54      40.351  26.949   5.428                       C  
ATOM    452 NE   ARG A  54      41.789  26.741   5.578                       N  
ATOM    453 CZ   ARG A  54      42.705  27.326   4.814                       C  
ATOM    454 NH1  ARG A  54      42.342  28.158   3.850                       N  
ATOM    455 NH2  ARG A  54      43.991  27.076   5.004                       N  
ATOM    456 N    LYS A  55      39.615  24.696   9.720                       N  
ATOM    457 CA   LYS A  55      39.637  25.115  11.126                       C  
ATOM    458 C    LYS A  55      40.024  26.571  11.250                       C  
ATOM    459 O    LYS A  55      41.066  26.987  10.768                       O  
ATOM    460 CB   LYS A  55      40.542  24.184  11.923                       C  
ATOM    461 CG   LYS A  55      40.458  24.333  13.444                       C  
ATOM    462 CD   LYS A  55      41.077  23.140  14.193                       C  
ATOM    463 CE   LYS A  55      42.584  23.075  14.086                       C  
ATOM    464 NZ   LYS A  55      43.095  21.676  14.130                       N  
ATOM    465 N    VAL A  56      39.123  27.375  11.804                       N  
ATOM    466 CA   VAL A  56      39.349  28.820  11.979                       C  
ATOM    467 C    VAL A  56      39.163  29.075  13.488                       C  
ATOM    468 O    VAL A  56      38.154  28.647  14.027                       O  
ATOM    469 CB   VAL A  56      38.356  29.621  11.085                       C  
ATOM    470 CG1  VAL A  56      38.495  31.140  11.292                       C  
ATOM    471 CG2  VAL A  56      38.559  29.279   9.610                       C  
ATOM    472 N    ASN A  57      40.146  29.689  14.188                       N  
ATOM    473 CA   ASN A  57      40.066  29.926  15.650                       C  
ATOM    474 C    ASN A  57      39.731  28.609  16.393                       C  
ATOM    475 O    ASN A  57      38.824  28.595  17.233                       O  
ATOM    476 CB   ASN A  57      38.969  30.978  15.988                       C  
ATOM    477 CG   ASN A  57      39.208  32.409  15.609                       C  
ATOM    478 OD1  ASN A  57      40.148  32.764  14.906                       O  
ATOM    479 ND2  ASN A  57      38.298  33.264  16.047                       N  
ATOM    480 N    ASN A  58      40.363  27.484  15.997                       N  
ATOM    481 CA   ASN A  58      40.116  26.153  16.574                       C  
ATOM    482 C    ASN A  58      38.688  25.593  16.408                       C  
ATOM    483 O    ASN A  58      38.331  24.600  17.048                       O  
ATOM    484 CB   ASN A  58      40.632  26.049  18.029                       C  
ATOM    485 CG   ASN A  58      42.134  26.133  18.111                       C  
ATOM    486 OD1  ASN A  58      42.692  27.156  18.498                       O  
ATOM    487 ND2  ASN A  58      42.828  25.070  17.711                       N  
ATOM    488 N    VAL A  59      37.900  26.200  15.505                       N  
ATOM    489 CA   VAL A  59      36.504  25.849  15.208                       C  
ATOM    490 C    VAL A  59      36.391  25.324  13.756                       C  
ATOM    491 O    VAL A  59      36.831  26.031  12.850                       O  
ATOM    492 CB   VAL A  59      35.619  27.112  15.434                       C  
ATOM    493 CG1  VAL A  59      34.188  26.892  14.961                       C  
ATOM    494 CG2  VAL A  59      35.646  27.554  16.895                       C  
ATOM    495 N    TRP A  60      35.782  24.111  13.526                       N  
ATOM    496 CA   TRP A  60      35.588  23.608  12.164                       C  
ATOM    497 C    TRP A  60      34.451  24.362  11.524                       C  
ATOM    498 O    TRP A  60      33.328  24.352  12.042                       O  
ATOM    499 CB   TRP A  60      35.385  22.090  12.105                       C  
ATOM    500 CG   TRP A  60      36.611  21.358  12.548                       C  
ATOM    501 CD1  TRP A  60      36.848  20.831  13.788                       C  
ATOM    502 CD2  TRP A  60      37.822  21.185  11.799                       C  
ATOM    503 NE1  TRP A  60      38.108  20.273  13.829                       N  
ATOM    504 CE2  TRP A  60      38.735  20.495  12.632                       C  
ATOM    505 CE3  TRP A  60      38.200  21.472  10.474                       C  
ATOM    506 CZ2  TRP A  60      39.988  20.083  12.181                       C  
ATOM    507 CZ3  TRP A  60      39.465  21.112  10.050                       C  
ATOM    508 CH2  TRP A  60      40.335  20.403  10.886                       C  
ATOM    509 N    VAL A  61      34.755  25.033  10.397                       N  
ATOM    510 CA   VAL A  61      33.850  25.941   9.708                       C  
ATOM    511 C    VAL A  61      33.686  25.634   8.198                       C  
ATOM    512 O    VAL A  61      34.645  25.233   7.552                       O  
ATOM    513 CB   VAL A  61      34.410  27.372  10.003                       C  
ATOM    514 CG1  VAL A  61      34.464  28.291   8.798                       C  
ATOM    515 CG2  VAL A  61      33.721  28.028  11.177                       C  
ATOM    516 N    TRP A  62      32.463  25.838   7.643                       N  
ATOM    517 CA   TRP A  62      32.218  25.753   6.211                       C  
ATOM    518 C    TRP A  62      32.853  27.040   5.703                       C  
ATOM    519 O    TRP A  62      32.441  28.141   6.125                       O  
ATOM    520 CB   TRP A  62      30.711  25.756   5.894                       C  
ATOM    521 CG   TRP A  62      29.964  24.517   6.276                       C  
ATOM    522 CD1  TRP A  62      28.987  24.415   7.225                       C  
ATOM    523 CD2  TRP A  62      30.017  23.242   5.616                       C  
ATOM    524 NE1  TRP A  62      28.451  23.151   7.220                       N  
ATOM    525 CE2  TRP A  62      29.045  22.416   6.225                       C  
ATOM    526 CE3  TRP A  62      30.738  22.741   4.521                       C  
ATOM    527 CZ2  TRP A  62      28.836  21.085   5.830                       C  
ATOM    528 CZ3  TRP A  62      30.535  21.421   4.131                       C  
ATOM    529 CH2  TRP A  62      29.589  20.614   4.770                       C  
ATOM    530 N    VAL A  63      33.884  26.925   4.849                       N  
ATOM    531 CA   VAL A  63      34.616  28.092   4.334                       C  
ATOM    532 C    VAL A  63      33.779  29.141   3.625                       C  
ATOM    533 O    VAL A  63      33.961  30.327   3.884                       O  
ATOM    534 CB   VAL A  63      35.922  27.763   3.579                       C  
ATOM    535 CG1  VAL A  63      36.895  27.049   4.483                       C  
ATOM    536 CG2  VAL A  63      35.661  26.942   2.321                       C  
ATOM    537 N    GLY A  64      32.875  28.700   2.754                       N  
ATOM    538 CA   GLY A  64      31.993  29.589   1.994                       C  
ATOM    539 C    GLY A  64      31.118  30.487   2.834                       C  
ATOM    540 O    GLY A  64      31.169  31.710   2.698                       O  
ATOM    541 N    THR A  65      30.374  29.884   3.758                       N  
ATOM    542 CA   THR A  65      29.470  30.627   4.626                       C  
ATOM    543 C    THR A  65      30.133  31.181   5.889                       C  
ATOM    544 O    THR A  65      29.625  32.138   6.468                       O  
ATOM    545 CB   THR A  65      28.286  29.735   5.015                       C  
ATOM    546 OG1  THR A  65      28.786  28.539   5.614                       O  
ATOM    547 CG2  THR A  65      27.361  29.441   3.833                       C  
ATOM    548 N    GLN A  66      31.239  30.549   6.323                       N  
ATOM    549 CA   GLN A  66      31.997  30.823   7.542                       C  
ATOM    550 C    GLN A  66      31.143  30.471   8.757                       C  
ATOM    551 O    GLN A  66      31.235  31.066   9.830                       O  
ATOM    552 CB   GLN A  66      32.604  32.227   7.562                       C  
ATOM    553 CG   GLN A  66      33.882  32.282   8.370                       C  
ATOM    554 CD   GLN A  66      34.252  33.692   8.690                       C  
ATOM    555 OE1  GLN A  66      33.449  34.468   9.240                       O  
ATOM    556 NE2  GLN A  66      35.487  34.040   8.360                       N  
ATOM    557 N    LYS A  67      30.310  29.462   8.572                       N  
ATOM    558 CA   LYS A  67      29.418  28.983   9.619                       C  
ATOM    559 C    LYS A  67      29.985  27.756  10.253                       C  
ATOM    560 O    LYS A  67      30.396  26.820   9.553                       O  
ATOM    561 CB   LYS A  67      27.985  28.712   9.103                       C  
ATOM    562 CG   LYS A  67      27.240  29.934   8.546                       C  
ATOM    563 CD   LYS A  67      27.269  31.163   9.443                       C  
ATOM    564 CE   LYS A  67      26.599  32.350   8.799                       C  
ATOM    565 NZ   LYS A  67      26.857  33.613   9.550                       N  
ATOM    566 N    PRO A  68      29.973  27.703  11.596                       N  
ATOM    567 CA   PRO A  68      30.469  26.506  12.268                       C  
ATOM    568 C    PRO A  68      29.647  25.291  11.915                       C  
ATOM    569 O    PRO A  68      28.474  25.409  11.582                       O  
ATOM    570 CB   PRO A  68      30.342  26.865  13.749                       C  
ATOM    571 CG   PRO A  68      30.323  28.358  13.774                       C  
ATOM    572 CD   PRO A  68      29.543  28.725  12.573                       C  
ATOM    573 N    LEU A  69      30.289  24.132  11.901                       N  
ATOM    574 CA   LEU A  69      29.598  22.875  11.651                       C  
ATOM    575 C    LEU A  69      28.877  22.561  12.956                       C  
ATOM    576 O    LEU A  69      29.481  22.703  14.025                       O  
ATOM    577 CB   LEU A  69      30.614  21.741  11.362                       C  
ATOM    578 CG   LEU A  69      30.965  21.355   9.910                       C  
ATOM    579 CD1  LEU A  69      29.835  20.620   9.244                       C  
ATOM    580 CD2  LEU A  69      31.476  22.533   9.083                       C  
ATOM    581 N    THR A  70      27.597  22.150  12.883                       N  
ATOM    582 CA   THR A  70      26.850  21.729  14.077                       C  
ATOM    583 C    THR A  70      27.362  20.311  14.386                       C  
ATOM    584 O    THR A  70      27.830  19.640  13.462                       O  
ATOM    585 CB   THR A  70      25.303  21.769  13.852                       C  
ATOM    586 OG1  THR A  70      24.910  20.841  12.842                       O  
ATOM    587 CG2  THR A  70      24.780  23.147  13.496                       C  
ATOM    588 N    GLU A  71      27.272  19.848  15.657                       N  
ATOM    589 CA   GLU A  71      27.713  18.498  16.061                       C  
ATOM    590 C    GLU A  71      27.036  17.374  15.258                       C  
ATOM    591 O    GLU A  71      27.679  16.352  14.991                       O  
ATOM    592 CB   GLU A  71      27.543  18.269  17.574                       C  
ATOM    593 CG   GLU A  71      28.352  19.207  18.462                       C  
ATOM    594 CD   GLU A  71      29.865  19.137  18.341                       C  
ATOM    595 OE1  GLU A  71      30.445  18.083  18.688                       O  
ATOM    596 OE2  GLU A  71      30.474  20.153  17.936                       O  
ATOM    597 N    GLU A  72      25.747  17.576  14.864                       N  
ATOM    598 CA   GLU A  72      24.948  16.641  14.061                       C  
ATOM    599 C    GLU A  72      25.425  16.606  12.580                       C  
ATOM    600 O    GLU A  72      25.431  15.538  11.964                       O  
ATOM    601 CB   GLU A  72      23.432  16.957  14.220                       C  
ATOM    602 CG   GLU A  72      22.482  16.469  13.122                       C  
ATOM    603 CD   GLU A  72      22.144  14.988  13.059                       C  
ATOM    604 OE1  GLU A  72      21.943  14.367  14.128                       O  
ATOM    605 OE2  GLU A  72      22.000  14.467  11.929                       O  
ATOM    606 N    ALA A  73      25.855  17.761  12.036                       N  
ATOM    607 CA   ALA A  73      26.352  17.884  10.660                       C  
ATOM    608 C    ALA A  73      27.716  17.216  10.426                       C  
ATOM    609 O    ALA A  73      28.062  16.905   9.279                       O  
ATOM    610 CB   ALA A  73      26.424  19.345  10.267                       C  
ATOM    611 N    LYS A  74      28.482  17.010  11.507                       N  
ATOM    612 CA   LYS A  74      29.833  16.439  11.473                       C  
ATOM    613 C    LYS A  74      29.851  14.981  11.028                       C  
ATOM    614 O    LYS A  74      29.048  14.169  11.496                       O  
ATOM    615 CB   LYS A  74      30.553  16.645  12.819                       C  
ATOM    616 CG   LYS A  74      30.610  18.112  13.232                       C  
ATOM    617 CD   LYS A  74      31.519  18.413  14.391                       C  
ATOM    618 CE   LYS A  74      31.704  19.909  14.497                       C  
ATOM    619 NZ   LYS A  74      32.774  20.277  15.460                       N  
ATOM    620 N    ASN A  75      30.747  14.666  10.096                       N  
ATOM    621 CA   ASN A  75      30.880  13.324   9.551                       C  
ATOM    622 C    ASN A  75      32.335  12.792   9.643                       C  
ATOM    623 O    ASN A  75      32.821  12.120   8.739                       O  
ATOM    624 CB   ASN A  75      30.285  13.233   8.124                       C  
ATOM    625 CG   ASN A  75      30.055  11.799   7.684                       C  
ATOM    626 OD1  ASN A  75      29.603  10.949   8.454                       O  
ATOM    627 ND2  ASN A  75      30.442  11.475   6.468                       N  
ATOM    628 N    TRP A  76      32.992  13.040  10.778                       N  
ATOM    629 CA   TRP A  76      34.365  12.593  11.029                       C  
ATOM    630 C    TRP A  76      34.505  11.079  10.971                       C  
ATOM    631 O    TRP A  76      33.623  10.359  11.444                       O  
ATOM    632 CB   TRP A  76      34.875  13.095  12.398                       C  
ATOM    633 CG   TRP A  76      34.992  14.588  12.533                       C  
ATOM    634 CD1  TRP A  76      34.245  15.394  13.345                       C  
ATOM    635 CD2  TRP A  76      35.968  15.441  11.910                       C  
ATOM    636 NE1  TRP A  76      34.699  16.693  13.271                       N  
ATOM    637 CE2  TRP A  76      35.722  16.758  12.363                       C  
ATOM    638 CE3  TRP A  76      36.949  15.245  10.921                       C  
ATOM    639 CZ2  TRP A  76      36.437  17.862  11.878                       C  
ATOM    640 CZ3  TRP A  76      37.698  16.334  10.495                       C  
ATOM    641 CH2  TRP A  76      37.422  17.621  10.951                       C  
ATOM    642 N    ALA A  77      35.624  10.590  10.403                       N  
ATOM    643 CA   ALA A  77      35.886   9.153  10.364                       C  
ATOM    644 C    ALA A  77      36.179   8.690  11.837                       C  
ATOM    645 O    ALA A  77      36.399   9.554  12.705                       O  
ATOM    646 CB   ALA A  77      37.091   8.881   9.478                       C  
ATOM    647 N    PRO A  78      36.114   7.376  12.180                       N  
ATOM    648 CA   PRO A  78      36.421   6.981  13.571                       C  
ATOM    649 C    PRO A  78      37.840   7.418  13.970                       C  
ATOM    650 O    PRO A  78      38.802   7.288  13.179                       O  
ATOM    651 CB   PRO A  78      36.269   5.455  13.559                       C  
ATOM    652 CG   PRO A  78      35.474   5.140  12.348                       C  
ATOM    653 CD   PRO A  78      35.835   6.199  11.341                       C  
ATOM    654 N    GLY A  79      37.931   8.037  15.143                       N  
ATOM    655 CA   GLY A  79      39.191   8.530  15.684                       C  
ATOM    656 C    GLY A  79      39.585   9.914  15.211                       C  
ATOM    657 O    GLY A  79      40.647  10.408  15.599                       O  
ATOM    658 N    GLU A  80      38.738  10.549  14.368                       N  
ATOM    659 CA   GLU A  80      38.980  11.903  13.840                       C  
ATOM    660 C    GLU A  80      38.138  12.992  14.529                       C  
ATOM    661 O    GLU A  80      37.053  12.697  15.013                       O  
ATOM    662 CB   GLU A  80      38.791  11.968  12.307                       C  
ATOM    663 CG   GLU A  80      39.684  11.054  11.478                       C  
ATOM    664 CD   GLU A  80      41.178  10.982  11.751                       C  
ATOM    665 OE1  GLU A  80      41.736  11.944  12.327                       O  
ATOM    666 OE2  GLU A  80      41.806   9.997  11.297                       O  
ATOM    667 N    PRO A  81      38.559  14.271  14.544                       N  
ATOM    668 CA   PRO A  81      39.839  14.808  14.062                       C  
ATOM    669 C    PRO A  81      40.949  14.482  15.081                       C  
ATOM    670 O    PRO A  81      40.787  14.771  16.261                       O  
ATOM    671 CB   PRO A  81      39.527  16.305  13.873                       C  
ATOM    672 CG   PRO A  81      38.463  16.612  14.901                       C  
ATOM    673 CD   PRO A  81      37.735  15.315  15.198                       C  
ATOM    674 N    ASN A  82      42.041  13.825  14.651                       N  
ATOM    675 CA   ASN A  82      43.105  13.446  15.592                       C  
ATOM    676 C    ASN A  82      44.252  14.440  15.705                       C  
ATOM    677 O    ASN A  82      44.991  14.399  16.699                       O  
ATOM    678 CB   ASN A  82      43.622  12.028  15.326                       C  
ATOM    679 CG   ASN A  82      44.195  11.797  13.956                       C  
ATOM    680 OD1  ASN A  82      44.455  12.728  13.191                       O  
ATOM    681 ND2  ASN A  82      44.404  10.536  13.608                       N  
ATOM    682 N    ASN A  83      44.435  15.305  14.686                       N  
ATOM    683 CA   ASN A  83      45.533  16.300  14.620                       C  
ATOM    684 C    ASN A  83      46.924  15.657  14.870                       C  
ATOM    685 O    ASN A  83      47.784  16.265  15.508                       O  
ATOM    686 CB   ASN A  83      45.269  17.495  15.561                       C  
ATOM    687 CG   ASN A  83      46.083  18.718  15.226                       C  
ATOM    688 OD1  ASN A  83      46.609  18.862  14.132                       O  
ATOM    689 ND2  ASN A  83      46.141  19.664  16.132                       N  
ATOM    690 N    ARG A  84      47.119  14.436  14.339                       N  
ATOM    691 CA   ARG A  84      48.303  13.586  14.479                       C  
ATOM    692 C    ARG A  84      49.626  14.271  14.140                       C  
ATOM    693 O    ARG A  84      50.543  14.248  14.963                       O  
ATOM    694 CB   ARG A  84      48.105  12.273  13.674                       C  
ATOM    695 CG   ARG A  84      49.253  11.248  13.722                       C  
ATOM    696 CD   ARG A  84      49.223  10.344  14.945                       C  
ATOM    697 NE   ARG A  84      47.939   9.658  15.104                       N  
ATOM    698 CZ   ARG A  84      47.309   9.512  16.264                       C  
ATOM    699 NH1  ARG A  84      47.847   9.983  17.383                       N  
ATOM    700 NH2  ARG A  84      46.139   8.891  16.317                       N  
ATOM    701 N    GLN A  85      49.728  14.878  12.948                       N  
ATOM    702 CA   GLN A  85      50.959  15.522  12.501                       C  
ATOM    703 C    GLN A  85      51.049  16.975  12.901                       C  
ATOM    704 O    GLN A  85      51.971  17.676  12.447                       O  
ATOM    705 CB   GLN A  85      51.114  15.368  10.979                       C  
ATOM    706 CG   GLN A  85      51.113  13.930  10.480                       C  
ATOM    707 CD   GLN A  85      51.295  13.876   8.983                       C  
ATOM    708 OE1  GLN A  85      52.343  14.238   8.446                       O  
ATOM    709 NE2  GLN A  85      50.291  13.391   8.272                       N  
ATOM    710 N    LYS A  86      50.089  17.436  13.749                       N  
ATOM    711 CA   LYS A  86      49.898  18.831  14.178                       C  
ATOM    712 C    LYS A  86      49.562  19.688  12.943                       C  
ATOM    713 O    LYS A  86      49.775  19.241  11.810                       O  
ATOM    714 CB   LYS A  86      51.083  19.391  14.997                       C  
ATOM    715 CG   LYS A  86      51.318  18.668  16.331                       C  
ATOM    716 CD   LYS A  86      50.262  19.020  17.402                       C  
ATOM    717 CE   LYS A  86      50.229  18.032  18.542                       C  
ATOM    718 NZ   LYS A  86      48.991  18.180  19.352                       N  
ATOM    719 N    ASP A  87      48.976  20.878  13.148                       N  
ATOM    720 CA   ASP A  87      48.549  21.770  12.059                       C  
ATOM    721 C    ASP A  87      47.585  21.118  11.041                       C  
ATOM    722 O    ASP A  87      47.503  21.585   9.912                       O  
ATOM    723 CB   ASP A  87      49.753  22.450  11.360                       C  
ATOM    724 CG   ASP A  87      50.574  23.347  12.271                       C  
ATOM    725 OD1  ASP A  87      49.967  24.125  13.056                       O  
ATOM    726 OD2  ASP A  87      51.825  23.284  12.196                       O  
ATOM    727 N    GLU A  88      46.852  20.048  11.445                       N  
ATOM    728 CA   GLU A  88      45.867  19.379  10.586                       C  
ATOM    729 C    GLU A  88      44.600  20.243  10.587                       C  
ATOM    730 O    GLU A  88      43.618  19.910  11.252                       O  
ATOM    731 CB   GLU A  88      45.594  17.944  11.062                       C  
ATOM    732 CG   GLU A  88      46.794  17.021  10.903                       C  
ATOM    733 CD   GLU A  88      46.527  15.539  11.071                       C  
ATOM    734 OE1  GLU A  88      45.430  15.166  11.546                       O  
ATOM    735 OE2  GLU A  88      47.392  14.744  10.642                       O  
ATOM    736 N    ASP A  89      44.660  21.391   9.875                       N  
ATOM    737 CA   ASP A  89      43.604  22.399   9.879                       C  
ATOM    738 C    ASP A  89      42.624  22.345   8.716                       C  
ATOM    739 O    ASP A  89      41.738  23.182   8.653                       O  
ATOM    740 CB   ASP A  89      44.232  23.802   9.986                       C  
ATOM    741 CG   ASP A  89      45.152  24.003  11.174                       C  
ATOM    742 OD1  ASP A  89      45.117  23.162  12.106                       O  
ATOM    743 OD2  ASP A  89      45.930  24.977  11.159                       O  
ATOM    744 N    CYX A  90      42.774  21.358   7.817                       N  
ATOM    745 CA   CYX A  90      41.976  21.233   6.620                       C  
ATOM    746 C    CYX A  90      41.272  19.890   6.549                       C  
ATOM    747 O    CYX A  90      41.763  18.903   7.097                       O  
ATOM    748 CB   CYX A  90      42.851  21.481   5.393                       C  
ATOM    749 SG   CYX A  90      43.258  23.225   5.120                       S  
ATOM    750 N    VAL A  91      40.120  19.840   5.882                       N  
ATOM    751 CA   VAL A  91      39.351  18.592   5.788                       C  
ATOM    752 C    VAL A  91      39.419  17.919   4.435                       C  
ATOM    753 O    VAL A  91      39.174  18.542   3.407                       O  
ATOM    754 CB   VAL A  91      37.885  18.808   6.245                       C  
ATOM    755 CG1  VAL A  91      37.091  17.505   6.208                       C  
ATOM    756 CG2  VAL A  91      37.839  19.407   7.648                       C  
ATOM    757 N    GLU A  92      39.693  16.630   4.450                       N  
ATOM    758 CA   GLU A  92      39.657  15.783   3.277                       C  
ATOM    759 C    GLU A  92      38.495  14.792   3.423                       C  
ATOM    760 O    GLU A  92      38.020  14.532   4.538                       O  
ATOM    761 CB   GLU A  92      41.001  15.055   3.061                       C  
ATOM    762 CG   GLU A  92      41.226  13.903   4.029                       C  
ATOM    763 CD   GLU A  92      42.317  12.906   3.699                       C  
ATOM    764 OE1  GLU A  92      42.809  12.899   2.550                       O  
ATOM    765 OE2  GLU A  92      42.651  12.094   4.588                       O  
ATOM    766 N    ILE A  93      38.036  14.228   2.300                       N  
ATOM    767 CA   ILE A  93      36.938  13.283   2.328                       C  
ATOM    768 C    ILE A  93      37.442  12.012   1.742                       C  
ATOM    769 O    ILE A  93      38.230  12.068   0.808                       O  
ATOM    770 CB   ILE A  93      35.642  13.809   1.631                       C  
ATOM    771 CG1  ILE A  93      34.407  12.958   2.050                       C  
ATOM    772 CG2  ILE A  93      35.794  13.921   0.097                       C  
ATOM    773 CD1  ILE A  93      33.027  13.581   1.698                       C  
ATOM    774 N    TYR A  94      37.012  10.876   2.305                       N  
ATOM    775 CA   TYR A  94      37.416   9.568   1.830                       C  
ATOM    776 C    TYR A  94      36.551   9.067   0.695                       C  
ATOM    777 O    TYR A  94      35.356   8.855   0.876                       O  
ATOM    778 CB   TYR A  94      37.453   8.569   3.001                       C  
ATOM    779 CG   TYR A  94      38.574   8.837   3.987                       C  
ATOM    780 CD1  TYR A  94      39.859   9.139   3.547                       C  
ATOM    781 CD2  TYR A  94      38.366   8.713   5.359                       C  
ATOM    782 CE1  TYR A  94      40.912   9.291   4.440                       C  
ATOM    783 CE2  TYR A  94      39.413   8.871   6.266                       C  
ATOM    784 CZ   TYR A  94      40.686   9.157   5.801                       C  
ATOM    785 OH   TYR A  94      41.725   9.348   6.677                       O  
ATOM    786 N    ILE A  95      37.157   8.868  -0.480                       N  
ATOM    787 CA   ILE A  95      36.472   8.353  -1.660                       C  
ATOM    788 C    ILE A  95      37.121   7.021  -2.026                       C  
ATOM    789 O    ILE A  95      38.342   6.961  -2.173                       O  
ATOM    790 CB   ILE A  95      36.493   9.361  -2.840                       C  
ATOM    791 CG1  ILE A  95      35.704  10.669  -2.540                       C  
ATOM    792 CG2  ILE A  95      36.095   8.700  -4.194                       C  
ATOM    793 CD1  ILE A  95      34.139  10.612  -2.292                       C  
ATOM    794 N    LYS A  96      36.300   5.961  -2.137                       N  
ATOM    795 CA   LYS A  96      36.708   4.593  -2.491                       C  
ATOM    796 C    LYS A  96      37.828   4.011  -1.598                       C  
ATOM    797 O    LYS A  96      38.688   3.270  -2.075                       O  
ATOM    798 CB   LYS A  96      37.032   4.469  -3.998                       C  
ATOM    799 CG   LYS A  96      35.798   4.509  -4.877                       C  
ATOM    800 CD   LYS A  96      36.154   4.247  -6.328                       C  
ATOM    801 CE   LYS A  96      34.932   4.260  -7.210                       C  
ATOM    802 NZ   LYS A  96      35.251   4.807  -8.545                       N  
ATOM    803 N    ARG A  97      37.805   4.356  -0.308                       N  
ATOM    804 CA   ARG A  97      38.770   3.869   0.670                       C  
ATOM    805 C    ARG A  97      38.245   2.542   1.219                       C  
ATOM    806 O    ARG A  97      37.022   2.348   1.246                       O  
ATOM    807 CB   ARG A  97      38.912   4.917   1.784                       C  
ATOM    808 CG   ARG A  97      39.943   4.606   2.867                       C  
ATOM    809 CD   ARG A  97      40.068   5.843   3.695                       C  
ATOM    810 NE   ARG A  97      40.934   5.740   4.866                       N  
ATOM    811 CZ   ARG A  97      40.514   5.399   6.077                       C  
ATOM    812 NH1  ARG A  97      39.253   5.054   6.276                       N  
ATOM    813 NH2  ARG A  97      41.359   5.376   7.091                       N  
ATOM    814 N    GLU A  98      39.152   1.636   1.661                       N  
ATOM    815 CA   GLU A  98      38.819   0.304   2.213                       C  
ATOM    816 C    GLU A  98      37.772   0.335   3.329                       C  
ATOM    817 O    GLU A  98      36.966  -0.591   3.426                       O  
ATOM    818 CB   GLU A  98      40.085  -0.432   2.700                       C  
ATOM    819 CG   GLU A  98      40.147  -1.903   2.294                       C  
ATOM    820 CD   GLU A  98      39.427  -2.943   3.146                       C  
ATOM    821 OE1  GLU A  98      38.857  -2.588   4.205                       O  
ATOM    822 OE2  GLU A  98      39.465  -4.133   2.757                       O  
ATOM    823 N    LYS A  99      37.800   1.397   4.172                       N  
ATOM    824 CA   LYS A  99      36.889   1.631   5.303                       C  
ATOM    825 C    LYS A  99      36.526   3.118   5.351                       C  
ATOM    826 O    LYS A  99      37.225   3.928   4.751                       O  
ATOM    827 CB   LYS A  99      37.586   1.261   6.633                       C  
ATOM    828 CG   LYS A  99      38.033  -0.190   6.768                       C  
ATOM    829 CD   LYS A  99      39.272  -0.320   7.642                       C  
ATOM    830 CE   LYS A  99      39.855  -1.713   7.545                       C  
ATOM    831 NZ   LYS A  99      40.973  -1.926   8.506                       N  
ATOM    832 N    ASP A 100      35.458   3.476   6.098                       N  
ATOM    833 CA   ASP A 100      34.998   4.856   6.364                       C  
ATOM    834 C    ASP A 100      34.767   5.739   5.091                       C  
ATOM    835 O    ASP A 100      35.134   6.913   5.050                       O  
ATOM    836 CB   ASP A 100      35.906   5.528   7.421                       C  
ATOM    837 CG   ASP A 100      36.418   4.582   8.516                       C  
ATOM    838 OD1  ASP A 100      35.578   3.903   9.162                       O  
ATOM    839 OD2  ASP A 100      37.652   4.567   8.764                       O  
ATOM    840 N    VAL A 101      34.137   5.137   4.058                       N  
ATOM    841 CA   VAL A 101      33.799   5.773   2.777                       C  
ATOM    842 C    VAL A 101      32.939   7.020   3.028                       C  
ATOM    843 O    VAL A 101      31.990   6.967   3.815                       O  
ATOM    844 CB   VAL A 101      33.133   4.734   1.808                       C  
ATOM    845 CG1  VAL A 101      32.203   5.396   0.788                       C  
ATOM    846 CG2  VAL A 101      34.186   3.898   1.098                       C  
ATOM    847 N    GLY A 102      33.351   8.144   2.439                       N  
ATOM    848 CA   GLY A 102      32.623   9.407   2.524                       C  
ATOM    849 C    GLY A 102      32.656  10.133   3.839                       C  
ATOM    850 O    GLY A 102      31.919  11.102   4.027                       O  
ATOM    851 N    MET A 103      33.547   9.701   4.740                       N  
ATOM    852 CA   MET A 103      33.753  10.337   6.028                       C  
ATOM    853 C    MET A 103      34.968  11.269   5.962                       C  
ATOM    854 O    MET A 103      35.785  11.164   5.038                       O  
ATOM    855 CB   MET A 103      33.884   9.284   7.144                       C  
ATOM    856 CG   MET A 103      32.542   8.790   7.625                       C  
ATOM    857 SD   MET A 103      32.697   7.347   8.712                       S  
ATOM    858 CE   MET A 103      30.974   6.913   8.876                       C  
ATOM    859 N    TRP A 104      35.043  12.217   6.909                       N  
ATOM    860 CA   TRP A 104      36.079  13.234   6.935                       C  
ATOM    861 C    TRP A 104      37.312  12.874   7.727                       C  
ATOM    862 O    TRP A 104      37.236  12.131   8.711                       O  
ATOM    863 CB   TRP A 104      35.525  14.533   7.480                       C  
ATOM    864 CG   TRP A 104      34.244  14.985   6.853                       C  
ATOM    865 CD1  TRP A 104      33.687  14.549   5.682                       C  
ATOM    866 CD2  TRP A 104      33.359  15.971   7.381                       C  
ATOM    867 NE1  TRP A 104      32.500  15.201   5.455                       N  
ATOM    868 CE2  TRP A 104      32.268  16.076   6.489                       C  
ATOM    869 CE3  TRP A 104      33.348  16.737   8.555                       C  
ATOM    870 CZ2  TRP A 104      31.187  16.924   6.733                       C  
ATOM    871 CZ3  TRP A 104      32.259  17.555   8.805                       C  
ATOM    872 CH2  TRP A 104      31.207  17.659   7.889                       C  
ATOM    873 N    ASN A 105      38.435  13.502   7.349                       N  
ATOM    874 CA   ASN A 105      39.703  13.410   8.056                       C  
ATOM    875 C    ASN A 105      40.402  14.759   8.059                       C  
ATOM    876 O    ASN A 105      40.469  15.414   7.017                       O  
ATOM    877 CB   ASN A 105      40.572  12.352   7.439                       C  
ATOM    878 CG   ASN A 105      41.942  12.263   8.037                       C  
ATOM    879 OD1  ASN A 105      42.141  12.417   9.238                       O  
ATOM    880 ND2  ASN A 105      42.922  12.094   7.195                       N  
ATOM    881 N    ASP A 106      40.975  15.154   9.211                       N  
ATOM    882 CA   ASP A 106      41.732  16.402   9.256                       C  
ATOM    883 C    ASP A 106      43.134  16.140   8.727                       C  
ATOM    884 O    ASP A 106      43.722  15.099   9.019                       O  
ATOM    885 CB   ASP A 106      41.746  17.021  10.661                       C  
ATOM    886 CG   ASP A 106      42.358  16.174  11.766                       C  
ATOM    887 OD1  ASP A 106      42.383  14.928  11.623                       O  
ATOM    888 OD2  ASP A 106      42.706  16.743  12.814                       O  
ATOM    889 N    GLU A 107      43.628  17.032   7.881                       N  
ATOM    890 CA   GLU A 107      44.954  16.931   7.280                       C  
ATOM    891 C    GLU A 107      45.587  18.278   7.251                       C  
ATOM    892 O    GLU A 107      44.884  19.283   7.270                       O  
ATOM    893 CB   GLU A 107      44.875  16.384   5.841                       C  
ATOM    894 CG   GLU A 107      44.599  14.889   5.733                       C  
ATOM    895 CD   GLU A 107      45.836  14.014   5.839                       C  
ATOM    896 OE1  GLU A 107      46.368  13.856   6.961                       O  
ATOM    897 OE2  GLU A 107      46.279  13.488   4.796                       O  
ATOM    898 N    ARG A 108      46.924  18.314   7.213                       N  
ATOM    899 CA   ARG A 108      47.722  19.544   7.074                       C  
ATOM    900 C    ARG A 108      47.379  20.106   5.699                       C  
ATOM    901 O    ARG A 108      47.312  19.345   4.736                       O  
ATOM    902 CB   ARG A 108      49.231  19.227   7.131                       C  
ATOM    903 CG   ARG A 108      49.724  18.731   8.513                       C  
ATOM    904 CD   ARG A 108      51.157  18.178   8.553                       C  
ATOM    905 NE   ARG A 108      52.045  18.825   7.583                       N  
ATOM    906 CZ   ARG A 108      52.569  18.215   6.521                       C  
ATOM    907 NH1  ARG A 108      52.328  16.927   6.299                       N  
ATOM    908 NH2  ARG A 108      53.350  18.885   5.682                       N  
ATOM    909 N    CYX A 109      47.169  21.416   5.614                       N  
ATOM    910 CA   CYX A 109      46.742  22.175   4.433                       C  
ATOM    911 C    CYX A 109      47.745  22.206   3.284                       C  
ATOM    912 O    CYX A 109      47.370  22.493   2.141                       O  
ATOM    913 CB   CYX A 109      46.326  23.579   4.854                       C  
ATOM    914 SG   CYX A 109      45.019  23.602   6.112                       S  
ATOM    915 N    SER A 110      49.027  21.933   3.593                       N  
ATOM    916 CA   SER A 110      50.127  21.908   2.624                       C  
ATOM    917 C    SER A 110      50.179  20.572   1.869                       C  
ATOM    918 O    SER A 110      50.872  20.481   0.872                       O  
ATOM    919 CB   SER A 110      51.458  22.169   3.330                       C  
ATOM    920 OG   SER A 110      51.663  21.212   4.359                       O  
ATOM    921 N    LYS A 111      49.448  19.550   2.327                       N  
ATOM    922 CA   LYS A 111      49.393  18.235   1.657                       C  
ATOM    923 C    LYS A 111      48.747  18.397   0.287                       C  
ATOM    924 O    LYS A 111      47.901  19.265   0.126                       O  
ATOM    925 CB   LYS A 111      48.589  17.232   2.499                       C  
ATOM    926 CG   LYS A 111      49.272  16.777   3.797                       C  
ATOM    927 CD   LYS A 111      50.173  15.567   3.604                       C  
ATOM    928 CE   LYS A 111      49.446  14.259   3.784                       C  
ATOM    929 NZ   LYS A 111      49.089  14.022   5.209                       N  
ATOM    930 N    LYS A 112      49.145  17.586  -0.700                       N  
ATOM    931 CA   LYS A 112      48.620  17.729  -2.051                       C  
ATOM    932 C    LYS A 112      47.529  16.748  -2.329                       C  
ATOM    933 O    LYS A 112      47.770  15.543  -2.305                       O  
ATOM    934 CB   LYS A 112      49.736  17.695  -3.116                       C  
ATOM    935 CG   LYS A 112      50.704  18.873  -3.003                       C  
ATOM    936 CD   LYS A 112      51.701  18.902  -4.159                       C  
ATOM    937 CE   LYS A 112      53.101  19.304  -3.739                       C  
ATOM    938 NZ   LYS A 112      53.194  20.740  -3.348                       N  
ATOM    939 N    LYS A 113      46.286  17.267  -2.556                       N  
ATOM    940 CA   LYS A 113      45.100  16.423  -2.820                       C  
ATOM    941 C    LYS A 113      44.307  16.995  -4.008                       C  
ATOM    942 O    LYS A 113      44.484  18.153  -4.352                       O  
ATOM    943 CB   LYS A 113      44.190  16.346  -1.580                       C  
ATOM    944 CG   LYS A 113      44.914  15.941  -0.328                       C  
ATOM    945 CD   LYS A 113      44.040  15.763   0.864                       C  
ATOM    946 CE   LYS A 113      44.898  15.427   2.052                       C  
ATOM    947 NZ   LYS A 113      45.404  14.032   1.997                       N  
ATOM    948 N    LEU A 114      43.482  16.175  -4.655                       N  
ATOM    949 CA   LEU A 114      42.624  16.651  -5.750                       C  
ATOM    950 C    LEU A 114      41.533  17.586  -5.171                       C  
ATOM    951 O    LEU A 114      41.035  17.379  -4.065                       O  
ATOM    952 CB   LEU A 114      41.956  15.478  -6.492                       C  
ATOM    953 CG   LEU A 114      42.870  14.331  -6.978                       C  
ATOM    954 CD1  LEU A 114      42.076  13.289  -7.734                       C  
ATOM    955 CD2  LEU A 114      43.957  14.840  -7.881                       C  
ATOM    956 N    ALA A 115      41.232  18.645  -5.905                       N  
ATOM    957 CA   ALA A 115      40.208  19.597  -5.546                       C  
ATOM    958 C    ALA A 115      38.847  18.957  -5.932                       C  
ATOM    959 O    ALA A 115      38.714  18.421  -7.049                       O  
ATOM    960 CB   ALA A 115      40.422  20.856  -6.350                       C  
ATOM    961 N    LEU A 116      37.877  18.948  -4.989                       N  
ATOM    962 CA   LEU A 116      36.516  18.496  -5.216                       C  
ATOM    963 C    LEU A 116      35.593  19.758  -5.230                       C  
ATOM    964 O    LEU A 116      35.317  20.356  -4.191                       O  
ATOM    965 CB   LEU A 116      36.116  17.357  -4.219                       C  
ATOM    966 CG   LEU A 116      34.654  16.800  -4.231                       C  
ATOM    967 CD1  LEU A 116      34.111  16.478  -5.645                       C  
ATOM    968 CD2  LEU A 116      34.469  15.635  -3.263                       C  
ATOM    969 N    CYX A 117      35.204  20.204  -6.446                       N  
ATOM    970 CA   CYX A 117      34.413  21.399  -6.721                       C  
ATOM    971 C    CYX A 117      32.919  21.130  -6.966                       C  
ATOM    972 O    CYX A 117      32.548  20.115  -7.518                       O  
ATOM    973 CB   CYX A 117      35.013  22.167  -7.906                       C  
ATOM    974 SG   CYX A 117      36.821  22.296  -7.883                       S  
ATOM    975 N    TYR A 118      32.087  22.087  -6.628                       N  
ATOM    976 CA   TYR A 118      30.680  21.983  -6.948                       C  
ATOM    977 C    TYR A 118      30.137  23.329  -7.314                       C  
ATOM    978 O    TYR A 118      30.705  24.371  -6.972                       O  
ATOM    979 CB   TYR A 118      29.862  21.301  -5.821                       C  
ATOM    980 CG   TYR A 118      29.201  22.240  -4.842                       C  
ATOM    981 CD1  TYR A 118      29.941  23.198  -4.157                       C  
ATOM    982 CD2  TYR A 118      27.871  22.063  -4.472                       C  
ATOM    983 CE1  TYR A 118      29.347  24.049  -3.231                       C  
ATOM    984 CE2  TYR A 118      27.270  22.886  -3.518                       C  
ATOM    985 CZ   TYR A 118      28.015  23.881  -2.901                       C  
ATOM    986 OH   TYR A 118      27.432  24.722  -1.981                       O  
ATOM    987 N    THR A 119      29.023  23.293  -8.001                       N  
ATOM    988 CA   THR A 119      28.269  24.468  -8.348                       C  
ATOM    989 C    THR A 119      26.796  24.086  -8.518                       C  
ATOM    990 O    THR A 119      26.463  22.902  -8.760                       O  
ATOM    991 CB   THR A 119      28.867  25.187  -9.574                       C  
ATOM    992 OG1  THR A 119      28.328  26.516  -9.622                       O  
ATOM    993 CG2  THR A 119      28.634  24.439 -10.888                       C  
ATOM    994 CA    CA A 301      43.859  13.298  10.862                      Ca  
TER     995       CA A 301                                                      
CONECT    1    2                                                                
CONECT    2    1    3    5                                                      
CONECT    3    2    4   15                                                      
CONECT    4    3                                                                
CONECT    5    2    6                                                           
CONECT    6    5    7    8                                                      
CONECT    7    6    9                                                           
CONECT    8    6   10   11                                                      
CONECT    9    7   10                                                           
CONECT   10    8    9   12                                                      
CONECT   11    8   13                                                           
CONECT   12   10   14                                                           
CONECT   13   11   14                                                           
CONECT   14   12   13                                                           
CONECT   15    3   16                                                           
CONECT   16   15   17   19                                                      
CONECT   17   16   18   21                                                      
CONECT   18   17                                                                
CONECT   19   16   20                                                           
CONECT   20   19                                                                
CONECT   21   17   22                                                           
CONECT   22   21   23   25                                                      
CONECT   23   22   24   33                                                      
CONECT   24   23                                                                
CONECT   25   22   26                                                           
CONECT   26   25   27   28                                                      
CONECT   27   26   29                                                           
CONECT   28   26   30                                                           
CONECT   29   27   31                                                           
CONECT   30   28   31                                                           
CONECT   31   29   30   32                                                      
CONECT   32   31                                                                
CONECT   33   23   34                                                           
CONECT   34   33   35   37                                                      
CONECT   35   34   36   41                                                      
CONECT   36   35                                                                
CONECT   37   34   38                                                           
CONECT   38   37   39   40                                                      
CONECT   39   38                                                                
CONECT   40   38                                                                
CONECT   41   35   42                                                           
CONECT   42   41   43   45                                                      
CONECT   43   42   44   48                                                      
CONECT   44   43                                                                
CONECT   45   42   47   46                                                      
CONECT   46   45                                                                
CONECT   47   45                                                                
CONECT   48   43   49                                                           
CONECT   49   48   50   52                                                      
CONECT   50   49   51   54                                                      
CONECT   51   50                                                                
CONECT   52   49   53                                                           
CONECT   53   52                                                                
CONECT   54   50   55                                                           
CONECT   55   54   56   58                                                      
CONECT   56   55   57   61                                                      
CONECT   57   56                                                                
CONECT   58   55   59   60                                                      
CONECT   59   58                                                                
CONECT   60   58                                                                
CONECT   61   56   62                                                           
CONECT   62   61   63   65                                                      
CONECT   63   62   64   70                                                      
CONECT   64   63                                                                
CONECT   65   62   66                                                           
CONECT   66   65   67                                                           
CONECT   67   66   68   69                                                      
CONECT   68   67                                                                
CONECT   69   67                                                                
CONECT   70   63   71                                                           
CONECT   71   70   72   74                                                      
CONECT   72   71   73   75                                                      
CONECT   73   72                                                                
CONECT   74   71                                                                
CONECT   75   72   76                                                           
CONECT   76   75   77   79                                                      
CONECT   77   76   78   83                                                      
CONECT   78   77                                                                
CONECT   79   76   80                                                           
CONECT   80   79   81                                                           
CONECT   81   80   82                                                           
CONECT   82   81                                                                
CONECT   83   77   84                                                           
CONECT   84   83   85   87                                                      
CONECT   85   84   86   90                                                      
CONECT   86   85                                                                
CONECT   87   84   88   89                                                      
CONECT   88   87                                                                
CONECT   89   87                                                                
CONECT   90   85   91                                                           
CONECT   91   90   92   94                                                      
CONECT   92   91   93  102                                                      
CONECT   93   92                                                                
CONECT   94   91   95                                                           
CONECT   95   94   96   97                                                      
CONECT   96   95   98                                                           
CONECT   97   95   99                                                           
CONECT   98   96  100                                                           
CONECT   99   97  100                                                           
CONECT  100   98   99  101                                                      
CONECT  101  100                                                                
CONECT  102   92  103                                                           
CONECT  103  102  104  106                                                      
CONECT  104  103  105  110                                                      
CONECT  105  104                                                                
CONECT  106  103  107                                                           
CONECT  107  106  108  109                                                      
CONECT  108  107                                                                
CONECT  109  107                                                                
CONECT  110  104  111                                                           
CONECT  111  110  112  114                                                      
CONECT  112  111  113  119                                                      
CONECT  113  112                                                                
CONECT  114  111  115                                                           
CONECT  115  114  116                                                           
CONECT  116  115  117  118                                                      
CONECT  117  116                                                                
CONECT  118  116                                                                
CONECT  119  112  120                                                           
CONECT  120  119  121  123                                                      
CONECT  121  120  122  124                                                      
CONECT  122  121                                                                
CONECT  123  120                                                                
CONECT  124  121  125                                                           
CONECT  125  124  126  128                                                      
CONECT  126  125  127  130                                                      
CONECT  127  126                                                                
CONECT  128  125  129                                                           
CONECT  129  128                                                                
CONECT  130  126  131                                                           
CONECT  131  130  132  134                                                      
CONECT  132  131  133  135                                                      
CONECT  133  132                                                                
CONECT  134  131                                                                
CONECT  135  132  136                                                           
CONECT  136  135  137  139                                                      
CONECT  137  136  138  147                                                      
CONECT  138  137                                                                
CONECT  139  136  140                                                           
CONECT  140  139  141  142                                                      
CONECT  141  140  143                                                           
CONECT  142  140  144                                                           
CONECT  143  141  145                                                           
CONECT  144  142  145                                                           
CONECT  145  143  144  146                                                      
CONECT  146  145                                                                
CONECT  147  137  148                                                           
CONECT  148  147  149  151                                                      
CONECT  149  148  150  153                                                      
CONECT  150  149                                                                
CONECT  151  148  152                                                           
CONECT  152  151  974                                                           
CONECT  153  149  154                                                           
CONECT  154  153  155  157                                                      
CONECT  155  154  156  162                                                      
CONECT  156  155                                                                
CONECT  157  154  158                                                           
CONECT  158  157  159                                                           
CONECT  159  158  161  160                                                      
CONECT  160  159                                                                
CONECT  161  159                                                                
CONECT  162  155  163                                                           
CONECT  163  162  164  166                                                      
CONECT  164  163  165  171                                                      
CONECT  165  164                                                                
CONECT  166  163  167                                                           
CONECT  167  166  168                                                           
CONECT  168  167  169  170                                                      
CONECT  169  168                                                                
CONECT  170  168                                                                
CONECT  171  164  172                                                           
CONECT  172  171  173  175                                                      
CONECT  173  172  174  182                                                      
CONECT  174  173                                                                
CONECT  175  172  176                                                           
CONECT  176  175  177                                                           
CONECT  177  176  178                                                           
CONECT  178  177  179                                                           
CONECT  179  178  180  181                                                      
CONECT  180  179                                                                
CONECT  181  179                                                                
CONECT  182  173  183                                                           
CONECT  183  182  184  186                                                      
CONECT  184  183  185  194                                                      
CONECT  185  184                                                                
CONECT  186  183  187                                                           
CONECT  187  186  189  188                                                      
CONECT  188  187  190                                                           
CONECT  189  187  191                                                           
CONECT  190  188  192                                                           
CONECT  191  189  192                                                           
CONECT  192  190  191  193                                                      
CONECT  193  192                                                                
CONECT  194  184  195                                                           
CONECT  195  194  196  198                                                      
CONECT  196  195  197  201                                                      
CONECT  197  196                                                                
CONECT  198  195  199  200                                                      
CONECT  199  198                                                                
CONECT  200  198                                                                
CONECT  201  196  202                                                           
CONECT  202  201  203  205                                                      
CONECT  203  202  204  211                                                      
CONECT  204  203                                                                
CONECT  205  202  206                                                           
CONECT  206  205  207  208                                                      
CONECT  207  206  209                                                           
CONECT  208  206  210                                                           
CONECT  209  207  210                                                           
CONECT  210  208  209                                                           
CONECT  211  203  212                                                           
CONECT  212  211  213  215                                                      
CONECT  213  212  214  219                                                      
CONECT  214  213                                                                
CONECT  215  212  216                                                           
CONECT  216  215  217  218                                                      
CONECT  217  216                                                                
CONECT  218  216                                                                
CONECT  219  213  220                                                           
CONECT  220  219  221  223                                                      
CONECT  221  220  222  226                                                      
CONECT  222  221                                                                
CONECT  223  220  224  225                                                      
CONECT  224  223                                                                
CONECT  225  223                                                                
CONECT  226  221  227                                                           
CONECT  227  226  228  230                                                      
CONECT  228  227  229  231                                                      
CONECT  229  228                                                                
CONECT  230  227                                                                
CONECT  231  228  232                                                           
CONECT  232  231  233  235                                                      
CONECT  233  232  234  239                                                      
CONECT  234  233                                                                
CONECT  235  232  236  237                                                      
CONECT  236  235  238                                                           
CONECT  237  235                                                                
CONECT  238  236                                                                
CONECT  239  233  240                                                           
CONECT  240  239  241  243                                                      
CONECT  241  240  242  248                                                      
CONECT  242  241                                                                
CONECT  243  240  244                                                           
CONECT  244  243  245                                                           
CONECT  245  244  246  247                                                      
CONECT  246  245                                                                
CONECT  247  245                                                                
CONECT  248  241  249                                                           
CONECT  249  248  250  252                                                      
CONECT  250  249  251  256                                                      
CONECT  251  250                                                                
CONECT  252  249  253                                                           
CONECT  253  252  254  255                                                      
CONECT  254  253                                                                
CONECT  255  253                                                                
CONECT  256  250  257                                                           
CONECT  257  256  258  260                                                      
CONECT  258  257  259  265                                                      
CONECT  259  258                                                                
CONECT  260  257  261                                                           
CONECT  261  260  262                                                           
CONECT  262  261  263                                                           
CONECT  263  262  264                                                           
CONECT  264  263                                                                
CONECT  265  258  266                                                           
CONECT  266  265  267  269                                                      
CONECT  267  266  268  274                                                      
CONECT  268  267                                                                
CONECT  269  266  270                                                           
CONECT  270  269  271                                                           
CONECT  271  270  272  273                                                      
CONECT  272  271                                                                
CONECT  273  271                                                                
CONECT  274  267  275                                                           
CONECT  275  274  276  278                                                      
CONECT  276  275  277  283                                                      
CONECT  277  276                                                                
CONECT  278  275  279                                                           
CONECT  279  278  280                                                           
CONECT  280  279  281  282                                                      
CONECT  281  280                                                                
CONECT  282  280                                                                
CONECT  283  276  284                                                           
CONECT  284  283  285  287                                                      
CONECT  285  284  286  291                                                      
CONECT  286  285                                                                
CONECT  287  284  288  289                                                      
CONECT  288  287  290                                                           
CONECT  289  287                                                                
CONECT  290  288                                                                
CONECT  291  285  292                                                           
CONECT  292  291  293  295                                                      
CONECT  293  292  294  300                                                      
CONECT  294  293                                                                
CONECT  295  292  296                                                           
CONECT  296  295  297                                                           
CONECT  297  296  298  299                                                      
CONECT  298  297                                                                
CONECT  299  297                                                                
CONECT  300  293  301                                                           
CONECT  301  300  302  304                                                      
CONECT  302  301  303  312                                                      
CONECT  303  302                                                                
CONECT  304  301  305                                                           
CONECT  305  304  306  307                                                      
CONECT  306  305  308                                                           
CONECT  307  305  309                                                           
CONECT  308  306  310                                                           
CONECT  309  307  310                                                           
CONECT  310  308  309  311                                                      
CONECT  311  310                                                                
CONECT  312  302  313                                                           
CONECT  313  312  314  316                                                      
CONECT  314  313  315  320                                                      
CONECT  315  314                                                                
CONECT  316  313  317                                                           
CONECT  317  316  318  319                                                      
CONECT  318  317                                                                
CONECT  319  317                                                                
CONECT  320  314  321                                                           
CONECT  321  320  322  324                                                      
CONECT  322  321  323  328                                                      
CONECT  323  322                                                                
CONECT  324  321  325                                                           
CONECT  325  324  327  326                                                      
CONECT  326  325                                                                
CONECT  327  325                                                                
CONECT  328  322  329                                                           
CONECT  329  328  330  332                                                      
CONECT  330  329  334  331                                                      
CONECT  331  330                                                                
CONECT  332  329  333                                                           
CONECT  333  332                                                                
CONECT  334  330  335                                                           
CONECT  335  334  336  338                                                      
CONECT  336  335  337  342                                                      
CONECT  337  336                                                                
CONECT  338  335  339  340                                                      
CONECT  339  338  341                                                           
CONECT  340  338                                                                
CONECT  341  339                                                                
CONECT  342  336  343                                                           
CONECT  343  342  344  346                                                      
CONECT  344  343  345  350                                                      
CONECT  345  344                                                                
CONECT  346  343  347                                                           
CONECT  347  346  348  349                                                      
CONECT  348  347                                                                
CONECT  349  347                                                                
CONECT  350  344  351                                                           
CONECT  351  350  352  354                                                      
CONECT  352  351  353  356                                                      
CONECT  353  352                                                                
CONECT  354  351  355                                                           
CONECT  355  354                                                                
CONECT  356  352  357                                                           
CONECT  357  356  358  360                                                      
CONECT  358  357  359  368                                                      
CONECT  359  358                                                                
CONECT  360  357  361                                                           
CONECT  361  360  362  363                                                      
CONECT  362  361  364                                                           
CONECT  363  361  365                                                           
CONECT  364  362  366                                                           
CONECT  365  363  366                                                           
CONECT  366  364  365  367                                                      
CONECT  367  366                                                                
CONECT  368  358  369                                                           
CONECT  369  368  370  372                                                      
CONECT  370  369  371  374                                                      
CONECT  371  370                                                                
CONECT  372  369  373                                                           
CONECT  373  372                                                                
CONECT  374  370  375  380                                                      
CONECT  375  374  376  378                                                      
CONECT  376  375  381  377                                                      
CONECT  377  376                                                                
CONECT  378  375  379                                                           
CONECT  379  378  380                                                           
CONECT  380  374  379                                                           
CONECT  381  376  382                                                           
CONECT  382  381  383  385                                                      
CONECT  383  382  384  387                                                      
CONECT  384  383                                                                
CONECT  385  382  386                                                           
CONECT  386  385                                                                
CONECT  387  383  388                                                           
CONECT  388  387  389  391                                                      
CONECT  389  388  390  399                                                      
CONECT  390  389                                                                
CONECT  391  388  392                                                           
CONECT  392  391  393  394                                                      
CONECT  393  392  395                                                           
CONECT  394  392  396                                                           
CONECT  395  393  397                                                           
CONECT  396  394  397                                                           
CONECT  397  395  396  398                                                      
CONECT  398  397                                                                
CONECT  399  389  400                                                           
CONECT  400  399  401  403                                                      
CONECT  401  400  402  411                                                      
CONECT  402  401                                                                
CONECT  403  400  404                                                           
CONECT  404  403  405  406                                                      
CONECT  405  404  407                                                           
CONECT  406  404  408                                                           
CONECT  407  405  409                                                           
CONECT  408  406  409                                                           
CONECT  409  407  408  410                                                      
CONECT  410  409                                                                
CONECT  411  401  412                                                           
CONECT  412  411  413  415                                                      
CONECT  413  412  414  425                                                      
CONECT  414  413                                                                
CONECT  415  412  416                                                           
CONECT  416  415  417  418                                                      
CONECT  417  416  419                                                           
CONECT  418  416  420  421                                                      
CONECT  419  417  420                                                           
CONECT  420  418  419  422                                                      
CONECT  421  418  423                                                           
CONECT  422  420  424                                                           
CONECT  423  421  424                                                           
CONECT  424  422  423                                                           
CONECT  425  413  426                                                           
CONECT  426  425  427  429                                                      
CONECT  427  426  428  433                                                      
CONECT  428  427                                                                
CONECT  429  426  430  431                                                      
CONECT  430  429  432                                                           
CONECT  431  429                                                                
CONECT  432  430                                                                
CONECT  433  427  434                                                           
CONECT  434  433  435                                                           
CONECT  435  434  436  437                                                      
CONECT  436  435                                                                
CONECT  437  435  438                                                           
CONECT  438  437  439  441                                                      
CONECT  439  438  440  445                                                      
CONECT  440  439                                                                
CONECT  441  438  442  443                                                      
CONECT  442  441  444                                                           
CONECT  443  441                                                                
CONECT  444  442                                                                
CONECT  445  439  446                                                           
CONECT  446  445  447  449                                                      
CONECT  447  446  448  456                                                      
CONECT  448  447                                                                
CONECT  449  446  450                                                           
CONECT  450  449  451                                                           
CONECT  451  450  452                                                           
CONECT  452  451  453                                                           
CONECT  453  452  454  455                                                      
CONECT  454  453                                                                
CONECT  455  453                                                                
CONECT  456  447  457                                                           
CONECT  457  456  458  460                                                      
CONECT  458  457  459  465                                                      
CONECT  459  458                                                                
CONECT  460  457  461                                                           
CONECT  461  460  462                                                           
CONECT  462  461  463                                                           
CONECT  463  462  464                                                           
CONECT  464  463                                                                
CONECT  465  458  466                                                           
CONECT  466  465  467  469                                                      
CONECT  467  466  468  472                                                      
CONECT  468  467                                                                
CONECT  469  466  471  470                                                      
CONECT  470  469                                                                
CONECT  471  469                                                                
CONECT  472  467  473                                                           
CONECT  473  472  474  476                                                      
CONECT  474  473  475  480                                                      
CONECT  475  474                                                                
CONECT  476  473  477                                                           
CONECT  477  476  478  479                                                      
CONECT  478  477                                                                
CONECT  479  477                                                                
CONECT  480  474  481                                                           
CONECT  481  480  482  484                                                      
CONECT  482  481  483  488                                                      
CONECT  483  482                                                                
CONECT  484  481  485                                                           
CONECT  485  484  486  487                                                      
CONECT  486  485                                                                
CONECT  487  485                                                                
CONECT  488  482  489                                                           
CONECT  489  488  490  492                                                      
CONECT  490  489  495  491                                                      
CONECT  491  490                                                                
CONECT  492  489  493  494                                                      
CONECT  493  492                                                                
CONECT  494  492                                                                
CONECT  495  490  496                                                           
CONECT  496  495  497  499                                                      
CONECT  497  496  498  509                                                      
CONECT  498  497                                                                
CONECT  499  496  500                                                           
CONECT  500  499  501  502                                                      
CONECT  501  500  503                                                           
CONECT  502  500  505  504                                                      
CONECT  503  501  504                                                           
CONECT  504  502  503  506                                                      
CONECT  505  502  507                                                           
CONECT  506  504  508                                                           
CONECT  507  505  508                                                           
CONECT  508  506  507                                                           
CONECT  509  497  510                                                           
CONECT  510  509  511  513                                                      
CONECT  511  510  512  516                                                      
CONECT  512  511                                                                
CONECT  513  510  514  515                                                      
CONECT  514  513                                                                
CONECT  515  513                                                                
CONECT  516  511  517                                                           
CONECT  517  516  518  520                                                      
CONECT  518  517  519  530                                                      
CONECT  519  518                                                                
CONECT  520  517  521                                                           
CONECT  521  520  522  523                                                      
CONECT  522  521  524                                                           
CONECT  523  521  525  526                                                      
CONECT  524  522  525                                                           
CONECT  525  523  524  527                                                      
CONECT  526  523  528                                                           
CONECT  527  525  529                                                           
CONECT  528  526  529                                                           
CONECT  529  527  528                                                           
CONECT  530  518  531                                                           
CONECT  531  530  534  532                                                      
CONECT  532  531  537  533                                                      
CONECT  533  532                                                                
CONECT  534  531  535  536                                                      
CONECT  535  534                                                                
CONECT  536  534                                                                
CONECT  537  532  538                                                           
CONECT  538  537  539                                                           
CONECT  539  538  541  540                                                      
CONECT  540  539                                                                
CONECT  541  539  542                                                           
CONECT  542  541  545  543                                                      
CONECT  543  542  544  548                                                      
CONECT  544  543                                                                
CONECT  545  542  546  547                                                      
CONECT  546  545                                                                
CONECT  547  545                                                                
CONECT  548  543  549                                                           
CONECT  549  548  550  552                                                      
CONECT  550  549  557  551                                                      
CONECT  551  550                                                                
CONECT  552  549  553                                                           
CONECT  553  552  554                                                           
CONECT  554  553  555  556                                                      
CONECT  555  554                                                                
CONECT  556  554                                                                
CONECT  557  550  558                                                           
CONECT  558  557  559  561                                                      
CONECT  559  558  560  566                                                      
CONECT  560  559                                                                
CONECT  561  558  562                                                           
CONECT  562  561  563                                                           
CONECT  563  562  564                                                           
CONECT  564  563  565                                                           
CONECT  565  564                                                                
CONECT  566  559  567  572                                                      
CONECT  567  566  568  570                                                      
CONECT  568  567  569  573                                                      
CONECT  569  568                                                                
CONECT  570  567  571                                                           
CONECT  571  570  572                                                           
CONECT  572  566  571                                                           
CONECT  573  568  574                                                           
CONECT  574  573  575  577                                                      
CONECT  575  574  576  581                                                      
CONECT  576  575                                                                
CONECT  577  574  578                                                           
CONECT  578  577  579  580                                                      
CONECT  579  578                                                                
CONECT  580  578                                                                
CONECT  581  575  582                                                           
CONECT  582  581  583  585                                                      
CONECT  583  582  584  588                                                      
CONECT  584  583                                                                
CONECT  585  582  586  587                                                      
CONECT  586  585                                                                
CONECT  587  585                                                                
CONECT  588  583  589                                                           
CONECT  589  588  590  592                                                      
CONECT  590  589  591  597                                                      
CONECT  591  590                                                                
CONECT  592  589  593                                                           
CONECT  593  592  594                                                           
CONECT  594  593  595  596                                                      
CONECT  595  594                                                                
CONECT  596  594                                                                
CONECT  597  590  598                                                           
CONECT  598  597  599  601                                                      
CONECT  599  598  600  606                                                      
CONECT  600  599                                                                
CONECT  601  598  602                                                           
CONECT  602  601  603                                                           
CONECT  603  602  604  605                                                      
CONECT  604  603                                                                
CONECT  605  603                                                                
CONECT  606  599  607                                                           
CONECT  607  606  608  610                                                      
CONECT  608  607  609  611                                                      
CONECT  609  608                                                                
CONECT  610  607                                                                
CONECT  611  608  612                                                           
CONECT  612  611  613  615                                                      
CONECT  613  612  614  620                                                      
CONECT  614  613                                                                
CONECT  615  612  616                                                           
CONECT  616  615  617                                                           
CONECT  617  616  618                                                           
CONECT  618  617  619                                                           
CONECT  619  618                                                                
CONECT  620  613  621                                                           
CONECT  621  620  622  624                                                      
CONECT  622  621  623  628                                                      
CONECT  623  622                                                                
CONECT  624  621  625                                                           
CONECT  625  624  626  627                                                      
CONECT  626  625                                                                
CONECT  627  625                                                                
CONECT  628  622  629                                                           
CONECT  629  628  630  632                                                      
CONECT  630  629  631  642                                                      
CONECT  631  630                                                                
CONECT  632  629  633                                                           
CONECT  633  632  634  635                                                      
CONECT  634  633  636                                                           
CONECT  635  633  637  638                                                      
CONECT  636  634  637                                                           
CONECT  637  635  636  639                                                      
CONECT  638  635  640                                                           
CONECT  639  637  641                                                           
CONECT  640  638  641                                                           
CONECT  641  639  640                                                           
CONECT  642  630  643                                                           
CONECT  643  642  644  646                                                      
CONECT  644  643  645  647                                                      
CONECT  645  644                                                                
CONECT  646  643                                                                
CONECT  647  644  648  653                                                      
CONECT  648  647  649  651                                                      
CONECT  649  648  650  654                                                      
CONECT  650  649                                                                
CONECT  651  648  652                                                           
CONECT  652  651  653                                                           
CONECT  653  647  652                                                           
CONECT  654  649  655                                                           
CONECT  655  654  656                                                           
CONECT  656  655  658  657                                                      
CONECT  657  656                                                                
CONECT  658  656  659                                                           
CONECT  659  658  660  662                                                      
CONECT  660  659  661  667                                                      
CONECT  661  660                                                                
CONECT  662  659  663                                                           
CONECT  663  662  664                                                           
CONECT  664  663  665  666                                                      
CONECT  665  664                                                                
CONECT  666  664                                                                
CONECT  667  660  668  673                                                      
CONECT  668  667  671  669                                                      
CONECT  669  668  670  674                                                      
CONECT  670  669                                                                
CONECT  671  668  672                                                           
CONECT  672  671  673                                                           
CONECT  673  667  672                                                           
CONECT  674  669  675                                                           
CONECT  675  674  676  678                                                      
CONECT  676  675  677  682                                                      
CONECT  677  676                                                                
CONECT  678  675  679                                                           
CONECT  679  678  680  681                                                      
CONECT  680  679                                                                
CONECT  681  679                                                                
CONECT  682  676  683                                                           
CONECT  683  682  684  686                                                      
CONECT  684  683  685  690                                                      
CONECT  685  684                                                                
CONECT  686  683  687                                                           
CONECT  687  686  688  689                                                      
CONECT  688  687                                                                
CONECT  689  687                                                                
CONECT  690  684  691                                                           
CONECT  691  690  692  694                                                      
CONECT  692  691  693  701                                                      
CONECT  693  692                                                                
CONECT  694  691  695                                                           
CONECT  695  694  696                                                           
CONECT  696  695  697                                                           
CONECT  697  696  698                                                           
CONECT  698  697  699  700                                                      
CONECT  699  698                                                                
CONECT  700  698                                                                
CONECT  701  692  702                                                           
CONECT  702  701  703  705                                                      
CONECT  703  702  704  710                                                      
CONECT  704  703                                                                
CONECT  705  702  706                                                           
CONECT  706  705  707                                                           
CONECT  707  706  708  709                                                      
CONECT  708  707                                                                
CONECT  709  707                                                                
CONECT  710  703  711                                                           
CONECT  711  710  712  714                                                      
CONECT  712  711  713  719                                                      
CONECT  713  712                                                                
CONECT  714  711  715                                                           
CONECT  715  714  716                                                           
CONECT  716  715  717                                                           
CONECT  717  716  718                                                           
CONECT  718  717                                                                
CONECT  719  712  720                                                           
CONECT  720  719  721  723                                                      
CONECT  721  720  722  727                                                      
CONECT  722  721                                                                
CONECT  723  720  724                                                           
CONECT  724  723  725  726                                                      
CONECT  725  724                                                                
CONECT  726  724                                                                
CONECT  727  721  728                                                           
CONECT  728  727  729  731                                                      
CONECT  729  728  730  736                                                      
CONECT  730  729                                                                
CONECT  731  728  732                                                           
CONECT  732  731  733                                                           
CONECT  733  732  734  735                                                      
CONECT  734  733                                                                
CONECT  735  733                                                                
CONECT  736  729  737                                                           
CONECT  737  736  738  740                                                      
CONECT  738  737  739  744                                                      
CONECT  739  738                                                                
CONECT  740  737  741                                                           
CONECT  741  740  742  743                                                      
CONECT  742  741                                                                
CONECT  743  741                                                                
CONECT  744  738  745                                                           
CONECT  745  744  746  748                                                      
CONECT  746  745  747  750                                                      
CONECT  747  746                                                                
CONECT  748  745  749                                                           
CONECT  749  748  914                                                           
CONECT  750  746  751                                                           
CONECT  751  750  752  754                                                      
CONECT  752  751  753  757                                                      
CONECT  753  752                                                                
CONECT  754  751  755  756                                                      
CONECT  755  754                                                                
CONECT  756  754                                                                
CONECT  757  752  758                                                           
CONECT  758  757  759  761                                                      
CONECT  759  758  766  760                                                      
CONECT  760  759                                                                
CONECT  761  758  762                                                           
CONECT  762  761  763                                                           
CONECT  763  762  764  765                                                      
CONECT  764  763                                                                
CONECT  765  763                                                                
CONECT  766  759  767                                                           
CONECT  767  766  768  770                                                      
CONECT  768  767  769  774                                                      
CONECT  769  768                                                                
CONECT  770  767  771  772                                                      
CONECT  771  770  773                                                           
CONECT  772  770                                                                
CONECT  773  771                                                                
CONECT  774  768  775                                                           
CONECT  775  774  776  778                                                      
CONECT  776  775  786  777                                                      
CONECT  777  776                                                                
CONECT  778  775  779                                                           
CONECT  779  778  780  781                                                      
CONECT  780  779  782                                                           
CONECT  781  779  783                                                           
CONECT  782  780  784                                                           
CONECT  783  781  784                                                           
CONECT  784  782  783  785                                                      
CONECT  785  784                                                                
CONECT  786  776  787                                                           
CONECT  787  786  788  790                                                      
CONECT  788  787  789  794                                                      
CONECT  789  788                                                                
CONECT  790  787  791  792                                                      
CONECT  791  790  793                                                           
CONECT  792  790                                                                
CONECT  793  791                                                                
CONECT  794  788  795                                                           
CONECT  795  794  796  798                                                      
CONECT  796  795  803  797                                                      
CONECT  797  796                                                                
CONECT  798  795  799                                                           
CONECT  799  798  800                                                           
CONECT  800  799  801                                                           
CONECT  801  800  802                                                           
CONECT  802  801                                                                
CONECT  803  796  804                                                           
CONECT  804  803  805  807                                                      
CONECT  805  804  806  814                                                      
CONECT  806  805                                                                
CONECT  807  804  808                                                           
CONECT  808  807  809                                                           
CONECT  809  808  810                                                           
CONECT  810  809  811                                                           
CONECT  811  810  812  813                                                      
CONECT  812  811                                                                
CONECT  813  811                                                                
CONECT  814  805  815                                                           
CONECT  815  814  816  818                                                      
CONECT  816  815  817  823                                                      
CONECT  817  816                                                                
CONECT  818  815  819                                                           
CONECT  819  818  820                                                           
CONECT  820  819  821  822                                                      
CONECT  821  820                                                                
CONECT  822  820                                                                
CONECT  823  816  824                                                           
CONECT  824  823  825  827                                                      
CONECT  825  824  826  832                                                      
CONECT  826  825                                                                
CONECT  827  824  828                                                           
CONECT  828  827  829                                                           
CONECT  829  828  830                                                           
CONECT  830  829  831                                                           
CONECT  831  830                                                                
CONECT  832  825  833                                                           
CONECT  833  832  834  836                                                      
CONECT  834  833  835  840                                                      
CONECT  835  834                                                                
CONECT  836  833  837                                                           
CONECT  837  836  838  839                                                      
CONECT  838  837                                                                
CONECT  839  837                                                                
CONECT  840  834  841                                                           
CONECT  841  840  842  844                                                      
CONECT  842  841  843  847                                                      
CONECT  843  842                                                                
CONECT  844  841  845  846                                                      
CONECT  845  844                                                                
CONECT  846  844                                                                
CONECT  847  842  848                                                           
CONECT  848  847  849                                                           
CONECT  849  848  850  851                                                      
CONECT  850  849                                                                
CONECT  851  849  852                                                           
CONECT  852  851  853  855                                                      
CONECT  853  852  854  859                                                      
CONECT  854  853                                                                
CONECT  855  852  856                                                           
CONECT  856  855  857                                                           
CONECT  857  856  858                                                           
CONECT  858  857                                                                
CONECT  859  853  860                                                           
CONECT  860  859  861  863                                                      
CONECT  861  860  862  873                                                      
CONECT  862  861                                                                
CONECT  863  860  864                                                           
CONECT  864  863  865  866                                                      
CONECT  865  864  867                                                           
CONECT  866  864  868  869                                                      
CONECT  867  865  868                                                           
CONECT  868  866  867  870                                                      
CONECT  869  866  871                                                           
CONECT  870  868  872                                                           
CONECT  871  869  872                                                           
CONECT  872  870  871                                                           
CONECT  873  861  874                                                           
CONECT  874  873  875  877                                                      
CONECT  875  874  876  881                                                      
CONECT  876  875                                                                
CONECT  877  874  878                                                           
CONECT  878  877  880  879                                                      
CONECT  879  878                                                                
CONECT  880  878                                                                
CONECT  881  875  882                                                           
CONECT  882  881  883  885                                                      
CONECT  883  882  884  889                                                      
CONECT  884  883                                                                
CONECT  885  882  886                                                           
CONECT  886  885  887  888                                                      
CONECT  887  886                                                                
CONECT  888  886                                                                
CONECT  889  883  890                                                           
CONECT  890  889  891  893                                                      
CONECT  891  890  892  898                                                      
CONECT  892  891                                                                
CONECT  893  890  894                                                           
CONECT  894  893  895                                                           
CONECT  895  894  896  897                                                      
CONECT  896  895                                                                
CONECT  897  895                                                                
CONECT  898  891  899                                                           
CONECT  899  898  900  902                                                      
CONECT  900  899  901  909                                                      
CONECT  901  900                                                                
CONECT  902  899  903                                                           
CONECT  903  902  904                                                           
CONECT  904  903  905                                                           
CONECT  905  904  906                                                           
CONECT  906  905  907  908                                                      
CONECT  907  906                                                                
CONECT  908  906                                                                
CONECT  909  900  910                                                           
CONECT  910  909  911  913                                                      
CONECT  911  910  912  915                                                      
CONECT  912  911                                                                
CONECT  913  910  914                                                           
CONECT  914  749  913                                                           
CONECT  915  911  916                                                           
CONECT  916  915  917  919                                                      
CONECT  917  916  918  921                                                      
CONECT  918  917                                                                
CONECT  919  916  920                                                           
CONECT  920  919                                                                
CONECT  921  917  922                                                           
CONECT  922  921  923  925                                                      
CONECT  923  922  924  930                                                      
CONECT  924  923                                                                
CONECT  925  922  926                                                           
CONECT  926  925  927                                                           
CONECT  927  926  928                                                           
CONECT  928  927  929                                                           
CONECT  929  928                                                                
CONECT  930  923  931                                                           
CONECT  931  930  932  934                                                      
CONECT  932  931  933  939                                                      
CONECT  933  932                                                                
CONECT  934  931  935                                                           
CONECT  935  934  936                                                           
CONECT  936  935  937                                                           
CONECT  937  936  938                                                           
CONECT  938  937                                                                
CONECT  939  932  940                                                           
CONECT  940  939  941  943                                                      
CONECT  941  940  942  948                                                      
CONECT  942  941                                                                
CONECT  943  940  944                                                           
CONECT  944  943  945                                                           
CONECT  945  944  946                                                           
CONECT  946  945  947                                                           
CONECT  947  946                                                                
CONECT  948  941  949                                                           
CONECT  949  948  950  952                                                      
CONECT  950  949  951  956                                                      
CONECT  951  950                                                                
CONECT  952  949  953                                                           
CONECT  953  952  954  955                                                      
CONECT  954  953                                                                
CONECT  955  953                                                                
CONECT  956  950  957                                                           
CONECT  957  956  958  960                                                      
CONECT  958  957  959  961                                                      
CONECT  959  958                                                                
CONECT  960  957                                                                
CONECT  961  958  962                                                           
CONECT  962  961  963  965                                                      
CONECT  963  962  964  969                                                      
CONECT  964  963                                                                
CONECT  965  962  966                                                           
CONECT  966  965  967  968                                                      
CONECT  967  966                                                                
CONECT  968  966                                                                
CONECT  969  963  970                                                           
CONECT  970  969  971  973                                                      
CONECT  971  970  972  975                                                      
CONECT  972  971                                                                
CONECT  973  970  974                                                           
CONECT  974  152  973                                                           
CONECT  975  971  976                                                           
CONECT  976  975  977  979                                                      
CONECT  977  976  978  987                                                      
CONECT  978  977                                                                
CONECT  979  976  980                                                           
CONECT  980  979  981  982                                                      
CONECT  981  980  983                                                           
CONECT  982  980  984                                                           
CONECT  983  981  985                                                           
CONECT  984  982  985                                                           
CONECT  985  983  984  986                                                      
CONECT  986  985                                                                
CONECT  987  977  988                                                           
CONECT  988  987  989  991                                                      
CONECT  989  988  990                                                           
CONECT  990  989                                                                
CONECT  991  988  992  993                                                      
CONECT  992  991                                                                
CONECT  993  991                                                                
CONECT  994                                                                     
END                                                                             
