# Supplementary material for: Computational Pipeline for Accelerating the Design of Glycomimetics
Source: J Chem Inf Model. 2025 Nov 27;65(24):13374–85. doi: 10.1021/acs.jcim.5c02282 (PMC12728930; doi:10.1021/acs.jcim.5c02282)
Supplement: Supplementary file 2 [file ci5c02282_si_002.zip › gm_supp/Test/E-selectin/4c16/moieties/C1_R.pdbqt]

MODEL 0
REMARK FAKE_HEAD_ATOM=C2a_C1a
REMARK REAL_HEAD_ATOM=C1_N1
REMARK DUMMY_ATOM=C2a_1H2a_2H2a_3H2a_C1a_1H1a_2H1a
REMARK TORSION=H11_C1_N1_S1
REMARK TORSION=C1_N1_S1_S2
REMARK TORSION=N1_S1_S2_C3
ATOM      1  C1a PK6 A 203      33.996  -6.795 116.234  1.00 10.56    -0.053 C 
ATOM      2 1H1a PK6 A 203      34.722  -7.550 115.852  1.00  0.00     0.034 H 
ATOM      3 2H1a PK6 A 203      33.631  -7.358 117.125  1.00  0.00     0.034 H 
ATOM      4  C2a PK6 A 203      32.863  -6.514 115.220  1.00 10.70    -0.075 C 
ATOM      5 1H2a PK6 A 203      32.363  -7.470 114.936  1.00  0.00     0.027 H 
ATOM      6 2H2a PK6 A 203      33.228  -5.951 114.329  1.00  0.00     0.027 H 
ATOM      7 3H2a PK6 A 203      32.137  -5.759 115.602  1.00  0.00     0.027 H 
ATOM      8  O1  PK6 A 203      36.030  -3.647 118.490  1.00 19.87    -0.200 OA
ATOM      9  S1  PK6 A 203      36.751  -4.788 118.024  1.00 18.00     0.265 S 
ATOM     10  O2  PK6 A 203      37.605  -5.402 119.014  1.00 19.00    -0.200 OA
ATOM     11  N1  PK6 A 203      35.722  -5.939 117.559  1.00 15.48    -0.315 N 
ATOM     12  H1  PK6 A 203      35.791  -6.901 117.891  1.00  0.00     0.172 HD
ATOM     13  C1  PK6 A 203      34.673  -5.500 116.619  1.00 14.07     0.003 C 
ATOM     14  H11 PK6 A 203      33.987  -4.718 117.020  1.00  0.00     0.065 H 
ATOM     15  H12 PK6 A 203      35.043  -4.895 115.759  1.00  0.00     0.065 H 
ATOM     16  C2  PK6 A 203      37.662  -4.308 116.716  1.00 20.02     0.119 A 
ATOM     17  C3  PK6 A 203      38.705  -5.058 116.133  1.00 18.40    -0.053 A 
ATOM     18  H3  PK6 A 203      39.063  -6.048 116.461  1.00  0.00     0.086 H 
ATOM     19  C4  PK6 A 203      39.202  -4.304 115.055  1.00 24.41    -0.075 A 
ATOM     20  H4  PK6 A 203      40.000  -4.674 114.389  1.00  0.00     0.084 H 
ATOM     21  C5  PK6 A 203      38.602  -3.038 114.891  1.00 25.09    -0.044 A 
ATOM     22  H5  PK6 A 203      38.905  -2.312 114.117  1.00  0.00     0.095 H 
ATOM     23  S2  PK6 A 203      37.337  -2.749 116.039  1.00 31.85    -0.088 SA
TER      24      PK6 A 203 
ENDMDL
