# Supplementary material for: Computational Pipeline for Accelerating the Design of Glycomimetics
Source: J Chem Inf Model. 2025 Nov 27;65(24):13374–85. doi: 10.1021/acs.jcim.5c02282 (PMC12728930; doi:10.1021/acs.jcim.5c02282)
Supplement: Supplementary file 2 [file ci5c02282_si_002.zip › gm_supp/Test/E-selectin/6eyi/6eyi_chainA_1_119.pdbqt]

ATOM      1  N   TRP A   1     -10.783 -16.084  22.334  1.00 47.88    -0.066 N 
ATOM      2  HN1 TRP A   1     -10.470 -15.154  22.055  1.00  0.00     0.275 HD
ATOM      3  HN2 TRP A   1     -11.454 -16.477  21.674  1.00  0.00     0.275 HD
ATOM      4  HN3 TRP A   1     -10.047 -16.783  22.231  1.00  0.00     0.275 HD
ATOM      5  CA  TRP A   1     -11.311 -16.040  23.690  1.00 47.21     0.179 C 
ATOM      6  HA  TRP A   1     -12.189 -15.352  23.705  1.00  0.00     0.099 H 
ATOM      7  C   TRP A   1     -10.263 -15.506  24.656  1.00 49.65     0.249 C 
ATOM      8  O   TRP A   1      -9.070 -15.566  24.360  1.00 48.27    -0.271 OA
ATOM      9  CB  TRP A   1     -11.787 -17.455  24.115  1.00 45.75    -0.004 C 
ATOM     10  HB1 TRP A   1     -10.925 -18.160  24.169  1.00  0.00     0.044 H 
ATOM     11  HB2 TRP A   1     -12.100 -17.460  25.185  1.00  0.00     0.044 H 
ATOM     12  CG  TRP A   1     -12.877 -18.014  23.240  1.00 46.40    -0.028 A 
ATOM     13  CD1 TRP A   1     -12.766 -19.033  22.344  1.00 48.97    -0.015 A 
ATOM     14  HD1 TRP A   1     -11.856 -19.634  22.181  1.00  0.00     0.112 H 
ATOM     15  CD2 TRP A   1     -14.217 -17.516  23.121  1.00 46.20    -0.002 A 
ATOM     16  NE1 TRP A   1     -13.951 -19.204  21.673  1.00 48.39    -0.365 N 
ATOM     17  HE1 TRP A   1     -14.122 -19.893  20.940  1.00  0.00     0.165 HD
ATOM     18  CE2 TRP A   1     -14.868 -18.301  22.145  1.00 50.20     0.042 A 
ATOM     19  CE3 TRP A   1     -14.927 -16.468  23.731  1.00 47.73    -0.070 A 
ATOM     20  HE3 TRP A   1     -14.440 -15.823  24.482  1.00  0.00     0.084 H 
ATOM     21  CZ2 TRP A   1     -16.214 -18.100  21.797  1.00 50.05    -0.056 A 
ATOM     22  HZ2 TRP A   1     -16.713 -18.733  21.044  1.00  0.00     0.086 H 
ATOM     23  CZ3 TRP A   1     -16.249 -16.258  23.374  1.00 49.22    -0.082 A 
ATOM     24  HZ3 TRP A   1     -16.810 -15.429  23.838  1.00  0.00     0.083 H 
ATOM     25  CH2 TRP A   1     -16.886 -17.078  22.435  1.00 50.03    -0.081 A 
ATOM     26  HH2 TRP A   1     -17.949 -16.903  22.200  1.00  0.00     0.083 H 
ATOM     27  N   SER A   2     -10.707 -14.963  25.799  1.00 46.49    -0.344 N 
ATOM     28  HN  SER A   2     -11.715 -14.883  25.930  1.00  0.00     0.163 HD
ATOM     29  CA  SER A   2      -9.838 -14.479  26.869  1.00 46.29     0.109 C 
ATOM     30  HA  SER A   2      -8.791 -14.796  26.653  1.00  0.00     0.090 H 
ATOM     31  C   SER A   2     -10.281 -15.112  28.180  1.00 50.10     0.243 C 
ATOM     32  O   SER A   2     -11.479 -15.191  28.458  1.00 47.19    -0.271 OA
ATOM     33  CB  SER A   2      -9.878 -12.956  26.979  1.00 50.68     0.044 C 
ATOM     34  HB1 SER A   2      -9.211 -12.593  27.796  1.00  0.00     0.077 H 
ATOM     35  HB2 SER A   2     -10.857 -12.606  27.381  1.00  0.00     0.077 H 
ATOM     36  OG  SER A   2      -9.573 -12.322  25.748  1.00 64.30    -0.398 OA
ATOM     37  HG  SER A   2      -9.598 -11.375  25.816  1.00  0.00     0.209 HD
ATOM     38  N   TYR A   3      -9.318 -15.557  28.983  1.00 48.52    -0.346 N 
ATOM     39  HN  TYR A   3      -8.346 -15.445  28.696  1.00  0.00     0.163 HD
ATOM     40  CA  TYR A   3      -9.607 -16.198  30.257  1.00 48.90     0.093 C 
ATOM     41  HA  TYR A   3     -10.714 -16.243  30.386  1.00  0.00     0.088 H 
ATOM     42  C   TYR A   3      -9.027 -15.440  31.409  1.00 55.54     0.241 C 
ATOM     43  O   TYR A   3      -8.021 -14.761  31.253  1.00 54.10    -0.271 OA
ATOM     44  CB  TYR A   3      -9.060 -17.626  30.268  1.00 49.14    -0.014 C 
ATOM     45  HB1 TYR A   3      -7.948 -17.638  30.181  1.00  0.00     0.043 H 
ATOM     46  HB2 TYR A   3      -9.159 -18.093  31.276  1.00  0.00     0.043 H 
ATOM     47  CG  TYR A   3      -9.706 -18.473  29.201  1.00 50.64    -0.056 A 
ATOM     48  CD1 TYR A   3     -10.947 -19.064  29.412  1.00 52.18    -0.074 A 
ATOM     49  HD1 TYR A   3     -11.442 -18.952  30.392  1.00  0.00     0.084 H 
ATOM     50  CD2 TYR A   3      -9.113 -18.623  27.952  1.00 50.52    -0.074 A 
ATOM     51  HD2 TYR A   3      -8.130 -18.161  27.760  1.00  0.00     0.084 H 
ATOM     52  CE1 TYR A   3     -11.576 -19.795  28.406  1.00 51.42    -0.051 A 
ATOM     53  HE1 TYR A   3     -12.560 -20.258  28.592  1.00  0.00     0.087 H 
ATOM     54  CE2 TYR A   3      -9.738 -19.347  26.938  1.00 50.93    -0.051 A 
ATOM     55  HE2 TYR A   3      -9.256 -19.447  25.951  1.00  0.00     0.087 H 
ATOM     56  CZ  TYR A   3     -10.963 -19.939  27.173  1.00 56.06     0.065 A 
ATOM     57  OH  TYR A   3     -11.558 -20.681  26.182  1.00 56.93    -0.361 OA
ATOM     58  HH  TYR A   3     -11.137 -20.780  25.336  1.00  0.00     0.217 HD
ATOM     59  N   ASN A   4      -9.662 -15.571  32.581  1.00 44.85    -0.346 N 
ATOM     60  HN  ASN A   4     -10.532 -16.103  32.603  1.00  0.00     0.163 HD
ATOM     61  CA  ASN A   4      -9.175 -14.995  33.822  1.00 45.48     0.097 C 
ATOM     62  HA  ASN A   4      -8.065 -15.105  33.821  1.00  0.00     0.088 H 
ATOM     63  C   ASN A   4      -9.693 -15.785  34.982  1.00 47.30     0.241 C 
ATOM     64  O   ASN A   4     -10.772 -16.380  34.919  1.00 47.01    -0.271 OA
ATOM     65  CB  ASN A   4      -9.482 -13.488  34.010  1.00 51.00     0.036 C 
ATOM     66  HB1 ASN A   4      -9.827 -13.019  33.059  1.00  0.00     0.051 H 
ATOM     67  HB2 ASN A   4     -10.401 -13.331  34.622  1.00  0.00     0.051 H 
ATOM     68  CG  ASN A   4      -8.284 -12.748  34.597  1.00 92.89     0.217 C 
ATOM     69  OD1 ASN A   4      -7.415 -13.345  35.269  1.00 89.26    -0.274 OA
ATOM     70  ND2 ASN A   4      -8.191 -11.442  34.334  1.00 95.79    -0.370 N 
ATOM     71 1HD2 ASN A   4      -8.900 -10.955  33.786  1.00  0.00     0.159 HD
ATOM     72 2HD2 ASN A   4      -7.390 -10.947  34.726  1.00  0.00     0.159 HD
ATOM     73  N   THR A   5      -8.913 -15.806  36.044  1.00 44.95    -0.344 N 
ATOM     74  HN  THR A   5      -8.015 -15.324  36.013  1.00  0.00     0.163 HD
ATOM     75  CA  THR A   5      -9.301 -16.495  37.249  1.00 45.37     0.113 C 
ATOM     76  HA  THR A   5     -10.360 -16.821  37.122  1.00  0.00     0.091 H 
ATOM     77  C   THR A   5      -9.259 -15.539  38.417  1.00 51.53     0.243 C 
ATOM     78  O   THR A   5      -8.531 -14.543  38.397  1.00 52.69    -0.271 OA
ATOM     79  CB  THR A   5      -8.455 -17.760  37.492  1.00 54.85     0.060 C 
ATOM     80  HB  THR A   5      -8.771 -18.201  38.466  1.00  0.00     0.086 H 
ATOM     81  OG1 THR A   5      -7.077 -17.421  37.593  1.00 55.90    -0.393 OA
ATOM     82  HG1 THR A   5      -6.555 -18.201  37.743  1.00  0.00     0.210 HD
ATOM     83  CG2 THR A   5      -8.654 -18.810  36.419  1.00 56.25    -0.050 C 
ATOM     84 1HG2 THR A   5      -8.042 -19.725  36.595  1.00  0.00     0.031 H 
ATOM     85 2HG2 THR A   5      -8.461 -18.388  35.405  1.00  0.00     0.031 H 
ATOM     86 3HG2 THR A   5      -9.733 -19.066  36.305  1.00  0.00     0.031 H 
ATOM     87  N   SER A   6     -10.070 -15.835  39.439  1.00 50.40    -0.344 N 
ATOM     88  HN  SER A   6     -10.715 -16.620  39.345  1.00  0.00     0.163 HD
ATOM     89  CA  SER A   6     -10.063 -15.076  40.678  1.00 52.50     0.109 C 
ATOM     90  HA  SER A   6     -10.069 -13.987  40.441  1.00  0.00     0.090 H 
ATOM     91  C   SER A   6      -8.775 -15.420  41.443  1.00 62.43     0.243 C 
ATOM     92  O   SER A   6      -8.156 -16.466  41.181  1.00 61.93    -0.271 OA
ATOM     93  CB  SER A   6     -11.293 -15.414  41.508  1.00 54.66     0.044 C 
ATOM     94  HB1 SER A   6     -12.233 -15.280  40.923  1.00  0.00     0.077 H 
ATOM     95  HB2 SER A   6     -11.476 -14.652  42.301  1.00  0.00     0.077 H 
ATOM     96  OG  SER A   6     -11.198 -16.720  42.051  1.00 62.19    -0.398 OA
ATOM     97  HG  SER A   6     -11.966 -16.931  42.569  1.00  0.00     0.209 HD
ATOM     98  N   THR A   7      -8.366 -14.538  42.369  1.00 63.89    -0.344 N 
ATOM     99  HN  THR A   7      -8.905 -13.681  42.493  1.00  0.00     0.163 HD
ATOM    100  CA  THR A   7      -7.189 -14.743  43.208  1.00 68.87     0.113 C 
ATOM    101  HA  THR A   7      -6.429 -15.314  42.625  1.00  0.00     0.091 H 
ATOM    102  C   THR A   7      -7.605 -15.579  44.428  1.00 74.71     0.243 C 
ATOM    103  O   THR A   7      -6.900 -16.517  44.818  1.00 77.31    -0.271 OA
ATOM    104  CB  THR A   7      -6.601 -13.376  43.578  1.00 82.89     0.060 C 
ATOM    105  HB  THR A   7      -7.416 -12.742  43.998  1.00  0.00     0.086 H 
ATOM    106  OG1 THR A   7      -6.123 -12.766  42.381  1.00 82.69    -0.393 OA
ATOM    107  HG1 THR A   7      -6.823 -12.711  41.741  1.00  0.00     0.210 HD
ATOM    108  CG2 THR A   7      -5.474 -13.464  44.609  1.00 87.72    -0.050 C 
ATOM    109 1HG2 THR A   7      -5.848 -13.941  45.545  1.00  0.00     0.031 H 
ATOM    110 2HG2 THR A   7      -5.008 -12.470  44.804  1.00  0.00     0.031 H 
ATOM    111 3HG2 THR A   7      -4.577 -13.987  44.203  1.00  0.00     0.031 H 
ATOM    112  N   GLU A   8      -8.764 -15.236  45.002  1.00 69.52    -0.346 N 
ATOM    113  HN  GLU A   8      -9.290 -14.471  44.580  1.00  0.00     0.163 HD
ATOM    114  CA  GLU A   8      -9.333 -15.871  46.183  1.00 71.85     0.090 C 
ATOM    115  HA  GLU A   8      -8.515 -16.387  46.738  1.00  0.00     0.087 H 
ATOM    116  C   GLU A   8     -10.406 -16.899  45.834  1.00 69.79     0.241 C 
ATOM    117  O   GLU A   8     -11.137 -16.734  44.855  1.00 63.95    -0.271 OA
ATOM    118  CB  GLU A   8      -9.945 -14.802  47.098  1.00 76.27    -0.029 C 
ATOM    119  HB1 GLU A   8     -10.609 -15.279  47.856  1.00  0.00     0.037 H 
ATOM    120  HB2 GLU A   8     -10.694 -14.197  46.535  1.00  0.00     0.037 H 
ATOM    121  CG  GLU A   8      -8.942 -13.889  47.782  1.00 95.61     0.018 C 
ATOM    122  HG1 GLU A   8      -8.335 -14.464  48.520  1.00  0.00     0.049 H 
ATOM    123  HG2 GLU A   8      -8.141 -13.589  47.067  1.00  0.00     0.049 H 
ATOM    124  CD  GLU A   8      -9.548 -12.663  48.440  1.00125.77     0.172 C 
ATOM    125  OE1 GLU A   8     -10.782 -12.464  48.340  1.00120.97    -0.648 OA
ATOM    126  OE2 GLU A   8      -8.780 -11.899  49.067  1.00128.65    -0.648 OA
ATOM    127  N   ALA A   9     -10.497 -17.961  46.651  1.00 68.67    -0.346 N 
ATOM    128  HN  ALA A   9      -9.818 -18.040  47.408  1.00  0.00     0.163 HD
ATOM    129  CA  ALA A   9     -11.507 -19.011  46.526  1.00 66.14     0.086 C 
ATOM    130  HA  ALA A   9     -11.622 -19.282  45.450  1.00  0.00     0.086 H 
ATOM    131  C   ALA A   9     -12.826 -18.462  47.046  1.00 70.13     0.240 C 
ATOM    132  O   ALA A   9     -12.824 -17.706  48.021  1.00 73.92    -0.271 OA
ATOM    133  CB  ALA A   9     -11.084 -20.241  47.306  1.00 70.83    -0.049 C 
ATOM    134  HB1 ALA A   9     -10.117 -20.644  46.925  1.00  0.00     0.030 H 
ATOM    135  HB2 ALA A   9     -11.881 -21.020  47.308  1.00  0.00     0.030 H 
ATOM    136  HB3 ALA A   9     -11.042 -20.038  48.402  1.00  0.00     0.030 H 
ATOM    137  N   MET A  10     -13.943 -18.782  46.383  1.00 63.25    -0.346 N 
ATOM    138  HN  MET A  10     -13.884 -19.413  45.584  1.00  0.00     0.163 HD
ATOM    139  CA  MET A  10     -15.249 -18.248  46.777  1.00 63.73     0.090 C 
ATOM    140  HA  MET A  10     -15.235 -18.098  47.882  1.00  0.00     0.087 H 
ATOM    141  C   MET A  10     -16.395 -19.218  46.452  1.00 64.65     0.241 C 
ATOM    142  O   MET A  10     -16.177 -20.219  45.775  1.00 62.35    -0.271 OA
ATOM    143  CB  MET A  10     -15.485 -16.869  46.119  1.00 64.28    -0.030 C 
ATOM    144  HB1 MET A  10     -16.465 -16.449  46.446  1.00  0.00     0.037 H 
ATOM    145  HB2 MET A  10     -14.793 -16.111  46.555  1.00  0.00     0.037 H 
ATOM    146  CG  MET A  10     -15.388 -16.858  44.593  1.00 63.74    -0.021 C 
ATOM    147  HG1 MET A  10     -14.516 -17.460  44.246  1.00  0.00     0.049 H 
ATOM    148  HG2 MET A  10     -16.214 -17.453  44.138  1.00  0.00     0.049 H 
ATOM    149  SD  MET A  10     -15.337 -15.183  43.893  1.00 67.72    -0.173 SA
ATOM    150  CE  MET A  10     -13.671 -14.773  44.145  1.00 66.35    -0.035 C 
ATOM    151  HE1 MET A  10     -13.640 -13.745  43.715  1.00  0.00     0.041 H 
ATOM    152  HE2 MET A  10     -12.931 -15.492  43.723  1.00  0.00     0.041 H 
ATOM    153  HE3 MET A  10     -13.308 -14.866  45.195  1.00  0.00     0.041 H 
ATOM    154  N   THR A  11     -17.609 -18.933  46.947  1.00 62.34    -0.344 N 
ATOM    155  HN  THR A  11     -17.727 -18.106  47.532  1.00  0.00     0.163 HD
ATOM    156  CA  THR A  11     -18.769 -19.782  46.667  1.00 62.39     0.113 C 
ATOM    157  HA  THR A  11     -18.503 -20.836  46.917  1.00  0.00     0.091 H 
ATOM    158  C   THR A  11     -19.122 -19.712  45.172  1.00 62.63     0.243 C 
ATOM    159  O   THR A  11     -18.581 -18.870  44.454  1.00 59.35    -0.271 OA
ATOM    160  CB  THR A  11     -19.969 -19.375  47.512  1.00 71.25     0.060 C 
ATOM    161  HB  THR A  11     -20.784 -20.115  47.336  1.00  0.00     0.086 H 
ATOM    162  OG1 THR A  11     -20.417 -18.108  47.059  1.00 65.19    -0.393 OA
ATOM    163  HG1 THR A  11     -21.165 -17.854  47.586  1.00  0.00     0.210 HD
ATOM    164  CG2 THR A  11     -19.669 -19.346  49.012  1.00 77.18    -0.050 C 
ATOM    165 1HG2 THR A  11     -20.548 -19.048  49.631  1.00  0.00     0.031 H 
ATOM    166 2HG2 THR A  11     -18.792 -18.693  49.228  1.00  0.00     0.031 H 
ATOM    167 3HG2 THR A  11     -19.258 -20.325  49.353  1.00  0.00     0.031 H 
ATOM    168  N   TYR A  12     -20.041 -20.564  44.712  1.00 59.46    -0.346 N 
ATOM    169  HN  TYR A  12     -20.474 -21.235  45.346  1.00  0.00     0.163 HD
ATOM    170  CA  TYR A  12     -20.427 -20.539  43.310  1.00 56.20     0.093 C 
ATOM    171  HA  TYR A  12     -19.501 -20.641  42.697  1.00  0.00     0.088 H 
ATOM    172  C   TYR A  12     -21.084 -19.237  42.943  1.00 58.45     0.241 C 
ATOM    173  O   TYR A  12     -20.776 -18.709  41.879  1.00 54.12    -0.271 OA
ATOM    174  CB  TYR A  12     -21.360 -21.695  42.949  1.00 59.63    -0.014 C 
ATOM    175  HB1 TYR A  12     -21.026 -22.642  43.434  1.00  0.00     0.043 H 
ATOM    176  HB2 TYR A  12     -22.351 -21.575  43.445  1.00  0.00     0.043 H 
ATOM    177  CG  TYR A  12     -21.524 -21.883  41.454  1.00 61.18    -0.056 A 
ATOM    178  CD1 TYR A  12     -22.549 -21.247  40.757  1.00 63.97    -0.074 A 
ATOM    179  HD1 TYR A  12     -23.249 -20.593  41.303  1.00  0.00     0.084 H 
ATOM    180  CD2 TYR A  12     -20.687 -22.737  40.745  1.00 60.94    -0.074 A 
ATOM    181  HD2 TYR A  12     -19.878 -23.265  41.277  1.00  0.00     0.084 H 
ATOM    182  CE1 TYR A  12     -22.707 -21.422  39.380  1.00 62.77    -0.051 A 
ATOM    183  HE1 TYR A  12     -23.501 -20.879  38.840  1.00  0.00     0.087 H 
ATOM    184  CE2 TYR A  12     -20.850 -22.939  39.377  1.00 60.68    -0.051 A 
ATOM    185  HE2 TYR A  12     -20.174 -23.622  38.836  1.00  0.00     0.087 H 
ATOM    186  CZ  TYR A  12     -21.862 -22.281  38.696  1.00 67.44     0.065 A 
ATOM    187  OH  TYR A  12     -22.014 -22.484  37.344  1.00 65.96    -0.361 OA
ATOM    188  HH  TYR A  12     -21.435 -23.073  36.875  1.00  0.00     0.217 HD
ATOM    189  N   ASP A  13     -21.997 -18.729  43.796  1.00 58.73    -0.345 N 
ATOM    190  HN  ASP A  13     -22.183 -19.229  44.665  1.00  0.00     0.163 HD
ATOM    191  CA  ASP A  13     -22.732 -17.493  43.529  1.00 59.56     0.098 C 
ATOM    192  HA  ASP A  13     -23.174 -17.579  42.509  1.00  0.00     0.088 H 
ATOM    193  C   ASP A  13     -21.804 -16.297  43.523  1.00 62.22     0.241 C 
ATOM    194  O   ASP A  13     -21.963 -15.419  42.679  1.00 60.01    -0.271 OA
ATOM    195  CB  ASP A  13     -23.889 -17.302  44.518  1.00 66.65     0.043 C 
ATOM    196  HB1 ASP A  13     -24.298 -16.267  44.456  1.00  0.00     0.052 H 
ATOM    197  HB2 ASP A  13     -23.516 -17.288  45.569  1.00  0.00     0.052 H 
ATOM    198  CG  ASP A  13     -24.991 -18.331  44.348  1.00 78.91     0.175 C 
ATOM    199  OD1 ASP A  13     -25.223 -18.771  43.198  1.00 75.91    -0.648 OA
ATOM    200  OD2 ASP A  13     -25.617 -18.702  45.364  1.00 93.64    -0.648 OA
ATOM    201  N   GLU A  14     -20.798 -16.300  44.409  1.00 59.87    -0.346 N 
ATOM    202  HN  GLU A  14     -20.745 -17.067  45.080  1.00  0.00     0.163 HD
ATOM    203  CA  GLU A  14     -19.779 -15.264  44.461  1.00 58.65     0.090 C 
ATOM    204  HA  GLU A  14     -20.284 -14.270  44.456  1.00  0.00     0.087 H 
ATOM    205  C   GLU A  14     -18.898 -15.370  43.209  1.00 57.74     0.241 C 
ATOM    206  O   GLU A  14     -18.537 -14.337  42.655  1.00 54.55    -0.271 OA
ATOM    207  CB  GLU A  14     -18.934 -15.375  45.734  1.00 62.46    -0.029 C 
ATOM    208  HB1 GLU A  14     -17.996 -14.781  45.629  1.00  0.00     0.037 H 
ATOM    209  HB2 GLU A  14     -18.504 -16.400  45.825  1.00  0.00     0.037 H 
ATOM    210  CG  GLU A  14     -19.662 -14.992  47.014  1.00 74.14     0.018 C 
ATOM    211  HG1 GLU A  14     -19.827 -13.889  47.039  1.00  0.00     0.049 H 
ATOM    212  HG2 GLU A  14     -20.716 -15.352  46.970  1.00  0.00     0.049 H 
ATOM    213  CD  GLU A  14     -19.017 -15.445  48.314  1.00 95.70     0.172 C 
ATOM    214  OE1 GLU A  14     -18.016 -16.197  48.269  1.00 83.92    -0.648 OA
ATOM    215  OE2 GLU A  14     -19.533 -15.061  49.389  1.00 96.67    -0.648 OA
ATOM    216  N   ALA A  15     -18.566 -16.607  42.758  1.00 52.83    -0.346 N 
ATOM    217  HN  ALA A  15     -18.902 -17.422  43.271  1.00  0.00     0.163 HD
ATOM    218  CA  ALA A  15     -17.738 -16.819  41.553  1.00 49.63     0.086 C 
ATOM    219  HA  ALA A  15     -16.782 -16.261  41.688  1.00  0.00     0.086 H 
ATOM    220  C   ALA A  15     -18.430 -16.279  40.302  1.00 51.60     0.240 C 
ATOM    221  O   ALA A  15     -17.789 -15.588  39.505  1.00 50.01    -0.271 OA
ATOM    222  CB  ALA A  15     -17.404 -18.288  41.370  1.00 49.57    -0.049 C 
ATOM    223  HB1 ALA A  15     -16.899 -18.682  42.283  1.00  0.00     0.030 H 
ATOM    224  HB2 ALA A  15     -16.801 -18.468  40.449  1.00  0.00     0.030 H 
ATOM    225  HB3 ALA A  15     -18.302 -18.890  41.097  1.00  0.00     0.030 H 
ATOM    226  N   SER A  16     -19.738 -16.551  40.152  1.00 48.64    -0.344 N 
ATOM    227  HN  SER A  16     -20.198 -17.132  40.853  1.00  0.00     0.163 HD
ATOM    228  CA  SER A  16     -20.530 -16.053  39.033  1.00 48.42     0.109 C 
ATOM    229  HA  SER A  16     -20.021 -16.342  38.084  1.00  0.00     0.090 H 
ATOM    230  C   SER A  16     -20.625 -14.523  39.086  1.00 55.44     0.243 C 
ATOM    231  O   SER A  16     -20.501 -13.872  38.052  1.00 54.82    -0.271 OA
ATOM    232  CB  SER A  16     -21.915 -16.686  39.048  1.00 52.99     0.044 C 
ATOM    233  HB1 SER A  16     -21.874 -17.772  38.801  1.00  0.00     0.077 H 
ATOM    234  HB2 SER A  16     -22.321 -16.764  40.083  1.00  0.00     0.077 H 
ATOM    235  OG  SER A  16     -22.799 -15.987  38.190  1.00 63.28    -0.398 OA
ATOM    236  HG  SER A  16     -23.663 -16.382  38.199  1.00  0.00     0.209 HD
ATOM    237  N   ALA A  17     -20.829 -13.959  40.295  1.00 55.51    -0.346 N 
ATOM    238  HN  ALA A  17     -20.938 -14.574  41.101  1.00  0.00     0.163 HD
ATOM    239  CA  ALA A  17     -20.902 -12.518  40.512  1.00 58.44     0.086 C 
ATOM    240  HA  ALA A  17     -21.670 -12.092  39.825  1.00  0.00     0.086 H 
ATOM    241  C   ALA A  17     -19.564 -11.879  40.200  1.00 60.97     0.240 C 
ATOM    242  O   ALA A  17     -19.558 -10.811  39.618  1.00 61.95    -0.271 OA
ATOM    243  CB  ALA A  17     -21.307 -12.211  41.945  1.00 62.97    -0.049 C 
ATOM    244  HB1 ALA A  17     -21.363 -11.110  42.111  1.00  0.00     0.030 H 
ATOM    245  HB2 ALA A  17     -20.631 -12.706  42.681  1.00  0.00     0.030 H 
ATOM    246  HB3 ALA A  17     -22.259 -12.720  42.224  1.00  0.00     0.030 H 
ATOM    247  N   TYR A  18     -18.435 -12.534  40.561  1.00 55.37    -0.346 N 
ATOM    248  HN  TYR A  18     -18.540 -13.425  41.046  1.00  0.00     0.163 HD
ATOM    249  CA  TYR A  18     -17.076 -12.056  40.306  1.00 54.29     0.093 C 
ATOM    250  HA  TYR A  18     -16.971 -11.039  40.751  1.00  0.00     0.088 H 
ATOM    251  C   TYR A  18     -16.855 -11.949  38.800  1.00 55.73     0.241 C 
ATOM    252  O   TYR A  18     -16.427 -10.895  38.323  1.00 56.20    -0.271 OA
ATOM    253  CB  TYR A  18     -16.024 -12.986  40.959  1.00 54.85    -0.014 C 
ATOM    254  HB1 TYR A  18     -16.144 -12.991  42.068  1.00  0.00     0.043 H 
ATOM    255  HB2 TYR A  18     -16.257 -14.054  40.737  1.00  0.00     0.043 H 
ATOM    256  CG  TYR A  18     -14.589 -12.669  40.583  1.00 57.10    -0.056 A 
ATOM    257  CD1 TYR A  18     -14.017 -13.193  39.426  1.00 56.80    -0.074 A 
ATOM    258  HD1 TYR A  18     -14.614 -13.861  38.782  1.00  0.00     0.084 H 
ATOM    259  CD2 TYR A  18     -13.797 -11.865  41.396  1.00 61.07    -0.074 A 
ATOM    260  HD2 TYR A  18     -14.216 -11.467  42.336  1.00  0.00     0.084 H 
ATOM    261  CE1 TYR A  18     -12.705 -12.889  39.066  1.00 58.50    -0.051 A 
ATOM    262  HE1 TYR A  18     -12.276 -13.301  38.137  1.00  0.00     0.087 H 
ATOM    263  CE2 TYR A  18     -12.484 -11.552  41.046  1.00 62.97    -0.051 A 
ATOM    264  HE2 TYR A  18     -11.879 -10.897  41.695  1.00  0.00     0.087 H 
ATOM    265  CZ  TYR A  18     -11.942 -12.067  39.880  1.00 68.10     0.065 A 
ATOM    266  OH  TYR A  18     -10.652 -11.748  39.531  1.00 70.78    -0.361 OA
ATOM    267  HH  TYR A  18     -10.129 -11.184  40.089  1.00  0.00     0.217 HD
ATOM    268  N   CYS A  19     -17.152 -13.021  38.049  1.00 49.45    -0.345 N 
ATOM    269  HN  CYS A  19     -17.506 -13.866  38.497  1.00  0.00     0.163 HD
ATOM    270  CA  CYS A  19     -16.975 -12.994  36.600  1.00 48.16     0.098 C 
ATOM    271  HA  CYS A  19     -15.896 -12.797  36.400  1.00  0.00     0.088 H 
ATOM    272  C   CYS A  19     -17.777 -11.842  35.971  1.00 55.70     0.241 C 
ATOM    273  O   CYS A  19     -17.197 -11.064  35.218  1.00 56.40    -0.271 OA
ATOM    274  CB  CYS A  19     -17.324 -14.334  35.949  1.00 45.83     0.013 C 
ATOM    275  HB1 CYS A  19     -18.380 -14.609  36.176  1.00  0.00     0.053 H 
ATOM    276  HB2 CYS A  19     -17.387 -14.220  34.842  1.00  0.00     0.053 H 
ATOM    277  SG  CYS A  19     -16.209 -15.709  36.377  1.00 47.80    -0.095 SA
ATOM    278  N   GLN A  20     -19.084 -11.719  36.307  1.00 54.59    -0.346 N 
ATOM    279  HN  GLN A  20     -19.453 -12.373  36.998  1.00  0.00     0.163 HD
ATOM    280  CA  GLN A  20     -20.018 -10.719  35.757  1.00 57.91     0.090 C 
ATOM    281  HA  GLN A  20     -19.965 -10.802  34.646  1.00  0.00     0.087 H 
ATOM    282  C   GLN A  20     -19.679  -9.258  36.115  1.00 64.22     0.241 C 
ATOM    283  O   GLN A  20     -19.937  -8.369  35.301  1.00 66.99    -0.271 OA
ATOM    284  CB  GLN A  20     -21.460 -11.047  36.160  1.00 61.27    -0.030 C 
ATOM    285  HB1 GLN A  20     -21.565 -11.129  37.267  1.00  0.00     0.037 H 
ATOM    286  HB2 GLN A  20     -22.139 -10.180  35.986  1.00  0.00     0.037 H 
ATOM    287  CG  GLN A  20     -21.968 -12.309  35.453  1.00 64.56     0.011 C 
ATOM    288  HG1 GLN A  20     -21.755 -12.256  34.360  1.00  0.00     0.047 H 
ATOM    289  HG2 GLN A  20     -21.340 -13.189  35.727  1.00  0.00     0.047 H 
ATOM    290  CD  GLN A  20     -23.426 -12.607  35.692  1.00 76.92     0.215 C 
ATOM    291  OE1 GLN A  20     -24.284 -11.715  35.726  1.00 79.76    -0.274 OA
ATOM    292  NE2 GLN A  20     -23.744 -13.883  35.820  1.00 59.42    -0.370 N 
ATOM    293 1HE2 GLN A  20     -24.731 -14.085  35.982  1.00  0.00     0.159 HD
ATOM    294 2HE2 GLN A  20     -23.037 -14.618  35.792  1.00  0.00     0.159 HD
ATOM    295  N   GLN A  21     -19.101  -9.012  37.305  1.00 60.55    -0.346 N 
ATOM    296  HN  GLN A  21     -18.967  -9.796  37.944  1.00  0.00     0.163 HD
ATOM    297  CA  GLN A  21     -18.652  -7.686  37.738  1.00 63.60     0.090 C 
ATOM    298  HA  GLN A  21     -19.498  -6.966  37.648  1.00  0.00     0.087 H 
ATOM    299  C   GLN A  21     -17.519  -7.243  36.820  1.00 65.88     0.241 C 
ATOM    300  O   GLN A  21     -17.414  -6.064  36.498  1.00 68.53    -0.271 OA
ATOM    301  CB  GLN A  21     -18.189  -7.739  39.205  1.00 65.78    -0.030 C 
ATOM    302  HB1 GLN A  21     -18.948  -8.275  39.821  1.00  0.00     0.037 H 
ATOM    303  HB2 GLN A  21     -17.323  -8.434  39.303  1.00  0.00     0.037 H 
ATOM    304  CG  GLN A  21     -17.850  -6.391  39.855  1.00 81.34     0.011 C 
ATOM    305  HG1 GLN A  21     -17.027  -5.888  39.296  1.00  0.00     0.047 H 
ATOM    306  HG2 GLN A  21     -17.346  -6.550  40.837  1.00  0.00     0.047 H 
ATOM    307  CD  GLN A  21     -19.028  -5.453  40.014  1.00105.22     0.215 C 
ATOM    308  OE1 GLN A  21     -20.105  -5.827  40.494  1.00102.39    -0.274 OA
ATOM    309  NE2 GLN A  21     -18.835  -4.202  39.627  1.00102.17    -0.370 N 
ATOM    310 1HE2 GLN A  21     -19.629  -3.570  39.734  1.00  0.00     0.159 HD
ATOM    311 2HE2 GLN A  21     -17.947  -3.894  39.231  1.00  0.00     0.159 HD
ATOM    312  N   ARG A  22     -16.718  -8.216  36.346  1.00 58.40    -0.346 N 
ATOM    313  HN  ARG A  22     -16.911  -9.173  36.641  1.00  0.00     0.163 HD
ATOM    314  CA  ARG A  22     -15.594  -7.999  35.441  1.00 58.28     0.089 C 
ATOM    315  HA  ARG A  22     -15.197  -6.974  35.628  1.00  0.00     0.087 H 
ATOM    316  C   ARG A  22     -15.990  -8.089  33.945  1.00 61.40     0.241 C 
ATOM    317  O   ARG A  22     -15.099  -8.162  33.093  1.00 60.61    -0.271 OA
ATOM    318  CB  ARG A  22     -14.478  -8.999  35.756  1.00 56.27    -0.036 C 
ATOM    319  HB1 ARG A  22     -13.676  -8.953  34.983  1.00  0.00     0.036 H 
ATOM    320  HB2 ARG A  22     -14.828 -10.046  35.597  1.00  0.00     0.036 H 
ATOM    321  CG  ARG A  22     -13.894  -8.830  37.153  1.00 68.35    -0.048 C 
ATOM    322  HG1 ARG A  22     -14.667  -8.978  37.943  1.00  0.00     0.035 H 
ATOM    323  HG2 ARG A  22     -13.636  -7.766  37.366  1.00  0.00     0.035 H 
ATOM    324  CD  ARG A  22     -12.708  -9.743  37.354  1.00 78.53     0.009 C 
ATOM    325  HD1 ARG A  22     -12.983 -10.815  37.215  1.00  0.00     0.064 H 
ATOM    326  HD2 ARG A  22     -12.397  -9.787  38.424  1.00  0.00     0.064 H 
ATOM    327  NE  ARG A  22     -11.601  -9.351  36.484  1.00 84.76    -0.227 N 
ATOM    328  HE  ARG A  22     -11.585  -9.731  35.538  1.00  0.00     0.177 HD
ATOM    329  CZ  ARG A  22     -10.613  -8.534  36.838  1.00 99.91     0.665 C 
ATOM    330  NH1 ARG A  22      -9.680  -8.194  35.960  1.00 90.25    -0.235 N 
ATOM    331 1HH1 ARG A  22      -8.922  -7.567  36.231  1.00  0.00     0.174 HD
ATOM    332 2HH1 ARG A  22      -9.728  -8.566  35.012  1.00  0.00     0.174 HD
ATOM    333  NH2 ARG A  22     -10.550  -8.049  38.073  1.00 86.41    -0.235 N 
ATOM    334 1HH2 ARG A  22      -9.792  -7.422  38.344  1.00  0.00     0.174 HD
ATOM    335 2HH2 ARG A  22     -11.268  -8.311  38.749  1.00  0.00     0.174 HD
ATOM    336  N   TYR A  23     -17.308  -8.033  33.626  1.00 58.82    -0.346 N 
ATOM    337  HN  TYR A  23     -17.974  -7.958  34.395  1.00  0.00     0.163 HD
ATOM    338  CA  TYR A  23     -17.857  -8.072  32.255  1.00 60.25     0.093 C 
ATOM    339  HA  TYR A  23     -18.968  -8.049  32.341  1.00  0.00     0.088 H 
ATOM    340  C   TYR A  23     -17.475  -9.392  31.533  1.00 62.42     0.241 C 
ATOM    341  O   TYR A  23     -17.183  -9.396  30.333  1.00 64.97    -0.271 OA
ATOM    342  CB  TYR A  23     -17.428  -6.821  31.434  1.00 64.88    -0.014 C 
ATOM    343  HB1 TYR A  23     -17.908  -6.825  30.428  1.00  0.00     0.043 H 
ATOM    344  HB2 TYR A  23     -16.358  -6.896  31.129  1.00  0.00     0.043 H 
ATOM    345  CG  TYR A  23     -17.692  -5.511  32.150  1.00 69.39    -0.056 A 
ATOM    346  CD1 TYR A  23     -18.974  -4.965  32.194  1.00 74.52    -0.074 A 
ATOM    347  HD1 TYR A  23     -19.801  -5.484  31.681  1.00  0.00     0.084 H 
ATOM    348  CD2 TYR A  23     -16.674  -4.838  32.821  1.00 70.74    -0.074 A 
ATOM    349  HD2 TYR A  23     -15.651  -5.251  32.804  1.00  0.00     0.084 H 
ATOM    350  CE1 TYR A  23     -19.230  -3.774  32.875  1.00 78.76    -0.051 A 
ATOM    351  HE1 TYR A  23     -20.250  -3.354  32.889  1.00  0.00     0.087 H 
ATOM    352  CE2 TYR A  23     -16.921  -3.652  33.515  1.00 75.59    -0.051 A 
ATOM    353  HE2 TYR A  23     -16.101  -3.140  34.046  1.00  0.00     0.087 H 
ATOM    354  CZ  TYR A  23     -18.201  -3.120  33.534  1.00 84.84     0.065 A 
ATOM    355  OH  TYR A  23     -18.453  -1.948  34.206  1.00 89.40    -0.361 OA
ATOM    356  HH  TYR A  23     -17.748  -1.500  34.658  1.00  0.00     0.217 HD
ATOM    357  N   THR A  24     -17.447 -10.502  32.292  1.00 54.56    -0.344 N 
ATOM    358  HN  THR A  24     -17.661 -10.397  33.284  1.00  0.00     0.163 HD
ATOM    359  CA  THR A  24     -17.132 -11.857  31.808  1.00 51.87     0.113 C 
ATOM    360  HA  THR A  24     -17.237 -11.860  30.698  1.00  0.00     0.091 H 
ATOM    361  C   THR A  24     -18.167 -12.848  32.390  1.00 53.45     0.243 C 
ATOM    362  O   THR A  24     -19.130 -12.423  33.030  1.00 52.95    -0.271 OA
ATOM    363  CB  THR A  24     -15.664 -12.281  32.157  1.00 56.74     0.060 C 
ATOM    364  HB  THR A  24     -15.502 -13.305  31.746  1.00  0.00     0.086 H 
ATOM    365  OG1 THR A  24     -15.475 -12.349  33.570  1.00 54.04    -0.393 OA
ATOM    366  HG1 THR A  24     -14.585 -12.606  33.782  1.00  0.00     0.210 HD
ATOM    367  CG2 THR A  24     -14.610 -11.377  31.559  1.00 54.51    -0.050 C 
ATOM    368 1HG2 THR A  24     -13.566 -11.679  31.807  1.00  0.00     0.031 H 
ATOM    369 2HG2 THR A  24     -14.792 -10.316  31.849  1.00  0.00     0.031 H 
ATOM    370 3HG2 THR A  24     -14.743 -11.295  30.455  1.00  0.00     0.031 H 
ATOM    371  N   HIS A  25     -17.985 -14.160  32.143  1.00 49.94    -0.346 N 
ATOM    372  HN  HIS A  25     -17.182 -14.430  31.575  1.00  0.00     0.163 HD
ATOM    373  CA  HIS A  25     -18.866 -15.229  32.638  1.00 50.02     0.094 C 
ATOM    374  HA  HIS A  25     -19.399 -14.864  33.547  1.00  0.00     0.088 H 
ATOM    375  C   HIS A  25     -18.054 -16.452  33.006  1.00 48.59     0.241 C 
ATOM    376  O   HIS A  25     -16.977 -16.640  32.454  1.00 47.14    -0.271 OA
ATOM    377  CB  HIS A  25     -19.910 -15.619  31.573  1.00 53.93     0.002 C 
ATOM    378  HB1 HIS A  25     -19.410 -16.037  30.668  1.00  0.00     0.046 H 
ATOM    379  HB2 HIS A  25     -20.488 -16.515  31.899  1.00  0.00     0.046 H 
ATOM    380  CG  HIS A  25     -20.835 -14.504  31.196  1.00 61.18     0.028 A 
ATOM    381  ND1 HIS A  25     -20.585 -13.701  30.095  1.00 65.40    -0.354 N 
ATOM    382  HD1 HIS A  25     -19.805 -13.777  29.442  1.00  0.00     0.166 HD
ATOM    383  CD2 HIS A  25     -21.960 -14.067  31.809  1.00 65.06    -0.000 A 
ATOM    384  HD2 HIS A  25     -22.419 -14.488  32.719  1.00  0.00     0.114 H 
ATOM    385  CE1 HIS A  25     -21.568 -12.814  30.065  1.00 68.17     0.040 A 
ATOM    386  HE1 HIS A  25     -21.669 -12.025  29.301  1.00  0.00     0.140 H 
ATOM    387  NE2 HIS A  25     -22.421 -12.995  31.076  1.00 68.46    -0.360 N 
ATOM    388  HE2 HIS A  25     -23.257 -12.443  31.269  1.00  0.00     0.166 HD
ATOM    389  N   LEU A  26     -18.578 -17.314  33.888  1.00 43.59    -0.346 N 
ATOM    390  HN  LEU A  26     -19.460 -17.086  34.347  1.00  0.00     0.163 HD
ATOM    391  CA  LEU A  26     -17.908 -18.578  34.206  1.00 42.46     0.089 C 
ATOM    392  HA  LEU A  26     -16.881 -18.357  34.579  1.00  0.00     0.087 H 
ATOM    393  C   LEU A  26     -17.801 -19.381  32.925  1.00 48.26     0.241 C 
ATOM    394  O   LEU A  26     -18.740 -19.368  32.131  1.00 48.94    -0.271 OA
ATOM    395  CB  LEU A  26     -18.670 -19.372  35.286  1.00 42.26    -0.035 C 
ATOM    396  HB1 LEU A  26     -19.734 -19.499  34.978  1.00  0.00     0.037 H 
ATOM    397  HB2 LEU A  26     -18.329 -20.434  35.282  1.00  0.00     0.037 H 
ATOM    398  CG  LEU A  26     -18.609 -18.821  36.698  1.00 45.56    -0.059 C 
ATOM    399  HG  LEU A  26     -18.747 -17.716  36.650  1.00  0.00     0.038 H 
ATOM    400  CD1 LEU A  26     -19.715 -19.403  37.544  1.00 47.71    -0.073 C 
ATOM    401 1HD1 LEU A  26     -19.670 -18.998  38.582  1.00  0.00     0.028 H 
ATOM    402 2HD1 LEU A  26     -19.701 -20.518  37.534  1.00  0.00     0.028 H 
ATOM    403 3HD1 LEU A  26     -20.717 -19.245  37.081  1.00  0.00     0.028 H 
ATOM    404  CD2 LEU A  26     -17.266 -19.108  37.348  1.00 45.69    -0.073 C 
ATOM    405 1HD2 LEU A  26     -17.221 -18.703  38.386  1.00  0.00     0.028 H 
ATOM    406 2HD2 LEU A  26     -16.422 -18.730  36.725  1.00  0.00     0.028 H 
ATOM    407 3HD2 LEU A  26     -17.025 -20.196  37.323  1.00  0.00     0.028 H 
ATOM    408  N   VAL A  27     -16.657 -20.031  32.703  1.00 46.95    -0.346 N 
ATOM    409  HN  VAL A  27     -15.947 -19.983  33.433  1.00  0.00     0.163 HD
ATOM    410  CA  VAL A  27     -16.330 -20.806  31.506  1.00 50.12     0.092 C 
ATOM    411  HA  VAL A  27     -16.173 -20.077  30.677  1.00  0.00     0.088 H 
ATOM    412  C   VAL A  27     -17.524 -21.715  31.093  1.00 58.05     0.241 C 
ATOM    413  O   VAL A  27     -17.982 -22.558  31.873  1.00 56.96    -0.271 OA
ATOM    414  CB  VAL A  27     -14.983 -21.556  31.714  1.00 54.77    -0.033 C 
ATOM    415  HB  VAL A  27     -14.937 -21.891  32.776  1.00  0.00     0.042 H 
ATOM    416  CG1 VAL A  27     -14.854 -22.781  30.832  1.00 57.05    -0.071 C 
ATOM    417 1HG1 VAL A  27     -13.889 -23.319  30.981  1.00  0.00     0.028 H 
ATOM    418 2HG1 VAL A  27     -15.004 -22.519  29.759  1.00  0.00     0.028 H 
ATOM    419 3HG1 VAL A  27     -15.721 -23.468  30.973  1.00  0.00     0.028 H 
ATOM    420  CG2 VAL A  27     -13.813 -20.611  31.468  1.00 54.38    -0.071 C 
ATOM    421 1HG2 VAL A  27     -12.848 -21.149  31.617  1.00  0.00     0.028 H 
ATOM    422 2HG2 VAL A  27     -13.880 -19.692  32.096  1.00  0.00     0.028 H 
ATOM    423 3HG2 VAL A  27     -13.871 -20.128  30.465  1.00  0.00     0.028 H 
ATOM    424  N   ALA A  28     -18.086 -21.399  29.896  1.00 59.33    -0.346 N 
ATOM    425  HN  ALA A  28     -17.653 -20.621  29.398  1.00  0.00     0.163 HD
ATOM    426  CA  ALA A  28     -19.234 -22.025  29.219  1.00 63.49     0.086 C 
ATOM    427  HA  ALA A  28     -19.749 -22.717  29.926  1.00  0.00     0.086 H 
ATOM    428  C   ALA A  28     -18.708 -22.826  28.008  1.00 75.43     0.240 C 
ATOM    429  O   ALA A  28     -17.539 -22.652  27.684  1.00 75.13    -0.271 OA
ATOM    430  CB  ALA A  28     -20.207 -20.935  28.775  1.00 65.39    -0.049 C 
ATOM    431  HB1 ALA A  28     -20.587 -20.357  29.649  1.00  0.00     0.030 H 
ATOM    432  HB2 ALA A  28     -21.042 -21.353  28.165  1.00  0.00     0.030 H 
ATOM    433  HB3 ALA A  28     -19.753 -20.267  28.006  1.00  0.00     0.030 H 
ATOM    434  N   ILE A  29     -19.534 -23.660  27.327  1.00 79.58    -0.346 N 
ATOM    435  HN  ILE A  29     -20.507 -23.698  27.631  1.00  0.00     0.163 HD
ATOM    436  CA  ILE A  29     -19.150 -24.529  26.172  1.00 84.97     0.092 C 
ATOM    437  HA  ILE A  29     -19.810 -25.426  26.229  1.00  0.00     0.088 H 
ATOM    438  C   ILE A  29     -17.691 -25.061  26.298  1.00 88.66     0.241 C 
ATOM    439  O   ILE A  29     -16.732 -24.335  26.028  1.00 87.67    -0.271 OA
ATOM    440  CB  ILE A  29     -19.362 -23.928  24.743  1.00 92.09    -0.030 C 
ATOM    441  HB  ILE A  29     -18.582 -23.145  24.594  1.00  0.00     0.043 H 
ATOM    442  CG1 ILE A  29     -20.739 -23.244  24.559  1.00 94.17    -0.063 C 
ATOM    443 1HG1 ILE A  29     -21.529 -24.000  24.342  1.00  0.00     0.033 H 
ATOM    444 2HG1 ILE A  29     -21.118 -22.853  25.532  1.00  0.00     0.033 H 
ATOM    445  CG2 ILE A  29     -19.144 -25.006  23.654  1.00 97.66    -0.071 C 
ATOM    446 1HG2 ILE A  29     -18.152 -25.499  23.786  1.00  0.00     0.028 H 
ATOM    447 2HG2 ILE A  29     -19.266 -24.589  22.627  1.00  0.00     0.028 H 
ATOM    448 3HG2 ILE A  29     -19.976 -25.748  23.632  1.00  0.00     0.028 H 
ATOM    449  CD1 ILE A  29     -20.738 -22.141  23.496  1.00104.45    -0.076 C 
ATOM    450 1HD1 ILE A  29     -21.730 -21.648  23.364  1.00  0.00     0.027 H 
ATOM    451 2HD1 ILE A  29     -20.359 -22.532  22.523  1.00  0.00     0.027 H 
ATOM    452 3HD1 ILE A  29     -19.948 -21.385  23.713  1.00  0.00     0.027 H 
ATOM    453  N   GLN A  30     -17.560 -26.354  26.615  1.00 86.83    -0.346 N 
ATOM    454  HN  GLN A  30     -18.417 -26.894  26.734  1.00  0.00     0.163 HD
ATOM    455  CA  GLN A  30     -16.300 -27.058  26.805  1.00 87.76     0.090 C 
ATOM    456  HA  GLN A  30     -15.495 -26.305  26.976  1.00  0.00     0.087 H 
ATOM    457  C   GLN A  30     -15.937 -27.884  25.586  1.00 96.54     0.241 C 
ATOM    458  O   GLN A  30     -16.776 -28.628  25.067  1.00100.13    -0.271 OA
ATOM    459  CB  GLN A  30     -16.379 -27.987  28.048  1.00 88.48    -0.030 C 
ATOM    460  HB1 GLN A  30     -17.012 -28.873  27.807  1.00  0.00     0.037 H 
ATOM    461  HB2 GLN A  30     -15.389 -28.475  28.207  1.00  0.00     0.037 H 
ATOM    462  CG  GLN A  30     -16.855 -27.368  29.363  1.00 94.35     0.011 C 
ATOM    463  HG1 GLN A  30     -17.955 -27.187  29.328  1.00  0.00     0.047 H 
ATOM    464  HG2 GLN A  30     -16.809 -28.122  30.183  1.00  0.00     0.047 H 
ATOM    465  CD  GLN A  30     -16.138 -26.120  29.767  1.00109.59     0.215 C 
ATOM    466  OE1 GLN A  30     -16.643 -25.015  29.564  1.00104.97    -0.274 OA
ATOM    467  NE2 GLN A  30     -14.934 -26.267  30.296  1.00 99.69    -0.370 N 
ATOM    468 1HE2 GLN A  30     -14.445 -25.415  30.572  1.00  0.00     0.159 HD
ATOM    469 2HE2 GLN A  30     -14.516 -27.182  30.464  1.00  0.00     0.159 HD
ATOM    470  N   ASN A  31     -14.674 -27.772  25.148  1.00 94.03    -0.346 N 
ATOM    471  HN  ASN A  31     -14.062 -27.111  25.626  1.00  0.00     0.163 HD
ATOM    472  CA  ASN A  31     -14.117 -28.532  24.034  1.00 99.97     0.097 C 
ATOM    473  HA  ASN A  31     -14.737 -29.450  23.910  1.00  0.00     0.088 H 
ATOM    474  C   ASN A  31     -12.688 -28.981  24.376  1.00105.03     0.241 C 
ATOM    475  O   ASN A  31     -12.058 -28.392  25.255  1.00100.87    -0.271 OA
ATOM    476  CB  ASN A  31     -14.185 -27.748  22.722  1.00103.38     0.036 C 
ATOM    477  HB1 ASN A  31     -14.063 -28.452  21.866  1.00  0.00     0.051 H 
ATOM    478  HB2 ASN A  31     -15.230 -27.396  22.557  1.00  0.00     0.051 H 
ATOM    479  CG  ASN A  31     -13.239 -26.591  22.553  1.00122.74     0.217 C 
ATOM    480  OD1 ASN A  31     -12.873 -25.893  23.483  1.00111.99    -0.274 OA
ATOM    481  ND2 ASN A  31     -12.917 -26.303  21.303  1.00118.85    -0.370 N 
ATOM    482 1HD2 ASN A  31     -12.275 -25.518  21.188  1.00  0.00     0.159 HD
ATOM    483 2HD2 ASN A  31     -13.223 -26.887  20.525  1.00  0.00     0.159 HD
ATOM    484  N   LYS A  32     -12.208 -30.047  23.697  1.00 77.27    -0.346 N 
ATOM    485  HN  LYS A  32     -12.813 -30.446  22.979  1.00  0.00     0.163 HD
ATOM    486  CA  LYS A  32     -10.905 -30.684  23.892  1.00 78.82     0.089 C 
ATOM    487  HA  LYS A  32     -10.908 -31.182  24.890  1.00  0.00     0.087 H 
ATOM    488  C   LYS A  32      -9.760 -29.671  23.870  1.00 82.07     0.241 C 
ATOM    489  O   LYS A  32      -8.916 -29.707  24.765  1.00 81.53    -0.271 OA
ATOM    490  CB  LYS A  32     -10.678 -31.768  22.814  1.00 84.96    -0.038 C 
ATOM    491  HB1 LYS A  32     -10.079 -31.355  21.969  1.00  0.00     0.036 H 
ATOM    492  HB2 LYS A  32     -11.632 -31.991  22.282  1.00  0.00     0.036 H 
ATOM    493  CG  LYS A  32     -10.046 -33.056  23.333  1.00103.85    -0.061 C 
ATOM    494  HG1 LYS A  32     -10.585 -33.444  24.229  1.00  0.00     0.033 H 
ATOM    495  HG2 LYS A  32      -9.052 -32.865  23.800  1.00  0.00     0.033 H 
ATOM    496  CD  LYS A  32      -9.954 -34.119  22.225  1.00118.72    -0.043 C 
ATOM    497  HD1 LYS A  32     -10.969 -34.411  21.868  1.00  0.00     0.035 H 
ATOM    498  HD2 LYS A  32      -9.549 -33.679  21.284  1.00  0.00     0.035 H 
ATOM    499  CE  LYS A  32      -9.158 -35.334  22.639  1.00131.48     0.080 C 
ATOM    500  HE1 LYS A  32      -9.491 -35.716  23.632  1.00  0.00     0.075 H 
ATOM    501  HE2 LYS A  32      -8.109 -35.061  22.898  1.00  0.00     0.075 H 
ATOM    502  NZ  LYS A  32      -9.197 -36.405  21.608  1.00143.52    -0.079 N 
ATOM    503  HZ1 LYS A  32      -8.659 -37.226  21.888  1.00  0.00     0.274 HD
ATOM    504  HZ2 LYS A  32      -8.892 -36.055  20.700  1.00  0.00     0.274 HD
ATOM    505  HZ3 LYS A  32     -10.157 -36.655  21.371  1.00  0.00     0.274 HD
ATOM    506  N   GLU A  33      -9.741 -28.773  22.860  1.00 78.43    -0.346 N 
ATOM    507  HN  GLU A  33     -10.504 -28.808  22.184  1.00  0.00     0.163 HD
ATOM    508  CA  GLU A  33      -8.709 -27.755  22.664  1.00 77.80     0.090 C 
ATOM    509  HA  GLU A  33      -7.731 -28.275  22.538  1.00  0.00     0.087 H 
ATOM    510  C   GLU A  33      -8.597 -26.820  23.882  1.00 77.66     0.241 C 
ATOM    511  O   GLU A  33      -7.496 -26.601  24.402  1.00 77.68    -0.271 OA
ATOM    512  CB  GLU A  33      -8.982 -26.931  21.380  1.00 80.13    -0.029 C 
ATOM    513  HB1 GLU A  33      -9.806 -26.204  21.570  1.00  0.00     0.037 H 
ATOM    514  HB2 GLU A  33      -8.132 -26.233  21.196  1.00  0.00     0.037 H 
ATOM    515  CG  GLU A  33      -9.281 -27.723  20.105  1.00 98.89     0.018 C 
ATOM    516  HG1 GLU A  33     -10.199 -28.332  20.280  1.00  0.00     0.049 H 
ATOM    517  HG2 GLU A  33      -9.629 -27.008  19.324  1.00  0.00     0.049 H 
ATOM    518  CD  GLU A  33      -8.223 -28.624  19.487  1.00132.98     0.172 C 
ATOM    519  OE1 GLU A  33      -7.028 -28.518  19.850  1.00134.07    -0.648 OA
ATOM    520  OE2 GLU A  33      -8.604 -29.439  18.615  1.00131.55    -0.648 OA
ATOM    521  N   GLU A  34      -9.754 -26.305  24.334  1.00 70.81    -0.346 N 
ATOM    522  HN  GLU A  34     -10.602 -26.595  23.846  1.00  0.00     0.163 HD
ATOM    523  CA  GLU A  34      -9.928 -25.377  25.446  1.00 67.86     0.090 C 
ATOM    524  HA  GLU A  34      -9.354 -24.448  25.219  1.00  0.00     0.087 H 
ATOM    525  C   GLU A  34      -9.408 -25.953  26.771  1.00 69.78     0.241 C 
ATOM    526  O   GLU A  34      -8.735 -25.234  27.512  1.00 68.24    -0.271 OA
ATOM    527  CB  GLU A  34     -11.407 -25.010  25.567  1.00 68.33    -0.029 C 
ATOM    528  HB1 GLU A  34     -11.770 -24.539  24.623  1.00  0.00     0.037 H 
ATOM    529  HB2 GLU A  34     -12.037 -25.930  25.576  1.00  0.00     0.037 H 
ATOM    530  CG  GLU A  34     -11.735 -24.137  26.750  1.00 81.26     0.018 C 
ATOM    531  HG1 GLU A  34     -11.671 -23.063  26.459  1.00  0.00     0.049 H 
ATOM    532  HG2 GLU A  34     -10.912 -24.189  27.500  1.00  0.00     0.049 H 
ATOM    533  CD  GLU A  34     -13.059 -24.411  27.419  1.00111.97     0.172 C 
ATOM    534  OE1 GLU A  34     -14.097 -24.147  26.770  1.00111.09    -0.648 OA
ATOM    535  OE2 GLU A  34     -13.047 -24.596  28.661  1.00110.94    -0.648 OA
ATOM    536  N   ILE A  35      -9.689 -27.247  27.042  1.00 66.08    -0.346 N 
ATOM    537  HN  ILE A  35     -10.235 -27.772  26.359  1.00  0.00     0.163 HD
ATOM    538  CA  ILE A  35      -9.256 -27.943  28.261  1.00 65.50     0.092 C 
ATOM    539  HA  ILE A  35      -9.512 -27.290  29.128  1.00  0.00     0.088 H 
ATOM    540  C   ILE A  35      -7.747 -28.120  28.254  1.00 68.92     0.241 C 
ATOM    541  O   ILE A  35      -7.105 -27.898  29.286  1.00 69.12    -0.271 OA
ATOM    542  CB  ILE A  35     -10.003 -29.293  28.457  1.00 70.03    -0.030 C 
ATOM    543  HB  ILE A  35      -9.890 -29.867  27.508  1.00  0.00     0.043 H 
ATOM    544  CG1 ILE A  35     -11.515 -29.078  28.674  1.00 68.81    -0.063 C 
ATOM    545 1HG1 ILE A  35     -11.980 -30.027  29.030  1.00  0.00     0.033 H 
ATOM    546 2HG1 ILE A  35     -12.021 -28.960  27.687  1.00  0.00     0.033 H 
ATOM    547  CG2 ILE A  35      -9.388 -30.158  29.582  1.00 72.66    -0.071 C 
ATOM    548 1HG2 ILE A  35      -8.295 -30.313  29.425  1.00  0.00     0.028 H 
ATOM    549 2HG2 ILE A  35      -9.927 -31.128  29.692  1.00  0.00     0.028 H 
ATOM    550 3HG2 ILE A  35      -9.599 -29.728  30.589  1.00  0.00     0.028 H 
ATOM    551  CD1 ILE A  35     -11.924 -27.925  29.603  1.00 75.54    -0.076 C 
ATOM    552 1HD1 ILE A  35     -13.017 -27.770  29.760  1.00  0.00     0.027 H 
ATOM    553 2HD1 ILE A  35     -11.459 -26.976  29.247  1.00  0.00     0.027 H 
ATOM    554 3HD1 ILE A  35     -11.418 -28.043  30.590  1.00  0.00     0.027 H 
ATOM    555  N   GLU A  36      -7.188 -28.506  27.094  1.00 64.61    -0.346 N 
ATOM    556  HN  GLU A  36      -7.796 -28.690  26.296  1.00  0.00     0.163 HD
ATOM    557  CA  GLU A  36      -5.755 -28.672  26.931  1.00 65.49     0.090 C 
ATOM    558  HA  GLU A  36      -5.391 -29.405  27.689  1.00  0.00     0.087 H 
ATOM    559  C   GLU A  36      -5.083 -27.334  27.186  1.00 64.10     0.241 C 
ATOM    560  O   GLU A  36      -4.096 -27.289  27.911  1.00 64.72    -0.271 OA
ATOM    561  CB  GLU A  36      -5.421 -29.206  25.528  1.00 69.67    -0.029 C 
ATOM    562  HB1 GLU A  36      -6.112 -30.034  25.246  1.00  0.00     0.037 H 
ATOM    563  HB2 GLU A  36      -5.697 -28.460  24.746  1.00  0.00     0.037 H 
ATOM    564  CG  GLU A  36      -3.965 -29.640  25.372  1.00 85.91     0.018 C 
ATOM    565  HG1 GLU A  36      -3.819 -30.635  25.854  1.00  0.00     0.049 H 
ATOM    566  HG2 GLU A  36      -3.315 -29.002  26.016  1.00  0.00     0.049 H 
ATOM    567  CD  GLU A  36      -3.403 -29.674  23.959  1.00113.98     0.172 C 
ATOM    568  OE1 GLU A  36      -4.199 -29.612  22.994  1.00110.27    -0.648 OA
ATOM    569  OE2 GLU A  36      -2.161 -29.768  23.817  1.00109.02    -0.648 OA
ATOM    570  N   TYR A  37      -5.648 -26.244  26.630  1.00 57.04    -0.346 N 
ATOM    571  HN  TYR A  37      -6.483 -26.366  26.057  1.00  0.00     0.163 HD
ATOM    572  CA  TYR A  37      -5.115 -24.891  26.812  1.00 54.39     0.093 C 
ATOM    573  HA  TYR A  37      -4.038 -24.912  26.525  1.00  0.00     0.088 H 
ATOM    574  C   TYR A  37      -5.194 -24.464  28.295  1.00 53.89     0.241 C 
ATOM    575  O   TYR A  37      -4.169 -24.113  28.883  1.00 52.65    -0.271 OA
ATOM    576  CB  TYR A  37      -5.825 -23.867  25.890  1.00 53.87    -0.014 C 
ATOM    577  HB1 TYR A  37      -5.663 -24.125  24.817  1.00  0.00     0.043 H 
ATOM    578  HB2 TYR A  37      -6.932 -23.989  25.946  1.00  0.00     0.043 H 
ATOM    579  CG  TYR A  37      -5.431 -22.428  26.160  1.00 53.35    -0.056 A 
ATOM    580  CD1 TYR A  37      -4.158 -21.955  25.843  1.00 55.08    -0.074 A 
ATOM    581  HD1 TYR A  37      -3.439 -22.629  25.347  1.00  0.00     0.084 H 
ATOM    582  CD2 TYR A  37      -6.318 -21.546  26.764  1.00 52.77    -0.074 A 
ATOM    583  HD2 TYR A  37      -7.331 -21.894  27.028  1.00  0.00     0.084 H 
ATOM    584  CE1 TYR A  37      -3.775 -20.646  26.141  1.00 54.24    -0.051 A 
ATOM    585  HE1 TYR A  37      -2.756 -20.300  25.902  1.00  0.00     0.087 H 
ATOM    586  CE2 TYR A  37      -5.954 -20.228  27.044  1.00 52.93    -0.051 A 
ATOM    587  HE2 TYR A  37      -6.681 -19.541  27.508  1.00  0.00     0.087 H 
ATOM    588  CZ  TYR A  37      -4.679 -19.784  26.738  1.00 58.52     0.065 A 
ATOM    589  OH  TYR A  37      -4.341 -18.480  27.022  1.00 58.55    -0.361 OA
ATOM    590  HH  TYR A  37      -4.961 -17.888  27.432  1.00  0.00     0.217 HD
ATOM    591  N   LEU A  38      -6.401 -24.512  28.888  1.00 49.89    -0.346 N 
ATOM    592  HN  LEU A  38      -7.192 -24.836  28.332  1.00  0.00     0.163 HD
ATOM    593  CA  LEU A  38      -6.655 -24.129  30.283  1.00 50.06     0.089 C 
ATOM    594  HA  LEU A  38      -6.339 -23.066  30.398  1.00  0.00     0.087 H 
ATOM    595  C   LEU A  38      -5.828 -24.958  31.268  1.00 55.34     0.241 C 
ATOM    596  O   LEU A  38      -5.261 -24.385  32.205  1.00 54.27    -0.271 OA
ATOM    597  CB  LEU A  38      -8.161 -24.203  30.638  1.00 49.54    -0.035 C 
ATOM    598  HB1 LEU A  38      -8.286 -24.218  31.746  1.00  0.00     0.037 H 
ATOM    599  HB2 LEU A  38      -8.560 -25.210  30.375  1.00  0.00     0.037 H 
ATOM    600  CG  LEU A  38      -9.073 -23.099  30.021  1.00 53.36    -0.059 C 
ATOM    601  HG  LEU A  38      -9.059 -23.209  28.912  1.00  0.00     0.038 H 
ATOM    602  CD1 LEU A  38     -10.504 -23.238  30.498  1.00 53.20    -0.073 C 
ATOM    603 1HD1 LEU A  38     -10.857 -24.264  30.240  1.00  0.00     0.028 H 
ATOM    604 2HD1 LEU A  38     -11.171 -22.440  30.097  1.00  0.00     0.028 H 
ATOM    605 3HD1 LEU A  38     -10.622 -23.001  31.581  1.00  0.00     0.028 H 
ATOM    606  CD2 LEU A  38      -8.592 -21.701  30.372  1.00 54.96    -0.073 C 
ATOM    607 1HD2 LEU A  38      -7.539 -21.599  30.021  1.00  0.00     0.028 H 
ATOM    608 2HD2 LEU A  38      -8.710 -21.464  31.455  1.00  0.00     0.028 H 
ATOM    609 3HD2 LEU A  38      -9.259 -20.903  29.971  1.00  0.00     0.028 H 
ATOM    610  N   ASN A  39      -5.666 -26.274  31.015  1.00 53.73    -0.346 N 
ATOM    611  HN  ASN A  39      -6.109 -26.694  30.198  1.00  0.00     0.163 HD
ATOM    612  CA  ASN A  39      -4.857 -27.096  31.909  1.00 56.21     0.097 C 
ATOM    613  HA  ASN A  39      -5.174 -26.857  32.951  1.00  0.00     0.088 H 
ATOM    614  C   ASN A  39      -3.360 -26.746  31.800  1.00 63.79     0.241 C 
ATOM    615  O   ASN A  39      -2.613 -26.954  32.762  1.00 65.73    -0.271 OA
ATOM    616  CB  ASN A  39      -5.088 -28.591  31.701  1.00 58.19     0.036 C 
ATOM    617  HB1 ASN A  39      -6.154 -28.809  31.460  1.00  0.00     0.051 H 
ATOM    618  HB2 ASN A  39      -4.620 -28.948  30.754  1.00  0.00     0.051 H 
ATOM    619  CG  ASN A  39      -4.611 -29.400  32.898  1.00 80.39     0.217 C 
ATOM    620  OD1 ASN A  39      -5.134 -29.314  34.012  1.00 73.91    -0.274 OA
ATOM    621  ND2 ASN A  39      -3.554 -30.163  32.692  1.00 74.96    -0.370 N 
ATOM    622 1HD2 ASN A  39      -3.234 -30.705  33.494  1.00  0.00     0.159 HD
ATOM    623 2HD2 ASN A  39      -3.122 -30.234  31.771  1.00  0.00     0.159 HD
ATOM    624  N   SER A  40      -2.935 -26.165  30.668  1.00 60.72    -0.344 N 
ATOM    625  HN  SER A  40      -3.589 -25.992  29.905  1.00  0.00     0.163 HD
ATOM    626  CA  SER A  40      -1.536 -25.782  30.533  1.00 62.62     0.109 C 
ATOM    627  HA  SER A  40      -0.930 -26.526  31.100  1.00  0.00     0.090 H 
ATOM    628  C   SER A  40      -1.244 -24.389  31.138  1.00 66.09     0.243 C 
ATOM    629  O   SER A  40      -0.121 -24.180  31.610  1.00 68.85    -0.271 OA
ATOM    630  CB  SER A  40      -1.085 -25.841  29.075  1.00 67.45     0.044 C 
ATOM    631  HB1 SER A  40       0.027 -25.873  29.004  1.00  0.00     0.077 H 
ATOM    632  HB2 SER A  40      -1.325 -26.832  28.625  1.00  0.00     0.077 H 
ATOM    633  OG  SER A  40      -1.611 -24.788  28.287  1.00 75.45    -0.398 OA
ATOM    634  HG  SER A  40      -1.330 -24.825  27.380  1.00  0.00     0.209 HD
ATOM    635  N   ILE A  41      -2.234 -23.457  31.167  1.00 58.75    -0.346 N 
ATOM    636  HN  ILE A  41      -3.168 -23.703  30.840  1.00  0.00     0.163 HD
ATOM    637  CA  ILE A  41      -1.971 -22.097  31.666  1.00 57.28     0.092 C 
ATOM    638  HA  ILE A  41      -0.863 -21.976  31.661  1.00  0.00     0.088 H 
ATOM    639  C   ILE A  41      -2.422 -21.829  33.113  1.00 62.41     0.241 C 
ATOM    640  O   ILE A  41      -1.972 -20.836  33.694  1.00 64.26    -0.271 OA
ATOM    641  CB  ILE A  41      -2.528 -20.981  30.742  1.00 58.02    -0.030 C 
ATOM    642  HB  ILE A  41      -2.184 -20.009  31.165  1.00  0.00     0.043 H 
ATOM    643  CG1 ILE A  41      -4.081 -20.929  30.697  1.00 55.75    -0.063 C 
ATOM    644 1HG1 ILE A  41      -4.519 -21.380  31.618  1.00  0.00     0.033 H 
ATOM    645 2HG1 ILE A  41      -4.479 -21.640  29.936  1.00  0.00     0.033 H 
ATOM    646  CG2 ILE A  41      -1.920 -21.097  29.351  1.00 59.56    -0.071 C 
ATOM    647 1HG2 ILE A  41      -0.806 -21.134  29.383  1.00  0.00     0.028 H 
ATOM    648 2HG2 ILE A  41      -2.278 -20.279  28.684  1.00  0.00     0.028 H 
ATOM    649 3HG2 ILE A  41      -2.338 -21.971  28.798  1.00  0.00     0.028 H 
ATOM    650  CD1 ILE A  41      -4.630 -19.532  30.468  1.00 62.42    -0.076 C 
ATOM    651 1HD1 ILE A  41      -5.744 -19.495  30.436  1.00  0.00     0.027 H 
ATOM    652 2HD1 ILE A  41      -4.192 -19.081  29.547  1.00  0.00     0.027 H 
ATOM    653 3HD1 ILE A  41      -4.232 -18.821  31.229  1.00  0.00     0.027 H 
ATOM    654  N   LEU A  42      -3.274 -22.670  33.693  1.00 58.50    -0.346 N 
ATOM    655  HN  LEU A  42      -3.592 -23.497  33.187  1.00  0.00     0.163 HD
ATOM    656  CA  LEU A  42      -3.760 -22.419  35.052  1.00 57.51     0.089 C 
ATOM    657  HA  LEU A  42      -3.677 -21.323  35.237  1.00  0.00     0.087 H 
ATOM    658  C   LEU A  42      -2.942 -23.124  36.126  1.00 63.00     0.241 C 
ATOM    659  O   LEU A  42      -2.484 -24.248  35.932  1.00 63.20    -0.271 OA
ATOM    660  CB  LEU A  42      -5.237 -22.792  35.183  1.00 55.57    -0.035 C 
ATOM    661  HB1 LEU A  42      -5.364 -23.892  35.049  1.00  0.00     0.037 H 
ATOM    662  HB2 LEU A  42      -5.563 -22.681  36.243  1.00  0.00     0.037 H 
ATOM    663  CG  LEU A  42      -6.199 -22.042  34.262  1.00 57.20    -0.059 C 
ATOM    664  HG  LEU A  42      -5.893 -22.261  33.212  1.00  0.00     0.038 H 
ATOM    665  CD1 LEU A  42      -7.611 -22.563  34.439  1.00 56.11    -0.073 C 
ATOM    666 1HD1 LEU A  42      -7.676 -23.667  34.298  1.00  0.00     0.028 H 
ATOM    667 2HD1 LEU A  42      -8.324 -22.029  33.768  1.00  0.00     0.028 H 
ATOM    668 3HD1 LEU A  42      -8.032 -22.258  35.425  1.00  0.00     0.028 H 
ATOM    669  CD2 LEU A  42      -6.110 -20.523  34.456  1.00 57.14    -0.073 C 
ATOM    670 1HD2 LEU A  42      -5.071 -20.140  34.326  1.00  0.00     0.028 H 
ATOM    671 2HD2 LEU A  42      -6.531 -20.218  35.442  1.00  0.00     0.028 H 
ATOM    672 3HD2 LEU A  42      -6.823 -19.989  33.785  1.00  0.00     0.028 H 
ATOM    673  N   SER A  43      -2.760 -22.436  37.261  1.00 61.76    -0.344 N 
ATOM    674  HN  SER A  43      -3.168 -21.503  37.325  1.00  0.00     0.163 HD
ATOM    675  CA  SER A  43      -2.015 -22.936  38.412  1.00 65.18     0.109 C 
ATOM    676  HA  SER A  43      -1.107 -23.470  38.048  1.00  0.00     0.090 H 
ATOM    677  C   SER A  43      -2.863 -23.905  39.219  1.00 69.84     0.243 C 
ATOM    678  O   SER A  43      -4.081 -23.721  39.313  1.00 66.43    -0.271 OA
ATOM    679  CB  SER A  43      -1.580 -21.777  39.301  1.00 70.97     0.044 C 
ATOM    680  HB1 SER A  43      -2.428 -21.390  39.913  1.00  0.00     0.077 H 
ATOM    681  HB2 SER A  43      -0.916 -22.122  40.128  1.00  0.00     0.077 H 
ATOM    682  OG  SER A  43      -0.973 -20.746  38.542  1.00 81.81    -0.398 OA
ATOM    683  HG  SER A  43      -0.702 -20.024  39.096  1.00  0.00     0.209 HD
ATOM    684  N   TYR A  44      -2.216 -24.923  39.822  1.00 70.24    -0.346 N 
ATOM    685  HN  TYR A  44      -1.210 -25.020  39.682  1.00  0.00     0.163 HD
ATOM    686  CA  TYR A  44      -2.905 -25.887  40.666  1.00 71.94     0.093 C 
ATOM    687  HA  TYR A  44      -3.775 -26.287  40.095  1.00  0.00     0.088 H 
ATOM    688  C   TYR A  44      -3.438 -25.212  41.931  1.00 77.69     0.241 C 
ATOM    689  O   TYR A  44      -2.737 -24.425  42.566  1.00 78.93    -0.271 OA
ATOM    690  CB  TYR A  44      -1.992 -27.072  41.038  1.00 76.67    -0.014 C 
ATOM    691  HB1 TYR A  44      -1.616 -27.583  40.121  1.00  0.00     0.043 H 
ATOM    692  HB2 TYR A  44      -1.025 -26.708  41.458  1.00  0.00     0.043 H 
ATOM    693  CG  TYR A  44      -2.644 -28.069  41.979  1.00 80.31    -0.056 A 
ATOM    694  CD1 TYR A  44      -3.541 -29.021  41.506  1.00 81.16    -0.074 A 
ATOM    695  HD1 TYR A  44      -3.773 -29.056  40.428  1.00  0.00     0.084 H 
ATOM    696  CD2 TYR A  44      -2.377 -28.047  43.347  1.00 84.05    -0.074 A 
ATOM    697  HD2 TYR A  44      -1.666 -27.305  43.747  1.00  0.00     0.084 H 
ATOM    698  CE1 TYR A  44      -4.153 -29.931  42.366  1.00 83.15    -0.051 A 
ATOM    699  HE1 TYR A  44      -4.858 -30.680  41.968  1.00  0.00     0.087 H 
ATOM    700  CE2 TYR A  44      -2.992 -28.946  44.220  1.00 87.00    -0.051 A 
ATOM    701  HE2 TYR A  44      -2.777 -28.903  45.301  1.00  0.00     0.087 H 
ATOM    702  CZ  TYR A  44      -3.874 -29.892  43.723  1.00 92.91     0.065 A 
ATOM    703  OH  TYR A  44      -4.490 -30.781  44.568  1.00 96.41    -0.361 OA
ATOM    704  HH  TYR A  44      -4.299 -30.754  45.498  1.00  0.00     0.217 HD
ATOM    705  N   SER A  45      -4.694 -25.514  42.256  1.00 74.52    -0.344 N 
ATOM    706  HN  SER A  45      -5.215 -26.078  41.584  1.00  0.00     0.163 HD
ATOM    707  CA  SER A  45      -5.404 -25.126  43.468  1.00 75.31     0.109 C 
ATOM    708  HA  SER A  45      -4.671 -24.744  44.217  1.00  0.00     0.090 H 
ATOM    709  C   SER A  45      -6.034 -26.387  43.990  1.00 79.70     0.245 C 
ATOM    710  O   SER A  45      -6.615 -27.123  43.186  1.00 76.85    -0.271 OA
ATOM    711  CB  SER A  45      -6.454 -24.052  43.200  1.00 76.91     0.044 C 
ATOM    712  HB1 SER A  45      -6.000 -23.125  42.778  1.00  0.00     0.077 H 
ATOM    713  HB2 SER A  45      -7.112 -24.322  42.341  1.00  0.00     0.077 H 
ATOM    714  OG  SER A  45      -7.205 -23.783  44.374  1.00 87.83    -0.398 OA
ATOM    715  HG  SER A  45      -7.859 -23.114  44.207  1.00  0.00     0.209 HD
ATOM    716  N   PRO A  46      -5.890 -26.721  45.290  1.00 79.93    -0.337 N 
ATOM    717  CA  PRO A  46      -6.506 -27.963  45.787  1.00 81.17     0.091 C 
ATOM    718  HA  PRO A  46      -6.204 -28.817  45.137  1.00  0.00     0.087 H 
ATOM    719  C   PRO A  46      -8.036 -27.851  45.813  1.00 81.44     0.241 C 
ATOM    720  O   PRO A  46      -8.724 -28.871  45.771  1.00 82.17    -0.271 OA
ATOM    721  CB  PRO A  46      -5.902 -28.142  47.189  1.00 87.28    -0.036 C 
ATOM    722  HB1 PRO A  46      -5.493 -29.164  47.369  1.00  0.00     0.036 H 
ATOM    723  HB2 PRO A  46      -6.665 -28.155  48.002  1.00  0.00     0.036 H 
ATOM    724  CG  PRO A  46      -4.877 -27.051  47.347  1.00 92.21    -0.048 C 
ATOM    725  HG1 PRO A  46      -3.829 -27.415  47.233  1.00  0.00     0.035 H 
ATOM    726  HG2 PRO A  46      -4.787 -26.683  48.396  1.00  0.00     0.035 H 
ATOM    727  CD  PRO A  46      -5.230 -25.977  46.380  1.00 83.87    -0.001 C 
ATOM    728  HD1 PRO A  46      -4.374 -25.340  46.058  1.00  0.00     0.064 H 
ATOM    729  HD2 PRO A  46      -5.834 -25.144  46.809  1.00  0.00     0.064 H 
ATOM    730  N   SER A  47      -8.565 -26.613  45.818  1.00 73.87    -0.344 N 
ATOM    731  HN  SER A  47      -7.932 -25.813  45.846  1.00  0.00     0.163 HD
ATOM    732  CA  SER A  47     -10.007 -26.362  45.785  1.00 71.12     0.109 C 
ATOM    733  HA  SER A  47     -10.509 -27.117  46.434  1.00  0.00     0.090 H 
ATOM    734  C   SER A  47     -10.577 -26.496  44.354  1.00 69.52     0.243 C 
ATOM    735  O   SER A  47     -11.780 -26.704  44.190  1.00 68.67    -0.271 OA
ATOM    736  CB  SER A  47     -10.310 -24.975  46.341  1.00 75.53     0.044 C 
ATOM    737  HB1 SER A  47     -11.405 -24.829  46.496  1.00  0.00     0.077 H 
ATOM    738  HB2 SER A  47      -9.970 -24.878  47.398  1.00  0.00     0.077 H 
ATOM    739  OG  SER A  47      -9.762 -23.951  45.525  1.00 88.23    -0.398 OA
ATOM    740  HG  SER A  47      -9.951 -23.087  45.871  1.00  0.00     0.209 HD
ATOM    741  N   TYR A  48      -9.702 -26.401  43.334  1.00 62.80    -0.346 N 
ATOM    742  HN  TYR A  48      -8.720 -26.297  43.590  1.00  0.00     0.163 HD
ATOM    743  CA  TYR A  48     -10.000 -26.430  41.896  1.00 59.43     0.093 C 
ATOM    744  HA  TYR A  48      -9.018 -26.366  41.371  1.00  0.00     0.088 H 
ATOM    745  C   TYR A  48     -10.787 -25.166  41.499  1.00 59.10     0.241 C 
ATOM    746  O   TYR A  48     -10.691 -24.145  42.189  1.00 57.70    -0.271 OA
ATOM    747  CB  TYR A  48     -10.655 -27.761  41.438  1.00 60.39    -0.014 C 
ATOM    748  HB1 TYR A  48     -11.659 -27.910  41.899  1.00  0.00     0.043 H 
ATOM    749  HB2 TYR A  48     -10.968 -27.724  40.368  1.00  0.00     0.043 H 
ATOM    750  CG  TYR A  48      -9.729 -28.925  41.715  1.00 63.70    -0.056 A 
ATOM    751  CD1 TYR A  48      -8.557 -29.096  40.981  1.00 66.19    -0.074 A 
ATOM    752  HD1 TYR A  48      -8.353 -28.429  40.126  1.00  0.00     0.084 H 
ATOM    753  CD2 TYR A  48      -9.939 -29.762  42.809  1.00 67.04    -0.074 A 
ATOM    754  HD2 TYR A  48     -10.837 -29.621  43.433  1.00  0.00     0.084 H 
ATOM    755  CE1 TYR A  48      -7.637 -30.092  41.304  1.00 70.44    -0.051 A 
ATOM    756  HE1 TYR A  48      -6.718 -30.212  40.705  1.00  0.00     0.087 H 
ATOM    757  CE2 TYR A  48      -9.035 -30.775  43.130  1.00 70.77    -0.051 A 
ATOM    758  HE2 TYR A  48      -9.238 -31.450  43.978  1.00  0.00     0.087 H 
ATOM    759  CZ  TYR A  48      -7.880 -30.930  42.379  1.00 77.83     0.065 A 
ATOM    760  OH  TYR A  48      -6.960 -31.904  42.687  1.00 81.13    -0.361 OA
ATOM    761  HH  TYR A  48      -7.127 -32.479  43.425  1.00  0.00     0.217 HD
ATOM    762  N   TYR A  49     -11.502 -25.220  40.366  1.00 54.43    -0.346 N 
ATOM    763  HN  TYR A  49     -11.566 -26.120  39.890  1.00  0.00     0.163 HD
ATOM    764  CA  TYR A  49     -12.196 -24.084  39.764  1.00 51.82     0.093 C 
ATOM    765  HA  TYR A  49     -12.117 -23.206  40.447  1.00  0.00     0.088 H 
ATOM    766  C   TYR A  49     -13.663 -24.361  39.479  1.00 54.05     0.241 C 
ATOM    767  O   TYR A  49     -13.990 -25.448  39.002  1.00 53.79    -0.271 OA
ATOM    768  CB  TYR A  49     -11.509 -23.742  38.419  1.00 52.45    -0.014 C 
ATOM    769  HB1 TYR A  49     -11.580 -24.606  37.718  1.00  0.00     0.043 H 
ATOM    770  HB2 TYR A  49     -12.110 -22.988  37.859  1.00  0.00     0.043 H 
ATOM    771  CG  TYR A  49     -10.071 -23.282  38.541  1.00 55.61    -0.056 A 
ATOM    772  CD1 TYR A  49      -9.027 -24.203  38.620  1.00 59.36    -0.074 A 
ATOM    773  HD1 TYR A  49      -9.253 -25.282  38.591  1.00  0.00     0.084 H 
ATOM    774  CD2 TYR A  49      -9.751 -21.931  38.574  1.00 55.55    -0.074 A 
ATOM    775  HD2 TYR A  49     -10.559 -21.183  38.516  1.00  0.00     0.084 H 
ATOM    776  CE1 TYR A  49      -7.702 -23.784  38.735  1.00 60.27    -0.051 A 
ATOM    777  HE1 TYR A  49      -6.892 -24.528  38.819  1.00  0.00     0.087 H 
ATOM    778  CE2 TYR A  49      -8.430 -21.501  38.679  1.00 57.32    -0.051 A 
ATOM    779  HE2 TYR A  49      -8.200 -20.423  38.710  1.00  0.00     0.087 H 
ATOM    780  CZ  TYR A  49      -7.407 -22.430  38.744  1.00 64.97     0.065 A 
ATOM    781  OH  TYR A  49      -6.106 -21.998  38.861  1.00 65.33    -0.361 OA
ATOM    782  HH  TYR A  49      -5.403 -22.636  38.906  1.00  0.00     0.217 HD
ATOM    783  N   TRP A  50     -14.529 -23.357  39.717  1.00 49.27    -0.346 N 
ATOM    784  HN  TRP A  50     -14.167 -22.518  40.170  1.00  0.00     0.163 HD
ATOM    785  CA  TRP A  50     -15.957 -23.382  39.372  1.00 47.79     0.093 C 
ATOM    786  HA  TRP A  50     -16.381 -24.381  39.627  1.00  0.00     0.088 H 
ATOM    787  C   TRP A  50     -16.141 -23.121  37.875  1.00 48.02     0.241 C 
ATOM    788  O   TRP A  50     -15.498 -22.211  37.343  1.00 45.22    -0.271 OA
ATOM    789  CB  TRP A  50     -16.732 -22.289  40.136  1.00 46.81    -0.012 C 
ATOM    790  HB1 TRP A  50     -17.715 -22.115  39.639  1.00  0.00     0.044 H 
ATOM    791  HB2 TRP A  50     -16.239 -21.302  39.972  1.00  0.00     0.044 H 
ATOM    792  CG  TRP A  50     -16.947 -22.502  41.606  1.00 48.80    -0.028 A 
ATOM    793  CD1 TRP A  50     -16.721 -21.593  42.597  1.00 52.97    -0.015 A 
ATOM    794  HD1 TRP A  50     -16.294 -20.587  42.446  1.00  0.00     0.112 H 
ATOM    795  CD2 TRP A  50     -17.564 -23.634  42.232  1.00 50.03    -0.002 A 
ATOM    796  NE1 TRP A  50     -17.103 -22.112  43.812  1.00 54.09    -0.365 N 
ATOM    797  HE1 TRP A  50     -17.021 -21.637  44.711  1.00  0.00     0.165 HD
ATOM    798  CE2 TRP A  50     -17.612 -23.369  43.620  1.00 55.41     0.042 A 
ATOM    799  CE3 TRP A  50     -18.011 -24.885  41.768  1.00 50.97    -0.070 A 
ATOM    800  HE3 TRP A  50     -17.964 -25.135  40.695  1.00  0.00     0.084 H 
ATOM    801  CZ2 TRP A  50     -18.128 -24.289  44.541  1.00 56.24    -0.056 A 
ATOM    802  HZ2 TRP A  50     -18.145 -24.070  45.622  1.00  0.00     0.086 H 
ATOM    803  CZ3 TRP A  50     -18.512 -25.797  42.684  1.00 54.13    -0.082 A 
ATOM    804  HZ3 TRP A  50     -18.837 -26.792  42.336  1.00  0.00     0.083 H 
ATOM    805  CH2 TRP A  50     -18.613 -25.476  44.044  1.00 56.48    -0.081 A 
ATOM    806  HH2 TRP A  50     -19.093 -26.192  44.732  1.00  0.00     0.083 H 
ATOM    807  N   ILE A  51     -17.046 -23.864  37.206  1.00 44.69    -0.346 N 
ATOM    808  HN  ILE A  51     -17.556 -24.590  37.708  1.00  0.00     0.163 HD
ATOM    809  CA  ILE A  51     -17.322 -23.661  35.774  1.00 44.28     0.092 C 
ATOM    810  HA  ILE A  51     -16.766 -22.746  35.464  1.00  0.00     0.088 H 
ATOM    811  C   ILE A  51     -18.815 -23.351  35.611  1.00 47.83     0.241 C 
ATOM    812  O   ILE A  51     -19.554 -23.477  36.581  1.00 47.24    -0.271 OA
ATOM    813  CB  ILE A  51     -16.807 -24.824  34.885  1.00 47.70    -0.030 C 
ATOM    814  HB  ILE A  51     -17.048 -24.565  33.828  1.00  0.00     0.043 H 
ATOM    815  CG1 ILE A  51     -17.480 -26.185  35.192  1.00 48.36    -0.063 C 
ATOM    816 1HG1 ILE A  51     -18.567 -26.052  35.400  1.00  0.00     0.033 H 
ATOM    817 2HG1 ILE A  51     -17.150 -26.576  36.183  1.00  0.00     0.033 H 
ATOM    818  CG2 ILE A  51     -15.286 -24.907  34.997  1.00 48.40    -0.071 C 
ATOM    819 1HG2 ILE A  51     -14.802 -23.927  34.776  1.00  0.00     0.028 H 
ATOM    820 2HG2 ILE A  51     -14.875 -25.718  34.352  1.00  0.00     0.028 H 
ATOM    821 3HG2 ILE A  51     -14.973 -25.300  35.992  1.00  0.00     0.028 H 
ATOM    822  CD1 ILE A  51     -17.253 -27.262  34.059  1.00 53.41    -0.076 C 
ATOM    823 1HD1 ILE A  51     -17.737 -28.242  34.280  1.00  0.00     0.027 H 
ATOM    824 2HD1 ILE A  51     -16.166 -27.395  33.851  1.00  0.00     0.027 H 
ATOM    825 3HD1 ILE A  51     -17.583 -26.871  33.068  1.00  0.00     0.027 H 
ATOM    826  N   GLY A  52     -19.228 -22.916  34.423  1.00 43.30    -0.351 N 
ATOM    827  HN  GLY A  52     -18.554 -22.889  33.658  1.00  0.00     0.163 HD
ATOM    828  CA  GLY A  52     -20.593 -22.476  34.156  1.00 43.44     0.069 C 
ATOM    829  HA1 GLY A  52     -20.907 -21.762  34.953  1.00  0.00     0.078 H 
ATOM    830  HA2 GLY A  52     -20.591 -21.810  33.261  1.00  0.00     0.078 H 
ATOM    831  C   GLY A  52     -21.670 -23.529  33.985  1.00 47.82     0.236 C 
ATOM    832  O   GLY A  52     -22.549 -23.365  33.136  1.00 47.04    -0.272 OA
ATOM    833  N   ILE A  53     -21.659 -24.574  34.816  1.00 45.74    -0.346 N 
ATOM    834  HN  ILE A  53     -20.912 -24.628  35.509  1.00  0.00     0.163 HD
ATOM    835  CA  ILE A  53     -22.658 -25.651  34.793  1.00 47.41     0.092 C 
ATOM    836  HA  ILE A  53     -23.497 -25.332  34.131  1.00  0.00     0.088 H 
ATOM    837  C   ILE A  53     -23.214 -25.851  36.201  1.00 52.73     0.241 C 
ATOM    838  O   ILE A  53     -22.438 -25.952  37.152  1.00 53.01    -0.271 OA
ATOM    839  CB  ILE A  53     -22.084 -26.992  34.236  1.00 51.56    -0.030 C 
ATOM    840  HB  ILE A  53     -21.219 -27.275  34.881  1.00  0.00     0.043 H 
ATOM    841  CG1 ILE A  53     -21.555 -26.841  32.805  1.00 52.55    -0.063 C 
ATOM    842 1HG1 ILE A  53     -21.167 -25.810  32.635  1.00  0.00     0.033 H 
ATOM    843 2HG1 ILE A  53     -22.395 -26.847  32.071  1.00  0.00     0.033 H 
ATOM    844  CG2 ILE A  53     -23.115 -28.145  34.316  1.00 53.43    -0.071 C 
ATOM    845 1HG2 ILE A  53     -23.500 -28.255  35.357  1.00  0.00     0.028 H 
ATOM    846 2HG2 ILE A  53     -22.697 -29.102  33.926  1.00  0.00     0.028 H 
ATOM    847 3HG2 ILE A  53     -23.942 -28.013  33.580  1.00  0.00     0.028 H 
ATOM    848  CD1 ILE A  53     -20.513 -27.872  32.434  1.00 59.88    -0.076 C 
ATOM    849 1HD1 ILE A  53     -20.128 -27.762  31.393  1.00  0.00     0.027 H 
ATOM    850 2HD1 ILE A  53     -20.901 -28.903  32.604  1.00  0.00     0.027 H 
ATOM    851 3HD1 ILE A  53     -19.673 -27.866  33.168  1.00  0.00     0.027 H 
ATOM    852  N   ARG A  54     -24.550 -25.959  36.329  1.00 49.94    -0.346 N 
ATOM    853  HN  ARG A  54     -25.135 -25.845  35.501  1.00  0.00     0.163 HD
ATOM    854  CA  ARG A  54     -25.189 -26.233  37.610  1.00 50.75     0.089 C 
ATOM    855  HA  ARG A  54     -24.486 -26.866  38.200  1.00  0.00     0.087 H 
ATOM    856  C   ARG A  54     -26.466 -27.066  37.379  1.00 55.52     0.241 C 
ATOM    857  O   ARG A  54     -26.905 -27.211  36.238  1.00 54.87    -0.271 OA
ATOM    858  CB  ARG A  54     -25.421 -24.938  38.417  1.00 52.25    -0.036 C 
ATOM    859  HB1 ARG A  54     -25.284 -25.151  39.503  1.00  0.00     0.036 H 
ATOM    860  HB2 ARG A  54     -24.576 -24.234  38.234  1.00  0.00     0.036 H 
ATOM    861  CG  ARG A  54     -26.739 -24.206  38.211  1.00 63.12    -0.048 C 
ATOM    862  HG1 ARG A  54     -26.945 -24.022  37.131  1.00  0.00     0.035 H 
ATOM    863  HG2 ARG A  54     -27.614 -24.858  38.439  1.00  0.00     0.035 H 
ATOM    864  CD  ARG A  54     -26.770 -22.920  39.017  1.00 65.87     0.009 C 
ATOM    865  HD1 ARG A  54     -26.051 -22.171  38.611  1.00  0.00     0.064 H 
ATOM    866  HD2 ARG A  54     -27.720 -22.361  38.849  1.00  0.00     0.064 H 
ATOM    867  NE  ARG A  54     -26.539 -23.158  40.444  1.00 67.13    -0.227 N 
ATOM    868  HE  ARG A  54     -26.499 -24.125  40.766  1.00  0.00     0.177 HD
ATOM    869  CZ  ARG A  54     -26.379 -22.197  41.345  1.00 78.11     0.665 C 
ATOM    870  NH1 ARG A  54     -26.416 -20.922  40.978  1.00 66.50    -0.235 N 
ATOM    871 1HH1 ARG A  54     -26.293 -20.183  41.671  1.00  0.00     0.174 HD
ATOM    872 2HH1 ARG A  54     -26.574 -20.687  39.998  1.00  0.00     0.174 HD
ATOM    873  NH2 ARG A  54     -26.174 -22.502  42.617  1.00 70.06    -0.235 N 
ATOM    874 1HH2 ARG A  54     -26.051 -21.763  43.310  1.00  0.00     0.174 HD
ATOM    875 2HH2 ARG A  54     -26.146 -23.482  42.899  1.00  0.00     0.174 HD
ATOM    876  N   LYS A  55     -27.022 -27.647  38.456  1.00 53.75    -0.346 N 
ATOM    877  HN  LYS A  55     -26.605 -27.460  39.368  1.00  0.00     0.163 HD
ATOM    878  CA  LYS A  55     -28.184 -28.529  38.404  1.00 54.69     0.089 C 
ATOM    879  HA  LYS A  55     -28.246 -28.967  37.380  1.00  0.00     0.087 H 
ATOM    880  C   LYS A  55     -29.473 -27.760  38.676  1.00 58.61     0.241 C 
ATOM    881  O   LYS A  55     -29.568 -27.052  39.676  1.00 58.57    -0.271 OA
ATOM    882  CB  LYS A  55     -27.990 -29.676  39.409  1.00 58.81    -0.038 C 
ATOM    883  HB1 LYS A  55     -27.995 -29.277  40.450  1.00  0.00     0.036 H 
ATOM    884  HB2 LYS A  55     -26.946 -30.062  39.352  1.00  0.00     0.036 H 
ATOM    885  CG  LYS A  55     -28.982 -30.829  39.285  1.00 67.92    -0.061 C 
ATOM    886  HG1 LYS A  55     -29.212 -31.047  38.216  1.00  0.00     0.033 H 
ATOM    887  HG2 LYS A  55     -29.998 -30.522  39.628  1.00  0.00     0.033 H 
ATOM    888  CD  LYS A  55     -28.511 -32.094  40.017  1.00 75.06    -0.043 C 
ATOM    889  HD1 LYS A  55     -27.496 -32.400  39.672  1.00  0.00     0.035 H 
ATOM    890  HD2 LYS A  55     -29.091 -32.986  39.686  1.00  0.00     0.035 H 
ATOM    891  CE  LYS A  55     -28.551 -31.951  41.515  1.00 77.28     0.080 C 
ATOM    892  HE1 LYS A  55     -28.476 -30.883  41.826  1.00  0.00     0.075 H 
ATOM    893  HE2 LYS A  55     -29.565 -32.177  41.921  1.00  0.00     0.075 H 
ATOM    894  NZ  LYS A  55     -27.514 -32.776  42.159  1.00 82.61    -0.079 N 
ATOM    895  HZ1 LYS A  55     -27.541 -32.679  43.174  1.00  0.00     0.274 HD
ATOM    896  HZ2 LYS A  55     -26.587 -32.569  41.788  1.00  0.00     0.274 HD
ATOM    897  HZ3 LYS A  55     -27.582 -33.753  41.874  1.00  0.00     0.274 HD
ATOM    898  N   VAL A  56     -30.435 -27.858  37.749  1.00 55.16    -0.346 N 
ATOM    899  HN  VAL A  56     -30.240 -28.437  36.932  1.00  0.00     0.163 HD
ATOM    900  CA  VAL A  56     -31.748 -27.200  37.812  1.00 55.07     0.092 C 
ATOM    901  HA  VAL A  56     -31.891 -26.770  38.831  1.00  0.00     0.088 H 
ATOM    902  C   VAL A  56     -32.793 -28.296  37.580  1.00 59.96     0.241 C 
ATOM    903  O   VAL A  56     -32.671 -29.010  36.592  1.00 59.87    -0.271 OA
ATOM    904  CB  VAL A  56     -31.815 -26.052  36.762  1.00 57.09    -0.033 C 
ATOM    905  HB  VAL A  56     -31.603 -26.495  35.761  1.00  0.00     0.042 H 
ATOM    906  CG1 VAL A  56     -33.199 -25.416  36.703  1.00 57.63    -0.071 C 
ATOM    907 1HG1 VAL A  56     -33.247 -24.594  35.951  1.00  0.00     0.028 H 
ATOM    908 2HG1 VAL A  56     -33.527 -25.065  37.709  1.00  0.00     0.028 H 
ATOM    909 3HG1 VAL A  56     -33.989 -26.181  36.518  1.00  0.00     0.028 H 
ATOM    910  CG2 VAL A  56     -30.752 -24.993  37.034  1.00 55.34    -0.071 C 
ATOM    911 1HG2 VAL A  56     -30.800 -24.171  36.282  1.00  0.00     0.028 H 
ATOM    912 2HG2 VAL A  56     -29.732 -25.440  37.088  1.00  0.00     0.028 H 
ATOM    913 3HG2 VAL A  56     -30.821 -24.601  38.075  1.00  0.00     0.028 H 
ATOM    914  N   ASN A  57     -33.775 -28.485  38.498  1.00 57.80    -0.346 N 
ATOM    915  HN  ASN A  57     -33.816 -27.862  39.305  1.00  0.00     0.163 HD
ATOM    916  CA  ASN A  57     -34.787 -29.556  38.377  1.00 59.98     0.097 C 
ATOM    917  HA  ASN A  57     -35.371 -29.600  39.326  1.00  0.00     0.088 H 
ATOM    918  C   ASN A  57     -34.110 -30.923  38.155  1.00 64.96     0.241 C 
ATOM    919  O   ASN A  57     -34.535 -31.676  37.276  1.00 65.88    -0.271 OA
ATOM    920  CB  ASN A  57     -35.768 -29.280  37.207  1.00 62.42     0.036 C 
ATOM    921  HB1 ASN A  57     -35.185 -29.121  36.270  1.00  0.00     0.051 H 
ATOM    922  HB2 ASN A  57     -36.315 -30.219  36.959  1.00  0.00     0.051 H 
ATOM    923  CG  ASN A  57     -36.758 -28.160  37.368  1.00 76.50     0.217 C 
ATOM    924  OD1 ASN A  57     -36.638 -27.287  38.220  1.00 70.05    -0.274 OA
ATOM    925  ND2 ASN A  57     -37.748 -28.146  36.494  1.00 72.10    -0.370 N 
ATOM    926 1HD2 ASN A  57     -37.848 -28.872  35.785  1.00  0.00     0.159 HD
ATOM    927 2HD2 ASN A  57     -38.420 -27.386  36.603  1.00  0.00     0.159 HD
ATOM    928  N   ASN A  58     -32.994 -31.192  38.876  1.00 61.81    -0.346 N 
ATOM    929  HN  ASN A  58     -32.684 -30.477  39.534  1.00  0.00     0.163 HD
ATOM    930  CA  ASN A  58     -32.185 -32.426  38.797  1.00 63.37     0.097 C 
ATOM    931  HA  ASN A  58     -31.335 -32.299  39.508  1.00  0.00     0.088 H 
ATOM    932  C   ASN A  58     -31.562 -32.672  37.393  1.00 67.17     0.241 C 
ATOM    933  O   ASN A  58     -31.115 -33.785  37.105  1.00 69.58    -0.271 OA
ATOM    934  CB  ASN A  58     -32.985 -33.658  39.274  1.00 68.12     0.036 C 
ATOM    935  HB1 ASN A  58     -32.482 -34.606  38.973  1.00  0.00     0.051 H 
ATOM    936  HB2 ASN A  58     -33.934 -33.770  38.699  1.00  0.00     0.051 H 
ATOM    937  CG  ASN A  58     -33.247 -33.628  40.755  1.00 89.77     0.217 C 
ATOM    938  OD1 ASN A  58     -34.355 -33.335  41.203  1.00 87.96    -0.274 OA
ATOM    939  ND2 ASN A  58     -32.213 -33.873  41.549  1.00 82.26    -0.370 N 
ATOM    940 1HD2 ASN A  58     -32.391 -33.853  42.553  1.00  0.00     0.159 HD
ATOM    941 2HD2 ASN A  58     -31.295 -34.116  41.178  1.00  0.00     0.159 HD
ATOM    942  N   VAL A  59     -31.469 -31.614  36.566  1.00 61.08    -0.346 N 
ATOM    943  HN  VAL A  59     -31.816 -30.721  36.915  1.00  0.00     0.163 HD
ATOM    944  CA  VAL A  59     -30.912 -31.630  35.206  1.00 59.54     0.092 C 
ATOM    945  HA  VAL A  59     -30.606 -32.672  34.952  1.00  0.00     0.088 H 
ATOM    946  C   VAL A  59     -29.666 -30.714  35.157  1.00 60.03     0.241 C 
ATOM    947  O   VAL A  59     -29.764 -29.554  35.563  1.00 57.31    -0.271 OA
ATOM    948  CB  VAL A  59     -32.004 -31.164  34.200  1.00 63.19    -0.033 C 
ATOM    949  HB  VAL A  59     -32.388 -30.182  34.561  1.00  0.00     0.042 H 
ATOM    950  CG1 VAL A  59     -31.434 -30.940  32.797  1.00 62.03    -0.071 C 
ATOM    951 1HG1 VAL A  59     -30.571 -30.235  32.818  1.00  0.00     0.028 H 
ATOM    952 2HG1 VAL A  59     -32.222 -30.601  32.085  1.00  0.00     0.028 H 
ATOM    953 3HG1 VAL A  59     -31.163 -31.904  32.307  1.00  0.00     0.028 H 
ATOM    954  CG2 VAL A  59     -33.189 -32.132  34.171  1.00 65.59    -0.071 C 
ATOM    955 1HG2 VAL A  59     -33.604 -32.295  35.193  1.00  0.00     0.028 H 
ATOM    956 2HG2 VAL A  59     -32.918 -33.096  33.681  1.00  0.00     0.028 H 
ATOM    957 3HG2 VAL A  59     -33.977 -31.793  33.459  1.00  0.00     0.028 H 
ATOM    958  N   TRP A  60     -28.520 -31.216  34.639  1.00 56.35    -0.346 N 
ATOM    959  HN  TRP A  60     -28.506 -32.185  34.320  1.00  0.00     0.163 HD
ATOM    960  CA  TRP A  60     -27.299 -30.414  34.522  1.00 54.25     0.093 C 
ATOM    961  HA  TRP A  60     -27.214 -29.787  35.440  1.00  0.00     0.088 H 
ATOM    962  C   TRP A  60     -27.434 -29.484  33.339  1.00 57.52     0.241 C 
ATOM    963  O   TRP A  60     -27.665 -29.931  32.211  1.00 57.09    -0.271 OA
ATOM    964  CB  TRP A  60     -26.044 -31.292  34.437  1.00 53.76    -0.012 C 
ATOM    965  HB1 TRP A  60     -26.095 -31.987  33.567  1.00  0.00     0.044 H 
ATOM    966  HB2 TRP A  60     -25.153 -30.695  34.133  1.00  0.00     0.044 H 
ATOM    967  CG  TRP A  60     -25.791 -32.035  35.711  1.00 55.21    -0.028 A 
ATOM    968  CD1 TRP A  60     -26.132 -33.326  35.982  1.00 60.70    -0.015 A 
ATOM    969  HD1 TRP A  60     -26.590 -34.023  35.260  1.00  0.00     0.112 H 
ATOM    970  CD2 TRP A  60     -25.291 -31.484  36.941  1.00 54.57    -0.002 A 
ATOM    971  NE1 TRP A  60     -25.823 -33.634  37.286  1.00 60.95    -0.365 N 
ATOM    972  HE1 TRP A  60     -25.951 -34.546  37.725  1.00  0.00     0.165 HD
ATOM    973  CE2 TRP A  60     -25.314 -32.517  37.903  1.00 60.64     0.042 A 
ATOM    974  CE3 TRP A  60     -24.782 -30.228  37.313  1.00 53.74    -0.070 A 
ATOM    975  HE3 TRP A  60     -24.743 -29.401  36.585  1.00  0.00     0.084 H 
ATOM    976  CZ2 TRP A  60     -24.825 -32.341  39.205  1.00 59.98    -0.056 A 
ATOM    977  HZ2 TRP A  60     -24.831 -33.167  39.936  1.00  0.00     0.086 H 
ATOM    978  CZ3 TRP A  60     -24.329 -30.046  38.613  1.00 55.29    -0.082 A 
ATOM    979  HZ3 TRP A  60     -23.956 -29.056  38.923  1.00  0.00     0.083 H 
ATOM    980  CH2 TRP A  60     -24.338 -31.098  39.536  1.00 57.82    -0.081 A 
ATOM    981  HH2 TRP A  60     -23.945 -30.926  40.552  1.00  0.00     0.083 H 
ATOM    982  N   VAL A  61     -27.319 -28.171  33.616  1.00 53.58    -0.346 N 
ATOM    983  HN  VAL A  61     -27.064 -27.898  34.565  1.00  0.00     0.163 HD
ATOM    984  CA  VAL A  61     -27.540 -27.116  32.629  1.00 53.59     0.092 C 
ATOM    985  HA  VAL A  61     -27.669 -27.609  31.637  1.00  0.00     0.088 H 
ATOM    986  C   VAL A  61     -26.350 -26.121  32.502  1.00 56.11     0.241 C 
ATOM    987  O   VAL A  61     -25.686 -25.835  33.492  1.00 54.95    -0.271 OA
ATOM    988  CB  VAL A  61     -28.871 -26.344  32.947  1.00 58.21    -0.033 C 
ATOM    989  HB  VAL A  61     -29.061 -25.697  32.059  1.00  0.00     0.042 H 
ATOM    990  CG1 VAL A  61     -30.085 -27.263  33.050  1.00 59.78    -0.071 C 
ATOM    991 1HG1 VAL A  61     -31.030 -26.715  33.276  1.00  0.00     0.028 H 
ATOM    992 2HG1 VAL A  61     -29.908 -28.074  33.795  1.00  0.00     0.028 H 
ATOM    993 3HG1 VAL A  61     -30.195 -27.882  32.129  1.00  0.00     0.028 H 
ATOM    994  CG2 VAL A  61     -28.759 -25.392  34.130  1.00 57.39    -0.071 C 
ATOM    995 1HG2 VAL A  61     -29.704 -24.844  34.356  1.00  0.00     0.028 H 
ATOM    996 2HG2 VAL A  61     -27.916 -24.678  33.982  1.00  0.00     0.028 H 
ATOM    997 3HG2 VAL A  61     -28.391 -25.930  35.034  1.00  0.00     0.028 H 
ATOM    998  N   TRP A  62     -26.114 -25.577  31.281  1.00 54.49    -0.346 N 
ATOM    999  HN  TRP A  62     -26.620 -25.952  30.478  1.00  0.00     0.163 HD
ATOM   1000  CA  TRP A  62     -25.168 -24.476  31.056  1.00 54.43     0.093 C 
ATOM   1001  HA  TRP A  62     -24.224 -24.663  31.619  1.00  0.00     0.088 H 
ATOM   1002  C   TRP A  62     -25.885 -23.267  31.630  1.00 55.50     0.241 C 
ATOM   1003  O   TRP A  62     -26.984 -22.968  31.161  1.00 56.21    -0.271 OA
ATOM   1004  CB  TRP A  62     -24.859 -24.279  29.553  1.00 55.58    -0.012 C 
ATOM   1005  HB1 TRP A  62     -25.808 -24.115  28.992  1.00  0.00     0.044 H 
ATOM   1006  HB2 TRP A  62     -24.360 -23.294  29.397  1.00  0.00     0.044 H 
ATOM   1007  CG  TRP A  62     -24.061 -25.361  28.893  1.00 58.54    -0.028 A 
ATOM   1008  CD1 TRP A  62     -24.499 -26.237  27.942  1.00 63.54    -0.015 A 
ATOM   1009  HD1 TRP A  62     -25.533 -26.292  27.562  1.00  0.00     0.112 H 
ATOM   1010  CD2 TRP A  62     -22.656 -25.605  29.051  1.00 58.36    -0.002 A 
ATOM   1011  NE1 TRP A  62     -23.464 -27.041  27.526  1.00 64.22    -0.365 N 
ATOM   1012  HE1 TRP A  62     -23.534 -27.786  26.833  1.00  0.00     0.165 HD
ATOM   1013  CE2 TRP A  62     -22.321 -26.678  28.194  1.00 64.68     0.042 A 
ATOM   1014  CE3 TRP A  62     -21.646 -25.022  29.833  1.00 58.62    -0.070 A 
ATOM   1015  HE3 TRP A  62     -21.868 -24.163  30.488  1.00  0.00     0.084 H 
ATOM   1016  CZ2 TRP A  62     -21.024 -27.197  28.121  1.00 64.36    -0.056 A 
ATOM   1017  HZ2 TRP A  62     -20.777 -28.029  27.440  1.00  0.00     0.086 H 
ATOM   1018  CZ3 TRP A  62     -20.365 -25.547  29.766  1.00 60.60    -0.082 A 
ATOM   1019  HZ3 TRP A  62     -19.564 -25.104  30.382  1.00  0.00     0.083 H 
ATOM   1020  CH2 TRP A  62     -20.071 -26.630  28.930  1.00 62.80    -0.081 A 
ATOM   1021  HH2 TRP A  62     -19.047 -27.039  28.921  1.00  0.00     0.083 H 
ATOM   1022  N   VAL A  63     -25.334 -22.617  32.677  1.00 50.04    -0.346 N 
ATOM   1023  HN  VAL A  63     -24.411 -22.911  32.995  1.00  0.00     0.163 HD
ATOM   1024  CA  VAL A  63     -25.997 -21.500  33.389  1.00 50.16     0.092 C 
ATOM   1025  HA  VAL A  63     -26.996 -21.885  33.701  1.00  0.00     0.088 H 
ATOM   1026  C   VAL A  63     -26.277 -20.274  32.484  1.00 54.80     0.241 C 
ATOM   1027  O   VAL A  63     -27.313 -19.631  32.657  1.00 55.37    -0.271 OA
ATOM   1028  CB  VAL A  63     -25.278 -21.062  34.700  1.00 53.85    -0.033 C 
ATOM   1029  HB  VAL A  63     -25.878 -20.242  35.159  1.00  0.00     0.042 H 
ATOM   1030  CG1 VAL A  63     -25.230 -22.214  35.694  1.00 53.02    -0.071 C 
ATOM   1031 1HG1 VAL A  63     -24.715 -21.901  36.632  1.00  0.00     0.028 H 
ATOM   1032 2HG1 VAL A  63     -24.764 -23.125  35.250  1.00  0.00     0.028 H 
ATOM   1033 3HG1 VAL A  63     -26.245 -22.628  35.897  1.00  0.00     0.028 H 
ATOM   1034  CG2 VAL A  63     -23.870 -20.523  34.446  1.00 53.41    -0.071 C 
ATOM   1035 1HG2 VAL A  63     -23.355 -20.210  35.384  1.00  0.00     0.028 H 
ATOM   1036 2HG2 VAL A  63     -23.887 -19.693  33.702  1.00  0.00     0.028 H 
ATOM   1037 3HG2 VAL A  63     -23.255 -21.260  33.879  1.00  0.00     0.028 H 
ATOM   1038  N   GLY A  64     -25.372 -19.971  31.558  1.00 51.83    -0.351 N 
ATOM   1039  HN  GLY A  64     -24.537 -20.552  31.488  1.00  0.00     0.163 HD
ATOM   1040  CA  GLY A  64     -25.515 -18.847  30.637  1.00 52.97     0.069 C 
ATOM   1041  HA1 GLY A  64     -24.576 -18.692  30.056  1.00  0.00     0.078 H 
ATOM   1042  HA2 GLY A  64     -25.550 -17.882  31.195  1.00  0.00     0.078 H 
ATOM   1043  C   GLY A  64     -26.706 -18.971  29.707  1.00 59.05     0.236 C 
ATOM   1044  O   GLY A  64     -27.591 -18.112  29.713  1.00 60.30    -0.272 OA
ATOM   1045  N   THR A  65     -26.757 -20.069  28.936  1.00 55.25    -0.344 N 
ATOM   1046  HN  THR A  65     -26.016 -20.763  29.040  1.00  0.00     0.163 HD
ATOM   1047  CA  THR A  65     -27.815 -20.331  27.952  1.00 56.44     0.113 C 
ATOM   1048  HA  THR A  65     -28.114 -19.360  27.493  1.00  0.00     0.091 H 
ATOM   1049  C   THR A  65     -29.059 -20.979  28.556  1.00 60.20     0.243 C 
ATOM   1050  O   THR A  65     -30.133 -20.892  27.963  1.00 62.91    -0.271 OA
ATOM   1051  CB  THR A  65     -27.268 -21.232  26.850  1.00 62.40     0.060 C 
ATOM   1052  HB  THR A  65     -28.118 -21.513  26.185  1.00  0.00     0.086 H 
ATOM   1053  OG1 THR A  65     -26.748 -22.438  27.431  1.00 57.06    -0.393 OA
ATOM   1054  HG1 THR A  65     -27.402 -22.874  27.964  1.00  0.00     0.210 HD
ATOM   1055  CG2 THR A  65     -26.212 -20.528  25.989  1.00 60.37    -0.050 C 
ATOM   1056 1HG2 THR A  65     -26.616 -19.592  25.538  1.00  0.00     0.031 H 
ATOM   1057 2HG2 THR A  65     -25.796 -21.211  25.212  1.00  0.00     0.031 H 
ATOM   1058 3HG2 THR A  65     -25.277 -20.335  26.565  1.00  0.00     0.031 H 
ATOM   1059  N   GLN A  66     -28.903 -21.654  29.713  1.00 54.48    -0.346 N 
ATOM   1060  HN  GLN A  66     -27.972 -21.629  30.129  1.00  0.00     0.163 HD
ATOM   1061  CA  GLN A  66     -29.926 -22.425  30.445  1.00 54.50     0.090 C 
ATOM   1062  HA  GLN A  66     -29.448 -22.811  31.375  1.00  0.00     0.087 H 
ATOM   1063  C   GLN A  66     -30.338 -23.643  29.603  1.00 57.63     0.241 C 
ATOM   1064  O   GLN A  66     -31.480 -24.102  29.645  1.00 57.68    -0.271 OA
ATOM   1065  CB  GLN A  66     -31.130 -21.560  30.873  1.00 57.46    -0.030 C 
ATOM   1066  HB1 GLN A  66     -32.049 -22.185  30.963  1.00  0.00     0.037 H 
ATOM   1067  HB2 GLN A  66     -31.442 -20.885  30.042  1.00  0.00     0.037 H 
ATOM   1068  CG  GLN A  66     -30.896 -20.757  32.161  1.00 73.71     0.011 C 
ATOM   1069  HG1 GLN A  66     -31.288 -19.719  32.052  1.00  0.00     0.047 H 
ATOM   1070  HG2 GLN A  66     -29.811 -20.536  32.293  1.00  0.00     0.047 H 
ATOM   1071  CD  GLN A  66     -31.460 -21.409  33.403  1.00 86.59     0.215 C 
ATOM   1072  OE1 GLN A  66     -30.711 -21.847  34.290  1.00 85.26    -0.274 OA
ATOM   1073  NE2 GLN A  66     -32.790 -21.432  33.533  1.00 62.43    -0.370 N 
ATOM   1074 1HE2 GLN A  66     -33.406 -21.072  32.804  1.00  0.00     0.159 HD
ATOM   1075 2HE2 GLN A  66     -33.171 -21.872  34.371  1.00  0.00     0.159 HD
ATOM   1076  N   LYS A  67     -29.370 -24.169  28.843  1.00 53.57    -0.346 N 
ATOM   1077  HN  LYS A  67     -28.443 -23.744  28.866  1.00  0.00     0.163 HD
ATOM   1078  CA  LYS A  67     -29.588 -25.322  27.987  1.00 55.02     0.089 C 
ATOM   1079  HA  LYS A  67     -30.687 -25.452  27.853  1.00  0.00     0.087 H 
ATOM   1080  C   LYS A  67     -29.047 -26.562  28.639  1.00 56.66     0.243 C 
ATOM   1081  O   LYS A  67     -27.920 -26.548  29.127  1.00 53.17    -0.271 OA
ATOM   1082  CB  LYS A  67     -28.950 -25.145  26.586  1.00 59.38    -0.038 C 
ATOM   1083  HB1 LYS A  67     -29.040 -26.093  26.007  1.00  0.00     0.036 H 
ATOM   1084  HB2 LYS A  67     -27.841 -25.073  26.682  1.00  0.00     0.036 H 
ATOM   1085  CG  LYS A  67     -29.475 -23.977  25.753  1.00 74.65    -0.061 C 
ATOM   1086  HG1 LYS A  67     -29.093 -23.007  26.149  1.00  0.00     0.033 H 
ATOM   1087  HG2 LYS A  67     -28.999 -23.966  24.745  1.00  0.00     0.033 H 
ATOM   1088  CD  LYS A  67     -30.984 -23.950  25.633  1.00 88.45    -0.043 C 
ATOM   1089  HD1 LYS A  67     -31.377 -24.903  25.209  1.00  0.00     0.035 H 
ATOM   1090  HD2 LYS A  67     -31.474 -23.992  26.634  1.00  0.00     0.035 H 
ATOM   1091  CE  LYS A  67     -31.452 -22.762  24.841  1.00101.26     0.080 C 
ATOM   1092  HE1 LYS A  67     -31.081 -22.798  23.790  1.00  0.00     0.075 H 
ATOM   1093  HE2 LYS A  67     -30.944 -21.825  25.169  1.00  0.00     0.075 H 
ATOM   1094  NZ  LYS A  67     -32.927 -22.629  24.894  1.00108.35    -0.079 N 
ATOM   1095  HZ1 LYS A  67     -33.245 -21.823  24.356  1.00  0.00     0.274 HD
ATOM   1096  HZ2 LYS A  67     -33.266 -22.596  25.855  1.00  0.00     0.274 HD
ATOM   1097  HZ3 LYS A  67     -33.392 -23.486  24.594  1.00  0.00     0.274 HD
ATOM   1098  N   PRO A  68     -29.814 -27.667  28.630  1.00 57.18    -0.337 N 
ATOM   1099  CA  PRO A  68     -29.301 -28.908  29.226  1.00 58.48     0.091 C 
ATOM   1100  HA  PRO A  68     -29.052 -28.743  30.300  1.00  0.00     0.087 H 
ATOM   1101  C   PRO A  68     -28.078 -29.415  28.478  1.00 66.26     0.241 C 
ATOM   1102  O   PRO A  68     -27.927 -29.150  27.289  1.00 67.05    -0.271 OA
ATOM   1103  CB  PRO A  68     -30.480 -29.881  29.101  1.00 62.51    -0.036 C 
ATOM   1104  HB1 PRO A  68     -30.565 -30.602  29.947  1.00  0.00     0.036 H 
ATOM   1105  HB2 PRO A  68     -30.356 -30.644  28.298  1.00  0.00     0.036 H 
ATOM   1106  CG  PRO A  68     -31.681 -28.999  28.926  1.00 67.12    -0.048 C 
ATOM   1107  HG1 PRO A  68     -32.571 -29.517  28.498  1.00  0.00     0.035 H 
ATOM   1108  HG2 PRO A  68     -32.167 -28.692  29.881  1.00  0.00     0.035 H 
ATOM   1109  CD  PRO A  68     -31.177 -27.857  28.098  1.00 61.28    -0.001 C 
ATOM   1110  HD1 PRO A  68     -31.819 -26.946  28.111  1.00  0.00     0.064 H 
ATOM   1111  HD2 PRO A  68     -31.235 -28.012  26.995  1.00  0.00     0.064 H 
ATOM   1112  N   LEU A  69     -27.172 -30.069  29.201  1.00 65.30    -0.346 N 
ATOM   1113  HN  LEU A  69     -27.325 -30.158  30.206  1.00  0.00     0.163 HD
ATOM   1114  CA  LEU A  69     -25.971 -30.665  28.627  1.00 66.28     0.089 C 
ATOM   1115  HA  LEU A  69     -25.485 -29.939  27.934  1.00  0.00     0.087 H 
ATOM   1116  C   LEU A  69     -26.382 -31.887  27.869  1.00 73.58     0.241 C 
ATOM   1117  O   LEU A  69     -27.186 -32.671  28.385  1.00 74.55    -0.271 OA
ATOM   1118  CB  LEU A  69     -24.975 -31.071  29.738  1.00 65.88    -0.035 C 
ATOM   1119  HB1 LEU A  69     -24.538 -32.062  29.471  1.00  0.00     0.037 H 
ATOM   1120  HB2 LEU A  69     -25.557 -31.321  30.656  1.00  0.00     0.037 H 
ATOM   1121  CG  LEU A  69     -23.838 -30.139  30.133  1.00 69.47    -0.059 C 
ATOM   1122  HG  LEU A  69     -23.091 -30.084  29.307  1.00  0.00     0.038 H 
ATOM   1123  CD1 LEU A  69     -24.353 -28.730  30.462  1.00 68.11    -0.073 C 
ATOM   1124 1HD1 LEU A  69     -24.837 -28.329  29.541  1.00  0.00     0.028 H 
ATOM   1125 2HD1 LEU A  69     -23.559 -28.059  30.864  1.00  0.00     0.028 H 
ATOM   1126 3HD1 LEU A  69     -25.025 -28.708  31.352  1.00  0.00     0.028 H 
ATOM   1127  CD2 LEU A  69     -23.200 -30.667  31.347  1.00 73.11    -0.073 C 
ATOM   1128 1HD2 LEU A  69     -22.826 -31.690  31.108  1.00  0.00     0.028 H 
ATOM   1129 2HD2 LEU A  69     -23.872 -30.645  32.237  1.00  0.00     0.028 H 
ATOM   1130 3HD2 LEU A  69     -22.406 -29.996  31.749  1.00  0.00     0.028 H 
ATOM   1131  N   THR A  70     -25.860 -32.059  26.643  1.00 71.08    -0.344 N 
ATOM   1132  HN  THR A  70     -25.269 -31.327  26.250  1.00  0.00     0.163 HD
ATOM   1133  CA  THR A  70     -26.114 -33.265  25.855  1.00 73.92     0.113 C 
ATOM   1134  HA  THR A  70     -27.179 -33.563  25.998  1.00  0.00     0.091 H 
ATOM   1135  C   THR A  70     -25.222 -34.350  26.459  1.00 80.06     0.243 C 
ATOM   1136  O   THR A  70     -24.192 -34.008  27.042  1.00 78.30    -0.271 OA
ATOM   1137  CB  THR A  70     -25.865 -33.041  24.344  1.00 79.17     0.060 C 
ATOM   1138  HB  THR A  70     -26.088 -34.002  23.824  1.00  0.00     0.086 H 
ATOM   1139  OG1 THR A  70     -24.488 -32.737  24.108  1.00 76.35    -0.393 OA
ATOM   1140  HG1 THR A  70     -23.926 -33.402  24.488  1.00  0.00     0.210 HD
ATOM   1141  CG2 THR A  70     -26.769 -31.972  23.733  1.00 75.46    -0.050 C 
ATOM   1142 1HG2 THR A  70     -27.843 -32.209  23.917  1.00  0.00     0.031 H 
ATOM   1143 2HG2 THR A  70     -26.559 -31.825  22.648  1.00  0.00     0.031 H 
ATOM   1144 3HG2 THR A  70     -26.504 -30.951  24.095  1.00  0.00     0.031 H 
ATOM   1145  N   GLU A  71     -25.594 -35.640  26.335  1.00 80.79    -0.346 N 
ATOM   1146  HN  GLU A  71     -26.461 -35.851  25.841  1.00  0.00     0.163 HD
ATOM   1147  CA  GLU A  71     -24.806 -36.757  26.880  1.00 82.52     0.090 C 
ATOM   1148  HA  GLU A  71     -24.722 -36.604  27.981  1.00  0.00     0.087 H 
ATOM   1149  C   GLU A  71     -23.374 -36.793  26.304  1.00 88.49     0.241 C 
ATOM   1150  O   GLU A  71     -22.454 -37.200  27.018  1.00 88.45    -0.271 OA
ATOM   1151  CB  GLU A  71     -25.506 -38.109  26.651  1.00 87.77    -0.029 C 
ATOM   1152  HB1 GLU A  71     -25.657 -38.284  25.560  1.00  0.00     0.037 H 
ATOM   1153  HB2 GLU A  71     -24.810 -38.947  26.888  1.00  0.00     0.037 H 
ATOM   1154  CG  GLU A  71     -26.823 -38.290  27.400  1.00 97.64     0.018 C 
ATOM   1155  HG1 GLU A  71     -27.264 -39.280  27.139  1.00  0.00     0.049 H 
ATOM   1156  HG2 GLU A  71     -27.589 -37.601  26.973  1.00  0.00     0.049 H 
ATOM   1157  CD  GLU A  71     -26.792 -38.135  28.912  1.00108.58     0.172 C 
ATOM   1158  OE1 GLU A  71     -27.298 -37.096  29.394  1.00 83.15    -0.648 OA
ATOM   1159  OE2 GLU A  71     -26.173 -38.979  29.600  1.00105.42    -0.648 OA
ATOM   1160  N   GLU A  72     -23.190 -36.344  25.037  1.00 86.35    -0.346 N 
ATOM   1161  HN  GLU A  72     -24.015 -36.024  24.530  1.00  0.00     0.163 HD
ATOM   1162  CA  GLU A  72     -21.897 -36.280  24.333  1.00 87.14     0.090 C 
ATOM   1163  HA  GLU A  72     -21.365 -37.246  24.498  1.00  0.00     0.087 H 
ATOM   1164  C   GLU A  72     -21.018 -35.143  24.908  1.00 86.25     0.241 C 
ATOM   1165  O   GLU A  72     -19.799 -35.303  25.012  1.00 85.76    -0.271 OA
ATOM   1166  CB  GLU A  72     -22.082 -36.086  22.802  1.00 90.94    -0.029 C 
ATOM   1167  HB1 GLU A  72     -22.450 -35.053  22.599  1.00  0.00     0.037 H 
ATOM   1168  HB2 GLU A  72     -21.083 -36.049  22.308  1.00  0.00     0.037 H 
ATOM   1169  CG  GLU A  72     -22.971 -37.095  22.081  1.00109.36     0.018 C 
ATOM   1170  HG1 GLU A  72     -23.978 -37.116  22.560  1.00  0.00     0.049 H 
ATOM   1171  HG2 GLU A  72     -22.618 -38.129  22.302  1.00  0.00     0.049 H 
ATOM   1172  CD  GLU A  72     -23.125 -36.918  20.577  1.00138.28     0.172 C 
ATOM   1173  OE1 GLU A  72     -23.044 -35.764  20.093  1.00136.16    -0.648 OA
ATOM   1174  OE2 GLU A  72     -23.365 -37.935  19.885  1.00136.27    -0.648 OA
ATOM   1175  N   ALA A  73     -21.643 -34.005  25.289  1.00 79.04    -0.346 N 
ATOM   1176  HN  ALA A  73     -22.657 -33.961  25.185  1.00  0.00     0.163 HD
ATOM   1177  CA  ALA A  73     -20.958 -32.829  25.842  1.00 75.17     0.086 C 
ATOM   1178  HA  ALA A  73     -20.092 -32.590  25.181  1.00  0.00     0.086 H 
ATOM   1179  C   ALA A  73     -20.425 -33.056  27.264  1.00 77.70     0.240 C 
ATOM   1180  O   ALA A  73     -19.494 -32.358  27.673  1.00 76.41    -0.271 OA
ATOM   1181  CB  ALA A  73     -21.898 -31.636  25.838  1.00 73.86    -0.049 C 
ATOM   1182  HB1 ALA A  73     -21.378 -30.743  26.258  1.00  0.00     0.030 H 
ATOM   1183  HB2 ALA A  73     -22.853 -31.853  26.370  1.00  0.00     0.030 H 
ATOM   1184  HB3 ALA A  73     -22.319 -31.438  24.825  1.00  0.00     0.030 H 
ATOM   1185  N   LYS A  74     -20.999 -34.028  28.001  1.00 74.68    -0.346 N 
ATOM   1186  HN  LYS A  74     -21.725 -34.590  27.557  1.00  0.00     0.163 HD
ATOM   1187  CA  LYS A  74     -20.658 -34.339  29.393  1.00 73.39     0.089 C 
ATOM   1188  HA  LYS A  74     -20.696 -33.383  29.966  1.00  0.00     0.087 H 
ATOM   1189  C   LYS A  74     -19.238 -34.900  29.535  1.00 77.41     0.241 C 
ATOM   1190  O   LYS A  74     -18.812 -35.754  28.753  1.00 80.46    -0.271 OA
ATOM   1191  CB  LYS A  74     -21.689 -35.292  30.022  1.00 77.63    -0.038 C 
ATOM   1192  HB1 LYS A  74     -21.641 -36.305  29.558  1.00  0.00     0.036 H 
ATOM   1193  HB2 LYS A  74     -21.406 -35.564  31.066  1.00  0.00     0.036 H 
ATOM   1194  CG  LYS A  74     -23.101 -34.720  29.961  1.00 85.83    -0.061 C 
ATOM   1195  HG1 LYS A  74     -23.445 -34.648  28.903  1.00  0.00     0.033 H 
ATOM   1196  HG2 LYS A  74     -23.094 -33.639  30.234  1.00  0.00     0.033 H 
ATOM   1197  CD  LYS A  74     -24.116 -35.466  30.794  1.00 91.15    -0.043 C 
ATOM   1198  HD1 LYS A  74     -23.729 -35.726  31.807  1.00  0.00     0.035 H 
ATOM   1199  HD2 LYS A  74     -24.291 -36.504  30.425  1.00  0.00     0.035 H 
ATOM   1200  CE  LYS A  74     -25.387 -34.652  30.853  1.00 94.83     0.080 C 
ATOM   1201  HE1 LYS A  74     -25.166 -33.569  30.997  1.00  0.00     0.075 H 
ATOM   1202  HE2 LYS A  74     -25.880 -34.601  29.854  1.00  0.00     0.075 H 
ATOM   1203  NZ  LYS A  74     -26.324 -35.150  31.888  1.00102.12    -0.079 N 
ATOM   1204  HZ1 LYS A  74     -27.182 -34.600  31.928  1.00  0.00     0.274 HD
ATOM   1205  HZ2 LYS A  74     -25.873 -35.197  32.802  1.00  0.00     0.274 HD
ATOM   1206  HZ3 LYS A  74     -26.526 -36.141  31.756  1.00  0.00     0.274 HD
ATOM   1207  N   ASN A  75     -18.498 -34.374  30.521  1.00 70.24    -0.346 N 
ATOM   1208  HN  ASN A  75     -18.913 -33.657  31.116  1.00  0.00     0.163 HD
ATOM   1209  CA  ASN A  75     -17.126 -34.785  30.777  1.00 70.08     0.097 C 
ATOM   1210  HA  ASN A  75     -16.949 -35.730  30.212  1.00  0.00     0.088 H 
ATOM   1211  C   ASN A  75     -16.899 -35.091  32.277  1.00 71.58     0.241 C 
ATOM   1212  O   ASN A  75     -15.866 -34.728  32.844  1.00 69.99    -0.271 OA
ATOM   1213  CB  ASN A  75     -16.135 -33.738  30.246  1.00 68.54     0.036 C 
ATOM   1214  HB1 ASN A  75     -16.482 -33.322  29.271  1.00  0.00     0.051 H 
ATOM   1215  HB2 ASN A  75     -16.169 -32.811  30.864  1.00  0.00     0.051 H 
ATOM   1216  CG  ASN A  75     -14.720 -34.257  30.135  1.00 89.79     0.217 C 
ATOM   1217  OD1 ASN A  75     -14.474 -35.403  29.736  1.00 88.46    -0.274 OA
ATOM   1218  ND2 ASN A  75     -13.763 -33.450  30.550  1.00 77.79    -0.370 N 
ATOM   1219 1HD2 ASN A  75     -13.966 -32.506  30.879  1.00  0.00     0.159 HD
ATOM   1220 2HD2 ASN A  75     -12.808 -33.800  30.475  1.00  0.00     0.159 HD
ATOM   1221  N   TRP A  76     -17.844 -35.824  32.895  1.00 67.89    -0.346 N 
ATOM   1222  HN  TRP A  76     -18.656 -36.122  32.354  1.00  0.00     0.163 HD
ATOM   1223  CA  TRP A  76     -17.765 -36.217  34.308  1.00 68.20     0.093 C 
ATOM   1224  HA  TRP A  76     -17.670 -35.292  34.923  1.00  0.00     0.088 H 
ATOM   1225  C   TRP A  76     -16.551 -37.104  34.586  1.00 75.30     0.241 C 
ATOM   1226  O   TRP A  76     -16.202 -37.950  33.757  1.00 76.54    -0.271 OA
ATOM   1227  CB  TRP A  76     -19.035 -36.965  34.753  1.00 68.25    -0.012 C 
ATOM   1228  HB1 TRP A  76     -19.161 -37.897  34.154  1.00  0.00     0.044 H 
ATOM   1229  HB2 TRP A  76     -18.886 -37.403  35.768  1.00  0.00     0.044 H 
ATOM   1230  CG  TRP A  76     -20.297 -36.157  34.720  1.00 66.79    -0.028 A 
ATOM   1231  CD1 TRP A  76     -21.359 -36.335  33.883  1.00 70.10    -0.015 A 
ATOM   1232  HD1 TRP A  76     -21.409 -37.086  33.077  1.00  0.00     0.112 H 
ATOM   1233  CD2 TRP A  76     -20.659 -35.088  35.610  1.00 64.09    -0.002 A 
ATOM   1234  NE1 TRP A  76     -22.359 -35.441  34.190  1.00 67.71    -0.365 N 
ATOM   1235  HE1 TRP A  76     -23.262 -35.379  33.720  1.00  0.00     0.165 HD
ATOM   1236  CE2 TRP A  76     -21.946 -34.647  35.230  1.00 67.30     0.042 A 
ATOM   1237  CE3 TRP A  76     -19.993 -34.413  36.651  1.00 63.81    -0.070 A 
ATOM   1238  HE3 TRP A  76     -18.973 -34.708  36.948  1.00  0.00     0.084 H 
ATOM   1239  CZ2 TRP A  76     -22.587 -33.573  35.865  1.00 64.55    -0.056 A 
ATOM   1240  HZ2 TRP A  76     -23.590 -33.239  35.551  1.00  0.00     0.086 H 
ATOM   1241  CZ3 TRP A  76     -20.642 -33.370  37.297  1.00 63.16    -0.082 A 
ATOM   1242  HZ3 TRP A  76     -20.145 -32.862  38.141  1.00  0.00     0.083 H 
ATOM   1243  CH2 TRP A  76     -21.917 -32.951  36.896  1.00 62.78    -0.081 A 
ATOM   1244  HH2 TRP A  76     -22.395 -32.105  37.417  1.00  0.00     0.083 H 
ATOM   1245  N   ALA A  77     -15.918 -36.920  35.762  1.00 72.19    -0.346 N 
ATOM   1246  HN  ALA A  77     -16.229 -36.166  36.375  1.00  0.00     0.163 HD
ATOM   1247  CA  ALA A  77     -14.802 -37.761  36.191  1.00 74.78     0.086 C 
ATOM   1248  HA  ALA A  77     -14.058 -37.835  35.363  1.00  0.00     0.086 H 
ATOM   1249  C   ALA A  77     -15.347 -39.172  36.513  1.00 82.13     0.243 C 
ATOM   1250  O   ALA A  77     -16.563 -39.293  36.685  1.00 80.71    -0.271 OA
ATOM   1251  CB  ALA A  77     -14.131 -37.152  37.416  1.00 74.90    -0.049 C 
ATOM   1252  HB1 ALA A  77     -13.738 -36.135  37.184  1.00  0.00     0.030 H 
ATOM   1253  HB2 ALA A  77     -13.337 -37.818  37.827  1.00  0.00     0.030 H 
ATOM   1254  HB3 ALA A  77     -14.813 -37.141  38.298  1.00  0.00     0.030 H 
ATOM   1255  N   PRO A  78     -14.524 -40.253  36.583  1.00 82.55    -0.337 N 
ATOM   1256  CA  PRO A  78     -15.088 -41.578  36.908  1.00 86.33     0.091 C 
ATOM   1257  HA  PRO A  78     -15.793 -41.896  36.105  1.00  0.00     0.087 H 
ATOM   1258  C   PRO A  78     -15.810 -41.575  38.261  1.00 90.48     0.241 C 
ATOM   1259  O   PRO A  78     -15.301 -41.024  39.244  1.00 89.80    -0.271 OA
ATOM   1260  CB  PRO A  78     -13.862 -42.501  36.919  1.00 92.26    -0.036 C 
ATOM   1261  HB1 PRO A  78     -14.073 -43.535  36.560  1.00  0.00     0.036 H 
ATOM   1262  HB2 PRO A  78     -13.522 -42.787  37.942  1.00  0.00     0.036 H 
ATOM   1263  CG  PRO A  78     -12.832 -41.788  36.122  1.00 94.72    -0.048 C 
ATOM   1264  HG1 PRO A  78     -11.789 -42.121  36.335  1.00  0.00     0.035 H 
ATOM   1265  HG2 PRO A  78     -12.836 -42.057  35.040  1.00  0.00     0.035 H 
ATOM   1266  CD  PRO A  78     -13.066 -40.333  36.383  1.00 85.17    -0.001 C 
ATOM   1267  HD1 PRO A  78     -12.460 -39.909  37.218  1.00  0.00     0.064 H 
ATOM   1268  HD2 PRO A  78     -12.669 -39.652  35.595  1.00  0.00     0.064 H 
ATOM   1269  N   GLY A  79     -17.026 -42.117  38.264  1.00 87.22    -0.351 N 
ATOM   1270  HN  GLY A  79     -17.382 -42.511  37.393  1.00  0.00     0.163 HD
ATOM   1271  CA  GLY A  79     -17.875 -42.176  39.446  1.00 87.88     0.069 C 
ATOM   1272  HA1 GLY A  79     -18.545 -43.065  39.392  1.00  0.00     0.078 H 
ATOM   1273  HA2 GLY A  79     -17.267 -42.443  40.341  1.00  0.00     0.078 H 
ATOM   1274  C   GLY A  79     -18.689 -40.926  39.723  1.00 88.96     0.236 C 
ATOM   1275  O   GLY A  79     -19.407 -40.878  40.727  1.00 89.89    -0.272 OA
ATOM   1276  N   GLU A  80     -18.603 -39.911  38.832  1.00 81.42    -0.346 N 
ATOM   1277  HN  GLU A  80     -17.992 -40.027  38.023  1.00  0.00     0.163 HD
ATOM   1278  CA  GLU A  80     -19.344 -38.652  38.971  1.00 77.26     0.090 C 
ATOM   1279  HA  GLU A  80     -19.760 -38.616  40.005  1.00  0.00     0.087 H 
ATOM   1280  C   GLU A  80     -20.532 -38.563  37.984  1.00 80.52     0.243 C 
ATOM   1281  O   GLU A  80     -20.480 -39.176  36.915  1.00 81.42    -0.271 OA
ATOM   1282  CB  GLU A  80     -18.424 -37.419  38.791  1.00 75.32    -0.029 C 
ATOM   1283  HB1 GLU A  80     -19.034 -36.486  38.799  1.00  0.00     0.037 H 
ATOM   1284  HB2 GLU A  80     -18.029 -37.390  37.749  1.00  0.00     0.037 H 
ATOM   1285  CG  GLU A  80     -17.273 -37.296  39.787  1.00 84.47     0.018 C 
ATOM   1286  HG1 GLU A  80     -16.758 -36.321  39.618  1.00  0.00     0.049 H 
ATOM   1287  HG2 GLU A  80     -16.474 -38.019  39.500  1.00  0.00     0.049 H 
ATOM   1288  CD  GLU A  80     -17.553 -37.447  41.273  1.00 95.79     0.172 C 
ATOM   1289  OE1 GLU A  80     -16.686 -38.018  41.970  1.00 96.36    -0.648 OA
ATOM   1290  OE2 GLU A  80     -18.580 -36.918  41.758  1.00 76.73    -0.648 OA
ATOM   1291  N   PRO A  81     -21.597 -37.783  38.289  1.00 74.70    -0.337 N 
ATOM   1292  CA  PRO A  81     -21.843 -37.020  39.528  1.00 72.80     0.091 C 
ATOM   1293  HA  PRO A  81     -20.904 -36.512  39.850  1.00  0.00     0.087 H 
ATOM   1294  C   PRO A  81     -22.326 -37.969  40.638  1.00 79.38     0.241 C 
ATOM   1295  O   PRO A  81     -23.269 -38.728  40.418  1.00 81.39    -0.271 OA
ATOM   1296  CB  PRO A  81     -22.868 -35.974  39.079  1.00 71.40    -0.036 C 
ATOM   1297  HB1 PRO A  81     -23.518 -35.597  39.903  1.00  0.00     0.036 H 
ATOM   1298  HB2 PRO A  81     -22.419 -34.990  38.809  1.00  0.00     0.036 H 
ATOM   1299  CG  PRO A  81     -23.630 -36.627  37.951  1.00 76.74    -0.048 C 
ATOM   1300  HG1 PRO A  81     -24.619 -37.030  38.271  1.00  0.00     0.035 H 
ATOM   1301  HG2 PRO A  81     -24.007 -35.894  37.200  1.00  0.00     0.035 H 
ATOM   1302  CD  PRO A  81     -22.732 -37.680  37.347  1.00 75.13    -0.001 C 
ATOM   1303  HD1 PRO A  81     -22.432 -37.472  36.294  1.00  0.00     0.064 H 
ATOM   1304  HD2 PRO A  81     -23.242 -38.650  37.141  1.00  0.00     0.064 H 
ATOM   1305  N   ASN A  82     -21.648 -37.989  41.805  1.00 76.20    -0.346 N 
ATOM   1306  HN  ASN A  82     -20.869 -37.346  41.946  1.00  0.00     0.163 HD
ATOM   1307  CA  ASN A  82     -22.019 -38.924  42.872  1.00 78.64     0.097 C 
ATOM   1308  HA  ASN A  82     -22.584 -39.757  42.392  1.00  0.00     0.088 H 
ATOM   1309  C   ASN A  82     -22.939 -38.318  43.946  1.00 82.13     0.241 C 
ATOM   1310  O   ASN A  82     -23.582 -39.081  44.665  1.00 83.81    -0.271 OA
ATOM   1311  CB  ASN A  82     -20.779 -39.547  43.534  1.00 78.41     0.036 C 
ATOM   1312  HB1 ASN A  82     -20.249 -40.198  42.800  1.00  0.00     0.051 H 
ATOM   1313  HB2 ASN A  82     -21.097 -40.306  44.286  1.00  0.00     0.051 H 
ATOM   1314  CG  ASN A  82     -19.795 -38.587  44.165  1.00 89.51     0.217 C 
ATOM   1315  OD1 ASN A  82     -20.064 -37.399  44.372  1.00 75.70    -0.274 OA
ATOM   1316  ND2 ASN A  82     -18.618 -39.096  44.498  1.00 82.05    -0.370 N 
ATOM   1317 1HD2 ASN A  82     -17.954 -38.449  44.924  1.00  0.00     0.159 HD
ATOM   1318 2HD2 ASN A  82     -18.396 -40.077  44.327  1.00  0.00     0.159 HD
ATOM   1319  N   ASN A  83     -23.002 -36.967  44.064  1.00 75.89    -0.346 N 
ATOM   1320  HN  ASN A  83     -22.441 -36.411  43.419  1.00  0.00     0.163 HD
ATOM   1321  CA  ASN A  83     -23.823 -36.240  45.057  1.00 75.74     0.097 C 
ATOM   1322  HA  ASN A  83     -23.508 -35.171  45.035  1.00  0.00     0.088 H 
ATOM   1323  C   ASN A  83     -23.586 -36.770  46.503  1.00 84.74     0.241 C 
ATOM   1324  O   ASN A  83     -24.518 -36.878  47.306  1.00 86.28    -0.271 OA
ATOM   1325  CB  ASN A  83     -25.319 -36.292  44.686  1.00 74.60     0.036 C 
ATOM   1326  HB1 ASN A  83     -25.451 -36.238  43.580  1.00  0.00     0.051 H 
ATOM   1327  HB2 ASN A  83     -25.735 -37.309  44.876  1.00  0.00     0.051 H 
ATOM   1328  CG  ASN A  83     -26.157 -35.240  45.372  1.00 87.72     0.217 C 
ATOM   1329  OD1 ASN A  83     -25.650 -34.253  45.907  1.00 75.20    -0.274 OA
ATOM   1330  ND2 ASN A  83     -27.467 -35.419  45.359  1.00 81.01    -0.370 N 
ATOM   1331 1HD2 ASN A  83     -28.033 -34.708  45.822  1.00  0.00     0.159 HD
ATOM   1332 2HD2 ASN A  83     -27.887 -36.236  44.916  1.00  0.00     0.159 HD
ATOM   1333  N   ARG A  84     -22.313 -37.067  46.816  1.00 83.87    -0.346 N 
ATOM   1334  HN  ARG A  84     -21.605 -36.859  46.112  1.00  0.00     0.163 HD
ATOM   1335  CA  ARG A  84     -21.845 -37.660  48.068  1.00 88.30     0.089 C 
ATOM   1336  HA  ARG A  84     -22.267 -38.690  48.128  1.00  0.00     0.087 H 
ATOM   1337  C   ARG A  84     -22.294 -36.905  49.323  1.00 95.00     0.241 C 
ATOM   1338  O   ARG A  84     -22.860 -37.527  50.219  1.00 98.41    -0.271 OA
ATOM   1339  CB  ARG A  84     -20.307 -37.790  48.055  1.00 88.69    -0.036 C 
ATOM   1340  HB1 ARG A  84     -19.970 -38.227  47.086  1.00  0.00     0.036 H 
ATOM   1341  HB2 ARG A  84     -19.840 -36.780  47.990  1.00  0.00     0.036 H 
ATOM   1342  CG  ARG A  84     -19.694 -38.580  49.231  1.00102.21    -0.048 C 
ATOM   1343  HG1 ARG A  84     -18.581 -38.565  49.161  1.00  0.00     0.035 H 
ATOM   1344  HG2 ARG A  84     -19.841 -38.019  50.184  1.00  0.00     0.035 H 
ATOM   1345  CD  ARG A  84     -20.188 -40.021  49.391  1.00109.26     0.009 C 
ATOM   1346  HD1 ARG A  84     -21.170 -40.047  49.919  1.00  0.00     0.064 H 
ATOM   1347  HD2 ARG A  84     -19.565 -40.573  50.133  1.00  0.00     0.064 H 
ATOM   1348  NE  ARG A  84     -20.259 -40.753  48.123  1.00113.80    -0.227 N 
ATOM   1349  HE  ARG A  84     -21.159 -40.783  47.644  1.00  0.00     0.177 HD
ATOM   1350  CZ  ARG A  84     -19.234 -41.381  47.552  1.00128.62     0.665 C 
ATOM   1351  NH1 ARG A  84     -18.036 -41.371  48.126  1.00117.24    -0.235 N 
ATOM   1352 1HH1 ARG A  84     -17.250 -41.852  47.688  1.00  0.00     0.174 HD
ATOM   1353 2HH1 ARG A  84     -17.910 -40.884  49.013  1.00  0.00     0.174 HD
ATOM   1354  NH2 ARG A  84     -19.398 -42.014  46.399  1.00114.70    -0.235 N 
ATOM   1355 1HH2 ARG A  84     -18.612 -42.495  45.961  1.00  0.00     0.174 HD
ATOM   1356 2HH2 ARG A  84     -20.318 -42.022  45.958  1.00  0.00     0.174 HD
ATOM   1357  N   GLN A  85     -22.022 -35.594  49.404  1.00 89.87    -0.346 N 
ATOM   1358  HN  GLN A  85     -21.570 -35.136  48.613  1.00  0.00     0.163 HD
ATOM   1359  CA  GLN A  85     -22.351 -34.795  50.590  1.00 91.14     0.090 C 
ATOM   1360  HA  GLN A  85     -22.287 -35.457  51.485  1.00  0.00     0.087 H 
ATOM   1361  C   GLN A  85     -23.765 -34.214  50.525  1.00 93.45     0.241 C 
ATOM   1362  O   GLN A  85     -24.126 -33.397  51.382  1.00 92.92    -0.271 OA
ATOM   1363  CB  GLN A  85     -21.328 -33.656  50.758  1.00 91.46    -0.030 C 
ATOM   1364  HB1 GLN A  85     -21.628 -32.986  51.597  1.00  0.00     0.037 H 
ATOM   1365  HB2 GLN A  85     -21.400 -32.941  49.906  1.00  0.00     0.037 H 
ATOM   1366  CG  GLN A  85     -19.887 -34.120  50.940  1.00112.83     0.011 C 
ATOM   1367  HG1 GLN A  85     -19.556 -34.760  50.089  1.00  0.00     0.047 H 
ATOM   1368  HG2 GLN A  85     -19.801 -34.867  51.764  1.00  0.00     0.047 H 
ATOM   1369  CD  GLN A  85     -18.951 -32.960  51.151  1.00132.14     0.215 C 
ATOM   1370  OE1 GLN A  85     -19.022 -32.239  52.152  1.00129.37    -0.274 OA
ATOM   1371  NE2 GLN A  85     -18.032 -32.764  50.224  1.00123.12    -0.370 N 
ATOM   1372 1HE2 GLN A  85     -17.973 -33.359  49.398  1.00  0.00     0.159 HD
ATOM   1373 2HE2 GLN A  85     -17.398 -31.978  50.367  1.00  0.00     0.159 HD
ATOM   1374  N   LYS A  86     -24.561 -34.638  49.511  1.00 89.34    -0.346 N 
ATOM   1375  HN  LYS A  86     -24.186 -35.376  48.915  1.00  0.00     0.163 HD
ATOM   1376  CA  LYS A  86     -25.906 -34.147  49.180  1.00 87.90     0.089 C 
ATOM   1377  HA  LYS A  86     -26.254 -34.711  48.283  1.00  0.00     0.087 H 
ATOM   1378  C   LYS A  86     -25.803 -32.662  48.777  1.00 88.41     0.241 C 
ATOM   1379  O   LYS A  86     -24.787 -32.016  49.057  1.00 87.16    -0.271 OA
ATOM   1380  CB  LYS A  86     -26.938 -34.389  50.304  1.00 93.40    -0.038 C 
ATOM   1381  HB1 LYS A  86     -26.635 -33.857  51.236  1.00  0.00     0.036 H 
ATOM   1382  HB2 LYS A  86     -27.891 -33.854  50.084  1.00  0.00     0.036 H 
ATOM   1383  CG  LYS A  86     -27.205 -35.871  50.591  1.00113.13    -0.061 C 
ATOM   1384  HG1 LYS A  86     -26.248 -36.422  50.747  1.00  0.00     0.033 H 
ATOM   1385  HG2 LYS A  86     -27.661 -36.003  51.600  1.00  0.00     0.033 H 
ATOM   1386  CD  LYS A  86     -28.060 -36.557  49.512  1.00123.92    -0.043 C 
ATOM   1387  HD1 LYS A  86     -29.120 -36.216  49.565  1.00  0.00     0.035 H 
ATOM   1388  HD2 LYS A  86     -27.799 -36.179  48.496  1.00  0.00     0.035 H 
ATOM   1389  CE  LYS A  86     -27.973 -38.065  49.568  1.00140.38     0.080 C 
ATOM   1390  HE1 LYS A  86     -28.380 -38.526  48.638  1.00  0.00     0.075 H 
ATOM   1391  HE2 LYS A  86     -26.916 -38.410  49.490  1.00  0.00     0.075 H 
ATOM   1392  NZ  LYS A  86     -28.633 -38.628  50.780  1.00153.58    -0.079 N 
ATOM   1393  HZ1 LYS A  86     -28.574 -39.646  50.818  1.00  0.00     0.274 HD
ATOM   1394  HZ2 LYS A  86     -29.600 -38.313  50.852  1.00  0.00     0.274 HD
ATOM   1395  HZ3 LYS A  86     -28.260 -38.206  51.631  1.00  0.00     0.274 HD
ATOM   1396  N   ASP A  87     -26.813 -32.140  48.062  1.00 83.51    -0.346 N 
ATOM   1397  HN  ASP A  87     -27.610 -32.742  47.857  1.00  0.00     0.163 HD
ATOM   1398  CA  ASP A  87     -26.848 -30.755  47.553  1.00 80.15     0.098 C 
ATOM   1399  HA  ASP A  87     -27.742 -30.672  46.892  1.00  0.00     0.088 H 
ATOM   1400  C   ASP A  87     -25.600 -30.389  46.685  1.00 78.00     0.241 C 
ATOM   1401  O   ASP A  87     -25.271 -29.205  46.562  1.00 76.44    -0.271 OA
ATOM   1402  CB  ASP A  87     -27.035 -29.730  48.700  1.00 83.82     0.043 C 
ATOM   1403  HB1 ASP A  87     -26.185 -29.791  49.419  1.00  0.00     0.052 H 
ATOM   1404  HB2 ASP A  87     -26.890 -28.691  48.321  1.00  0.00     0.052 H 
ATOM   1405  CG  ASP A  87     -28.357 -29.846  49.433  1.00102.75     0.175 C 
ATOM   1406  OD1 ASP A  87     -29.400 -30.013  48.759  1.00104.23    -0.648 OA
ATOM   1407  OD2 ASP A  87     -28.354 -29.740  50.678  1.00112.96    -0.648 OA
ATOM   1408  N   GLU A  88     -24.941 -31.396  46.059  1.00 71.63    -0.346 N 
ATOM   1409  HN  GLU A  88     -25.252 -32.353  46.224  1.00  0.00     0.163 HD
ATOM   1410  CA  GLU A  88     -23.801 -31.179  45.154  1.00 68.45     0.090 C 
ATOM   1411  HA  GLU A  88     -23.168 -30.358  45.566  1.00  0.00     0.087 H 
ATOM   1412  C   GLU A  88     -24.368 -30.732  43.802  1.00 68.57     0.241 C 
ATOM   1413  O   GLU A  88     -24.417 -31.511  42.846  1.00 67.38    -0.271 OA
ATOM   1414  CB  GLU A  88     -22.940 -32.450  45.024  1.00 71.31    -0.029 C 
ATOM   1415  HB1 GLU A  88     -23.550 -33.300  44.638  1.00  0.00     0.037 H 
ATOM   1416  HB2 GLU A  88     -22.211 -32.347  44.187  1.00  0.00     0.037 H 
ATOM   1417  CG  GLU A  88     -22.229 -32.842  46.306  1.00 81.81     0.018 C 
ATOM   1418  HG1 GLU A  88     -22.975 -33.186  47.060  1.00  0.00     0.049 H 
ATOM   1419  HG2 GLU A  88     -21.836 -31.929  46.812  1.00  0.00     0.049 H 
ATOM   1420  CD  GLU A  88     -21.122 -33.871  46.175  1.00 92.14     0.172 C 
ATOM   1421  OE1 GLU A  88     -21.005 -34.515  45.106  1.00 77.68    -0.648 OA
ATOM   1422  OE2 GLU A  88     -20.332 -33.990  47.137  1.00 84.35    -0.648 OA
ATOM   1423  N   ASP A  89     -24.847 -29.484  43.745  1.00 63.38    -0.346 N 
ATOM   1424  HN  ASP A  89     -24.705 -28.876  44.552  1.00  0.00     0.163 HD
ATOM   1425  CA  ASP A  89     -25.563 -28.944  42.589  1.00 61.10     0.098 C 
ATOM   1426  HA  ASP A  89     -25.951 -29.805  41.997  1.00  0.00     0.088 H 
ATOM   1427  C   ASP A  89     -24.723 -28.079  41.656  1.00 63.18     0.241 C 
ATOM   1428  O   ASP A  89     -25.259 -27.558  40.673  1.00 60.38    -0.271 OA
ATOM   1429  CB  ASP A  89     -26.777 -28.124  43.080  1.00 63.09     0.043 C 
ATOM   1430  HB1 ASP A  89     -27.322 -27.684  42.212  1.00  0.00     0.052 H 
ATOM   1431  HB2 ASP A  89     -26.434 -27.192  43.586  1.00  0.00     0.052 H 
ATOM   1432  CG  ASP A  89     -27.740 -28.884  43.975  1.00 72.91     0.175 C 
ATOM   1433  OD1 ASP A  89     -27.654 -30.130  44.021  1.00 72.36    -0.648 OA
ATOM   1434  OD2 ASP A  89     -28.560 -28.229  44.648  1.00 82.99    -0.648 OA
ATOM   1435  N   CYS A  90     -23.420 -27.956  41.929  1.00 60.57    -0.345 N 
ATOM   1436  HN  CYS A  90     -23.038 -28.478  42.718  1.00  0.00     0.163 HD
ATOM   1437  CA  CYS A  90     -22.519 -27.112  41.154  1.00 58.72     0.098 C 
ATOM   1438  HA  CYS A  90     -23.092 -26.699  40.291  1.00  0.00     0.088 H 
ATOM   1439  C   CYS A  90     -21.341 -27.916  40.596  1.00 60.83     0.242 C 
ATOM   1440  O   CYS A  90     -20.960 -28.929  41.173  1.00 61.72    -0.271 OA
ATOM   1441  CB  CYS A  90     -22.056 -25.941  42.014  1.00 59.22     0.013 C 
ATOM   1442  HB1 CYS A  90     -21.648 -26.305  42.986  1.00  0.00     0.053 H 
ATOM   1443  HB2 CYS A  90     -21.136 -25.479  41.586  1.00  0.00     0.053 H 
ATOM   1444  SG  CYS A  90     -23.337 -24.680  42.289  1.00 63.18    -0.095 SA
ATOM   1445  N   VAL A  91     -20.786 -27.481  39.460  1.00 55.21    -0.346 N 
ATOM   1446  HN  VAL A  91     -21.122 -26.615  39.038  1.00  0.00     0.163 HD
ATOM   1447  CA  VAL A  91     -19.706 -28.224  38.812  1.00 54.85     0.092 C 
ATOM   1448  HA  VAL A  91     -19.624 -29.207  39.331  1.00  0.00     0.088 H 
ATOM   1449  C   VAL A  91     -18.348 -27.532  38.937  1.00 56.14     0.241 C 
ATOM   1450  O   VAL A  91     -18.203 -26.343  38.641  1.00 51.70    -0.271 OA
ATOM   1451  CB  VAL A  91     -20.035 -28.517  37.320  1.00 58.16    -0.033 C 
ATOM   1452  HB  VAL A  91     -20.138 -27.544  36.785  1.00  0.00     0.042 H 
ATOM   1453  CG1 VAL A  91     -18.926 -29.317  36.653  1.00 58.46    -0.071 C 
ATOM   1454 1HG1 VAL A  91     -17.963 -28.763  36.743  1.00  0.00     0.028 H 
ATOM   1455 2HG1 VAL A  91     -19.168 -29.572  35.595  1.00  0.00     0.028 H 
ATOM   1456 3HG1 VAL A  91     -18.855 -30.355  37.055  1.00  0.00     0.028 H 
ATOM   1457  CG2 VAL A  91     -21.347 -29.272  37.197  1.00 58.89    -0.071 C 
ATOM   1458 1HG2 VAL A  91     -22.160 -28.686  37.686  1.00  0.00     0.028 H 
ATOM   1459 2HG2 VAL A  91     -21.276 -30.310  37.599  1.00  0.00     0.028 H 
ATOM   1460 3HG2 VAL A  91     -21.589 -29.527  36.139  1.00  0.00     0.028 H 
ATOM   1461  N   GLU A  92     -17.345 -28.325  39.337  1.00 54.60    -0.346 N 
ATOM   1462  HN  GLU A  92     -17.571 -29.279  39.619  1.00  0.00     0.163 HD
ATOM   1463  CA  GLU A  92     -15.953 -27.906  39.393  1.00 54.11     0.090 C 
ATOM   1464  HA  GLU A  92     -15.907 -26.819  39.148  1.00  0.00     0.087 H 
ATOM   1465  C   GLU A  92     -15.168 -28.673  38.320  1.00 56.48     0.241 C 
ATOM   1466  O   GLU A  92     -15.580 -29.756  37.907  1.00 54.94    -0.271 OA
ATOM   1467  CB  GLU A  92     -15.342 -28.109  40.794  1.00 57.34    -0.029 C 
ATOM   1468  HB1 GLU A  92     -14.414 -27.502  40.910  1.00  0.00     0.037 H 
ATOM   1469  HB2 GLU A  92     -15.978 -27.628  41.574  1.00  0.00     0.037 H 
ATOM   1470  CG  GLU A  92     -15.077 -29.566  41.141  1.00 68.36     0.018 C 
ATOM   1471  HG1 GLU A  92     -14.728 -30.092  40.222  1.00  0.00     0.049 H 
ATOM   1472  HG2 GLU A  92     -16.054 -30.070  41.326  1.00  0.00     0.049 H 
ATOM   1473  CD  GLU A  92     -14.135 -29.906  42.279  1.00 81.93     0.172 C 
ATOM   1474  OE1 GLU A  92     -13.800 -31.105  42.379  1.00 80.59    -0.648 OA
ATOM   1475  OE2 GLU A  92     -13.726 -29.017  43.056  1.00 69.15    -0.648 OA
ATOM   1476  N   ILE A  93     -14.054 -28.102  37.860  1.00 52.51    -0.346 N 
ATOM   1477  HN  ILE A  93     -13.779 -27.185  38.211  1.00  0.00     0.163 HD
ATOM   1478  CA  ILE A  93     -13.223 -28.766  36.864  1.00 52.85     0.092 C 
ATOM   1479  HA  ILE A  93     -13.706 -29.741  36.622  1.00  0.00     0.088 H 
ATOM   1480  C   ILE A  93     -11.881 -29.069  37.500  1.00 60.10     0.241 C 
ATOM   1481  O   ILE A  93     -11.377 -28.254  38.283  1.00 57.54    -0.271 OA
ATOM   1482  CB  ILE A  93     -13.106 -27.963  35.540  1.00 53.63    -0.030 C 
ATOM   1483  HB  ILE A  93     -14.143 -27.665  35.259  1.00  0.00     0.043 H 
ATOM   1484  CG1 ILE A  93     -12.580 -28.861  34.390  1.00 55.25    -0.063 C 
ATOM   1485 1HG1 ILE A  93     -11.510 -29.121  34.564  1.00  0.00     0.033 H 
ATOM   1486 2HG1 ILE A  93     -13.040 -29.875  34.453  1.00  0.00     0.033 H 
ATOM   1487  CG2 ILE A  93     -12.302 -26.655  35.697  1.00 51.80    -0.071 C 
ATOM   1488 1HG2 ILE A  93     -12.218 -26.078  34.746  1.00  0.00     0.028 H 
ATOM   1489 2HG2 ILE A  93     -11.295 -26.857  36.131  1.00  0.00     0.028 H 
ATOM   1490 3HG2 ILE A  93     -12.727 -26.022  36.510  1.00  0.00     0.028 H 
ATOM   1491  CD1 ILE A  93     -12.755 -28.305  33.031  1.00 61.77    -0.076 C 
ATOM   1492 1HD1 ILE A  93     -12.377 -28.951  32.204  1.00  0.00     0.027 H 
ATOM   1493 2HD1 ILE A  93     -12.295 -27.291  32.968  1.00  0.00     0.027 H 
ATOM   1494 3HD1 ILE A  93     -13.825 -28.045  32.857  1.00  0.00     0.027 H 
ATOM   1495  N   TYR A  94     -11.313 -30.240  37.170  1.00 61.12    -0.346 N 
ATOM   1496  HN  TYR A  94     -11.803 -30.857  36.522  1.00  0.00     0.163 HD
ATOM   1497  CA  TYR A  94     -10.030 -30.663  37.698  1.00 64.48     0.093 C 
ATOM   1498  HA  TYR A  94      -9.932 -30.246  38.727  1.00  0.00     0.088 H 
ATOM   1499  C   TYR A  94      -8.882 -30.117  36.865  1.00 71.00     0.241 C 
ATOM   1500  O   TYR A  94      -8.729 -30.484  35.709  1.00 73.03    -0.271 OA
ATOM   1501  CB  TYR A  94      -9.969 -32.191  37.805  1.00 68.84    -0.014 C 
ATOM   1502  HB1 TYR A  94      -8.915 -32.536  37.926  1.00  0.00     0.043 H 
ATOM   1503  HB2 TYR A  94     -10.209 -32.664  36.824  1.00  0.00     0.043 H 
ATOM   1504  CG  TYR A  94     -10.846 -32.758  38.901  1.00 70.35    -0.056 A 
ATOM   1505  CD1 TYR A  94     -10.905 -32.162  40.160  1.00 71.99    -0.074 A 
ATOM   1506  HD1 TYR A  94     -10.354 -31.223  40.337  1.00  0.00     0.084 H 
ATOM   1507  CD2 TYR A  94     -11.555 -33.944  38.714  1.00 72.36    -0.074 A 
ATOM   1508  HD2 TYR A  94     -11.515 -34.448  37.734  1.00  0.00     0.084 H 
ATOM   1509  CE1 TYR A  94     -11.642 -32.723  41.198  1.00 74.24    -0.051 A 
ATOM   1510  HE1 TYR A  94     -11.658 -32.241  42.190  1.00  0.00     0.087 H 
ATOM   1511  CE2 TYR A  94     -12.314 -34.507  39.740  1.00 74.46    -0.051 A 
ATOM   1512  HE2 TYR A  94     -12.878 -35.438  39.565  1.00  0.00     0.087 H 
ATOM   1513  CZ  TYR A  94     -12.356 -33.891  40.980  1.00 80.80     0.065 A 
ATOM   1514  OH  TYR A  94     -13.115 -34.434  41.989  1.00 80.73    -0.361 OA
ATOM   1515  HH  TYR A  94     -13.144 -34.012  42.839  1.00  0.00     0.217 HD
ATOM   1516  N   ILE A  95      -8.093 -29.205  37.448  1.00 66.21    -0.346 N 
ATOM   1517  HN  ILE A  95      -8.310 -28.909  38.400  1.00  0.00     0.163 HD
ATOM   1518  CA  ILE A  95      -6.935 -28.615  36.779  1.00 64.85     0.092 C 
ATOM   1519  HA  ILE A  95      -6.903 -28.998  35.732  1.00  0.00     0.088 H 
ATOM   1520  C   ILE A  95      -5.698 -29.117  37.508  1.00 71.14     0.241 C 
ATOM   1521  O   ILE A  95      -5.621 -28.975  38.731  1.00 71.20    -0.271 OA
ATOM   1522  CB  ILE A  95      -7.011 -27.053  36.727  1.00 64.81    -0.030 C 
ATOM   1523  HB  ILE A  95      -7.211 -26.713  37.770  1.00  0.00     0.043 H 
ATOM   1524  CG1 ILE A  95      -8.195 -26.532  35.860  1.00 61.48    -0.063 C 
ATOM   1525 1HG1 ILE A  95      -8.291 -25.432  36.013  1.00  0.00     0.033 H 
ATOM   1526 2HG1 ILE A  95      -9.150 -26.900  36.303  1.00  0.00     0.033 H 
ATOM   1527  CG2 ILE A  95      -5.683 -26.408  36.309  1.00 65.92    -0.071 C 
ATOM   1528 1HG2 ILE A  95      -4.835 -26.781  36.930  1.00  0.00     0.028 H 
ATOM   1529 2HG2 ILE A  95      -5.745 -25.295  36.330  1.00  0.00     0.028 H 
ATOM   1530 3HG2 ILE A  95      -5.485 -26.549  35.221  1.00  0.00     0.028 H 
ATOM   1531  CD1 ILE A  95      -8.211 -26.831  34.297  1.00 61.67    -0.076 C 
ATOM   1532 1HD1 ILE A  95      -9.059 -26.458  33.676  1.00  0.00     0.027 H 
ATOM   1533 2HD1 ILE A  95      -8.115 -27.931  34.144  1.00  0.00     0.027 H 
ATOM   1534 3HD1 ILE A  95      -7.256 -26.463  33.854  1.00  0.00     0.027 H 
ATOM   1535  N   LYS A  96      -4.755 -29.725  36.757  1.00 70.10    -0.346 N 
ATOM   1536  HN  LYS A  96      -4.958 -29.827  35.763  1.00  0.00     0.163 HD
ATOM   1537  CA  LYS A  96      -3.464 -30.256  37.226  1.00 73.85     0.089 C 
ATOM   1538  HA  LYS A  96      -3.029 -30.843  36.384  1.00  0.00     0.087 H 
ATOM   1539  C   LYS A  96      -3.600 -31.230  38.435  1.00 83.42     0.241 C 
ATOM   1540  O   LYS A  96      -2.746 -31.251  39.321  1.00 87.01    -0.271 OA
ATOM   1541  CB  LYS A  96      -2.481 -29.107  37.526  1.00 74.85    -0.038 C 
ATOM   1542  HB1 LYS A  96      -1.634 -29.460  38.159  1.00  0.00     0.036 H 
ATOM   1543  HB2 LYS A  96      -2.933 -28.366  38.226  1.00  0.00     0.036 H 
ATOM   1544  CG  LYS A  96      -1.970 -28.423  36.259  1.00 72.06    -0.061 C 
ATOM   1545  HG1 LYS A  96      -2.805 -27.988  35.662  1.00  0.00     0.033 H 
ATOM   1546  HG2 LYS A  96      -1.596 -29.164  35.514  1.00  0.00     0.033 H 
ATOM   1547  CD  LYS A  96      -0.925 -27.390  36.586  1.00 78.48    -0.043 C 
ATOM   1548  HD1 LYS A  96      -0.120 -27.816  37.229  1.00  0.00     0.035 H 
ATOM   1549  HD2 LYS A  96      -1.321 -26.620  37.289  1.00  0.00     0.035 H 
ATOM   1550  CE  LYS A  96      -0.358 -26.759  35.345  1.00 86.62     0.080 C 
ATOM   1551  HE1 LYS A  96      -1.067 -26.823  34.487  1.00  0.00     0.075 H 
ATOM   1552  HE2 LYS A  96       0.476 -27.363  34.918  1.00  0.00     0.075 H 
ATOM   1553  NZ  LYS A  96       0.056 -25.362  35.613  1.00 93.22    -0.079 N 
ATOM   1554  HZ1 LYS A  96       0.441 -24.934  34.771  1.00  0.00     0.274 HD
ATOM   1555  HZ2 LYS A  96       0.705 -25.303  36.398  1.00  0.00     0.274 HD
ATOM   1556  HZ3 LYS A  96      -0.707 -24.809  36.004  1.00  0.00     0.274 HD
ATOM   1557  N   ARG A  97      -4.657 -32.055  38.430  1.00 80.34    -0.346 N 
ATOM   1558  HN  ARG A  97      -5.331 -31.959  37.670  1.00  0.00     0.163 HD
ATOM   1559  CA  ARG A  97      -4.911 -33.083  39.439  1.00 83.62     0.089 C 
ATOM   1560  HA  ARG A  97      -4.538 -32.728  40.428  1.00  0.00     0.087 H 
ATOM   1561  C   ARG A  97      -4.144 -34.347  39.033  1.00 93.11     0.241 C 
ATOM   1562  O   ARG A  97      -3.930 -34.556  37.836  1.00 92.85    -0.271 OA
ATOM   1563  CB  ARG A  97      -6.422 -33.341  39.530  1.00 80.03    -0.036 C 
ATOM   1564  HB1 ARG A  97      -6.961 -32.373  39.655  1.00  0.00     0.036 H 
ATOM   1565  HB2 ARG A  97      -6.808 -33.662  38.535  1.00  0.00     0.036 H 
ATOM   1566  CG  ARG A  97      -6.882 -34.325  40.600  1.00 86.45    -0.048 C 
ATOM   1567  HG1 ARG A  97      -6.403 -34.153  41.592  1.00  0.00     0.035 H 
ATOM   1568  HG2 ARG A  97      -6.501 -35.361  40.439  1.00  0.00     0.035 H 
ATOM   1569  CD  ARG A  97      -8.380 -34.244  40.643  1.00 86.25     0.009 C 
ATOM   1570  HD1 ARG A  97      -8.795 -34.341  39.613  1.00  0.00     0.064 H 
ATOM   1571  HD2 ARG A  97      -8.697 -33.204  40.889  1.00  0.00     0.064 H 
ATOM   1572  NE  ARG A  97      -9.044 -35.190  41.537  1.00 86.93    -0.227 N 
ATOM   1573  HE  ARG A  97      -9.169 -34.915  42.511  1.00  0.00     0.177 HD
ATOM   1574  CZ  ARG A  97      -9.497 -36.385  41.168  1.00 97.29     0.665 C 
ATOM   1575  NH1 ARG A  97      -9.298 -36.825  39.932  1.00 86.42    -0.235 N 
ATOM   1576 1HH1 ARG A  97      -9.645 -37.741  39.649  1.00  0.00     0.174 HD
ATOM   1577 2HH1 ARG A  97      -8.812 -36.230  39.261  1.00  0.00     0.174 HD
ATOM   1578  NH2 ARG A  97     -10.127 -37.156  42.038  1.00 79.95    -0.235 N 
ATOM   1579 1HH2 ARG A  97     -10.474 -38.072  41.755  1.00  0.00     0.174 HD
ATOM   1580 2HH2 ARG A  97     -10.280 -36.818  42.988  1.00  0.00     0.174 HD
ATOM   1581  N   GLU A  98      -3.732 -35.184  40.012  1.00 93.64    -0.346 N 
ATOM   1582  HN  GLU A  98      -3.965 -34.945  40.976  1.00  0.00     0.163 HD
ATOM   1583  CA  GLU A  98      -2.967 -36.420  39.772  1.00 98.32     0.090 C 
ATOM   1584  HA  GLU A  98      -1.995 -36.119  39.316  1.00  0.00     0.087 H 
ATOM   1585  C   GLU A  98      -3.651 -37.387  38.780  1.00103.90     0.241 C 
ATOM   1586  O   GLU A  98      -2.954 -38.082  38.036  1.00106.92    -0.271 OA
ATOM   1587  CB  GLU A  98      -2.641 -37.155  41.079  1.00104.05    -0.029 C 
ATOM   1588  HB1 GLU A  98      -1.703 -36.745  41.520  1.00  0.00     0.037 H 
ATOM   1589  HB2 GLU A  98      -2.318 -38.199  40.856  1.00  0.00     0.037 H 
ATOM   1590  CG  GLU A  98      -3.744 -37.168  42.129  1.00110.87     0.018 C 
ATOM   1591  HG1 GLU A  98      -4.577 -37.841  41.818  1.00  0.00     0.049 H 
ATOM   1592  HG2 GLU A  98      -4.287 -36.194  42.143  1.00  0.00     0.049 H 
ATOM   1593  CD  GLU A  98      -3.254 -37.528  43.517  1.00120.44     0.172 C 
ATOM   1594  OE1 GLU A  98      -2.585 -38.575  43.656  1.00 98.99    -0.648 OA
ATOM   1595  OE2 GLU A  98      -3.530 -36.759  44.466  1.00109.71    -0.648 OA
ATOM   1596  N   LYS A  99      -4.999 -37.416  38.771  1.00 97.73    -0.346 N 
ATOM   1597  HN  LYS A  99      -5.482 -36.818  39.442  1.00  0.00     0.163 HD
ATOM   1598  CA  LYS A  99      -5.831 -38.233  37.880  1.00 97.58     0.089 C 
ATOM   1599  HA  LYS A  99      -5.219 -38.549  37.003  1.00  0.00     0.087 H 
ATOM   1600  C   LYS A  99      -7.020 -37.404  37.382  1.00 96.45     0.241 C 
ATOM   1601  O   LYS A  99      -7.341 -36.380  37.988  1.00 93.29    -0.271 OA
ATOM   1602  CB  LYS A  99      -6.331 -39.489  38.619  1.00104.06    -0.038 C 
ATOM   1603  HB1 LYS A  99      -5.629 -39.762  39.441  1.00  0.00     0.036 H 
ATOM   1604  HB2 LYS A  99      -7.242 -39.252  39.217  1.00  0.00     0.036 H 
ATOM   1605  CG  LYS A  99      -6.588 -40.699  37.710  1.00122.05    -0.061 C 
ATOM   1606  HG1 LYS A  99      -7.201 -40.417  36.822  1.00  0.00     0.033 H 
ATOM   1607  HG2 LYS A  99      -5.657 -41.018  37.186  1.00  0.00     0.033 H 
ATOM   1608  CD  LYS A  99      -7.223 -41.865  38.479  1.00134.10    -0.043 C 
ATOM   1609  HD1 LYS A  99      -7.655 -41.510  39.444  1.00  0.00     0.035 H 
ATOM   1610  HD2 LYS A  99      -6.436 -42.553  38.868  1.00  0.00     0.035 H 
ATOM   1611  CE  LYS A  99      -8.259 -42.635  37.682  1.00140.21     0.080 C 
ATOM   1612  HE1 LYS A  99      -8.903 -43.250  38.354  1.00  0.00     0.075 H 
ATOM   1613  HE2 LYS A  99      -9.033 -41.949  37.267  1.00  0.00     0.075 H 
ATOM   1614  NZ  LYS A  99      -7.658 -43.473  36.607  1.00150.42    -0.079 N 
ATOM   1615  HZ1 LYS A  99      -8.355 -43.991  36.071  1.00  0.00     0.274 HD
ATOM   1616  HZ2 LYS A  99      -6.950 -44.101  36.987  1.00  0.00     0.274 HD
ATOM   1617  HZ3 LYS A  99      -7.069 -42.911  35.993  1.00  0.00     0.274 HD
ATOM   1618  N   ASP A 100      -7.668 -37.849  36.280  1.00 91.97    -0.346 N 
ATOM   1619  HN  ASP A 100      -7.268 -38.667  35.820  1.00  0.00     0.163 HD
ATOM   1620  CA  ASP A 100      -8.885 -37.286  35.669  1.00 87.57     0.098 C 
ATOM   1621  HA  ASP A 100      -9.026 -37.795  34.687  1.00  0.00     0.088 H 
ATOM   1622  C   ASP A 100      -8.781 -35.748  35.383  1.00 86.65     0.241 C 
ATOM   1623  O   ASP A 100      -9.716 -34.983  35.660  1.00 83.50    -0.271 OA
ATOM   1624  CB  ASP A 100     -10.123 -37.631  36.547  1.00 88.63     0.043 C 
ATOM   1625  HB1 ASP A 100     -10.258 -36.865  37.346  1.00  0.00     0.052 H 
ATOM   1626  HB2 ASP A 100     -11.064 -37.474  35.971  1.00  0.00     0.052 H 
ATOM   1627  CG  ASP A 100     -10.097 -39.036  37.153  1.00 97.20     0.175 C 
ATOM   1628  OD1 ASP A 100      -9.889 -40.012  36.392  1.00 97.87    -0.648 OA
ATOM   1629  OD2 ASP A 100     -10.334 -39.161  38.373  1.00102.89    -0.648 OA
ATOM   1630  N   VAL A 101      -7.646 -35.333  34.776  1.00 83.66    -0.346 N 
ATOM   1631  HN  VAL A 101      -6.940 -36.041  34.571  1.00  0.00     0.163 HD
ATOM   1632  CA  VAL A 101      -7.343 -33.946  34.386  1.00 80.58     0.092 C 
ATOM   1633  HA  VAL A 101      -7.376 -33.317  35.306  1.00  0.00     0.088 H 
ATOM   1634  C   VAL A 101      -8.425 -33.424  33.417  1.00 80.07     0.241 C 
ATOM   1635  O   VAL A 101      -8.792 -34.118  32.467  1.00 80.25    -0.271 OA
ATOM   1636  CB  VAL A 101      -5.902 -33.842  33.784  1.00 86.39    -0.033 C 
ATOM   1637  HB  VAL A 101      -5.695 -34.789  33.234  1.00  0.00     0.042 H 
ATOM   1638  CG1 VAL A 101      -5.760 -32.688  32.792  1.00 83.56    -0.071 C 
ATOM   1639 1HG1 VAL A 101      -4.733 -32.614  32.363  1.00  0.00     0.028 H 
ATOM   1640 2HG1 VAL A 101      -6.071 -31.722  33.254  1.00  0.00     0.028 H 
ATOM   1641 3HG1 VAL A 101      -6.527 -32.757  31.985  1.00  0.00     0.028 H 
ATOM   1642  CG2 VAL A 101      -4.865 -33.712  34.884  1.00 87.98    -0.071 C 
ATOM   1643 1HG2 VAL A 101      -3.838 -33.638  34.455  1.00  0.00     0.028 H 
ATOM   1644 2HG2 VAL A 101      -4.943 -34.542  35.625  1.00  0.00     0.028 H 
ATOM   1645 3HG2 VAL A 101      -5.090 -32.858  35.564  1.00  0.00     0.028 H 
ATOM   1646  N   GLY A 102      -8.942 -32.232  33.710  1.00 72.90    -0.351 N 
ATOM   1647  HN  GLY A 102      -8.621 -31.776  34.564  1.00  0.00     0.163 HD
ATOM   1648  CA  GLY A 102      -9.932 -31.529  32.902  1.00 69.39     0.069 C 
ATOM   1649  HA1 GLY A 102      -9.568 -31.437  31.852  1.00  0.00     0.078 H 
ATOM   1650  HA2 GLY A 102      -9.967 -30.454  33.197  1.00  0.00     0.078 H 
ATOM   1651  C   GLY A 102     -11.324 -32.108  32.912  1.00 71.49     0.236 C 
ATOM   1652  O   GLY A 102     -12.163 -31.681  32.116  1.00 70.22    -0.272 OA
ATOM   1653  N   MET A 103     -11.585 -33.068  33.825  1.00 67.72    -0.346 N 
ATOM   1654  HN  MET A 103     -10.828 -33.366  34.441  1.00  0.00     0.163 HD
ATOM   1655  CA  MET A 103     -12.890 -33.703  33.979  1.00 66.72     0.090 C 
ATOM   1656  HA  MET A 103     -13.458 -33.545  33.033  1.00  0.00     0.087 H 
ATOM   1657  C   MET A 103     -13.667 -33.025  35.106  1.00 67.72     0.241 C 
ATOM   1658  O   MET A 103     -13.076 -32.326  35.936  1.00 66.87    -0.271 OA
ATOM   1659  CB  MET A 103     -12.758 -35.217  34.198  1.00 72.24    -0.030 C 
ATOM   1660  HB1 MET A 103     -11.951 -35.446  34.932  1.00  0.00     0.037 H 
ATOM   1661  HB2 MET A 103     -13.633 -35.618  34.761  1.00  0.00     0.037 H 
ATOM   1662  CG  MET A 103     -12.550 -35.974  32.911  1.00 77.35    -0.021 C 
ATOM   1663  HG1 MET A 103     -11.788 -35.472  32.270  1.00  0.00     0.049 H 
ATOM   1664  HG2 MET A 103     -13.438 -35.880  32.243  1.00  0.00     0.049 H 
ATOM   1665  SD  MET A 103     -12.126 -37.710  33.187  1.00 86.78    -0.173 SA
ATOM   1666  CE  MET A 103     -11.771 -38.201  31.509  1.00 85.44    -0.035 C 
ATOM   1667  HE1 MET A 103     -11.510 -39.271  31.679  1.00  0.00     0.041 H 
ATOM   1668  HE2 MET A 103     -11.007 -37.591  30.972  1.00  0.00     0.041 H 
ATOM   1669  HE3 MET A 103     -12.576 -38.007  30.762  1.00  0.00     0.041 H 
ATOM   1670  N   TRP A 104     -14.993 -33.198  35.104  1.00 62.46    -0.346 N 
ATOM   1671  HN  TRP A 104     -15.398 -33.829  34.413  1.00  0.00     0.163 HD
ATOM   1672  CA  TRP A 104     -15.890 -32.530  36.040  1.00 60.16     0.093 C 
ATOM   1673  HA  TRP A 104     -15.408 -31.576  36.358  1.00  0.00     0.088 H 
ATOM   1674  C   TRP A 104     -16.216 -33.322  37.280  1.00 63.82     0.241 C 
ATOM   1675  O   TRP A 104     -16.230 -34.554  37.262  1.00 65.30    -0.271 OA
ATOM   1676  CB  TRP A 104     -17.210 -32.184  35.348  1.00 57.64    -0.012 C 
ATOM   1677  HB1 TRP A 104     -17.863 -31.601  36.038  1.00  0.00     0.044 H 
ATOM   1678  HB2 TRP A 104     -17.829 -33.103  35.222  1.00  0.00     0.044 H 
ATOM   1679  CG  TRP A 104     -17.078 -31.469  34.037  1.00 57.66    -0.028 A 
ATOM   1680  CD1 TRP A 104     -15.981 -30.823  33.551  1.00 59.65    -0.015 A 
ATOM   1681  HD1 TRP A 104     -15.017 -30.731  34.079  1.00  0.00     0.112 H 
ATOM   1682  CD2 TRP A 104     -18.093 -31.338  33.042  1.00 57.11    -0.002 A 
ATOM   1683  NE1 TRP A 104     -16.248 -30.304  32.311  1.00 58.59    -0.365 N 
ATOM   1684  HE1 TRP A 104     -15.591 -29.777  31.735  1.00  0.00     0.165 HD
ATOM   1685  CE2 TRP A 104     -17.538 -30.607  31.971  1.00 60.43     0.042 A 
ATOM   1686  CE3 TRP A 104     -19.417 -31.791  32.940  1.00 59.38    -0.070 A 
ATOM   1687  HE3 TRP A 104     -19.884 -32.354  33.766  1.00  0.00     0.084 H 
ATOM   1688  CZ2 TRP A 104     -18.268 -30.298  30.818  1.00 59.65    -0.056 A 
ATOM   1689  HZ2 TRP A 104     -17.827 -29.701  30.002  1.00  0.00     0.086 H 
ATOM   1690  CZ3 TRP A 104     -20.125 -31.518  31.783  1.00 60.96    -0.082 A 
ATOM   1691  HZ3 TRP A 104     -21.156 -31.897  31.677  1.00  0.00     0.083 H 
ATOM   1692  CH2 TRP A 104     -19.558 -30.770  30.744  1.00 60.78    -0.081 A 
ATOM   1693  HH2 TRP A 104     -20.160 -30.554  29.845  1.00  0.00     0.083 H 
ATOM   1694  N   ASN A 105     -16.582 -32.588  38.339  1.00 57.89    -0.346 N 
ATOM   1695  HN  ASN A 105     -16.546 -31.573  38.249  1.00  0.00     0.163 HD
ATOM   1696  CA  ASN A 105     -17.027 -33.140  39.606  1.00 59.04     0.097 C 
ATOM   1697  HA  ASN A 105     -17.435 -34.161  39.419  1.00  0.00     0.088 H 
ATOM   1698  C   ASN A 105     -18.137 -32.282  40.197  1.00 61.05     0.241 C 
ATOM   1699  O   ASN A 105     -18.012 -31.060  40.230  1.00 58.20    -0.271 OA
ATOM   1700  CB  ASN A 105     -15.866 -33.260  40.585  1.00 62.15     0.036 C 
ATOM   1701  HB1 ASN A 105     -15.073 -33.927  40.174  1.00  0.00     0.051 H 
ATOM   1702  HB2 ASN A 105     -15.297 -32.303  40.639  1.00  0.00     0.051 H 
ATOM   1703  CG  ASN A 105     -16.278 -33.712  41.965  1.00 82.36     0.217 C 
ATOM   1704  OD1 ASN A 105     -17.144 -34.566  42.143  1.00 75.08    -0.274 OA
ATOM   1705  ND2 ASN A 105     -15.711 -33.098  42.979  1.00 77.58    -0.370 N 
ATOM   1706 1HD2 ASN A 105     -15.989 -33.403  43.912  1.00  0.00     0.159 HD
ATOM   1707 2HD2 ASN A 105     -14.992 -32.389  42.831  1.00  0.00     0.159 HD
ATOM   1708  N   ASP A 106     -19.209 -32.920  40.699  1.00 59.39    -0.345 N 
ATOM   1709  HN  ASP A 106     -19.272 -33.936  40.631  1.00  0.00     0.163 HD
ATOM   1710  CA  ASP A 106     -20.284 -32.167  41.342  1.00 57.80     0.098 C 
ATOM   1711  HA  ASP A 106     -20.399 -31.203  40.794  1.00  0.00     0.088 H 
ATOM   1712  C   ASP A 106     -19.869 -31.841  42.777  1.00 63.41     0.241 C 
ATOM   1713  O   ASP A 106     -19.264 -32.664  43.451  1.00 65.13    -0.271 OA
ATOM   1714  CB  ASP A 106     -21.636 -32.905  41.285  1.00 59.64     0.043 C 
ATOM   1715  HB1 ASP A 106     -21.970 -32.990  40.225  1.00  0.00     0.052 H 
ATOM   1716  HB2 ASP A 106     -22.437 -32.250  41.701  1.00  0.00     0.052 H 
ATOM   1717  CG  ASP A 106     -21.700 -34.269  41.949  1.00 70.13     0.175 C 
ATOM   1718  OD1 ASP A 106     -20.640 -34.918  42.088  1.00 72.47    -0.648 OA
ATOM   1719  OD2 ASP A 106     -22.821 -34.730  42.241  1.00 71.92    -0.648 OA
ATOM   1720  N   GLU A 107     -20.111 -30.611  43.204  1.00 59.76    -0.346 N 
ATOM   1721  HN  GLU A 107     -20.566 -29.962  42.562  1.00  0.00     0.163 HD
ATOM   1722  CA  GLU A 107     -19.767 -30.127  44.538  1.00 61.07     0.090 C 
ATOM   1723  HA  GLU A 107     -19.662 -31.000  45.224  1.00  0.00     0.087 H 
ATOM   1724  C   GLU A 107     -20.859 -29.236  45.048  1.00 64.45     0.241 C 
ATOM   1725  O   GLU A 107     -21.600 -28.657  44.250  1.00 62.47    -0.271 OA
ATOM   1726  CB  GLU A 107     -18.434 -29.339  44.519  1.00 62.03    -0.029 C 
ATOM   1727  HB1 GLU A 107     -18.448 -28.579  43.703  1.00  0.00     0.037 H 
ATOM   1728  HB2 GLU A 107     -18.371 -28.669  45.408  1.00  0.00     0.037 H 
ATOM   1729  CG  GLU A 107     -17.185 -30.191  44.417  1.00 73.25     0.018 C 
ATOM   1730  HG1 GLU A 107     -16.397 -29.642  43.851  1.00  0.00     0.049 H 
ATOM   1731  HG2 GLU A 107     -17.366 -31.048  43.727  1.00  0.00     0.049 H 
ATOM   1732  CD  GLU A 107     -16.618 -30.697  45.730  1.00 97.89     0.172 C 
ATOM   1733  OE1 GLU A 107     -15.388 -30.558  45.907  1.00 85.90    -0.648 OA
ATOM   1734  OE2 GLU A 107     -17.380 -31.211  46.584  1.00100.88    -0.648 OA
ATOM   1735  N   ARG A 108     -20.962 -29.125  46.380  1.00 63.55    -0.346 N 
ATOM   1736  HN  ARG A 108     -20.355 -29.708  46.956  1.00  0.00     0.163 HD
ATOM   1737  CA  ARG A 108     -21.890 -28.221  47.062  1.00 63.56     0.089 C 
ATOM   1738  HA  ARG A 108     -22.927 -28.422  46.706  1.00  0.00     0.087 H 
ATOM   1739  C   ARG A 108     -21.494 -26.805  46.676  1.00 66.45     0.241 C 
ATOM   1740  O   ARG A 108     -20.303 -26.488  46.676  1.00 65.70    -0.271 OA
ATOM   1741  CB  ARG A 108     -21.831 -28.411  48.588  1.00 65.83    -0.036 C 
ATOM   1742  HB1 ARG A 108     -22.353 -27.572  49.104  1.00  0.00     0.036 H 
ATOM   1743  HB2 ARG A 108     -20.792 -28.248  48.959  1.00  0.00     0.036 H 
ATOM   1744  CG  ARG A 108     -22.366 -29.750  49.080  1.00 82.01    -0.048 C 
ATOM   1745  HG1 ARG A 108     -21.974 -30.583  48.451  1.00  0.00     0.035 H 
ATOM   1746  HG2 ARG A 108     -23.455 -29.842  48.857  1.00  0.00     0.035 H 
ATOM   1747  CD  ARG A 108     -22.096 -30.025  50.565  1.00 94.28     0.009 C 
ATOM   1748  HD1 ARG A 108     -21.143 -30.589  50.694  1.00  0.00     0.064 H 
ATOM   1749  HD2 ARG A 108     -22.814 -30.780  50.962  1.00  0.00     0.064 H 
ATOM   1750  NE  ARG A 108     -22.100 -28.818  51.398  1.00106.25    -0.227 N 
ATOM   1751  HE  ARG A 108     -21.203 -28.367  51.581  1.00  0.00     0.177 HD
ATOM   1752  CZ  ARG A 108     -23.187 -28.267  51.933  1.00129.69     0.665 C 
ATOM   1753  NH1 ARG A 108     -24.385 -28.802  51.723  1.00120.67    -0.235 N 
ATOM   1754 1HH1 ARG A 108     -24.463 -29.650  51.162  1.00  0.00     0.174 HD
ATOM   1755 2HH1 ARG A 108     -25.218 -28.380  52.133  1.00  0.00     0.174 HD
ATOM   1756  NH2 ARG A 108     -23.086 -27.164  52.663  1.00121.10    -0.235 N 
ATOM   1757 1HH2 ARG A 108     -22.166 -26.753  52.824  1.00  0.00     0.174 HD
ATOM   1758 2HH2 ARG A 108     -23.919 -26.742  53.073  1.00  0.00     0.174 HD
ATOM   1759  N   CYS A 109     -22.476 -25.969  46.340  1.00 63.49    -0.345 N 
ATOM   1760  HN  CYS A 109     -23.431 -26.312  46.440  1.00  0.00     0.163 HD
ATOM   1761  CA  CYS A 109     -22.308 -24.601  45.840  1.00 62.38     0.098 C 
ATOM   1762  HA  CYS A 109     -21.589 -24.646  44.989  1.00  0.00     0.088 H 
ATOM   1763  C   CYS A 109     -21.725 -23.628  46.878  1.00 65.11     0.242 C 
ATOM   1764  O   CYS A 109     -21.216 -22.574  46.494  1.00 61.54    -0.271 OA
ATOM   1765  CB  CYS A 109     -23.635 -24.095  45.285  1.00 62.85     0.013 C 
ATOM   1766  HB1 CYS A 109     -24.368 -23.928  46.108  1.00  0.00     0.053 H 
ATOM   1767  HB2 CYS A 109     -23.532 -23.049  44.912  1.00  0.00     0.053 H 
ATOM   1768  SG  CYS A 109     -24.345 -25.166  44.002  1.00 66.13    -0.095 SA
ATOM   1769  N   SER A 110     -21.784 -23.989  48.179  1.00 64.12    -0.344 N 
ATOM   1770  HN  SER A 110     -22.220 -24.882  48.408  1.00  0.00     0.163 HD
ATOM   1771  CA  SER A 110     -21.262 -23.179  49.280  1.00 65.40     0.109 C 
ATOM   1772  HA  SER A 110     -21.442 -22.106  49.034  1.00  0.00     0.090 H 
ATOM   1773  C   SER A 110     -19.746 -23.377  49.465  1.00 70.75     0.243 C 
ATOM   1774  O   SER A 110     -19.122 -22.591  50.180  1.00 73.10    -0.271 OA
ATOM   1775  CB  SER A 110     -22.000 -23.496  50.577  1.00 71.17     0.044 C 
ATOM   1776  HB1 SER A 110     -21.645 -22.864  51.424  1.00  0.00     0.077 H 
ATOM   1777  HB2 SER A 110     -23.060 -23.151  50.548  1.00  0.00     0.077 H 
ATOM   1778  OG  SER A 110     -21.901 -24.878  50.870  1.00 75.45    -0.398 OA
ATOM   1779  HG  SER A 110     -22.361 -25.075  51.678  1.00  0.00     0.209 HD
ATOM   1780  N   LYS A 111     -19.155 -24.405  48.824  1.00 66.83    -0.346 N 
ATOM   1781  HN  LYS A 111     -19.741 -25.030  48.271  1.00  0.00     0.163 HD
ATOM   1782  CA  LYS A 111     -17.706 -24.674  48.880  1.00 67.84     0.089 C 
ATOM   1783  HA  LYS A 111     -17.399 -24.748  49.949  1.00  0.00     0.087 H 
ATOM   1784  C   LYS A 111     -16.941 -23.527  48.234  1.00 68.98     0.241 C 
ATOM   1785  O   LYS A 111     -17.465 -22.907  47.314  1.00 66.80    -0.271 OA
ATOM   1786  CB  LYS A 111     -17.368 -25.997  48.182  1.00 70.44    -0.038 C 
ATOM   1787  HB1 LYS A 111     -17.746 -26.001  47.133  1.00  0.00     0.036 H 
ATOM   1788  HB2 LYS A 111     -16.274 -26.073  47.983  1.00  0.00     0.036 H 
ATOM   1789  CG  LYS A 111     -17.869 -27.224  48.946  1.00 84.85    -0.061 C 
ATOM   1790  HG1 LYS A 111     -17.812 -27.063  50.048  1.00  0.00     0.033 H 
ATOM   1791  HG2 LYS A 111     -18.973 -27.341  48.840  1.00  0.00     0.033 H 
ATOM   1792  CD  LYS A 111     -17.152 -28.477  48.545  1.00 95.64    -0.043 C 
ATOM   1793  HD1 LYS A 111     -16.928 -28.462  47.453  1.00  0.00     0.035 H 
ATOM   1794  HD2 LYS A 111     -17.845 -29.350  48.588  1.00  0.00     0.035 H 
ATOM   1795  CE  LYS A 111     -15.896 -28.766  49.333  1.00107.71     0.080 C 
ATOM   1796  HE1 LYS A 111     -15.095 -28.020  49.121  1.00  0.00     0.075 H 
ATOM   1797  HE2 LYS A 111     -16.034 -28.560  50.420  1.00  0.00     0.075 H 
ATOM   1798  NZ  LYS A 111     -15.431 -30.156  49.092  1.00120.14    -0.079 N 
ATOM   1799  HZ1 LYS A 111     -14.583 -30.351  49.624  1.00  0.00     0.274 HD
ATOM   1800  HZ2 LYS A 111     -15.305 -30.345  48.098  1.00  0.00     0.274 HD
ATOM   1801  HZ3 LYS A 111     -16.164 -30.838  49.286  1.00  0.00     0.274 HD
ATOM   1802  N   LYS A 112     -15.733 -23.217  48.719  1.00 66.05    -0.346 N 
ATOM   1803  HN  LYS A 112     -15.331 -23.781  49.468  1.00  0.00     0.163 HD
ATOM   1804  CA  LYS A 112     -14.982 -22.081  48.190  1.00 64.09     0.089 C 
ATOM   1805  HA  LYS A 112     -15.706 -21.431  47.645  1.00  0.00     0.087 H 
ATOM   1806  C   LYS A 112     -13.922 -22.525  47.180  1.00 64.92     0.241 C 
ATOM   1807  O   LYS A 112     -13.003 -23.272  47.525  1.00 66.01    -0.271 OA
ATOM   1808  CB  LYS A 112     -14.372 -21.236  49.317  1.00 69.87    -0.038 C 
ATOM   1809  HB1 LYS A 112     -13.678 -21.846  49.942  1.00  0.00     0.036 H 
ATOM   1810  HB2 LYS A 112     -13.646 -20.494  48.911  1.00  0.00     0.036 H 
ATOM   1811  CG  LYS A 112     -15.425 -20.552  50.181  1.00 85.01    -0.061 C 
ATOM   1812  HG1 LYS A 112     -16.192 -20.033  49.560  1.00  0.00     0.033 H 
ATOM   1813  HG2 LYS A 112     -16.088 -21.294  50.685  1.00  0.00     0.033 H 
ATOM   1814  CD  LYS A 112     -14.782 -19.607  51.180  1.00100.31    -0.043 C 
ATOM   1815  HD1 LYS A 112     -14.685 -18.581  50.754  1.00  0.00     0.035 H 
ATOM   1816  HD2 LYS A 112     -13.702 -19.847  51.320  1.00  0.00     0.035 H 
ATOM   1817  CE  LYS A 112     -15.504 -19.577  52.502  1.00116.42     0.080 C 
ATOM   1818  HE1 LYS A 112     -16.447 -18.985  52.440  1.00  0.00     0.075 H 
ATOM   1819  HE2 LYS A 112     -15.942 -20.571  52.752  1.00  0.00     0.075 H 
ATOM   1820  NZ  LYS A 112     -14.620 -19.082  53.587  1.00131.20    -0.079 N 
ATOM   1821  HZ1 LYS A 112     -15.109 -19.062  54.482  1.00  0.00     0.274 HD
ATOM   1822  HZ2 LYS A 112     -14.219 -18.172  53.358  1.00  0.00     0.274 HD
ATOM   1823  HZ3 LYS A 112     -13.757 -19.623  53.644  1.00  0.00     0.274 HD
ATOM   1824  N   LYS A 113     -14.088 -22.087  45.911  1.00 57.57    -0.346 N 
ATOM   1825  HN  LYS A 113     -14.889 -21.486  45.716  1.00  0.00     0.163 HD
ATOM   1826  CA  LYS A 113     -13.189 -22.419  44.789  1.00 55.28     0.089 C 
ATOM   1827  HA  LYS A 113     -12.237 -22.821  45.207  1.00  0.00     0.087 H 
ATOM   1828  C   LYS A 113     -12.866 -21.179  43.960  1.00 57.04     0.241 C 
ATOM   1829  O   LYS A 113     -13.599 -20.192  44.030  1.00 55.92    -0.271 OA
ATOM   1830  CB  LYS A 113     -13.818 -23.497  43.884  1.00 54.98    -0.038 C 
ATOM   1831  HB1 LYS A 113     -14.635 -23.064  43.261  1.00  0.00     0.036 H 
ATOM   1832  HB2 LYS A 113     -13.111 -23.798  43.076  1.00  0.00     0.036 H 
ATOM   1833  CG  LYS A 113     -14.309 -24.708  44.647  1.00 53.99    -0.061 C 
ATOM   1834  HG1 LYS A 113     -15.070 -24.409  45.405  1.00  0.00     0.033 H 
ATOM   1835  HG2 LYS A 113     -13.510 -25.094  45.322  1.00  0.00     0.033 H 
ATOM   1836  CD  LYS A 113     -14.837 -25.806  43.781  1.00 50.89    -0.043 C 
ATOM   1837  HD1 LYS A 113     -15.603 -25.447  43.055  1.00  0.00     0.035 H 
ATOM   1838  HD2 LYS A 113     -14.084 -26.168  43.042  1.00  0.00     0.035 H 
ATOM   1839  CE  LYS A 113     -15.355 -26.914  44.673  1.00 57.03     0.080 C 
ATOM   1840  HE1 LYS A 113     -16.037 -27.598  44.116  1.00  0.00     0.075 H 
ATOM   1841  HE2 LYS A 113     -16.077 -26.524  45.427  1.00  0.00     0.075 H 
ATOM   1842  NZ  LYS A 113     -14.246 -27.664  45.322  1.00 58.19    -0.079 N 
ATOM   1843  HZ1 LYS A 113     -14.595 -28.411  45.923  1.00  0.00     0.274 HD
ATOM   1844  HZ2 LYS A 113     -13.622 -27.038  45.831  1.00  0.00     0.274 HD
ATOM   1845  HZ3 LYS A 113     -13.585 -28.021  44.632  1.00  0.00     0.274 HD
ATOM   1846  N   LEU A 114     -11.767 -21.210  43.192  1.00 54.18    -0.346 N 
ATOM   1847  HN  LEU A 114     -11.162 -22.031  43.217  1.00  0.00     0.163 HD
ATOM   1848  CA  LEU A 114     -11.418 -20.082  42.313  1.00 53.80     0.089 C 
ATOM   1849  HA  LEU A 114     -11.490 -19.141  42.907  1.00  0.00     0.087 H 
ATOM   1850  C   LEU A 114     -12.415 -19.996  41.153  1.00 55.99     0.241 C 
ATOM   1851  O   LEU A 114     -12.887 -21.017  40.648  1.00 54.35    -0.271 OA
ATOM   1852  CB  LEU A 114      -9.982 -20.196  41.758  1.00 54.20    -0.035 C 
ATOM   1853  HB1 LEU A 114      -9.959 -20.983  40.968  1.00  0.00     0.037 H 
ATOM   1854  HB2 LEU A 114      -9.750 -19.285  41.159  1.00  0.00     0.037 H 
ATOM   1855  CG  LEU A 114      -8.836 -20.448  42.750  1.00 61.40    -0.059 C 
ATOM   1856  HG  LEU A 114      -9.012 -21.429  43.249  1.00  0.00     0.038 H 
ATOM   1857  CD1 LEU A 114      -7.508 -20.511  42.027  1.00 62.05    -0.073 C 
ATOM   1858 1HD1 LEU A 114      -7.556 -21.301  41.242  1.00  0.00     0.028 H 
ATOM   1859 2HD1 LEU A 114      -6.652 -20.660  42.726  1.00  0.00     0.028 H 
ATOM   1860 3HD1 LEU A 114      -7.203 -19.521  41.614  1.00  0.00     0.028 H 
ATOM   1861  CD2 LEU A 114      -8.770 -19.369  43.822  1.00 64.40    -0.073 C 
ATOM   1862 1HD2 LEU A 114      -9.748 -19.323  44.355  1.00  0.00     0.028 H 
ATOM   1863 2HD2 LEU A 114      -8.465 -18.379  43.409  1.00  0.00     0.028 H 
ATOM   1864 3HD2 LEU A 114      -7.914 -19.518  44.521  1.00  0.00     0.028 H 
ATOM   1865  N   ALA A 115     -12.775 -18.777  40.777  1.00 52.05    -0.346 N 
ATOM   1866  HN  ALA A 115     -12.411 -17.979  41.297  1.00  0.00     0.163 HD
ATOM   1867  CA  ALA A 115     -13.666 -18.529  39.656  1.00 49.58     0.086 C 
ATOM   1868  HA  ALA A 115     -14.493 -19.277  39.662  1.00  0.00     0.086 H 
ATOM   1869  C   ALA A 115     -12.864 -18.661  38.363  1.00 50.83     0.240 C 
ATOM   1870  O   ALA A 115     -11.759 -18.122  38.285  1.00 51.03    -0.271 OA
ATOM   1871  CB  ALA A 115     -14.244 -17.126  39.772  1.00 50.81    -0.049 C 
ATOM   1872  HB1 ALA A 115     -14.830 -17.030  40.716  1.00  0.00     0.030 H 
ATOM   1873  HB2 ALA A 115     -14.847 -16.848  38.877  1.00  0.00     0.030 H 
ATOM   1874  HB3 ALA A 115     -13.456 -16.342  39.688  1.00  0.00     0.030 H 
ATOM   1875  N   LEU A 116     -13.379 -19.415  37.386  1.00 44.50    -0.346 N 
ATOM   1876  HN  LEU A 116     -14.248 -19.916  37.572  1.00  0.00     0.163 HD
ATOM   1877  CA  LEU A 116     -12.767 -19.562  36.064  1.00 44.28     0.089 C 
ATOM   1878  HA  LEU A 116     -11.792 -19.021  36.077  1.00  0.00     0.087 H 
ATOM   1879  C   LEU A 116     -13.698 -18.844  35.040  1.00 47.22     0.241 C 
ATOM   1880  O   LEU A 116     -14.775 -19.342  34.701  1.00 46.24    -0.271 OA
ATOM   1881  CB  LEU A 116     -12.478 -21.058  35.741  1.00 43.26    -0.035 C 
ATOM   1882  HB1 LEU A 116     -11.789 -21.462  36.519  1.00  0.00     0.037 H 
ATOM   1883  HB2 LEU A 116     -13.403 -21.648  35.937  1.00  0.00     0.037 H 
ATOM   1884  CG  LEU A 116     -11.928 -21.450  34.341  1.00 48.03    -0.059 C 
ATOM   1885  HG  LEU A 116     -12.774 -21.313  33.628  1.00  0.00     0.038 H 
ATOM   1886  CD1 LEU A 116     -10.782 -20.529  33.833  1.00 49.34    -0.073 C 
ATOM   1887 1HD1 LEU A 116     -11.049 -19.447  33.875  1.00  0.00     0.028 H 
ATOM   1888 2HD1 LEU A 116     -10.459 -20.821  32.807  1.00  0.00     0.028 H 
ATOM   1889 3HD1 LEU A 116      -9.834 -20.729  34.384  1.00  0.00     0.028 H 
ATOM   1890  CD2 LEU A 116     -11.563 -22.928  34.283  1.00 49.30    -0.073 C 
ATOM   1891 1HD2 LEU A 116     -12.384 -23.588  34.647  1.00  0.00     0.028 H 
ATOM   1892 2HD2 LEU A 116     -10.615 -23.128  34.834  1.00  0.00     0.028 H 
ATOM   1893 3HD2 LEU A 116     -11.240 -23.220  33.257  1.00  0.00     0.028 H 
ATOM   1894  N   CYS A 117     -13.280 -17.624  34.614  1.00 44.70    -0.345 N 
ATOM   1895  HN  CYS A 117     -12.360 -17.317  34.929  1.00  0.00     0.163 HD
ATOM   1896  CA  CYS A 117     -14.023 -16.704  33.745  1.00 45.57     0.098 C 
ATOM   1897  HA  CYS A 117     -15.090 -17.028  33.742  1.00  0.00     0.088 H 
ATOM   1898  C   CYS A 117     -13.533 -16.710  32.300  1.00 48.03     0.242 C 
ATOM   1899  O   CYS A 117     -12.350 -16.937  32.036  1.00 46.31    -0.271 OA
ATOM   1900  CB  CYS A 117     -13.971 -15.279  34.301  1.00 48.00     0.013 C 
ATOM   1901  HB1 CYS A 117     -13.002 -14.797  34.033  1.00  0.00     0.053 H 
ATOM   1902  HB2 CYS A 117     -14.677 -14.622  33.741  1.00  0.00     0.053 H 
ATOM   1903  SG  CYS A 117     -14.267 -15.141  36.081  1.00 52.66    -0.095 SA
ATOM   1904  N   TYR A 118     -14.425 -16.360  31.379  1.00 45.45    -0.346 N 
ATOM   1905  HN  TYR A 118     -15.394 -16.208  31.659  1.00  0.00     0.163 HD
ATOM   1906  CA  TYR A 118     -14.055 -16.187  29.980  1.00 45.83     0.093 C 
ATOM   1907  HA  TYR A 118     -12.987 -15.866  29.957  1.00  0.00     0.088 H 
ATOM   1908  C   TYR A 118     -14.866 -15.086  29.349  1.00 50.82     0.241 C 
ATOM   1909  O   TYR A 118     -15.937 -14.717  29.831  1.00 50.61    -0.271 OA
ATOM   1910  CB  TYR A 118     -14.158 -17.490  29.164  1.00 47.25    -0.014 C 
ATOM   1911  HB1 TYR A 118     -13.939 -18.362  29.824  1.00  0.00     0.043 H 
ATOM   1912  HB2 TYR A 118     -13.303 -17.552  28.451  1.00  0.00     0.043 H 
ATOM   1913  CG  TYR A 118     -15.455 -17.730  28.421  1.00 53.00    -0.056 A 
ATOM   1914  CD1 TYR A 118     -16.667 -17.811  29.097  1.00 56.14    -0.074 A 
ATOM   1915  HD1 TYR A 118     -16.684 -17.673  30.191  1.00  0.00     0.084 H 
ATOM   1916  CD2 TYR A 118     -15.451 -18.019  27.052  1.00 55.88    -0.074 A 
ATOM   1917  HD2 TYR A 118     -14.495 -18.024  26.502  1.00  0.00     0.084 H 
ATOM   1918  CE1 TYR A 118     -17.859 -18.062  28.424  1.00 60.85    -0.051 A 
ATOM   1919  HE1 TYR A 118     -18.817 -18.053  28.971  1.00  0.00     0.087 H 
ATOM   1920  CE2 TYR A 118     -16.636 -18.301  26.369  1.00 59.18    -0.051 A 
ATOM   1921  HE2 TYR A 118     -16.616 -18.504  25.285  1.00  0.00     0.087 H 
ATOM   1922  CZ  TYR A 118     -17.838 -18.324  27.060  1.00 70.81     0.065 A 
ATOM   1923  OH  TYR A 118     -19.012 -18.617  26.410  1.00 76.40    -0.361 OA
ATOM   1924  HH  TYR A 118     -19.835 -18.633  26.883  1.00  0.00     0.217 HD
ATOM   1925  N   THR A 119     -14.340 -14.569  28.257  1.00 49.02    -0.346 N 
ATOM   1926  HN  THR A 119     -13.423 -14.903  27.962  1.00  0.00     0.163 HD
ATOM   1927  CA  THR A 119     -14.987 -13.554  27.451  1.00 50.96     0.087 C 
ATOM   1928  HA  THR A 119     -16.072 -13.807  27.398  1.00  0.00     0.087 H 
ATOM   1929  C   THR A 119     -14.433 -13.609  26.039  1.00 52.31     0.112 C 
ATOM   1930  HC  THR A 119     -15.006 -13.150  25.216  1.00  0.00     0.146 H 
ATOM   1931  O   THR A 119     -13.347 -14.161  25.792  1.00 49.61    -0.305 OA
ATOM   1932  CB  THR A 119     -14.866 -12.141  28.069  1.00 62.11     0.058 C 
ATOM   1933  HB  THR A 119     -15.123 -12.217  29.151  1.00  0.00     0.086 H 
ATOM   1934  OG1 THR A 119     -15.829 -11.286  27.447  1.00 62.10    -0.393 OA
ATOM   1935  HG1 THR A 119     -15.755 -10.418  27.827  1.00  0.00     0.210 HD
ATOM   1936  CG2 THR A 119     -13.456 -11.541  27.958  1.00 61.94    -0.050 C 
ATOM   1937 1HG2 THR A 119     -13.369 -10.523  28.403  1.00  0.00     0.031 H 
ATOM   1938 2HG2 THR A 119     -13.111 -11.539  26.898  1.00  0.00     0.031 H 
ATOM   1939 3HG2 THR A 119     -12.698 -12.230  28.398  1.00  0.00     0.031 H 
ATOM   2319 CA   CA  A 309     -19.257 -35.088  43.867  1.00 69.39     0.000 Ca
ATOM   1940  C4  C4Z A 308     -11.164 -34.421  45.099  1.00 78.12     0.090 C 
ATOM   1941  H4  C4Z A 308     -10.647 -33.677  44.449  1.00  0.00     0.091 H 
ATOM   1942  C5  C4Z A 308     -12.081 -33.648  46.075  1.00 78.26     0.089 C 
ATOM   1943  H5  C4Z A 308     -11.433 -32.988  46.698  1.00  0.00     0.090 H 
ATOM   1944  C6  C4Z A 308     -13.069 -32.749  45.317  1.00 77.26     0.043 C 
ATOM   1945  H61 C4Z A 308     -13.921 -32.426  45.960  1.00  0.00     0.078 H 
ATOM   1946  H62 C4Z A 308     -13.650 -33.315  44.552  1.00  0.00     0.078 H 
ATOM   1947  C3  C4Z A 308     -10.090 -35.187  45.895  1.00 82.12     0.096 C 
ATOM   1948  H3  C4Z A 308      -9.417 -34.441  46.379  1.00  0.00     0.091 H 
ATOM   1949  CAD C4Z A 308      -6.879 -38.770  44.192  1.00 93.38    -0.062 C 
ATOM   1950 1HAD C4Z A 308      -7.191 -38.107  43.352  1.00  0.00     0.033 H 
ATOM   1951 2HAD C4Z A 308      -5.777 -38.615  44.117  1.00  0.00     0.033 H 
ATOM   1952  CAC C4Z A 308      -7.277 -40.236  43.953  1.00 92.01    -0.065 C 
ATOM   1953 1HAC C4Z A 308      -8.380 -40.363  43.854  1.00  0.00     0.033 H 
ATOM   1954 2HAC C4Z A 308      -6.984 -40.593  42.938  1.00  0.00     0.033 H 
ATOM   1955  CAB C4Z A 308      -6.681 -41.124  45.084  1.00 91.38    -0.065 C 
ATOM   1956 1HAB C4Z A 308      -5.570 -41.178  45.014  1.00  0.00     0.033 H 
ATOM   1957 2HAB C4Z A 308      -6.919 -42.201  44.921  1.00  0.00     0.033 H 
ATOM   1958  CAG C4Z A 308      -7.136 -40.651  46.495  1.00 90.69    -0.065 C 
ATOM   1959 1HAG C4Z A 308      -6.676 -41.271  47.299  1.00  0.00     0.033 H 
ATOM   1960 2HAG C4Z A 308      -8.209 -40.894  46.679  1.00  0.00     0.033 H 
ATOM   1961  CAF C4Z A 308      -6.853 -39.139  46.715  1.00 91.52    -0.062 C 
ATOM   1962 1HAF C4Z A 308      -7.215 -38.794  47.711  1.00  0.00     0.033 H 
ATOM   1963 2HAF C4Z A 308      -5.764 -38.940  46.852  1.00  0.00     0.033 H 
ATOM   1964  CAE C4Z A 308      -7.449 -38.290  45.565  1.00 93.18    -0.051 C 
ATOM   1965  HAE C4Z A 308      -8.556 -38.420  45.559  1.00  0.00     0.040 H 
ATOM   1966  CAH C4Z A 308      -7.125 -36.809  45.825  1.00 94.21    -0.028 C 
ATOM   1967 1HAH C4Z A 308      -6.024 -36.633  45.810  1.00  0.00     0.038 H 
ATOM   1968 2HAH C4Z A 308      -7.338 -36.534  46.884  1.00  0.00     0.038 H 
ATOM   1969  CAI C4Z A 308      -7.852 -35.855  44.848  1.00 92.91     0.123 C 
ATOM   1970  HAI C4Z A 308      -7.626 -36.305  43.853  1.00  0.00     0.100 H 
ATOM   1971  CBM C4Z A 308      -7.179 -34.443  44.746  1.00 99.44     0.203 C 
ATOM   1972  OBN C4Z A 308      -7.910 -33.423  44.716  1.00101.51    -0.646 OA
ATOM   1973  OBO C4Z A 308      -5.925 -34.413  44.645  1.00101.47    -0.646 OA
ATOM   1974  O3  C4Z A 308      -9.304 -35.946  44.916  1.00 85.86    -0.364 OA
ATOM   1975  C2  C4Z A 308     -10.704 -36.103  47.025  1.00 84.27     0.110 C 
ATOM   1976  H2  C4Z A 308     -11.098 -37.034  46.555  1.00  0.00     0.094 H 
ATOM   1977  O2  C4Z A 308      -9.683 -36.467  47.993  1.00 87.34    -0.388 OA
ATOM   1978  H2  C4Z A 308      -8.978 -36.887  47.514  1.00  0.00     0.210 HD
ATOM   1979  O4  C4Z A 308     -11.913 -35.325  44.242  1.00 73.63    -0.390 OA
ATOM   1980  H4  C4Z A 308     -12.575 -34.853  43.751  1.00  0.00     0.210 HD
ATOM   1981  O6  C4Z A 308     -12.365 -31.629  44.745  1.00 75.37    -0.398 OA
ATOM   1982  H6  C4Z A 308     -12.976 -31.073  44.276  1.00  0.00     0.209 HD
ATOM   1983  O5  C4Z A 308     -12.746 -34.569  46.960  1.00 81.21    -0.348 OA
ATOM   1984  C1  C4Z A 308     -11.858 -35.415  47.810  1.00 83.45     0.159 C 
ATOM   1985  H1  C4Z A 308     -11.415 -34.777  48.610  1.00  0.00     0.133 H 
ATOM   1986  O1  C4Z A 308     -12.663 -36.450  48.432  1.00 84.53    -0.351 OA
ATOM   1987  CAR C4Z A 308     -13.161 -36.016  49.727  1.00 86.12     0.067 C 
ATOM   1988  HAR C4Z A 308     -13.001 -34.918  49.835  1.00  0.00     0.087 H 
ATOM   1989  CAW C4Z A 308     -12.385 -36.770  50.868  1.00 86.51    -0.038 C 
ATOM   1990 1HAW C4Z A 308     -11.291 -36.558  50.830  1.00  0.00     0.036 H 
ATOM   1991 2HAW C4Z A 308     -12.352 -37.869  50.685  1.00  0.00     0.036 H 
ATOM   1992  CAV C4Z A 308     -12.980 -36.442  52.256  1.00 86.91    -0.063 C 
ATOM   1993 1HAV C4Z A 308     -12.428 -36.964  53.073  1.00  0.00     0.033 H 
ATOM   1994 2HAV C4Z A 308     -12.769 -35.388  52.554  1.00  0.00     0.033 H 
ATOM   1995  CAU C4Z A 308     -14.500 -36.756  52.302  1.00 86.82    -0.063 C 
ATOM   1996 1HAU C4Z A 308     -14.702 -37.849  52.217  1.00  0.00     0.033 H 
ATOM   1997 2HAU C4Z A 308     -14.930 -36.588  53.317  1.00  0.00     0.033 H 
ATOM   1998  CAT C4Z A 308     -15.244 -35.946  51.220  1.00 86.78    -0.038 C 
ATOM   1999 1HAT C4Z A 308     -16.350 -36.070  51.284  1.00  0.00     0.036 H 
ATOM   2000 2HAT C4Z A 308     -15.198 -34.848  51.407  1.00  0.00     0.036 H 
ATOM   2001  CAS C4Z A 308     -14.689 -36.329  49.824  1.00 85.40     0.067 C 
ATOM   2002  HAS C4Z A 308     -14.826 -37.427  49.687  1.00  0.00     0.087 H 
ATOM   2003  OAX C4Z A 308     -15.415 -35.661  48.793  1.00 82.14    -0.351 OA
ATOM   2004  CAY C4Z A 308     -16.422 -36.486  48.100  1.00 78.92     0.159 C 
ATOM   2005  HAY C4Z A 308     -16.999 -37.054  48.867  1.00  0.00     0.133 H 
ATOM   2006  OBA C4Z A 308     -15.846 -37.452  47.142  1.00 78.07    -0.351 OA
ATOM   2007  CBB C4Z A 308     -15.084 -36.859  46.034  1.00 78.49     0.065 C 
ATOM   2008  HBB C4Z A 308     -14.217 -36.309  46.469  1.00  0.00     0.086 H 
ATOM   2009  CBH C4Z A 308     -14.534 -37.984  45.144  1.00 78.69    -0.050 C 
ATOM   2010 1HBH C4Z A 308     -13.956 -37.534  44.303  1.00  0.00     0.031 H 
ATOM   2011 2HBH C4Z A 308     -15.335 -38.672  44.787  1.00  0.00     0.031 H 
ATOM   2012 3HBH C4Z A 308     -13.935 -38.727  45.721  1.00  0.00     0.031 H 
ATOM   2013  CBC C4Z A 308     -15.959 -35.829  45.237  1.00 76.56     0.087 C 
ATOM   2014  HBC C4Z A 308     -15.296 -35.263  44.542  1.00  0.00     0.091 H 
ATOM   2015  OBG C4Z A 308     -16.986 -36.485  44.461  1.00 76.85    -0.390 OA
ATOM   2016  HBG C4Z A 308     -17.516 -35.861  43.978  1.00  0.00     0.210 HD
ATOM   2017  CBD C4Z A 308     -16.643 -34.827  46.186  1.00 77.08     0.092 C 
ATOM   2018  HBD C4Z A 308     -15.860 -34.177  46.642  1.00  0.00     0.091 H 
ATOM   2019  OBF C4Z A 308     -17.564 -33.993  45.450  1.00 78.19    -0.390 OA
ATOM   2020  HBF C4Z A 308     -17.101 -33.542  44.754  1.00  0.00     0.210 HD
ATOM   2021  CAZ C4Z A 308     -17.405 -35.569  47.331  1.00 77.68     0.110 C 
ATOM   2022  HAZ C4Z A 308     -18.208 -36.198  46.881  1.00  0.00     0.094 H 
ATOM   2023  OBE C4Z A 308     -18.003 -34.621  48.216  1.00 75.44    -0.388 OA
ATOM   2024  HBE C4Z A 308     -18.606 -34.059  47.744  1.00  0.00     0.210 HD
TER    2025      C4Z A 308 
