# Supplementary material for: Computational Pipeline for Accelerating the Design of Glycomimetics
Source: J Chem Inf Model. 2025 Nov 27;65(24):13374–85. doi: 10.1021/acs.jcim.5c02282 (PMC12728930; doi:10.1021/acs.jcim.5c02282)
Supplement: Supplementary file 2 [file ci5c02282_si_002.zip › gm_supp/Test/E-selectin/6eyi/output/natural_ligand.pdb]

TITLE     Generated by GMML                                                     
ATOM      1 C4   C4Z A 308     -11.164 -34.421  45.099                       C  
ATOM      2 H4   C4Z A 308     -10.647 -33.677  44.449                       H  
ATOM      3 C5   C4Z A 308     -12.081 -33.648  46.075                       C  
ATOM      4 H5   C4Z A 308     -11.433 -32.988  46.698                       H  
ATOM      5 C6   C4Z A 308     -13.069 -32.749  45.317                       C  
ATOM      6 H61  C4Z A 308     -13.921 -32.426  45.960                       H  
ATOM      7 H62  C4Z A 308     -13.650 -33.315  44.552                       H  
ATOM      8 C3   C4Z A 308     -10.090 -35.187  45.895                       C  
ATOM      9 H3   C4Z A 308      -9.417 -34.441  46.379                       H  
ATOM     10 CAD  C4Z A 308      -6.879 -38.770  44.192                       C  
ATOM     11 1HAD C4Z A 308      -7.191 -38.107  43.352                       H  
ATOM     12 2HAD C4Z A 308      -5.777 -38.615  44.117                       H  
ATOM     13 CAC  C4Z A 308      -7.277 -40.236  43.953                       C  
ATOM     14 1HAC C4Z A 308      -8.380 -40.363  43.854                       H  
ATOM     15 2HAC C4Z A 308      -6.984 -40.593  42.938                       H  
ATOM     16 CAB  C4Z A 308      -6.681 -41.124  45.084                       C  
ATOM     17 1HAB C4Z A 308      -5.570 -41.178  45.014                       H  
ATOM     18 2HAB C4Z A 308      -6.919 -42.201  44.921                       H  
ATOM     19 CAG  C4Z A 308      -7.136 -40.651  46.495                       C  
ATOM     20 1HAG C4Z A 308      -6.676 -41.271  47.299                       H  
ATOM     21 2HAG C4Z A 308      -8.209 -40.894  46.679                       H  
ATOM     22 CAF  C4Z A 308      -6.853 -39.139  46.715                       C  
ATOM     23 1HAF C4Z A 308      -7.215 -38.794  47.711                       H  
ATOM     24 2HAF C4Z A 308      -5.764 -38.940  46.852                       H  
ATOM     25 CAE  C4Z A 308      -7.449 -38.290  45.565                       C  
ATOM     26 HAE  C4Z A 308      -8.556 -38.420  45.559                       H  
ATOM     27 CAH  C4Z A 308      -7.125 -36.809  45.825                       C  
ATOM     28 1HAH C4Z A 308      -6.024 -36.633  45.810                       H  
ATOM     29 2HAH C4Z A 308      -7.338 -36.534  46.884                       H  
ATOM     30 CAI  C4Z A 308      -7.852 -35.855  44.848                       C  
ATOM     31 HAI  C4Z A 308      -7.626 -36.305  43.853                       H  
ATOM     32 CBM  C4Z A 308      -7.179 -34.443  44.746                       C  
ATOM     33 OBN  C4Z A 308      -7.910 -33.423  44.716                       O  
ATOM     34 OBO  C4Z A 308      -5.925 -34.413  44.645                       O  
ATOM     35 O3   C4Z A 308      -9.304 -35.946  44.916                       O  
ATOM     36 C2   C4Z A 308     -10.704 -36.103  47.025                       C  
ATOM     37 H2   C4Z A 308     -11.098 -37.034  46.555                       H  
ATOM     38 O2   C4Z A 308      -9.683 -36.467  47.993                       O  
ATOM     39 H2   C4Z A 308      -8.978 -36.887  47.514                       H  
ATOM     40 O4   C4Z A 308     -11.913 -35.325  44.242                       O  
ATOM     41 H4   C4Z A 308     -12.575 -34.853  43.751                       H  
ATOM     42 O6   C4Z A 308     -12.365 -31.629  44.745                       O  
ATOM     43 H6   C4Z A 308     -12.976 -31.073  44.276                       H  
ATOM     44 O5   C4Z A 308     -12.746 -34.569  46.960                       O  
ATOM     45 C1   C4Z A 308     -11.858 -35.415  47.810                       C  
ATOM     46 H1   C4Z A 308     -11.415 -34.777  48.610                       H  
ATOM     47 O1   C4Z A 308     -12.663 -36.450  48.432                       O  
ATOM     48 CAR  C4Z A 308     -13.161 -36.016  49.727                       C  
ATOM     49 HAR  C4Z A 308     -13.001 -34.918  49.835                       H  
ATOM     50 CAW  C4Z A 308     -12.385 -36.770  50.868                       C  
ATOM     51 1HAW C4Z A 308     -11.291 -36.558  50.830                       H  
ATOM     52 2HAW C4Z A 308     -12.352 -37.869  50.685                       H  
ATOM     53 CAV  C4Z A 308     -12.980 -36.442  52.256                       C  
ATOM     54 1HAV C4Z A 308     -12.428 -36.964  53.073                       H  
ATOM     55 2HAV C4Z A 308     -12.769 -35.388  52.554                       H  
ATOM     56 CAU  C4Z A 308     -14.500 -36.756  52.302                       C  
ATOM     57 1HAU C4Z A 308     -14.702 -37.849  52.217                       H  
ATOM     58 2HAU C4Z A 308     -14.930 -36.588  53.317                       H  
ATOM     59 CAT  C4Z A 308     -15.244 -35.946  51.220                       C  
ATOM     60 1HAT C4Z A 308     -16.350 -36.070  51.284                       H  
ATOM     61 2HAT C4Z A 308     -15.198 -34.848  51.407                       H  
ATOM     62 CAS  C4Z A 308     -14.689 -36.329  49.824                       C  
ATOM     63 HAS  C4Z A 308     -14.826 -37.427  49.687                       H  
ATOM     64 OAX  C4Z A 308     -15.415 -35.661  48.793                       O  
ATOM     65 CAY  C4Z A 308     -16.422 -36.486  48.100                       C  
ATOM     66 HAY  C4Z A 308     -16.999 -37.054  48.867                       H  
ATOM     67 OBA  C4Z A 308     -15.846 -37.452  47.142                       O  
ATOM     68 CBB  C4Z A 308     -15.084 -36.859  46.034                       C  
ATOM     69 HBB  C4Z A 308     -14.217 -36.309  46.469                       H  
ATOM     70 CBH  C4Z A 308     -14.534 -37.984  45.144                       C  
ATOM     71 1HBH C4Z A 308     -13.956 -37.534  44.303                       H  
ATOM     72 2HBH C4Z A 308     -15.335 -38.672  44.787                       H  
ATOM     73 3HBH C4Z A 308     -13.935 -38.727  45.721                       H  
ATOM     74 CBC  C4Z A 308     -15.959 -35.829  45.237                       C  
ATOM     75 HBC  C4Z A 308     -15.296 -35.263  44.542                       H  
ATOM     76 OBG  C4Z A 308     -16.986 -36.485  44.461                       O  
ATOM     77 HBG  C4Z A 308     -17.516 -35.861  43.978                       H  
ATOM     78 CBD  C4Z A 308     -16.643 -34.827  46.186                       C  
ATOM     79 HBD  C4Z A 308     -15.860 -34.177  46.642                       H  
ATOM     80 OBF  C4Z A 308     -17.564 -33.993  45.450                       O  
ATOM     81 HBF  C4Z A 308     -17.101 -33.542  44.754                       H  
ATOM     82 CAZ  C4Z A 308     -17.405 -35.569  47.331                       C  
ATOM     83 HAZ  C4Z A 308     -18.208 -36.198  46.881                       H  
ATOM     84 OBE  C4Z A 308     -18.003 -34.621  48.216                       O  
ATOM     85 HBE  C4Z A 308     -18.606 -34.059  47.744                       H  
TER      86      C4Z A 308                                                      
CONECT    1    2    3    8   40                                                 
CONECT    2    1                                                                
CONECT    3    1    5    4   44                                                 
CONECT    4    3                                                                
CONECT    5    3    6   42    7                                                 
CONECT    6    5                                                                
CONECT    7    5                                                                
CONECT    8    1    9   35   36                                                 
CONECT    9    8                                                                
CONECT   10   11   12   13   25                                                 
CONECT   11   10                                                                
CONECT   12   10                                                                
CONECT   13   10   14   15   16                                                 
CONECT   14   13                                                                
CONECT   15   13                                                                
CONECT   16   13   17   18   19                                                 
CONECT   17   16                                                                
CONECT   18   16                                                                
CONECT   19   16   20   21   22                                                 
CONECT   20   19                                                                
CONECT   21   19                                                                
CONECT   22   19   23   24   25                                                 
CONECT   23   22                                                                
CONECT   24   22                                                                
CONECT   25   10   22   26   27                                                 
CONECT   26   25                                                                
CONECT   27   25   28   29   30                                                 
CONECT   28   27                                                                
CONECT   29   27                                                                
CONECT   30   27   31   32   35                                                 
CONECT   31   30                                                                
CONECT   32   30   33   34                                                      
CONECT   33   32                                                                
CONECT   34   32                                                                
CONECT   35    8   30                                                           
CONECT   36    8   37   38   45                                                 
CONECT   37   36                                                                
CONECT   38   36   39                                                           
CONECT   39   38                                                                
CONECT   40    1   41                                                           
CONECT   41   40                                                                
CONECT   42    5   43                                                           
CONECT   43   42                                                                
CONECT   44    3   45                                                           
CONECT   45   36   44   46   47                                                 
CONECT   46   45                                                                
CONECT   47   45   48                                                           
CONECT   48   47   49   62   50                                                 
CONECT   49   48                                                                
CONECT   50   48   51   52   53                                                 
CONECT   51   50                                                                
CONECT   52   50                                                                
CONECT   53   50   54   55   56                                                 
CONECT   54   53                                                                
CONECT   55   53                                                                
CONECT   56   53   57   58   59                                                 
CONECT   57   56                                                                
CONECT   58   56                                                                
CONECT   59   56   62   60   61                                                 
CONECT   60   59                                                                
CONECT   61   59                                                                
CONECT   62   48   59   63   64                                                 
CONECT   63   62                                                                
CONECT   64   62   65                                                           
CONECT   65   64   82   66   67                                                 
CONECT   66   65                                                                
CONECT   67   65   68                                                           
CONECT   68   67   69   70   74                                                 
CONECT   69   68                                                                
CONECT   70   68   71   72   73                                                 
CONECT   71   70                                                                
CONECT   72   70                                                                
CONECT   73   70                                                                
CONECT   74   68   75   76   78                                                 
CONECT   75   74                                                                
CONECT   76   74   77                                                           
CONECT   77   76                                                                
CONECT   78   74   79   80   82                                                 
CONECT   79   78                                                                
CONECT   80   78   81                                                           
CONECT   81   80                                                                
CONECT   82   65   78   84   83                                                 
CONECT   83   82                                                                
CONECT   84   82   85                                                           
CONECT   85   84                                                                
END                                                                             
