# Supplementary material for: Computational Pipeline for Accelerating the Design of Glycomimetics
Source: J Chem Inf Model. 2025 Nov 27;65(24):13374–85. doi: 10.1021/acs.jcim.5c02282 (PMC12728930; doi:10.1021/acs.jcim.5c02282)
Supplement: Supplementary file 2 [file ci5c02282_si_002.zip › gm_supp/Test/E-selectin/6eyj/sample_input_file.txt]

ComplexPdb:6eyj_chainA_1_119.pdbqt
OpenValence:303_A_C2_O2-moieties-C1_R.pdbqt
Interval:30
NumThreads:4
OutputPath:output
LogFile:sample.log
