# Supplementary material for: Computational Pipeline for Accelerating the Design of Glycomimetics
Source: J Chem Inf Model. 2025 Nov 27;65(24):13374–85. doi: 10.1021/acs.jcim.5c02282 (PMC12728930; doi:10.1021/acs.jcim.5c02282)
Supplement: Supplementary file 2 [file ci5c02282_si_002.zip › gm_supp/Test/E-selectin/6eyj/6eyj_chainA_1_119.pdbqt]

ATOM      1  N   TRP A   1      -1.361 -56.573  78.748  1.00 36.77    -0.066 N 
ATOM      2  HN1 TRP A   1      -0.772 -56.248  79.515  1.00  0.00     0.275 HD
ATOM      3  HN2 TRP A   1      -1.245 -56.003  77.910  1.00  0.00     0.275 HD
ATOM      4  HN3 TRP A   1      -1.037 -57.463  78.371  1.00  0.00     0.275 HD
ATOM      5  CA  TRP A   1      -2.751 -56.637  79.172  1.00 38.66     0.179 C 
ATOM      6  HA  TRP A   1      -2.831 -57.365  80.013  1.00  0.00     0.099 H 
ATOM      7  C   TRP A   1      -3.625 -57.120  78.034  1.00 41.11     0.249 C 
ATOM      8  O   TRP A   1      -3.200 -57.047  76.886  1.00 40.94    -0.271 OA
ATOM      9  CB  TRP A   1      -3.217 -55.254  79.675  1.00 38.14    -0.004 C 
ATOM     10  HB1 TRP A   1      -4.310 -55.262  79.896  1.00  0.00     0.044 H 
ATOM     11  HB2 TRP A   1      -3.201 -54.507  78.848  1.00  0.00     0.044 H 
ATOM     12  CG  TRP A   1      -2.436 -54.753  80.862  1.00 40.22    -0.028 A 
ATOM     13  CD1 TRP A   1      -1.546 -53.723  80.882  1.00 44.33    -0.015 A 
ATOM     14  HD1 TRP A   1      -1.305 -53.079  80.020  1.00  0.00     0.112 H 
ATOM     15  CD2 TRP A   1      -2.421 -55.327  82.178  1.00 41.21    -0.002 A 
ATOM     16  NE1 TRP A   1      -0.991 -53.603  82.136  1.00 46.05    -0.365 N 
ATOM     17  HE1 TRP A   1      -0.299 -52.907  82.413  1.00  0.00     0.165 HD
ATOM     18  CE2 TRP A   1      -1.519 -54.570  82.954  1.00 47.34     0.042 A 
ATOM     19  CE3 TRP A   1      -3.088 -56.413  82.780  1.00 43.24    -0.070 A 
ATOM     20  HE3 TRP A   1      -3.800 -57.025  82.201  1.00  0.00     0.084 H 
ATOM     21  CZ2 TRP A   1      -1.260 -54.864  84.296  1.00 48.88    -0.056 A 
ATOM     22  HZ2 TRP A   1      -0.543 -54.267  84.884  1.00  0.00     0.086 H 
ATOM     23  CZ3 TRP A   1      -2.834 -56.699  84.115  1.00 46.81    -0.082 A 
ATOM     24  HZ3 TRP A   1      -3.350 -57.547  84.597  1.00  0.00     0.083 H 
ATOM     25  CH2 TRP A   1      -1.934 -55.929  84.858  1.00 49.26    -0.081 A 
ATOM     26  HH2 TRP A   1      -1.759 -56.179  85.918  1.00  0.00     0.083 H 
ATOM     27  N   SER A   2      -4.802 -57.690  78.365  1.00 36.10    -0.344 N 
ATOM     28  HN  SER A   2      -5.009 -57.807  79.357  1.00  0.00     0.163 HD
ATOM     29  CA  SER A   2      -5.806 -58.154  77.402  1.00 36.22     0.109 C 
ATOM     30  HA  SER A   2      -5.528 -57.796  76.383  1.00  0.00     0.090 H 
ATOM     31  C   SER A   2      -7.145 -57.549  77.794  1.00 41.60     0.243 C 
ATOM     32  O   SER A   2      -7.467 -57.497  78.982  1.00 39.82    -0.271 OA
ATOM     33  CB  SER A   2      -5.911 -59.676  77.386  1.00 40.35     0.044 C 
ATOM     34  HB1 SER A   2      -6.749 -60.014  76.732  1.00  0.00     0.077 H 
ATOM     35  HB2 SER A   2      -6.280 -60.064  78.364  1.00  0.00     0.077 H 
ATOM     36  OG  SER A   2      -4.695 -60.296  77.018  1.00 56.72    -0.398 OA
ATOM     37  HG  SER A   2      -4.760 -61.244  77.008  1.00  0.00     0.209 HD
ATOM     38  N   TYR A   3      -7.908 -57.086  76.810  1.00 39.50    -0.346 N 
ATOM     39  HN  TYR A   3      -7.575 -57.169  75.850  1.00  0.00     0.163 HD
ATOM     40  CA  TYR A   3      -9.204 -56.463  77.051  1.00 39.86     0.093 C 
ATOM     41  HA  TYR A   3      -9.403 -56.477  78.148  1.00  0.00     0.088 H 
ATOM     42  C   TYR A   3     -10.334 -57.184  76.351  1.00 43.79     0.241 C 
ATOM     43  O   TYR A   3     -10.129 -57.796  75.306  1.00 42.08    -0.271 OA
ATOM     44  CB  TYR A   3      -9.160 -55.002  76.585  1.00 40.18    -0.014 C 
ATOM     45  HB1 TYR A   3      -8.996 -54.934  75.484  1.00  0.00     0.043 H 
ATOM     46  HB2 TYR A   3     -10.168 -54.529  76.643  1.00  0.00     0.043 H 
ATOM     47  CG  TYR A   3      -8.131 -54.193  77.344  1.00 39.98    -0.056 A 
ATOM     48  CD1 TYR A   3      -8.415 -53.678  78.608  1.00 41.47    -0.074 A 
ATOM     49  HD1 TYR A   3      -9.415 -53.838  79.045  1.00  0.00     0.084 H 
ATOM     50  CD2 TYR A   3      -6.852 -53.990  76.826  1.00 40.06    -0.074 A 
ATOM     51  HD2 TYR A   3      -6.602 -54.389  75.829  1.00  0.00     0.084 H 
ATOM     52  CE1 TYR A   3      -7.463 -52.967  79.328  1.00 41.78    -0.051 A 
ATOM     53  HE1 TYR A   3      -7.713 -52.552  80.319  1.00  0.00     0.087 H 
ATOM     54  CE2 TYR A   3      -5.885 -53.293  77.544  1.00 39.39    -0.051 A 
ATOM     55  HE2 TYR A   3      -4.877 -53.148  77.121  1.00  0.00     0.087 H 
ATOM     56  CZ  TYR A   3      -6.197 -52.782  78.794  1.00 48.04     0.065 A 
ATOM     57  OH  TYR A   3      -5.261 -52.054  79.487  1.00 55.32    -0.361 OA
ATOM     58  HH  TYR A   3      -4.394 -51.927  79.121  1.00  0.00     0.217 HD
ATOM     59  N   ASN A   4     -11.544 -57.087  76.921  1.00 42.76    -0.346 N 
ATOM     60  HN  ASN A   4     -11.621 -56.617  77.823  1.00  0.00     0.163 HD
ATOM     61  CA  ASN A   4     -12.759 -57.625  76.308  1.00 43.18     0.097 C 
ATOM     62  HA  ASN A   4     -12.665 -57.479  75.207  1.00  0.00     0.088 H 
ATOM     63  C   ASN A   4     -13.946 -56.845  76.756  1.00 44.07     0.241 C 
ATOM     64  O   ASN A   4     -13.923 -56.247  77.832  1.00 42.35    -0.271 OA
ATOM     65  CB  ASN A   4     -12.987 -59.131  76.551  1.00 49.40     0.036 C 
ATOM     66  HB1 ASN A   4     -12.066 -59.636  76.926  1.00  0.00     0.051 H 
ATOM     67  HB2 ASN A   4     -13.646 -59.315  77.431  1.00  0.00     0.051 H 
ATOM     68  CG  ASN A   4     -13.524 -59.793  75.291  1.00 80.52     0.217 C 
ATOM     69  OD1 ASN A   4     -14.183 -59.146  74.451  1.00 82.10    -0.274 OA
ATOM     70  ND2 ASN A   4     -13.237 -61.072  75.088  1.00 74.07    -0.370 N 
ATOM     71 1HD2 ASN A   4     -12.699 -61.601  75.774  1.00  0.00     0.159 HD
ATOM     72 2HD2 ASN A   4     -13.597 -61.516  74.243  1.00  0.00     0.159 HD
ATOM     73  N   THR A   5     -14.988 -56.833  75.922  1.00 40.91    -0.344 N 
ATOM     74  HN  THR A   5     -14.908 -57.331  75.036  1.00  0.00     0.163 HD
ATOM     75  CA  THR A   5     -16.237 -56.138  76.222  1.00 41.68     0.113 C 
ATOM     76  HA  THR A   5     -16.214 -55.842  77.297  1.00  0.00     0.091 H 
ATOM     77  C   THR A   5     -17.392 -57.070  76.027  1.00 48.88     0.243 C 
ATOM     78  O   THR A   5     -17.316 -58.006  75.226  1.00 50.47    -0.271 OA
ATOM     79  CB  THR A   5     -16.426 -54.850  75.377  1.00 50.89     0.060 C 
ATOM     80  HB  THR A   5     -17.386 -54.380  75.694  1.00  0.00     0.086 H 
ATOM     81  OG1 THR A   5     -16.542 -55.165  73.985  1.00 52.75    -0.393 OA
ATOM     82  HG1 THR A   5     -17.232 -55.804  73.846  1.00  0.00     0.210 HD
ATOM     83  CG2 THR A   5     -15.319 -53.825  75.600  1.00 48.11    -0.050 C 
ATOM     84 1HG2 THR A   5     -15.229 -53.580  76.684  1.00  0.00     0.031 H 
ATOM     85 2HG2 THR A   5     -15.468 -52.911  74.979  1.00  0.00     0.031 H 
ATOM     86 3HG2 THR A   5     -14.348 -54.162  75.168  1.00  0.00     0.031 H 
ATOM     87  N   SER A   6     -18.476 -56.821  76.766  1.00 46.60    -0.344 N 
ATOM     88  HN  SER A   6     -18.424 -56.076  77.461  1.00  0.00     0.163 HD
ATOM     89  CA  SER A   6     -19.732 -57.555  76.636  1.00 48.04     0.109 C 
ATOM     90  HA  SER A   6     -19.511 -58.646  76.579  1.00  0.00     0.090 H 
ATOM     91  C   SER A   6     -20.422 -57.124  75.362  1.00 55.96     0.243 C 
ATOM     92  O   SER A   6     -20.145 -56.033  74.868  1.00 54.66    -0.271 OA
ATOM     93  CB  SER A   6     -20.630 -57.291  77.839  1.00 48.91     0.044 C 
ATOM     94  HB1 SER A   6     -21.486 -58.004  77.876  1.00  0.00     0.077 H 
ATOM     95  HB2 SER A   6     -20.130 -57.575  78.794  1.00  0.00     0.077 H 
ATOM     96  OG  SER A   6     -21.070 -55.948  77.862  1.00 50.59    -0.398 OA
ATOM     97  HG  SER A   6     -21.630 -55.783  78.612  1.00  0.00     0.209 HD
ATOM     98  N   THR A   7     -21.298 -57.973  74.820  1.00 58.23    -0.344 N 
ATOM     99  HN  THR A   7     -21.417 -58.883  75.265  1.00  0.00     0.163 HD
ATOM    100  CA  THR A   7     -22.100 -57.685  73.628  1.00 61.30     0.113 C 
ATOM    101  HA  THR A   7     -21.511 -57.014  72.960  1.00  0.00     0.091 H 
ATOM    102  C   THR A   7     -23.382 -56.943  74.058  1.00 65.81     0.243 C 
ATOM    103  O   THR A   7     -23.810 -56.012  73.373  1.00 66.35    -0.271 OA
ATOM    104  CB  THR A   7     -22.417 -58.979  72.860  1.00 75.95     0.060 C 
ATOM    105  HB  THR A   7     -23.060 -59.627  73.501  1.00  0.00     0.086 H 
ATOM    106  OG1 THR A   7     -21.194 -59.671  72.589  1.00 78.19    -0.393 OA
ATOM    107  HG1 THR A   7     -20.742 -59.833  73.409  1.00  0.00     0.210 HD
ATOM    108  CG2 THR A   7     -23.139 -58.720  71.549  1.00 78.43    -0.050 C 
ATOM    109 1HG2 THR A   7     -24.092 -58.181  71.760  1.00  0.00     0.031 H 
ATOM    110 2HG2 THR A   7     -23.301 -59.654  70.961  1.00  0.00     0.031 H 
ATOM    111 3HG2 THR A   7     -22.500 -58.180  70.812  1.00  0.00     0.031 H 
ATOM    112  N   GLU A   8     -23.975 -57.351  75.193  1.00 61.16    -0.346 N 
ATOM    113  HN  GLU A   8     -23.559 -58.132  75.700  1.00  0.00     0.163 HD
ATOM    114  CA  GLU A   8     -25.178 -56.739  75.739  1.00 62.15     0.090 C 
ATOM    115  HA  GLU A   8     -25.733 -56.239  74.911  1.00  0.00     0.087 H 
ATOM    116  C   GLU A   8     -24.862 -55.694  76.824  1.00 62.17     0.241 C 
ATOM    117  O   GLU A   8     -23.894 -55.843  77.579  1.00 59.25    -0.271 OA
ATOM    118  CB  GLU A   8     -26.078 -57.825  76.351  1.00 67.30    -0.029 C 
ATOM    119  HB1 GLU A   8     -25.541 -58.348  77.176  1.00  0.00     0.037 H 
ATOM    120  HB2 GLU A   8     -26.910 -57.355  76.926  1.00  0.00     0.037 H 
ATOM    121  CG  GLU A   8     -26.634 -58.840  75.361  1.00 88.04     0.018 C 
ATOM    122  HG1 GLU A   8     -27.626 -58.496  74.987  1.00  0.00     0.049 H 
ATOM    123  HG2 GLU A   8     -26.040 -58.810  74.418  1.00  0.00     0.049 H 
ATOM    124  CD  GLU A   8     -26.741 -60.274  75.854  1.00114.42     0.172 C 
ATOM    125  OE1 GLU A   8     -27.418 -61.079  75.172  1.00102.85    -0.648 OA
ATOM    126  OE2 GLU A   8     -26.173 -60.594  76.925  1.00109.16    -0.648 OA
ATOM    127  N   ALA A   9     -25.697 -54.651  76.906  1.00 57.72    -0.346 N 
ATOM    128  HN  ALA A   9     -26.423 -54.563  76.195  1.00  0.00     0.163 HD
ATOM    129  CA  ALA A   9     -25.633 -53.632  77.949  1.00 54.58     0.086 C 
ATOM    130  HA  ALA A   9     -24.567 -53.372  78.147  1.00  0.00     0.086 H 
ATOM    131  C   ALA A   9     -26.249 -54.224  79.204  1.00 59.61     0.240 C 
ATOM    132  O   ALA A   9     -27.221 -54.972  79.104  1.00 63.05    -0.271 OA
ATOM    133  CB  ALA A   9     -26.383 -52.385  77.520  1.00 55.76    -0.049 C 
ATOM    134  HB1 ALA A   9     -26.334 -51.607  78.317  1.00  0.00     0.030 H 
ATOM    135  HB2 ALA A   9     -27.434 -52.614  77.228  1.00  0.00     0.030 H 
ATOM    136  HB3 ALA A   9     -26.018 -51.998  76.540  1.00  0.00     0.030 H 
ATOM    137  N   MET A  10     -25.667 -53.953  80.376  1.00 54.53    -0.346 N 
ATOM    138  HN  MET A  10     -24.867 -53.320  80.391  1.00  0.00     0.163 HD
ATOM    139  CA  MET A  10     -26.132 -54.528  81.638  1.00 55.92     0.090 C 
ATOM    140  HA  MET A  10     -27.234 -54.682  81.568  1.00  0.00     0.087 H 
ATOM    141  C   MET A  10     -25.852 -53.596  82.813  1.00 59.39     0.241 C 
ATOM    142  O   MET A  10     -25.108 -52.628  82.649  1.00 56.95    -0.271 OA
ATOM    143  CB  MET A  10     -25.464 -55.902  81.868  1.00 58.71    -0.030 C 
ATOM    144  HB1 MET A  10     -25.876 -56.656  81.158  1.00  0.00     0.037 H 
ATOM    145  HB2 MET A  10     -25.805 -56.341  82.835  1.00  0.00     0.037 H 
ATOM    146  CG  MET A  10     -23.934 -55.891  81.801  1.00 59.49    -0.021 C 
ATOM    147  HG1 MET A  10     -23.512 -55.305  82.651  1.00  0.00     0.049 H 
ATOM    148  HG2 MET A  10     -23.587 -55.265  80.946  1.00  0.00     0.049 H 
ATOM    149  SD  MET A  10     -23.174 -57.534  81.729  1.00 64.47    -0.173 SA
ATOM    150  CE  MET A  10     -23.453 -57.974  80.083  1.00 61.72    -0.035 C 
ATOM    151  HE1 MET A  10     -22.985 -58.985  80.039  1.00  0.00     0.041 H 
ATOM    152  HE2 MET A  10     -23.080 -57.245  79.327  1.00  0.00     0.041 H 
ATOM    153  HE3 MET A  10     -24.517 -57.928  79.753  1.00  0.00     0.041 H 
ATOM    154  N   THR A  11     -26.448 -53.878  83.999  1.00 56.99    -0.344 N 
ATOM    155  HN  THR A  11     -27.093 -54.667  84.050  1.00  0.00     0.163 HD
ATOM    156  CA  THR A  11     -26.198 -53.088  85.212  1.00 55.69     0.113 C 
ATOM    157  HA  THR A  11     -26.420 -52.018  84.991  1.00  0.00     0.091 H 
ATOM    158  C   THR A  11     -24.699 -53.207  85.636  1.00 57.93     0.243 C 
ATOM    159  O   THR A  11     -23.976 -54.056  85.121  1.00 56.14    -0.271 OA
ATOM    160  CB  THR A  11     -27.102 -53.545  86.344  1.00 61.52     0.060 C 
ATOM    161  HB  THR A  11     -26.958 -52.842  87.197  1.00  0.00     0.086 H 
ATOM    162  OG1 THR A  11     -26.686 -54.843  86.776  1.00 61.28    -0.393 OA
ATOM    163  HG1 THR A  11     -27.251 -55.129  87.484  1.00  0.00     0.210 HD
ATOM    164  CG2 THR A  11     -28.595 -53.523  85.966  1.00 61.23    -0.050 C 
ATOM    165 1HG2 THR A  11     -29.259 -53.858  86.797  1.00  0.00     0.031 H 
ATOM    166 2HG2 THR A  11     -28.781 -54.119  85.042  1.00  0.00     0.031 H 
ATOM    167 3HG2 THR A  11     -28.898 -52.516  85.596  1.00  0.00     0.031 H 
ATOM    168  N   TYR A  12     -24.264 -52.397  86.602  1.00 55.02    -0.346 N 
ATOM    169  HN  TYR A  12     -24.909 -51.727  87.020  1.00  0.00     0.163 HD
ATOM    170  CA  TYR A  12     -22.899 -52.449  87.069  1.00 53.48     0.093 C 
ATOM    171  HA  TYR A  12     -22.228 -52.308  86.190  1.00  0.00     0.088 H 
ATOM    172  C   TYR A  12     -22.575 -53.807  87.702  1.00 60.42     0.241 C 
ATOM    173  O   TYR A  12     -21.490 -54.341  87.472  1.00 60.12    -0.271 OA
ATOM    174  CB  TYR A  12     -22.615 -51.315  88.073  1.00 55.50    -0.014 C 
ATOM    175  HB1 TYR A  12     -23.058 -50.353  87.726  1.00  0.00     0.043 H 
ATOM    176  HB2 TYR A  12     -23.201 -51.455  89.011  1.00  0.00     0.043 H 
ATOM    177  CG  TYR A  12     -21.135 -51.157  88.373  1.00 57.78    -0.056 A 
ATOM    178  CD1 TYR A  12     -20.330 -50.323  87.604  1.00 57.98    -0.074 A 
ATOM    179  HD1 TYR A  12     -20.777 -49.765  86.764  1.00  0.00     0.084 H 
ATOM    180  CD2 TYR A  12     -20.539 -51.847  89.425  1.00 60.63    -0.074 A 
ATOM    181  HD2 TYR A  12     -21.156 -52.509  90.055  1.00  0.00     0.084 H 
ATOM    182  CE1 TYR A  12     -18.972 -50.179  87.873  1.00 60.24    -0.051 A 
ATOM    183  HE1 TYR A  12     -18.350 -49.526  87.238  1.00  0.00     0.087 H 
ATOM    184  CE2 TYR A  12     -19.175 -51.717  89.698  1.00 61.22    -0.051 A 
ATOM    185  HE2 TYR A  12     -18.716 -52.298  90.515  1.00  0.00     0.087 H 
ATOM    186  CZ  TYR A  12     -18.401 -50.856  88.939  1.00 68.97     0.065 A 
ATOM    187  OH  TYR A  12     -17.061 -50.708  89.221  1.00 74.39    -0.361 OA
ATOM    188  HH  TYR A  12     -16.670 -51.172  89.952  1.00  0.00     0.217 HD
ATOM    189  N   ASP A  13     -23.476 -54.324  88.544  1.00 57.56    -0.345 N 
ATOM    190  HN  ASP A  13     -24.346 -53.815  88.699  1.00  0.00     0.163 HD
ATOM    191  CA  ASP A  13     -23.271 -55.586  89.253  1.00 57.87     0.098 C 
ATOM    192  HA  ASP A  13     -22.284 -55.534  89.768  1.00  0.00     0.088 H 
ATOM    193  C   ASP A  13     -23.227 -56.753  88.271  1.00 58.52     0.241 C 
ATOM    194  O   ASP A  13     -22.414 -57.674  88.450  1.00 56.79    -0.271 OA
ATOM    195  CB  ASP A  13     -24.351 -55.782  90.322  1.00 63.12     0.043 C 
ATOM    196  HB1 ASP A  13     -25.369 -55.719  89.873  1.00  0.00     0.052 H 
ATOM    197  HB2 ASP A  13     -24.371 -56.839  90.676  1.00  0.00     0.052 H 
ATOM    198  CG  ASP A  13     -24.217 -54.821  91.495  1.00 76.81     0.175 C 
ATOM    199  OD1 ASP A  13     -23.063 -54.440  91.839  1.00 76.01    -0.648 OA
ATOM    200  OD2 ASP A  13     -25.260 -54.434  92.061  1.00 88.72    -0.648 OA
ATOM    201  N   GLU A  14     -24.061 -56.691  87.211  1.00 55.85    -0.346 N 
ATOM    202  HN  GLU A  14     -24.711 -55.907  87.150  1.00  0.00     0.163 HD
ATOM    203  CA  GLU A  14     -24.077 -57.694  86.145  1.00 56.39     0.090 C 
ATOM    204  HA  GLU A  14     -24.133 -58.705  86.612  1.00  0.00     0.087 H 
ATOM    205  C   GLU A  14     -22.770 -57.596  85.358  1.00 59.31     0.241 C 
ATOM    206  O   GLU A  14     -22.195 -58.631  85.013  1.00 59.93    -0.271 OA
ATOM    207  CB  GLU A  14     -25.289 -57.519  85.221  1.00 58.77    -0.029 C 
ATOM    208  HB1 GLU A  14     -25.348 -56.469  84.851  1.00  0.00     0.037 H 
ATOM    209  HB2 GLU A  14     -25.123 -58.052  84.256  1.00  0.00     0.037 H 
ATOM    210  CG  GLU A  14     -26.622 -57.942  85.842  1.00 70.42     0.018 C 
ATOM    211  HG1 GLU A  14     -26.652 -57.629  86.912  1.00  0.00     0.049 H 
ATOM    212  HG2 GLU A  14     -26.648 -59.051  85.952  1.00  0.00     0.049 H 
ATOM    213  CD  GLU A  14     -27.886 -57.470  85.137  1.00 87.39     0.172 C 
ATOM    214  OE1 GLU A  14     -27.773 -56.665  84.184  1.00 91.42    -0.648 OA
ATOM    215  OE2 GLU A  14     -28.995 -57.900  85.536  1.00 69.38    -0.648 OA
ATOM    216  N   ALA A  15     -22.289 -56.357  85.102  1.00 53.49    -0.346 N 
ATOM    217  HN  ALA A  15     -22.829 -55.553  85.422  1.00  0.00     0.163 HD
ATOM    218  CA  ALA A  15     -21.031 -56.109  84.388  1.00 51.52     0.086 C 
ATOM    219  HA  ALA A  15     -21.093 -56.598  83.388  1.00  0.00     0.086 H 
ATOM    220  C   ALA A  15     -19.837 -56.709  85.147  1.00 53.50     0.240 C 
ATOM    221  O   ALA A  15     -18.991 -57.380  84.540  1.00 53.16    -0.271 OA
ATOM    222  CB  ALA A  15     -20.830 -54.611  84.178  1.00 50.82    -0.049 C 
ATOM    223  HB1 ALA A  15     -21.696 -54.176  83.627  1.00  0.00     0.030 H 
ATOM    224  HB2 ALA A  15     -19.862 -54.389  83.671  1.00  0.00     0.030 H 
ATOM    225  HB3 ALA A  15     -20.639 -54.079  85.139  1.00  0.00     0.030 H 
ATOM    226  N   SER A  16     -19.791 -56.501  86.474  1.00 49.05    -0.344 N 
ATOM    227  HN  SER A  16     -20.522 -55.938  86.908  1.00  0.00     0.163 HD
ATOM    228  CA  SER A  16     -18.733 -57.051  87.320  1.00 50.20     0.109 C 
ATOM    229  HA  SER A  16     -17.747 -56.756  86.890  1.00  0.00     0.090 H 
ATOM    230  C   SER A  16     -18.814 -58.596  87.346  1.00 57.04     0.243 C 
ATOM    231  O   SER A  16     -17.791 -59.259  87.267  1.00 56.69    -0.271 OA
ATOM    232  CB  SER A  16     -18.839 -56.472  88.727  1.00 54.82     0.044 C 
ATOM    233  HB1 SER A  16     -19.885 -56.516  89.110  1.00  0.00     0.077 H 
ATOM    234  HB2 SER A  16     -18.704 -55.365  88.725  1.00  0.00     0.077 H 
ATOM    235  OG  SER A  16     -17.935 -57.104  89.613  1.00 64.32    -0.398 OA
ATOM    236  HG  SER A  16     -18.001 -56.743  90.489  1.00  0.00     0.209 HD
ATOM    237  N   ALA A  17     -20.034 -59.157  87.412  1.00 56.20    -0.346 N 
ATOM    238  HN  ALA A  17     -20.840 -58.535  87.474  1.00  0.00     0.163 HD
ATOM    239  CA  ALA A  17     -20.287 -60.605  87.401  1.00 58.25     0.086 C 
ATOM    240  HA  ALA A  17     -19.679 -61.078  88.207  1.00  0.00     0.086 H 
ATOM    241  C   ALA A  17     -19.873 -61.211  86.056  1.00 60.05     0.240 C 
ATOM    242  O   ALA A  17     -19.288 -62.299  86.026  1.00 62.34    -0.271 OA
ATOM    243  CB  ALA A  17     -21.770 -60.887  87.677  1.00 62.10    -0.049 C 
ATOM    244  HB1 ALA A  17     -21.962 -61.985  87.669  1.00  0.00     0.030 H 
ATOM    245  HB2 ALA A  17     -22.436 -60.343  86.968  1.00  0.00     0.030 H 
ATOM    246  HB3 ALA A  17     -22.115 -60.411  88.625  1.00  0.00     0.030 H 
ATOM    247  N   TYR A  18     -20.152 -60.494  84.952  1.00 53.18    -0.346 N 
ATOM    248  HN  TYR A  18     -20.643 -59.608  85.073  1.00  0.00     0.163 HD
ATOM    249  CA  TYR A  18     -19.799 -60.897  83.589  1.00 52.18     0.093 C 
ATOM    250  HA  TYR A  18     -20.249 -61.898  83.390  1.00  0.00     0.088 H 
ATOM    251  C   TYR A  18     -18.262 -61.017  83.461  1.00 54.03     0.241 C 
ATOM    252  O   TYR A  18     -17.764 -62.036  82.989  1.00 56.16    -0.271 OA
ATOM    253  CB  TYR A  18     -20.372 -59.885  82.555  1.00 50.61    -0.014 C 
ATOM    254  HB1 TYR A  18     -21.486 -59.867  82.604  1.00  0.00     0.043 H 
ATOM    255  HB2 TYR A  18     -20.150 -58.839  82.870  1.00  0.00     0.043 H 
ATOM    256  CG  TYR A  18     -19.909 -60.118  81.132  1.00 50.64    -0.056 A 
ATOM    257  CD1 TYR A  18     -20.609 -60.962  80.279  1.00 55.07    -0.074 A 
ATOM    258  HD1 TYR A  18     -21.528 -61.455  80.639  1.00  0.00     0.084 H 
ATOM    259  CD2 TYR A  18     -18.762 -59.504  80.644  1.00 48.21    -0.074 A 
ATOM    260  HD2 TYR A  18     -18.198 -58.817  81.297  1.00  0.00     0.084 H 
ATOM    261  CE1 TYR A  18     -20.172 -61.198  78.976  1.00 56.06    -0.051 A 
ATOM    262  HE1 TYR A  18     -20.745 -61.868  78.313  1.00  0.00     0.087 H 
ATOM    263  CE2 TYR A  18     -18.310 -59.737  79.348  1.00 48.23    -0.051 A 
ATOM    264  HE2 TYR A  18     -17.392 -59.245  78.985  1.00  0.00     0.087 H 
ATOM    265  CZ  TYR A  18     -19.015 -60.587  78.517  1.00 59.71     0.065 A 
ATOM    266  OH  TYR A  18     -18.558 -60.812  77.241  1.00 63.51    -0.361 OA
ATOM    267  HH  TYR A  18     -17.765 -60.393  76.927  1.00  0.00     0.217 HD
ATOM    268  N   CYS A  19     -17.521 -59.987  83.881  1.00 47.68    -0.345 N 
ATOM    269  HN  CYS A  19     -17.986 -59.167  84.271  1.00  0.00     0.163 HD
ATOM    270  CA  CYS A  19     -16.057 -60.006  83.796  1.00 45.52     0.098 C 
ATOM    271  HA  CYS A  19     -15.784 -60.145  82.724  1.00  0.00     0.088 H 
ATOM    272  C   CYS A  19     -15.480 -61.186  84.576  1.00 53.05     0.241 C 
ATOM    273  O   CYS A  19     -14.675 -61.930  84.023  1.00 54.96    -0.271 OA
ATOM    274  CB  CYS A  19     -15.447 -58.685  84.260  1.00 43.15     0.013 C 
ATOM    275  HB1 CYS A  19     -15.767 -58.455  85.303  1.00  0.00     0.053 H 
ATOM    276  HB2 CYS A  19     -14.349 -58.799  84.417  1.00  0.00     0.053 H 
ATOM    277  SG  CYS A  19     -15.785 -57.276  83.172  1.00 44.59    -0.095 SA
ATOM    278  N   GLN A  20     -15.912 -61.373  85.822  1.00 50.67    -0.346 N 
ATOM    279  HN  GLN A  20     -16.633 -60.737  86.164  1.00  0.00     0.163 HD
ATOM    280  CA  GLN A  20     -15.446 -62.407  86.743  1.00 54.09     0.090 C 
ATOM    281  HA  GLN A  20     -14.334 -62.332  86.787  1.00  0.00     0.087 H 
ATOM    282  C   GLN A  20     -15.788 -63.840  86.301  1.00 64.65     0.241 C 
ATOM    283  O   GLN A  20     -15.002 -64.760  86.575  1.00 68.38    -0.271 OA
ATOM    284  CB  GLN A  20     -15.975 -62.139  88.160  1.00 57.71    -0.030 C 
ATOM    285  HB1 GLN A  20     -17.086 -62.042  88.174  1.00  0.00     0.037 H 
ATOM    286  HB2 GLN A  20     -15.876 -63.037  88.814  1.00  0.00     0.037 H 
ATOM    287  CG  GLN A  20     -15.289 -60.907  88.778  1.00 77.40     0.011 C 
ATOM    288  HG1 GLN A  20     -15.508 -60.001  88.166  1.00  0.00     0.047 H 
ATOM    289  HG2 GLN A  20     -14.185 -60.976  88.641  1.00  0.00     0.047 H 
ATOM    290  CD  GLN A  20     -15.613 -60.643  90.224  1.00 97.62     0.215 C 
ATOM    291  OE1 GLN A  20     -15.709 -61.550  91.057  1.00 96.46    -0.274 OA
ATOM    292  NE2 GLN A  20     -15.688 -59.372  90.572  1.00 89.27    -0.370 N 
ATOM    293 1HE2 GLN A  20     -15.908 -59.193  91.552  1.00  0.00     0.159 HD
ATOM    294 2HE2 GLN A  20     -15.609 -58.623  89.884  1.00  0.00     0.159 HD
ATOM    295  N   GLN A  21     -16.921 -64.034  85.601  1.00 60.91    -0.346 N 
ATOM    296  HN  GLN A  21     -17.535 -63.237  85.435  1.00  0.00     0.163 HD
ATOM    297  CA  GLN A  21     -17.311 -65.347  85.066  1.00 63.57     0.090 C 
ATOM    298  HA  GLN A  21     -17.256 -66.100  85.887  1.00  0.00     0.087 H 
ATOM    299  C   GLN A  21     -16.343 -65.755  83.960  1.00 63.94     0.241 C 
ATOM    300  O   GLN A  21     -16.059 -66.937  83.780  1.00 64.34    -0.271 OA
ATOM    301  CB  GLN A  21     -18.755 -65.300  84.534  1.00 66.63    -0.030 C 
ATOM    302  HB1 GLN A  21     -19.340 -64.514  85.067  1.00  0.00     0.037 H 
ATOM    303  HB2 GLN A  21     -18.774 -64.884  83.500  1.00  0.00     0.037 H 
ATOM    304  CG  GLN A  21     -19.491 -66.634  84.583  1.00 93.60     0.011 C 
ATOM    305  HG1 GLN A  21     -20.483 -66.552  84.082  1.00  0.00     0.047 H 
ATOM    306  HG2 GLN A  21     -19.001 -67.376  83.911  1.00  0.00     0.047 H 
ATOM    307  CD  GLN A  21     -19.646 -67.202  85.978  1.00126.07     0.215 C 
ATOM    308  OE1 GLN A  21     -20.185 -66.552  86.885  1.00122.65    -0.274 OA
ATOM    309  NE2 GLN A  21     -19.173 -68.432  86.174  1.00125.38    -0.370 N 
ATOM    310 1HE2 GLN A  21     -19.277 -68.815  87.114  1.00  0.00     0.159 HD
ATOM    311 2HE2 GLN A  21     -18.729 -68.967  85.427  1.00  0.00     0.159 HD
ATOM    312  N   ARG A  22     -15.813 -64.747  83.253  1.00 57.73    -0.346 N 
ATOM    313  HN  ARG A  22     -16.107 -63.801  83.496  1.00  0.00     0.163 HD
ATOM    314  CA  ARG A  22     -14.851 -64.887  82.165  1.00 57.10     0.089 C 
ATOM    315  HA  ARG A  22     -15.020 -65.878  81.683  1.00  0.00     0.087 H 
ATOM    316  C   ARG A  22     -13.389 -64.841  82.659  1.00 60.03     0.241 C 
ATOM    317  O   ARG A  22     -12.486 -64.729  81.833  1.00 57.73    -0.271 OA
ATOM    318  CB  ARG A  22     -15.089 -63.803  81.110  1.00 56.32    -0.036 C 
ATOM    319  HB1 ARG A  22     -14.968 -62.786  81.551  1.00  0.00     0.036 H 
ATOM    320  HB2 ARG A  22     -14.257 -63.781  80.368  1.00  0.00     0.036 H 
ATOM    321  CG  ARG A  22     -16.438 -63.934  80.409  1.00 62.95    -0.048 C 
ATOM    322  HG1 ARG A  22     -16.647 -64.988  80.110  1.00  0.00     0.035 H 
ATOM    323  HG2 ARG A  22     -17.287 -63.788  81.118  1.00  0.00     0.035 H 
ATOM    324  CD  ARG A  22     -16.526 -62.991  79.230  1.00 64.48     0.009 C 
ATOM    325  HD1 ARG A  22     -16.416 -61.929  79.552  1.00  0.00     0.064 H 
ATOM    326  HD2 ARG A  22     -17.564 -62.945  78.826  1.00  0.00     0.064 H 
ATOM    327  NE  ARG A  22     -15.560 -63.331  78.179  1.00 76.64    -0.227 N 
ATOM    328  HE  ARG A  22     -14.622 -62.937  78.254  1.00  0.00     0.177 HD
ATOM    329  CZ  ARG A  22     -15.819 -64.116  77.135  1.00102.61     0.665 C 
ATOM    330  NH1 ARG A  22     -14.871 -64.378  76.243  1.00 98.75    -0.235 N 
ATOM    331 1HH1 ARG A  22     -15.069 -64.979  75.443  1.00  0.00     0.174 HD
ATOM    332 2HH1 ARG A  22     -13.944 -63.971  76.368  1.00  0.00     0.174 HD
ATOM    333  NH2 ARG A  22     -17.024 -64.645  76.973  1.00 92.67    -0.235 N 
ATOM    334 1HH2 ARG A  22     -17.222 -65.246  76.173  1.00  0.00     0.174 HD
ATOM    335 2HH2 ARG A  22     -17.752 -64.444  77.658  1.00  0.00     0.174 HD
ATOM    336  N   TYR A  23     -13.157 -64.988  83.993  1.00 58.71    -0.346 N 
ATOM    337  HN  TYR A  23     -13.972 -65.095  84.597  1.00  0.00     0.163 HD
ATOM    338  CA  TYR A  23     -11.832 -65.006  84.642  1.00 57.53     0.093 C 
ATOM    339  HA  TYR A  23     -11.996 -65.101  85.741  1.00  0.00     0.088 H 
ATOM    340  C   TYR A  23     -11.061 -63.677  84.395  1.00 59.10     0.241 C 
ATOM    341  O   TYR A  23      -9.835 -63.682  84.208  1.00 59.77    -0.271 OA
ATOM    342  CB  TYR A  23     -11.002 -66.228  84.187  1.00 59.43    -0.014 C 
ATOM    343  HB1 TYR A  23     -10.031 -66.266  84.733  1.00  0.00     0.043 H 
ATOM    344  HB2 TYR A  23     -10.628 -66.081  83.147  1.00  0.00     0.043 H 
ATOM    345  CG  TYR A  23     -11.731 -67.550  84.308  1.00 64.32    -0.056 A 
ATOM    346  CD1 TYR A  23     -11.806 -68.218  85.523  1.00 70.62    -0.074 A 
ATOM    347  HD1 TYR A  23     -11.297 -67.794  86.405  1.00  0.00     0.084 H 
ATOM    348  CD2 TYR A  23     -12.359 -68.128  83.207  1.00 64.93    -0.074 A 
ATOM    349  HD2 TYR A  23     -12.297 -67.628  82.226  1.00  0.00     0.084 H 
ATOM    350  CE1 TYR A  23     -12.513 -69.416  85.651  1.00 76.61    -0.051 A 
ATOM    351  HE1 TYR A  23     -12.580 -69.917  86.632  1.00  0.00     0.087 H 
ATOM    352  CE2 TYR A  23     -13.063 -69.324  83.319  1.00 70.16    -0.051 A 
ATOM    353  HE2 TYR A  23     -13.566 -69.754  82.437  1.00  0.00     0.087 H 
ATOM    354  CZ  TYR A  23     -13.130 -69.974  84.542  1.00 81.08     0.065 A 
ATOM    355  OH  TYR A  23     -13.792 -71.178  84.651  1.00 83.07    -0.361 OA
ATOM    356  HH  TYR A  23     -13.838 -71.623  85.489  1.00  0.00     0.217 HD
ATOM    357  N   THR A  24     -11.797 -62.537  84.397  1.00 51.49    -0.344 N 
ATOM    358  HN  THR A  24     -12.801 -62.631  84.551  1.00  0.00     0.163 HD
ATOM    359  CA  THR A  24     -11.271 -61.171  84.196  1.00 46.51     0.113 C 
ATOM    360  HA  THR A  24     -10.172 -61.183  84.383  1.00  0.00     0.091 H 
ATOM    361  C   THR A  24     -11.935 -60.231  85.229  1.00 53.37     0.243 C 
ATOM    362  O   THR A  24     -12.687 -60.700  86.099  1.00 55.42    -0.271 OA
ATOM    363  CB  THR A  24     -11.519 -60.698  82.736  1.00 44.12     0.060 C 
ATOM    364  HB  THR A  24     -11.109 -59.667  82.629  1.00  0.00     0.086 H 
ATOM    365  OG1 THR A  24     -12.922 -60.653  82.462  1.00 50.20    -0.393 OA
ATOM    366  HG1 THR A  24     -13.334 -60.100  83.115  1.00  0.00     0.210 HD
ATOM    367  CG2 THR A  24     -10.861 -61.582  81.693  1.00 39.93    -0.050 C 
ATOM    368 1HG2 THR A  24      -9.767 -61.617  81.907  1.00  0.00     0.031 H 
ATOM    369 2HG2 THR A  24     -11.085 -61.257  80.650  1.00  0.00     0.031 H 
ATOM    370 3HG2 THR A  24     -11.321 -62.596  81.637  1.00  0.00     0.031 H 
ATOM    371  N   HIS A  25     -11.672 -58.907  85.136  1.00 48.39    -0.346 N 
ATOM    372  HN  HIS A  25     -11.028 -58.594  84.410  1.00  0.00     0.163 HD
ATOM    373  CA  HIS A  25     -12.265 -57.890  86.026  1.00 48.28     0.094 C 
ATOM    374  HA  HIS A  25     -13.224 -58.285  86.435  1.00  0.00     0.088 H 
ATOM    375  C   HIS A  25     -12.547 -56.630  85.256  1.00 46.01     0.241 C 
ATOM    376  O   HIS A  25     -11.896 -56.412  84.250  1.00 40.95    -0.271 OA
ATOM    377  CB  HIS A  25     -11.321 -57.558  87.200  1.00 50.78     0.002 C 
ATOM    378  HB1 HIS A  25     -11.721 -56.700  87.789  1.00  0.00     0.046 H 
ATOM    379  HB2 HIS A  25     -10.375 -57.105  86.821  1.00  0.00     0.046 H 
ATOM    380  CG  HIS A  25     -11.021 -58.711  88.100  1.00 57.15     0.028 A 
ATOM    381  ND1 HIS A  25      -9.953 -59.561  87.860  1.00 59.43    -0.354 N 
ATOM    382  HD1 HIS A  25      -9.289 -59.510  87.088  1.00  0.00     0.166 HD
ATOM    383  CD2 HIS A  25     -11.655 -59.119  89.219  1.00 62.16    -0.000 A 
ATOM    384  HD2 HIS A  25     -12.549 -58.659  89.674  1.00  0.00     0.114 H 
ATOM    385  CE1 HIS A  25      -9.972 -60.453  88.840  1.00 61.76     0.040 A 
ATOM    386  HE1 HIS A  25      -9.251 -61.281  88.940  1.00  0.00     0.140 H 
ATOM    387  NE2 HIS A  25     -10.969 -60.223  89.685  1.00 64.10    -0.360 N 
ATOM    388  HE2 HIS A  25     -11.188 -60.762  90.523  1.00  0.00     0.166 HD
ATOM    389  N   LEU A  26     -13.472 -55.766  85.749  1.00 43.33    -0.346 N 
ATOM    390  HN  LEU A  26     -14.003 -56.034  86.578  1.00  0.00     0.163 HD
ATOM    391  CA  LEU A  26     -13.738 -54.448  85.126  1.00 41.55     0.089 C 
ATOM    392  HA  LEU A  26     -14.060 -54.607  84.070  1.00  0.00     0.087 H 
ATOM    393  C   LEU A  26     -12.431 -53.641  85.130  1.00 45.87     0.241 C 
ATOM    394  O   LEU A  26     -11.740 -53.685  86.154  1.00 42.86    -0.271 OA
ATOM    395  CB  LEU A  26     -14.851 -53.690  85.877  1.00 42.02    -0.035 C 
ATOM    396  HB1 LEU A  26     -14.804 -52.605  85.624  1.00  0.00     0.037 H 
ATOM    397  HB2 LEU A  26     -14.613 -53.655  86.966  1.00  0.00     0.037 H 
ATOM    398  CG  LEU A  26     -16.255 -54.196  85.681  1.00 47.03    -0.059 C 
ATOM    399  HG  LEU A  26     -16.244 -55.306  85.781  1.00  0.00     0.038 H 
ATOM    400  CD1 LEU A  26     -17.168 -53.634  86.745  1.00 48.68    -0.073 C 
ATOM    401 1HD1 LEU A  26     -16.778 -53.890  87.758  1.00  0.00     0.028 H 
ATOM    402 2HD1 LEU A  26     -18.223 -53.966  86.608  1.00  0.00     0.028 H 
ATOM    403 3HD1 LEU A  26     -17.325 -52.537  86.623  1.00  0.00     0.028 H 
ATOM    404  CD2 LEU A  26     -16.792 -53.843  84.286  1.00 49.58    -0.073 C 
ATOM    405 1HD2 LEU A  26     -16.118 -54.258  83.501  1.00  0.00     0.028 H 
ATOM    406 2HD2 LEU A  26     -16.949 -52.746  84.164  1.00  0.00     0.028 H 
ATOM    407 3HD2 LEU A  26     -17.847 -54.175  84.149  1.00  0.00     0.028 H 
ATOM    408  N   VAL A  27     -12.076 -52.940  84.001  1.00 44.87    -0.346 N 
ATOM    409  HN  VAL A  27     -12.721 -52.933  83.211  1.00  0.00     0.163 HD
ATOM    410  CA  VAL A  27     -10.804 -52.197  83.878  1.00 45.98     0.092 C 
ATOM    411  HA  VAL A  27     -10.007 -52.977  83.864  1.00  0.00     0.088 H 
ATOM    412  C   VAL A  27     -10.528 -51.345  85.162  1.00 54.86     0.241 C 
ATOM    413  O   VAL A  27     -11.312 -50.488  85.555  1.00 50.37    -0.271 OA
ATOM    414  CB  VAL A  27     -10.599 -51.377  82.578  1.00 49.29    -0.033 C 
ATOM    415  HB  VAL A  27      -9.627 -50.838  82.669  1.00  0.00     0.042 H 
ATOM    416  CG1 VAL A  27     -10.510 -52.279  81.371  1.00 48.57    -0.071 C 
ATOM    417 1HG1 VAL A  27      -9.712 -53.044  81.519  1.00  0.00     0.028 H 
ATOM    418 2HG1 VAL A  27     -10.363 -51.701  80.429  1.00  0.00     0.028 H 
ATOM    419 3HG1 VAL A  27     -11.493 -52.745  81.126  1.00  0.00     0.028 H 
ATOM    420  CG2 VAL A  27     -11.668 -50.352  82.380  1.00 49.60    -0.071 C 
ATOM    421 1HG2 VAL A  27     -11.734 -49.686  83.272  1.00  0.00     0.028 H 
ATOM    422 2HG2 VAL A  27     -12.651 -50.818  82.135  1.00  0.00     0.028 H 
ATOM    423 3HG2 VAL A  27     -11.521 -49.774  81.438  1.00  0.00     0.028 H 
ATOM    424  N   ALA A  28      -9.412 -51.683  85.829  1.00 59.15    -0.346 N 
ATOM    425  HN  ALA A  28      -8.826 -52.392  85.389  1.00  0.00     0.163 HD
ATOM    426  CA  ALA A  28      -8.934 -51.160  87.107  1.00 65.01     0.086 C 
ATOM    427  HA  ALA A  28      -9.732 -50.532  87.566  1.00  0.00     0.086 H 
ATOM    428  C   ALA A  28      -7.665 -50.339  86.984  1.00 77.92     0.240 C 
ATOM    429  O   ALA A  28      -7.062 -50.003  88.020  1.00 82.47    -0.271 OA
ATOM    430  CB  ALA A  28      -8.633 -52.345  88.033  1.00 67.40    -0.049 C 
ATOM    431  HB1 ALA A  28      -9.566 -52.949  88.123  1.00  0.00     0.030 H 
ATOM    432  HB2 ALA A  28      -8.223 -52.030  89.021  1.00  0.00     0.030 H 
ATOM    433  HB3 ALA A  28      -7.758 -52.948  87.696  1.00  0.00     0.030 H 
ATOM    434  N   ILE A  29      -7.204 -50.053  85.753  1.00 75.17    -0.346 N 
ATOM    435  HN  ILE A  29      -7.755 -50.270  84.923  1.00  0.00     0.163 HD
ATOM    436  CA  ILE A  29      -5.884 -49.419  85.640  1.00 77.76     0.092 C 
ATOM    437  HA  ILE A  29      -5.368 -49.627  86.607  1.00  0.00     0.088 H 
ATOM    438  C   ILE A  29      -5.913 -47.835  85.503  1.00 84.74     0.241 C 
ATOM    439  O   ILE A  29      -5.570 -47.206  86.506  1.00 88.54    -0.271 OA
ATOM    440  CB  ILE A  29      -5.010 -50.108  84.541  1.00 79.24    -0.030 C 
ATOM    441  HB  ILE A  29      -4.996 -51.193  84.799  1.00  0.00     0.043 H 
ATOM    442  CG1 ILE A  29      -3.531 -49.636  84.616  1.00 82.07    -0.063 C 
ATOM    443 1HG1 ILE A  29      -3.466 -48.556  84.347  1.00  0.00     0.033 H 
ATOM    444 2HG1 ILE A  29      -3.200 -49.599  85.680  1.00  0.00     0.033 H 
ATOM    445  CG2 ILE A  29      -5.588 -50.022  83.101  1.00 76.32    -0.071 C 
ATOM    446 1HG2 ILE A  29      -6.649 -50.361  83.047  1.00  0.00     0.028 H 
ATOM    447 2HG2 ILE A  29      -4.950 -50.582  82.378  1.00  0.00     0.028 H 
ATOM    448 3HG2 ILE A  29      -5.472 -48.995  82.682  1.00  0.00     0.028 H 
ATOM    449  CD1 ILE A  29      -2.498 -50.458  83.767  1.00 85.31    -0.076 C 
ATOM    450 1HD1 ILE A  29      -1.437 -50.119  83.821  1.00  0.00     0.027 H 
ATOM    451 2HD1 ILE A  29      -2.829 -50.495  82.703  1.00  0.00     0.027 H 
ATOM    452 3HD1 ILE A  29      -2.563 -51.538  84.036  1.00  0.00     0.027 H 
ATOM    453  N   GLN A  30      -6.184 -47.227  84.321  1.00 79.24    -0.346 N 
ATOM    454  HN  GLN A  30      -6.382 -47.861  83.547  1.00  0.00     0.163 HD
ATOM    455  CA  GLN A  30      -6.238 -45.785  83.977  1.00 80.99     0.090 C 
ATOM    456  HA  GLN A  30      -6.651 -45.743  82.942  1.00  0.00     0.087 H 
ATOM    457  C   GLN A  30      -4.856 -45.103  83.895  1.00 87.60     0.241 C 
ATOM    458  O   GLN A  30      -4.169 -44.839  84.889  1.00 91.52    -0.271 OA
ATOM    459  CB  GLN A  30      -7.183 -44.926  84.828  1.00 84.32    -0.030 C 
ATOM    460  HB1 GLN A  30      -7.161 -43.864  84.488  1.00  0.00     0.037 H 
ATOM    461  HB2 GLN A  30      -6.778 -44.801  85.859  1.00  0.00     0.037 H 
ATOM    462  CG  GLN A  30      -8.620 -45.446  84.874  1.00100.62     0.011 C 
ATOM    463  HG1 GLN A  30      -8.608 -46.518  85.181  1.00  0.00     0.047 H 
ATOM    464  HG2 GLN A  30      -9.147 -44.981  85.740  1.00  0.00     0.047 H 
ATOM    465  CD  GLN A  30      -9.475 -45.298  83.644  1.00123.12     0.215 C 
ATOM    466  OE1 GLN A  30      -9.458 -44.283  82.936  1.00124.35    -0.274 OA
ATOM    467  NE2 GLN A  30     -10.317 -46.289  83.430  1.00111.18    -0.370 N 
ATOM    468 1HE2 GLN A  30     -10.331 -47.126  84.013  1.00  0.00     0.159 HD
ATOM    469 2HE2 GLN A  30     -10.896 -46.189  82.597  1.00  0.00     0.159 HD
ATOM    470  N   ASN A  31      -4.480 -44.844  82.649  1.00 81.73    -0.346 N 
ATOM    471  HN  ASN A  31      -5.091 -45.207  81.917  1.00  0.00     0.163 HD
ATOM    472  CA  ASN A  31      -3.309 -44.109  82.189  1.00 83.75     0.097 C 
ATOM    473  HA  ASN A  31      -3.220 -43.206  82.837  1.00  0.00     0.088 H 
ATOM    474  C   ASN A  31      -3.591 -43.614  80.784  1.00 86.52     0.241 C 
ATOM    475  O   ASN A  31      -4.459 -44.167  80.098  1.00 83.45    -0.271 OA
ATOM    476  CB  ASN A  31      -1.970 -44.864  82.289  1.00 83.52     0.036 C 
ATOM    477  HB1 ASN A  31      -1.607 -44.823  83.342  1.00  0.00     0.051 H 
ATOM    478  HB2 ASN A  31      -1.180 -44.274  81.768  1.00  0.00     0.051 H 
ATOM    479  CG  ASN A  31      -1.919 -46.268  81.813  1.00100.78     0.217 C 
ATOM    480  OD1 ASN A  31      -1.662 -46.541  80.650  1.00 91.57    -0.274 OA
ATOM    481  ND2 ASN A  31      -1.988 -47.187  82.747  1.00 96.94    -0.370 N 
ATOM    482 1HD2 ASN A  31      -2.203 -46.959  83.718  1.00  0.00     0.159 HD
ATOM    483 2HD2 ASN A  31      -1.953 -48.152  82.420  1.00  0.00     0.159 HD
ATOM    484  N   LYS A  32      -2.936 -42.507  80.402  1.00 85.36    -0.346 N 
ATOM    485  HN  LYS A  32      -2.276 -42.109  81.070  1.00  0.00     0.163 HD
ATOM    486  CA  LYS A  32      -3.077 -41.815  79.118  1.00 86.15     0.089 C 
ATOM    487  HA  LYS A  32      -4.082 -41.333  79.086  1.00  0.00     0.087 H 
ATOM    488  C   LYS A  32      -2.971 -42.801  77.935  1.00 85.95     0.241 C 
ATOM    489  O   LYS A  32      -3.835 -42.780  77.057  1.00 84.70    -0.271 OA
ATOM    490  CB  LYS A  32      -1.999 -40.708  79.013  1.00 94.12    -0.038 C 
ATOM    491  HB1 LYS A  32      -1.009 -41.164  78.778  1.00  0.00     0.036 H 
ATOM    492  HB2 LYS A  32      -1.790 -40.286  80.024  1.00  0.00     0.036 H 
ATOM    493  CG  LYS A  32      -2.297 -39.572  78.025  1.00112.05    -0.061 C 
ATOM    494  HG1 LYS A  32      -3.087 -38.894  78.426  1.00  0.00     0.033 H 
ATOM    495  HG2 LYS A  32      -2.828 -39.959  77.124  1.00  0.00     0.033 H 
ATOM    496  CD  LYS A  32      -1.037 -38.770  77.620  1.00127.85    -0.043 C 
ATOM    497  HD1 LYS A  32      -1.289 -37.701  77.430  1.00  0.00     0.035 H 
ATOM    498  HD2 LYS A  32      -0.349 -38.642  78.488  1.00  0.00     0.035 H 
ATOM    499  CE  LYS A  32      -0.307 -39.376  76.433  1.00138.80     0.080 C 
ATOM    500  HE1 LYS A  32      -1.021 -39.676  75.631  1.00  0.00     0.075 H 
ATOM    501  HE2 LYS A  32       0.109 -40.379  76.685  1.00  0.00     0.075 H 
ATOM    502  NZ  LYS A  32       0.750 -38.474  75.902  1.00153.79    -0.079 N 
ATOM    503  HZ1 LYS A  32       1.240 -38.881  75.105  1.00  0.00     0.274 HD
ATOM    504  HZ2 LYS A  32       1.403 -38.200  76.636  1.00  0.00     0.274 HD
ATOM    505  HZ3 LYS A  32       0.370 -37.556  75.672  1.00  0.00     0.274 HD
ATOM    506  N   GLU A  33      -1.948 -43.676  77.939  1.00 80.41    -0.346 N 
ATOM    507  HN  GLU A  33      -1.313 -43.670  78.738  1.00  0.00     0.163 HD
ATOM    508  CA  GLU A  33      -1.694 -44.636  76.862  1.00 78.24     0.090 C 
ATOM    509  HA  GLU A  33      -1.617 -44.062  75.909  1.00  0.00     0.087 H 
ATOM    510  C   GLU A  33      -2.843 -45.633  76.709  1.00 75.62     0.241 C 
ATOM    511  O   GLU A  33      -3.282 -45.882  75.584  1.00 75.68    -0.271 OA
ATOM    512  CB  GLU A  33      -0.354 -45.380  77.070  1.00 80.06    -0.029 C 
ATOM    513  HB1 GLU A  33      -0.274 -46.231  76.355  1.00  0.00     0.037 H 
ATOM    514  HB2 GLU A  33      -0.371 -45.936  78.036  1.00  0.00     0.037 H 
ATOM    515  CG  GLU A  33       0.899 -44.508  76.989  1.00 97.46     0.018 C 
ATOM    516  HG1 GLU A  33       0.815 -43.799  76.132  1.00  0.00     0.049 H 
ATOM    517  HG2 GLU A  33       1.768 -45.121  76.655  1.00  0.00     0.049 H 
ATOM    518  CD  GLU A  33       1.257 -43.748  78.258  1.00122.62     0.172 C 
ATOM    519  OE1 GLU A  33       1.555 -44.412  79.278  1.00118.10    -0.648 OA
ATOM    520  OE2 GLU A  33       1.213 -42.495  78.242  1.00119.40    -0.648 OA
ATOM    521  N   GLU A  34      -3.340 -46.170  77.835  1.00 66.94    -0.346 N 
ATOM    522  HN  GLU A  34      -2.934 -45.862  78.719  1.00  0.00     0.163 HD
ATOM    523  CA  GLU A  34      -4.416 -47.161  77.900  1.00 62.51     0.090 C 
ATOM    524  HA  GLU A  34      -4.114 -48.036  77.278  1.00  0.00     0.087 H 
ATOM    525  C   GLU A  34      -5.737 -46.609  77.332  1.00 62.23     0.241 C 
ATOM    526  O   GLU A  34      -6.420 -47.317  76.594  1.00 57.61    -0.271 OA
ATOM    527  CB  GLU A  34      -4.574 -47.644  79.348  1.00 63.46    -0.029 C 
ATOM    528  HB1 GLU A  34      -4.549 -46.772  80.042  1.00  0.00     0.037 H 
ATOM    529  HB2 GLU A  34      -3.652 -48.183  79.669  1.00  0.00     0.037 H 
ATOM    530  CG  GLU A  34      -5.800 -48.500  79.639  1.00 79.25     0.018 C 
ATOM    531  HG1 GLU A  34      -5.500 -49.513  79.995  1.00  0.00     0.049 H 
ATOM    532  HG2 GLU A  34      -6.319 -48.783  78.694  1.00  0.00     0.049 H 
ATOM    533  CD  GLU A  34      -6.767 -47.851  80.611  1.00115.22     0.172 C 
ATOM    534  OE1 GLU A  34      -6.344 -46.914  81.325  1.00118.37    -0.648 OA
ATOM    535  OE2 GLU A  34      -7.938 -48.286  80.682  1.00116.61    -0.648 OA
ATOM    536  N   ILE A  35      -6.065 -45.342  77.650  1.00 61.70    -0.346 N 
ATOM    537  HN  ILE A  35      -5.431 -44.830  78.263  1.00  0.00     0.163 HD
ATOM    538  CA  ILE A  35      -7.271 -44.642  77.179  1.00 61.80     0.092 C 
ATOM    539  HA  ILE A  35      -8.145 -45.309  77.366  1.00  0.00     0.088 H 
ATOM    540  C   ILE A  35      -7.176 -44.417  75.688  1.00 65.06     0.241 C 
ATOM    541  O   ILE A  35      -8.146 -44.677  74.983  1.00 64.14    -0.271 OA
ATOM    542  CB  ILE A  35      -7.514 -43.323  77.945  1.00 67.98    -0.030 C 
ATOM    543  HB  ILE A  35      -6.574 -42.727  77.880  1.00  0.00     0.043 H 
ATOM    544  CG1 ILE A  35      -7.786 -43.582  79.436  1.00 68.18    -0.063 C 
ATOM    545 1HG1 ILE A  35      -6.822 -43.695  79.984  1.00  0.00     0.033 H 
ATOM    546 2HG1 ILE A  35      -8.181 -42.657  79.916  1.00  0.00     0.033 H 
ATOM    547  CG2 ILE A  35      -8.622 -42.490  77.303  1.00 70.18    -0.071 C 
ATOM    548 1HG2 ILE A  35      -8.797 -41.538  77.856  1.00  0.00     0.028 H 
ATOM    549 2HG2 ILE A  35      -9.563 -43.078  77.199  1.00  0.00     0.028 H 
ATOM    550 3HG2 ILE A  35      -8.414 -42.300  76.224  1.00  0.00     0.028 H 
ATOM    551  CD1 ILE A  35      -8.722 -44.787  79.755  1.00 80.60    -0.076 C 
ATOM    552 1HD1 ILE A  35      -8.919 -44.975  80.836  1.00  0.00     0.027 H 
ATOM    553 2HD1 ILE A  35      -8.327 -45.712  79.275  1.00  0.00     0.027 H 
ATOM    554 3HD1 ILE A  35      -9.686 -44.674  79.207  1.00  0.00     0.027 H 
ATOM    555  N   GLU A  36      -6.008 -43.959  75.209  1.00 63.30    -0.346 N 
ATOM    556  HN  GLU A  36      -5.261 -43.737  75.867  1.00  0.00     0.163 HD
ATOM    557  CA  GLU A  36      -5.768 -43.767  73.783  1.00 64.36     0.090 C 
ATOM    558  HA  GLU A  36      -6.529 -43.052  73.393  1.00  0.00     0.087 H 
ATOM    559  C   GLU A  36      -5.943 -45.097  73.055  1.00 61.45     0.241 C 
ATOM    560  O   GLU A  36      -6.590 -45.117  72.011  1.00 62.61    -0.271 OA
ATOM    561  CB  GLU A  36      -4.378 -43.175  73.531  1.00 69.07    -0.029 C 
ATOM    562  HB1 GLU A  36      -3.925 -43.610  72.610  1.00  0.00     0.037 H 
ATOM    563  HB2 GLU A  36      -3.648 -43.544  74.289  1.00  0.00     0.037 H 
ATOM    564  CG  GLU A  36      -4.369 -41.654  73.470  1.00 87.52     0.018 C 
ATOM    565  HG1 GLU A  36      -5.177 -41.243  74.120  1.00  0.00     0.049 H 
ATOM    566  HG2 GLU A  36      -4.724 -41.312  72.470  1.00  0.00     0.049 H 
ATOM    567  CD  GLU A  36      -3.045 -40.987  73.805  1.00124.48     0.172 C 
ATOM    568  OE1 GLU A  36      -1.983 -41.489  73.365  1.00119.12    -0.648 OA
ATOM    569  OE2 GLU A  36      -3.078 -39.933  74.480  1.00129.37    -0.648 OA
ATOM    570  N   TYR A  37      -5.432 -46.206  73.639  1.00 51.94    -0.346 N 
ATOM    571  HN  TYR A  37      -4.955 -46.104  74.535  1.00  0.00     0.163 HD
ATOM    572  CA  TYR A  37      -5.528 -47.552  73.050  1.00 47.41     0.093 C 
ATOM    573  HA  TYR A  37      -5.158 -47.494  72.000  1.00  0.00     0.088 H 
ATOM    574  C   TYR A  37      -6.992 -48.002  73.009  1.00 45.78     0.241 C 
ATOM    575  O   TYR A  37      -7.507 -48.292  71.924  1.00 45.15    -0.271 OA
ATOM    576  CB  TYR A  37      -4.646 -48.574  73.810  1.00 44.87    -0.014 C 
ATOM    577  HB1 TYR A  37      -4.805 -48.488  74.910  1.00  0.00     0.043 H 
ATOM    578  HB2 TYR A  37      -3.571 -48.283  73.753  1.00  0.00     0.043 H 
ATOM    579  CG  TYR A  37      -4.835 -50.001  73.356  1.00 41.25    -0.056 A 
ATOM    580  CD1 TYR A  37      -4.405 -50.414  72.098  1.00 42.71    -0.074 A 
ATOM    581  HD1 TYR A  37      -3.868 -49.703  71.448  1.00  0.00     0.084 H 
ATOM    582  CD2 TYR A  37      -5.499 -50.930  74.163  1.00 38.80    -0.074 A 
ATOM    583  HD2 TYR A  37      -5.855 -50.623  75.161  1.00  0.00     0.084 H 
ATOM    584  CE1 TYR A  37      -4.641 -51.711  71.646  1.00 41.93    -0.051 A 
ATOM    585  HE1 TYR A  37      -4.329 -52.008  70.631  1.00  0.00     0.087 H 
ATOM    586  CE2 TYR A  37      -5.719 -52.237  73.730  1.00 37.57    -0.051 A 
ATOM    587  HE2 TYR A  37      -6.246 -52.956  74.379  1.00  0.00     0.087 H 
ATOM    588  CZ  TYR A  37      -5.270 -52.627  72.477  1.00 43.00     0.065 A 
ATOM    589  OH  TYR A  37      -5.465 -53.911  72.039  1.00 41.33    -0.361 OA
ATOM    590  HH  TYR A  37      -5.896 -54.538  72.608  1.00  0.00     0.217 HD
ATOM    591  N   LEU A  38      -7.662 -48.013  74.178  1.00 39.47    -0.346 N 
ATOM    592  HN  LEU A  38      -7.160 -47.720  75.016  1.00  0.00     0.163 HD
ATOM    593  CA  LEU A  38      -9.060 -48.416  74.328  1.00 38.70     0.089 C 
ATOM    594  HA  LEU A  38      -9.146 -49.467  73.967  1.00  0.00     0.087 H 
ATOM    595  C   LEU A  38     -10.000 -47.558  73.474  1.00 45.38     0.241 C 
ATOM    596  O   LEU A  38     -10.883 -48.110  72.828  1.00 45.89    -0.271 OA
ATOM    597  CB  LEU A  38      -9.504 -48.396  75.805  1.00 37.90    -0.035 C 
ATOM    598  HB1 LEU A  38     -10.618 -48.405  75.858  1.00  0.00     0.037 H 
ATOM    599  HB2 LEU A  38      -9.284 -47.395  76.245  1.00  0.00     0.037 H 
ATOM    600  CG  LEU A  38      -8.930 -49.512  76.737  1.00 41.59    -0.059 C 
ATOM    601  HG  LEU A  38      -7.826 -49.380  76.819  1.00  0.00     0.038 H 
ATOM    602  CD1 LEU A  38      -9.531 -49.425  78.110  1.00 42.43    -0.073 C 
ATOM    603 1HD1 LEU A  38      -9.319 -48.399  78.492  1.00  0.00     0.028 H 
ATOM    604 2HD1 LEU A  38      -9.178 -50.230  78.795  1.00  0.00     0.028 H 
ATOM    605 3HD1 LEU A  38     -10.615 -49.686  78.132  1.00  0.00     0.028 H 
ATOM    606  CD2 LEU A  38      -9.217 -50.900  76.220  1.00 43.21    -0.073 C 
ATOM    607 1HD2 LEU A  38      -8.771 -50.965  75.200  1.00  0.00     0.028 H 
ATOM    608 2HD2 LEU A  38     -10.301 -51.161  76.242  1.00  0.00     0.028 H 
ATOM    609 3HD2 LEU A  38      -8.864 -51.705  76.905  1.00  0.00     0.028 H 
ATOM    610  N   ASN A  39      -9.777 -46.242  73.397  1.00 44.43    -0.346 N 
ATOM    611  HN  ASN A  39      -9.009 -45.828  73.925  1.00  0.00     0.163 HD
ATOM    612  CA  ASN A  39     -10.622 -45.392  72.564  1.00 47.96     0.097 C 
ATOM    613  HA  ASN A  39     -11.682 -45.645  72.799  1.00  0.00     0.088 H 
ATOM    614  C   ASN A  39     -10.409 -45.658  71.067  1.00 54.72     0.241 C 
ATOM    615  O   ASN A  39     -11.312 -45.396  70.281  1.00 58.60    -0.271 OA
ATOM    616  CB  ASN A  39     -10.425 -43.913  72.884  1.00 54.76     0.036 C 
ATOM    617  HB1 ASN A  39     -10.347 -43.745  73.984  1.00  0.00     0.051 H 
ATOM    618  HB2 ASN A  39      -9.410 -43.566  72.580  1.00  0.00     0.051 H 
ATOM    619  CG  ASN A  39     -11.495 -43.055  72.279  1.00 72.05     0.217 C 
ATOM    620  OD1 ASN A  39     -11.351 -42.576  71.164  1.00 70.28    -0.274 OA
ATOM    621  ND2 ASN A  39     -12.619 -42.948  72.935  1.00 56.31    -0.370 N 
ATOM    622 1HD2 ASN A  39     -13.347 -42.364  72.523  1.00  0.00     0.159 HD
ATOM    623 2HD2 ASN A  39     -12.739 -43.348  73.866  1.00  0.00     0.159 HD
ATOM    624  N   SER A  40      -9.256 -46.195  70.673  1.00 51.46    -0.344 N 
ATOM    625  HN  SER A  40      -8.534 -46.410  71.361  1.00  0.00     0.163 HD
ATOM    626  CA  SER A  40      -9.021 -46.477  69.266  1.00 53.73     0.109 C 
ATOM    627  HA  SER A  40      -9.564 -45.703  68.675  1.00  0.00     0.090 H 
ATOM    628  C   SER A  40      -9.580 -47.854  68.850  1.00 59.55     0.243 C 
ATOM    629  O   SER A  40      -9.999 -47.986  67.694  1.00 62.57    -0.271 OA
ATOM    630  CB  SER A  40      -7.537 -46.364  68.917  1.00 56.36     0.044 C 
ATOM    631  HB1 SER A  40      -7.385 -46.291  67.815  1.00  0.00     0.077 H 
ATOM    632  HB2 SER A  40      -7.125 -45.372  69.217  1.00  0.00     0.077 H 
ATOM    633  OG  SER A  40      -6.780 -47.424  69.471  1.00 60.19    -0.398 OA
ATOM    634  HG  SER A  40      -5.858 -47.354  69.254  1.00  0.00     0.209 HD
ATOM    635  N   ILE A  41      -9.628 -48.855  69.777  1.00 53.07    -0.346 N 
ATOM    636  HN  ILE A  41      -9.349 -48.655  70.738  1.00  0.00     0.163 HD
ATOM    637  CA  ILE A  41     -10.070 -50.213  69.430  1.00 51.17     0.092 C 
ATOM    638  HA  ILE A  41      -9.965 -50.302  68.323  1.00  0.00     0.088 H 
ATOM    639  C   ILE A  41     -11.545 -50.502  69.746  1.00 55.28     0.241 C 
ATOM    640  O   ILE A  41     -12.077 -51.428  69.127  1.00 58.44    -0.271 OA
ATOM    641  CB  ILE A  41      -9.174 -51.327  70.042  1.00 51.07    -0.030 C 
ATOM    642  HB  ILE A  41      -9.560 -52.300  69.657  1.00  0.00     0.043 H 
ATOM    643  CG1 ILE A  41      -9.251 -51.394  71.585  1.00 48.39    -0.063 C 
ATOM    644 1HG1 ILE A  41      -8.542 -50.667  72.045  1.00  0.00     0.033 H 
ATOM    645 2HG1 ILE A  41     -10.216 -50.970  71.948  1.00  0.00     0.033 H 
ATOM    646  CG2 ILE A  41      -7.736 -51.196  69.550  1.00 53.09    -0.071 C 
ATOM    647 1HG2 ILE A  41      -7.094 -51.995  69.989  1.00  0.00     0.028 H 
ATOM    648 2HG2 ILE A  41      -7.323 -50.179  69.748  1.00  0.00     0.028 H 
ATOM    649 3HG2 ILE A  41      -7.680 -51.187  68.436  1.00  0.00     0.028 H 
ATOM    650  CD1 ILE A  41      -9.031 -52.790  72.153  1.00 52.64    -0.076 C 
ATOM    651 1HD1 ILE A  41      -9.087 -52.838  73.266  1.00  0.00     0.027 H 
ATOM    652 2HD1 ILE A  41      -8.066 -53.214  71.790  1.00  0.00     0.027 H 
ATOM    653 3HD1 ILE A  41      -9.740 -53.517  71.693  1.00  0.00     0.027 H 
ATOM    654  N   LEU A  42     -12.201 -49.757  70.663  1.00 47.93    -0.346 N 
ATOM    655  HN  LEU A  42     -11.716 -48.980  71.112  1.00  0.00     0.163 HD
ATOM    656  CA  LEU A  42     -13.601 -50.041  71.031  1.00 46.46     0.089 C 
ATOM    657  HA  LEU A  42     -13.770 -51.134  70.893  1.00  0.00     0.087 H 
ATOM    658  C   LEU A  42     -14.619 -49.311  70.183  1.00 54.75     0.241 C 
ATOM    659  O   LEU A  42     -14.430 -48.139  69.862  1.00 57.81    -0.271 OA
ATOM    660  CB  LEU A  42     -13.865 -49.713  72.509  1.00 43.84    -0.035 C 
ATOM    661  HB1 LEU A  42     -13.797 -48.611  72.667  1.00  0.00     0.037 H 
ATOM    662  HB2 LEU A  42     -14.941 -49.886  72.745  1.00  0.00     0.037 H 
ATOM    663  CG  LEU A  42     -12.997 -50.429  73.528  1.00 44.52    -0.059 C 
ATOM    664  HG  LEU A  42     -11.937 -50.176  73.293  1.00  0.00     0.038 H 
ATOM    665  CD1 LEU A  42     -13.278 -49.924  74.924  1.00 42.73    -0.073 C 
ATOM    666 1HD1 LEU A  42     -12.640 -50.450  75.672  1.00  0.00     0.028 H 
ATOM    667 2HD1 LEU A  42     -14.361 -49.999  75.179  1.00  0.00     0.028 H 
ATOM    668 3HD1 LEU A  42     -13.165 -48.817  74.992  1.00  0.00     0.028 H 
ATOM    669  CD2 LEU A  42     -13.133 -51.928  73.415  1.00 45.01    -0.073 C 
ATOM    670 1HD2 LEU A  42     -12.495 -52.454  74.163  1.00  0.00     0.028 H 
ATOM    671 2HD2 LEU A  42     -12.920 -52.280  72.379  1.00  0.00     0.028 H 
ATOM    672 3HD2 LEU A  42     -14.199 -52.248  73.490  1.00  0.00     0.028 H 
ATOM    673  N   SER A  43     -15.737 -49.991  69.893  1.00 52.97    -0.344 N 
ATOM    674  HN  SER A  43     -15.807 -50.954  70.222  1.00  0.00     0.163 HD
ATOM    675  CA  SER A  43     -16.871 -49.441  69.132  1.00 56.48     0.109 C 
ATOM    676  HA  SER A  43     -16.470 -48.882  68.254  1.00  0.00     0.090 H 
ATOM    677  C   SER A  43     -17.691 -48.486  69.976  1.00 59.36     0.243 C 
ATOM    678  O   SER A  43     -17.772 -48.658  71.199  1.00 54.17    -0.271 OA
ATOM    679  CB  SER A  43     -17.781 -50.554  68.622  1.00 63.21     0.044 C 
ATOM    680  HB1 SER A  43     -18.556 -50.169  67.918  1.00  0.00     0.077 H 
ATOM    681  HB2 SER A  43     -18.459 -50.936  69.420  1.00  0.00     0.077 H 
ATOM    682  OG  SER A  43     -17.008 -51.593  68.042  1.00 81.55    -0.398 OA
ATOM    683  HG  SER A  43     -17.575 -52.286  67.724  1.00  0.00     0.209 HD
ATOM    684  N   TYR A  44     -18.310 -47.480  69.325  1.00 60.07    -0.346 N 
ATOM    685  HN  TYR A  44     -18.169 -47.382  68.319  1.00  0.00     0.163 HD
ATOM    686  CA  TYR A  44     -19.169 -46.533  70.009  1.00 60.75     0.093 C 
ATOM    687  HA  TYR A  44     -18.627 -46.163  70.910  1.00  0.00     0.088 H 
ATOM    688  C   TYR A  44     -20.446 -47.230  70.477  1.00 65.93     0.241 C 
ATOM    689  O   TYR A  44     -21.027 -48.029  69.744  1.00 67.02    -0.271 OA
ATOM    690  CB  TYR A  44     -19.512 -45.311  69.120  1.00 65.02    -0.014 C 
ATOM    691  HB1 TYR A  44     -19.889 -45.643  68.125  1.00  0.00     0.043 H 
ATOM    692  HB2 TYR A  44     -18.583 -44.784  68.802  1.00  0.00     0.043 H 
ATOM    693  CG  TYR A  44     -20.486 -44.338  69.765  1.00 66.70    -0.056 A 
ATOM    694  CD1 TYR A  44     -20.061 -43.430  70.737  1.00 67.38    -0.074 A 
ATOM    695  HD1 TYR A  44     -19.000 -43.419  71.040  1.00  0.00     0.084 H 
ATOM    696  CD2 TYR A  44     -21.829 -44.328  69.407  1.00 69.57    -0.074 A 
ATOM    697  HD2 TYR A  44     -22.191 -45.037  68.644  1.00  0.00     0.084 H 
ATOM    698  CE1 TYR A  44     -20.953 -42.534  71.334  1.00 68.16    -0.051 A 
ATOM    699  HE1 TYR A  44     -20.598 -41.828  72.104  1.00  0.00     0.087 H 
ATOM    700  CE2 TYR A  44     -22.728 -43.438  69.995  1.00 71.43    -0.051 A 
ATOM    701  HE2 TYR A  44     -23.790 -43.450  69.698  1.00  0.00     0.087 H 
ATOM    702  CZ  TYR A  44     -22.286 -42.538  70.953  1.00 77.37     0.065 A 
ATOM    703  OH  TYR A  44     -23.173 -41.658  71.539  1.00 79.44    -0.361 OA
ATOM    704  HH  TYR A  44     -22.870 -41.041  72.195  1.00  0.00     0.217 HD
ATOM    705  N   SER A  45     -20.842 -46.935  71.725  1.00 60.94    -0.344 N 
ATOM    706  HN  SER A  45     -20.207 -46.371  72.289  1.00  0.00     0.163 HD
ATOM    707  CA  SER A  45     -22.092 -47.343  72.350  1.00 59.89     0.109 C 
ATOM    708  HA  SER A  45     -22.791 -47.706  71.561  1.00  0.00     0.090 H 
ATOM    709  C   SER A  45     -22.666 -46.113  72.981  1.00 61.66     0.245 C 
ATOM    710  O   SER A  45     -21.916 -45.409  73.655  1.00 58.40    -0.271 OA
ATOM    711  CB  SER A  45     -21.882 -48.450  73.373  1.00 60.59     0.044 C 
ATOM    712  HB1 SER A  45     -21.063 -48.210  74.090  1.00  0.00     0.077 H 
ATOM    713  HB2 SER A  45     -21.434 -49.364  72.918  1.00  0.00     0.077 H 
ATOM    714  OG  SER A  45     -23.106 -48.726  74.032  1.00 73.68    -0.398 OA
ATOM    715  HG  SER A  45     -22.975 -49.417  74.671  1.00  0.00     0.209 HD
ATOM    716  N   PRO A  46     -23.957 -45.778  72.743  1.00 61.97    -0.337 N 
ATOM    717  CA  PRO A  46     -24.518 -44.555  73.351  1.00 62.10     0.091 C 
ATOM    718  HA  PRO A  46     -23.869 -43.684  73.100  1.00  0.00     0.087 H 
ATOM    719  C   PRO A  46     -24.643 -44.677  74.874  1.00 62.55     0.241 C 
ATOM    720  O   PRO A  46     -24.674 -43.661  75.565  1.00 63.40    -0.271 OA
ATOM    721  CB  PRO A  46     -25.888 -44.390  72.664  1.00 67.55    -0.036 C 
ATOM    722  HB1 PRO A  46     -26.749 -44.459  73.369  1.00  0.00     0.036 H 
ATOM    723  HB2 PRO A  46     -26.085 -43.351  72.310  1.00  0.00     0.036 H 
ATOM    724  CG  PRO A  46     -25.929 -45.411  71.569  1.00 73.35    -0.048 C 
ATOM    725  HG1 PRO A  46     -25.730 -44.979  70.561  1.00  0.00     0.035 H 
ATOM    726  HG2 PRO A  46     -26.957 -45.789  71.362  1.00  0.00     0.035 H 
ATOM    727  CD  PRO A  46     -24.970 -46.495  71.941  1.00 66.18    -0.001 C 
ATOM    728  HD1 PRO A  46     -24.560 -47.071  71.079  1.00  0.00     0.064 H 
ATOM    729  HD2 PRO A  46     -25.433 -47.372  72.451  1.00  0.00     0.064 H 
ATOM    730  N   SER A  47     -24.670 -45.912  75.392  1.00 55.91    -0.344 N 
ATOM    731  HN  SER A  47     -24.638 -46.702  74.748  1.00  0.00     0.163 HD
ATOM    732  CA  SER A  47     -24.742 -46.196  76.823  1.00 53.50     0.109 C 
ATOM    733  HA  SER A  47     -25.408 -45.440  77.301  1.00  0.00     0.090 H 
ATOM    734  C   SER A  47     -23.341 -46.109  77.488  1.00 54.90     0.243 C 
ATOM    735  O   SER A  47     -23.232 -45.960  78.701  1.00 55.41    -0.271 OA
ATOM    736  CB  SER A  47     -25.346 -47.578  77.041  1.00 57.66     0.044 C 
ATOM    737  HB1 SER A  47     -26.373 -47.647  76.612  1.00  0.00     0.077 H 
ATOM    738  HB2 SER A  47     -25.596 -47.749  78.114  1.00  0.00     0.077 H 
ATOM    739  OG  SER A  47     -24.503 -48.600  76.535  1.00 74.07    -0.398 OA
ATOM    740  HG  SER A  47     -24.880 -49.462  76.671  1.00  0.00     0.209 HD
ATOM    741  N   TYR A  48     -22.291 -46.196  76.686  1.00 48.96    -0.346 N 
ATOM    742  HN  TYR A  48     -22.488 -46.289  75.690  1.00  0.00     0.163 HD
ATOM    743  CA  TYR A  48     -20.877 -46.174  77.071  1.00 46.25     0.093 C 
ATOM    744  HA  TYR A  48     -20.293 -46.196  76.121  1.00  0.00     0.088 H 
ATOM    745  C   TYR A  48     -20.522 -47.478  77.831  1.00 46.16     0.241 C 
ATOM    746  O   TYR A  48     -21.204 -48.490  77.659  1.00 44.22    -0.271 OA
ATOM    747  CB  TYR A  48     -20.482 -44.866  77.794  1.00 48.09    -0.014 C 
ATOM    748  HB1 TYR A  48     -19.438 -44.905  78.183  1.00  0.00     0.043 H 
ATOM    749  HB2 TYR A  48     -21.016 -44.751  78.766  1.00  0.00     0.043 H 
ATOM    750  CG  TYR A  48     -20.703 -43.671  76.880  1.00 54.40    -0.056 A 
ATOM    751  CD1 TYR A  48     -19.895 -43.464  75.765  1.00 56.82    -0.074 A 
ATOM    752  HD1 TYR A  48     -19.040 -44.138  75.587  1.00  0.00     0.084 H 
ATOM    753  CD2 TYR A  48     -21.787 -42.810  77.068  1.00 57.86    -0.074 A 
ATOM    754  HD2 TYR A  48     -22.453 -42.958  77.935  1.00  0.00     0.084 H 
ATOM    755  CE1 TYR A  48     -20.141 -42.428  74.871  1.00 59.77    -0.051 A 
ATOM    756  HE1 TYR A  48     -19.475 -42.276  74.005  1.00  0.00     0.087 H 
ATOM    757  CE2 TYR A  48     -22.042 -41.764  76.177  1.00 62.06    -0.051 A 
ATOM    758  HE2 TYR A  48     -22.890 -41.081  76.352  1.00  0.00     0.087 H 
ATOM    759  CZ  TYR A  48     -21.221 -41.590  75.070  1.00 72.03     0.065 A 
ATOM    760  OH  TYR A  48     -21.417 -40.590  74.152  1.00 79.73    -0.361 OA
ATOM    761  HH  TYR A  48     -20.856 -40.471  73.395  1.00  0.00     0.217 HD
ATOM    762  N   TYR A  49     -19.414 -47.475  78.594  1.00 43.02    -0.346 N 
ATOM    763  HN  TYR A  49     -18.928 -46.586  78.709  1.00  0.00     0.163 HD
ATOM    764  CA  TYR A  49     -18.847 -48.644  79.275  1.00 39.49     0.093 C 
ATOM    765  HA  TYR A  49     -19.522 -49.517  79.118  1.00  0.00     0.088 H 
ATOM    766  C   TYR A  49     -18.651 -48.436  80.762  1.00 45.80     0.241 C 
ATOM    767  O   TYR A  49     -18.192 -47.371  81.168  1.00 46.42    -0.271 OA
ATOM    768  CB  TYR A  49     -17.482 -48.952  78.651  1.00 36.61    -0.014 C 
ATOM    769  HB1 TYR A  49     -16.782 -48.096  78.798  1.00  0.00     0.043 H 
ATOM    770  HB2 TYR A  49     -16.950 -49.735  79.241  1.00  0.00     0.043 H 
ATOM    771  CG  TYR A  49     -17.546 -49.341  77.186  1.00 37.76    -0.056 A 
ATOM    772  CD1 TYR A  49     -17.581 -48.373  76.184  1.00 40.30    -0.074 A 
ATOM    773  HD1 TYR A  49     -17.585 -47.306  76.463  1.00  0.00     0.084 H 
ATOM    774  CD2 TYR A  49     -17.547 -50.678  76.797  1.00 38.60    -0.074 A 
ATOM    775  HD2 TYR A  49     -17.536 -51.465  77.570  1.00  0.00     0.084 H 
ATOM    776  CE1 TYR A  49     -17.611 -48.729  74.828  1.00 42.03    -0.051 A 
ATOM    777  HE1 TYR A  49     -17.650 -47.946  74.052  1.00  0.00     0.087 H 
ATOM    778  CE2 TYR A  49     -17.562 -51.044  75.445  1.00 39.76    -0.051 A 
ATOM    779  HE2 TYR A  49     -17.550 -52.110  75.160  1.00  0.00     0.087 H 
ATOM    780  CZ  TYR A  49     -17.592 -50.064  74.466  1.00 41.92     0.065 A 
ATOM    781  OH  TYR A  49     -17.655 -50.420  73.145  1.00 42.14    -0.361 OA
ATOM    782  HH  TYR A  49     -17.642 -51.337  72.896  1.00  0.00     0.217 HD
ATOM    783  N   TRP A  50     -18.935 -49.483  81.563  1.00 41.48    -0.346 N 
ATOM    784  HN  TRP A  50     -19.343 -50.313  81.134  1.00  0.00     0.163 HD
ATOM    785  CA  TRP A  50     -18.696 -49.508  83.011  1.00 40.30     0.093 C 
ATOM    786  HA  TRP A  50     -18.965 -48.516  83.444  1.00  0.00     0.088 H 
ATOM    787  C   TRP A  50     -17.217 -49.790  83.279  1.00 40.81     0.241 C 
ATOM    788  O   TRP A  50     -16.626 -50.631  82.610  1.00 33.89    -0.271 OA
ATOM    789  CB  TRP A  50     -19.535 -50.606  83.697  1.00 40.31    -0.012 C 
ATOM    790  HB1 TRP A  50     -19.119 -50.812  84.711  1.00  0.00     0.044 H 
ATOM    791  HB2 TRP A  50     -19.349 -51.584  83.195  1.00  0.00     0.044 H 
ATOM    792  CG  TRP A  50     -21.011 -50.372  83.801  1.00 43.57    -0.028 A 
ATOM    793  CD1 TRP A  50     -21.994 -51.260  83.482  1.00 47.66    -0.015 A 
ATOM    794  HD1 TRP A  50     -21.829 -52.242  83.007  1.00  0.00     0.112 H 
ATOM    795  CD2 TRP A  50     -21.671 -49.252  84.440  1.00 44.99    -0.002 A 
ATOM    796  NE1 TRP A  50     -23.232 -50.749  83.841  1.00 48.77    -0.365 N 
ATOM    797  HE1 TRP A  50     -24.127 -51.222  83.713  1.00  0.00     0.165 HD
ATOM    798  CE2 TRP A  50     -23.061 -49.504  84.396  1.00 50.25     0.042 A 
ATOM    799  CE3 TRP A  50     -21.225 -48.031  84.987  1.00 46.63    -0.070 A 
ATOM    800  HE3 TRP A  50     -20.147 -47.801  85.040  1.00  0.00     0.084 H 
ATOM    801  CZ2 TRP A  50     -24.000 -48.602  84.906  1.00 51.35    -0.056 A 
ATOM    802  HZ2 TRP A  50     -25.080 -48.823  84.872  1.00  0.00     0.086 H 
ATOM    803  CZ3 TRP A  50     -22.165 -47.121  85.459  1.00 50.03    -0.082 A 
ATOM    804  HZ3 TRP A  50     -21.829 -46.144  85.844  1.00  0.00     0.083 H 
ATOM    805  CH2 TRP A  50     -23.528 -47.426  85.453  1.00 52.01    -0.081 A 
ATOM    806  HH2 TRP A  50     -24.243 -46.712  85.895  1.00  0.00     0.083 H 
ATOM    807  N   ILE A  51     -16.628 -49.119  84.289  1.00 40.64    -0.346 N 
ATOM    808  HN  ILE A  51     -17.174 -48.441  84.820  1.00  0.00     0.163 HD
ATOM    809  CA  ILE A  51     -15.227 -49.338  84.644  1.00 40.87     0.092 C 
ATOM    810  HA  ILE A  51     -14.888 -50.239  84.082  1.00  0.00     0.088 H 
ATOM    811  C   ILE A  51     -15.175 -49.701  86.148  1.00 45.80     0.241 C 
ATOM    812  O   ILE A  51     -16.180 -49.587  86.836  1.00 44.69    -0.271 OA
ATOM    813  CB  ILE A  51     -14.284 -48.150  84.216  1.00 43.93    -0.030 C 
ATOM    814  HB  ILE A  51     -13.245 -48.426  84.512  1.00  0.00     0.043 H 
ATOM    815  CG1 ILE A  51     -14.618 -46.810  84.899  1.00 44.75    -0.063 C 
ATOM    816 1HG1 ILE A  51     -15.600 -46.422  84.541  1.00  0.00     0.033 H 
ATOM    817 2HG1 ILE A  51     -14.859 -46.969  85.976  1.00  0.00     0.033 H 
ATOM    818  CG2 ILE A  51     -14.297 -47.983  82.693  1.00 44.96    -0.071 C 
ATOM    819 1HG2 ILE A  51     -13.630 -47.143  82.390  1.00  0.00     0.028 H 
ATOM    820 2HG2 ILE A  51     -15.332 -47.856  82.297  1.00  0.00     0.028 H 
ATOM    821 3HG2 ILE A  51     -14.035 -48.931  82.168  1.00  0.00     0.028 H 
ATOM    822  CD1 ILE A  51     -13.526 -45.740  84.743  1.00 49.52    -0.076 C 
ATOM    823 1HD1 ILE A  51     -13.768 -44.770  85.237  1.00  0.00     0.027 H 
ATOM    824 2HD1 ILE A  51     -13.285 -45.581  83.666  1.00  0.00     0.027 H 
ATOM    825 3HD1 ILE A  51     -12.544 -46.128  85.101  1.00  0.00     0.027 H 
ATOM    826  N   GLY A  52     -14.024 -50.159  86.623  1.00 42.99    -0.351 N 
ATOM    827  HN  GLY A  52     -13.222 -50.192  85.994  1.00  0.00     0.163 HD
ATOM    828  CA  GLY A  52     -13.842 -50.620  88.001  1.00 45.58     0.069 C 
ATOM    829  HA1 GLY A  52     -12.976 -51.322  88.042  1.00  0.00     0.078 H 
ATOM    830  HA2 GLY A  52     -14.680 -51.303  88.273  1.00  0.00     0.078 H 
ATOM    831  C   GLY A  52     -13.684 -49.571  89.082  1.00 52.63     0.236 C 
ATOM    832  O   GLY A  52     -12.828 -49.708  89.953  1.00 53.16    -0.272 OA
ATOM    833  N   ILE A  53     -14.537 -48.541  89.058  1.00 49.76    -0.346 N 
ATOM    834  HN  ILE A  53     -15.207 -48.494  88.291  1.00  0.00     0.163 HD
ATOM    835  CA  ILE A  53     -14.570 -47.470  90.069  1.00 50.49     0.092 C 
ATOM    836  HA  ILE A  53     -13.965 -47.806  90.944  1.00  0.00     0.088 H 
ATOM    837  C   ILE A  53     -16.012 -47.298  90.535  1.00 53.01     0.241 C 
ATOM    838  O   ILE A  53     -16.916 -47.165  89.701  1.00 51.50    -0.271 OA
ATOM    839  CB  ILE A  53     -13.985 -46.099  89.577  1.00 53.59    -0.030 C 
ATOM    840  HB  ILE A  53     -14.627 -45.748  88.736  1.00  0.00     0.043 H 
ATOM    841  CG1 ILE A  53     -12.558 -46.221  89.039  1.00 54.64    -0.063 C 
ATOM    842 1HG1 ILE A  53     -11.835 -46.347  89.879  1.00  0.00     0.033 H 
ATOM    843 2HG1 ILE A  53     -12.420 -47.198  88.521  1.00  0.00     0.033 H 
ATOM    844  CG2 ILE A  53     -14.046 -45.027  90.674  1.00 54.92    -0.071 C 
ATOM    845 1HG2 ILE A  53     -13.630 -44.053  90.325  1.00  0.00     0.028 H 
ATOM    846 2HG2 ILE A  53     -13.542 -45.372  91.607  1.00  0.00     0.028 H 
ATOM    847 3HG2 ILE A  53     -15.082 -44.908  91.068  1.00  0.00     0.028 H 
ATOM    848  CD1 ILE A  53     -12.125 -45.069  88.130  1.00 57.80    -0.076 C 
ATOM    849 1HD1 ILE A  53     -11.085 -45.158  87.738  1.00  0.00     0.027 H 
ATOM    850 2HD1 ILE A  53     -12.263 -44.092  88.648  1.00  0.00     0.027 H 
ATOM    851 3HD1 ILE A  53     -12.848 -44.943  87.290  1.00  0.00     0.027 H 
ATOM    852  N   ARG A  54     -16.217 -47.257  91.864  1.00 49.77    -0.346 N 
ATOM    853  HN  ARG A  54     -15.429 -47.432  92.488  1.00  0.00     0.163 HD
ATOM    854  CA  ARG A  54     -17.526 -46.971  92.448  1.00 50.48     0.089 C 
ATOM    855  HA  ARG A  54     -18.049 -46.273  91.754  1.00  0.00     0.087 H 
ATOM    856  C   ARG A  54     -17.365 -46.237  93.791  1.00 55.42     0.241 C 
ATOM    857  O   ARG A  54     -16.270 -46.204  94.361  1.00 57.00    -0.271 OA
ATOM    858  CB  ARG A  54     -18.389 -48.220  92.560  1.00 51.01    -0.036 C 
ATOM    859  HB1 ARG A  54     -19.464 -47.924  92.559  1.00  0.00     0.036 H 
ATOM    860  HB2 ARG A  54     -18.328 -48.795  91.607  1.00  0.00     0.036 H 
ATOM    861  CG  ARG A  54     -18.131 -49.151  93.718  1.00 54.88    -0.048 C 
ATOM    862  HG1 ARG A  54     -18.320 -48.671  94.707  1.00  0.00     0.035 H 
ATOM    863  HG2 ARG A  54     -17.047 -49.369  93.862  1.00  0.00     0.035 H 
ATOM    864  CD  ARG A  54     -18.961 -50.409  93.507  1.00 56.58     0.009 C 
ATOM    865  HD1 ARG A  54     -18.733 -51.165  94.294  1.00  0.00     0.064 H 
ATOM    866  HD2 ARG A  54     -18.609 -50.963  92.606  1.00  0.00     0.064 H 
ATOM    867  NE  ARG A  54     -20.407 -50.166  93.430  1.00 62.15    -0.227 N 
ATOM    868  HE  ARG A  54     -20.737 -49.212  93.579  1.00  0.00     0.177 HD
ATOM    869  CZ  ARG A  54     -21.321 -51.108  93.178  1.00 82.73     0.665 C 
ATOM    870  NH1 ARG A  54     -20.952 -52.366  92.953  1.00 66.15    -0.235 N 
ATOM    871 1HH1 ARG A  54     -21.650 -53.085  92.761  1.00  0.00     0.174 HD
ATOM    872 2HH1 ARG A  54     -19.961 -52.605  92.979  1.00  0.00     0.174 HD
ATOM    873  NH2 ARG A  54     -22.608 -50.798  93.144  1.00 74.12    -0.235 N 
ATOM    874 1HH2 ARG A  54     -23.306 -51.517  92.952  1.00  0.00     0.174 HD
ATOM    875 2HH2 ARG A  54     -22.891 -49.833  93.317  1.00  0.00     0.174 HD
ATOM    876  N   LYS A  55     -18.446 -45.628  94.254  1.00 50.98    -0.346 N 
ATOM    877  HN  LYS A  55     -19.312 -45.732  93.726  1.00  0.00     0.163 HD
ATOM    878  CA  LYS A  55     -18.484 -44.816  95.472  1.00 51.64     0.089 C 
ATOM    879  HA  LYS A  55     -17.483 -44.346  95.613  1.00  0.00     0.087 H 
ATOM    880  C   LYS A  55     -18.792 -45.670  96.699  1.00 52.74     0.241 C 
ATOM    881  O   LYS A  55     -19.771 -46.415  96.714  1.00 49.38    -0.271 OA
ATOM    882  CB  LYS A  55     -19.519 -43.704  95.290  1.00 55.62    -0.038 C 
ATOM    883  HB1 LYS A  55     -19.474 -43.306  94.249  1.00  0.00     0.036 H 
ATOM    884  HB2 LYS A  55     -20.547 -44.135  95.292  1.00  0.00     0.036 H 
ATOM    885  CG  LYS A  55     -19.432 -42.564  96.286  1.00 74.73    -0.061 C 
ATOM    886  HG1 LYS A  55     -18.376 -42.380  96.591  1.00  0.00     0.033 H 
ATOM    887  HG2 LYS A  55     -19.856 -42.863  97.273  1.00  0.00     0.033 H 
ATOM    888  CD  LYS A  55     -20.084 -41.284  95.776  1.00 77.25    -0.043 C 
ATOM    889  HD1 LYS A  55     -19.671 -41.005  94.779  1.00  0.00     0.035 H 
ATOM    890  HD2 LYS A  55     -19.744 -40.406  96.373  1.00  0.00     0.035 H 
ATOM    891  CE  LYS A  55     -21.576 -41.341  95.730  1.00 80.27     0.080 C 
ATOM    892  HE1 LYS A  55     -21.945 -42.385  95.597  1.00  0.00     0.075 H 
ATOM    893  HE2 LYS A  55     -22.028 -41.128  96.727  1.00  0.00     0.075 H 
ATOM    894  NZ  LYS A  55     -22.104 -40.439  94.688  1.00 80.97    -0.079 N 
ATOM    895  HZ1 LYS A  55     -23.123 -40.478  94.657  1.00  0.00     0.274 HD
ATOM    896  HZ2 LYS A  55     -21.691 -40.634  93.776  1.00  0.00     0.274 HD
ATOM    897  HZ3 LYS A  55     -21.767 -39.484  94.809  1.00  0.00     0.274 HD
ATOM    898  N   VAL A  56     -17.882 -45.615  97.692  1.00 50.61    -0.346 N 
ATOM    899  HN  VAL A  56     -17.067 -45.019  97.549  1.00  0.00     0.163 HD
ATOM    900  CA  VAL A  56     -17.971 -46.346  98.966  1.00 51.36     0.092 C 
ATOM    901  HA  VAL A  56     -18.997 -46.775  99.053  1.00  0.00     0.088 H 
ATOM    902  C   VAL A  56     -17.790 -45.306 100.069  1.00 57.86     0.241 C 
ATOM    903  O   VAL A  56     -16.793 -44.596 100.025  1.00 57.20    -0.271 OA
ATOM    904  CB  VAL A  56     -16.938 -47.519  99.056  1.00 52.63    -0.033 C 
ATOM    905  HB  VAL A  56     -15.917 -47.076  98.991  1.00  0.00     0.042 H 
ATOM    906  CG1 VAL A  56     -17.046 -48.238 100.401  1.00 53.80    -0.071 C 
ATOM    907 1HG1 VAL A  56     -16.933 -47.525 101.251  1.00  0.00     0.028 H 
ATOM    908 2HG1 VAL A  56     -16.320 -49.081 100.474  1.00  0.00     0.028 H 
ATOM    909 3HG1 VAL A  56     -17.993 -48.821 100.479  1.00  0.00     0.028 H 
ATOM    910  CG2 VAL A  56     -17.094 -48.502  97.885  1.00 50.77    -0.071 C 
ATOM    911 1HG2 VAL A  56     -17.015 -47.978  96.904  1.00  0.00     0.028 H 
ATOM    912 2HG2 VAL A  56     -18.041 -49.085  97.963  1.00  0.00     0.028 H 
ATOM    913 3HG2 VAL A  56     -16.368 -49.345  97.958  1.00  0.00     0.028 H 
ATOM    914  N   ASN A  57     -18.760 -45.156 100.996  1.00 56.11    -0.346 N 
ATOM    915  HN  ASN A  57     -19.560 -45.788 100.958  1.00  0.00     0.163 HD
ATOM    916  CA  ASN A  57     -18.734 -44.136 102.059  1.00 59.05     0.097 C 
ATOM    917  HA  ASN A  57     -19.725 -44.153 102.570  1.00  0.00     0.088 H 
ATOM    918  C   ASN A  57     -18.526 -42.715 101.479  1.00 65.47     0.241 C 
ATOM    919  O   ASN A  57     -17.828 -41.901 102.089  1.00 66.25    -0.271 OA
ATOM    920  CB  ASN A  57     -17.650 -44.422 103.125  1.00 61.60     0.036 C 
ATOM    921  HB1 ASN A  57     -17.495 -43.513 103.751  1.00  0.00     0.051 H 
ATOM    922  HB2 ASN A  57     -16.654 -44.504 102.631  1.00  0.00     0.051 H 
ATOM    923  CG  ASN A  57     -17.868 -45.611 104.013  1.00 84.15     0.217 C 
ATOM    924  OD1 ASN A  57     -18.633 -46.518 103.688  1.00 74.73    -0.274 OA
ATOM    925  ND2 ASN A  57     -17.126 -45.655 105.122  1.00 76.07    -0.370 N 
ATOM    926 1HD2 ASN A  57     -17.274 -46.464 105.726  1.00  0.00     0.159 HD
ATOM    927 2HD2 ASN A  57     -16.492 -44.903 105.391  1.00  0.00     0.159 HD
ATOM    928  N   ASN A  58     -19.115 -42.435 100.294  1.00 62.72    -0.346 N 
ATOM    929  HN  ASN A  58     -19.652 -43.183  99.856  1.00  0.00     0.163 HD
ATOM    930  CA  ASN A  58     -19.053 -41.154  99.579  1.00 63.85     0.097 C 
ATOM    931  HA  ASN A  58     -19.754 -41.229  98.715  1.00  0.00     0.088 H 
ATOM    932  C   ASN A  58     -17.686 -40.855  99.013  1.00 70.13     0.241 C 
ATOM    933  O   ASN A  58     -17.458 -39.724  98.571  1.00 71.69    -0.271 OA
ATOM    934  CB  ASN A  58     -19.520 -39.952 100.436  1.00 69.40     0.036 C 
ATOM    935  HB1 ASN A  58     -19.092 -38.999 100.047  1.00  0.00     0.051 H 
ATOM    936  HB2 ASN A  58     -19.040 -39.973 101.442  1.00  0.00     0.051 H 
ATOM    937  CG  ASN A  58     -21.004 -39.854 100.560  1.00 94.81     0.217 C 
ATOM    938  OD1 ASN A  58     -21.567 -40.181 101.606  1.00 94.77    -0.274 OA
ATOM    939  ND2 ASN A  58     -21.664 -39.455  99.476  1.00 85.67    -0.370 N 
ATOM    940 1HD2 ASN A  58     -21.198 -39.184  98.610  1.00  0.00     0.159 HD
ATOM    941 2HD2 ASN A  58     -22.678 -39.388  99.561  1.00  0.00     0.159 HD
ATOM    942  N   VAL A  59     -16.781 -41.857  98.990  1.00 66.65    -0.346 N 
ATOM    943  HN  VAL A  59     -17.037 -42.759  99.391  1.00  0.00     0.163 HD
ATOM    944  CA  VAL A  59     -15.455 -41.698  98.415  1.00 65.68     0.092 C 
ATOM    945  HA  VAL A  59     -15.429 -40.670  97.985  1.00  0.00     0.088 H 
ATOM    946  C   VAL A  59     -15.330 -42.669  97.209  1.00 64.90     0.241 C 
ATOM    947  O   VAL A  59     -15.778 -43.820  97.270  1.00 64.69    -0.271 OA
ATOM    948  CB  VAL A  59     -14.267 -41.770  99.432  1.00 71.33    -0.033 C 
ATOM    949  HB  VAL A  59     -14.534 -41.137 100.310  1.00  0.00     0.042 H 
ATOM    950  CG1 VAL A  59     -14.003 -43.177  99.941  1.00 70.72    -0.071 C 
ATOM    951 1HG1 VAL A  59     -14.938 -43.592 100.385  1.00  0.00     0.028 H 
ATOM    952 2HG1 VAL A  59     -13.145 -43.214 100.652  1.00  0.00     0.028 H 
ATOM    953 3HG1 VAL A  59     -13.582 -43.840  99.149  1.00  0.00     0.028 H 
ATOM    954  CG2 VAL A  59     -12.986 -41.202  98.823  1.00 71.31    -0.071 C 
ATOM    955 1HG2 VAL A  59     -13.180 -40.169  98.449  1.00  0.00     0.028 H 
ATOM    956 2HG2 VAL A  59     -12.565 -41.865  98.031  1.00  0.00     0.028 H 
ATOM    957 3HG2 VAL A  59     -12.128 -41.239  99.534  1.00  0.00     0.028 H 
ATOM    958  N   TRP A  60     -14.794 -42.143  96.087  1.00 57.69    -0.346 N 
ATOM    959  HN  TRP A  60     -14.513 -41.162  96.096  1.00  0.00     0.163 HD
ATOM    960  CA  TRP A  60     -14.598 -42.907  94.867  1.00 54.88     0.093 C 
ATOM    961  HA  TRP A  60     -15.503 -43.535  94.694  1.00  0.00     0.088 H 
ATOM    962  C   TRP A  60     -13.411 -43.820  95.049  1.00 59.75     0.241 C 
ATOM    963  O   TRP A  60     -12.314 -43.345  95.339  1.00 61.27    -0.271 OA
ATOM    964  CB  TRP A  60     -14.412 -41.981  93.663  1.00 52.88    -0.012 C 
ATOM    965  HB1 TRP A  60     -14.055 -42.544  92.769  1.00  0.00     0.044 H 
ATOM    966  HB2 TRP A  60     -13.538 -41.303  93.803  1.00  0.00     0.044 H 
ATOM    967  CG  TRP A  60     -15.654 -41.211  93.360  1.00 54.07    -0.028 A 
ATOM    968  CD1 TRP A  60     -15.917 -39.916  93.692  1.00 59.13    -0.015 A 
ATOM    969  HD1 TRP A  60     -15.211 -39.237  94.200  1.00  0.00     0.112 H 
ATOM    970  CD2 TRP A  60     -16.841 -41.723  92.750  1.00 53.07    -0.002 A 
ATOM    971  NE1 TRP A  60     -17.192 -39.579  93.301  1.00 59.94    -0.365 N 
ATOM    972  HE1 TRP A  60     -17.626 -38.664  93.420  1.00  0.00     0.165 HD
ATOM    973  CE2 TRP A  60     -17.786 -40.674  92.725  1.00 59.31     0.042 A 
ATOM    974  CE3 TRP A  60     -17.201 -42.969  92.210  1.00 52.22    -0.070 A 
ATOM    975  HE3 TRP A  60     -16.485 -43.808  92.210  1.00  0.00     0.084 H 
ATOM    976  CZ2 TRP A  60     -19.053 -40.824  92.152  1.00 58.35    -0.056 A 
ATOM    977  HZ2 TRP A  60     -19.771 -39.987  92.121  1.00  0.00     0.086 H 
ATOM    978  CZ3 TRP A  60     -18.468 -43.127  91.678  1.00 53.68    -0.082 A 
ATOM    979  HZ3 TRP A  60     -18.773 -44.112  91.287  1.00  0.00     0.083 H 
ATOM    980  CH2 TRP A  60     -19.369 -42.059  91.627  1.00 56.25    -0.081 A 
ATOM    981  HH2 TRP A  60     -20.355 -42.208  91.156  1.00  0.00     0.083 H 
ATOM    982  N   VAL A  61     -13.640 -45.135  94.915  1.00 55.77    -0.346 N 
ATOM    983  HN  VAL A  61     -14.578 -45.444  94.661  1.00  0.00     0.163 HD
ATOM    984  CA  VAL A  61     -12.601 -46.144  95.118  1.00 55.78     0.092 C 
ATOM    985  HA  VAL A  61     -11.630 -45.604  95.215  1.00  0.00     0.088 H 
ATOM    986  C   VAL A  61     -12.470 -47.106  93.924  1.00 60.72     0.241 C 
ATOM    987  O   VAL A  61     -13.447 -47.364  93.217  1.00 60.21    -0.271 OA
ATOM    988  CB  VAL A  61     -12.811 -46.965  96.439  1.00 61.11    -0.033 C 
ATOM    989  HB  VAL A  61     -11.891 -47.576  96.590  1.00  0.00     0.042 H 
ATOM    990  CG1 VAL A  61     -12.951 -46.060  97.668  1.00 62.74    -0.071 C 
ATOM    991 1HG1 VAL A  61     -12.097 -45.347  97.738  1.00  0.00     0.028 H 
ATOM    992 2HG1 VAL A  61     -13.069 -46.653  98.605  1.00  0.00     0.028 H 
ATOM    993 3HG1 VAL A  61     -13.932 -45.530  97.679  1.00  0.00     0.028 H 
ATOM    994  CG2 VAL A  61     -13.978 -47.939  96.344  1.00 61.50    -0.071 C 
ATOM    995 1HG2 VAL A  61     -13.876 -48.597  95.450  1.00  0.00     0.028 H 
ATOM    996 2HG2 VAL A  61     -14.959 -47.409  96.355  1.00  0.00     0.028 H 
ATOM    997 3HG2 VAL A  61     -14.096 -48.532  97.281  1.00  0.00     0.028 H 
ATOM    998  N   TRP A  62     -11.246 -47.662  93.738  1.00 57.48    -0.346 N 
ATOM    999  HN  TRP A  62     -10.472 -47.309  94.301  1.00  0.00     0.163 HD
ATOM   1000  CA  TRP A  62     -10.966 -48.723  92.793  1.00 57.08     0.093 C 
ATOM   1001  HA  TRP A  62     -11.465 -48.510  91.819  1.00  0.00     0.088 H 
ATOM   1002  C   TRP A  62     -11.549 -49.975  93.414  1.00 53.81     0.241 C 
ATOM   1003  O   TRP A  62     -11.163 -50.308  94.539  1.00 52.33    -0.271 OA
ATOM   1004  CB  TRP A  62      -9.451 -48.874  92.588  1.00 59.64    -0.012 C 
ATOM   1005  HB1 TRP A  62      -9.226 -49.847  92.093  1.00  0.00     0.044 H 
ATOM   1006  HB2 TRP A  62      -8.945 -49.032  93.569  1.00  0.00     0.044 H 
ATOM   1007  CG  TRP A  62      -8.797 -47.756  91.846  1.00 63.31    -0.028 A 
ATOM   1008  CD1 TRP A  62      -7.924 -46.837  92.350  1.00 67.78    -0.015 A 
ATOM   1009  HD1 TRP A  62      -7.614 -46.772  93.406  1.00  0.00     0.112 H 
ATOM   1010  CD2 TRP A  62      -8.915 -47.478  90.440  1.00 63.69    -0.002 A 
ATOM   1011  NE1 TRP A  62      -7.486 -46.001  91.343  1.00 68.53    -0.365 N 
ATOM   1012  HE1 TRP A  62      -6.819 -45.237  91.456  1.00  0.00     0.165 HD
ATOM   1013  CE2 TRP A  62      -8.092 -46.362  90.163  1.00 69.54     0.042 A 
ATOM   1014  CE3 TRP A  62      -9.609 -48.086  89.379  1.00 64.24    -0.070 A 
ATOM   1015  HE3 TRP A  62     -10.239 -48.973  89.557  1.00  0.00     0.084 H 
ATOM   1016  CZ2 TRP A  62      -7.958 -45.832  88.869  1.00 69.58    -0.056 A 
ATOM   1017  HZ2 TRP A  62      -7.301 -44.970  88.667  1.00  0.00     0.086 H 
ATOM   1018  CZ3 TRP A  62      -9.487 -47.550  88.104  1.00 66.52    -0.082 A 
ATOM   1019  HZ3 TRP A  62     -10.036 -48.014  87.267  1.00  0.00     0.083 H 
ATOM   1020  CH2 TRP A  62      -8.681 -46.433  87.862  1.00 68.74    -0.081 A 
ATOM   1021  HH2 TRP A  62      -8.623 -46.023  86.840  1.00  0.00     0.083 H 
ATOM   1022  N   VAL A  63     -12.496 -50.646  92.738  1.00 48.30    -0.346 N 
ATOM   1023  HN  VAL A  63     -12.728 -50.344  91.792  1.00  0.00     0.163 HD
ATOM   1024  CA  VAL A  63     -13.215 -51.803  93.308  1.00 48.72     0.092 C 
ATOM   1025  HA  VAL A  63     -13.607 -51.460  94.294  1.00  0.00     0.088 H 
ATOM   1026  C   VAL A  63     -12.243 -53.011  93.630  1.00 51.30     0.241 C 
ATOM   1027  O   VAL A  63     -12.361 -53.616  94.687  1.00 49.68    -0.271 OA
ATOM   1028  CB  VAL A  63     -14.475 -52.252  92.481  1.00 53.26    -0.033 C 
ATOM   1029  HB  VAL A  63     -14.995 -53.040  93.073  1.00  0.00     0.042 H 
ATOM   1030  CG1 VAL A  63     -15.453 -51.097  92.309  1.00 51.93    -0.071 C 
ATOM   1031 1HG1 VAL A  63     -16.346 -51.415  91.723  1.00  0.00     0.028 H 
ATOM   1032 2HG1 VAL A  63     -14.961 -50.204  91.857  1.00  0.00     0.028 H 
ATOM   1033 3HG1 VAL A  63     -15.741 -50.652  93.290  1.00  0.00     0.028 H 
ATOM   1034  CG2 VAL A  63     -14.116 -52.870  91.112  1.00 52.92    -0.071 C 
ATOM   1035 1HG2 VAL A  63     -15.009 -53.188  90.526  1.00  0.00     0.028 H 
ATOM   1036 2HG2 VAL A  63     -13.400 -53.716  91.234  1.00  0.00     0.028 H 
ATOM   1037 3HG2 VAL A  63     -13.479 -52.174  90.518  1.00  0.00     0.028 H 
ATOM   1038  N   GLY A  64     -11.272 -53.286  92.769  1.00 49.67    -0.351 N 
ATOM   1039  HN  GLY A  64     -11.200 -52.726  91.919  1.00  0.00     0.163 HD
ATOM   1040  CA  GLY A  64     -10.299 -54.358  92.985  1.00 50.35     0.069 C 
ATOM   1041  HA1 GLY A  64     -10.821 -55.342  93.043  1.00  0.00     0.078 H 
ATOM   1042  HA2 GLY A  64      -9.689 -54.512  92.064  1.00  0.00     0.078 H 
ATOM   1043  C   GLY A  64      -9.385 -54.180  94.193  1.00 55.43     0.236 C 
ATOM   1044  O   GLY A  64      -9.347 -55.025  95.095  1.00 55.69    -0.272 OA
ATOM   1045  N   THR A  65      -8.654 -53.071  94.236  1.00 52.93    -0.344 N 
ATOM   1046  HN  THR A  65      -8.741 -52.393  93.479  1.00  0.00     0.163 HD
ATOM   1047  CA  THR A  65      -7.727 -52.791  95.335  1.00 54.98     0.113 C 
ATOM   1048  HA  THR A  65      -7.225 -53.746  95.617  1.00  0.00     0.091 H 
ATOM   1049  C   THR A  65      -8.415 -52.226  96.584  1.00 61.13     0.243 C 
ATOM   1050  O   THR A  65      -7.849 -52.315  97.678  1.00 63.35    -0.271 OA
ATOM   1051  CB  THR A  65      -6.649 -51.798  94.894  1.00 62.03     0.060 C 
ATOM   1052  HB  THR A  65      -6.051 -51.526  95.795  1.00  0.00     0.086 H 
ATOM   1053  OG1 THR A  65      -7.286 -50.609  94.423  1.00 65.38    -0.393 OA
ATOM   1054  HG1 THR A  65      -6.617 -49.993  94.149  1.00  0.00     0.210 HD
ATOM   1055  CG2 THR A  65      -5.693 -52.370  93.863  1.00 58.08    -0.050 C 
ATOM   1056 1HG2 THR A  65      -4.908 -51.647  93.542  1.00  0.00     0.031 H 
ATOM   1057 2HG2 THR A  65      -6.250 -52.767  92.983  1.00  0.00     0.031 H 
ATOM   1058 3HG2 THR A  65      -5.233 -53.317  94.231  1.00  0.00     0.031 H 
ATOM   1059  N   GLN A  66      -9.585 -51.595  96.413  1.00 57.29    -0.346 N 
ATOM   1060  HN  GLN A  66      -9.967 -51.581  95.467  1.00  0.00     0.163 HD
ATOM   1061  CA  GLN A  66     -10.372 -50.921  97.458  1.00 57.62     0.090 C 
ATOM   1062  HA  GLN A  66     -11.322 -50.572  96.990  1.00  0.00     0.087 H 
ATOM   1063  C   GLN A  66      -9.613 -49.676  97.949  1.00 60.64     0.241 C 
ATOM   1064  O   GLN A  66      -9.721 -49.274  99.108  1.00 60.99    -0.271 OA
ATOM   1065  CB  GLN A  66     -10.744 -51.872  98.612  1.00 61.08    -0.030 C 
ATOM   1066  HB1 GLN A  66      -9.858 -52.462  98.944  1.00  0.00     0.037 H 
ATOM   1067  HB2 GLN A  66     -10.944 -51.303  99.550  1.00  0.00     0.037 H 
ATOM   1068  CG  GLN A  66     -11.913 -52.788  98.270  1.00 86.76     0.011 C 
ATOM   1069  HG1 GLN A  66     -12.279 -52.600  97.234  1.00  0.00     0.047 H 
ATOM   1070  HG2 GLN A  66     -11.574 -53.844  98.152  1.00  0.00     0.047 H 
ATOM   1071  CD  GLN A  66     -13.035 -52.689  99.266  1.00108.96     0.215 C 
ATOM   1072  OE1 GLN A  66     -12.827 -52.722 100.491  1.00105.74    -0.274 OA
ATOM   1073  NE2 GLN A  66     -14.260 -52.580  98.771  1.00 99.33    -0.370 N 
ATOM   1074 1HE2 GLN A  66     -15.021 -52.513  99.447  1.00  0.00     0.159 HD
ATOM   1075 2HE2 GLN A  66     -14.431 -52.553  97.766  1.00  0.00     0.159 HD
ATOM   1076  N   LYS A  67      -8.853 -49.058  97.042  1.00 56.23    -0.346 N 
ATOM   1077  HN  LYS A  67      -8.816 -49.425  96.091  1.00  0.00     0.163 HD
ATOM   1078  CA  LYS A  67      -8.077 -47.876  97.376  1.00 56.47     0.089 C 
ATOM   1079  HA  LYS A  67      -8.020 -47.796  98.487  1.00  0.00     0.087 H 
ATOM   1080  C   LYS A  67      -8.752 -46.629  96.841  1.00 55.48     0.243 C 
ATOM   1081  O   LYS A  67      -9.150 -46.617  95.673  1.00 51.34    -0.271 OA
ATOM   1082  CB  LYS A  67      -6.646 -47.966  96.822  1.00 61.33    -0.038 C 
ATOM   1083  HB1 LYS A  67      -6.106 -47.013  97.029  1.00  0.00     0.036 H 
ATOM   1084  HB2 LYS A  67      -6.677 -47.948  95.708  1.00  0.00     0.036 H 
ATOM   1085  CG  LYS A  67      -5.788 -49.155  97.293  1.00 90.96    -0.061 C 
ATOM   1086  HG1 LYS A  67      -6.198 -50.112  96.893  1.00  0.00     0.033 H 
ATOM   1087  HG2 LYS A  67      -4.796 -49.143  96.784  1.00  0.00     0.033 H 
ATOM   1088  CD  LYS A  67      -5.608 -49.246  98.796  1.00106.98    -0.043 C 
ATOM   1089  HD1 LYS A  67      -5.131 -48.324  99.202  1.00  0.00     0.035 H 
ATOM   1090  HD2 LYS A  67      -6.588 -49.186  99.325  1.00  0.00     0.035 H 
ATOM   1091  CE  LYS A  67      -4.844 -50.480  99.201  1.00113.65     0.080 C 
ATOM   1092  HE1 LYS A  67      -5.127 -51.360  98.577  1.00  0.00     0.075 H 
ATOM   1093  HE2 LYS A  67      -3.768 -50.407  98.916  1.00  0.00     0.075 H 
ATOM   1094  NZ  LYS A  67      -5.007 -50.764 100.653  1.00119.40    -0.079 N 
ATOM   1095  HZ1 LYS A  67      -4.490 -51.599 100.927  1.00  0.00     0.274 HD
ATOM   1096  HZ2 LYS A  67      -5.991 -50.830 100.913  1.00  0.00     0.274 HD
ATOM   1097  HZ3 LYS A  67      -4.748 -49.959 101.223  1.00  0.00     0.274 HD
ATOM   1098  N   PRO A  68      -8.859 -45.551  97.651  1.00 52.67    -0.337 N 
ATOM   1099  CA  PRO A  68      -9.458 -44.301  97.129  1.00 53.41     0.091 C 
ATOM   1100  HA  PRO A  68     -10.507 -44.485  96.800  1.00  0.00     0.087 H 
ATOM   1101  C   PRO A  68      -8.630 -43.743  95.969  1.00 62.76     0.241 C 
ATOM   1102  O   PRO A  68      -7.420 -43.972  95.901  1.00 64.26    -0.271 OA
ATOM   1103  CB  PRO A  68      -9.439 -43.352  98.343  1.00 54.99    -0.036 C 
ATOM   1104  HB1 PRO A  68      -8.645 -42.570  98.295  1.00  0.00     0.036 H 
ATOM   1105  HB2 PRO A  68     -10.305 -42.650  98.383  1.00  0.00     0.036 H 
ATOM   1106  CG  PRO A  68      -9.333 -44.245  99.518  1.00 58.41    -0.048 C 
ATOM   1107  HG1 PRO A  68      -8.954 -43.736 100.435  1.00  0.00     0.035 H 
ATOM   1108  HG2 PRO A  68     -10.319 -44.554  99.937  1.00  0.00     0.035 H 
ATOM   1109  CD  PRO A  68      -8.477 -45.401  99.069  1.00 54.25    -0.001 C 
ATOM   1110  HD1 PRO A  68      -8.580 -46.326  99.682  1.00  0.00     0.064 H 
ATOM   1111  HD2 PRO A  68      -7.384 -45.272  99.249  1.00  0.00     0.064 H 
ATOM   1112  N   LEU A  69      -9.282 -43.042  95.049  1.00 60.61    -0.346 N 
ATOM   1113  HN  LEU A  69     -10.288 -42.909  95.150  1.00  0.00     0.163 HD
ATOM   1114  CA  LEU A  69      -8.607 -42.458  93.903  1.00 62.23     0.089 C 
ATOM   1115  HA  LEU A  69      -7.948 -43.229  93.440  1.00  0.00     0.087 H 
ATOM   1116  C   LEU A  69      -7.760 -41.276  94.323  1.00 67.53     0.241 C 
ATOM   1117  O   LEU A  69      -8.219 -40.442  95.105  1.00 68.67    -0.271 OA
ATOM   1118  CB  LEU A  69      -9.648 -42.004  92.865  1.00 63.02    -0.035 C 
ATOM   1119  HB1 LEU A  69     -10.601 -41.765  93.393  1.00  0.00     0.037 H 
ATOM   1120  HB2 LEU A  69      -9.355 -41.000  92.478  1.00  0.00     0.037 H 
ATOM   1121  CG  LEU A  69      -9.958 -42.916  91.680  1.00 67.47    -0.059 C 
ATOM   1122  HG  LEU A  69      -9.061 -42.986  91.022  1.00  0.00     0.038 H 
ATOM   1123  CD1 LEU A  69     -10.377 -44.334  92.130  1.00 66.69    -0.073 C 
ATOM   1124 1HD1 LEU A  69     -10.603 -45.000  91.265  1.00  0.00     0.028 H 
ATOM   1125 2HD1 LEU A  69     -11.233 -44.295  92.844  1.00  0.00     0.028 H 
ATOM   1126 3HD1 LEU A  69      -9.609 -44.788  92.799  1.00  0.00     0.028 H 
ATOM   1127  CD2 LEU A  69     -11.092 -42.336  90.911  1.00 72.69    -0.073 C 
ATOM   1128 1HD2 LEU A  69     -11.318 -43.002  90.046  1.00  0.00     0.028 H 
ATOM   1129 2HD2 LEU A  69     -10.900 -41.283  90.599  1.00  0.00     0.028 H 
ATOM   1130 3HD2 LEU A  69     -11.987 -42.148  91.549  1.00  0.00     0.028 H 
ATOM   1131  N   THR A  70      -6.526 -41.201  93.800  1.00 64.31    -0.344 N 
ATOM   1132  HN  THR A  70      -6.196 -41.963  93.208  1.00  0.00     0.163 HD
ATOM   1133  CA  THR A  70      -5.640 -40.071  94.047  1.00 66.67     0.113 C 
ATOM   1134  HA  THR A  70      -5.750 -39.761  95.112  1.00  0.00     0.091 H 
ATOM   1135  C   THR A  70      -6.134 -38.929  93.155  1.00 69.56     0.243 C 
ATOM   1136  O   THR A  70      -6.723 -39.200  92.109  1.00 66.19    -0.271 OA
ATOM   1137  CB  THR A  70      -4.150 -40.442  93.792  1.00 73.38     0.060 C 
ATOM   1138  HB  THR A  70      -3.536 -39.536  94.005  1.00  0.00     0.086 H 
ATOM   1139  OG1 THR A  70      -3.957 -40.782  92.420  1.00 68.55    -0.393 OA
ATOM   1140  HG1 THR A  70      -4.271 -40.084  91.858  1.00  0.00     0.210 HD
ATOM   1141  CG2 THR A  70      -3.645 -41.565  94.696  1.00 70.13    -0.050 C 
ATOM   1142 1HG2 THR A  70      -3.796 -41.299  95.768  1.00  0.00     0.031 H 
ATOM   1143 2HG2 THR A  70      -2.583 -41.827  94.479  1.00  0.00     0.031 H 
ATOM   1144 3HG2 THR A  70      -4.113 -42.545  94.441  1.00  0.00     0.031 H 
ATOM   1145  N   GLU A  71      -5.886 -37.671  93.544  1.00 69.63    -0.346 N 
ATOM   1146  HN  GLU A  71      -5.389 -37.521  94.422  1.00  0.00     0.163 HD
ATOM   1147  CA  GLU A  71      -6.298 -36.499  92.763  1.00 72.08     0.090 C 
ATOM   1148  HA  GLU A  71      -7.406 -36.543  92.648  1.00  0.00     0.087 H 
ATOM   1149  C   GLU A  71      -5.682 -36.491  91.345  1.00 77.70     0.241 C 
ATOM   1150  O   GLU A  71      -6.350 -36.047  90.404  1.00 77.93    -0.271 OA
ATOM   1151  CB  GLU A  71      -5.960 -35.197  93.508  1.00 77.14    -0.029 C 
ATOM   1152  HB1 GLU A  71      -4.899 -35.205  93.850  1.00  0.00     0.037 H 
ATOM   1153  HB2 GLU A  71      -5.922 -34.338  92.798  1.00  0.00     0.037 H 
ATOM   1154  CG  GLU A  71      -6.895 -34.890  94.670  1.00 87.10     0.018 C 
ATOM   1155  HG1 GLU A  71      -6.808 -35.683  95.449  1.00  0.00     0.049 H 
ATOM   1156  HG2 GLU A  71      -6.518 -34.009  95.240  1.00  0.00     0.049 H 
ATOM   1157  CD  GLU A  71      -8.354 -34.683  94.301  1.00110.89     0.172 C 
ATOM   1158  OE1 GLU A  71      -8.680 -33.600  93.761  1.00118.59    -0.648 OA
ATOM   1159  OE2 GLU A  71      -9.176 -35.587  94.568  1.00 95.73    -0.648 OA
ATOM   1160  N   GLU A  72      -4.445 -37.026  91.195  1.00 74.32    -0.346 N 
ATOM   1161  HN  GLU A  72      -3.974 -37.393  92.022  1.00  0.00     0.163 HD
ATOM   1162  CA  GLU A  72      -3.751 -37.105  89.911  1.00 75.53     0.090 C 
ATOM   1163  HA  GLU A  72      -3.860 -36.119  89.402  1.00  0.00     0.087 H 
ATOM   1164  C   GLU A  72      -4.351 -38.169  89.001  1.00 78.13     0.241 C 
ATOM   1165  O   GLU A  72      -4.406 -37.966  87.780  1.00 79.81    -0.271 OA
ATOM   1166  CB  GLU A  72      -2.254 -37.370  90.105  1.00 79.02    -0.029 C 
ATOM   1167  HB1 GLU A  72      -2.037 -38.463  90.056  1.00  0.00     0.037 H 
ATOM   1168  HB2 GLU A  72      -1.950 -37.168  91.159  1.00  0.00     0.037 H 
ATOM   1169  CG  GLU A  72      -1.369 -36.598  89.129  1.00 98.70     0.018 C 
ATOM   1170  HG1 GLU A  72      -1.695 -36.816  88.085  1.00  0.00     0.049 H 
ATOM   1171  HG2 GLU A  72      -0.347 -37.044  89.127  1.00  0.00     0.049 H 
ATOM   1172  CD  GLU A  72      -1.260 -35.091  89.317  1.00132.71     0.172 C 
ATOM   1173  OE1 GLU A  72      -1.066 -34.639  90.470  1.00133.65    -0.648 OA
ATOM   1174  OE2 GLU A  72      -1.366 -34.361  88.303  1.00128.12    -0.648 OA
ATOM   1175  N   ALA A  73      -4.812 -39.292  89.583  1.00 71.33    -0.346 N 
ATOM   1176  HN  ALA A  73      -4.740 -39.376  90.597  1.00  0.00     0.163 HD
ATOM   1177  CA  ALA A  73      -5.412 -40.399  88.836  1.00 68.25     0.086 C 
ATOM   1178  HA  ALA A  73      -4.742 -40.644  87.979  1.00  0.00     0.086 H 
ATOM   1179  C   ALA A  73      -6.802 -40.068  88.278  1.00 70.60     0.240 C 
ATOM   1180  O   ALA A  73      -7.229 -40.727  87.324  1.00 70.35    -0.271 OA
ATOM   1181  CB  ALA A  73      -5.513 -41.626  89.725  1.00 66.96    -0.049 C 
ATOM   1182  HB1 ALA A  73      -5.970 -42.469  89.156  1.00  0.00     0.030 H 
ATOM   1183  HB2 ALA A  73      -6.062 -41.413  90.672  1.00  0.00     0.030 H 
ATOM   1184  HB3 ALA A  73      -4.528 -41.905  90.168  1.00  0.00     0.030 H 
ATOM   1185  N   LYS A  74      -7.514 -39.083  88.876  1.00 65.77    -0.346 N 
ATOM   1186  HN  LYS A  74      -7.070 -38.572  89.639  1.00  0.00     0.163 HD
ATOM   1187  CA  LYS A  74      -8.887 -38.700  88.499  1.00 63.81     0.089 C 
ATOM   1188  HA  LYS A  74      -9.510 -39.625  88.512  1.00  0.00     0.087 H 
ATOM   1189  C   LYS A  74      -8.965 -38.111  87.089  1.00 66.72     0.241 C 
ATOM   1190  O   LYS A  74      -8.148 -37.269  86.714  1.00 70.23    -0.271 OA
ATOM   1191  CB  LYS A  74      -9.487 -37.725  89.517  1.00 67.63    -0.038 C 
ATOM   1192  HB1 LYS A  74     -10.490 -37.363  89.192  1.00  0.00     0.036 H 
ATOM   1193  HB2 LYS A  74      -8.944 -36.751  89.518  1.00  0.00     0.036 H 
ATOM   1194  CG  LYS A  74      -9.540 -38.332  90.909  1.00 82.01    -0.061 C 
ATOM   1195  HG1 LYS A  74      -8.509 -38.506  91.298  1.00  0.00     0.033 H 
ATOM   1196  HG2 LYS A  74      -9.905 -39.384  90.861  1.00  0.00     0.033 H 
ATOM   1197  CD  LYS A  74     -10.346 -37.542  91.897  1.00 94.49    -0.043 C 
ATOM   1198  HD1 LYS A  74     -11.330 -37.227  91.478  1.00  0.00     0.035 H 
ATOM   1199  HD2 LYS A  74      -9.914 -36.530  92.075  1.00  0.00     0.035 H 
ATOM   1200  CE  LYS A  74     -10.500 -38.324  93.175  1.00102.18     0.080 C 
ATOM   1201  HE1 LYS A  74     -10.361 -39.416  92.999  1.00  0.00     0.075 H 
ATOM   1202  HE2 LYS A  74      -9.641 -38.145  93.863  1.00  0.00     0.075 H 
ATOM   1203  NZ  LYS A  74     -11.791 -38.050  93.847  1.00113.32    -0.079 N 
ATOM   1204  HZ1 LYS A  74     -11.895 -38.580  94.712  1.00  0.00     0.274 HD
ATOM   1205  HZ2 LYS A  74     -12.577 -38.214  93.217  1.00  0.00     0.274 HD
ATOM   1206  HZ3 LYS A  74     -11.918 -37.051  94.008  1.00  0.00     0.274 HD
ATOM   1207  N   ASN A  75      -9.944 -38.581  86.303  1.00 59.23    -0.346 N 
ATOM   1208  HN  ASN A  75     -10.579 -39.282  86.685  1.00  0.00     0.163 HD
ATOM   1209  CA  ASN A  75     -10.145 -38.137  84.924  1.00 58.98     0.097 C 
ATOM   1210  HA  ASN A  75      -9.553 -37.205  84.770  1.00  0.00     0.088 H 
ATOM   1211  C   ASN A  75     -11.633 -37.811  84.657  1.00 58.91     0.241 C 
ATOM   1212  O   ASN A  75     -12.164 -38.135  83.600  1.00 57.61    -0.271 OA
ATOM   1213  CB  ASN A  75      -9.611 -39.210  83.955  1.00 57.72     0.036 C 
ATOM   1214  HB1 ASN A  75      -8.672 -39.659  84.354  1.00  0.00     0.051 H 
ATOM   1215  HB2 ASN A  75     -10.274 -40.107  83.967  1.00  0.00     0.051 H 
ATOM   1216  CG  ASN A  75      -9.403 -38.734  82.544  1.00 69.78     0.217 C 
ATOM   1217  OD1 ASN A  75      -8.905 -37.634  82.266  1.00 75.17    -0.274 OA
ATOM   1218  ND2 ASN A  75      -9.829 -39.547  81.619  1.00 54.46    -0.370 N 
ATOM   1219 1HD2 ASN A  75      -9.688 -39.224  80.662  1.00  0.00     0.159 HD
ATOM   1220 2HD2 ASN A  75     -10.239 -40.453  81.848  1.00  0.00     0.159 HD
ATOM   1221  N   TRP A  76     -12.286 -37.111  85.603  1.00 53.44    -0.346 N 
ATOM   1222  HN  TRP A  76     -11.773 -36.841  86.443  1.00  0.00     0.163 HD
ATOM   1223  CA  TRP A  76     -13.698 -36.714  85.493  1.00 53.16     0.093 C 
ATOM   1224  HA  TRP A  76     -14.306 -37.633  85.320  1.00  0.00     0.088 H 
ATOM   1225  C   TRP A  76     -13.938 -35.759  84.332  1.00 58.71     0.241 C 
ATOM   1226  O   TRP A  76     -13.117 -34.879  84.085  1.00 60.25    -0.271 OA
ATOM   1227  CB  TRP A  76     -14.202 -36.040  86.781  1.00 52.29    -0.012 C 
ATOM   1228  HB1 TRP A  76     -15.213 -35.600  86.614  1.00  0.00     0.044 H 
ATOM   1229  HB2 TRP A  76     -13.617 -35.113  86.984  1.00  0.00     0.044 H 
ATOM   1230  CG  TRP A  76     -14.215 -36.915  87.990  1.00 49.79    -0.028 A 
ATOM   1231  CD1 TRP A  76     -13.434 -36.780  89.100  1.00 52.92    -0.015 A 
ATOM   1232  HD1 TRP A  76     -12.648 -36.018  89.231  1.00  0.00     0.112 H 
ATOM   1233  CD2 TRP A  76     -15.110 -38.000  88.254  1.00 46.38    -0.002 A 
ATOM   1234  NE1 TRP A  76     -13.769 -37.729  90.028  1.00 50.01    -0.365 N 
ATOM   1235  HE1 TRP A  76     -13.326 -37.850  90.939  1.00  0.00     0.165 HD
ATOM   1236  CE2 TRP A  76     -14.798 -38.492  89.535  1.00 49.43     0.042 A 
ATOM   1237  CE3 TRP A  76     -16.140 -38.622  87.523  1.00 46.04    -0.070 A 
ATOM   1238  HE3 TRP A  76     -16.403 -38.266  86.513  1.00  0.00     0.084 H 
ATOM   1239  CZ2 TRP A  76     -15.481 -39.575  90.106  1.00 46.57    -0.056 A 
ATOM   1240  HZ2 TRP A  76     -15.218 -39.951  91.109  1.00  0.00     0.086 H 
ATOM   1241  CZ3 TRP A  76     -16.820 -39.689  88.092  1.00 45.67    -0.082 A 
ATOM   1242  HZ3 TRP A  76     -17.632 -40.179  87.528  1.00  0.00     0.083 H 
ATOM   1243  CH2 TRP A  76     -16.491 -40.153  89.371  1.00 45.34    -0.081 A 
ATOM   1244  HH2 TRP A  76     -17.053 -41.000  89.799  1.00  0.00     0.083 H 
ATOM   1245  N   ALA A  77     -15.071 -35.927  83.629  1.00 54.39    -0.346 N 
ATOM   1246  HN  ALA A  77     -15.694 -36.698  83.872  1.00  0.00     0.163 HD
ATOM   1247  CA  ALA A  77     -15.439 -35.040  82.527  1.00 56.73     0.086 C 
ATOM   1248  HA  ALA A  77     -14.563 -34.921  81.848  1.00  0.00     0.086 H 
ATOM   1249  C   ALA A  77     -15.818 -33.668  83.102  1.00 64.19     0.243 C 
ATOM   1250  O   ALA A  77     -16.133 -33.621  84.293  1.00 63.04    -0.271 OA
ATOM   1251  CB  ALA A  77     -16.596 -35.634  81.744  1.00 56.06    -0.049 C 
ATOM   1252  HB1 ALA A  77     -16.877 -34.957  80.903  1.00  0.00     0.030 H 
ATOM   1253  HB2 ALA A  77     -17.467 -35.869  82.400  1.00  0.00     0.030 H 
ATOM   1254  HB3 ALA A  77     -16.374 -36.668  81.391  1.00  0.00     0.030 H 
ATOM   1255  N   PRO A  78     -15.780 -32.544  82.334  1.00 65.44    -0.337 N 
ATOM   1256  CA  PRO A  78     -16.147 -31.247  82.919  1.00 69.63     0.091 C 
ATOM   1257  HA  PRO A  78     -15.386 -30.945  83.676  1.00  0.00     0.087 H 
ATOM   1258  C   PRO A  78     -17.537 -31.274  83.563  1.00 74.70     0.241 C 
ATOM   1259  O   PRO A  78     -18.487 -31.813  82.987  1.00 73.65    -0.271 OA
ATOM   1260  CB  PRO A  78     -16.095 -30.293  81.719  1.00 75.83    -0.036 C 
ATOM   1261  HB1 PRO A  78     -15.814 -29.247  81.984  1.00  0.00     0.036 H 
ATOM   1262  HB2 PRO A  78     -17.095 -30.050  81.290  1.00  0.00     0.036 H 
ATOM   1263  CG  PRO A  78     -15.175 -30.937  80.766  1.00 78.09    -0.048 C 
ATOM   1264  HG1 PRO A  78     -15.286 -30.571  79.719  1.00  0.00     0.035 H 
ATOM   1265  HG2 PRO A  78     -14.110 -30.636  80.898  1.00  0.00     0.035 H 
ATOM   1266  CD  PRO A  78     -15.405 -32.392  80.915  1.00 68.59    -0.001 C 
ATOM   1267  HD1 PRO A  78     -16.143 -32.817  80.196  1.00  0.00     0.064 H 
ATOM   1268  HD2 PRO A  78     -14.547 -33.029  80.595  1.00  0.00     0.064 H 
ATOM   1269  N   GLY A  79     -17.607 -30.761  84.786  1.00 72.88    -0.351 N 
ATOM   1270  HN  GLY A  79     -16.751 -30.390  85.198  1.00  0.00     0.163 HD
ATOM   1271  CA  GLY A  79     -18.829 -30.695  85.577  1.00 72.60     0.069 C 
ATOM   1272  HA1 GLY A  79     -18.797 -29.817  86.263  1.00  0.00     0.078 H 
ATOM   1273  HA2 GLY A  79     -19.691 -30.406  84.932  1.00  0.00     0.078 H 
ATOM   1274  C   GLY A  79     -19.155 -31.954  86.353  1.00 71.61     0.236 C 
ATOM   1275  O   GLY A  79     -20.188 -31.989  87.025  1.00 72.29    -0.272 OA
ATOM   1276  N   GLU A  80     -18.283 -32.991  86.269  1.00 62.52    -0.346 N 
ATOM   1277  HN  GLU A  80     -17.458 -32.872  85.681  1.00  0.00     0.163 HD
ATOM   1278  CA  GLU A  80     -18.448 -34.278  86.971  1.00 57.69     0.090 C 
ATOM   1279  HA  GLU A  80     -19.499 -34.332  87.338  1.00  0.00     0.087 H 
ATOM   1280  C   GLU A  80     -17.514 -34.419  88.195  1.00 61.65     0.243 C 
ATOM   1281  O   GLU A  80     -16.441 -33.816  88.212  1.00 63.99    -0.271 OA
ATOM   1282  CB  GLU A  80     -18.215 -35.489  86.026  1.00 54.78    -0.029 C 
ATOM   1283  HB1 GLU A  80     -17.148 -35.515  85.702  1.00  0.00     0.037 H 
ATOM   1284  HB2 GLU A  80     -18.272 -36.438  86.608  1.00  0.00     0.037 H 
ATOM   1285  CG  GLU A  80     -19.124 -35.577  84.809  1.00 57.90     0.018 C 
ATOM   1286  HG1 GLU A  80     -18.769 -34.839  84.053  1.00  0.00     0.049 H 
ATOM   1287  HG2 GLU A  80     -18.923 -36.544  84.291  1.00  0.00     0.049 H 
ATOM   1288  CD  GLU A  80     -20.624 -35.420  84.959  1.00 81.65     0.172 C 
ATOM   1289  OE1 GLU A  80     -21.195 -35.751  86.026  1.00 61.68    -0.648 OA
ATOM   1290  OE2 GLU A  80     -21.247 -35.095  83.925  1.00 84.86    -0.648 OA
ATOM   1291  N   PRO A  81     -17.856 -35.256  89.200  1.00 55.87    -0.337 N 
ATOM   1292  CA  PRO A  81     -19.114 -36.014  89.365  1.00 55.29     0.091 C 
ATOM   1293  HA  PRO A  81     -19.393 -36.492  88.397  1.00  0.00     0.087 H 
ATOM   1294  C   PRO A  81     -20.249 -35.062  89.821  1.00 66.88     0.241 C 
ATOM   1295  O   PRO A  81     -20.083 -34.341  90.812  1.00 69.39    -0.271 OA
ATOM   1296  CB  PRO A  81     -18.723 -37.092  90.375  1.00 53.83    -0.036 C 
ATOM   1297  HB1 PRO A  81     -18.473 -38.074  89.910  1.00  0.00     0.036 H 
ATOM   1298  HB2 PRO A  81     -19.575 -37.455  90.996  1.00  0.00     0.036 H 
ATOM   1299  CG  PRO A  81     -17.595 -36.496  91.180  1.00 58.10    -0.048 C 
ATOM   1300  HG1 PRO A  81     -16.874 -37.263  91.547  1.00  0.00     0.035 H 
ATOM   1301  HG2 PRO A  81     -17.927 -36.117  92.174  1.00  0.00     0.035 H 
ATOM   1302  CD  PRO A  81     -16.942 -35.438  90.343  1.00 55.84    -0.001 C 
ATOM   1303  HD1 PRO A  81     -15.891 -35.671  90.053  1.00  0.00     0.064 H 
ATOM   1304  HD2 PRO A  81     -16.712 -34.498  90.896  1.00  0.00     0.064 H 
ATOM   1305  N   ASN A  82     -21.365 -34.982  89.054  1.00 65.50    -0.346 N 
ATOM   1306  HN  ASN A  82     -21.454 -35.582  88.234  1.00  0.00     0.163 HD
ATOM   1307  CA  ASN A  82     -22.446 -34.046  89.384  1.00 68.77     0.097 C 
ATOM   1308  HA  ASN A  82     -21.998 -33.249  90.022  1.00  0.00     0.088 H 
ATOM   1309  C   ASN A  82     -23.577 -34.687  90.204  1.00 74.54     0.241 C 
ATOM   1310  O   ASN A  82     -24.347 -33.942  90.814  1.00 76.68    -0.271 OA
ATOM   1311  CB  ASN A  82     -23.024 -33.342  88.130  1.00 67.32     0.036 C 
ATOM   1312  HB1 ASN A  82     -22.232 -32.716  87.656  1.00  0.00     0.051 H 
ATOM   1313  HB2 ASN A  82     -23.748 -32.555  88.445  1.00  0.00     0.051 H 
ATOM   1314  CG  ASN A  82     -23.662 -34.224  87.084  1.00 77.94     0.217 C 
ATOM   1315  OD1 ASN A  82     -23.928 -35.404  87.300  1.00 73.19    -0.274 OA
ATOM   1316  ND2 ASN A  82     -23.923 -33.658  85.912  1.00 69.68    -0.370 N 
ATOM   1317 1HD2 ASN A  82     -24.354 -34.254  85.205  1.00  0.00     0.159 HD
ATOM   1318 2HD2 ASN A  82     -23.702 -32.678  85.733  1.00  0.00     0.159 HD
ATOM   1319  N   ASN A  83     -23.696 -36.043  90.222  1.00 69.21    -0.346 N 
ATOM   1320  HN  ASN A  83     -23.016 -36.595  89.699  1.00  0.00     0.163 HD
ATOM   1321  CA  ASN A  83     -24.763 -36.760  90.963  1.00 69.24     0.097 C 
ATOM   1322  HA  ASN A  83     -24.743 -37.829  90.647  1.00  0.00     0.088 H 
ATOM   1323  C   ASN A  83     -26.177 -36.191  90.644  1.00 77.48     0.241 C 
ATOM   1324  O   ASN A  83     -27.034 -36.158  91.527  1.00 78.74    -0.271 OA
ATOM   1325  CB  ASN A  83     -24.500 -36.708  92.490  1.00 63.38     0.036 C 
ATOM   1326  HB1 ASN A  83     -24.759 -35.700  92.891  1.00  0.00     0.051 H 
ATOM   1327  HB2 ASN A  83     -23.404 -36.722  92.693  1.00  0.00     0.051 H 
ATOM   1328  CG  ASN A  83     -25.194 -37.785  93.295  1.00 79.43     0.217 C 
ATOM   1329  OD1 ASN A  83     -25.634 -38.813  92.772  1.00 82.65    -0.274 OA
ATOM   1330  ND2 ASN A  83     -25.303 -37.571  94.599  1.00 65.87    -0.370 N 
ATOM   1331 1HD2 ASN A  83     -25.771 -38.297  95.142  1.00  0.00     0.159 HD
ATOM   1332 2HD2 ASN A  83     -24.939 -36.722  95.031  1.00  0.00     0.159 HD
ATOM   1333  N   ARG A  84     -26.415 -35.774  89.372  1.00 77.53    -0.346 N 
ATOM   1334  HN  ARG A  84     -25.692 -35.940  88.672  1.00  0.00     0.163 HD
ATOM   1335  CA  ARG A  84     -27.645 -35.101  88.944  1.00 82.20     0.089 C 
ATOM   1336  HA  ARG A  84     -27.727 -34.173  89.556  1.00  0.00     0.087 H 
ATOM   1337  C   ARG A  84     -28.925 -35.904  89.197  1.00 89.87     0.241 C 
ATOM   1338  O   ARG A  84     -29.902 -35.312  89.670  1.00 92.21    -0.271 OA
ATOM   1339  CB  ARG A  84     -27.592 -34.651  87.474  1.00 82.56    -0.036 C 
ATOM   1340  HB1 ARG A  84     -26.542 -34.523  87.121  1.00  0.00     0.036 H 
ATOM   1341  HB2 ARG A  84     -27.905 -35.468  86.783  1.00  0.00     0.036 H 
ATOM   1342  CG  ARG A  84     -28.424 -33.373  87.256  1.00 92.44    -0.048 C 
ATOM   1343  HG1 ARG A  84     -29.477 -33.530  87.589  1.00  0.00     0.035 H 
ATOM   1344  HG2 ARG A  84     -28.116 -32.578  87.974  1.00  0.00     0.035 H 
ATOM   1345  CD  ARG A  84     -28.388 -32.850  85.839  1.00 97.80     0.009 C 
ATOM   1346  HD1 ARG A  84     -28.395 -33.684  85.099  1.00  0.00     0.064 H 
ATOM   1347  HD2 ARG A  84     -29.352 -32.362  85.562  1.00  0.00     0.064 H 
ATOM   1348  NE  ARG A  84     -27.254 -31.951  85.618  1.00104.64    -0.227 N 
ATOM   1349  HE  ARG A  84     -26.775 -31.578  86.437  1.00  0.00     0.177 HD
ATOM   1350  CZ  ARG A  84     -26.808 -31.589  84.417  1.00114.37     0.665 C 
ATOM   1351  NH1 ARG A  84     -27.403 -32.038  83.314  1.00 86.31    -0.235 N 
ATOM   1352 1HH1 ARG A  84     -28.213 -32.652  83.399  1.00  0.00     0.174 HD
ATOM   1353 2HH1 ARG A  84     -27.061 -31.761  82.394  1.00  0.00     0.174 HD
ATOM   1354  NH2 ARG A  84     -25.755 -30.791  84.307  1.00105.56    -0.235 N 
ATOM   1355 1HH2 ARG A  84     -25.299 -30.447  85.152  1.00  0.00     0.174 HD
ATOM   1356 2HH2 ARG A  84     -25.413 -30.514  83.387  1.00  0.00     0.174 HD
ATOM   1357  N   GLN A  85     -28.928 -37.223  88.905  1.00 85.85    -0.346 N 
ATOM   1358  HN  GLN A  85     -28.079 -37.660  88.547  1.00  0.00     0.163 HD
ATOM   1359  CA  GLN A  85     -30.137 -38.039  89.096  1.00 87.82     0.090 C 
ATOM   1360  HA  GLN A  85     -31.024 -37.373  88.981  1.00  0.00     0.087 H 
ATOM   1361  C   GLN A  85     -30.189 -38.663  90.505  1.00 89.92     0.241 C 
ATOM   1362  O   GLN A  85     -31.103 -39.445  90.796  1.00 91.36    -0.271 OA
ATOM   1363  CB  GLN A  85     -30.224 -39.137  88.019  1.00 87.89    -0.030 C 
ATOM   1364  HB1 GLN A  85     -29.342 -39.815  88.086  1.00  0.00     0.037 H 
ATOM   1365  HB2 GLN A  85     -31.039 -39.856  88.265  1.00  0.00     0.037 H 
ATOM   1366  CG  GLN A  85     -30.388 -38.617  86.584  1.00107.46     0.011 C 
ATOM   1367  HG1 GLN A  85     -29.562 -37.921  86.306  1.00  0.00     0.047 H 
ATOM   1368  HG2 GLN A  85     -31.246 -37.909  86.502  1.00  0.00     0.047 H 
ATOM   1369  CD  GLN A  85     -30.512 -39.754  85.591  1.00122.82     0.215 C 
ATOM   1370  OE1 GLN A  85     -31.458 -40.547  85.630  1.00120.20    -0.274 OA
ATOM   1371  NE2 GLN A  85     -29.556 -39.869  84.680  1.00108.77    -0.370 N 
ATOM   1372 1HE2 GLN A  85     -28.775 -39.214  84.648  1.00  0.00     0.159 HD
ATOM   1373 2HE2 GLN A  85     -29.640 -40.635  84.011  1.00  0.00     0.159 HD
ATOM   1374  N   LYS A  86     -29.216 -38.299  91.378  1.00 82.27    -0.346 N 
ATOM   1375  HN  LYS A  86     -28.564 -37.581  91.061  1.00  0.00     0.163 HD
ATOM   1376  CA  LYS A  86     -29.002 -38.829  92.730  1.00 79.71     0.089 C 
ATOM   1377  HA  LYS A  86     -28.123 -38.296  93.161  1.00  0.00     0.087 H 
ATOM   1378  C   LYS A  86     -28.631 -40.314  92.628  1.00 79.15     0.241 C 
ATOM   1379  O   LYS A  86     -28.896 -40.951  91.601  1.00 78.20    -0.271 OA
ATOM   1380  CB  LYS A  86     -30.196 -38.590  93.680  1.00 85.22    -0.038 C 
ATOM   1381  HB1 LYS A  86     -30.067 -39.174  94.621  1.00  0.00     0.036 H 
ATOM   1382  HB2 LYS A  86     -31.116 -39.076  93.278  1.00  0.00     0.036 H 
ATOM   1383  CG  LYS A  86     -30.467 -37.116  94.000  1.00101.65    -0.061 C 
ATOM   1384  HG1 LYS A  86     -31.502 -36.973  94.390  1.00  0.00     0.033 H 
ATOM   1385  HG2 LYS A  86     -30.542 -36.509  93.067  1.00  0.00     0.033 H 
ATOM   1386  CD  LYS A  86     -29.431 -36.528  94.958  1.00110.37    -0.043 C 
ATOM   1387  HD1 LYS A  86     -28.413 -36.927  94.739  1.00  0.00     0.035 H 
ATOM   1388  HD2 LYS A  86     -29.566 -36.932  95.988  1.00  0.00     0.035 H 
ATOM   1389  CE  LYS A  86     -29.429 -35.021  94.966  1.00127.88     0.080 C 
ATOM   1390  HE1 LYS A  86     -30.366 -34.614  95.412  1.00  0.00     0.075 H 
ATOM   1391  HE2 LYS A  86     -29.534 -34.607  93.936  1.00  0.00     0.075 H 
ATOM   1392  NZ  LYS A  86     -28.221 -34.483  95.650  1.00135.58    -0.079 N 
ATOM   1393  HZ1 LYS A  86     -28.220 -33.463  95.655  1.00  0.00     0.274 HD
ATOM   1394  HZ2 LYS A  86     -27.364 -34.856  95.242  1.00  0.00     0.274 HD
ATOM   1395  HZ3 LYS A  86     -28.125 -34.862  96.592  1.00  0.00     0.274 HD
ATOM   1396  N   ASP A  87     -27.938 -40.846  93.652  1.00 73.30    -0.346 N 
ATOM   1397  HN  ASP A  87     -27.730 -40.247  94.451  1.00  0.00     0.163 HD
ATOM   1398  CA  ASP A  87     -27.461 -42.238  93.692  1.00 70.21     0.098 C 
ATOM   1399  HA  ASP A  87     -26.815 -42.333  94.596  1.00  0.00     0.088 H 
ATOM   1400  C   ASP A  87     -26.578 -42.612  92.461  1.00 69.24     0.241 C 
ATOM   1401  O   ASP A  87     -26.487 -43.790  92.093  1.00 68.06    -0.271 OA
ATOM   1402  CB  ASP A  87     -28.625 -43.237  93.865  1.00 74.49     0.043 C 
ATOM   1403  HB1 ASP A  87     -28.272 -44.283  93.712  1.00  0.00     0.052 H 
ATOM   1404  HB2 ASP A  87     -29.343 -43.156  93.016  1.00  0.00     0.052 H 
ATOM   1405  CG  ASP A  87     -29.351 -43.104  95.197  1.00 87.10     0.175 C 
ATOM   1406  OD1 ASP A  87     -28.659 -43.019  96.254  1.00 82.88    -0.648 OA
ATOM   1407  OD2 ASP A  87     -30.609 -43.087  95.188  1.00 99.73    -0.648 OA
ATOM   1408  N   GLU A  88     -25.887 -41.612  91.873  1.00 63.90    -0.346 N 
ATOM   1409  HN  GLU A  88     -26.042 -40.660  92.205  1.00  0.00     0.163 HD
ATOM   1410  CA  GLU A  88     -24.926 -41.815  90.784  1.00 61.16     0.090 C 
ATOM   1411  HA  GLU A  88     -25.319 -42.599  90.096  1.00  0.00     0.087 H 
ATOM   1412  C   GLU A  88     -23.606 -42.315  91.411  1.00 62.49     0.241 C 
ATOM   1413  O   GLU A  88     -22.644 -41.551  91.562  1.00 61.28    -0.271 OA
ATOM   1414  CB  GLU A  88     -24.731 -40.513  89.996  1.00 63.35    -0.029 C 
ATOM   1415  HB1 GLU A  88     -23.840 -40.588  89.330  1.00  0.00     0.037 H 
ATOM   1416  HB2 GLU A  88     -24.392 -39.693  90.672  1.00  0.00     0.037 H 
ATOM   1417  CG  GLU A  88     -25.954 -40.082  89.205  1.00 65.44     0.018 C 
ATOM   1418  HG1 GLU A  88     -26.450 -40.977  88.762  1.00  0.00     0.049 H 
ATOM   1419  HG2 GLU A  88     -26.750 -39.734  89.904  1.00  0.00     0.049 H 
ATOM   1420  CD  GLU A  88     -25.726 -39.038  88.128  1.00 79.40     0.172 C 
ATOM   1421  OE1 GLU A  88     -24.643 -38.409  88.086  1.00 72.60    -0.648 OA
ATOM   1422  OE2 GLU A  88     -26.642 -38.876  87.293  1.00 76.68    -0.648 OA
ATOM   1423  N   ASP A  89     -23.585 -43.595  91.818  1.00 58.00    -0.346 N 
ATOM   1424  HN  ASP A  89     -24.375 -44.192  91.574  1.00  0.00     0.163 HD
ATOM   1425  CA  ASP A  89     -22.495 -44.177  92.589  1.00 56.59     0.098 C 
ATOM   1426  HA  ASP A  89     -21.907 -43.339  93.032  1.00  0.00     0.088 H 
ATOM   1427  C   ASP A  89     -21.534 -45.044  91.784  1.00 60.08     0.241 C 
ATOM   1428  O   ASP A  89     -20.619 -45.633  92.370  1.00 57.84    -0.271 OA
ATOM   1429  CB  ASP A  89     -23.069 -45.015  93.752  1.00 59.30     0.043 C 
ATOM   1430  HB1 ASP A  89     -22.236 -45.456  94.348  1.00  0.00     0.052 H 
ATOM   1431  HB2 ASP A  89     -23.542 -45.942  93.353  1.00  0.00     0.052 H 
ATOM   1432  CG  ASP A  89     -24.043 -44.293  94.677  1.00 72.64     0.175 C 
ATOM   1433  OD1 ASP A  89     -24.098 -43.047  94.634  1.00 72.64    -0.648 OA
ATOM   1434  OD2 ASP A  89     -24.770 -44.980  95.422  1.00 84.08    -0.648 OA
ATOM   1435  N   CYS A  90     -21.722 -45.113  90.458  1.00 56.78    -0.345 N 
ATOM   1436  HN  CYS A  90     -22.474 -44.563  90.042  1.00  0.00     0.163 HD
ATOM   1437  CA  CYS A  90     -20.894 -45.944  89.583  1.00 53.36     0.098 C 
ATOM   1438  HA  CYS A  90     -20.074 -46.384  90.197  1.00  0.00     0.088 H 
ATOM   1439  C   CYS A  90     -20.257 -45.095  88.477  1.00 54.74     0.242 C 
ATOM   1440  O   CYS A  90     -20.772 -44.039  88.137  1.00 55.31    -0.271 OA
ATOM   1441  CB  CYS A  90     -21.729 -47.090  89.015  1.00 53.88     0.013 C 
ATOM   1442  HB1 CYS A  90     -22.661 -46.697  88.547  1.00  0.00     0.053 H 
ATOM   1443  HB2 CYS A  90     -21.233 -47.524  88.116  1.00  0.00     0.053 H 
ATOM   1444  SG  CYS A  90     -22.124 -48.396  90.214  1.00 58.73    -0.095 SA
ATOM   1445  N   VAL A  91     -19.112 -45.537  87.950  1.00 51.41    -0.346 N 
ATOM   1446  HN  VAL A  91     -18.736 -46.434  88.258  1.00  0.00     0.163 HD
ATOM   1447  CA  VAL A  91     -18.383 -44.768  86.942  1.00 51.11     0.092 C 
ATOM   1448  HA  VAL A  91     -18.898 -43.784  86.839  1.00  0.00     0.088 H 
ATOM   1449  C   VAL A  91     -18.415 -45.443  85.572  1.00 52.08     0.241 C 
ATOM   1450  O   VAL A  91     -18.097 -46.629  85.437  1.00 48.37    -0.271 OA
ATOM   1451  CB  VAL A  91     -16.913 -44.479  87.369  1.00 54.23    -0.033 C 
ATOM   1452  HB  VAL A  91     -16.382 -45.453  87.479  1.00  0.00     0.042 H 
ATOM   1453  CG1 VAL A  91     -16.176 -43.648  86.322  1.00 54.70    -0.071 C 
ATOM   1454 1HG1 VAL A  91     -15.124 -43.441  86.628  1.00  0.00     0.028 H 
ATOM   1455 2HG1 VAL A  91     -16.725 -42.706  86.090  1.00  0.00     0.028 H 
ATOM   1456 3HG1 VAL A  91     -16.221 -44.127  85.316  1.00  0.00     0.028 H 
ATOM   1457  CG2 VAL A  91     -16.868 -43.760  88.700  1.00 54.71    -0.071 C 
ATOM   1458 1HG2 VAL A  91     -15.816 -43.553  89.006  1.00  0.00     0.028 H 
ATOM   1459 2HG2 VAL A  91     -17.424 -44.319  89.489  1.00  0.00     0.028 H 
ATOM   1460 3HG2 VAL A  91     -17.483 -42.830  88.687  1.00  0.00     0.028 H 
ATOM   1461  N   GLU A  92     -18.753 -44.622  84.561  1.00 49.75    -0.346 N 
ATOM   1462  HN  GLU A  92     -19.056 -43.678  84.801  1.00  0.00     0.163 HD
ATOM   1463  CA  GLU A  92     -18.719 -44.981  83.146  1.00 49.19     0.090 C 
ATOM   1464  HA  GLU A  92     -18.488 -46.069  83.065  1.00  0.00     0.087 H 
ATOM   1465  C   GLU A  92     -17.597 -44.197  82.458  1.00 51.18     0.241 C 
ATOM   1466  O   GLU A  92     -17.201 -43.138  82.943  1.00 51.01    -0.271 OA
ATOM   1467  CB  GLU A  92     -20.080 -44.719  82.461  1.00 52.12    -0.029 C 
ATOM   1468  HB1 GLU A  92     -20.903 -45.225  83.017  1.00  0.00     0.037 H 
ATOM   1469  HB2 GLU A  92     -20.144 -45.267  81.492  1.00  0.00     0.037 H 
ATOM   1470  CG  GLU A  92     -20.394 -43.243  82.264  1.00 61.07     0.018 C 
ATOM   1471  HG1 GLU A  92     -20.625 -42.787  83.255  1.00  0.00     0.049 H 
ATOM   1472  HG2 GLU A  92     -19.455 -42.706  81.994  1.00  0.00     0.049 H 
ATOM   1473  CD  GLU A  92     -21.479 -42.859  81.281  1.00 79.23     0.172 C 
ATOM   1474  OE1 GLU A  92     -21.657 -41.639  81.078  1.00 78.85    -0.648 OA
ATOM   1475  OE2 GLU A  92     -22.121 -43.753  80.684  1.00 71.88    -0.648 OA
ATOM   1476  N   ILE A  93     -17.092 -44.707  81.339  1.00 46.69    -0.346 N 
ATOM   1477  HN  ILE A  93     -17.450 -45.600  81.000  1.00  0.00     0.163 HD
ATOM   1478  CA  ILE A  93     -16.040 -44.033  80.577  1.00 47.46     0.092 C 
ATOM   1479  HA  ILE A  93     -15.808 -43.080  81.108  1.00  0.00     0.088 H 
ATOM   1480  C   ILE A  93     -16.593 -43.659  79.203  1.00 50.81     0.241 C 
ATOM   1481  O   ILE A  93     -17.344 -44.426  78.617  1.00 49.12    -0.271 OA
ATOM   1482  CB  ILE A  93     -14.706 -44.849  80.490  1.00 50.00    -0.030 C 
ATOM   1483  HB  ILE A  93     -14.467 -45.180  81.527  1.00  0.00     0.043 H 
ATOM   1484  CG1 ILE A  93     -13.544 -43.960  80.035  1.00 52.72    -0.063 C 
ATOM   1485 1HG1 ILE A  93     -13.675 -43.671  78.966  1.00  0.00     0.033 H 
ATOM   1486 2HG1 ILE A  93     -13.614 -42.957  80.517  1.00  0.00     0.033 H 
ATOM   1487  CG2 ILE A  93     -14.811 -46.130  79.630  1.00 48.24    -0.071 C 
ATOM   1488 1HG2 ILE A  93     -15.657 -46.777  79.961  1.00  0.00     0.028 H 
ATOM   1489 2HG2 ILE A  93     -13.848 -46.692  79.617  1.00  0.00     0.028 H 
ATOM   1490 3HG2 ILE A  93     -14.884 -45.887  78.544  1.00  0.00     0.028 H 
ATOM   1491  CD1 ILE A  93     -12.170 -44.550  80.253  1.00 60.35    -0.076 C 
ATOM   1492 1HD1 ILE A  93     -11.324 -43.903  79.922  1.00  0.00     0.027 H 
ATOM   1493 2HD1 ILE A  93     -12.100 -45.553  79.771  1.00  0.00     0.027 H 
ATOM   1494 3HD1 ILE A  93     -12.039 -44.839  81.322  1.00  0.00     0.027 H 
ATOM   1495  N   TYR A  94     -16.224 -42.480  78.705  1.00 49.55    -0.346 N 
ATOM   1496  HN  TYR A  94     -15.582 -41.902  79.248  1.00  0.00     0.163 HD
ATOM   1497  CA  TYR A  94     -16.695 -41.976  77.419  1.00 52.11     0.093 C 
ATOM   1498  HA  TYR A  94     -17.721 -42.379  77.249  1.00  0.00     0.088 H 
ATOM   1499  C   TYR A  94     -15.816 -42.450  76.282  1.00 57.31     0.241 C 
ATOM   1500  O   TYR A  94     -14.691 -42.003  76.155  1.00 60.54    -0.271 OA
ATOM   1501  CB  TYR A  94     -16.787 -40.443  77.429  1.00 55.70    -0.014 C 
ATOM   1502  HB1 TYR A  94     -16.856 -40.048  76.389  1.00  0.00     0.043 H 
ATOM   1503  HB2 TYR A  94     -15.814 -39.994  77.737  1.00  0.00     0.043 H 
ATOM   1504  CG  TYR A  94     -17.913 -39.902  78.278  1.00 58.36    -0.056 A 
ATOM   1505  CD1 TYR A  94     -19.179 -40.479  78.245  1.00 60.04    -0.074 A 
ATOM   1506  HD1 TYR A  94     -19.343 -41.389  77.643  1.00  0.00     0.084 H 
ATOM   1507  CD2 TYR A  94     -17.750 -38.742  79.026  1.00 61.33    -0.074 A 
ATOM   1508  HD2 TYR A  94     -16.768 -38.239  79.035  1.00  0.00     0.084 H 
ATOM   1509  CE1 TYR A  94     -20.243 -39.931  78.957  1.00 61.02    -0.051 A 
ATOM   1510  HE1 TYR A  94     -21.241 -40.398  78.906  1.00  0.00     0.087 H 
ATOM   1511  CE2 TYR A  94     -18.802 -38.201  79.765  1.00 63.33    -0.051 A 
ATOM   1512  HE2 TYR A  94     -18.641 -37.298  80.377  1.00  0.00     0.087 H 
ATOM   1513  CZ  TYR A  94     -20.045 -38.800  79.728  1.00 68.14     0.065 A 
ATOM   1514  OH  TYR A  94     -21.071 -38.253  80.455  1.00 74.34    -0.361 OA
ATOM   1515  HH  TYR A  94     -20.935 -37.476  80.985  1.00  0.00     0.217 HD
ATOM   1516  N   ILE A  95     -16.310 -43.390  75.488  1.00 51.97    -0.346 N 
ATOM   1517  HN  ILE A  95     -17.246 -43.748  75.680  1.00  0.00     0.163 HD
ATOM   1518  CA  ILE A  95     -15.574 -43.936  74.351  1.00 51.12     0.092 C 
ATOM   1519  HA  ILE A  95     -14.527 -43.556  74.399  1.00  0.00     0.088 H 
ATOM   1520  C   ILE A  95     -16.224 -43.375  73.108  1.00 55.26     0.241 C 
ATOM   1521  O   ILE A  95     -17.442 -43.507  72.961  1.00 55.99    -0.271 OA
ATOM   1522  CB  ILE A  95     -15.528 -45.502  74.354  1.00 51.59    -0.030 C 
ATOM   1523  HB  ILE A  95     -16.582 -45.849  74.466  1.00  0.00     0.043 H 
ATOM   1524  CG1 ILE A  95     -14.738 -46.086  75.567  1.00 50.87    -0.063 C 
ATOM   1525 1HG1 ILE A  95     -15.232 -45.755  76.510  1.00  0.00     0.033 H 
ATOM   1526 2HG1 ILE A  95     -14.906 -47.188  75.609  1.00  0.00     0.033 H 
ATOM   1527  CG2 ILE A  95     -15.017 -46.077  73.018  1.00 51.91    -0.071 C 
ATOM   1528 1HG2 ILE A  95     -14.984 -47.192  73.020  1.00  0.00     0.028 H 
ATOM   1529 2HG2 ILE A  95     -14.025 -45.646  72.748  1.00  0.00     0.028 H 
ATOM   1530 3HG2 ILE A  95     -15.617 -45.694  72.160  1.00  0.00     0.028 H 
ATOM   1531  CD1 ILE A  95     -13.181 -45.801  75.677  1.00 55.52    -0.076 C 
ATOM   1532 1HD1 ILE A  95     -12.617 -46.218  76.543  1.00  0.00     0.027 H 
ATOM   1533 2HD1 ILE A  95     -13.013 -44.699  75.635  1.00  0.00     0.027 H 
ATOM   1534 3HD1 ILE A  95     -12.687 -46.132  74.734  1.00  0.00     0.027 H 
ATOM   1535  N   LYS A  96     -15.417 -42.740  72.233  1.00 52.26    -0.346 N 
ATOM   1536  HN  LYS A  96     -14.437 -42.653  72.504  1.00  0.00     0.163 HD
ATOM   1537  CA  LYS A  96     -15.786 -42.161  70.938  1.00 54.58     0.089 C 
ATOM   1538  HA  LYS A  96     -14.911 -41.572  70.577  1.00  0.00     0.087 H 
ATOM   1539  C   LYS A  96     -16.997 -41.180  71.033  1.00 63.06     0.241 C 
ATOM   1540  O   LYS A  96     -17.827 -41.115  70.116  1.00 66.26    -0.271 OA
ATOM   1541  CB  LYS A  96     -16.043 -43.278  69.905  1.00 55.55    -0.038 C 
ATOM   1542  HB1 LYS A  96     -16.736 -44.047  70.320  1.00  0.00     0.036 H 
ATOM   1543  HB2 LYS A  96     -16.668 -42.899  69.063  1.00  0.00     0.036 H 
ATOM   1544  CG  LYS A  96     -14.769 -43.929  69.379  1.00 59.43    -0.061 C 
ATOM   1545  HG1 LYS A  96     -14.053 -43.169  68.988  1.00  0.00     0.033 H 
ATOM   1546  HG2 LYS A  96     -14.147 -44.340  70.208  1.00  0.00     0.033 H 
ATOM   1547  CD  LYS A  96     -15.080 -44.991  68.336  1.00 64.38    -0.043 C 
ATOM   1548  HD1 LYS A  96     -15.606 -45.857  68.801  1.00  0.00     0.035 H 
ATOM   1549  HD2 LYS A  96     -15.878 -44.639  67.642  1.00  0.00     0.035 H 
ATOM   1550  CE  LYS A  96     -13.862 -45.456  67.561  1.00 67.42     0.080 C 
ATOM   1551  HE1 LYS A  96     -14.158 -45.911  66.587  1.00  0.00     0.075 H 
ATOM   1552  HE2 LYS A  96     -13.273 -44.588  67.183  1.00  0.00     0.075 H 
ATOM   1553  NZ  LYS A  96     -13.004 -46.381  68.341  1.00 78.01    -0.079 N 
ATOM   1554  HZ1 LYS A  96     -12.185 -46.694  67.820  1.00  0.00     0.274 HD
ATOM   1555  HZ2 LYS A  96     -13.543 -47.175  68.686  1.00  0.00     0.274 HD
ATOM   1556  HZ3 LYS A  96     -12.733 -45.965  69.232  1.00  0.00     0.274 HD
ATOM   1557  N   ARG A  97     -17.043 -40.380  72.111  1.00 59.82    -0.346 N 
ATOM   1558  HN  ARG A  97     -16.326 -40.510  72.825  1.00  0.00     0.163 HD
ATOM   1559  CA  ARG A  97     -18.044 -39.336  72.339  1.00 63.48     0.089 C 
ATOM   1560  HA  ARG A  97     -19.010 -39.661  71.887  1.00  0.00     0.087 H 
ATOM   1561  C   ARG A  97     -17.570 -38.052  71.626  1.00 74.40     0.241 C 
ATOM   1562  O   ARG A  97     -16.364 -37.899  71.419  1.00 74.78    -0.271 OA
ATOM   1563  CB  ARG A  97     -18.252 -39.119  73.853  1.00 60.20    -0.036 C 
ATOM   1564  HB1 ARG A  97     -17.292 -38.799  74.321  1.00  0.00     0.036 H 
ATOM   1565  HB2 ARG A  97     -18.405 -40.103  74.355  1.00  0.00     0.036 H 
ATOM   1566  CG  ARG A  97     -19.369 -38.155  74.258  1.00 66.22    -0.048 C 
ATOM   1567  HG1 ARG A  97     -20.331 -38.339  73.724  1.00  0.00     0.035 H 
ATOM   1568  HG2 ARG A  97     -19.210 -37.113  73.895  1.00  0.00     0.035 H 
ATOM   1569  CD  ARG A  97     -19.484 -38.257  75.751  1.00 68.19     0.009 C 
ATOM   1570  HD1 ARG A  97     -19.733 -39.305  76.041  1.00  0.00     0.064 H 
ATOM   1571  HD2 ARG A  97     -18.476 -38.154  76.216  1.00  0.00     0.064 H 
ATOM   1572  NE  ARG A  97     -20.422 -37.329  76.387  1.00 58.25    -0.227 N 
ATOM   1573  HE  ARG A  97     -21.408 -37.591  76.408  1.00  0.00     0.177 HD
ATOM   1574  CZ  ARG A  97     -20.079 -36.170  76.938  1.00 69.40     0.665 C 
ATOM   1575  NH1 ARG A  97     -18.831 -35.732  76.864  1.00 62.66    -0.235 N 
ATOM   1576 1HH1 ARG A  97     -18.131 -36.302  76.389  1.00  0.00     0.174 HD
ATOM   1577 2HH1 ARG A  97     -18.568 -34.842  77.287  1.00  0.00     0.174 HD
ATOM   1578  NH2 ARG A  97     -20.986 -35.432  77.554  1.00 62.66    -0.235 N 
ATOM   1579 1HH2 ARG A  97     -21.947 -35.769  77.611  1.00  0.00     0.174 HD
ATOM   1580 2HH2 ARG A  97     -20.723 -34.542  77.977  1.00  0.00     0.174 HD
ATOM   1581  N   GLU A  98     -18.498 -37.151  71.226  1.00 75.45    -0.346 N 
ATOM   1582  HN  GLU A  98     -19.481 -37.337  71.426  1.00  0.00     0.163 HD
ATOM   1583  CA  GLU A  98     -18.141 -35.910  70.512  1.00 81.25     0.090 C 
ATOM   1584  HA  GLU A  98     -17.600 -36.207  69.583  1.00  0.00     0.087 H 
ATOM   1585  C   GLU A  98     -17.189 -35.012  71.327  1.00 86.97     0.241 C 
ATOM   1586  O   GLU A  98     -16.306 -34.362  70.747  1.00 90.44    -0.271 OA
ATOM   1587  CB  GLU A  98     -19.390 -35.105  70.078  1.00 86.62    -0.029 C 
ATOM   1588  HB1 GLU A  98     -19.960 -34.767  70.975  1.00  0.00     0.037 H 
ATOM   1589  HB2 GLU A  98     -20.142 -35.784  69.613  1.00  0.00     0.037 H 
ATOM   1590  CG  GLU A  98     -19.110 -33.921  69.156  1.00106.16     0.018 C 
ATOM   1591  HG1 GLU A  98     -18.506 -33.163  69.708  1.00  0.00     0.049 H 
ATOM   1592  HG2 GLU A  98     -20.057 -33.357  68.989  1.00  0.00     0.049 H 
ATOM   1593  CD  GLU A  98     -18.451 -34.200  67.810  1.00139.23     0.172 C 
ATOM   1594  OE1 GLU A  98     -17.266 -34.607  67.793  1.00136.25    -0.648 OA
ATOM   1595  OE2 GLU A  98     -19.087 -33.911  66.771  1.00141.10    -0.648 OA
ATOM   1596  N   LYS A  99     -17.371 -34.991  72.657  1.00 79.97    -0.346 N 
ATOM   1597  HN  LYS A  99     -18.135 -35.541  73.049  1.00  0.00     0.163 HD
ATOM   1598  CA  LYS A  99     -16.533 -34.223  73.569  1.00 80.10     0.089 C 
ATOM   1599  HA  LYS A  99     -15.599 -33.934  73.033  1.00  0.00     0.087 H 
ATOM   1600  C   LYS A  99     -16.157 -35.095  74.759  1.00 78.36     0.241 C 
ATOM   1601  O   LYS A  99     -16.824 -36.095  75.010  1.00 75.79    -0.271 OA
ATOM   1602  CB  LYS A  99     -17.252 -32.934  74.033  1.00 86.61    -0.038 C 
ATOM   1603  HB1 LYS A  99     -18.217 -33.179  74.535  1.00  0.00     0.036 H 
ATOM   1604  HB2 LYS A  99     -16.712 -32.466  74.889  1.00  0.00     0.036 H 
ATOM   1605  CG  LYS A  99     -17.468 -31.917  72.905  1.00103.55    -0.061 C 
ATOM   1606  HG1 LYS A  99     -17.992 -32.394  72.045  1.00  0.00     0.033 H 
ATOM   1607  HG2 LYS A  99     -16.498 -31.663  72.418  1.00  0.00     0.033 H 
ATOM   1608  CD  LYS A  99     -18.199 -30.645  73.338  1.00116.30    -0.043 C 
ATOM   1609  HD1 LYS A  99     -17.706 -30.155  74.210  1.00  0.00     0.035 H 
ATOM   1610  HD2 LYS A  99     -19.183 -30.869  73.813  1.00  0.00     0.035 H 
ATOM   1611  CE  LYS A  99     -18.338 -29.703  72.160  1.00124.06     0.080 C 
ATOM   1612  HE1 LYS A  99     -17.345 -29.475  71.707  1.00  0.00     0.075 H 
ATOM   1613  HE2 LYS A  99     -18.816 -30.212  71.291  1.00  0.00     0.075 H 
ATOM   1614  NZ  LYS A  99     -19.060 -28.464  72.516  1.00134.90    -0.079 N 
ATOM   1615  HZ1 LYS A  99     -19.154 -27.830  71.723  1.00  0.00     0.274 HD
ATOM   1616  HZ2 LYS A  99     -18.623 -27.998  73.311  1.00  0.00     0.274 HD
ATOM   1617  HZ3 LYS A  99     -19.968 -28.673  72.930  1.00  0.00     0.274 HD
ATOM   1618  N   ASP A 100     -15.072 -34.724  75.466  1.00 73.64    -0.346 N 
ATOM   1619  HN  ASP A 100     -14.555 -33.920  75.111  1.00  0.00     0.163 HD
ATOM   1620  CA  ASP A 100     -14.550 -35.342  76.684  1.00 69.46     0.098 C 
ATOM   1621  HA  ASP A 100     -13.573 -34.856  76.912  1.00  0.00     0.088 H 
ATOM   1622  C   ASP A 100     -14.282 -36.860  76.502  1.00 71.61     0.241 C 
ATOM   1623  O   ASP A 100     -14.661 -37.674  77.351  1.00 69.71    -0.271 OA
ATOM   1624  CB  ASP A 100     -15.498 -35.060  77.879  1.00 69.15     0.043 C 
ATOM   1625  HB1 ASP A 100     -14.984 -35.285  78.842  1.00  0.00     0.052 H 
ATOM   1626  HB2 ASP A 100     -16.313 -35.820  77.914  1.00  0.00     0.052 H 
ATOM   1627  CG  ASP A 100     -16.086 -33.650  77.909  1.00 71.31     0.175 C 
ATOM   1628  OD1 ASP A 100     -15.307 -32.674  77.792  1.00 74.52    -0.648 OA
ATOM   1629  OD2 ASP A 100     -17.317 -33.523  78.096  1.00 67.55    -0.648 OA
ATOM   1630  N   VAL A 101     -13.585 -37.218  75.401  1.00 68.07    -0.346 N 
ATOM   1631  HN  VAL A 101     -13.318 -36.474  74.756  1.00  0.00     0.163 HD
ATOM   1632  CA  VAL A 101     -13.178 -38.588  75.052  1.00 63.74     0.092 C 
ATOM   1633  HA  VAL A 101     -14.097 -39.217  74.997  1.00  0.00     0.088 H 
ATOM   1634  C   VAL A 101     -12.275 -39.162  76.160  1.00 64.14     0.241 C 
ATOM   1635  O   VAL A 101     -11.342 -38.500  76.625  1.00 66.23    -0.271 OA
ATOM   1636  CB  VAL A 101     -12.494 -38.611  73.647  1.00 69.62    -0.033 C 
ATOM   1637  HB  VAL A 101     -11.949 -37.646  73.522  1.00  0.00     0.042 H 
ATOM   1638  CG1 VAL A 101     -11.474 -39.739  73.501  1.00 67.65    -0.071 C 
ATOM   1639 1HG1 VAL A 101     -10.986 -39.755  72.499  1.00  0.00     0.028 H 
ATOM   1640 2HG1 VAL A 101     -11.935 -40.727  73.736  1.00  0.00     0.028 H 
ATOM   1641 3HG1 VAL A 101     -10.713 -39.696  74.314  1.00  0.00     0.028 H 
ATOM   1642  CG2 VAL A 101     -13.532 -38.699  72.542  1.00 70.38    -0.071 C 
ATOM   1643 1HG2 VAL A 101     -13.044 -38.715  71.540  1.00  0.00     0.028 H 
ATOM   1644 2HG2 VAL A 101     -14.287 -37.882  72.620  1.00  0.00     0.028 H 
ATOM   1645 3HG2 VAL A 101     -14.212 -39.571  72.684  1.00  0.00     0.028 H 
ATOM   1646  N   GLY A 102     -12.604 -40.373  76.587  1.00 55.77    -0.351 N 
ATOM   1647  HN  GLY A 102     -13.424 -40.812  76.169  1.00  0.00     0.163 HD
ATOM   1648  CA  GLY A 102     -11.885 -41.125  77.606  1.00 52.73     0.069 C 
ATOM   1649  HA1 GLY A 102     -10.804 -41.180  77.340  1.00  0.00     0.078 H 
ATOM   1650  HA2 GLY A 102     -12.163 -42.203  77.545  1.00  0.00     0.078 H 
ATOM   1651  C   GLY A 102     -12.036 -40.641  79.021  1.00 56.69     0.236 C 
ATOM   1652  O   GLY A 102     -11.369 -41.156  79.916  1.00 55.68    -0.272 OA
ATOM   1653  N   MET A 103     -12.910 -39.661  79.241  1.00 56.21    -0.346 N 
ATOM   1654  HN  MET A 103     -13.434 -39.292  78.448  1.00  0.00     0.163 HD
ATOM   1655  CA  MET A 103     -13.155 -39.089  80.559  1.00 55.09     0.090 C 
ATOM   1656  HA  MET A 103     -12.242 -39.259  81.176  1.00  0.00     0.087 H 
ATOM   1657  C   MET A 103     -14.314 -39.798  81.247  1.00 54.67     0.241 C 
ATOM   1658  O   MET A 103     -15.088 -40.496  80.591  1.00 50.20    -0.271 OA
ATOM   1659  CB  MET A 103     -13.375 -37.576  80.465  1.00 60.89    -0.030 C 
ATOM   1660  HB1 MET A 103     -14.062 -37.317  79.626  1.00  0.00     0.037 H 
ATOM   1661  HB2 MET A 103     -13.990 -37.202  81.316  1.00  0.00     0.037 H 
ATOM   1662  CG  MET A 103     -12.068 -36.823  80.358  1.00 66.68    -0.021 C 
ATOM   1663  HG1 MET A 103     -11.376 -37.346  79.657  1.00  0.00     0.049 H 
ATOM   1664  HG2 MET A 103     -11.488 -36.917  81.306  1.00  0.00     0.049 H 
ATOM   1665  SD  MET A 103     -12.236 -35.095  79.897  1.00 75.35    -0.173 SA
ATOM   1666  CE  MET A 103     -11.395 -34.353  81.237  1.00 73.66    -0.035 C 
ATOM   1667  HE1 MET A 103     -11.499 -33.280  80.951  1.00  0.00     0.041 H 
ATOM   1668  HE2 MET A 103     -10.355 -34.711  81.420  1.00  0.00     0.041 H 
ATOM   1669  HE3 MET A 103     -11.760 -34.625  82.255  1.00  0.00     0.041 H 
ATOM   1670  N   TRP A 104     -14.392 -39.655  82.575  1.00 52.20    -0.346 N 
ATOM   1671  HN  TRP A 104     -13.730 -39.027  83.031  1.00  0.00     0.163 HD
ATOM   1672  CA  TRP A 104     -15.368 -40.345  83.405  1.00 49.95     0.093 C 
ATOM   1673  HA  TRP A 104     -15.673 -41.277  82.874  1.00  0.00     0.088 H 
ATOM   1674  C   TRP A 104     -16.624 -39.549  83.711  1.00 53.41     0.241 C 
ATOM   1675  O   TRP A 104     -16.613 -38.316  83.758  1.00 53.27    -0.271 OA
ATOM   1676  CB  TRP A 104     -14.732 -40.749  84.743  1.00 46.96    -0.012 C 
ATOM   1677  HB1 TRP A 104     -15.452 -41.357  85.339  1.00  0.00     0.044 H 
ATOM   1678  HB2 TRP A 104     -14.633 -39.856  85.403  1.00  0.00     0.044 H 
ATOM   1679  CG  TRP A 104     -13.418 -41.462  84.646  1.00 46.35    -0.028 A 
ATOM   1680  CD1 TRP A 104     -12.894 -42.115  83.564  1.00 48.14    -0.015 A 
ATOM   1681  HD1 TRP A 104     -13.392 -42.213  82.585  1.00  0.00     0.112 H 
ATOM   1682  CD2 TRP A 104     -12.462 -41.596  85.697  1.00 46.15    -0.002 A 
ATOM   1683  NE1 TRP A 104     -11.655 -42.632  83.874  1.00 46.52    -0.365 N 
ATOM   1684  HE1 TRP A 104     -11.052 -43.152  83.236  1.00  0.00     0.165 HD
ATOM   1685  CE2 TRP A 104     -11.366 -42.333  85.181  1.00 48.76     0.042 A 
ATOM   1686  CE3 TRP A 104     -12.418 -41.164  87.033  1.00 47.45    -0.070 A 
ATOM   1687  HE3 TRP A 104     -13.262 -40.605  87.472  1.00  0.00     0.084 H 
ATOM   1688  CZ2 TRP A 104     -10.243 -42.646  85.960  1.00 47.73    -0.056 A 
ATOM   1689  HZ2 TRP A 104      -9.404 -43.229  85.544  1.00  0.00     0.086 H 
ATOM   1690  CZ3 TRP A 104     -11.289 -41.455  87.791  1.00 48.39    -0.082 A 
ATOM   1691  HZ3 TRP A 104     -11.229 -41.092  88.831  1.00  0.00     0.083 H 
ATOM   1692  CH2 TRP A 104     -10.225 -42.200  87.262  1.00 47.89    -0.081 A 
ATOM   1693  HH2 TRP A 104      -9.357 -42.433  87.902  1.00  0.00     0.083 H 
ATOM   1694  N   ASN A 105     -17.697 -40.299  84.021  1.00 48.38    -0.346 N 
ATOM   1695  HN  ASN A 105     -17.609 -41.314  83.965  1.00  0.00     0.163 HD
ATOM   1696  CA  ASN A 105     -18.971 -39.743  84.430  1.00 48.95     0.097 C 
ATOM   1697  HA  ASN A 105     -18.789 -38.741  84.885  1.00  0.00     0.088 H 
ATOM   1698  C   ASN A 105     -19.625 -40.632  85.474  1.00 52.75     0.241 C 
ATOM   1699  O   ASN A 105     -19.686 -41.849  85.299  1.00 48.84    -0.271 OA
ATOM   1700  CB  ASN A 105     -19.889 -39.565  83.222  1.00 47.20     0.036 C 
ATOM   1701  HB1 ASN A 105     -19.925 -40.502  82.618  1.00  0.00     0.051 H 
ATOM   1702  HB2 ASN A 105     -19.425 -38.877  82.478  1.00  0.00     0.051 H 
ATOM   1703  CG  ASN A 105     -21.287 -39.105  83.567  1.00 63.86     0.217 C 
ATOM   1704  OD1 ASN A 105     -21.503 -38.292  84.460  1.00 56.82    -0.274 OA
ATOM   1705  ND2 ASN A 105     -22.282 -39.656  82.907  1.00 53.01    -0.370 N 
ATOM   1706 1HD2 ASN A 105     -23.225 -39.346  83.140  1.00  0.00     0.159 HD
ATOM   1707 2HD2 ASN A 105     -22.102 -40.332  82.165  1.00  0.00     0.159 HD
ATOM   1708  N   ASP A 106     -20.172 -40.022  86.541  1.00 54.37    -0.345 N 
ATOM   1709  HN  ASP A 106     -20.080 -39.012  86.649  1.00  0.00     0.163 HD
ATOM   1710  CA  ASP A 106     -20.897 -40.795  87.545  1.00 54.49     0.098 C 
ATOM   1711  HA  ASP A 106     -20.371 -41.769  87.675  1.00  0.00     0.088 H 
ATOM   1712  C   ASP A 106     -22.308 -41.086  87.031  1.00 60.42     0.241 C 
ATOM   1713  O   ASP A 106     -22.938 -40.218  86.424  1.00 63.86    -0.271 OA
ATOM   1714  CB  ASP A 106     -20.927 -40.084  88.915  1.00 57.89     0.043 C 
ATOM   1715  HB1 ASP A 106     -21.418 -40.750  89.662  1.00  0.00     0.052 H 
ATOM   1716  HB2 ASP A 106     -19.891 -40.035  89.324  1.00  0.00     0.052 H 
ATOM   1717  CG  ASP A 106     -21.558 -38.702  88.989  1.00 69.36     0.175 C 
ATOM   1718  OD1 ASP A 106     -21.617 -38.016  87.950  1.00 73.34    -0.648 OA
ATOM   1719  OD2 ASP A 106     -21.897 -38.267  90.108  1.00 72.38    -0.648 OA
ATOM   1720  N   GLU A 107     -22.767 -42.325  87.199  1.00 54.72    -0.346 N 
ATOM   1721  HN  GLU A 107     -22.161 -43.004  87.660  1.00  0.00     0.163 HD
ATOM   1722  CA  GLU A 107     -24.090 -42.767  86.760  1.00 55.69     0.090 C 
ATOM   1723  HA  GLU A 107     -24.752 -41.878  86.639  1.00  0.00     0.087 H 
ATOM   1724  C   GLU A 107     -24.684 -43.688  87.791  1.00 58.79     0.241 C 
ATOM   1725  O   GLU A 107     -23.934 -44.304  88.563  1.00 58.32    -0.271 OA
ATOM   1726  CB  GLU A 107     -23.985 -43.512  85.406  1.00 56.24    -0.029 C 
ATOM   1727  HB1 GLU A 107     -23.180 -44.283  85.452  1.00  0.00     0.037 H 
ATOM   1728  HB2 GLU A 107     -24.874 -44.168  85.258  1.00  0.00     0.037 H 
ATOM   1729  CG  GLU A 107     -23.786 -42.620  84.198  1.00 63.63     0.018 C 
ATOM   1730  HG1 GLU A 107     -23.066 -41.804  84.440  1.00  0.00     0.049 H 
ATOM   1731  HG2 GLU A 107     -23.211 -43.163  83.412  1.00  0.00     0.049 H 
ATOM   1732  CD  GLU A 107     -25.047 -42.039  83.607  1.00 75.78     0.172 C 
ATOM   1733  OE1 GLU A 107     -25.470 -42.552  82.550  1.00 63.80    -0.648 OA
ATOM   1734  OE2 GLU A 107     -25.613 -41.084  84.187  1.00 84.39    -0.648 OA
ATOM   1735  N   ARG A 108     -26.016 -43.803  87.796  1.00 56.24    -0.346 N 
ATOM   1736  HN  ARG A 108     -26.549 -43.207  87.163  1.00  0.00     0.163 HD
ATOM   1737  CA  ARG A 108     -26.757 -44.729  88.652  1.00 57.40     0.089 C 
ATOM   1738  HA  ARG A 108     -26.440 -44.574  89.710  1.00  0.00     0.087 H 
ATOM   1739  C   ARG A 108     -26.364 -46.135  88.221  1.00 61.18     0.241 C 
ATOM   1740  O   ARG A 108     -26.305 -46.398  87.024  1.00 61.46    -0.271 OA
ATOM   1741  CB  ARG A 108     -28.299 -44.520  88.552  1.00 56.94    -0.036 C 
ATOM   1742  HB1 ARG A 108     -28.836 -45.300  89.140  1.00  0.00     0.036 H 
ATOM   1743  HB2 ARG A 108     -28.660 -44.771  87.527  1.00  0.00     0.036 H 
ATOM   1744  CG  ARG A 108     -28.768 -43.143  88.952  1.00 70.12    -0.048 C 
ATOM   1745  HG1 ARG A 108     -28.414 -42.871  89.974  1.00  0.00     0.035 H 
ATOM   1746  HG2 ARG A 108     -28.244 -42.348  88.372  1.00  0.00     0.035 H 
ATOM   1747  CD  ARG A 108     -30.269 -43.019  88.833  1.00 85.25     0.009 C 
ATOM   1748  HD1 ARG A 108     -30.692 -43.611  87.988  1.00  0.00     0.064 H 
ATOM   1749  HD2 ARG A 108     -30.599 -42.014  88.482  1.00  0.00     0.064 H 
ATOM   1750  NE  ARG A 108     -30.829 -43.386  90.125  1.00103.63    -0.227 N 
ATOM   1751  HE  ARG A 108     -30.197 -43.386  90.926  1.00  0.00     0.177 HD
ATOM   1752  CZ  ARG A 108     -32.095 -43.721  90.348  1.00130.22     0.665 C 
ATOM   1753  NH1 ARG A 108     -32.496 -44.037  91.571  1.00121.97    -0.235 N 
ATOM   1754 1HH1 ARG A 108     -33.468 -44.294  91.742  1.00  0.00     0.174 HD
ATOM   1755 2HH1 ARG A 108     -31.827 -44.003  92.340  1.00  0.00     0.174 HD
ATOM   1756  NH2 ARG A 108     -32.969 -43.765  89.344  1.00121.34    -0.235 N 
ATOM   1757 1HH2 ARG A 108     -33.941 -44.022  89.515  1.00  0.00     0.174 HD
ATOM   1758 2HH2 ARG A 108     -32.660 -43.522  88.403  1.00  0.00     0.174 HD
ATOM   1759  N   CYS A 109     -26.083 -47.018  89.178  1.00 58.43    -0.345 N 
ATOM   1760  HN  CYS A 109     -26.232 -46.719  90.142  1.00  0.00     0.163 HD
ATOM   1761  CA  CYS A 109     -25.579 -48.381  88.974  1.00 57.50     0.098 C 
ATOM   1762  HA  CYS A 109     -24.674 -48.305  88.327  1.00  0.00     0.088 H 
ATOM   1763  C   CYS A 109     -26.560 -49.329  88.272  1.00 61.12     0.242 C 
ATOM   1764  O   CYS A 109     -26.116 -50.349  87.725  1.00 58.36    -0.271 OA
ATOM   1765  CB  CYS A 109     -25.129 -48.950  90.311  1.00 59.06     0.013 C 
ATOM   1766  HB1 CYS A 109     -26.005 -49.127  90.978  1.00  0.00     0.053 H 
ATOM   1767  HB2 CYS A 109     -24.770 -49.999  90.191  1.00  0.00     0.053 H 
ATOM   1768  SG  CYS A 109     -23.873 -47.933  91.155  1.00 62.07    -0.095 SA
ATOM   1769  N   SER A 110     -27.873 -48.996  88.287  1.00 59.37    -0.344 N 
ATOM   1770  HN  SER A 110     -28.139 -48.138  88.770  1.00  0.00     0.163 HD
ATOM   1771  CA  SER A 110     -28.929 -49.776  87.662  1.00 61.12     0.109 C 
ATOM   1772  HA  SER A 110     -28.694 -50.856  87.808  1.00  0.00     0.090 H 
ATOM   1773  C   SER A 110     -29.018 -49.504  86.141  1.00 64.79     0.243 C 
ATOM   1774  O   SER A 110     -29.683 -50.259  85.430  1.00 67.20    -0.271 OA
ATOM   1775  CB  SER A 110     -30.272 -49.487  88.334  1.00 69.24     0.044 C 
ATOM   1776  HB1 SER A 110     -30.261 -49.792  89.406  1.00  0.00     0.077 H 
ATOM   1777  HB2 SER A 110     -31.066 -50.176  87.962  1.00  0.00     0.077 H 
ATOM   1778  OG  SER A 110     -30.660 -48.131  88.190  1.00 76.95    -0.398 OA
ATOM   1779  HG  SER A 110     -31.494 -47.951  88.607  1.00  0.00     0.209 HD
ATOM   1780  N   LYS A 111     -28.361 -48.437  85.640  1.00 57.75    -0.346 N 
ATOM   1781  HN  LYS A 111     -27.857 -47.825  86.282  1.00  0.00     0.163 HD
ATOM   1782  CA  LYS A 111     -28.344 -48.124  84.208  1.00 56.93     0.089 C 
ATOM   1783  HA  LYS A 111     -29.398 -48.075  83.847  1.00  0.00     0.087 H 
ATOM   1784  C   LYS A 111     -27.621 -49.251  83.441  1.00 58.98     0.241 C 
ATOM   1785  O   LYS A 111     -26.723 -49.898  83.994  1.00 57.41    -0.271 OA
ATOM   1786  CB  LYS A 111     -27.684 -46.758  83.959  1.00 58.14    -0.038 C 
ATOM   1787  HB1 LYS A 111     -27.445 -46.627  82.878  1.00  0.00     0.036 H 
ATOM   1788  HB2 LYS A 111     -26.653 -46.736  84.382  1.00  0.00     0.036 H 
ATOM   1789  CG  LYS A 111     -28.509 -45.573  84.479  1.00 61.18    -0.061 C 
ATOM   1790  HG1 LYS A 111     -28.232 -45.344  85.534  1.00  0.00     0.033 H 
ATOM   1791  HG2 LYS A 111     -29.573 -45.876  84.619  1.00  0.00     0.033 H 
ATOM   1792  CD  LYS A 111     -28.428 -44.293  83.616  1.00 60.30    -0.043 C 
ATOM   1793  HD1 LYS A 111     -28.860 -43.449  84.203  1.00  0.00     0.035 H 
ATOM   1794  HD2 LYS A 111     -27.357 -43.992  83.540  1.00  0.00     0.035 H 
ATOM   1795  CE  LYS A 111     -29.037 -44.258  82.208  1.00 59.51     0.080 C 
ATOM   1796  HE1 LYS A 111     -28.430 -43.597  81.547  1.00  0.00     0.075 H 
ATOM   1797  HE2 LYS A 111     -28.883 -45.240  81.702  1.00  0.00     0.075 H 
ATOM   1798  NZ  LYS A 111     -30.486 -43.865  82.135  1.00 91.99    -0.079 N 
ATOM   1799  HZ1 LYS A 111     -30.891 -43.842  81.199  1.00  0.00     0.274 HD
ATOM   1800  HZ2 LYS A 111     -30.627 -42.967  82.598  1.00  0.00     0.274 HD
ATOM   1801  HZ3 LYS A 111     -31.042 -44.470  82.740  1.00  0.00     0.274 HD
ATOM   1802  N   LYS A 112     -28.035 -49.525  82.204  1.00 56.61    -0.346 N 
ATOM   1803  HN  LYS A 112     -28.763 -48.948  81.783  1.00  0.00     0.163 HD
ATOM   1804  CA  LYS A 112     -27.470 -50.632  81.438  1.00 55.91     0.089 C 
ATOM   1805  HA  LYS A 112     -26.993 -51.332  82.164  1.00  0.00     0.087 H 
ATOM   1806  C   LYS A 112     -26.384 -50.157  80.481  1.00 60.14     0.241 C 
ATOM   1807  O   LYS A 112     -26.658 -49.350  79.591  1.00 61.14    -0.271 OA
ATOM   1808  CB  LYS A 112     -28.573 -51.414  80.698  1.00 59.95    -0.038 C 
ATOM   1809  HB1 LYS A 112     -29.142 -50.748  80.008  1.00  0.00     0.036 H 
ATOM   1810  HB2 LYS A 112     -28.134 -52.115  79.950  1.00  0.00     0.036 H 
ATOM   1811  CG  LYS A 112     -29.512 -52.146  81.650  1.00 70.07    -0.061 C 
ATOM   1812  HG1 LYS A 112     -30.013 -51.438  82.351  1.00  0.00     0.033 H 
ATOM   1813  HG2 LYS A 112     -28.945 -52.754  82.393  1.00  0.00     0.033 H 
ATOM   1814  CD  LYS A 112     -30.515 -52.984  80.908  1.00 85.75    -0.043 C 
ATOM   1815  HD1 LYS A 112     -30.069 -53.946  80.564  1.00  0.00     0.035 H 
ATOM   1816  HD2 LYS A 112     -30.760 -52.543  79.914  1.00  0.00     0.035 H 
ATOM   1817  CE  LYS A 112     -31.759 -53.215  81.732  1.00102.74     0.080 C 
ATOM   1818  HE1 LYS A 112     -31.905 -52.398  82.476  1.00  0.00     0.075 H 
ATOM   1819  HE2 LYS A 112     -31.624 -54.072  82.432  1.00  0.00     0.075 H 
ATOM   1820  NZ  LYS A 112     -32.974 -53.397  80.888  1.00116.24    -0.079 N 
ATOM   1821  HZ1 LYS A 112     -33.814 -53.553  81.445  1.00  0.00     0.274 HD
ATOM   1822  HZ2 LYS A 112     -32.840 -54.144  80.207  1.00  0.00     0.274 HD
ATOM   1823  HZ3 LYS A 112     -33.098 -52.613  80.248  1.00  0.00     0.274 HD
ATOM   1824  N   LYS A 113     -25.138 -50.657  80.683  1.00 54.35    -0.346 N 
ATOM   1825  HN  LYS A 113     -25.011 -51.327  81.441  1.00  0.00     0.163 HD
ATOM   1826  CA  LYS A 113     -23.960 -50.296  79.881  1.00 52.46     0.089 C 
ATOM   1827  HA  LYS A 113     -24.312 -49.852  78.920  1.00  0.00     0.087 H 
ATOM   1828  C   LYS A 113     -23.115 -51.528  79.561  1.00 56.90     0.241 C 
ATOM   1829  O   LYS A 113     -23.241 -52.553  80.238  1.00 58.87    -0.271 OA
ATOM   1830  CB  LYS A 113     -23.097 -49.243  80.617  1.00 52.31    -0.038 C 
ATOM   1831  HB1 LYS A 113     -22.542 -49.709  81.465  1.00  0.00     0.036 H 
ATOM   1832  HB2 LYS A 113     -22.235 -48.926  79.984  1.00  0.00     0.036 H 
ATOM   1833  CG  LYS A 113     -23.893 -48.033  81.092  1.00 49.61    -0.061 C 
ATOM   1834  HG1 LYS A 113     -24.497 -47.617  80.252  1.00  0.00     0.033 H 
ATOM   1835  HG2 LYS A 113     -24.710 -48.356  81.779  1.00  0.00     0.033 H 
ATOM   1836  CD  LYS A 113     -23.075 -46.943  81.734  1.00 49.70    -0.043 C 
ATOM   1837  HD1 LYS A 113     -22.400 -47.326  82.535  1.00  0.00     0.035 H 
ATOM   1838  HD2 LYS A 113     -22.288 -46.539  81.055  1.00  0.00     0.035 H 
ATOM   1839  CE  LYS A 113     -24.030 -45.864  82.236  1.00 49.76     0.080 C 
ATOM   1840  HE1 LYS A 113     -23.541 -45.225  83.008  1.00  0.00     0.075 H 
ATOM   1841  HE2 LYS A 113     -24.843 -46.307  82.857  1.00  0.00     0.075 H 
ATOM   1842  NZ  LYS A 113     -24.592 -45.035  81.135  1.00 51.28    -0.079 N 
ATOM   1843  HZ1 LYS A 113     -25.230 -44.314  81.471  1.00  0.00     0.274 HD
ATOM   1844  HZ2 LYS A 113     -25.040 -45.620  80.429  1.00  0.00     0.274 HD
ATOM   1845  HZ3 LYS A 113     -23.848 -44.629  80.567  1.00  0.00     0.274 HD
ATOM   1846  N   LEU A 114     -22.245 -51.436  78.542  1.00 50.10    -0.346 N 
ATOM   1847  HN  LEU A 114     -22.198 -50.577  77.994  1.00  0.00     0.163 HD
ATOM   1848  CA  LEU A 114     -21.362 -52.558  78.209  1.00 48.39     0.089 C 
ATOM   1849  HA  LEU A 114     -21.973 -53.491  78.205  1.00  0.00     0.087 H 
ATOM   1850  C   LEU A 114     -20.267 -52.712  79.263  1.00 49.17     0.241 C 
ATOM   1851  O   LEU A 114     -19.779 -51.723  79.809  1.00 44.54    -0.271 OA
ATOM   1852  CB  LEU A 114     -20.719 -52.399  76.816  1.00 47.89    -0.035 C 
ATOM   1853  HB1 LEU A 114     -20.109 -53.304  76.589  1.00  0.00     0.037 H 
ATOM   1854  HB2 LEU A 114     -19.926 -51.616  76.866  1.00  0.00     0.037 H 
ATOM   1855  CG  LEU A 114     -21.645 -52.104  75.627  1.00 52.21    -0.059 C 
ATOM   1856  HG  LEU A 114     -22.158 -51.132  75.814  1.00  0.00     0.038 H 
ATOM   1857  CD1 LEU A 114     -20.839 -51.980  74.353  1.00 52.41    -0.073 C 
ATOM   1858 1HD1 LEU A 114     -20.061 -51.191  74.478  1.00  0.00     0.028 H 
ATOM   1859 2HD1 LEU A 114     -21.485 -51.796  73.463  1.00  0.00     0.028 H 
ATOM   1860 3HD1 LEU A 114     -20.402 -52.955  74.035  1.00  0.00     0.028 H 
ATOM   1861  CD2 LEU A 114     -22.708 -53.181  75.456  1.00 51.24    -0.073 C 
ATOM   1862 1HD2 LEU A 114     -23.302 -53.272  76.395  1.00  0.00     0.028 H 
ATOM   1863 2HD2 LEU A 114     -22.271 -54.156  75.138  1.00  0.00     0.028 H 
ATOM   1864 3HD2 LEU A 114     -23.354 -52.997  74.566  1.00  0.00     0.028 H 
ATOM   1865  N   ALA A 115     -19.936 -53.959  79.598  1.00 47.57    -0.346 N 
ATOM   1866  HN  ALA A 115     -20.451 -54.734  79.181  1.00  0.00     0.163 HD
ATOM   1867  CA  ALA A 115     -18.866 -54.252  80.537  1.00 47.32     0.086 C 
ATOM   1868  HA  ALA A 115     -18.911 -53.529  81.385  1.00  0.00     0.086 H 
ATOM   1869  C   ALA A 115     -17.518 -54.103  79.814  1.00 50.27     0.240 C 
ATOM   1870  O   ALA A 115     -17.374 -54.580  78.688  1.00 48.20    -0.271 OA
ATOM   1871  CB  ALA A 115     -19.022 -55.672  81.076  1.00 49.40    -0.049 C 
ATOM   1872  HB1 ALA A 115     -18.201 -55.897  81.796  1.00  0.00     0.030 H 
ATOM   1873  HB2 ALA A 115     -19.079 -56.427  80.257  1.00  0.00     0.030 H 
ATOM   1874  HB3 ALA A 115     -20.029 -55.842  81.523  1.00  0.00     0.030 H 
ATOM   1875  N   LEU A 116     -16.544 -53.436  80.450  1.00 38.25    -0.346 N 
ATOM   1876  HN  LEU A 116     -16.747 -53.018  81.358  1.00  0.00     0.163 HD
ATOM   1877  CA  LEU A 116     -15.202 -53.285  79.891  1.00 38.15     0.089 C 
ATOM   1878  HA  LEU A 116     -15.170 -53.801  78.903  1.00  0.00     0.087 H 
ATOM   1879  C   LEU A 116     -14.266 -54.023  80.857  1.00 40.66     0.241 C 
ATOM   1880  O   LEU A 116     -14.020 -53.558  81.983  1.00 40.36    -0.271 OA
ATOM   1881  CB  LEU A 116     -14.862 -51.771  79.674  1.00 38.03    -0.035 C 
ATOM   1882  HB1 LEU A 116     -15.078 -51.222  80.620  1.00  0.00     0.037 H 
ATOM   1883  HB2 LEU A 116     -15.622 -51.334  78.984  1.00  0.00     0.037 H 
ATOM   1884  CG  LEU A 116     -13.455 -51.357  79.178  1.00 41.84    -0.059 C 
ATOM   1885  HG  LEU A 116     -12.753 -51.526  80.028  1.00  0.00     0.038 H 
ATOM   1886  CD1 LEU A 116     -12.950 -52.203  78.019  1.00 41.37    -0.073 C 
ATOM   1887 1HD1 LEU A 116     -12.992 -53.291  78.258  1.00  0.00     0.028 H 
ATOM   1888 2HD1 LEU A 116     -11.926 -51.894  77.704  1.00  0.00     0.028 H 
ATOM   1889 3HD1 LEU A 116     -13.498 -51.971  77.076  1.00  0.00     0.028 H 
ATOM   1890  CD2 LEU A 116     -13.398 -49.881  78.854  1.00 42.03    -0.073 C 
ATOM   1891 1HD2 LEU A 116     -13.768 -49.261  79.704  1.00  0.00     0.028 H 
ATOM   1892 2HD2 LEU A 116     -13.946 -49.649  77.911  1.00  0.00     0.028 H 
ATOM   1893 3HD2 LEU A 116     -12.374 -49.572  78.539  1.00  0.00     0.028 H 
ATOM   1894  N   CYS A 117     -13.819 -55.237  80.425  1.00 37.36    -0.345 N 
ATOM   1895  HN  CYS A 117     -14.068 -55.507  79.473  1.00  0.00     0.163 HD
ATOM   1896  CA  CYS A 117     -13.010 -56.198  81.200  1.00 37.07     0.098 C 
ATOM   1897  HA  CYS A 117     -13.092 -55.918  82.276  1.00  0.00     0.088 H 
ATOM   1898  C   CYS A 117     -11.536 -56.141  80.820  1.00 39.54     0.242 C 
ATOM   1899  O   CYS A 117     -11.194 -55.800  79.686  1.00 38.21    -0.271 OA
ATOM   1900  CB  CYS A 117     -13.543 -57.633  81.050  1.00 39.14     0.013 C 
ATOM   1901  HB1 CYS A 117     -13.217 -58.060  80.073  1.00  0.00     0.053 H 
ATOM   1902  HB2 CYS A 117     -13.007 -58.314  81.752  1.00  0.00     0.053 H 
ATOM   1903  SG  CYS A 117     -15.355 -57.830  81.247  1.00 44.76    -0.095 SA
ATOM   1904  N   TYR A 118     -10.669 -56.579  81.750  1.00 35.72    -0.346 N 
ATOM   1905  HN  TYR A 118     -11.016 -56.824  82.677  1.00  0.00     0.163 HD
ATOM   1906  CA  TYR A 118      -9.252 -56.711  81.466  1.00 37.77     0.093 C 
ATOM   1907  HA  TYR A 118      -9.142 -56.947  80.382  1.00  0.00     0.088 H 
ATOM   1908  C   TYR A 118      -8.668 -57.860  82.250  1.00 43.40     0.241 C 
ATOM   1909  O   TYR A 118      -9.243 -58.291  83.252  1.00 45.38    -0.271 OA
ATOM   1910  CB  TYR A 118      -8.482 -55.397  81.744  1.00 39.59    -0.014 C 
ATOM   1911  HB1 TYR A 118      -9.146 -54.524  81.546  1.00  0.00     0.043 H 
ATOM   1912  HB2 TYR A 118      -7.705 -55.244  80.959  1.00  0.00     0.043 H 
ATOM   1913  CG  TYR A 118      -7.854 -55.258  83.116  1.00 44.36    -0.056 A 
ATOM   1914  CD1 TYR A 118      -8.644 -55.191  84.265  1.00 47.34    -0.074 A 
ATOM   1915  HD1 TYR A 118      -9.739 -55.289  84.173  1.00  0.00     0.084 H 
ATOM   1916  CD2 TYR A 118      -6.484 -55.066  83.259  1.00 47.20    -0.074 A 
ATOM   1917  HD2 TYR A 118      -5.841 -55.062  82.363  1.00  0.00     0.084 H 
ATOM   1918  CE1 TYR A 118      -8.079 -55.003  85.528  1.00 49.92    -0.051 A 
ATOM   1919  HE1 TYR A 118      -8.720 -54.981  86.425  1.00  0.00     0.087 H 
ATOM   1920  CE2 TYR A 118      -5.906 -54.878  84.519  1.00 50.12    -0.051 A 
ATOM   1921  HE2 TYR A 118      -4.814 -54.757  84.615  1.00  0.00     0.087 H 
ATOM   1922  CZ  TYR A 118      -6.713 -54.845  85.647  1.00 57.96     0.065 A 
ATOM   1923  OH  TYR A 118      -6.182 -54.623  86.891  1.00 63.93    -0.361 OA
ATOM   1924  HH  TYR A 118      -6.735 -54.600  87.663  1.00  0.00     0.217 HD
ATOM   1925  N   THR A 119      -7.508 -58.326  81.816  1.00 39.32    -0.346 N 
ATOM   1926  HN  THR A 119      -7.123 -57.921  80.962  1.00  0.00     0.163 HD
ATOM   1927  CA  THR A 119      -6.743 -59.376  82.472  1.00 40.59     0.087 C 
ATOM   1928  HA  THR A 119      -6.759 -59.172  83.568  1.00  0.00     0.087 H 
ATOM   1929  C   THR A 119      -5.298 -59.277  82.005  1.00 46.88     0.112 C 
ATOM   1930  HC  THR A 119      -4.513 -59.825  82.553  1.00  0.00     0.146 H 
ATOM   1931  O   THR A 119      -4.984 -58.587  81.013  1.00 45.85    -0.305 OA
ATOM   1932  CB  THR A 119      -7.370 -60.789  82.244  1.00 57.65     0.058 C 
ATOM   1933  HB  THR A 119      -8.466 -60.708  82.431  1.00  0.00     0.086 H 
ATOM   1934  OG1 THR A 119      -6.836 -61.722  83.187  1.00 57.97    -0.393 OA
ATOM   1935  HG1 THR A 119      -7.217 -62.581  83.048  1.00  0.00     0.210 HD
ATOM   1936  CG2 THR A 119      -7.178 -61.310  80.820  1.00 58.84    -0.050 C 
ATOM   1937 1HG2 THR A 119      -7.625 -62.318  80.657  1.00  0.00     0.031 H 
ATOM   1938 2HG2 THR A 119      -6.099 -61.304  80.537  1.00  0.00     0.031 H 
ATOM   1939 3HG2 THR A 119      -7.567 -60.578  80.074  1.00  0.00     0.031 H 
ATOM   4781 CA   CA  A 309     -23.169 -37.701  86.352  1.00 58.38     0.000 Ca
ATOM   1940  CBI C5H A 308     -24.460 -33.397  73.636  1.00 95.70    -0.062 C 
ATOM   1941 1HBI C5H A 308     -23.826 -33.532  72.729  1.00  0.00     0.033 H 
ATOM   1942 2HBI C5H A 308     -25.405 -33.851  73.256  1.00  0.00     0.033 H 
ATOM   1943  CBH C5H A 308     -24.649 -31.905  73.975  1.00 96.65    -0.065 C 
ATOM   1944 1HBH C5H A 308     -25.471 -31.752  74.713  1.00  0.00     0.033 H 
ATOM   1945 2HBH C5H A 308     -25.084 -31.341  73.117  1.00  0.00     0.033 H 
ATOM   1946  CBM C5H A 308     -23.321 -31.271  74.461  1.00 97.46    -0.065 C 
ATOM   1947 1HBM C5H A 308     -23.431 -30.179  74.660  1.00  0.00     0.033 H 
ATOM   1948 2HBM C5H A 308     -22.564 -31.216  73.644  1.00  0.00     0.033 H 
ATOM   1949  CBL C5H A 308     -22.780 -32.030  75.697  1.00 97.11    -0.065 C 
ATOM   1950 1HBL C5H A 308     -21.837 -31.577  76.081  1.00  0.00     0.033 H 
ATOM   1951 2HBL C5H A 308     -23.420 -31.868  76.596  1.00  0.00     0.033 H 
ATOM   1952  CBK C5H A 308     -22.608 -33.527  75.378  1.00 96.49    -0.062 C 
ATOM   1953 1HBK C5H A 308     -21.757 -33.688  74.676  1.00  0.00     0.033 H 
ATOM   1954 2HBK C5H A 308     -22.221 -34.080  76.265  1.00  0.00     0.033 H 
ATOM   1955  CBJ C5H A 308     -23.899 -34.186  74.839  1.00 94.95    -0.051 C 
ATOM   1956  HBJ C5H A 308     -24.664 -34.271  75.646  1.00  0.00     0.040 H 
ATOM   1957  CBG C5H A 308     -23.484 -35.566  74.342  1.00 91.76    -0.028 C 
ATOM   1958 1HBG C5H A 308     -23.612 -35.646  73.237  1.00  0.00     0.038 H 
ATOM   1959 2HBG C5H A 308     -22.379 -35.696  74.408  1.00  0.00     0.038 H 
ATOM   1960  CAA C5H A 308     -24.214 -36.711  75.062  1.00 87.83     0.123 C 
ATOM   1961  HAA C5H A 308     -25.313 -36.609  74.905  1.00  0.00     0.100 H 
ATOM   1962  CAB C5H A 308     -23.719 -38.005  74.399  1.00 90.93     0.203 C 
ATOM   1963  OAD C5H A 308     -24.177 -38.265  73.262  1.00 92.89    -0.646 OA
ATOM   1964  OAC C5H A 308     -22.890 -38.685  75.025  1.00 91.75    -0.646 OA
ATOM   1965  O3  C5H A 308     -23.922 -36.690  76.486  1.00 82.30    -0.364 OA
ATOM   1966  C3  C5H A 308     -24.863 -37.405  77.328  1.00 80.16     0.096 C 
ATOM   1967  H3  C5H A 308     -25.448 -38.099  76.681  1.00  0.00     0.091 H 
ATOM   1968  C2  C5H A 308     -25.868 -36.422  78.022  1.00 79.16     0.110 C 
ATOM   1969  H2  C5H A 308     -25.301 -35.571  78.466  1.00  0.00     0.094 H 
ATOM   1970  O2  C5H A 308     -26.800 -35.916  77.055  1.00 78.10    -0.388 OA
ATOM   1971  H2  C5H A 308     -26.311 -35.475  76.370  1.00  0.00     0.210 HD
ATOM   1972  C4  C5H A 308     -24.070 -38.262  78.368  1.00 78.28     0.090 C 
ATOM   1973  H4  C5H A 308     -23.404 -38.989  77.848  1.00  0.00     0.091 H 
ATOM   1974  O4  C5H A 308     -23.299 -37.376  79.193  1.00 75.05    -0.390 OA
ATOM   1975  H4  C5H A 308     -22.817 -37.897  79.825  1.00  0.00     0.210 HD
ATOM   1976  C5  C5H A 308     -25.080 -38.998  79.254  1.00 80.41     0.089 C 
ATOM   1977  H5  C5H A 308     -25.810 -39.498  78.576  1.00  0.00     0.090 H 
ATOM   1978  C6  C5H A 308     -24.416 -40.098  80.097  1.00 80.68     0.043 C 
ATOM   1979  H61 C5H A 308     -24.989 -40.312  81.029  1.00  0.00     0.078 H 
ATOM   1980  H62 C5H A 308     -23.466 -39.749  80.565  1.00  0.00     0.078 H 
ATOM   1981  O6  C5H A 308     -24.221 -41.283  79.299  1.00 80.74    -0.398 OA
ATOM   1982  H6  C5H A 308     -23.811 -41.963  79.820  1.00  0.00     0.209 HD
ATOM   1983  O5  C5H A 308     -25.816 -37.995  80.013  1.00 82.36    -0.348 OA
ATOM   1984  C1  C5H A 308     -26.666 -37.141  79.139  1.00 80.93     0.159 C 
ATOM   1985  H1  C5H A 308     -27.434 -37.790  78.657  1.00  0.00     0.133 H 
ATOM   1986  O1  C5H A 308     -27.342 -36.138  79.904  1.00 79.41    -0.351 OA
ATOM   1987  CAQ C5H A 308     -28.635 -36.592  80.268  1.00 78.71     0.067 C 
ATOM   1988  HAQ C5H A 308     -28.688 -37.696  80.121  1.00  0.00     0.087 H 
ATOM   1989  CAR C5H A 308     -29.694 -35.915  79.380  1.00 79.40    -0.038 C 
ATOM   1990 1HAR C5H A 308     -29.485 -36.048  78.293  1.00  0.00     0.036 H 
ATOM   1991 2HAR C5H A 308     -29.630 -34.802  79.416  1.00  0.00     0.036 H 
ATOM   1992  CAS C5H A 308     -31.088 -36.435  79.777  1.00 79.82    -0.063 C 
ATOM   1993 1HAS C5H A 308     -31.203 -37.524  79.565  1.00  0.00     0.033 H 
ATOM   1994 2HAS C5H A 308     -31.885 -36.051  79.098  1.00  0.00     0.033 H 
ATOM   1995  CAT C5H A 308     -31.380 -36.099  81.263  1.00 80.16    -0.063 C 
ATOM   1996 1HAT C5H A 308     -32.410 -36.409  81.559  1.00  0.00     0.033 H 
ATOM   1997 2HAT C5H A 308     -31.480 -35.000  81.423  1.00  0.00     0.033 H 
ATOM   1998  CAU C5H A 308     -30.316 -36.712  82.192  1.00 79.81    -0.038 C 
ATOM   1999 1HAU C5H A 308     -30.406 -37.822  82.248  1.00  0.00     0.036 H 
ATOM   2000 2HAU C5H A 308     -30.515 -36.474  83.263  1.00  0.00     0.036 H 
ATOM   2001  CAV C5H A 308     -28.883 -36.268  81.757  1.00 79.20     0.067 C 
ATOM   2002  HAV C5H A 308     -28.762 -35.173  81.928  1.00  0.00     0.087 H 
ATOM   2003  OAW C5H A 308     -27.902 -36.984  82.513  1.00 77.31    -0.351 OA
ATOM   2004  CAX C5H A 308     -27.238 -36.194  83.514  1.00 72.69     0.159 C 
ATOM   2005  HAX C5H A 308     -28.020 -35.637  84.081  1.00  0.00     0.133 H 
ATOM   2006  OAY C5H A 308     -26.308 -35.215  82.959  1.00 69.64    -0.342 OA
ATOM   2007  CAZ C5H A 308     -25.089 -35.732  82.338  1.00 71.89     0.162 C 
ATOM   2008  HAZ C5H A 308     -25.408 -36.310  81.440  1.00  0.00     0.101 H 
ATOM   2009  CBN C5H A 308     -24.346 -34.499  81.824  1.00 77.88     0.415 C 
ATOM   2010  FBP C5H A 308     -25.140 -33.889  80.950  1.00 82.22    -0.168 F 
ATOM   2011  FBQ C5H A 308     -24.056 -33.646  82.891  1.00 78.45    -0.168 F 
ATOM   2012  FBO C5H A 308     -23.219 -34.832  81.204  1.00 78.10    -0.168 F 
ATOM   2013  CBA C5H A 308     -24.329 -36.730  83.266  1.00 69.82     0.096 C 
ATOM   2014  HBA C5H A 308     -23.549 -37.248  82.661  1.00  0.00     0.091 H 
ATOM   2015  OBB C5H A 308     -23.681 -36.056  84.359  1.00 68.24    -0.390 OA
ATOM   2016  HBB C5H A 308     -23.218 -36.664  84.924  1.00  0.00     0.210 HD
ATOM   2017  CBC C5H A 308     -25.285 -37.789  83.831  1.00 70.51     0.092 C 
ATOM   2018  HBC C5H A 308     -25.631 -38.447  83.000  1.00  0.00     0.091 H 
ATOM   2019  OBD C5H A 308     -24.583 -38.583  84.792  1.00 69.22    -0.390 OA
ATOM   2020  HBD C5H A 308     -25.175 -39.239  85.142  1.00  0.00     0.210 HD
ATOM   2021  CBE C5H A 308     -26.521 -37.130  84.502  1.00 72.38     0.110 C 
ATOM   2022  HBE C5H A 308     -26.186 -36.540  85.387  1.00  0.00     0.094 H 
ATOM   2023  OBF C5H A 308     -27.429 -38.142  84.931  1.00 71.51    -0.388 OA
ATOM   2024  HBF C5H A 308     -26.986 -38.720  85.541  1.00  0.00     0.210 HD
TER    2025      C5H A 308 
