# Supplementary material for: Computational Pipeline for Accelerating the Design of Glycomimetics
Source: J Chem Inf Model. 2025 Nov 27;65(24):13374–85. doi: 10.1021/acs.jcim.5c02282 (PMC12728930; doi:10.1021/acs.jcim.5c02282)
Supplement: Supplementary file 2 [file ci5c02282_si_002.zip › gm_supp/Test/E-selectin/6eyj/output/save/natural_receptor.pdb]

TITLE     Generated by GMML                                                     
LINK        OD1  ASN A  82                CA    CA A 309                  2.60  
ATOM      1 N    TRP A   1      -1.361 -56.573  78.748                       N  
ATOM      2 CA   TRP A   1      -2.751 -56.637  79.172                       C  
ATOM      3 C    TRP A   1      -3.625 -57.120  78.034                       C  
ATOM      4 O    TRP A   1      -3.200 -57.047  76.886                       O  
ATOM      5 CB   TRP A   1      -3.217 -55.254  79.675                       C  
ATOM      6 CG   TRP A   1      -2.436 -54.753  80.862                       C  
ATOM      7 CD1  TRP A   1      -1.546 -53.723  80.882                       C  
ATOM      8 CD2  TRP A   1      -2.421 -55.327  82.178                       C  
ATOM      9 NE1  TRP A   1      -0.991 -53.603  82.136                       N  
ATOM     10 CE2  TRP A   1      -1.519 -54.570  82.954                       C  
ATOM     11 CE3  TRP A   1      -3.088 -56.413  82.780                       C  
ATOM     12 CZ2  TRP A   1      -1.260 -54.864  84.296                       C  
ATOM     13 CZ3  TRP A   1      -2.834 -56.699  84.115                       C  
ATOM     14 CH2  TRP A   1      -1.934 -55.929  84.858                       C  
ATOM     15 N    SER A   2      -4.802 -57.690  78.365                       N  
ATOM     16 CA   SER A   2      -5.806 -58.154  77.402                       C  
ATOM     17 C    SER A   2      -7.145 -57.549  77.794                       C  
ATOM     18 O    SER A   2      -7.467 -57.497  78.982                       O  
ATOM     19 CB   SER A   2      -5.911 -59.676  77.386                       C  
ATOM     20 OG   SER A   2      -4.695 -60.296  77.018                       O  
ATOM     21 N    TYR A   3      -7.908 -57.086  76.810                       N  
ATOM     22 CA   TYR A   3      -9.204 -56.463  77.051                       C  
ATOM     23 C    TYR A   3     -10.334 -57.184  76.351                       C  
ATOM     24 O    TYR A   3     -10.129 -57.796  75.306                       O  
ATOM     25 CB   TYR A   3      -9.160 -55.002  76.585                       C  
ATOM     26 CG   TYR A   3      -8.131 -54.193  77.344                       C  
ATOM     27 CD1  TYR A   3      -8.415 -53.678  78.608                       C  
ATOM     28 CD2  TYR A   3      -6.852 -53.990  76.826                       C  
ATOM     29 CE1  TYR A   3      -7.463 -52.967  79.328                       C  
ATOM     30 CE2  TYR A   3      -5.885 -53.293  77.544                       C  
ATOM     31 CZ   TYR A   3      -6.197 -52.782  78.794                       C  
ATOM     32 OH   TYR A   3      -5.261 -52.054  79.487                       O  
ATOM     33 N    ASN A   4     -11.544 -57.087  76.921                       N  
ATOM     34 CA   ASN A   4     -12.759 -57.625  76.308                       C  
ATOM     35 C    ASN A   4     -13.946 -56.845  76.756                       C  
ATOM     36 O    ASN A   4     -13.923 -56.247  77.832                       O  
ATOM     37 CB   ASN A   4     -12.987 -59.131  76.551                       C  
ATOM     38 CG   ASN A   4     -13.524 -59.793  75.291                       C  
ATOM     39 OD1  ASN A   4     -14.183 -59.146  74.451                       O  
ATOM     40 ND2  ASN A   4     -13.237 -61.072  75.088                       N  
ATOM     41 N    THR A   5     -14.988 -56.833  75.922                       N  
ATOM     42 CA   THR A   5     -16.237 -56.138  76.222                       C  
ATOM     43 C    THR A   5     -17.392 -57.070  76.027                       C  
ATOM     44 O    THR A   5     -17.316 -58.006  75.226                       O  
ATOM     45 CB   THR A   5     -16.426 -54.850  75.377                       C  
ATOM     46 OG1  THR A   5     -16.542 -55.165  73.985                       O  
ATOM     47 CG2  THR A   5     -15.319 -53.825  75.600                       C  
ATOM     48 N    SER A   6     -18.476 -56.821  76.766                       N  
ATOM     49 CA   SER A   6     -19.732 -57.555  76.636                       C  
ATOM     50 C    SER A   6     -20.422 -57.124  75.362                       C  
ATOM     51 O    SER A   6     -20.145 -56.033  74.868                       O  
ATOM     52 CB   SER A   6     -20.630 -57.291  77.839                       C  
ATOM     53 OG   SER A   6     -21.070 -55.948  77.862                       O  
ATOM     54 N    THR A   7     -21.298 -57.973  74.820                       N  
ATOM     55 CA   THR A   7     -22.100 -57.685  73.628                       C  
ATOM     56 C    THR A   7     -23.382 -56.943  74.058                       C  
ATOM     57 O    THR A   7     -23.810 -56.012  73.373                       O  
ATOM     58 CB   THR A   7     -22.417 -58.979  72.860                       C  
ATOM     59 OG1  THR A   7     -21.194 -59.671  72.589                       O  
ATOM     60 CG2  THR A   7     -23.139 -58.720  71.549                       C  
ATOM     61 N    GLU A   8     -23.975 -57.351  75.193                       N  
ATOM     62 CA   GLU A   8     -25.178 -56.739  75.739                       C  
ATOM     63 C    GLU A   8     -24.862 -55.694  76.824                       C  
ATOM     64 O    GLU A   8     -23.894 -55.843  77.579                       O  
ATOM     65 CB   GLU A   8     -26.078 -57.825  76.351                       C  
ATOM     66 CG   GLU A   8     -26.634 -58.840  75.361                       C  
ATOM     67 CD   GLU A   8     -26.741 -60.274  75.854                       C  
ATOM     68 OE1  GLU A   8     -27.418 -61.079  75.172                       O  
ATOM     69 OE2  GLU A   8     -26.173 -60.594  76.925                       O  
ATOM     70 N    ALA A   9     -25.697 -54.651  76.906                       N  
ATOM     71 CA   ALA A   9     -25.633 -53.632  77.949                       C  
ATOM     72 C    ALA A   9     -26.249 -54.224  79.204                       C  
ATOM     73 O    ALA A   9     -27.221 -54.972  79.104                       O  
ATOM     74 CB   ALA A   9     -26.383 -52.385  77.520                       C  
ATOM     75 N    MET A  10     -25.667 -53.953  80.376                       N  
ATOM     76 CA   MET A  10     -26.132 -54.528  81.638                       C  
ATOM     77 C    MET A  10     -25.852 -53.596  82.813                       C  
ATOM     78 O    MET A  10     -25.108 -52.628  82.649                       O  
ATOM     79 CB   MET A  10     -25.464 -55.902  81.868                       C  
ATOM     80 CG   MET A  10     -23.934 -55.891  81.801                       C  
ATOM     81 SD   MET A  10     -23.174 -57.534  81.729                       S  
ATOM     82 CE   MET A  10     -23.453 -57.974  80.083                       C  
ATOM     83 N    THR A  11     -26.448 -53.878  83.999                       N  
ATOM     84 CA   THR A  11     -26.198 -53.088  85.212                       C  
ATOM     85 C    THR A  11     -24.699 -53.207  85.636                       C  
ATOM     86 O    THR A  11     -23.976 -54.056  85.121                       O  
ATOM     87 CB   THR A  11     -27.102 -53.545  86.344                       C  
ATOM     88 OG1  THR A  11     -26.686 -54.843  86.776                       O  
ATOM     89 CG2  THR A  11     -28.595 -53.523  85.966                       C  
ATOM     90 N    TYR A  12     -24.264 -52.397  86.602                       N  
ATOM     91 CA   TYR A  12     -22.899 -52.449  87.069                       C  
ATOM     92 C    TYR A  12     -22.575 -53.807  87.702                       C  
ATOM     93 O    TYR A  12     -21.490 -54.341  87.472                       O  
ATOM     94 CB   TYR A  12     -22.615 -51.315  88.073                       C  
ATOM     95 CG   TYR A  12     -21.135 -51.157  88.373                       C  
ATOM     96 CD1  TYR A  12     -20.330 -50.323  87.604                       C  
ATOM     97 CD2  TYR A  12     -20.539 -51.847  89.425                       C  
ATOM     98 CE1  TYR A  12     -18.972 -50.179  87.873                       C  
ATOM     99 CE2  TYR A  12     -19.175 -51.717  89.698                       C  
ATOM    100 CZ   TYR A  12     -18.401 -50.856  88.939                       C  
ATOM    101 OH   TYR A  12     -17.061 -50.708  89.221                       O  
ATOM    102 N    ASP A  13     -23.476 -54.324  88.544                       N  
ATOM    103 CA   ASP A  13     -23.271 -55.586  89.253                       C  
ATOM    104 C    ASP A  13     -23.227 -56.753  88.271                       C  
ATOM    105 O    ASP A  13     -22.414 -57.674  88.450                       O  
ATOM    106 CB   ASP A  13     -24.351 -55.782  90.322                       C  
ATOM    107 CG   ASP A  13     -24.217 -54.821  91.495                       C  
ATOM    108 OD1  ASP A  13     -23.063 -54.440  91.839                       O  
ATOM    109 OD2  ASP A  13     -25.260 -54.434  92.061                       O  
ATOM    110 N    GLU A  14     -24.061 -56.691  87.211                       N  
ATOM    111 CA   GLU A  14     -24.077 -57.694  86.145                       C  
ATOM    112 C    GLU A  14     -22.770 -57.596  85.358                       C  
ATOM    113 O    GLU A  14     -22.195 -58.631  85.013                       O  
ATOM    114 CB   GLU A  14     -25.289 -57.519  85.221                       C  
ATOM    115 CG   GLU A  14     -26.622 -57.942  85.842                       C  
ATOM    116 CD   GLU A  14     -27.886 -57.470  85.137                       C  
ATOM    117 OE1  GLU A  14     -27.773 -56.665  84.184                       O  
ATOM    118 OE2  GLU A  14     -28.995 -57.900  85.536                       O  
ATOM    119 N    ALA A  15     -22.289 -56.357  85.102                       N  
ATOM    120 CA   ALA A  15     -21.031 -56.109  84.388                       C  
ATOM    121 C    ALA A  15     -19.837 -56.709  85.147                       C  
ATOM    122 O    ALA A  15     -18.991 -57.380  84.540                       O  
ATOM    123 CB   ALA A  15     -20.830 -54.611  84.178                       C  
ATOM    124 N    SER A  16     -19.791 -56.501  86.474                       N  
ATOM    125 CA   SER A  16     -18.733 -57.051  87.320                       C  
ATOM    126 C    SER A  16     -18.814 -58.596  87.346                       C  
ATOM    127 O    SER A  16     -17.791 -59.259  87.267                       O  
ATOM    128 CB   SER A  16     -18.839 -56.472  88.727                       C  
ATOM    129 OG   SER A  16     -17.935 -57.104  89.613                       O  
ATOM    130 N    ALA A  17     -20.034 -59.157  87.412                       N  
ATOM    131 CA   ALA A  17     -20.287 -60.605  87.401                       C  
ATOM    132 C    ALA A  17     -19.873 -61.211  86.056                       C  
ATOM    133 O    ALA A  17     -19.288 -62.299  86.026                       O  
ATOM    134 CB   ALA A  17     -21.770 -60.887  87.677                       C  
ATOM    135 N    TYR A  18     -20.152 -60.494  84.952                       N  
ATOM    136 CA   TYR A  18     -19.799 -60.897  83.589                       C  
ATOM    137 C    TYR A  18     -18.262 -61.017  83.461                       C  
ATOM    138 O    TYR A  18     -17.764 -62.036  82.989                       O  
ATOM    139 CB   TYR A  18     -20.372 -59.885  82.555                       C  
ATOM    140 CG   TYR A  18     -19.909 -60.118  81.132                       C  
ATOM    141 CD1  TYR A  18     -20.609 -60.962  80.279                       C  
ATOM    142 CD2  TYR A  18     -18.762 -59.504  80.644                       C  
ATOM    143 CE1  TYR A  18     -20.172 -61.198  78.976                       C  
ATOM    144 CE2  TYR A  18     -18.310 -59.737  79.348                       C  
ATOM    145 CZ   TYR A  18     -19.015 -60.587  78.517                       C  
ATOM    146 OH   TYR A  18     -18.558 -60.812  77.241                       O  
ATOM    147 N    CYX A  19     -17.521 -59.987  83.881                       N  
ATOM    148 CA   CYX A  19     -16.057 -60.006  83.796                       C  
ATOM    149 C    CYX A  19     -15.480 -61.186  84.576                       C  
ATOM    150 O    CYX A  19     -14.675 -61.930  84.023                       O  
ATOM    151 CB   CYX A  19     -15.447 -58.685  84.260                       C  
ATOM    152 SG   CYX A  19     -15.785 -57.276  83.172                       S  
ATOM    153 N    GLN A  20     -15.912 -61.373  85.822                       N  
ATOM    154 CA   GLN A  20     -15.446 -62.407  86.743                       C  
ATOM    155 C    GLN A  20     -15.788 -63.840  86.301                       C  
ATOM    156 O    GLN A  20     -15.002 -64.760  86.575                       O  
ATOM    157 CB   GLN A  20     -15.975 -62.139  88.160                       C  
ATOM    158 CG   GLN A  20     -15.289 -60.907  88.778                       C  
ATOM    159 CD   GLN A  20     -15.613 -60.643  90.224                       C  
ATOM    160 OE1  GLN A  20     -15.709 -61.550  91.057                       O  
ATOM    161 NE2  GLN A  20     -15.688 -59.372  90.572                       N  
ATOM    162 N    GLN A  21     -16.921 -64.034  85.601                       N  
ATOM    163 CA   GLN A  21     -17.311 -65.347  85.066                       C  
ATOM    164 C    GLN A  21     -16.343 -65.755  83.960                       C  
ATOM    165 O    GLN A  21     -16.059 -66.937  83.780                       O  
ATOM    166 CB   GLN A  21     -18.755 -65.300  84.534                       C  
ATOM    167 CG   GLN A  21     -19.491 -66.634  84.583                       C  
ATOM    168 CD   GLN A  21     -19.646 -67.202  85.978                       C  
ATOM    169 OE1  GLN A  21     -20.185 -66.552  86.885                       O  
ATOM    170 NE2  GLN A  21     -19.173 -68.432  86.174                       N  
ATOM    171 N    ARG A  22     -15.813 -64.747  83.253                       N  
ATOM    172 CA   ARG A  22     -14.851 -64.887  82.165                       C  
ATOM    173 C    ARG A  22     -13.389 -64.841  82.659                       C  
ATOM    174 O    ARG A  22     -12.486 -64.729  81.833                       O  
ATOM    175 CB   ARG A  22     -15.089 -63.803  81.110                       C  
ATOM    176 CG   ARG A  22     -16.438 -63.934  80.409                       C  
ATOM    177 CD   ARG A  22     -16.526 -62.991  79.230                       C  
ATOM    178 NE   ARG A  22     -15.560 -63.331  78.179                       N  
ATOM    179 CZ   ARG A  22     -15.819 -64.116  77.135                       C  
ATOM    180 NH1  ARG A  22     -14.871 -64.378  76.243                       N  
ATOM    181 NH2  ARG A  22     -17.024 -64.645  76.973                       N  
ATOM    182 N    TYR A  23     -13.157 -64.988  83.993                       N  
ATOM    183 CA   TYR A  23     -11.832 -65.006  84.642                       C  
ATOM    184 C    TYR A  23     -11.061 -63.677  84.395                       C  
ATOM    185 O    TYR A  23      -9.835 -63.682  84.208                       O  
ATOM    186 CB   TYR A  23     -11.002 -66.228  84.187                       C  
ATOM    187 CG   TYR A  23     -11.731 -67.550  84.308                       C  
ATOM    188 CD1  TYR A  23     -11.806 -68.218  85.523                       C  
ATOM    189 CD2  TYR A  23     -12.359 -68.128  83.207                       C  
ATOM    190 CE1  TYR A  23     -12.513 -69.416  85.651                       C  
ATOM    191 CE2  TYR A  23     -13.063 -69.324  83.319                       C  
ATOM    192 CZ   TYR A  23     -13.130 -69.974  84.542                       C  
ATOM    193 OH   TYR A  23     -13.792 -71.178  84.651                       O  
ATOM    194 N    THR A  24     -11.797 -62.537  84.397                       N  
ATOM    195 CA   THR A  24     -11.271 -61.171  84.196                       C  
ATOM    196 C    THR A  24     -11.935 -60.231  85.229                       C  
ATOM    197 O    THR A  24     -12.687 -60.700  86.099                       O  
ATOM    198 CB   THR A  24     -11.519 -60.698  82.736                       C  
ATOM    199 OG1  THR A  24     -12.922 -60.653  82.462                       O  
ATOM    200 CG2  THR A  24     -10.861 -61.582  81.693                       C  
ATOM    201 N    HIS A  25     -11.672 -58.907  85.136                       N  
ATOM    202 CA   HIS A  25     -12.265 -57.890  86.026                       C  
ATOM    203 C    HIS A  25     -12.547 -56.630  85.256                       C  
ATOM    204 O    HIS A  25     -11.896 -56.412  84.250                       O  
ATOM    205 CB   HIS A  25     -11.321 -57.558  87.200                       C  
ATOM    206 CG   HIS A  25     -11.021 -58.711  88.100                       C  
ATOM    207 ND1  HIS A  25      -9.953 -59.561  87.860                       N  
ATOM    208 CD2  HIS A  25     -11.655 -59.119  89.219                       C  
ATOM    209 CE1  HIS A  25      -9.972 -60.453  88.840                       C  
ATOM    210 NE2  HIS A  25     -10.969 -60.223  89.685                       N  
ATOM    211 N    LEU A  26     -13.472 -55.766  85.749                       N  
ATOM    212 CA   LEU A  26     -13.738 -54.448  85.126                       C  
ATOM    213 C    LEU A  26     -12.431 -53.641  85.130                       C  
ATOM    214 O    LEU A  26     -11.740 -53.685  86.154                       O  
ATOM    215 CB   LEU A  26     -14.851 -53.690  85.877                       C  
ATOM    216 CG   LEU A  26     -16.255 -54.196  85.681                       C  
ATOM    217 CD1  LEU A  26     -17.168 -53.634  86.745                       C  
ATOM    218 CD2  LEU A  26     -16.792 -53.843  84.286                       C  
ATOM    219 N    VAL A  27     -12.076 -52.940  84.001                       N  
ATOM    220 CA   VAL A  27     -10.804 -52.197  83.878                       C  
ATOM    221 C    VAL A  27     -10.528 -51.345  85.162                       C  
ATOM    222 O    VAL A  27     -11.312 -50.488  85.555                       O  
ATOM    223 CB   VAL A  27     -10.599 -51.377  82.578                       C  
ATOM    224 CG1  VAL A  27     -10.510 -52.279  81.371                       C  
ATOM    225 CG2  VAL A  27     -11.668 -50.352  82.380                       C  
ATOM    226 N    ALA A  28      -9.412 -51.683  85.829                       N  
ATOM    227 CA   ALA A  28      -8.934 -51.160  87.107                       C  
ATOM    228 C    ALA A  28      -7.665 -50.339  86.984                       C  
ATOM    229 O    ALA A  28      -7.062 -50.003  88.020                       O  
ATOM    230 CB   ALA A  28      -8.633 -52.345  88.033                       C  
ATOM    231 N    ILE A  29      -7.204 -50.053  85.753                       N  
ATOM    232 CA   ILE A  29      -5.884 -49.419  85.640                       C  
ATOM    233 C    ILE A  29      -5.913 -47.835  85.503                       C  
ATOM    234 O    ILE A  29      -5.570 -47.206  86.506                       O  
ATOM    235 CB   ILE A  29      -5.010 -50.108  84.541                       C  
ATOM    236 CG1  ILE A  29      -3.531 -49.636  84.616                       C  
ATOM    237 CG2  ILE A  29      -5.588 -50.022  83.101                       C  
ATOM    238 CD1  ILE A  29      -2.498 -50.458  83.767                       C  
ATOM    239 N    GLN A  30      -6.184 -47.227  84.321                       N  
ATOM    240 CA   GLN A  30      -6.238 -45.785  83.977                       C  
ATOM    241 C    GLN A  30      -4.856 -45.103  83.895                       C  
ATOM    242 O    GLN A  30      -4.169 -44.839  84.889                       O  
ATOM    243 CB   GLN A  30      -7.183 -44.926  84.828                       C  
ATOM    244 CG   GLN A  30      -8.620 -45.446  84.874                       C  
ATOM    245 CD   GLN A  30      -9.475 -45.298  83.644                       C  
ATOM    246 OE1  GLN A  30      -9.458 -44.283  82.936                       O  
ATOM    247 NE2  GLN A  30     -10.317 -46.289  83.430                       N  
ATOM    248 N    ASN A  31      -4.480 -44.844  82.649                       N  
ATOM    249 CA   ASN A  31      -3.309 -44.109  82.189                       C  
ATOM    250 C    ASN A  31      -3.591 -43.614  80.784                       C  
ATOM    251 O    ASN A  31      -4.459 -44.167  80.098                       O  
ATOM    252 CB   ASN A  31      -1.970 -44.864  82.289                       C  
ATOM    253 CG   ASN A  31      -1.919 -46.268  81.813                       C  
ATOM    254 OD1  ASN A  31      -1.662 -46.541  80.650                       O  
ATOM    255 ND2  ASN A  31      -1.988 -47.187  82.747                       N  
ATOM    256 N    LYS A  32      -2.936 -42.507  80.402                       N  
ATOM    257 CA   LYS A  32      -3.077 -41.815  79.118                       C  
ATOM    258 C    LYS A  32      -2.971 -42.801  77.935                       C  
ATOM    259 O    LYS A  32      -3.835 -42.780  77.057                       O  
ATOM    260 CB   LYS A  32      -1.999 -40.708  79.013                       C  
ATOM    261 CG   LYS A  32      -2.297 -39.572  78.025                       C  
ATOM    262 CD   LYS A  32      -1.037 -38.770  77.620                       C  
ATOM    263 CE   LYS A  32      -0.307 -39.376  76.433                       C  
ATOM    264 NZ   LYS A  32       0.750 -38.474  75.902                       N  
ATOM    265 N    GLU A  33      -1.948 -43.676  77.939                       N  
ATOM    266 CA   GLU A  33      -1.694 -44.636  76.862                       C  
ATOM    267 C    GLU A  33      -2.843 -45.633  76.709                       C  
ATOM    268 O    GLU A  33      -3.282 -45.882  75.584                       O  
ATOM    269 CB   GLU A  33      -0.354 -45.380  77.070                       C  
ATOM    270 CG   GLU A  33       0.899 -44.508  76.989                       C  
ATOM    271 CD   GLU A  33       1.257 -43.748  78.258                       C  
ATOM    272 OE1  GLU A  33       1.555 -44.412  79.278                       O  
ATOM    273 OE2  GLU A  33       1.213 -42.495  78.242                       O  
ATOM    274 N    GLU A  34      -3.340 -46.170  77.835                       N  
ATOM    275 CA   GLU A  34      -4.416 -47.161  77.900                       C  
ATOM    276 C    GLU A  34      -5.737 -46.609  77.332                       C  
ATOM    277 O    GLU A  34      -6.420 -47.317  76.594                       O  
ATOM    278 CB   GLU A  34      -4.574 -47.644  79.348                       C  
ATOM    279 CG   GLU A  34      -5.800 -48.500  79.639                       C  
ATOM    280 CD   GLU A  34      -6.767 -47.851  80.611                       C  
ATOM    281 OE1  GLU A  34      -6.344 -46.914  81.325                       O  
ATOM    282 OE2  GLU A  34      -7.938 -48.286  80.682                       O  
ATOM    283 N    ILE A  35      -6.065 -45.342  77.650                       N  
ATOM    284 CA   ILE A  35      -7.271 -44.642  77.179                       C  
ATOM    285 C    ILE A  35      -7.176 -44.417  75.688                       C  
ATOM    286 O    ILE A  35      -8.146 -44.677  74.983                       O  
ATOM    287 CB   ILE A  35      -7.514 -43.323  77.945                       C  
ATOM    288 CG1  ILE A  35      -7.786 -43.582  79.436                       C  
ATOM    289 CG2  ILE A  35      -8.622 -42.490  77.303                       C  
ATOM    290 CD1  ILE A  35      -8.722 -44.787  79.755                       C  
ATOM    291 N    GLU A  36      -6.008 -43.959  75.209                       N  
ATOM    292 CA   GLU A  36      -5.768 -43.767  73.783                       C  
ATOM    293 C    GLU A  36      -5.943 -45.097  73.055                       C  
ATOM    294 O    GLU A  36      -6.590 -45.117  72.011                       O  
ATOM    295 CB   GLU A  36      -4.378 -43.175  73.531                       C  
ATOM    296 CG   GLU A  36      -4.369 -41.654  73.470                       C  
ATOM    297 CD   GLU A  36      -3.045 -40.987  73.805                       C  
ATOM    298 OE1  GLU A  36      -1.983 -41.489  73.365                       O  
ATOM    299 OE2  GLU A  36      -3.078 -39.933  74.480                       O  
ATOM    300 N    TYR A  37      -5.432 -46.206  73.639                       N  
ATOM    301 CA   TYR A  37      -5.528 -47.552  73.050                       C  
ATOM    302 C    TYR A  37      -6.992 -48.002  73.009                       C  
ATOM    303 O    TYR A  37      -7.507 -48.292  71.924                       O  
ATOM    304 CB   TYR A  37      -4.646 -48.574  73.810                       C  
ATOM    305 CG   TYR A  37      -4.835 -50.001  73.356                       C  
ATOM    306 CD1  TYR A  37      -4.405 -50.414  72.098                       C  
ATOM    307 CD2  TYR A  37      -5.499 -50.930  74.163                       C  
ATOM    308 CE1  TYR A  37      -4.641 -51.711  71.646                       C  
ATOM    309 CE2  TYR A  37      -5.719 -52.237  73.730                       C  
ATOM    310 CZ   TYR A  37      -5.270 -52.627  72.477                       C  
ATOM    311 OH   TYR A  37      -5.465 -53.911  72.039                       O  
ATOM    312 N    LEU A  38      -7.662 -48.013  74.178                       N  
ATOM    313 CA   LEU A  38      -9.060 -48.416  74.328                       C  
ATOM    314 C    LEU A  38     -10.000 -47.558  73.474                       C  
ATOM    315 O    LEU A  38     -10.883 -48.110  72.828                       O  
ATOM    316 CB   LEU A  38      -9.504 -48.396  75.805                       C  
ATOM    317 CG   LEU A  38      -8.930 -49.512  76.737                       C  
ATOM    318 CD1  LEU A  38      -9.531 -49.425  78.110                       C  
ATOM    319 CD2  LEU A  38      -9.217 -50.900  76.220                       C  
ATOM    320 N    ASN A  39      -9.777 -46.242  73.397                       N  
ATOM    321 CA   ASN A  39     -10.622 -45.392  72.564                       C  
ATOM    322 C    ASN A  39     -10.409 -45.658  71.067                       C  
ATOM    323 O    ASN A  39     -11.312 -45.396  70.281                       O  
ATOM    324 CB   ASN A  39     -10.425 -43.913  72.884                       C  
ATOM    325 CG   ASN A  39     -11.495 -43.055  72.279                       C  
ATOM    326 OD1  ASN A  39     -11.351 -42.576  71.164                       O  
ATOM    327 ND2  ASN A  39     -12.619 -42.948  72.935                       N  
ATOM    328 N    SER A  40      -9.256 -46.195  70.673                       N  
ATOM    329 CA   SER A  40      -9.021 -46.477  69.266                       C  
ATOM    330 C    SER A  40      -9.580 -47.854  68.850                       C  
ATOM    331 O    SER A  40      -9.999 -47.986  67.694                       O  
ATOM    332 CB   SER A  40      -7.537 -46.364  68.917                       C  
ATOM    333 OG   SER A  40      -6.780 -47.424  69.471                       O  
ATOM    334 N    ILE A  41      -9.628 -48.855  69.777                       N  
ATOM    335 CA   ILE A  41     -10.070 -50.213  69.430                       C  
ATOM    336 C    ILE A  41     -11.545 -50.502  69.746                       C  
ATOM    337 O    ILE A  41     -12.077 -51.428  69.127                       O  
ATOM    338 CB   ILE A  41      -9.174 -51.327  70.042                       C  
ATOM    339 CG1  ILE A  41      -9.251 -51.394  71.585                       C  
ATOM    340 CG2  ILE A  41      -7.736 -51.196  69.550                       C  
ATOM    341 CD1  ILE A  41      -9.031 -52.790  72.153                       C  
ATOM    342 N    LEU A  42     -12.201 -49.757  70.663                       N  
ATOM    343 CA   LEU A  42     -13.601 -50.041  71.031                       C  
ATOM    344 C    LEU A  42     -14.619 -49.311  70.183                       C  
ATOM    345 O    LEU A  42     -14.430 -48.139  69.862                       O  
ATOM    346 CB   LEU A  42     -13.865 -49.713  72.509                       C  
ATOM    347 CG   LEU A  42     -12.997 -50.429  73.528                       C  
ATOM    348 CD1  LEU A  42     -13.278 -49.924  74.924                       C  
ATOM    349 CD2  LEU A  42     -13.133 -51.928  73.415                       C  
ATOM    350 N    SER A  43     -15.737 -49.991  69.893                       N  
ATOM    351 CA   SER A  43     -16.871 -49.441  69.132                       C  
ATOM    352 C    SER A  43     -17.691 -48.486  69.976                       C  
ATOM    353 O    SER A  43     -17.772 -48.658  71.199                       O  
ATOM    354 CB   SER A  43     -17.781 -50.554  68.622                       C  
ATOM    355 OG   SER A  43     -17.008 -51.593  68.042                       O  
ATOM    356 N    TYR A  44     -18.310 -47.480  69.325                       N  
ATOM    357 CA   TYR A  44     -19.169 -46.533  70.009                       C  
ATOM    358 C    TYR A  44     -20.446 -47.230  70.477                       C  
ATOM    359 O    TYR A  44     -21.027 -48.029  69.744                       O  
ATOM    360 CB   TYR A  44     -19.512 -45.311  69.120                       C  
ATOM    361 CG   TYR A  44     -20.486 -44.338  69.765                       C  
ATOM    362 CD1  TYR A  44     -20.061 -43.430  70.737                       C  
ATOM    363 CD2  TYR A  44     -21.829 -44.328  69.407                       C  
ATOM    364 CE1  TYR A  44     -20.953 -42.534  71.334                       C  
ATOM    365 CE2  TYR A  44     -22.728 -43.438  69.995                       C  
ATOM    366 CZ   TYR A  44     -22.286 -42.538  70.953                       C  
ATOM    367 OH   TYR A  44     -23.173 -41.658  71.539                       O  
ATOM    368 N    SER A  45     -20.842 -46.935  71.725                       N  
ATOM    369 CA   SER A  45     -22.092 -47.343  72.350                       C  
ATOM    370 C    SER A  45     -22.666 -46.113  72.981                       C  
ATOM    371 O    SER A  45     -21.916 -45.409  73.655                       O  
ATOM    372 CB   SER A  45     -21.882 -48.450  73.373                       C  
ATOM    373 OG   SER A  45     -23.106 -48.726  74.032                       O  
ATOM    374 N    PRO A  46     -23.957 -45.778  72.743                       N  
ATOM    375 CA   PRO A  46     -24.518 -44.555  73.351                       C  
ATOM    376 C    PRO A  46     -24.643 -44.677  74.874                       C  
ATOM    377 O    PRO A  46     -24.674 -43.661  75.565                       O  
ATOM    378 CB   PRO A  46     -25.888 -44.390  72.664                       C  
ATOM    379 CG   PRO A  46     -25.929 -45.411  71.569                       C  
ATOM    380 CD   PRO A  46     -24.970 -46.495  71.941                       C  
ATOM    381 N    SER A  47     -24.670 -45.912  75.392                       N  
ATOM    382 CA   SER A  47     -24.742 -46.196  76.823                       C  
ATOM    383 C    SER A  47     -23.341 -46.109  77.488                       C  
ATOM    384 O    SER A  47     -23.232 -45.960  78.701                       O  
ATOM    385 CB   SER A  47     -25.346 -47.578  77.041                       C  
ATOM    386 OG   SER A  47     -24.503 -48.600  76.535                       O  
ATOM    387 N    TYR A  48     -22.291 -46.196  76.686                       N  
ATOM    388 CA   TYR A  48     -20.877 -46.174  77.071                       C  
ATOM    389 C    TYR A  48     -20.522 -47.478  77.831                       C  
ATOM    390 O    TYR A  48     -21.204 -48.490  77.659                       O  
ATOM    391 CB   TYR A  48     -20.482 -44.866  77.794                       C  
ATOM    392 CG   TYR A  48     -20.703 -43.671  76.880                       C  
ATOM    393 CD1  TYR A  48     -19.895 -43.464  75.765                       C  
ATOM    394 CD2  TYR A  48     -21.787 -42.810  77.068                       C  
ATOM    395 CE1  TYR A  48     -20.141 -42.428  74.871                       C  
ATOM    396 CE2  TYR A  48     -22.042 -41.764  76.177                       C  
ATOM    397 CZ   TYR A  48     -21.221 -41.590  75.070                       C  
ATOM    398 OH   TYR A  48     -21.417 -40.590  74.152                       O  
ATOM    399 N    TYR A  49     -19.414 -47.475  78.594                       N  
ATOM    400 CA   TYR A  49     -18.847 -48.644  79.275                       C  
ATOM    401 C    TYR A  49     -18.651 -48.436  80.762                       C  
ATOM    402 O    TYR A  49     -18.192 -47.371  81.168                       O  
ATOM    403 CB   TYR A  49     -17.482 -48.952  78.651                       C  
ATOM    404 CG   TYR A  49     -17.546 -49.341  77.186                       C  
ATOM    405 CD1  TYR A  49     -17.581 -48.373  76.184                       C  
ATOM    406 CD2  TYR A  49     -17.547 -50.678  76.797                       C  
ATOM    407 CE1  TYR A  49     -17.611 -48.729  74.828                       C  
ATOM    408 CE2  TYR A  49     -17.562 -51.044  75.445                       C  
ATOM    409 CZ   TYR A  49     -17.592 -50.064  74.466                       C  
ATOM    410 OH   TYR A  49     -17.655 -50.420  73.145                       O  
ATOM    411 N    TRP A  50     -18.935 -49.483  81.563                       N  
ATOM    412 CA   TRP A  50     -18.696 -49.508  83.011                       C  
ATOM    413 C    TRP A  50     -17.217 -49.790  83.279                       C  
ATOM    414 O    TRP A  50     -16.626 -50.631  82.610                       O  
ATOM    415 CB   TRP A  50     -19.535 -50.606  83.697                       C  
ATOM    416 CG   TRP A  50     -21.011 -50.372  83.801                       C  
ATOM    417 CD1  TRP A  50     -21.994 -51.260  83.482                       C  
ATOM    418 CD2  TRP A  50     -21.671 -49.252  84.440                       C  
ATOM    419 NE1  TRP A  50     -23.232 -50.749  83.841                       N  
ATOM    420 CE2  TRP A  50     -23.061 -49.504  84.396                       C  
ATOM    421 CE3  TRP A  50     -21.225 -48.031  84.987                       C  
ATOM    422 CZ2  TRP A  50     -24.000 -48.602  84.906                       C  
ATOM    423 CZ3  TRP A  50     -22.165 -47.121  85.459                       C  
ATOM    424 CH2  TRP A  50     -23.528 -47.426  85.453                       C  
ATOM    425 N    ILE A  51     -16.628 -49.119  84.289                       N  
ATOM    426 CA   ILE A  51     -15.227 -49.338  84.644                       C  
ATOM    427 C    ILE A  51     -15.175 -49.701  86.148                       C  
ATOM    428 O    ILE A  51     -16.180 -49.587  86.836                       O  
ATOM    429 CB   ILE A  51     -14.284 -48.150  84.216                       C  
ATOM    430 CG1  ILE A  51     -14.618 -46.810  84.899                       C  
ATOM    431 CG2  ILE A  51     -14.297 -47.983  82.693                       C  
ATOM    432 CD1  ILE A  51     -13.526 -45.740  84.743                       C  
ATOM    433 N    GLY A  52     -14.024 -50.159  86.623                       N  
ATOM    434 CA   GLY A  52     -13.842 -50.620  88.001                       C  
ATOM    435 C    GLY A  52     -13.684 -49.571  89.082                       C  
ATOM    436 O    GLY A  52     -12.828 -49.708  89.953                       O  
ATOM    437 N    ILE A  53     -14.537 -48.541  89.058                       N  
ATOM    438 CA   ILE A  53     -14.570 -47.470  90.069                       C  
ATOM    439 C    ILE A  53     -16.012 -47.298  90.535                       C  
ATOM    440 O    ILE A  53     -16.916 -47.165  89.701                       O  
ATOM    441 CB   ILE A  53     -13.985 -46.099  89.577                       C  
ATOM    442 CG1  ILE A  53     -12.558 -46.221  89.039                       C  
ATOM    443 CG2  ILE A  53     -14.046 -45.027  90.674                       C  
ATOM    444 CD1  ILE A  53     -12.125 -45.069  88.130                       C  
ATOM    445 N    ARG A  54     -16.217 -47.257  91.864                       N  
ATOM    446 CA   ARG A  54     -17.526 -46.971  92.448                       C  
ATOM    447 C    ARG A  54     -17.365 -46.237  93.791                       C  
ATOM    448 O    ARG A  54     -16.270 -46.204  94.361                       O  
ATOM    449 CB   ARG A  54     -18.389 -48.220  92.560                       C  
ATOM    450 CG   ARG A  54     -18.131 -49.151  93.718                       C  
ATOM    451 CD   ARG A  54     -18.961 -50.409  93.507                       C  
ATOM    452 NE   ARG A  54     -20.407 -50.166  93.430                       N  
ATOM    453 CZ   ARG A  54     -21.321 -51.108  93.178                       C  
ATOM    454 NH1  ARG A  54     -20.952 -52.366  92.953                       N  
ATOM    455 NH2  ARG A  54     -22.608 -50.798  93.144                       N  
ATOM    456 N    LYS A  55     -18.446 -45.628  94.254                       N  
ATOM    457 CA   LYS A  55     -18.484 -44.816  95.472                       C  
ATOM    458 C    LYS A  55     -18.792 -45.670  96.699                       C  
ATOM    459 O    LYS A  55     -19.771 -46.415  96.714                       O  
ATOM    460 CB   LYS A  55     -19.519 -43.704  95.290                       C  
ATOM    461 CG   LYS A  55     -19.432 -42.564  96.286                       C  
ATOM    462 CD   LYS A  55     -20.084 -41.284  95.776                       C  
ATOM    463 CE   LYS A  55     -21.576 -41.341  95.730                       C  
ATOM    464 NZ   LYS A  55     -22.104 -40.439  94.688                       N  
ATOM    465 N    VAL A  56     -17.882 -45.615  97.692                       N  
ATOM    466 CA   VAL A  56     -17.971 -46.346  98.966                       C  
ATOM    467 C    VAL A  56     -17.790 -45.306 100.069                       C  
ATOM    468 O    VAL A  56     -16.793 -44.596 100.025                       O  
ATOM    469 CB   VAL A  56     -16.938 -47.519  99.056                       C  
ATOM    470 CG1  VAL A  56     -17.046 -48.238 100.401                       C  
ATOM    471 CG2  VAL A  56     -17.094 -48.502  97.885                       C  
ATOM    472 N    ASN A  57     -18.760 -45.156 100.996                       N  
ATOM    473 CA   ASN A  57     -18.734 -44.136 102.059                       C  
ATOM    474 C    ASN A  57     -18.526 -42.715 101.479                       C  
ATOM    475 O    ASN A  57     -17.828 -41.901 102.089                       O  
ATOM    476 CB   ASN A  57     -17.650 -44.422 103.125                       C  
ATOM    477 CG   ASN A  57     -17.868 -45.611 104.013                       C  
ATOM    478 OD1  ASN A  57     -18.633 -46.518 103.688                       O  
ATOM    479 ND2  ASN A  57     -17.126 -45.655 105.122                       N  
ATOM    480 N    ASN A  58     -19.115 -42.435 100.294                       N  
ATOM    481 CA   ASN A  58     -19.053 -41.154  99.579                       C  
ATOM    482 C    ASN A  58     -17.686 -40.855  99.013                       C  
ATOM    483 O    ASN A  58     -17.458 -39.724  98.571                       O  
ATOM    484 CB   ASN A  58     -19.520 -39.952 100.436                       C  
ATOM    485 CG   ASN A  58     -21.004 -39.854 100.560                       C  
ATOM    486 OD1  ASN A  58     -21.567 -40.181 101.606                       O  
ATOM    487 ND2  ASN A  58     -21.664 -39.455  99.476                       N  
ATOM    488 N    VAL A  59     -16.781 -41.857  98.990                       N  
ATOM    489 CA   VAL A  59     -15.455 -41.698  98.415                       C  
ATOM    490 C    VAL A  59     -15.330 -42.669  97.209                       C  
ATOM    491 O    VAL A  59     -15.778 -43.820  97.270                       O  
ATOM    492 CB   VAL A  59     -14.267 -41.770  99.432                       C  
ATOM    493 CG1  VAL A  59     -14.003 -43.177  99.941                       C  
ATOM    494 CG2  VAL A  59     -12.986 -41.202  98.823                       C  
ATOM    495 N    TRP A  60     -14.794 -42.143  96.087                       N  
ATOM    496 CA   TRP A  60     -14.598 -42.907  94.867                       C  
ATOM    497 C    TRP A  60     -13.411 -43.820  95.049                       C  
ATOM    498 O    TRP A  60     -12.314 -43.345  95.339                       O  
ATOM    499 CB   TRP A  60     -14.412 -41.981  93.663                       C  
ATOM    500 CG   TRP A  60     -15.654 -41.211  93.360                       C  
ATOM    501 CD1  TRP A  60     -15.917 -39.916  93.692                       C  
ATOM    502 CD2  TRP A  60     -16.841 -41.723  92.750                       C  
ATOM    503 NE1  TRP A  60     -17.192 -39.579  93.301                       N  
ATOM    504 CE2  TRP A  60     -17.786 -40.674  92.725                       C  
ATOM    505 CE3  TRP A  60     -17.201 -42.969  92.210                       C  
ATOM    506 CZ2  TRP A  60     -19.053 -40.824  92.152                       C  
ATOM    507 CZ3  TRP A  60     -18.468 -43.127  91.678                       C  
ATOM    508 CH2  TRP A  60     -19.369 -42.059  91.627                       C  
ATOM    509 N    VAL A  61     -13.640 -45.135  94.915                       N  
ATOM    510 CA   VAL A  61     -12.601 -46.144  95.118                       C  
ATOM    511 C    VAL A  61     -12.470 -47.106  93.924                       C  
ATOM    512 O    VAL A  61     -13.447 -47.364  93.217                       O  
ATOM    513 CB   VAL A  61     -12.811 -46.965  96.439                       C  
ATOM    514 CG1  VAL A  61     -12.951 -46.060  97.668                       C  
ATOM    515 CG2  VAL A  61     -13.978 -47.939  96.344                       C  
ATOM    516 N    TRP A  62     -11.246 -47.662  93.738                       N  
ATOM    517 CA   TRP A  62     -10.966 -48.723  92.793                       C  
ATOM    518 C    TRP A  62     -11.549 -49.975  93.414                       C  
ATOM    519 O    TRP A  62     -11.163 -50.308  94.539                       O  
ATOM    520 CB   TRP A  62      -9.451 -48.874  92.588                       C  
ATOM    521 CG   TRP A  62      -8.797 -47.756  91.846                       C  
ATOM    522 CD1  TRP A  62      -7.924 -46.837  92.350                       C  
ATOM    523 CD2  TRP A  62      -8.915 -47.478  90.440                       C  
ATOM    524 NE1  TRP A  62      -7.486 -46.001  91.343                       N  
ATOM    525 CE2  TRP A  62      -8.092 -46.362  90.163                       C  
ATOM    526 CE3  TRP A  62      -9.609 -48.086  89.379                       C  
ATOM    527 CZ2  TRP A  62      -7.958 -45.832  88.869                       C  
ATOM    528 CZ3  TRP A  62      -9.487 -47.550  88.104                       C  
ATOM    529 CH2  TRP A  62      -8.681 -46.433  87.862                       C  
ATOM    530 N    VAL A  63     -12.496 -50.646  92.738                       N  
ATOM    531 CA   VAL A  63     -13.215 -51.803  93.308                       C  
ATOM    532 C    VAL A  63     -12.243 -53.011  93.630                       C  
ATOM    533 O    VAL A  63     -12.361 -53.616  94.687                       O  
ATOM    534 CB   VAL A  63     -14.475 -52.252  92.481                       C  
ATOM    535 CG1  VAL A  63     -15.453 -51.097  92.309                       C  
ATOM    536 CG2  VAL A  63     -14.116 -52.870  91.112                       C  
ATOM    537 N    GLY A  64     -11.272 -53.286  92.769                       N  
ATOM    538 CA   GLY A  64     -10.299 -54.358  92.985                       C  
ATOM    539 C    GLY A  64      -9.385 -54.180  94.193                       C  
ATOM    540 O    GLY A  64      -9.347 -55.025  95.095                       O  
ATOM    541 N    THR A  65      -8.654 -53.071  94.236                       N  
ATOM    542 CA   THR A  65      -7.727 -52.791  95.335                       C  
ATOM    543 C    THR A  65      -8.415 -52.226  96.584                       C  
ATOM    544 O    THR A  65      -7.849 -52.315  97.678                       O  
ATOM    545 CB   THR A  65      -6.649 -51.798  94.894                       C  
ATOM    546 OG1  THR A  65      -7.286 -50.609  94.423                       O  
ATOM    547 CG2  THR A  65      -5.693 -52.370  93.863                       C  
ATOM    548 N    GLN A  66      -9.585 -51.595  96.413                       N  
ATOM    549 CA   GLN A  66     -10.372 -50.921  97.458                       C  
ATOM    550 C    GLN A  66      -9.613 -49.676  97.949                       C  
ATOM    551 O    GLN A  66      -9.721 -49.274  99.108                       O  
ATOM    552 CB   GLN A  66     -10.744 -51.872  98.612                       C  
ATOM    553 CG   GLN A  66     -11.913 -52.788  98.270                       C  
ATOM    554 CD   GLN A  66     -13.035 -52.689  99.266                       C  
ATOM    555 OE1  GLN A  66     -12.827 -52.722 100.491                       O  
ATOM    556 NE2  GLN A  66     -14.260 -52.580  98.771                       N  
ATOM    557 N    LYS A  67      -8.853 -49.058  97.042                       N  
ATOM    558 CA   LYS A  67      -8.077 -47.876  97.376                       C  
ATOM    559 C    LYS A  67      -8.752 -46.629  96.841                       C  
ATOM    560 O    LYS A  67      -9.150 -46.617  95.673                       O  
ATOM    561 CB   LYS A  67      -6.646 -47.966  96.822                       C  
ATOM    562 CG   LYS A  67      -5.788 -49.155  97.293                       C  
ATOM    563 CD   LYS A  67      -5.608 -49.246  98.796                       C  
ATOM    564 CE   LYS A  67      -4.844 -50.480  99.201                       C  
ATOM    565 NZ   LYS A  67      -5.007 -50.764 100.653                       N  
ATOM    566 N    PRO A  68      -8.859 -45.551  97.651                       N  
ATOM    567 CA   PRO A  68      -9.458 -44.301  97.129                       C  
ATOM    568 C    PRO A  68      -8.630 -43.743  95.969                       C  
ATOM    569 O    PRO A  68      -7.420 -43.972  95.901                       O  
ATOM    570 CB   PRO A  68      -9.439 -43.352  98.343                       C  
ATOM    571 CG   PRO A  68      -9.333 -44.245  99.518                       C  
ATOM    572 CD   PRO A  68      -8.477 -45.401  99.069                       C  
ATOM    573 N    LEU A  69      -9.282 -43.042  95.049                       N  
ATOM    574 CA   LEU A  69      -8.607 -42.458  93.903                       C  
ATOM    575 C    LEU A  69      -7.760 -41.276  94.323                       C  
ATOM    576 O    LEU A  69      -8.219 -40.442  95.105                       O  
ATOM    577 CB   LEU A  69      -9.648 -42.004  92.865                       C  
ATOM    578 CG   LEU A  69      -9.958 -42.916  91.680                       C  
ATOM    579 CD1  LEU A  69     -10.377 -44.334  92.130                       C  
ATOM    580 CD2  LEU A  69     -11.092 -42.336  90.911                       C  
ATOM    581 N    THR A  70      -6.526 -41.201  93.800                       N  
ATOM    582 CA   THR A  70      -5.640 -40.071  94.047                       C  
ATOM    583 C    THR A  70      -6.134 -38.929  93.155                       C  
ATOM    584 O    THR A  70      -6.723 -39.200  92.109                       O  
ATOM    585 CB   THR A  70      -4.150 -40.442  93.792                       C  
ATOM    586 OG1  THR A  70      -3.957 -40.782  92.420                       O  
ATOM    587 CG2  THR A  70      -3.645 -41.565  94.696                       C  
ATOM    588 N    GLU A  71      -5.886 -37.671  93.544                       N  
ATOM    589 CA   GLU A  71      -6.298 -36.499  92.763                       C  
ATOM    590 C    GLU A  71      -5.682 -36.491  91.345                       C  
ATOM    591 O    GLU A  71      -6.350 -36.047  90.404                       O  
ATOM    592 CB   GLU A  71      -5.960 -35.197  93.508                       C  
ATOM    593 CG   GLU A  71      -6.895 -34.890  94.670                       C  
ATOM    594 CD   GLU A  71      -8.354 -34.683  94.301                       C  
ATOM    595 OE1  GLU A  71      -8.680 -33.600  93.761                       O  
ATOM    596 OE2  GLU A  71      -9.176 -35.587  94.568                       O  
ATOM    597 N    GLU A  72      -4.445 -37.026  91.195                       N  
ATOM    598 CA   GLU A  72      -3.751 -37.105  89.911                       C  
ATOM    599 C    GLU A  72      -4.351 -38.169  89.001                       C  
ATOM    600 O    GLU A  72      -4.406 -37.966  87.780                       O  
ATOM    601 CB   GLU A  72      -2.254 -37.370  90.105                       C  
ATOM    602 CG   GLU A  72      -1.369 -36.598  89.129                       C  
ATOM    603 CD   GLU A  72      -1.260 -35.091  89.317                       C  
ATOM    604 OE1  GLU A  72      -1.066 -34.639  90.470                       O  
ATOM    605 OE2  GLU A  72      -1.366 -34.361  88.303                       O  
ATOM    606 N    ALA A  73      -4.812 -39.292  89.583                       N  
ATOM    607 CA   ALA A  73      -5.412 -40.399  88.836                       C  
ATOM    608 C    ALA A  73      -6.802 -40.068  88.278                       C  
ATOM    609 O    ALA A  73      -7.229 -40.727  87.324                       O  
ATOM    610 CB   ALA A  73      -5.513 -41.626  89.725                       C  
ATOM    611 N    LYS A  74      -7.514 -39.083  88.876                       N  
ATOM    612 CA   LYS A  74      -8.887 -38.700  88.499                       C  
ATOM    613 C    LYS A  74      -8.965 -38.111  87.089                       C  
ATOM    614 O    LYS A  74      -8.148 -37.269  86.714                       O  
ATOM    615 CB   LYS A  74      -9.487 -37.725  89.517                       C  
ATOM    616 CG   LYS A  74      -9.540 -38.332  90.909                       C  
ATOM    617 CD   LYS A  74     -10.346 -37.542  91.897                       C  
ATOM    618 CE   LYS A  74     -10.500 -38.324  93.175                       C  
ATOM    619 NZ   LYS A  74     -11.791 -38.050  93.847                       N  
ATOM    620 N    ASN A  75      -9.944 -38.581  86.303                       N  
ATOM    621 CA   ASN A  75     -10.145 -38.137  84.924                       C  
ATOM    622 C    ASN A  75     -11.633 -37.811  84.657                       C  
ATOM    623 O    ASN A  75     -12.164 -38.135  83.600                       O  
ATOM    624 CB   ASN A  75      -9.611 -39.210  83.955                       C  
ATOM    625 CG   ASN A  75      -9.403 -38.734  82.544                       C  
ATOM    626 OD1  ASN A  75      -8.905 -37.634  82.266                       O  
ATOM    627 ND2  ASN A  75      -9.829 -39.547  81.619                       N  
ATOM    628 N    TRP A  76     -12.286 -37.111  85.603                       N  
ATOM    629 CA   TRP A  76     -13.698 -36.714  85.493                       C  
ATOM    630 C    TRP A  76     -13.938 -35.759  84.332                       C  
ATOM    631 O    TRP A  76     -13.117 -34.879  84.085                       O  
ATOM    632 CB   TRP A  76     -14.202 -36.040  86.781                       C  
ATOM    633 CG   TRP A  76     -14.215 -36.915  87.990                       C  
ATOM    634 CD1  TRP A  76     -13.434 -36.780  89.100                       C  
ATOM    635 CD2  TRP A  76     -15.110 -38.000  88.254                       C  
ATOM    636 NE1  TRP A  76     -13.769 -37.729  90.028                       N  
ATOM    637 CE2  TRP A  76     -14.798 -38.492  89.535                       C  
ATOM    638 CE3  TRP A  76     -16.140 -38.622  87.523                       C  
ATOM    639 CZ2  TRP A  76     -15.481 -39.575  90.106                       C  
ATOM    640 CZ3  TRP A  76     -16.820 -39.689  88.092                       C  
ATOM    641 CH2  TRP A  76     -16.491 -40.153  89.371                       C  
ATOM    642 N    ALA A  77     -15.071 -35.927  83.629                       N  
ATOM    643 CA   ALA A  77     -15.439 -35.040  82.527                       C  
ATOM    644 C    ALA A  77     -15.818 -33.668  83.102                       C  
ATOM    645 O    ALA A  77     -16.133 -33.621  84.293                       O  
ATOM    646 CB   ALA A  77     -16.596 -35.634  81.744                       C  
ATOM    647 N    PRO A  78     -15.780 -32.544  82.334                       N  
ATOM    648 CA   PRO A  78     -16.147 -31.247  82.919                       C  
ATOM    649 C    PRO A  78     -17.537 -31.274  83.563                       C  
ATOM    650 O    PRO A  78     -18.487 -31.813  82.987                       O  
ATOM    651 CB   PRO A  78     -16.095 -30.293  81.719                       C  
ATOM    652 CG   PRO A  78     -15.175 -30.937  80.766                       C  
ATOM    653 CD   PRO A  78     -15.405 -32.392  80.915                       C  
ATOM    654 N    GLY A  79     -17.607 -30.761  84.786                       N  
ATOM    655 CA   GLY A  79     -18.829 -30.695  85.577                       C  
ATOM    656 C    GLY A  79     -19.155 -31.954  86.353                       C  
ATOM    657 O    GLY A  79     -20.188 -31.989  87.025                       O  
ATOM    658 N    GLU A  80     -18.283 -32.991  86.269                       N  
ATOM    659 CA   GLU A  80     -18.448 -34.278  86.971                       C  
ATOM    660 C    GLU A  80     -17.514 -34.419  88.195                       C  
ATOM    661 O    GLU A  80     -16.441 -33.816  88.212                       O  
ATOM    662 CB   GLU A  80     -18.215 -35.489  86.026                       C  
ATOM    663 CG   GLU A  80     -19.124 -35.577  84.809                       C  
ATOM    664 CD   GLU A  80     -20.624 -35.420  84.959                       C  
ATOM    665 OE1  GLU A  80     -21.195 -35.751  86.026                       O  
ATOM    666 OE2  GLU A  80     -21.247 -35.095  83.925                       O  
ATOM    667 N    PRO A  81     -17.856 -35.256  89.200                       N  
ATOM    668 CA   PRO A  81     -19.114 -36.014  89.365                       C  
ATOM    669 C    PRO A  81     -20.249 -35.062  89.821                       C  
ATOM    670 O    PRO A  81     -20.083 -34.341  90.812                       O  
ATOM    671 CB   PRO A  81     -18.723 -37.092  90.375                       C  
ATOM    672 CG   PRO A  81     -17.595 -36.496  91.180                       C  
ATOM    673 CD   PRO A  81     -16.942 -35.438  90.343                       C  
ATOM    674 N    ASN A  82     -21.365 -34.982  89.054                       N  
ATOM    675 CA   ASN A  82     -22.446 -34.046  89.384                       C  
ATOM    676 C    ASN A  82     -23.577 -34.687  90.204                       C  
ATOM    677 O    ASN A  82     -24.347 -33.942  90.814                       O  
ATOM    678 CB   ASN A  82     -23.024 -33.342  88.130                       C  
ATOM    679 CG   ASN A  82     -23.662 -34.224  87.084                       C  
ATOM    680 OD1  ASN A  82     -23.928 -35.404  87.300                       O  
ATOM    681 ND2  ASN A  82     -23.923 -33.658  85.912                       N  
ATOM    682 N    ASN A  83     -23.696 -36.043  90.222                       N  
ATOM    683 CA   ASN A  83     -24.763 -36.760  90.963                       C  
ATOM    684 C    ASN A  83     -26.177 -36.191  90.644                       C  
ATOM    685 O    ASN A  83     -27.034 -36.158  91.527                       O  
ATOM    686 CB   ASN A  83     -24.500 -36.708  92.490                       C  
ATOM    687 CG   ASN A  83     -25.194 -37.785  93.295                       C  
ATOM    688 OD1  ASN A  83     -25.634 -38.813  92.772                       O  
ATOM    689 ND2  ASN A  83     -25.303 -37.571  94.599                       N  
ATOM    690 N    ARG A  84     -26.415 -35.774  89.372                       N  
ATOM    691 CA   ARG A  84     -27.645 -35.101  88.944                       C  
ATOM    692 C    ARG A  84     -28.925 -35.904  89.197                       C  
ATOM    693 O    ARG A  84     -29.902 -35.312  89.670                       O  
ATOM    694 CB   ARG A  84     -27.592 -34.651  87.474                       C  
ATOM    695 CG   ARG A  84     -28.424 -33.373  87.256                       C  
ATOM    696 CD   ARG A  84     -28.388 -32.850  85.839                       C  
ATOM    697 NE   ARG A  84     -27.254 -31.951  85.618                       N  
ATOM    698 CZ   ARG A  84     -26.808 -31.589  84.417                       C  
ATOM    699 NH1  ARG A  84     -27.403 -32.038  83.314                       N  
ATOM    700 NH2  ARG A  84     -25.755 -30.791  84.307                       N  
ATOM    701 N    GLN A  85     -28.928 -37.223  88.905                       N  
ATOM    702 CA   GLN A  85     -30.137 -38.039  89.096                       C  
ATOM    703 C    GLN A  85     -30.189 -38.663  90.505                       C  
ATOM    704 O    GLN A  85     -31.103 -39.445  90.796                       O  
ATOM    705 CB   GLN A  85     -30.224 -39.137  88.019                       C  
ATOM    706 CG   GLN A  85     -30.388 -38.617  86.584                       C  
ATOM    707 CD   GLN A  85     -30.512 -39.754  85.591                       C  
ATOM    708 OE1  GLN A  85     -31.458 -40.547  85.630                       O  
ATOM    709 NE2  GLN A  85     -29.556 -39.869  84.680                       N  
ATOM    710 N    LYS A  86     -29.216 -38.299  91.378                       N  
ATOM    711 CA   LYS A  86     -29.002 -38.829  92.730                       C  
ATOM    712 C    LYS A  86     -28.631 -40.314  92.628                       C  
ATOM    713 O    LYS A  86     -28.896 -40.951  91.601                       O  
ATOM    714 CB   LYS A  86     -30.196 -38.590  93.680                       C  
ATOM    715 CG   LYS A  86     -30.467 -37.116  94.000                       C  
ATOM    716 CD   LYS A  86     -29.431 -36.528  94.958                       C  
ATOM    717 CE   LYS A  86     -29.429 -35.021  94.966                       C  
ATOM    718 NZ   LYS A  86     -28.221 -34.483  95.650                       N  
ATOM    719 N    ASP A  87     -27.938 -40.846  93.652                       N  
ATOM    720 CA   ASP A  87     -27.461 -42.238  93.692                       C  
ATOM    721 C    ASP A  87     -26.578 -42.612  92.461                       C  
ATOM    722 O    ASP A  87     -26.487 -43.790  92.093                       O  
ATOM    723 CB   ASP A  87     -28.625 -43.237  93.865                       C  
ATOM    724 CG   ASP A  87     -29.351 -43.104  95.197                       C  
ATOM    725 OD1  ASP A  87     -28.659 -43.019  96.254                       O  
ATOM    726 OD2  ASP A  87     -30.609 -43.087  95.188                       O  
ATOM    727 N    GLU A  88     -25.887 -41.612  91.873                       N  
ATOM    728 CA   GLU A  88     -24.926 -41.815  90.784                       C  
ATOM    729 C    GLU A  88     -23.606 -42.315  91.411                       C  
ATOM    730 O    GLU A  88     -22.644 -41.551  91.562                       O  
ATOM    731 CB   GLU A  88     -24.731 -40.513  89.996                       C  
ATOM    732 CG   GLU A  88     -25.954 -40.082  89.205                       C  
ATOM    733 CD   GLU A  88     -25.726 -39.038  88.128                       C  
ATOM    734 OE1  GLU A  88     -24.643 -38.409  88.086                       O  
ATOM    735 OE2  GLU A  88     -26.642 -38.876  87.293                       O  
ATOM    736 N    ASP A  89     -23.585 -43.595  91.818                       N  
ATOM    737 CA   ASP A  89     -22.495 -44.177  92.589                       C  
ATOM    738 C    ASP A  89     -21.534 -45.044  91.784                       C  
ATOM    739 O    ASP A  89     -20.619 -45.633  92.370                       O  
ATOM    740 CB   ASP A  89     -23.069 -45.015  93.752                       C  
ATOM    741 CG   ASP A  89     -24.043 -44.293  94.677                       C  
ATOM    742 OD1  ASP A  89     -24.098 -43.047  94.634                       O  
ATOM    743 OD2  ASP A  89     -24.770 -44.980  95.422                       O  
ATOM    744 N    CYX A  90     -21.722 -45.113  90.458                       N  
ATOM    745 CA   CYX A  90     -20.894 -45.944  89.583                       C  
ATOM    746 C    CYX A  90     -20.257 -45.095  88.477                       C  
ATOM    747 O    CYX A  90     -20.772 -44.039  88.137                       O  
ATOM    748 CB   CYX A  90     -21.729 -47.090  89.015                       C  
ATOM    749 SG   CYX A  90     -22.124 -48.396  90.214                       S  
ATOM    750 N    VAL A  91     -19.112 -45.537  87.950                       N  
ATOM    751 CA   VAL A  91     -18.383 -44.768  86.942                       C  
ATOM    752 C    VAL A  91     -18.415 -45.443  85.572                       C  
ATOM    753 O    VAL A  91     -18.097 -46.629  85.437                       O  
ATOM    754 CB   VAL A  91     -16.913 -44.479  87.369                       C  
ATOM    755 CG1  VAL A  91     -16.176 -43.648  86.322                       C  
ATOM    756 CG2  VAL A  91     -16.868 -43.760  88.700                       C  
ATOM    757 N    GLU A  92     -18.753 -44.622  84.561                       N  
ATOM    758 CA   GLU A  92     -18.719 -44.981  83.146                       C  
ATOM    759 C    GLU A  92     -17.597 -44.197  82.458                       C  
ATOM    760 O    GLU A  92     -17.201 -43.138  82.943                       O  
ATOM    761 CB   GLU A  92     -20.080 -44.719  82.461                       C  
ATOM    762 CG   GLU A  92     -20.394 -43.243  82.264                       C  
ATOM    763 CD   GLU A  92     -21.479 -42.859  81.281                       C  
ATOM    764 OE1  GLU A  92     -21.657 -41.639  81.078                       O  
ATOM    765 OE2  GLU A  92     -22.121 -43.753  80.684                       O  
ATOM    766 N    ILE A  93     -17.092 -44.707  81.339                       N  
ATOM    767 CA   ILE A  93     -16.040 -44.033  80.577                       C  
ATOM    768 C    ILE A  93     -16.593 -43.659  79.203                       C  
ATOM    769 O    ILE A  93     -17.344 -44.426  78.617                       O  
ATOM    770 CB   ILE A  93     -14.706 -44.849  80.490                       C  
ATOM    771 CG1  ILE A  93     -13.544 -43.960  80.035                       C  
ATOM    772 CG2  ILE A  93     -14.811 -46.130  79.630                       C  
ATOM    773 CD1  ILE A  93     -12.170 -44.550  80.253                       C  
ATOM    774 N    TYR A  94     -16.224 -42.480  78.705                       N  
ATOM    775 CA   TYR A  94     -16.695 -41.976  77.419                       C  
ATOM    776 C    TYR A  94     -15.816 -42.450  76.282                       C  
ATOM    777 O    TYR A  94     -14.691 -42.003  76.155                       O  
ATOM    778 CB   TYR A  94     -16.787 -40.443  77.429                       C  
ATOM    779 CG   TYR A  94     -17.913 -39.902  78.278                       C  
ATOM    780 CD1  TYR A  94     -19.179 -40.479  78.245                       C  
ATOM    781 CD2  TYR A  94     -17.750 -38.742  79.026                       C  
ATOM    782 CE1  TYR A  94     -20.243 -39.931  78.957                       C  
ATOM    783 CE2  TYR A  94     -18.802 -38.201  79.765                       C  
ATOM    784 CZ   TYR A  94     -20.045 -38.800  79.728                       C  
ATOM    785 OH   TYR A  94     -21.071 -38.253  80.455                       O  
ATOM    786 N    ILE A  95     -16.310 -43.390  75.488                       N  
ATOM    787 CA   ILE A  95     -15.574 -43.936  74.351                       C  
ATOM    788 C    ILE A  95     -16.224 -43.375  73.108                       C  
ATOM    789 O    ILE A  95     -17.442 -43.507  72.961                       O  
ATOM    790 CB   ILE A  95     -15.528 -45.502  74.354                       C  
ATOM    791 CG1  ILE A  95     -14.738 -46.086  75.567                       C  
ATOM    792 CG2  ILE A  95     -15.017 -46.077  73.018                       C  
ATOM    793 CD1  ILE A  95     -13.181 -45.801  75.677                       C  
ATOM    794 N    LYS A  96     -15.417 -42.740  72.233                       N  
ATOM    795 CA   LYS A  96     -15.786 -42.161  70.938                       C  
ATOM    796 C    LYS A  96     -16.997 -41.180  71.033                       C  
ATOM    797 O    LYS A  96     -17.827 -41.115  70.116                       O  
ATOM    798 CB   LYS A  96     -16.043 -43.278  69.905                       C  
ATOM    799 CG   LYS A  96     -14.769 -43.929  69.379                       C  
ATOM    800 CD   LYS A  96     -15.080 -44.991  68.336                       C  
ATOM    801 CE   LYS A  96     -13.862 -45.456  67.561                       C  
ATOM    802 NZ   LYS A  96     -13.004 -46.381  68.341                       N  
ATOM    803 N    ARG A  97     -17.043 -40.380  72.111                       N  
ATOM    804 CA   ARG A  97     -18.044 -39.336  72.339                       C  
ATOM    805 C    ARG A  97     -17.570 -38.052  71.626                       C  
ATOM    806 O    ARG A  97     -16.364 -37.899  71.419                       O  
ATOM    807 CB   ARG A  97     -18.252 -39.119  73.853                       C  
ATOM    808 CG   ARG A  97     -19.369 -38.155  74.258                       C  
ATOM    809 CD   ARG A  97     -19.484 -38.257  75.751                       C  
ATOM    810 NE   ARG A  97     -20.422 -37.329  76.387                       N  
ATOM    811 CZ   ARG A  97     -20.079 -36.170  76.938                       C  
ATOM    812 NH1  ARG A  97     -18.831 -35.732  76.864                       N  
ATOM    813 NH2  ARG A  97     -20.986 -35.432  77.554                       N  
ATOM    814 N    GLU A  98     -18.498 -37.151  71.226                       N  
ATOM    815 CA   GLU A  98     -18.141 -35.910  70.512                       C  
ATOM    816 C    GLU A  98     -17.189 -35.012  71.327                       C  
ATOM    817 O    GLU A  98     -16.306 -34.362  70.747                       O  
ATOM    818 CB   GLU A  98     -19.390 -35.105  70.078                       C  
ATOM    819 CG   GLU A  98     -19.110 -33.921  69.156                       C  
ATOM    820 CD   GLU A  98     -18.451 -34.200  67.810                       C  
ATOM    821 OE1  GLU A  98     -17.266 -34.607  67.793                       O  
ATOM    822 OE2  GLU A  98     -19.087 -33.911  66.771                       O  
ATOM    823 N    LYS A  99     -17.371 -34.991  72.657                       N  
ATOM    824 CA   LYS A  99     -16.533 -34.223  73.569                       C  
ATOM    825 C    LYS A  99     -16.157 -35.095  74.759                       C  
ATOM    826 O    LYS A  99     -16.824 -36.095  75.010                       O  
ATOM    827 CB   LYS A  99     -17.252 -32.934  74.033                       C  
ATOM    828 CG   LYS A  99     -17.468 -31.917  72.905                       C  
ATOM    829 CD   LYS A  99     -18.199 -30.645  73.338                       C  
ATOM    830 CE   LYS A  99     -18.338 -29.703  72.160                       C  
ATOM    831 NZ   LYS A  99     -19.060 -28.464  72.516                       N  
ATOM    832 N    ASP A 100     -15.072 -34.724  75.466                       N  
ATOM    833 CA   ASP A 100     -14.550 -35.342  76.684                       C  
ATOM    834 C    ASP A 100     -14.282 -36.860  76.502                       C  
ATOM    835 O    ASP A 100     -14.661 -37.674  77.351                       O  
ATOM    836 CB   ASP A 100     -15.498 -35.060  77.879                       C  
ATOM    837 CG   ASP A 100     -16.086 -33.650  77.909                       C  
ATOM    838 OD1  ASP A 100     -15.307 -32.674  77.792                       O  
ATOM    839 OD2  ASP A 100     -17.317 -33.523  78.096                       O  
ATOM    840 N    VAL A 101     -13.585 -37.218  75.401                       N  
ATOM    841 CA   VAL A 101     -13.178 -38.588  75.052                       C  
ATOM    842 C    VAL A 101     -12.275 -39.162  76.160                       C  
ATOM    843 O    VAL A 101     -11.342 -38.500  76.625                       O  
ATOM    844 CB   VAL A 101     -12.494 -38.611  73.647                       C  
ATOM    845 CG1  VAL A 101     -11.474 -39.739  73.501                       C  
ATOM    846 CG2  VAL A 101     -13.532 -38.699  72.542                       C  
ATOM    847 N    GLY A 102     -12.604 -40.373  76.587                       N  
ATOM    848 CA   GLY A 102     -11.885 -41.125  77.606                       C  
ATOM    849 C    GLY A 102     -12.036 -40.641  79.021                       C  
ATOM    850 O    GLY A 102     -11.369 -41.156  79.916                       O  
ATOM    851 N    MET A 103     -12.910 -39.661  79.241                       N  
ATOM    852 CA   MET A 103     -13.155 -39.089  80.559                       C  
ATOM    853 C    MET A 103     -14.314 -39.798  81.247                       C  
ATOM    854 O    MET A 103     -15.088 -40.496  80.591                       O  
ATOM    855 CB   MET A 103     -13.375 -37.576  80.465                       C  
ATOM    856 CG   MET A 103     -12.068 -36.823  80.358                       C  
ATOM    857 SD   MET A 103     -12.236 -35.095  79.897                       S  
ATOM    858 CE   MET A 103     -11.395 -34.353  81.237                       C  
ATOM    859 N    TRP A 104     -14.392 -39.655  82.575                       N  
ATOM    860 CA   TRP A 104     -15.368 -40.345  83.405                       C  
ATOM    861 C    TRP A 104     -16.624 -39.549  83.711                       C  
ATOM    862 O    TRP A 104     -16.613 -38.316  83.758                       O  
ATOM    863 CB   TRP A 104     -14.732 -40.749  84.743                       C  
ATOM    864 CG   TRP A 104     -13.418 -41.462  84.646                       C  
ATOM    865 CD1  TRP A 104     -12.894 -42.115  83.564                       C  
ATOM    866 CD2  TRP A 104     -12.462 -41.596  85.697                       C  
ATOM    867 NE1  TRP A 104     -11.655 -42.632  83.874                       N  
ATOM    868 CE2  TRP A 104     -11.366 -42.333  85.181                       C  
ATOM    869 CE3  TRP A 104     -12.418 -41.164  87.033                       C  
ATOM    870 CZ2  TRP A 104     -10.243 -42.646  85.960                       C  
ATOM    871 CZ3  TRP A 104     -11.289 -41.455  87.791                       C  
ATOM    872 CH2  TRP A 104     -10.225 -42.200  87.262                       C  
ATOM    873 N    ASN A 105     -17.697 -40.299  84.021                       N  
ATOM    874 CA   ASN A 105     -18.971 -39.743  84.430                       C  
ATOM    875 C    ASN A 105     -19.625 -40.632  85.474                       C  
ATOM    876 O    ASN A 105     -19.686 -41.849  85.299                       O  
ATOM    877 CB   ASN A 105     -19.889 -39.565  83.222                       C  
ATOM    878 CG   ASN A 105     -21.287 -39.105  83.567                       C  
ATOM    879 OD1  ASN A 105     -21.503 -38.292  84.460                       O  
ATOM    880 ND2  ASN A 105     -22.282 -39.656  82.907                       N  
ATOM    881 N    ASP A 106     -20.172 -40.022  86.541                       N  
ATOM    882 CA   ASP A 106     -20.897 -40.795  87.545                       C  
ATOM    883 C    ASP A 106     -22.308 -41.086  87.031                       C  
ATOM    884 O    ASP A 106     -22.938 -40.218  86.424                       O  
ATOM    885 CB   ASP A 106     -20.927 -40.084  88.915                       C  
ATOM    886 CG   ASP A 106     -21.558 -38.702  88.989                       C  
ATOM    887 OD1  ASP A 106     -21.617 -38.016  87.950                       O  
ATOM    888 OD2  ASP A 106     -21.897 -38.267  90.108                       O  
ATOM    889 N    GLU A 107     -22.767 -42.325  87.199                       N  
ATOM    890 CA   GLU A 107     -24.090 -42.767  86.760                       C  
ATOM    891 C    GLU A 107     -24.684 -43.688  87.791                       C  
ATOM    892 O    GLU A 107     -23.934 -44.304  88.563                       O  
ATOM    893 CB   GLU A 107     -23.985 -43.512  85.406                       C  
ATOM    894 CG   GLU A 107     -23.786 -42.620  84.198                       C  
ATOM    895 CD   GLU A 107     -25.047 -42.039  83.607                       C  
ATOM    896 OE1  GLU A 107     -25.470 -42.552  82.550                       O  
ATOM    897 OE2  GLU A 107     -25.613 -41.084  84.187                       O  
ATOM    898 N    ARG A 108     -26.016 -43.803  87.796                       N  
ATOM    899 CA   ARG A 108     -26.757 -44.729  88.652                       C  
ATOM    900 C    ARG A 108     -26.364 -46.135  88.221                       C  
ATOM    901 O    ARG A 108     -26.305 -46.398  87.024                       O  
ATOM    902 CB   ARG A 108     -28.299 -44.520  88.552                       C  
ATOM    903 CG   ARG A 108     -28.768 -43.143  88.952                       C  
ATOM    904 CD   ARG A 108     -30.269 -43.019  88.833                       C  
ATOM    905 NE   ARG A 108     -30.829 -43.386  90.125                       N  
ATOM    906 CZ   ARG A 108     -32.095 -43.721  90.348                       C  
ATOM    907 NH1  ARG A 108     -32.496 -44.037  91.571                       N  
ATOM    908 NH2  ARG A 108     -32.969 -43.765  89.344                       N  
ATOM    909 N    CYX A 109     -26.083 -47.018  89.178                       N  
ATOM    910 CA   CYX A 109     -25.579 -48.381  88.974                       C  
ATOM    911 C    CYX A 109     -26.560 -49.329  88.272                       C  
ATOM    912 O    CYX A 109     -26.116 -50.349  87.725                       O  
ATOM    913 CB   CYX A 109     -25.129 -48.950  90.311                       C  
ATOM    914 SG   CYX A 109     -23.873 -47.933  91.155                       S  
ATOM    915 N    SER A 110     -27.873 -48.996  88.287                       N  
ATOM    916 CA   SER A 110     -28.929 -49.776  87.662                       C  
ATOM    917 C    SER A 110     -29.018 -49.504  86.141                       C  
ATOM    918 O    SER A 110     -29.683 -50.259  85.430                       O  
ATOM    919 CB   SER A 110     -30.272 -49.487  88.334                       C  
ATOM    920 OG   SER A 110     -30.660 -48.131  88.190                       O  
ATOM    921 N    LYS A 111     -28.361 -48.437  85.640                       N  
ATOM    922 CA   LYS A 111     -28.344 -48.124  84.208                       C  
ATOM    923 C    LYS A 111     -27.621 -49.251  83.441                       C  
ATOM    924 O    LYS A 111     -26.723 -49.898  83.994                       O  
ATOM    925 CB   LYS A 111     -27.684 -46.758  83.959                       C  
ATOM    926 CG   LYS A 111     -28.509 -45.573  84.479                       C  
ATOM    927 CD   LYS A 111     -28.428 -44.293  83.616                       C  
ATOM    928 CE   LYS A 111     -29.037 -44.258  82.208                       C  
ATOM    929 NZ   LYS A 111     -30.486 -43.865  82.135                       N  
ATOM    930 N    LYS A 112     -28.035 -49.525  82.204                       N  
ATOM    931 CA   LYS A 112     -27.470 -50.632  81.438                       C  
ATOM    932 C    LYS A 112     -26.384 -50.157  80.481                       C  
ATOM    933 O    LYS A 112     -26.658 -49.350  79.591                       O  
ATOM    934 CB   LYS A 112     -28.573 -51.414  80.698                       C  
ATOM    935 CG   LYS A 112     -29.512 -52.146  81.650                       C  
ATOM    936 CD   LYS A 112     -30.515 -52.984  80.908                       C  
ATOM    937 CE   LYS A 112     -31.759 -53.215  81.732                       C  
ATOM    938 NZ   LYS A 112     -32.974 -53.397  80.888                       N  
ATOM    939 N    LYS A 113     -25.138 -50.657  80.683                       N  
ATOM    940 CA   LYS A 113     -23.960 -50.296  79.881                       C  
ATOM    941 C    LYS A 113     -23.115 -51.528  79.561                       C  
ATOM    942 O    LYS A 113     -23.241 -52.553  80.238                       O  
ATOM    943 CB   LYS A 113     -23.097 -49.243  80.617                       C  
ATOM    944 CG   LYS A 113     -23.893 -48.033  81.092                       C  
ATOM    945 CD   LYS A 113     -23.075 -46.943  81.734                       C  
ATOM    946 CE   LYS A 113     -24.030 -45.864  82.236                       C  
ATOM    947 NZ   LYS A 113     -24.592 -45.035  81.135                       N  
ATOM    948 N    LEU A 114     -22.245 -51.436  78.542                       N  
ATOM    949 CA   LEU A 114     -21.362 -52.558  78.209                       C  
ATOM    950 C    LEU A 114     -20.267 -52.712  79.263                       C  
ATOM    951 O    LEU A 114     -19.779 -51.723  79.809                       O  
ATOM    952 CB   LEU A 114     -20.719 -52.399  76.816                       C  
ATOM    953 CG   LEU A 114     -21.645 -52.104  75.627                       C  
ATOM    954 CD1  LEU A 114     -20.839 -51.980  74.353                       C  
ATOM    955 CD2  LEU A 114     -22.708 -53.181  75.456                       C  
ATOM    956 N    ALA A 115     -19.936 -53.959  79.598                       N  
ATOM    957 CA   ALA A 115     -18.866 -54.252  80.537                       C  
ATOM    958 C    ALA A 115     -17.518 -54.103  79.814                       C  
ATOM    959 O    ALA A 115     -17.374 -54.580  78.688                       O  
ATOM    960 CB   ALA A 115     -19.022 -55.672  81.076                       C  
ATOM    961 N    LEU A 116     -16.544 -53.436  80.450                       N  
ATOM    962 CA   LEU A 116     -15.202 -53.285  79.891                       C  
ATOM    963 C    LEU A 116     -14.266 -54.023  80.857                       C  
ATOM    964 O    LEU A 116     -14.020 -53.558  81.983                       O  
ATOM    965 CB   LEU A 116     -14.862 -51.771  79.674                       C  
ATOM    966 CG   LEU A 116     -13.455 -51.357  79.178                       C  
ATOM    967 CD1  LEU A 116     -12.950 -52.203  78.019                       C  
ATOM    968 CD2  LEU A 116     -13.398 -49.881  78.854                       C  
ATOM    969 N    CYX A 117     -13.819 -55.237  80.425                       N  
ATOM    970 CA   CYX A 117     -13.010 -56.198  81.200                       C  
ATOM    971 C    CYX A 117     -11.536 -56.141  80.820                       C  
ATOM    972 O    CYX A 117     -11.194 -55.800  79.686                       O  
ATOM    973 CB   CYX A 117     -13.543 -57.633  81.050                       C  
ATOM    974 SG   CYX A 117     -15.355 -57.830  81.247                       S  
ATOM    975 N    TYR A 118     -10.669 -56.579  81.750                       N  
ATOM    976 CA   TYR A 118      -9.252 -56.711  81.466                       C  
ATOM    977 C    TYR A 118      -8.668 -57.860  82.250                       C  
ATOM    978 O    TYR A 118      -9.243 -58.291  83.252                       O  
ATOM    979 CB   TYR A 118      -8.482 -55.397  81.744                       C  
ATOM    980 CG   TYR A 118      -7.854 -55.258  83.116                       C  
ATOM    981 CD1  TYR A 118      -8.644 -55.191  84.265                       C  
ATOM    982 CD2  TYR A 118      -6.484 -55.066  83.259                       C  
ATOM    983 CE1  TYR A 118      -8.079 -55.003  85.528                       C  
ATOM    984 CE2  TYR A 118      -5.906 -54.878  84.519                       C  
ATOM    985 CZ   TYR A 118      -6.713 -54.845  85.647                       C  
ATOM    986 OH   TYR A 118      -6.182 -54.623  86.891                       O  
ATOM    987 N    THR A 119      -7.508 -58.326  81.816                       N  
ATOM    988 CA   THR A 119      -6.743 -59.376  82.472                       C  
ATOM    989 C    THR A 119      -5.298 -59.277  82.005                       C  
ATOM    990 O    THR A 119      -4.984 -58.587  81.013                       O  
ATOM    991 CB   THR A 119      -7.370 -60.789  82.244                       C  
ATOM    992 OG1  THR A 119      -6.836 -61.722  83.187                       O  
ATOM    993 CG2  THR A 119      -7.178 -61.310  80.820                       C  
ATOM    994 CA    CA A 309     -23.169 -37.701  86.352                          
TER     995       CA A 309                                                      
CONECT    1    2                                                                
CONECT    2    1    3    5                                                      
CONECT    3    2    4   15                                                      
CONECT    4    3                                                                
CONECT    5    2    6                                                           
CONECT    6    5    7    8                                                      
CONECT    7    6    9                                                           
CONECT    8    6   10   11                                                      
CONECT    9    7   10                                                           
CONECT   10    8    9   12                                                      
CONECT   11    8   13                                                           
CONECT   12   10   14                                                           
CONECT   13   11   14                                                           
CONECT   14   12   13                                                           
CONECT   15    3   16                                                           
CONECT   16   15   17   19                                                      
CONECT   17   16   18   21                                                      
CONECT   18   17                                                                
CONECT   19   16   20                                                           
CONECT   20   19                                                                
CONECT   21   17   22                                                           
CONECT   22   21   23   25                                                      
CONECT   23   22   24   33                                                      
CONECT   24   23                                                                
CONECT   25   22   26                                                           
CONECT   26   25   27   28                                                      
CONECT   27   26   29                                                           
CONECT   28   26   30                                                           
CONECT   29   27   31                                                           
CONECT   30   28   31                                                           
CONECT   31   29   30   32                                                      
CONECT   32   31                                                                
CONECT   33   23   34                                                           
CONECT   34   33   35   37                                                      
CONECT   35   34   36   41                                                      
CONECT   36   35                                                                
CONECT   37   34   38                                                           
CONECT   38   37   39   40                                                      
CONECT   39   38                                                                
CONECT   40   38                                                                
CONECT   41   35   42                                                           
CONECT   42   41   43   45                                                      
CONECT   43   42   44   48                                                      
CONECT   44   43                                                                
CONECT   45   42   47   46                                                      
CONECT   46   45                                                                
CONECT   47   45                                                                
CONECT   48   43   49                                                           
CONECT   49   48   50   52                                                      
CONECT   50   49   51   54                                                      
CONECT   51   50                                                                
CONECT   52   49   53                                                           
CONECT   53   52                                                                
CONECT   54   50   55                                                           
CONECT   55   54   56   58                                                      
CONECT   56   55   57   61                                                      
CONECT   57   56                                                                
CONECT   58   55   59   60                                                      
CONECT   59   58                                                                
CONECT   60   58                                                                
CONECT   61   56   62                                                           
CONECT   62   61   63   65                                                      
CONECT   63   62   64   70                                                      
CONECT   64   63                                                                
CONECT   65   62   66                                                           
CONECT   66   65   67                                                           
CONECT   67   66   68   69                                                      
CONECT   68   67                                                                
CONECT   69   67                                                                
CONECT   70   63   71                                                           
CONECT   71   70   72   74                                                      
CONECT   72   71   73   75                                                      
CONECT   73   72                                                                
CONECT   74   71                                                                
CONECT   75   72   76                                                           
CONECT   76   75   77   79                                                      
CONECT   77   76   78   83                                                      
CONECT   78   77                                                                
CONECT   79   76   80                                                           
CONECT   80   79   81                                                           
CONECT   81   80   82                                                           
CONECT   82   81                                                                
CONECT   83   77   84                                                           
CONECT   84   83   85   87                                                      
CONECT   85   84   86   90                                                      
CONECT   86   85                                                                
CONECT   87   84   88   89                                                      
CONECT   88   87                                                                
CONECT   89   87                                                                
CONECT   90   85   91                                                           
CONECT   91   90   92   94                                                      
CONECT   92   91   93  102                                                      
CONECT   93   92                                                                
CONECT   94   91   95                                                           
CONECT   95   94   96   97                                                      
CONECT   96   95   98                                                           
CONECT   97   95   99                                                           
CONECT   98   96  100                                                           
CONECT   99   97  100                                                           
CONECT  100   98   99  101                                                      
CONECT  101  100                                                                
CONECT  102   92  103                                                           
CONECT  103  102  104  106                                                      
CONECT  104  103  105  110                                                      
CONECT  105  104                                                                
CONECT  106  103  107                                                           
CONECT  107  106  108  109                                                      
CONECT  108  107                                                                
CONECT  109  107                                                                
CONECT  110  104  111                                                           
CONECT  111  110  112  114                                                      
CONECT  112  111  113  119                                                      
CONECT  113  112                                                                
CONECT  114  111  115                                                           
CONECT  115  114  116                                                           
CONECT  116  115  117  118                                                      
CONECT  117  116                                                                
CONECT  118  116                                                                
CONECT  119  112  120                                                           
CONECT  120  119  121  123                                                      
CONECT  121  120  122  124                                                      
CONECT  122  121                                                                
CONECT  123  120                                                                
CONECT  124  121  125                                                           
CONECT  125  124  126  128                                                      
CONECT  126  125  127  130                                                      
CONECT  127  126                                                                
CONECT  128  125  129                                                           
CONECT  129  128                                                                
CONECT  130  126  131                                                           
CONECT  131  130  132  134                                                      
CONECT  132  131  133  135                                                      
CONECT  133  132                                                                
CONECT  134  131                                                                
CONECT  135  132  136                                                           
CONECT  136  135  137  139                                                      
CONECT  137  136  138  147                                                      
CONECT  138  137                                                                
CONECT  139  136  140                                                           
CONECT  140  139  141  142                                                      
CONECT  141  140  143                                                           
CONECT  142  140  144                                                           
CONECT  143  141  145                                                           
CONECT  144  142  145                                                           
CONECT  145  143  144  146                                                      
CONECT  146  145                                                                
CONECT  147  137  148                                                           
CONECT  148  147  149  151                                                      
CONECT  149  148  150  153                                                      
CONECT  150  149                                                                
CONECT  151  148  152                                                           
CONECT  152  151  974                                                           
CONECT  153  149  154                                                           
CONECT  154  153  155  157                                                      
CONECT  155  154  156  162                                                      
CONECT  156  155                                                                
CONECT  157  154  158                                                           
CONECT  158  157  159                                                           
CONECT  159  158  161  160                                                      
CONECT  160  159                                                                
CONECT  161  159                                                                
CONECT  162  155  163                                                           
CONECT  163  162  164  166                                                      
CONECT  164  163  165  171                                                      
CONECT  165  164                                                                
CONECT  166  163  167                                                           
CONECT  167  166  168                                                           
CONECT  168  167  169  170                                                      
CONECT  169  168                                                                
CONECT  170  168                                                                
CONECT  171  164  172                                                           
CONECT  172  171  173  175                                                      
CONECT  173  172  174  182                                                      
CONECT  174  173                                                                
CONECT  175  172  176                                                           
CONECT  176  175  177                                                           
CONECT  177  176  178                                                           
CONECT  178  177  179                                                           
CONECT  179  178  180  181                                                      
CONECT  180  179                                                                
CONECT  181  179                                                                
CONECT  182  173  183                                                           
CONECT  183  182  184  186                                                      
CONECT  184  183  185  194                                                      
CONECT  185  184                                                                
CONECT  186  183  187                                                           
CONECT  187  186  189  188                                                      
CONECT  188  187  190                                                           
CONECT  189  187  191                                                           
CONECT  190  188  192                                                           
CONECT  191  189  192                                                           
CONECT  192  190  191  193                                                      
CONECT  193  192                                                                
CONECT  194  184  195                                                           
CONECT  195  194  196  198                                                      
CONECT  196  195  197  201                                                      
CONECT  197  196                                                                
CONECT  198  195  199  200                                                      
CONECT  199  198                                                                
CONECT  200  198                                                                
CONECT  201  196  202                                                           
CONECT  202  201  203  205                                                      
CONECT  203  202  204  211                                                      
CONECT  204  203                                                                
CONECT  205  202  206                                                           
CONECT  206  205  207  208                                                      
CONECT  207  206  209                                                           
CONECT  208  206  210                                                           
CONECT  209  207  210                                                           
CONECT  210  208  209                                                           
CONECT  211  203  212                                                           
CONECT  212  211  213  215                                                      
CONECT  213  212  214  219                                                      
CONECT  214  213                                                                
CONECT  215  212  216                                                           
CONECT  216  215  217  218                                                      
CONECT  217  216                                                                
CONECT  218  216                                                                
CONECT  219  213  220                                                           
CONECT  220  219  221  223                                                      
CONECT  221  220  222  226                                                      
CONECT  222  221                                                                
CONECT  223  220  224  225                                                      
CONECT  224  223                                                                
CONECT  225  223                                                                
CONECT  226  221  227                                                           
CONECT  227  226  228  230                                                      
CONECT  228  227  229  231                                                      
CONECT  229  228                                                                
CONECT  230  227                                                                
CONECT  231  228  232                                                           
CONECT  232  231  233  235                                                      
CONECT  233  232  234  239                                                      
CONECT  234  233                                                                
CONECT  235  232  236  237                                                      
CONECT  236  235  238                                                           
CONECT  237  235                                                                
CONECT  238  236                                                                
CONECT  239  233  240                                                           
CONECT  240  239  241  243                                                      
CONECT  241  240  242  248                                                      
CONECT  242  241                                                                
CONECT  243  240  244                                                           
CONECT  244  243  245                                                           
CONECT  245  244  247  246                                                      
CONECT  246  245                                                                
CONECT  247  245                                                                
CONECT  248  241  249                                                           
CONECT  249  248  250  252                                                      
CONECT  250  249  251  256                                                      
CONECT  251  250                                                                
CONECT  252  249  253                                                           
CONECT  253  252  254  255                                                      
CONECT  254  253                                                                
CONECT  255  253                                                                
CONECT  256  250  257                                                           
CONECT  257  256  258  260                                                      
CONECT  258  257  259  265                                                      
CONECT  259  258                                                                
CONECT  260  257  261                                                           
CONECT  261  260  262                                                           
CONECT  262  261  263                                                           
CONECT  263  262  264                                                           
CONECT  264  263                                                                
CONECT  265  258  266                                                           
CONECT  266  265  267  269                                                      
CONECT  267  266  268  274                                                      
CONECT  268  267                                                                
CONECT  269  266  270                                                           
CONECT  270  269  271                                                           
CONECT  271  270  272  273                                                      
CONECT  272  271                                                                
CONECT  273  271                                                                
CONECT  274  267  275                                                           
CONECT  275  274  276  278                                                      
CONECT  276  275  277  283                                                      
CONECT  277  276                                                                
CONECT  278  275  279                                                           
CONECT  279  278  280                                                           
CONECT  280  279  281  282                                                      
CONECT  281  280                                                                
CONECT  282  280                                                                
CONECT  283  276  284                                                           
CONECT  284  283  285  287                                                      
CONECT  285  284  286  291                                                      
CONECT  286  285                                                                
CONECT  287  284  288  289                                                      
CONECT  288  287  290                                                           
CONECT  289  287                                                                
CONECT  290  288                                                                
CONECT  291  285  292                                                           
CONECT  292  291  293  295                                                      
CONECT  293  292  294  300                                                      
CONECT  294  293                                                                
CONECT  295  292  296                                                           
CONECT  296  295  297                                                           
CONECT  297  296  298  299                                                      
CONECT  298  297                                                                
CONECT  299  297                                                                
CONECT  300  293  301                                                           
CONECT  301  300  302  304                                                      
CONECT  302  301  303  312                                                      
CONECT  303  302                                                                
CONECT  304  301  305                                                           
CONECT  305  304  306  307                                                      
CONECT  306  305  308                                                           
CONECT  307  305  309                                                           
CONECT  308  306  310                                                           
CONECT  309  307  310                                                           
CONECT  310  308  309  311                                                      
CONECT  311  310                                                                
CONECT  312  302  313                                                           
CONECT  313  312  314  316                                                      
CONECT  314  313  315  320                                                      
CONECT  315  314                                                                
CONECT  316  313  317                                                           
CONECT  317  316  318  319                                                      
CONECT  318  317                                                                
CONECT  319  317                                                                
CONECT  320  314  321                                                           
CONECT  321  320  322  324                                                      
CONECT  322  321  323  328                                                      
CONECT  323  322                                                                
CONECT  324  321  325                                                           
CONECT  325  324  327  326                                                      
CONECT  326  325                                                                
CONECT  327  325                                                                
CONECT  328  322  329                                                           
CONECT  329  328  330  332                                                      
CONECT  330  329  334  331                                                      
CONECT  331  330                                                                
CONECT  332  329  333                                                           
CONECT  333  332                                                                
CONECT  334  330  335                                                           
CONECT  335  334  336  338                                                      
CONECT  336  335  337  342                                                      
CONECT  337  336                                                                
CONECT  338  335  339  340                                                      
CONECT  339  338  341                                                           
CONECT  340  338                                                                
CONECT  341  339                                                                
CONECT  342  336  343                                                           
CONECT  343  342  344  346                                                      
CONECT  344  343  345  350                                                      
CONECT  345  344                                                                
CONECT  346  343  347                                                           
CONECT  347  346  348  349                                                      
CONECT  348  347                                                                
CONECT  349  347                                                                
CONECT  350  344  351                                                           
CONECT  351  350  352  354                                                      
CONECT  352  351  353  356                                                      
CONECT  353  352                                                                
CONECT  354  351  355                                                           
CONECT  355  354                                                                
CONECT  356  352  357                                                           
CONECT  357  356  358  360                                                      
CONECT  358  357  359  368                                                      
CONECT  359  358                                                                
CONECT  360  357  361                                                           
CONECT  361  360  362  363                                                      
CONECT  362  361  364                                                           
CONECT  363  361  365                                                           
CONECT  364  362  366                                                           
CONECT  365  363  366                                                           
CONECT  366  364  365  367                                                      
CONECT  367  366                                                                
CONECT  368  358  369                                                           
CONECT  369  368  370  372                                                      
CONECT  370  369  371  374                                                      
CONECT  371  370                                                                
CONECT  372  369  373                                                           
CONECT  373  372                                                                
CONECT  374  370  375  380                                                      
CONECT  375  374  376  378                                                      
CONECT  376  375  381  377                                                      
CONECT  377  376                                                                
CONECT  378  375  379                                                           
CONECT  379  378  380                                                           
CONECT  380  374  379                                                           
CONECT  381  376  382                                                           
CONECT  382  381  383  385                                                      
CONECT  383  382  384  387                                                      
CONECT  384  383                                                                
CONECT  385  382  386                                                           
CONECT  386  385                                                                
CONECT  387  383  388                                                           
CONECT  388  387  389  391                                                      
CONECT  389  388  390  399                                                      
CONECT  390  389                                                                
CONECT  391  388  392                                                           
CONECT  392  391  393  394                                                      
CONECT  393  392  395                                                           
CONECT  394  392  396                                                           
CONECT  395  393  397                                                           
CONECT  396  394  397                                                           
CONECT  397  395  396  398                                                      
CONECT  398  397                                                                
CONECT  399  389  400                                                           
CONECT  400  399  401  403                                                      
CONECT  401  400  402  411                                                      
CONECT  402  401                                                                
CONECT  403  400  404                                                           
CONECT  404  403  405  406                                                      
CONECT  405  404  407                                                           
CONECT  406  404  408                                                           
CONECT  407  405  409                                                           
CONECT  408  406  409                                                           
CONECT  409  407  408  410                                                      
CONECT  410  409                                                                
CONECT  411  401  412                                                           
CONECT  412  411  413  415                                                      
CONECT  413  412  414  425                                                      
CONECT  414  413                                                                
CONECT  415  412  416                                                           
CONECT  416  415  417  418                                                      
CONECT  417  416  419                                                           
CONECT  418  416  420  421                                                      
CONECT  419  417  420                                                           
CONECT  420  418  419  422                                                      
CONECT  421  418  423                                                           
CONECT  422  420  424                                                           
CONECT  423  421  424                                                           
CONECT  424  422  423                                                           
CONECT  425  413  426                                                           
CONECT  426  425  427  429                                                      
CONECT  427  426  428  433                                                      
CONECT  428  427                                                                
CONECT  429  426  430  431                                                      
CONECT  430  429  432                                                           
CONECT  431  429                                                                
CONECT  432  430                                                                
CONECT  433  427  434                                                           
CONECT  434  433  435                                                           
CONECT  435  434  437  436                                                      
CONECT  436  435                                                                
CONECT  437  435  438                                                           
CONECT  438  437  439  441                                                      
CONECT  439  438  440  445                                                      
CONECT  440  439                                                                
CONECT  441  438  442  443                                                      
CONECT  442  441  444                                                           
CONECT  443  441                                                                
CONECT  444  442                                                                
CONECT  445  439  446                                                           
CONECT  446  445  447  449                                                      
CONECT  447  446  456  448                                                      
CONECT  448  447                                                                
CONECT  449  446  450                                                           
CONECT  450  449  451                                                           
CONECT  451  450  452                                                           
CONECT  452  451  453                                                           
CONECT  453  452  454  455                                                      
CONECT  454  453                                                                
CONECT  455  453                                                                
CONECT  456  447  457                                                           
CONECT  457  456  458  460                                                      
CONECT  458  457  459  465                                                      
CONECT  459  458                                                                
CONECT  460  457  461                                                           
CONECT  461  460  462                                                           
CONECT  462  461  463                                                           
CONECT  463  462  464                                                           
CONECT  464  463                                                                
CONECT  465  458  466                                                           
CONECT  466  465  467  469                                                      
CONECT  467  466  468  472                                                      
CONECT  468  467                                                                
CONECT  469  466  470  471                                                      
CONECT  470  469                                                                
CONECT  471  469                                                                
CONECT  472  467  473                                                           
CONECT  473  472  474  476                                                      
CONECT  474  473  475  480                                                      
CONECT  475  474                                                                
CONECT  476  473  477                                                           
CONECT  477  476  478  479                                                      
CONECT  478  477                                                                
CONECT  479  477                                                                
CONECT  480  474  481                                                           
CONECT  481  480  482  484                                                      
CONECT  482  481  483  488                                                      
CONECT  483  482                                                                
CONECT  484  481  485                                                           
CONECT  485  484  486  487                                                      
CONECT  486  485                                                                
CONECT  487  485                                                                
CONECT  488  482  489                                                           
CONECT  489  488  490  492                                                      
CONECT  490  489  495  491                                                      
CONECT  491  490                                                                
CONECT  492  489  493  494                                                      
CONECT  493  492                                                                
CONECT  494  492                                                                
CONECT  495  490  496                                                           
CONECT  496  495  497  499                                                      
CONECT  497  496  498  509                                                      
CONECT  498  497                                                                
CONECT  499  496  500                                                           
CONECT  500  499  501  502                                                      
CONECT  501  500  503                                                           
CONECT  502  500  504  505                                                      
CONECT  503  501  504                                                           
CONECT  504  502  503  506                                                      
CONECT  505  502  507                                                           
CONECT  506  504  508                                                           
CONECT  507  505  508                                                           
CONECT  508  506  507                                                           
CONECT  509  497  510                                                           
CONECT  510  509  511  513                                                      
CONECT  511  510  512  516                                                      
CONECT  512  511                                                                
CONECT  513  510  514  515                                                      
CONECT  514  513                                                                
CONECT  515  513                                                                
CONECT  516  511  517                                                           
CONECT  517  516  518  520                                                      
CONECT  518  517  519  530                                                      
CONECT  519  518                                                                
CONECT  520  517  521                                                           
CONECT  521  520  522  523                                                      
CONECT  522  521  524                                                           
CONECT  523  521  525  526                                                      
CONECT  524  522  525                                                           
CONECT  525  523  524  527                                                      
CONECT  526  523  528                                                           
CONECT  527  525  529                                                           
CONECT  528  526  529                                                           
CONECT  529  527  528                                                           
CONECT  530  518  531                                                           
CONECT  531  530  534  532                                                      
CONECT  532  531  537  533                                                      
CONECT  533  532                                                                
CONECT  534  531  535  536                                                      
CONECT  535  534                                                                
CONECT  536  534                                                                
CONECT  537  532  538                                                           
CONECT  538  537  539                                                           
CONECT  539  538  541  540                                                      
CONECT  540  539                                                                
CONECT  541  539  542                                                           
CONECT  542  541  543  545                                                      
CONECT  543  542  548  544                                                      
CONECT  544  543                                                                
CONECT  545  542  546  547                                                      
CONECT  546  545                                                                
CONECT  547  545                                                                
CONECT  548  543  549                                                           
CONECT  549  548  550  552                                                      
CONECT  550  549  557  551                                                      
CONECT  551  550                                                                
CONECT  552  549  553                                                           
CONECT  553  552  554                                                           
CONECT  554  553  555  556                                                      
CONECT  555  554                                                                
CONECT  556  554                                                                
CONECT  557  550  558                                                           
CONECT  558  557  559  561                                                      
CONECT  559  558  560  566                                                      
CONECT  560  559                                                                
CONECT  561  558  562                                                           
CONECT  562  561  563                                                           
CONECT  563  562  564                                                           
CONECT  564  563  565                                                           
CONECT  565  564                                                                
CONECT  566  559  567  572                                                      
CONECT  567  566  568  570                                                      
CONECT  568  567  569  573                                                      
CONECT  569  568                                                                
CONECT  570  567  571                                                           
CONECT  571  570  572                                                           
CONECT  572  566  571                                                           
CONECT  573  568  574                                                           
CONECT  574  573  575  577                                                      
CONECT  575  574  576  581                                                      
CONECT  576  575                                                                
CONECT  577  574  578                                                           
CONECT  578  577  579  580                                                      
CONECT  579  578                                                                
CONECT  580  578                                                                
CONECT  581  575  582                                                           
CONECT  582  581  583  585                                                      
CONECT  583  582  584  588                                                      
CONECT  584  583                                                                
CONECT  585  582  586  587                                                      
CONECT  586  585                                                                
CONECT  587  585                                                                
CONECT  588  583  589                                                           
CONECT  589  588  590  592                                                      
CONECT  590  589  591  597                                                      
CONECT  591  590                                                                
CONECT  592  589  593                                                           
CONECT  593  592  594                                                           
CONECT  594  593  595  596                                                      
CONECT  595  594                                                                
CONECT  596  594                                                                
CONECT  597  590  598                                                           
CONECT  598  597  599  601                                                      
CONECT  599  598  600  606                                                      
CONECT  600  599                                                                
CONECT  601  598  602                                                           
CONECT  602  601  603                                                           
CONECT  603  602  604  605                                                      
CONECT  604  603                                                                
CONECT  605  603                                                                
CONECT  606  599  607                                                           
CONECT  607  606  608  610                                                      
CONECT  608  607  609  611                                                      
CONECT  609  608                                                                
CONECT  610  607                                                                
CONECT  611  608  612                                                           
CONECT  612  611  613  615                                                      
CONECT  613  612  614  620                                                      
CONECT  614  613                                                                
CONECT  615  612  616                                                           
CONECT  616  615  617                                                           
CONECT  617  616  618                                                           
CONECT  618  617  619                                                           
CONECT  619  618                                                                
CONECT  620  613  621                                                           
CONECT  621  620  622  624                                                      
CONECT  622  621  623  628                                                      
CONECT  623  622                                                                
CONECT  624  621  625                                                           
CONECT  625  624  626  627                                                      
CONECT  626  625                                                                
CONECT  627  625                                                                
CONECT  628  622  629                                                           
CONECT  629  628  630  632                                                      
CONECT  630  629  631  642                                                      
CONECT  631  630                                                                
CONECT  632  629  633                                                           
CONECT  633  632  634  635                                                      
CONECT  634  633  636                                                           
CONECT  635  633  637  638                                                      
CONECT  636  634  637                                                           
CONECT  637  635  636  639                                                      
CONECT  638  635  640                                                           
CONECT  639  637  641                                                           
CONECT  640  638  641                                                           
CONECT  641  639  640                                                           
CONECT  642  630  643                                                           
CONECT  643  642  644  646                                                      
CONECT  644  643  645  647                                                      
CONECT  645  644                                                                
CONECT  646  643                                                                
CONECT  647  644  653  648                                                      
CONECT  648  647  649  651                                                      
CONECT  649  648  650  654                                                      
CONECT  650  649                                                                
CONECT  651  648  652                                                           
CONECT  652  651  653                                                           
CONECT  653  647  652                                                           
CONECT  654  649  655                                                           
CONECT  655  654  656                                                           
CONECT  656  655  658  657                                                      
CONECT  657  656                                                                
CONECT  658  656  659                                                           
CONECT  659  658  660  662                                                      
CONECT  660  659  661  667                                                      
CONECT  661  660                                                                
CONECT  662  659  663                                                           
CONECT  663  662  664                                                           
CONECT  664  663  665  666                                                      
CONECT  665  664                                                                
CONECT  666  664                                                                
CONECT  667  660  673  668                                                      
CONECT  668  667  671  669                                                      
CONECT  669  668  670  674                                                      
CONECT  670  669                                                                
CONECT  671  668  672                                                           
CONECT  672  671  673                                                           
CONECT  673  667  672                                                           
CONECT  674  669  675                                                           
CONECT  675  674  676  678                                                      
CONECT  676  675  677  682                                                      
CONECT  677  676                                                                
CONECT  678  675  679                                                           
CONECT  679  678  680  681                                                      
CONECT  680  679  994                                                           
CONECT  681  679                                                                
CONECT  682  676  683                                                           
CONECT  683  682  684  686                                                      
CONECT  684  683  685  690                                                      
CONECT  685  684                                                                
CONECT  686  683  687                                                           
CONECT  687  686  688  689                                                      
CONECT  688  687                                                                
CONECT  689  687                                                                
CONECT  690  684  691                                                           
CONECT  691  690  692  694                                                      
CONECT  692  691  701  693                                                      
CONECT  693  692                                                                
CONECT  694  691  695                                                           
CONECT  695  694  696                                                           
CONECT  696  695  697                                                           
CONECT  697  696  698                                                           
CONECT  698  697  699  700                                                      
CONECT  699  698                                                                
CONECT  700  698                                                                
CONECT  701  692  702                                                           
CONECT  702  701  705  703                                                      
CONECT  703  702  704  710                                                      
CONECT  704  703                                                                
CONECT  705  702  706                                                           
CONECT  706  705  707                                                           
CONECT  707  706  708  709                                                      
CONECT  708  707                                                                
CONECT  709  707                                                                
CONECT  710  703  711                                                           
CONECT  711  710  712  714                                                      
CONECT  712  711  713  719                                                      
CONECT  713  712                                                                
CONECT  714  711  715                                                           
CONECT  715  714  716                                                           
CONECT  716  715  717                                                           
CONECT  717  716  718                                                           
CONECT  718  717                                                                
CONECT  719  712  720                                                           
CONECT  720  719  721  723                                                      
CONECT  721  720  722  727                                                      
CONECT  722  721                                                                
CONECT  723  720  724                                                           
CONECT  724  723  725  726                                                      
CONECT  725  724                                                                
CONECT  726  724                                                                
CONECT  727  721  728                                                           
CONECT  728  727  729  731                                                      
CONECT  729  728  730  736                                                      
CONECT  730  729                                                                
CONECT  731  728  732                                                           
CONECT  732  731  733                                                           
CONECT  733  732  735  734                                                      
CONECT  734  733  994                                                           
CONECT  735  733                                                                
CONECT  736  729  737                                                           
CONECT  737  736  738  740                                                      
CONECT  738  737  739  744                                                      
CONECT  739  738                                                                
CONECT  740  737  741                                                           
CONECT  741  740  742  743                                                      
CONECT  742  741                                                                
CONECT  743  741                                                                
CONECT  744  738  745                                                           
CONECT  745  744  746  748                                                      
CONECT  746  745  747  750                                                      
CONECT  747  746                                                                
CONECT  748  745  749                                                           
CONECT  749  748  914                                                           
CONECT  750  746  751                                                           
CONECT  751  750  752  754                                                      
CONECT  752  751  753  757                                                      
CONECT  753  752                                                                
CONECT  754  751  755  756                                                      
CONECT  755  754                                                                
CONECT  756  754                                                                
CONECT  757  752  758                                                           
CONECT  758  757  759  761                                                      
CONECT  759  758  760  766                                                      
CONECT  760  759                                                                
CONECT  761  758  762                                                           
CONECT  762  761  763                                                           
CONECT  763  762  765  764                                                      
CONECT  764  763                                                                
CONECT  765  763                                                                
CONECT  766  759  767                                                           
CONECT  767  766  768  770                                                      
CONECT  768  767  769  774                                                      
CONECT  769  768                                                                
CONECT  770  767  771  772                                                      
CONECT  771  770  773                                                           
CONECT  772  770                                                                
CONECT  773  771                                                                
CONECT  774  768  775                                                           
CONECT  775  774  776  778                                                      
CONECT  776  775  777  786                                                      
CONECT  777  776                                                                
CONECT  778  775  779                                                           
CONECT  779  778  780  781                                                      
CONECT  780  779  782                                                           
CONECT  781  779  783                                                           
CONECT  782  780  784                                                           
CONECT  783  781  784                                                           
CONECT  784  782  783  785                                                      
CONECT  785  784                                                                
CONECT  786  776  787                                                           
CONECT  787  786  788  790                                                      
CONECT  788  787  789  794                                                      
CONECT  789  788                                                                
CONECT  790  787  791  792                                                      
CONECT  791  790  793                                                           
CONECT  792  790                                                                
CONECT  793  791                                                                
CONECT  794  788  795                                                           
CONECT  795  794  798  796                                                      
CONECT  796  795  797  803                                                      
CONECT  797  796                                                                
CONECT  798  795  799                                                           
CONECT  799  798  800                                                           
CONECT  800  799  801                                                           
CONECT  801  800  802                                                           
CONECT  802  801                                                                
CONECT  803  796  804                                                           
CONECT  804  803  805  807                                                      
CONECT  805  804  806  814                                                      
CONECT  806  805                                                                
CONECT  807  804  808                                                           
CONECT  808  807  809                                                           
CONECT  809  808  810                                                           
CONECT  810  809  811                                                           
CONECT  811  810  812  813                                                      
CONECT  812  811                                                                
CONECT  813  811                                                                
CONECT  814  805  815                                                           
CONECT  815  814  816  818                                                      
CONECT  816  815  817  823                                                      
CONECT  817  816                                                                
CONECT  818  815  819                                                           
CONECT  819  818  820                                                           
CONECT  820  819  821  822                                                      
CONECT  821  820                                                                
CONECT  822  820                                                                
CONECT  823  816  824                                                           
CONECT  824  823  825  827                                                      
CONECT  825  824  826  832                                                      
CONECT  826  825                                                                
CONECT  827  824  828                                                           
CONECT  828  827  829                                                           
CONECT  829  828  830                                                           
CONECT  830  829  831                                                           
CONECT  831  830                                                                
CONECT  832  825  833                                                           
CONECT  833  832  834  836                                                      
CONECT  834  833  835  840                                                      
CONECT  835  834                                                                
CONECT  836  833  837                                                           
CONECT  837  836  839  838                                                      
CONECT  838  837                                                                
CONECT  839  837                                                                
CONECT  840  834  841                                                           
CONECT  841  840  842  844                                                      
CONECT  842  841  843  847                                                      
CONECT  843  842                                                                
CONECT  844  841  845  846                                                      
CONECT  845  844                                                                
CONECT  846  844                                                                
CONECT  847  842  848                                                           
CONECT  848  847  849                                                           
CONECT  849  848  850  851                                                      
CONECT  850  849                                                                
CONECT  851  849  852                                                           
CONECT  852  851  853  855                                                      
CONECT  853  852  854  859                                                      
CONECT  854  853                                                                
CONECT  855  852  856                                                           
CONECT  856  855  857                                                           
CONECT  857  856  858                                                           
CONECT  858  857                                                                
CONECT  859  853  860                                                           
CONECT  860  859  861  863                                                      
CONECT  861  860  862  873                                                      
CONECT  862  861                                                                
CONECT  863  860  864                                                           
CONECT  864  863  865  866                                                      
CONECT  865  864  867                                                           
CONECT  866  864  868  869                                                      
CONECT  867  865  868                                                           
CONECT  868  866  867  870                                                      
CONECT  869  866  871                                                           
CONECT  870  868  872                                                           
CONECT  871  869  872                                                           
CONECT  872  870  871                                                           
CONECT  873  861  874                                                           
CONECT  874  873  875  877                                                      
CONECT  875  874  876  881                                                      
CONECT  876  875                                                                
CONECT  877  874  878                                                           
CONECT  878  877  880  879                                                      
CONECT  879  878  994                                                           
CONECT  880  878                                                                
CONECT  881  875  882                                                           
CONECT  882  881  883  885                                                      
CONECT  883  882  884  889                                                      
CONECT  884  883  994                                                           
CONECT  885  882  886                                                           
CONECT  886  885  887  888                                                      
CONECT  887  886  994                                                           
CONECT  888  886                                                                
CONECT  889  883  890                                                           
CONECT  890  889  891  893                                                      
CONECT  891  890  892  898                                                      
CONECT  892  891                                                                
CONECT  893  890  894                                                           
CONECT  894  893  895                                                           
CONECT  895  894  896  897                                                      
CONECT  896  895                                                                
CONECT  897  895                                                                
CONECT  898  891  899                                                           
CONECT  899  898  900  902                                                      
CONECT  900  899  901  909                                                      
CONECT  901  900                                                                
CONECT  902  899  903                                                           
CONECT  903  902  904                                                           
CONECT  904  903  905                                                           
CONECT  905  904  906                                                           
CONECT  906  905  907  908                                                      
CONECT  907  906                                                                
CONECT  908  906                                                                
CONECT  909  900  910                                                           
CONECT  910  909  911  913                                                      
CONECT  911  910  912  915                                                      
CONECT  912  911                                                                
CONECT  913  910  914                                                           
CONECT  914  749  913                                                           
CONECT  915  911  916                                                           
CONECT  916  915  917  919                                                      
CONECT  917  916  918  921                                                      
CONECT  918  917                                                                
CONECT  919  916  920                                                           
CONECT  920  919                                                                
CONECT  921  917  922                                                           
CONECT  922  921  923  925                                                      
CONECT  923  922  924  930                                                      
CONECT  924  923                                                                
CONECT  925  922  926                                                           
CONECT  926  925  927                                                           
CONECT  927  926  928                                                           
CONECT  928  927  929                                                           
CONECT  929  928                                                                
CONECT  930  923  931                                                           
CONECT  931  930  932  934                                                      
CONECT  932  931  933  939                                                      
CONECT  933  932                                                                
CONECT  934  931  935                                                           
CONECT  935  934  936                                                           
CONECT  936  935  937                                                           
CONECT  937  936  938                                                           
CONECT  938  937                                                                
CONECT  939  932  940                                                           
CONECT  940  939  941  943                                                      
CONECT  941  940  942  948                                                      
CONECT  942  941                                                                
CONECT  943  940  944                                                           
CONECT  944  943  945                                                           
CONECT  945  944  946                                                           
CONECT  946  945  947                                                           
CONECT  947  946                                                                
CONECT  948  941  949                                                           
CONECT  949  948  950  952                                                      
CONECT  950  949  951  956                                                      
CONECT  951  950                                                                
CONECT  952  949  953                                                           
CONECT  953  952  954  955                                                      
CONECT  954  953                                                                
CONECT  955  953                                                                
CONECT  956  950  957                                                           
CONECT  957  956  958  960                                                      
CONECT  958  957  959  961                                                      
CONECT  959  958                                                                
CONECT  960  957                                                                
CONECT  961  958  962                                                           
CONECT  962  961  963  965                                                      
CONECT  963  962  964  969                                                      
CONECT  964  963                                                                
CONECT  965  962  966                                                           
CONECT  966  965  967  968                                                      
CONECT  967  966                                                                
CONECT  968  966                                                                
CONECT  969  963  970                                                           
CONECT  970  969  971  973                                                      
CONECT  971  970  972  975                                                      
CONECT  972  971                                                                
CONECT  973  970  974                                                           
CONECT  974  152  973                                                           
CONECT  975  971  976                                                           
CONECT  976  975  977  979                                                      
CONECT  977  976  978  987                                                      
CONECT  978  977                                                                
CONECT  979  976  980                                                           
CONECT  980  979  981  982                                                      
CONECT  981  980  983                                                           
CONECT  982  980  984                                                           
CONECT  983  981  985                                                           
CONECT  984  982  985                                                           
CONECT  985  983  984  986                                                      
CONECT  986  985                                                                
CONECT  987  977  988                                                           
CONECT  988  987  989  991                                                      
CONECT  989  988  990                                                           
CONECT  990  989                                                                
CONECT  991  988  992  993                                                      
CONECT  992  991                                                                
CONECT  993  991                                                                
CONECT  994  680  734  879  884                                                 
CONECT  994  887                                                  
END                                                                             
