# Supplementary material for: Computational Pipeline for Accelerating the Design of Glycomimetics
Source: J Chem Inf Model. 2025 Nov 27;65(24):13374–85. doi: 10.1021/acs.jcim.5c02282 (PMC12728930; doi:10.1021/acs.jcim.5c02282)
Supplement: Supplementary file 2 [file ci5c02282_si_002.zip › gm_supp/Test/E-selectin/6eyj/output/natural_ligand.pdb]

TITLE     Generated by GMML                                                     
ATOM      1 CBI  C5H A 308     -24.460 -33.397  73.636                       C  
ATOM      2 1HBI C5H A 308     -23.826 -33.532  72.729                       H  
ATOM      3 2HBI C5H A 308     -25.405 -33.851  73.256                       H  
ATOM      4 CBH  C5H A 308     -24.649 -31.905  73.975                       C  
ATOM      5 1HBH C5H A 308     -25.471 -31.752  74.713                       H  
ATOM      6 2HBH C5H A 308     -25.084 -31.341  73.117                       H  
ATOM      7 CBM  C5H A 308     -23.321 -31.271  74.461                       C  
ATOM      8 1HBM C5H A 308     -23.431 -30.179  74.660                       H  
ATOM      9 2HBM C5H A 308     -22.564 -31.216  73.644                       H  
ATOM     10 CBL  C5H A 308     -22.780 -32.030  75.697                       C  
ATOM     11 1HBL C5H A 308     -21.837 -31.577  76.081                       H  
ATOM     12 2HBL C5H A 308     -23.420 -31.868  76.596                       H  
ATOM     13 CBK  C5H A 308     -22.608 -33.527  75.378                       C  
ATOM     14 1HBK C5H A 308     -21.757 -33.688  74.676                       H  
ATOM     15 2HBK C5H A 308     -22.221 -34.080  76.265                       H  
ATOM     16 CBJ  C5H A 308     -23.899 -34.186  74.839                       C  
ATOM     17 HBJ  C5H A 308     -24.664 -34.271  75.646                       H  
ATOM     18 CBG  C5H A 308     -23.484 -35.566  74.342                       C  
ATOM     19 1HBG C5H A 308     -23.612 -35.646  73.237                       H  
ATOM     20 2HBG C5H A 308     -22.379 -35.696  74.408                       H  
ATOM     21 CAA  C5H A 308     -24.214 -36.711  75.062                       C  
ATOM     22 HAA  C5H A 308     -25.313 -36.609  74.905                       H  
ATOM     23 CAB  C5H A 308     -23.719 -38.005  74.399                       C  
ATOM     24 OAD  C5H A 308     -24.177 -38.265  73.262                       O  
ATOM     25 OAC  C5H A 308     -22.890 -38.685  75.025                       O  
ATOM     26 O3   C5H A 308     -23.922 -36.690  76.486                       O  
ATOM     27 C3   C5H A 308     -24.863 -37.405  77.328                       C  
ATOM     28 H3   C5H A 308     -25.448 -38.099  76.681                       H  
ATOM     29 C2   C5H A 308     -25.868 -36.422  78.022                       C  
ATOM     30 H2   C5H A 308     -25.301 -35.571  78.466                       H  
ATOM     31 O2   C5H A 308     -26.800 -35.916  77.055                       O  
ATOM     32 H2   C5H A 308     -26.311 -35.475  76.370                       H  
ATOM     33 C4   C5H A 308     -24.070 -38.262  78.368                       C  
ATOM     34 H4   C5H A 308     -23.404 -38.989  77.848                       H  
ATOM     35 O4   C5H A 308     -23.299 -37.376  79.193                       O  
ATOM     36 H4   C5H A 308     -22.817 -37.897  79.825                       H  
ATOM     37 C5   C5H A 308     -25.080 -38.998  79.254                       C  
ATOM     38 H5   C5H A 308     -25.810 -39.498  78.576                       H  
ATOM     39 C6   C5H A 308     -24.416 -40.098  80.097                       C  
ATOM     40 H61  C5H A 308     -24.989 -40.312  81.029                       H  
ATOM     41 H62  C5H A 308     -23.466 -39.749  80.565                       H  
ATOM     42 O6   C5H A 308     -24.221 -41.283  79.299                       O  
ATOM     43 H6   C5H A 308     -23.811 -41.963  79.820                       H  
ATOM     44 O5   C5H A 308     -25.816 -37.995  80.013                       O  
ATOM     45 C1   C5H A 308     -26.666 -37.141  79.139                       C  
ATOM     46 H1   C5H A 308     -27.434 -37.790  78.657                       H  
ATOM     47 O1   C5H A 308     -27.342 -36.138  79.904                       O  
ATOM     48 CAQ  C5H A 308     -28.635 -36.592  80.268                       C  
ATOM     49 HAQ  C5H A 308     -28.688 -37.696  80.121                       H  
ATOM     50 CAR  C5H A 308     -29.694 -35.915  79.380                       C  
ATOM     51 1HAR C5H A 308     -29.485 -36.048  78.293                       H  
ATOM     52 2HAR C5H A 308     -29.630 -34.802  79.416                       H  
ATOM     53 CAS  C5H A 308     -31.088 -36.435  79.777                       C  
ATOM     54 1HAS C5H A 308     -31.203 -37.524  79.565                       H  
ATOM     55 2HAS C5H A 308     -31.885 -36.051  79.098                       H  
ATOM     56 CAT  C5H A 308     -31.380 -36.099  81.263                       C  
ATOM     57 1HAT C5H A 308     -32.410 -36.409  81.559                       H  
ATOM     58 2HAT C5H A 308     -31.480 -35.000  81.423                       H  
ATOM     59 CAU  C5H A 308     -30.316 -36.712  82.192                       C  
ATOM     60 1HAU C5H A 308     -30.406 -37.822  82.248                       H  
ATOM     61 2HAU C5H A 308     -30.515 -36.474  83.263                       H  
ATOM     62 CAV  C5H A 308     -28.883 -36.268  81.757                       C  
ATOM     63 HAV  C5H A 308     -28.762 -35.173  81.928                       H  
ATOM     64 OAW  C5H A 308     -27.902 -36.984  82.513                       O  
ATOM     65 CAX  C5H A 308     -27.238 -36.194  83.514                       C  
ATOM     66 HAX  C5H A 308     -28.020 -35.637  84.081                       H  
ATOM     67 OAY  C5H A 308     -26.308 -35.215  82.959                       O  
ATOM     68 CAZ  C5H A 308     -25.089 -35.732  82.338                       C  
ATOM     69 HAZ  C5H A 308     -25.408 -36.310  81.440                       H  
ATOM     70 CBN  C5H A 308     -24.346 -34.499  81.824                       C  
ATOM     71 FBP  C5H A 308     -25.140 -33.889  80.950                       F  
ATOM     72 FBQ  C5H A 308     -24.056 -33.646  82.891                       F  
ATOM     73 FBO  C5H A 308     -23.219 -34.832  81.204                       F  
ATOM     74 CBA  C5H A 308     -24.329 -36.730  83.266                       C  
ATOM     75 HBA  C5H A 308     -23.549 -37.248  82.661                       H  
ATOM     76 OBB  C5H A 308     -23.681 -36.056  84.359                       O  
ATOM     77 HBB  C5H A 308     -23.218 -36.664  84.924                       H  
ATOM     78 CBC  C5H A 308     -25.285 -37.789  83.831                       C  
ATOM     79 HBC  C5H A 308     -25.631 -38.447  83.000                       H  
ATOM     80 OBD  C5H A 308     -24.583 -38.583  84.792                       O  
ATOM     81 HBD  C5H A 308     -25.175 -39.239  85.142                       H  
ATOM     82 CBE  C5H A 308     -26.521 -37.130  84.502                       C  
ATOM     83 HBE  C5H A 308     -26.186 -36.540  85.387                       H  
ATOM     84 OBF  C5H A 308     -27.429 -38.142  84.931                       O  
ATOM     85 HBF  C5H A 308     -26.986 -38.720  85.541                       H  
TER      86      C5H A 308                                                      
CONECT    1    2    3    4   16                                                 
CONECT    2    1                                                                
CONECT    3    1                                                                
CONECT    4    1    5    6    7                                                 
CONECT    5    4                                                                
CONECT    6    4                                                                
CONECT    7    4    8    9   10                                                 
CONECT    8    7                                                                
CONECT    9    7                                                                
CONECT   10    7   11   12   13                                                 
CONECT   11   10                                                                
CONECT   12   10                                                                
CONECT   13   10   14   15   16                                                 
CONECT   14   13                                                                
CONECT   15   13                                                                
CONECT   16    1   13   17   18                                                 
CONECT   17   16                                                                
CONECT   18   16   19   20   21                                                 
CONECT   19   18                                                                
CONECT   20   18                                                                
CONECT   21   18   22   23   26                                                 
CONECT   22   21                                                                
CONECT   23   21   24   25                                                      
CONECT   24   23                                                                
CONECT   25   23                                                                
CONECT   26   21   27                                                           
CONECT   27   26   28   29   33                                                 
CONECT   28   27                                                                
CONECT   29   27   30   31   45                                                 
CONECT   30   29                                                                
CONECT   31   29   32                                                           
CONECT   32   31                                                                
CONECT   33   27   34   35   37                                                 
CONECT   34   33                                                                
CONECT   35   33   36                                                           
CONECT   36   35                                                                
CONECT   37   33   38   39   44                                                 
CONECT   38   37                                                                
CONECT   39   37   40   42   41                                                 
CONECT   40   39                                                                
CONECT   41   39                                                                
CONECT   42   39   43                                                           
CONECT   43   42                                                                
CONECT   44   37   45                                                           
CONECT   45   29   44   46   47                                                 
CONECT   46   45                                                                
CONECT   47   45   48                                                           
CONECT   48   47   49   50   62                                                 
CONECT   49   48                                                                
CONECT   50   48   51   52   53                                                 
CONECT   51   50                                                                
CONECT   52   50                                                                
CONECT   53   50   54   55   56                                                 
CONECT   54   53                                                                
CONECT   55   53                                                                
CONECT   56   53   57   58   59                                                 
CONECT   57   56                                                                
CONECT   58   56                                                                
CONECT   59   56   62   60   61                                                 
CONECT   60   59                                                                
CONECT   61   59                                                                
CONECT   62   48   59   63   64                                                 
CONECT   63   62                                                                
CONECT   64   62   65                                                           
CONECT   65   64   66   67   82                                                 
CONECT   66   65                                                                
CONECT   67   65   68                                                           
CONECT   68   67   69   70   74                                                 
CONECT   69   68                                                                
CONECT   70   68   71   73   72                                                 
CONECT   71   70                                                                
CONECT   72   70                                                                
CONECT   73   70                                                                
CONECT   74   68   75   76   78                                                 
CONECT   75   74                                                                
CONECT   76   74   77                                                           
CONECT   77   76                                                                
CONECT   78   74   79   80   82                                                 
CONECT   79   78                                                                
CONECT   80   78   81                                                           
CONECT   81   80                                                                
CONECT   82   65   78   83   84                                                 
CONECT   83   82                                                                
CONECT   84   82   85                                                           
CONECT   85   84                                                                
END                                                                             
