# Supplementary material for: Computational Pipeline for Accelerating the Design of Glycomimetics
Source: J Chem Inf Model. 2025 Nov 27;65(24):13374–85. doi: 10.1021/acs.jcim.5c02282 (PMC12728930; doi:10.1021/acs.jcim.5c02282)
Supplement: Supplementary file 2 [file ci5c02282_si_002.zip › gm_supp/Test/E-selectin/6eyk/6eyk_chainA_1_119.pdbqt]

ATOM      1  N   TRP A   1     -10.753 -16.088  22.291  1.00 55.40    -0.066 N 
ATOM      2  HN1 TRP A   1     -10.439 -15.156  22.022  1.00  0.00     0.275 HD
ATOM      3  HN2 TRP A   1     -11.417 -16.477  21.622  1.00  0.00     0.275 HD
ATOM      4  HN3 TRP A   1     -10.015 -16.785  22.189  1.00  0.00     0.275 HD
ATOM      5  CA  TRP A   1     -11.290 -16.056  23.635  1.00 54.80     0.179 C 
ATOM      6  HA  TRP A   1     -12.164 -15.364  23.655  1.00  0.00     0.099 H 
ATOM      7  C   TRP A   1     -10.239 -15.540  24.599  1.00 60.91     0.249 C 
ATOM      8  O   TRP A   1      -9.049 -15.608  24.292  1.00 60.58    -0.271 OA
ATOM      9  CB  TRP A   1     -11.768 -17.476  24.045  1.00 53.54    -0.004 C 
ATOM     10  HB1 TRP A   1     -12.072 -17.493  25.118  1.00  0.00     0.044 H 
ATOM     11  HB2 TRP A   1     -10.907 -18.184  24.082  1.00  0.00     0.044 H 
ATOM     12  CG  TRP A   1     -12.866 -18.025  23.176  1.00 54.09    -0.028 A 
ATOM     13  CD1 TRP A   1     -12.773 -19.050  22.282  1.00 56.77    -0.015 A 
ATOM     14  HD1 TRP A   1     -11.866 -19.652  22.104  1.00  0.00     0.112 H 
ATOM     15  CD2 TRP A   1     -14.208 -17.520  23.072  1.00 53.94    -0.002 A 
ATOM     16  NE1 TRP A   1     -13.974 -19.226  21.634  1.00 56.19    -0.365 N 
ATOM     17  HE1 TRP A   1     -14.165 -19.930  20.921  1.00  0.00     0.165 HD
ATOM     18  CE2 TRP A   1     -14.875 -18.299  22.102  1.00 57.92     0.042 A 
ATOM     19  CE3 TRP A   1     -14.895 -16.452  23.672  1.00 55.25    -0.070 A 
ATOM     20  HE3 TRP A   1     -14.389 -15.796  24.400  1.00  0.00     0.084 H 
ATOM     21  CZ2 TRP A   1     -16.215 -18.075  21.754  1.00 57.35    -0.056 A 
ATOM     22  HZ2 TRP A   1     -16.724 -18.700  21.001  1.00  0.00     0.086 H 
ATOM     23  CZ3 TRP A   1     -16.221 -16.238  23.332  1.00 57.02    -0.082 A 
ATOM     24  HZ3 TRP A   1     -16.777 -15.416  23.813  1.00  0.00     0.083 H 
ATOM     25  CH2 TRP A   1     -16.868 -17.046  22.388  1.00 57.44    -0.081 A 
ATOM     26  HH2 TRP A   1     -17.927 -16.851  22.148  1.00  0.00     0.083 H 
ATOM     27  N   SER A   2     -10.677 -15.001  25.753  1.00 58.55    -0.344 N 
ATOM     28  HN  SER A   2     -11.685 -14.921  25.885  1.00  0.00     0.163 HD
ATOM     29  CA  SER A   2      -9.812 -14.522  26.829  1.00 58.84     0.109 C 
ATOM     30  HA  SER A   2      -8.765 -14.839  26.612  1.00  0.00     0.090 H 
ATOM     31  C   SER A   2     -10.252 -15.163  28.138  1.00 63.55     0.243 C 
ATOM     32  O   SER A   2     -11.457 -15.217  28.432  1.00 62.23    -0.271 OA
ATOM     33  CB  SER A   2      -9.845 -13.000  26.948  1.00 61.99     0.044 C 
ATOM     34  HB1 SER A   2      -9.188 -12.646  27.776  1.00  0.00     0.077 H 
ATOM     35  HB2 SER A   2     -10.828 -12.647  27.339  1.00  0.00     0.077 H 
ATOM     36  OG  SER A   2      -9.520 -12.360  25.727  1.00 74.85    -0.398 OA
ATOM     37  HG  SER A   2      -9.541 -11.413  25.801  1.00  0.00     0.209 HD
ATOM     38  N   TYR A   3      -9.288 -15.639  28.925  1.00 60.74    -0.346 N 
ATOM     39  HN  TYR A   3      -8.315 -15.550  28.632  1.00  0.00     0.163 HD
ATOM     40  CA  TYR A   3      -9.594 -16.284  30.197  1.00 60.81     0.093 C 
ATOM     41  HA  TYR A   3     -10.702 -16.313  30.318  1.00  0.00     0.088 H 
ATOM     42  C   TYR A   3      -9.010 -15.556  31.371  1.00 68.11     0.241 C 
ATOM     43  O   TYR A   3      -7.956 -14.953  31.254  1.00 67.55    -0.271 OA
ATOM     44  CB  TYR A   3      -9.074 -17.713  30.201  1.00 60.49    -0.014 C 
ATOM     45  HB1 TYR A   3      -9.183 -18.184  31.205  1.00  0.00     0.043 H 
ATOM     46  HB2 TYR A   3      -7.963 -17.743  30.117  1.00  0.00     0.043 H 
ATOM     47  CG  TYR A   3      -9.731 -18.541  29.129  1.00 60.73    -0.056 A 
ATOM     48  CD1 TYR A   3     -10.976 -19.123  29.339  1.00 62.11    -0.074 A 
ATOM     49  HD1 TYR A   3     -11.468 -19.011  30.320  1.00  0.00     0.084 H 
ATOM     50  CD2 TYR A   3      -9.140 -18.693  27.877  1.00 60.32    -0.074 A 
ATOM     51  HD2 TYR A   3      -8.152 -18.240  27.687  1.00  0.00     0.084 H 
ATOM     52  CE1 TYR A   3     -11.612 -19.845  28.333  1.00 62.00    -0.051 A 
ATOM     53  HE1 TYR A   3     -12.598 -20.302  28.520  1.00  0.00     0.087 H 
ATOM     54  CE2 TYR A   3      -9.771 -19.405  26.862  1.00 60.45    -0.051 A 
ATOM     55  HE2 TYR A   3      -9.291 -19.504  25.874  1.00  0.00     0.087 H 
ATOM     56  CZ  TYR A   3     -11.004 -19.988  27.099  1.00 65.41     0.065 A 
ATOM     57  OH  TYR A   3     -11.615 -20.730  26.121  1.00 67.53    -0.361 OA
ATOM     58  HH  TYR A   3     -12.461 -21.130  26.284  1.00  0.00     0.217 HD
ATOM     59  N   ASN A   4      -9.681 -15.646  32.519  1.00 60.07    -0.346 N 
ATOM     60  HN  ASN A   4     -10.573 -16.141  32.527  1.00  0.00     0.163 HD
ATOM     61  CA  ASN A   4      -9.195 -15.069  33.757  1.00 60.52     0.097 C 
ATOM     62  HA  ASN A   4      -8.085 -15.176  33.758  1.00  0.00     0.088 H 
ATOM     63  C   ASN A   4      -9.719 -15.853  34.923  1.00 61.70     0.241 C 
ATOM     64  O   ASN A   4     -10.792 -16.452  34.856  1.00 60.23    -0.271 OA
ATOM     65  CB  ASN A   4      -9.513 -13.554  33.931  1.00 65.76     0.036 C 
ATOM     66  HB1 ASN A   4      -9.849 -13.091  32.974  1.00  0.00     0.051 H 
ATOM     67  HB2 ASN A   4     -10.439 -13.394  34.531  1.00  0.00     0.051 H 
ATOM     68  CG  ASN A   4      -8.325 -12.815  34.525  1.00113.91     0.217 C 
ATOM     69  OD1 ASN A   4      -7.471 -13.408  35.219  1.00108.15    -0.274 OA
ATOM     70  ND2 ASN A   4      -8.213 -11.515  34.248  1.00121.27    -0.370 N 
ATOM     71 1HD2 ASN A   4      -8.910 -11.031  33.682  1.00  0.00     0.159 HD
ATOM     72 2HD2 ASN A   4      -7.416 -11.019  34.647  1.00  0.00     0.159 HD
ATOM     73  N   THR A   5      -8.948 -15.858  35.995  1.00 58.02    -0.344 N 
ATOM     74  HN  THR A   5      -8.049 -15.377  35.964  1.00  0.00     0.163 HD
ATOM     75  CA  THR A   5      -9.345 -16.524  37.203  1.00 56.79     0.113 C 
ATOM     76  HA  THR A   5     -10.401 -16.857  37.070  1.00  0.00     0.091 H 
ATOM     77  C   THR A   5      -9.319 -15.549  38.361  1.00 61.05     0.243 C 
ATOM     78  O   THR A   5      -8.596 -14.555  38.340  1.00 59.56    -0.271 OA
ATOM     79  CB  THR A   5      -8.495 -17.781  37.472  1.00 70.01     0.060 C 
ATOM     80  HB  THR A   5      -8.822 -18.208  38.449  1.00  0.00     0.086 H 
ATOM     81  OG1 THR A   5      -7.116 -17.443  37.587  1.00 72.07    -0.393 OA
ATOM     82  HG1 THR A   5      -6.592 -18.218  37.753  1.00  0.00     0.210 HD
ATOM     83  CG2 THR A   5      -8.687 -18.844  36.419  1.00 71.63    -0.050 C 
ATOM     84 1HG2 THR A   5      -8.072 -19.753  36.614  1.00  0.00     0.031 H 
ATOM     85 2HG2 THR A   5      -8.492 -18.438  35.399  1.00  0.00     0.031 H 
ATOM     86 3HG2 THR A   5      -9.765 -19.105  36.305  1.00  0.00     0.031 H 
ATOM     87  N   SER A   6     -10.135 -15.838  39.381  1.00 59.87    -0.344 N 
ATOM     88  HN  SER A   6     -10.784 -16.619  39.288  1.00  0.00     0.163 HD
ATOM     89  CA  SER A   6     -10.127 -15.072  40.622  1.00 61.47     0.109 C 
ATOM     90  HA  SER A   6     -10.139 -13.984  40.380  1.00  0.00     0.090 H 
ATOM     91  C   SER A   6      -8.837 -15.402  41.394  1.00 71.50     0.243 C 
ATOM     92  O   SER A   6      -8.213 -16.449  41.145  1.00 70.78    -0.271 OA
ATOM     93  CB  SER A   6     -11.355 -15.411  41.452  1.00 62.30     0.044 C 
ATOM     94  HB1 SER A   6     -12.295 -15.294  40.864  1.00  0.00     0.077 H 
ATOM     95  HB2 SER A   6     -11.549 -14.641  42.235  1.00  0.00     0.077 H 
ATOM     96  OG  SER A   6     -11.243 -16.707  42.009  1.00 73.27    -0.398 OA
ATOM     97  HG  SER A   6     -12.010 -16.919  42.528  1.00  0.00     0.209 HD
ATOM     98  N   THR A   7      -8.427 -14.500  42.306  1.00 73.23    -0.344 N 
ATOM     99  HN  THR A   7      -8.963 -13.639  42.411  1.00  0.00     0.163 HD
ATOM    100  CA  THR A   7      -7.254 -14.693  43.152  1.00 77.47     0.113 C 
ATOM    101  HA  THR A   7      -6.491 -15.269  42.578  1.00  0.00     0.091 H 
ATOM    102  C   THR A   7      -7.667 -15.516  44.386  1.00 84.36     0.243 C 
ATOM    103  O   THR A   7      -6.961 -16.454  44.777  1.00 86.88    -0.271 OA
ATOM    104  CB  THR A   7      -6.669 -13.326  43.508  1.00 92.39     0.060 C 
ATOM    105  HB  THR A   7      -7.483 -12.683  43.917  1.00  0.00     0.086 H 
ATOM    106  OG1 THR A   7      -6.177 -12.736  42.304  1.00 93.79    -0.393 OA
ATOM    107  HG1 THR A   7      -6.877 -12.685  41.664  1.00  0.00     0.210 HD
ATOM    108  CG2 THR A   7      -5.542 -13.408  44.538  1.00 95.72    -0.050 C 
ATOM    109 1HG2 THR A   7      -5.926 -13.869  45.478  1.00  0.00     0.031 H 
ATOM    110 2HG2 THR A   7      -5.066 -12.416  44.720  1.00  0.00     0.031 H 
ATOM    111 3HG2 THR A   7      -4.649 -13.945  44.142  1.00  0.00     0.031 H 
ATOM    112  N   GLU A   8      -8.823 -15.168  44.970  1.00 80.55    -0.346 N 
ATOM    113  HN  GLU A   8      -9.350 -14.398  44.557  1.00  0.00     0.163 HD
ATOM    114  CA  GLU A   8      -9.380 -15.813  46.154  1.00 82.97     0.090 C 
ATOM    115  HA  GLU A   8      -8.553 -16.325  46.699  1.00  0.00     0.087 H 
ATOM    116  C   GLU A   8     -10.449 -16.855  45.804  1.00 81.94     0.241 C 
ATOM    117  O   GLU A   8     -11.177 -16.697  44.823  1.00 77.18    -0.271 OA
ATOM    118  CB  GLU A   8      -9.986 -14.748  47.081  1.00 87.35    -0.029 C 
ATOM    119  HB1 GLU A   8     -10.672 -15.221  47.822  1.00  0.00     0.037 H 
ATOM    120  HB2 GLU A   8     -10.715 -14.116  46.523  1.00  0.00     0.037 H 
ATOM    121  CG  GLU A   8      -8.961 -13.877  47.788  1.00105.90     0.018 C 
ATOM    122  HG1 GLU A   8      -7.942 -14.061  47.375  1.00  0.00     0.049 H 
ATOM    123  HG2 GLU A   8      -8.807 -14.228  48.835  1.00  0.00     0.049 H 
ATOM    124  CD  GLU A   8      -9.283 -12.394  47.767  1.00133.45     0.172 C 
ATOM    125  OE1 GLU A   8     -10.250 -11.976  48.445  1.00134.13    -0.648 OA
ATOM    126  OE2 GLU A   8      -8.547 -11.641  47.089  1.00125.65    -0.648 OA
ATOM    127  N   ALA A   9     -10.534 -17.917  46.621  1.00 80.29    -0.346 N 
ATOM    128  HN  ALA A   9      -9.854 -17.992  47.378  1.00  0.00     0.163 HD
ATOM    129  CA  ALA A   9     -11.538 -18.975  46.497  1.00 78.27     0.086 C 
ATOM    130  HA  ALA A   9     -11.648 -19.250  45.422  1.00  0.00     0.086 H 
ATOM    131  C   ALA A   9     -12.861 -18.436  47.010  1.00 82.67     0.240 C 
ATOM    132  O   ALA A   9     -12.863 -17.676  47.978  1.00 86.24    -0.271 OA
ATOM    133  CB  ALA A   9     -11.112 -20.198  47.281  1.00 82.39    -0.049 C 
ATOM    134  HB1 ALA A   9     -10.140 -20.594  46.904  1.00  0.00     0.030 H 
ATOM    135  HB2 ALA A   9     -11.904 -20.983  47.282  1.00  0.00     0.030 H 
ATOM    136  HB3 ALA A   9     -11.076 -19.993  48.376  1.00  0.00     0.030 H 
ATOM    137  N   MET A  10     -13.977 -18.767  46.351  1.00 76.14    -0.346 N 
ATOM    138  HN  MET A  10     -13.915 -19.405  45.558  1.00  0.00     0.163 HD
ATOM    139  CA  MET A  10     -15.285 -18.237  46.739  1.00 77.20     0.090 C 
ATOM    140  HA  MET A  10     -15.275 -18.081  47.843  1.00  0.00     0.087 H 
ATOM    141  C   MET A  10     -16.425 -19.209  46.414  1.00 77.55     0.241 C 
ATOM    142  O   MET A  10     -16.203 -20.208  45.733  1.00 75.05    -0.271 OA
ATOM    143  CB  MET A  10     -15.527 -16.866  46.071  1.00 78.52    -0.030 C 
ATOM    144  HB1 MET A  10     -16.511 -16.449  46.388  1.00  0.00     0.037 H 
ATOM    145  HB2 MET A  10     -14.844 -16.098  46.504  1.00  0.00     0.037 H 
ATOM    146  CG  MET A  10     -15.420 -16.873  44.548  1.00 79.18    -0.021 C 
ATOM    147  HG1 MET A  10     -14.542 -17.476  44.220  1.00  0.00     0.049 H 
ATOM    148  HG2 MET A  10     -16.242 -17.478  44.100  1.00  0.00     0.049 H 
ATOM    149  SD  MET A  10     -15.370 -15.222  43.808  1.00 84.01    -0.173 SA
ATOM    150  CE  MET A  10     -13.715 -14.761  44.112  1.00 81.57    -0.035 C 
ATOM    151  HE1 MET A  10     -13.684 -13.744  43.656  1.00  0.00     0.041 H 
ATOM    152  HE2 MET A  10     -12.945 -15.475  43.738  1.00  0.00     0.041 H 
ATOM    153  HE3 MET A  10     -13.393 -14.816  45.178  1.00  0.00     0.041 H 
ATOM    154  N   THR A  11     -17.642 -18.931  46.914  1.00 74.79    -0.344 N 
ATOM    155  HN  THR A  11     -17.764 -18.108  47.504  1.00  0.00     0.163 HD
ATOM    156  CA  THR A  11     -18.796 -19.786  46.628  1.00 74.59     0.113 C 
ATOM    157  HA  THR A  11     -18.531 -20.837  46.889  1.00  0.00     0.091 H 
ATOM    158  C   THR A  11     -19.141 -19.727  45.119  1.00 75.48     0.243 C 
ATOM    159  O   THR A  11     -18.598 -18.890  44.386  1.00 73.39    -0.271 OA
ATOM    160  CB  THR A  11     -19.998 -19.371  47.461  1.00 83.77     0.060 C 
ATOM    161  HB  THR A  11     -20.817 -20.106  47.282  1.00  0.00     0.086 H 
ATOM    162  OG1 THR A  11     -20.429 -18.103  46.991  1.00 78.30    -0.393 OA
ATOM    163  HG1 THR A  11     -21.180 -17.844  47.512  1.00  0.00     0.210 HD
ATOM    164  CG2 THR A  11     -19.709 -19.334  48.958  1.00 89.55    -0.050 C 
ATOM    165 1HG2 THR A  11     -20.591 -19.030  49.569  1.00  0.00     0.031 H 
ATOM    166 2HG2 THR A  11     -18.831 -18.682  49.176  1.00  0.00     0.031 H 
ATOM    167 3HG2 THR A  11     -19.303 -20.312  49.308  1.00  0.00     0.031 H 
ATOM    168  N   TYR A  12     -20.054 -20.580  44.666  1.00 71.07    -0.346 N 
ATOM    169  HN  TYR A  12     -20.484 -21.250  45.304  1.00  0.00     0.163 HD
ATOM    170  CA  TYR A  12     -20.442 -20.563  43.269  1.00 68.16     0.093 C 
ATOM    171  HA  TYR A  12     -19.517 -20.672  42.656  1.00  0.00     0.088 H 
ATOM    172  C   TYR A  12     -21.094 -19.261  42.890  1.00 70.97     0.241 C 
ATOM    173  O   TYR A  12     -20.770 -18.741  41.828  1.00 68.09    -0.271 OA
ATOM    174  CB  TYR A  12     -21.379 -21.718  42.912  1.00 70.38    -0.014 C 
ATOM    175  HB1 TYR A  12     -21.045 -22.666  43.394  1.00  0.00     0.043 H 
ATOM    176  HB2 TYR A  12     -22.368 -21.599  43.413  1.00  0.00     0.043 H 
ATOM    177  CG  TYR A  12     -21.547 -21.900  41.415  1.00 71.81    -0.056 A 
ATOM    178  CD1 TYR A  12     -22.553 -21.233  40.716  1.00 74.39    -0.074 A 
ATOM    179  HD1 TYR A  12     -23.238 -20.562  41.262  1.00  0.00     0.084 H 
ATOM    180  CD2 TYR A  12     -20.714 -22.754  40.700  1.00 71.34    -0.074 A 
ATOM    181  HD2 TYR A  12     -19.895 -23.274  41.225  1.00  0.00     0.084 H 
ATOM    182  CE1 TYR A  12     -22.710 -21.399  39.337  1.00 73.52    -0.051 A 
ATOM    183  HE1 TYR A  12     -23.481 -20.826  38.795  1.00  0.00     0.087 H 
ATOM    184  CE2 TYR A  12     -20.893 -22.966  39.335  1.00 71.01    -0.051 A 
ATOM    185  HE2 TYR A  12     -20.241 -23.674  38.796  1.00  0.00     0.087 H 
ATOM    186  CZ  TYR A  12     -21.893 -22.286  38.653  1.00 77.68     0.065 A 
ATOM    187  OH  TYR A  12     -22.064 -22.492  37.297  1.00 73.25    -0.361 OA
ATOM    188  HH  TYR A  12     -21.504 -23.100  36.828  1.00  0.00     0.217 HD
ATOM    189  N   ASP A  13     -22.020 -18.750  43.728  1.00 70.23    -0.345 N 
ATOM    190  HN  ASP A  13     -22.220 -19.255  44.591  1.00  0.00     0.163 HD
ATOM    191  CA  ASP A  13     -22.753 -17.510  43.466  1.00 71.57     0.098 C 
ATOM    192  HA  ASP A  13     -23.198 -17.594  42.447  1.00  0.00     0.088 H 
ATOM    193  C   ASP A  13     -21.819 -16.310  43.458  1.00 75.99     0.241 C 
ATOM    194  O   ASP A  13     -21.960 -15.444  42.598  1.00 74.27    -0.271 OA
ATOM    195  CB  ASP A  13     -23.908 -17.317  44.459  1.00 78.05     0.043 C 
ATOM    196  HB1 ASP A  13     -24.321 -16.283  44.395  1.00  0.00     0.052 H 
ATOM    197  HB2 ASP A  13     -23.533 -17.298  45.509  1.00  0.00     0.052 H 
ATOM    198  CG  ASP A  13     -25.003 -18.351  44.292  1.00 89.19     0.175 C 
ATOM    199  OD1 ASP A  13     -25.241 -18.787  43.144  1.00 86.23    -0.648 OA
ATOM    200  OD2 ASP A  13     -25.608 -18.745  45.314  1.00104.41    -0.648 OA
ATOM    201  N   GLU A  14     -20.819 -16.307  44.349  1.00 73.86    -0.346 N 
ATOM    202  HN  GLU A  14     -20.771 -17.067  45.028  1.00  0.00     0.163 HD
ATOM    203  CA  GLU A  14     -19.799 -15.272  44.394  1.00 72.96     0.090 C 
ATOM    204  HA  GLU A  14     -20.302 -14.277  44.388  1.00  0.00     0.087 H 
ATOM    205  C   GLU A  14     -18.915 -15.379  43.148  1.00 74.17     0.241 C 
ATOM    206  O   GLU A  14     -18.554 -14.347  42.585  1.00 72.01    -0.271 OA
ATOM    207  CB  GLU A  14     -18.953 -15.384  45.669  1.00 76.38    -0.029 C 
ATOM    208  HB1 GLU A  14     -18.004 -14.808  45.560  1.00  0.00     0.037 H 
ATOM    209  HB2 GLU A  14     -18.539 -16.414  45.773  1.00  0.00     0.037 H 
ATOM    210  CG  GLU A  14     -19.681 -14.973  46.937  1.00 89.42     0.018 C 
ATOM    211  HG1 GLU A  14     -19.822 -13.867  46.948  1.00  0.00     0.049 H 
ATOM    212  HG2 GLU A  14     -20.742 -15.312  46.888  1.00  0.00     0.049 H 
ATOM    213  CD  GLU A  14     -19.060 -15.423  48.250  1.00106.84     0.172 C 
ATOM    214  OE1 GLU A  14     -18.063 -16.182  48.222  1.00 92.04    -0.648 OA
ATOM    215  OE2 GLU A  14     -19.589 -15.029  49.315  1.00106.18    -0.648 OA
ATOM    216  N   ALA A  15     -18.590 -16.618  42.704  1.00 68.96    -0.346 N 
ATOM    217  HN  ALA A  15     -18.929 -17.428  43.223  1.00  0.00     0.163 HD
ATOM    218  CA  ALA A  15     -17.767 -16.843  41.501  1.00 64.81     0.086 C 
ATOM    219  HA  ALA A  15     -16.808 -16.288  41.628  1.00  0.00     0.086 H 
ATOM    220  C   ALA A  15     -18.462 -16.313  40.237  1.00 66.90     0.240 C 
ATOM    221  O   ALA A  15     -17.817 -15.648  39.417  1.00 64.32    -0.271 OA
ATOM    222  CB  ALA A  15     -17.441 -18.316  41.337  1.00 63.97    -0.049 C 
ATOM    223  HB1 ALA A  15     -16.819 -18.486  40.428  1.00  0.00     0.030 H 
ATOM    224  HB2 ALA A  15     -18.362 -18.944  41.329  1.00  0.00     0.030 H 
ATOM    225  HB3 ALA A  15     -16.959 -18.736  42.251  1.00  0.00     0.030 H 
ATOM    226  N   SER A  16     -19.772 -16.579  40.103  1.00 64.07    -0.344 N 
ATOM    227  HN  SER A  16     -20.232 -17.139  40.821  1.00  0.00     0.163 HD
ATOM    228  CA  SER A  16     -20.567 -16.102  38.975  1.00 64.23     0.109 C 
ATOM    229  HA  SER A  16     -20.057 -16.402  38.030  1.00  0.00     0.090 H 
ATOM    230  C   SER A  16     -20.662 -14.564  39.013  1.00 72.53     0.243 C 
ATOM    231  O   SER A  16     -20.528 -13.914  37.978  1.00 72.65    -0.271 OA
ATOM    232  CB  SER A  16     -21.950 -16.744  39.004  1.00 66.70     0.044 C 
ATOM    233  HB1 SER A  16     -21.904 -17.835  38.777  1.00  0.00     0.077 H 
ATOM    234  HB2 SER A  16     -22.355 -16.806  40.041  1.00  0.00     0.077 H 
ATOM    235  OG  SER A  16     -22.836 -16.063  38.134  1.00 78.45    -0.398 OA
ATOM    236  HG  SER A  16     -23.698 -16.463  38.152  1.00  0.00     0.209 HD
ATOM    237  N   ALA A  17     -20.862 -13.993  40.219  1.00 72.09    -0.346 N 
ATOM    238  HN  ALA A  17     -20.971 -14.603  41.029  1.00  0.00     0.163 HD
ATOM    239  CA  ALA A  17     -20.931 -12.552  40.426  1.00 74.04     0.086 C 
ATOM    240  HA  ALA A  17     -21.701 -12.128  39.740  1.00  0.00     0.086 H 
ATOM    241  C   ALA A  17     -19.596 -11.918  40.109  1.00 74.91     0.240 C 
ATOM    242  O   ALA A  17     -19.596 -10.851  39.531  1.00 76.54    -0.271 OA
ATOM    243  CB  ALA A  17     -21.328 -12.236  41.859  1.00 78.49    -0.049 C 
ATOM    244  HB1 ALA A  17     -21.381 -11.134  42.017  1.00  0.00     0.030 H 
ATOM    245  HB2 ALA A  17     -20.650 -12.728  42.595  1.00  0.00     0.030 H 
ATOM    246  HB3 ALA A  17     -22.280 -12.741  42.146  1.00  0.00     0.030 H 
ATOM    247  N   TYR A  18     -18.465 -12.572  40.466  1.00 68.06    -0.346 N 
ATOM    248  HN  TYR A  18     -18.567 -13.466  40.947  1.00  0.00     0.163 HD
ATOM    249  CA  TYR A  18     -17.107 -12.090  40.212  1.00 66.06     0.093 C 
ATOM    250  HA  TYR A  18     -17.007 -11.070  40.652  1.00  0.00     0.088 H 
ATOM    251  C   TYR A  18     -16.888 -11.989  38.712  1.00 68.58     0.241 C 
ATOM    252  O   TYR A  18     -16.455 -10.939  38.230  1.00 69.46    -0.271 OA
ATOM    253  CB  TYR A  18     -16.056 -13.008  40.866  1.00 65.57    -0.014 C 
ATOM    254  HB1 TYR A  18     -16.283 -14.077  40.647  1.00  0.00     0.043 H 
ATOM    255  HB2 TYR A  18     -16.177 -13.011  41.974  1.00  0.00     0.043 H 
ATOM    256  CG  TYR A  18     -14.624 -12.683  40.491  1.00 66.68    -0.056 A 
ATOM    257  CD1 TYR A  18     -14.050 -13.202  39.331  1.00 66.69    -0.074 A 
ATOM    258  HD1 TYR A  18     -14.646 -13.866  38.682  1.00  0.00     0.084 H 
ATOM    259  CD2 TYR A  18     -13.831 -11.889  41.312  1.00 70.07    -0.074 A 
ATOM    260  HD2 TYR A  18     -14.247 -11.507  42.260  1.00  0.00     0.084 H 
ATOM    261  CE1 TYR A  18     -12.736 -12.897  38.976  1.00 67.47    -0.051 A 
ATOM    262  HE1 TYR A  18     -12.304 -13.307  38.048  1.00  0.00     0.087 H 
ATOM    263  CE2 TYR A  18     -12.521 -11.566  40.961  1.00 71.41    -0.051 A 
ATOM    264  HE2 TYR A  18     -11.921 -10.906  41.610  1.00  0.00     0.087 H 
ATOM    265  CZ  TYR A  18     -11.975 -12.075  39.796  1.00 77.54     0.065 A 
ATOM    266  OH  TYR A  18     -10.684 -11.741  39.465  1.00 82.57    -0.361 OA
ATOM    267  HH  TYR A  18     -10.163 -11.178  40.026  1.00  0.00     0.217 HD
ATOM    268  N   CYS A  19     -17.191 -13.063  37.968  1.00 63.17    -0.345 N 
ATOM    269  HN  CYS A  19     -17.547 -13.906  38.418  1.00  0.00     0.163 HD
ATOM    270  CA  CYS A  19     -17.015 -13.034  36.518  1.00 61.64     0.098 C 
ATOM    271  HA  CYS A  19     -15.937 -12.834  36.317  1.00  0.00     0.088 H 
ATOM    272  C   CYS A  19     -17.818 -11.892  35.889  1.00 67.28     0.241 C 
ATOM    273  O   CYS A  19     -17.240 -11.114  35.134  1.00 69.57    -0.271 OA
ATOM    274  CB  CYS A  19     -17.360 -14.375  35.873  1.00 60.08     0.013 C 
ATOM    275  HB1 CYS A  19     -18.412 -14.659  36.110  1.00  0.00     0.053 H 
ATOM    276  HB2 CYS A  19     -17.435 -14.264  34.766  1.00  0.00     0.053 H 
ATOM    277  SG  CYS A  19     -16.230 -15.732  36.295  1.00 62.14    -0.095 SA
ATOM    278  N   GLN A  20     -19.114 -11.767  36.227  1.00 64.92    -0.346 N 
ATOM    279  HN  GLN A  20     -19.479 -12.413  36.927  1.00  0.00     0.163 HD
ATOM    280  CA  GLN A  20     -20.051 -10.773  35.670  1.00 68.25     0.090 C 
ATOM    281  HA  GLN A  20     -19.989 -10.856  34.560  1.00  0.00     0.087 H 
ATOM    282  C   GLN A  20     -19.718  -9.314  36.028  1.00 74.99     0.241 C 
ATOM    283  O   GLN A  20     -19.983  -8.430  35.211  1.00 77.00    -0.271 OA
ATOM    284  CB  GLN A  20     -21.499 -11.111  36.063  1.00 71.38    -0.030 C 
ATOM    285  HB1 GLN A  20     -22.185 -10.251  35.881  1.00  0.00     0.037 H 
ATOM    286  HB2 GLN A  20     -21.615 -11.191  37.169  1.00  0.00     0.037 H 
ATOM    287  CG  GLN A  20     -21.985 -12.379  35.352  1.00 78.76     0.011 C 
ATOM    288  HG1 GLN A  20     -21.766 -12.319  34.260  1.00  0.00     0.047 H 
ATOM    289  HG2 GLN A  20     -21.344 -13.248  35.629  1.00  0.00     0.047 H 
ATOM    290  CD  GLN A  20     -23.431 -12.707  35.576  1.00 96.18     0.215 C 
ATOM    291  OE1 GLN A  20     -24.309 -11.834  35.581  1.00101.13    -0.274 OA
ATOM    292  NE2 GLN A  20     -23.717 -13.993  35.702  1.00 81.10    -0.370 N 
ATOM    293 1HE2 GLN A  20     -24.701 -14.216  35.854  1.00  0.00     0.159 HD
ATOM    294 2HE2 GLN A  20     -22.994 -14.712  35.698  1.00  0.00     0.159 HD
ATOM    295  N   GLN A  21     -19.129  -9.064  37.214  1.00 72.60    -0.346 N 
ATOM    296  HN  GLN A  21     -18.981  -9.844  37.855  1.00  0.00     0.163 HD
ATOM    297  CA  GLN A  21     -18.690  -7.726  37.631  1.00 76.62     0.090 C 
ATOM    298  HA  GLN A  21     -19.540  -7.012  37.521  1.00  0.00     0.087 H 
ATOM    299  C   GLN A  21     -17.555  -7.289  36.727  1.00 79.70     0.241 C 
ATOM    300  O   GLN A  21     -17.445  -6.110  36.402  1.00 82.39    -0.271 OA
ATOM    301  CB  GLN A  21     -18.234  -7.742  39.094  1.00 79.08    -0.030 C 
ATOM    302  HB1 GLN A  21     -18.523  -8.700  39.585  1.00  0.00     0.037 H 
ATOM    303  HB2 GLN A  21     -17.124  -7.826  39.159  1.00  0.00     0.037 H 
ATOM    304  CG  GLN A  21     -18.731  -6.550  39.907  1.00105.43     0.011 C 
ATOM    305  HG1 GLN A  21     -19.844  -6.543  39.965  1.00  0.00     0.047 H 
ATOM    306  HG2 GLN A  21     -18.572  -5.595  39.353  1.00  0.00     0.047 H 
ATOM    307  CD  GLN A  21     -18.115  -6.484  41.290  1.00135.19     0.215 C 
ATOM    308  OE1 GLN A  21     -18.050  -7.478  42.034  1.00131.22    -0.274 OA
ATOM    309  NE2 GLN A  21     -17.677  -5.292  41.681  1.00133.36    -0.370 N 
ATOM    310 1HE2 GLN A  21     -17.262  -5.248  42.612  1.00  0.00     0.159 HD
ATOM    311 2HE2 GLN A  21     -17.730  -4.477  41.071  1.00  0.00     0.159 HD
ATOM    312  N   ARG A  22     -16.753  -8.264  36.266  1.00 73.44    -0.346 N 
ATOM    313  HN  ARG A  22     -16.944  -9.218  36.571  1.00  0.00     0.163 HD
ATOM    314  CA  ARG A  22     -15.631  -8.056  35.362  1.00 73.58     0.089 C 
ATOM    315  HA  ARG A  22     -15.236  -7.029  35.542  1.00  0.00     0.087 H 
ATOM    316  C   ARG A  22     -16.032  -8.152  33.871  1.00 79.07     0.241 C 
ATOM    317  O   ARG A  22     -15.139  -8.225  33.018  1.00 79.64    -0.271 OA
ATOM    318  CB  ARG A  22     -14.511  -9.046  35.676  1.00 71.73    -0.036 C 
ATOM    319  HB1 ARG A  22     -13.717  -9.006  34.894  1.00  0.00     0.036 H 
ATOM    320  HB2 ARG A  22     -14.859 -10.095  35.532  1.00  0.00     0.036 H 
ATOM    321  CG  ARG A  22     -13.911  -8.862  37.065  1.00 82.76    -0.048 C 
ATOM    322  HG1 ARG A  22     -13.655  -7.796  37.267  1.00  0.00     0.035 H 
ATOM    323  HG2 ARG A  22     -14.672  -9.006  37.867  1.00  0.00     0.035 H 
ATOM    324  CD  ARG A  22     -12.714  -9.773  37.256  1.00 96.79     0.009 C 
ATOM    325  HD1 ARG A  22     -12.380  -9.790  38.320  1.00  0.00     0.064 H 
ATOM    326  HD2 ARG A  22     -12.996 -10.846  37.146  1.00  0.00     0.064 H 
ATOM    327  NE  ARG A  22     -11.616  -9.413  36.356  1.00106.56    -0.227 N 
ATOM    328  HE  ARG A  22     -11.605  -9.839  35.429  1.00  0.00     0.177 HD
ATOM    329  CZ  ARG A  22     -10.632  -8.570  36.660  1.00118.24     0.665 C 
ATOM    330  NH1 ARG A  22      -9.710  -8.265  35.759  1.00108.21    -0.235 N 
ATOM    331 1HH1 ARG A  22      -8.956  -7.619  35.992  1.00  0.00     0.174 HD
ATOM    332 2HH1 ARG A  22      -9.757  -8.693  34.834  1.00  0.00     0.174 HD
ATOM    333  NH2 ARG A  22     -10.571  -8.013  37.864  1.00101.74    -0.235 N 
ATOM    334 1HH2 ARG A  22      -9.817  -7.367  38.097  1.00  0.00     0.174 HD
ATOM    335 2HH2 ARG A  22     -11.281  -8.248  38.558  1.00  0.00     0.174 HD
ATOM    336  N   TYR A  23     -17.357  -8.088  33.555  1.00 76.38    -0.346 N 
ATOM    337  HN  TYR A  23     -18.018  -8.009  34.327  1.00  0.00     0.163 HD
ATOM    338  CA  TYR A  23     -17.915  -8.124  32.186  1.00 78.20     0.093 C 
ATOM    339  HA  TYR A  23     -19.026  -8.107  32.276  1.00  0.00     0.088 H 
ATOM    340  C   TYR A  23     -17.525  -9.439  31.458  1.00 79.86     0.241 C 
ATOM    341  O   TYR A  23     -17.240  -9.428  30.254  1.00 82.82    -0.271 OA
ATOM    342  CB  TYR A  23     -17.493  -6.874  31.365  1.00 83.00    -0.014 C 
ATOM    343  HB1 TYR A  23     -16.430  -6.958  31.041  1.00  0.00     0.043 H 
ATOM    344  HB2 TYR A  23     -17.993  -6.871  30.368  1.00  0.00     0.043 H 
ATOM    345  CG  TYR A  23     -17.730  -5.561  32.085  1.00 88.17    -0.056 A 
ATOM    346  CD1 TYR A  23     -19.004  -4.999  32.151  1.00 93.14    -0.074 A 
ATOM    347  HD1 TYR A  23     -19.847  -5.509  31.655  1.00  0.00     0.084 H 
ATOM    348  CD2 TYR A  23     -16.687  -4.895  32.728  1.00 89.17    -0.074 A 
ATOM    349  HD2 TYR A  23     -15.670  -5.321  32.694  1.00  0.00     0.084 H 
ATOM    350  CE1 TYR A  23     -19.233  -3.803  32.833  1.00 96.69    -0.051 A 
ATOM    351  HE1 TYR A  23     -20.249  -3.374  32.872  1.00  0.00     0.087 H 
ATOM    352  CE2 TYR A  23     -16.905  -3.700  33.414  1.00 93.63    -0.051 A 
ATOM    353  HE2 TYR A  23     -16.066  -3.190  33.917  1.00  0.00     0.087 H 
ATOM    354  CZ  TYR A  23     -18.180  -3.155  33.461  1.00103.36     0.065 A 
ATOM    355  OH  TYR A  23     -18.397  -1.975  34.136  1.00107.47    -0.361 OA
ATOM    356  HH  TYR A  23     -17.676  -1.531  34.566  1.00  0.00     0.217 HD
ATOM    357  N   THR A  24     -17.475 -10.553  32.214  1.00 70.65    -0.344 N 
ATOM    358  HN  THR A  24     -17.680 -10.452  33.208  1.00  0.00     0.163 HD
ATOM    359  CA  THR A  24     -17.151 -11.901  31.729  1.00 67.82     0.113 C 
ATOM    360  HA  THR A  24     -17.247 -11.898  30.618  1.00  0.00     0.091 H 
ATOM    361  C   THR A  24     -18.196 -12.905  32.297  1.00 70.30     0.243 C 
ATOM    362  O   THR A  24     -19.167 -12.492  32.942  1.00 70.83    -0.271 OA
ATOM    363  CB  THR A  24     -15.681 -12.315  32.085  1.00 73.05     0.060 C 
ATOM    364  HB  THR A  24     -15.507 -13.339  31.680  1.00  0.00     0.086 H 
ATOM    365  OG1 THR A  24     -15.496 -12.366  33.492  1.00 74.82    -0.393 OA
ATOM    366  HG1 THR A  24     -14.605 -12.617  33.708  1.00  0.00     0.210 HD
ATOM    367  CG2 THR A  24     -14.630 -11.407  31.509  1.00 68.95    -0.050 C 
ATOM    368 1HG2 THR A  24     -13.585 -11.701  31.762  1.00  0.00     0.031 H 
ATOM    369 2HG2 THR A  24     -14.821 -10.350  31.807  1.00  0.00     0.031 H 
ATOM    370 3HG2 THR A  24     -14.754 -11.317  30.405  1.00  0.00     0.031 H 
ATOM    371  N   HIS A  25     -18.002 -14.219  32.048  1.00 64.19    -0.346 N 
ATOM    372  HN  HIS A  25     -17.196 -14.481  31.480  1.00  0.00     0.163 HD
ATOM    373  CA  HIS A  25     -18.870 -15.295  32.538  1.00 62.60     0.094 C 
ATOM    374  HA  HIS A  25     -19.406 -14.938  33.448  1.00  0.00     0.088 H 
ATOM    375  C   HIS A  25     -18.049 -16.506  32.901  1.00 60.99     0.241 C 
ATOM    376  O   HIS A  25     -16.963 -16.674  32.355  1.00 58.13    -0.271 OA
ATOM    377  CB  HIS A  25     -19.904 -15.688  31.478  1.00 66.06     0.002 C 
ATOM    378  HB1 HIS A  25     -19.403 -16.101  30.572  1.00  0.00     0.046 H 
ATOM    379  HB2 HIS A  25     -20.476 -16.589  31.800  1.00  0.00     0.046 H 
ATOM    380  CG  HIS A  25     -20.834 -14.574  31.108  1.00 73.34     0.028 A 
ATOM    381  ND1 HIS A  25     -20.578 -13.742  30.023  1.00 77.84    -0.354 N 
ATOM    382  HD1 HIS A  25     -19.785 -13.791  29.384  1.00  0.00     0.166 HD
ATOM    383  CD2 HIS A  25     -21.983 -14.175  31.701  1.00 77.16    -0.000 A 
ATOM    384  HD2 HIS A  25     -22.456 -14.625  32.590  1.00  0.00     0.114 H 
ATOM    385  CE1 HIS A  25     -21.576 -12.873  29.991  1.00 80.41     0.040 A 
ATOM    386  HE1 HIS A  25     -21.674 -12.067  29.245  1.00  0.00     0.140 H 
ATOM    387  NE2 HIS A  25     -22.449 -13.096  30.977  1.00 80.60    -0.360 N 
ATOM    388  HE2 HIS A  25     -23.302 -12.567  31.161  1.00  0.00     0.166 HD
ATOM    389  N   LEU A  26     -18.567 -17.378  33.782  1.00 56.78    -0.346 N 
ATOM    390  HN  LEU A  26     -19.453 -17.154  34.234  1.00  0.00     0.163 HD
ATOM    391  CA  LEU A  26     -17.895 -18.653  34.118  1.00 54.43     0.089 C 
ATOM    392  HA  LEU A  26     -16.875 -18.435  34.512  1.00  0.00     0.087 H 
ATOM    393  C   LEU A  26     -17.772 -19.466  32.838  1.00 59.68     0.241 C 
ATOM    394  O   LEU A  26     -18.722 -19.440  32.059  1.00 57.80    -0.271 OA
ATOM    395  CB  LEU A  26     -18.694 -19.416  35.186  1.00 53.06    -0.035 C 
ATOM    396  HB1 LEU A  26     -19.758 -19.509  34.867  1.00  0.00     0.037 H 
ATOM    397  HB2 LEU A  26     -18.391 -20.489  35.189  1.00  0.00     0.037 H 
ATOM    398  CG  LEU A  26     -18.627 -18.857  36.600  1.00 54.91    -0.059 C 
ATOM    399  HG  LEU A  26     -18.764 -17.752  36.546  1.00  0.00     0.038 H 
ATOM    400  CD1 LEU A  26     -19.730 -19.430  37.457  1.00 56.14    -0.073 C 
ATOM    401 1HD1 LEU A  26     -19.681 -19.020  38.493  1.00  0.00     0.028 H 
ATOM    402 2HD1 LEU A  26     -19.718 -20.545  37.453  1.00  0.00     0.028 H 
ATOM    403 3HD1 LEU A  26     -20.734 -19.271  36.998  1.00  0.00     0.028 H 
ATOM    404  CD2 LEU A  26     -17.283 -19.139  37.246  1.00 52.90    -0.073 C 
ATOM    405 1HD2 LEU A  26     -17.234 -18.729  38.282  1.00  0.00     0.028 H 
ATOM    406 2HD2 LEU A  26     -16.442 -18.763  36.618  1.00  0.00     0.028 H 
ATOM    407 3HD2 LEU A  26     -17.041 -20.227  37.226  1.00  0.00     0.028 H 
ATOM    408  N   VAL A  27     -16.605 -20.117  32.559  1.00 59.08    -0.346 N 
ATOM    409  HN  VAL A  27     -15.857 -20.095  33.252  1.00  0.00     0.163 HD
ATOM    410  CA  VAL A  27     -16.378 -20.851  31.300  1.00 61.92     0.092 C 
ATOM    411  HA  VAL A  27     -16.350 -20.072  30.503  1.00  0.00     0.088 H 
ATOM    412  C   VAL A  27     -17.603 -21.746  30.961  1.00 70.82     0.241 C 
ATOM    413  O   VAL A  27     -17.933 -22.680  31.695  1.00 68.59    -0.271 OA
ATOM    414  CB  VAL A  27     -15.021 -21.616  31.183  1.00 66.42    -0.033 C 
ATOM    415  HB  VAL A  27     -15.013 -22.145  30.202  1.00  0.00     0.042 H 
ATOM    416  CG1 VAL A  27     -13.847 -20.639  31.195  1.00 65.72    -0.071 C 
ATOM    417 1HG1 VAL A  27     -12.878 -21.185  31.111  1.00  0.00     0.028 H 
ATOM    418 2HG1 VAL A  27     -13.871 -19.975  32.091  1.00  0.00     0.028 H 
ATOM    419 3HG1 VAL A  27     -13.951 -19.859  30.405  1.00  0.00     0.028 H 
ATOM    420  CG2 VAL A  27     -14.849 -22.658  32.271  1.00 65.84    -0.071 C 
ATOM    421 1HG2 VAL A  27     -13.880 -23.204  32.187  1.00  0.00     0.028 H 
ATOM    422 2HG2 VAL A  27     -15.710 -23.367  32.288  1.00  0.00     0.028 H 
ATOM    423 3HG2 VAL A  27     -14.969 -22.206  33.283  1.00  0.00     0.028 H 
ATOM    424  N   ALA A  28     -18.304 -21.346  29.854  1.00 75.21    -0.346 N 
ATOM    425  HN  ALA A  28     -17.889 -20.566  29.345  1.00  0.00     0.163 HD
ATOM    426  CA  ALA A  28     -19.567 -21.862  29.276  1.00 78.99     0.086 C 
ATOM    427  HA  ALA A  28     -20.103 -22.452  30.056  1.00  0.00     0.086 H 
ATOM    428  C   ALA A  28     -19.354 -22.734  28.073  1.00 91.94     0.240 C 
ATOM    429  O   ALA A  28     -20.315 -23.100  27.394  1.00 95.72    -0.271 OA
ATOM    430  CB  ALA A  28     -20.443 -20.688  28.862  1.00 80.72    -0.049 C 
ATOM    431  HB1 ALA A  28     -20.601 -20.040  29.756  1.00  0.00     0.030 H 
ATOM    432  HB2 ALA A  28     -21.400 -21.011  28.390  1.00  0.00     0.030 H 
ATOM    433  HB3 ALA A  28     -20.028 -20.127  27.992  1.00  0.00     0.030 H 
ATOM    434  N   ILE A  29     -18.104 -22.995  27.742  1.00 92.43    -0.346 N 
ATOM    435  HN  ILE A  29     -17.346 -22.606  28.303  1.00  0.00     0.163 HD
ATOM    436  CA  ILE A  29     -17.787 -23.826  26.593  1.00 97.38     0.092 C 
ATOM    437  HA  ILE A  29     -18.747 -24.235  26.201  1.00  0.00     0.088 H 
ATOM    438  C   ILE A  29     -16.967 -25.005  27.120  1.00103.50     0.241 C 
ATOM    439  O   ILE A  29     -16.367 -24.907  28.202  1.00101.80    -0.271 OA
ATOM    440  CB  ILE A  29     -17.061 -23.095  25.396  1.00103.29    -0.030 C 
ATOM    441  HB  ILE A  29     -15.968 -23.126  25.613  1.00  0.00     0.043 H 
ATOM    442  CG1 ILE A  29     -17.438 -21.602  25.186  1.00102.81    -0.063 C 
ATOM    443 1HG1 ILE A  29     -18.525 -21.494  24.963  1.00  0.00     0.033 H 
ATOM    444 2HG1 ILE A  29     -17.392 -21.042  26.149  1.00  0.00     0.033 H 
ATOM    445  CG2 ILE A  29     -17.280 -23.878  24.084  1.00109.83    -0.071 C 
ATOM    446 1HG2 ILE A  29     -17.010 -24.949  24.235  1.00  0.00     0.028 H 
ATOM    447 2HG2 ILE A  29     -16.730 -23.423  23.227  1.00  0.00     0.028 H 
ATOM    448 3HG2 ILE A  29     -18.317 -23.758  23.692  1.00  0.00     0.028 H 
ATOM    449  CD1 ILE A  29     -16.551 -20.881  24.063  1.00108.11    -0.076 C 
ATOM    450 1HD1 ILE A  29     -16.821 -19.810  23.912  1.00  0.00     0.027 H 
ATOM    451 2HD1 ILE A  29     -16.597 -21.441  23.100  1.00  0.00     0.027 H 
ATOM    452 3HD1 ILE A  29     -15.464 -20.989  24.286  1.00  0.00     0.027 H 
ATOM    453  N   GLN A  30     -16.979 -26.125  26.391  1.00103.26    -0.346 N 
ATOM    454  HN  GLN A  30     -17.580 -26.151  25.567  1.00  0.00     0.163 HD
ATOM    455  CA  GLN A  30     -16.190 -27.313  26.696  1.00104.72     0.090 C 
ATOM    456  HA  GLN A  30     -15.246 -26.977  27.185  1.00  0.00     0.087 H 
ATOM    457  C   GLN A  30     -15.821 -27.969  25.384  1.00113.90     0.241 C 
ATOM    458  O   GLN A  30     -16.695 -28.320  24.592  1.00117.24    -0.271 OA
ATOM    459  CB  GLN A  30     -16.894 -28.290  27.655  1.00105.42    -0.030 C 
ATOM    460  HB1 GLN A  30     -16.347 -29.261  27.695  1.00  0.00     0.037 H 
ATOM    461  HB2 GLN A  30     -17.861 -28.636  27.220  1.00  0.00     0.037 H 
ATOM    462  CG  GLN A  30     -17.109 -27.735  29.070  1.00118.06     0.011 C 
ATOM    463  HG1 GLN A  30     -17.497 -26.692  29.001  1.00  0.00     0.047 H 
ATOM    464  HG2 GLN A  30     -17.978 -28.252  29.540  1.00  0.00     0.047 H 
ATOM    465  CD  GLN A  30     -15.937 -27.768  30.021  1.00133.91     0.215 C 
ATOM    466  OE1 GLN A  30     -15.167 -28.718  30.062  1.00134.64    -0.274 OA
ATOM    467  NE2 GLN A  30     -15.855 -26.766  30.884  1.00116.28    -0.370 N 
ATOM    468 1HE2 GLN A  30     -16.497 -25.974  30.850  1.00  0.00     0.159 HD
ATOM    469 2HE2 GLN A  30     -15.063 -26.788  31.527  1.00  0.00     0.159 HD
ATOM    470  N   ASN A  31     -14.519 -28.042  25.121  1.00111.59    -0.346 N 
ATOM    471  HN  ASN A  31     -13.884 -27.664  25.824  1.00  0.00     0.163 HD
ATOM    472  CA  ASN A  31     -13.913 -28.611  23.924  1.00117.40     0.097 C 
ATOM    473  HA  ASN A  31     -14.510 -29.494  23.596  1.00  0.00     0.088 H 
ATOM    474  C   ASN A  31     -12.511 -29.069  24.302  1.00122.02     0.241 C 
ATOM    475  O   ASN A  31     -11.912 -28.501  25.220  1.00117.73    -0.271 OA
ATOM    476  CB  ASN A  31     -13.892 -27.566  22.792  1.00120.33     0.036 C 
ATOM    477  HB1 ASN A  31     -14.900 -27.098  22.704  1.00  0.00     0.051 H 
ATOM    478  HB2 ASN A  31     -13.282 -26.689  23.111  1.00  0.00     0.051 H 
ATOM    479  CG  ASN A  31     -13.435 -28.021  21.435  1.00153.49     0.217 C 
ATOM    480  OD1 ASN A  31     -12.579 -28.899  21.263  1.00153.44    -0.274 OA
ATOM    481  ND2 ASN A  31     -13.941 -27.345  20.424  1.00149.60    -0.370 N 
ATOM    482 1HD2 ASN A  31     -13.631 -27.654  19.503  1.00  0.00     0.159 HD
ATOM    483 2HD2 ASN A  31     -14.646 -26.622  20.566  1.00  0.00     0.159 HD
ATOM    484  N   LYS A  32     -12.018 -30.127  23.639  1.00 95.19    -0.346 N 
ATOM    485  HN  LYS A  32     -12.629 -30.545  22.937  1.00  0.00     0.163 HD
ATOM    486  CA  LYS A  32     -10.705 -30.748  23.808  1.00 96.82     0.089 C 
ATOM    487  HA  LYS A  32     -10.690 -31.305  24.774  1.00  0.00     0.087 H 
ATOM    488  C   LYS A  32      -9.588 -29.702  23.822  1.00 98.56     0.241 C 
ATOM    489  O   LYS A  32      -8.764 -29.726  24.736  1.00 96.54    -0.271 OA
ATOM    490  CB  LYS A  32     -10.484 -31.750  22.646  1.00104.64    -0.038 C 
ATOM    491  HB1 LYS A  32     -10.159 -31.197  21.734  1.00  0.00     0.036 H 
ATOM    492  HB2 LYS A  32     -11.468 -32.148  22.306  1.00  0.00     0.036 H 
ATOM    493  CG  LYS A  32      -9.529 -32.909  22.905  1.00120.07    -0.061 C 
ATOM    494  HG1 LYS A  32      -9.861 -33.545  23.759  1.00  0.00     0.033 H 
ATOM    495  HG2 LYS A  32      -8.557 -32.566  23.330  1.00  0.00     0.033 H 
ATOM    496  CD  LYS A  32      -9.343 -33.723  21.613  1.00133.43    -0.043 C 
ATOM    497  HD1 LYS A  32      -8.763 -33.137  20.862  1.00  0.00     0.035 H 
ATOM    498  HD2 LYS A  32     -10.312 -33.820  21.070  1.00  0.00     0.035 H 
ATOM    499  CE  LYS A  32      -8.717 -35.079  21.823  1.00147.25     0.080 C 
ATOM    500  HE1 LYS A  32      -7.725 -34.996  22.326  1.00  0.00     0.075 H 
ATOM    501  HE2 LYS A  32      -9.259 -35.662  22.604  1.00  0.00     0.075 H 
ATOM    502  NZ  LYS A  32      -8.618 -35.840  20.547  1.00160.98    -0.079 N 
ATOM    503  HZ1 LYS A  32      -8.195 -36.757  20.689  1.00  0.00     0.274 HD
ATOM    504  HZ2 LYS A  32      -8.122 -35.307  19.833  1.00  0.00     0.274 HD
ATOM    505  HZ3 LYS A  32      -9.525 -35.916  20.087  1.00  0.00     0.274 HD
ATOM    506  N   GLU A  33      -9.573 -28.789  22.820  1.00 95.87    -0.346 N 
ATOM    507  HN  GLU A  33     -10.325 -28.823  22.132  1.00  0.00     0.163 HD
ATOM    508  CA  GLU A  33      -8.548 -27.759  22.663  1.00 95.05     0.090 C 
ATOM    509  HA  GLU A  33      -7.565 -28.281  22.596  1.00  0.00     0.087 H 
ATOM    510  C   GLU A  33      -8.484 -26.829  23.874  1.00 92.70     0.241 C 
ATOM    511  O   GLU A  33      -7.398 -26.596  24.408  1.00 92.39    -0.271 OA
ATOM    512  CB  GLU A  33      -8.727 -26.956  21.357  1.00 98.64    -0.029 C 
ATOM    513  HB1 GLU A  33      -9.737 -26.484  21.351  1.00  0.00     0.037 H 
ATOM    514  HB2 GLU A  33      -8.073 -26.053  21.388  1.00  0.00     0.037 H 
ATOM    515  CG  GLU A  33      -8.509 -27.688  20.043  1.00113.35     0.018 C 
ATOM    516  HG1 GLU A  33      -7.485 -28.127  19.994  1.00  0.00     0.049 H 
ATOM    517  HG2 GLU A  33      -9.109 -28.627  20.003  1.00  0.00     0.049 H 
ATOM    518  CD  GLU A  33      -8.785 -26.812  18.833  1.00149.80     0.172 C 
ATOM    519  OE1 GLU A  33      -9.326 -25.700  19.023  1.00149.58    -0.648 OA
ATOM    520  OE2 GLU A  33      -8.497 -27.251  17.695  1.00149.33    -0.648 OA
ATOM    521  N   GLU A  34      -9.650 -26.344  24.317  1.00 84.96    -0.346 N 
ATOM    522  HN  GLU A  34     -10.488 -26.653  23.825  1.00  0.00     0.163 HD
ATOM    523  CA  GLU A  34      -9.851 -25.421  25.428  1.00 80.75     0.090 C 
ATOM    524  HA  GLU A  34      -9.272 -24.493  25.214  1.00  0.00     0.087 H 
ATOM    525  C   GLU A  34      -9.345 -25.999  26.757  1.00 80.27     0.241 C 
ATOM    526  O   GLU A  34      -8.677 -25.278  27.495  1.00 77.17    -0.271 OA
ATOM    527  CB  GLU A  34     -11.335 -25.046  25.504  1.00 81.16    -0.029 C 
ATOM    528  HB1 GLU A  34     -11.632 -24.489  24.585  1.00  0.00     0.037 H 
ATOM    529  HB2 GLU A  34     -11.962 -25.961  25.395  1.00  0.00     0.037 H 
ATOM    530  CG  GLU A  34     -11.765 -24.270  26.738  1.00 95.73     0.018 C 
ATOM    531  HG1 GLU A  34     -12.143 -23.260  26.455  1.00  0.00     0.049 H 
ATOM    532  HG2 GLU A  34     -10.878 -23.974  27.345  1.00  0.00     0.049 H 
ATOM    533  CD  GLU A  34     -12.780 -25.001  27.595  1.00133.72     0.172 C 
ATOM    534  OE1 GLU A  34     -13.460 -25.913  27.072  1.00142.05    -0.648 OA
ATOM    535  OE2 GLU A  34     -12.907 -24.654  28.791  1.00132.75    -0.648 OA
ATOM    536  N   ILE A  35      -9.614 -27.296  27.028  1.00 77.59    -0.346 N 
ATOM    537  HN  ILE A  35     -10.149 -27.827  26.341  1.00  0.00     0.163 HD
ATOM    538  CA  ILE A  35      -9.184 -27.988  28.250  1.00 77.01     0.092 C 
ATOM    539  HA  ILE A  35      -9.448 -27.336  29.115  1.00  0.00     0.088 H 
ATOM    540  C   ILE A  35      -7.677 -28.153  28.246  1.00 80.59     0.241 C 
ATOM    541  O   ILE A  35      -7.041 -27.909  29.277  1.00 79.74    -0.271 OA
ATOM    542  CB  ILE A  35      -9.916 -29.346  28.448  1.00 82.40    -0.030 C 
ATOM    543  HB  ILE A  35      -9.769 -29.939  27.515  1.00  0.00     0.043 H 
ATOM    544  CG1 ILE A  35     -11.431 -29.153  28.632  1.00 81.00    -0.063 C 
ATOM    545 1HG1 ILE A  35     -11.891 -30.110  28.972  1.00  0.00     0.033 H 
ATOM    546 2HG1 ILE A  35     -11.916 -29.036  27.635  1.00  0.00     0.033 H 
ATOM    547  CG2 ILE A  35      -9.321 -30.167  29.610  1.00 84.98    -0.071 C 
ATOM    548 1HG2 ILE A  35      -8.223 -30.307  29.477  1.00  0.00     0.028 H 
ATOM    549 2HG2 ILE A  35      -9.848 -31.141  29.738  1.00  0.00     0.028 H 
ATOM    550 3HG2 ILE A  35      -9.561 -29.714  30.600  1.00  0.00     0.028 H 
ATOM    551  CD1 ILE A  35     -11.880 -27.999  29.568  1.00 87.75    -0.076 C 
ATOM    552 1HD1 ILE A  35     -12.978 -27.859  29.701  1.00  0.00     0.027 H 
ATOM    553 2HD1 ILE A  35     -11.420 -27.042  29.228  1.00  0.00     0.027 H 
ATOM    554 3HD1 ILE A  35     -11.395 -28.116  30.565  1.00  0.00     0.027 H 
ATOM    555  N   GLU A  36      -7.108 -28.542  27.087  1.00 77.30    -0.346 N 
ATOM    556  HN  GLU A  36      -7.711 -28.743  26.289  1.00  0.00     0.163 HD
ATOM    557  CA  GLU A  36      -5.673 -28.686  26.929  1.00 78.92     0.090 C 
ATOM    558  HA  GLU A  36      -5.302 -29.417  27.685  1.00  0.00     0.087 H 
ATOM    559  C   GLU A  36      -5.022 -27.343  27.192  1.00 77.22     0.241 C 
ATOM    560  O   GLU A  36      -4.045 -27.296  27.932  1.00 77.20    -0.271 OA
ATOM    561  CB  GLU A  36      -5.317 -29.205  25.523  1.00 84.60    -0.029 C 
ATOM    562  HB1 GLU A  36      -5.998 -30.036  25.226  1.00  0.00     0.037 H 
ATOM    563  HB2 GLU A  36      -5.589 -28.454  24.745  1.00  0.00     0.037 H 
ATOM    564  CG  GLU A  36      -3.857 -29.626  25.379  1.00101.22     0.018 C 
ATOM    565  HG1 GLU A  36      -3.714 -30.622  25.858  1.00  0.00     0.049 H 
ATOM    566  HG2 GLU A  36      -3.224 -28.984  26.034  1.00  0.00     0.049 H 
ATOM    567  CD  GLU A  36      -3.261 -29.654  23.980  1.00134.20     0.172 C 
ATOM    568  OE1 GLU A  36      -4.007 -29.441  22.996  1.00135.21    -0.648 OA
ATOM    569  OE2 GLU A  36      -2.035 -29.887  23.869  1.00130.74    -0.648 OA
ATOM    570  N   TYR A  37      -5.596 -26.250  26.626  1.00 69.78    -0.346 N 
ATOM    571  HN  TYR A  37      -6.425 -26.384  26.047  1.00  0.00     0.163 HD
ATOM    572  CA  TYR A  37      -5.085 -24.890  26.804  1.00 66.90     0.093 C 
ATOM    573  HA  TYR A  37      -4.007 -24.898  26.518  1.00  0.00     0.088 H 
ATOM    574  C   TYR A  37      -5.168 -24.460  28.284  1.00 66.03     0.241 C 
ATOM    575  O   TYR A  37      -4.137 -24.129  28.875  1.00 64.73    -0.271 OA
ATOM    576  CB  TYR A  37      -5.806 -23.880  25.874  1.00 66.54    -0.014 C 
ATOM    577  HB1 TYR A  37      -6.912 -24.004  25.938  1.00  0.00     0.043 H 
ATOM    578  HB2 TYR A  37      -5.651 -24.149  24.803  1.00  0.00     0.043 H 
ATOM    579  CG  TYR A  37      -5.412 -22.439  26.127  1.00 65.67    -0.056 A 
ATOM    580  CD1 TYR A  37      -4.132 -21.974  25.814  1.00 67.70    -0.074 A 
ATOM    581  HD1 TYR A  37      -3.409 -22.658  25.337  1.00  0.00     0.084 H 
ATOM    582  CD2 TYR A  37      -6.295 -21.555  26.732  1.00 64.82    -0.074 A 
ATOM    583  HD2 TYR A  37      -7.306 -21.901  27.003  1.00  0.00     0.084 H 
ATOM    584  CE1 TYR A  37      -3.751 -20.662  26.093  1.00 67.44    -0.051 A 
ATOM    585  HE1 TYR A  37      -2.733 -20.316  25.846  1.00  0.00     0.087 H 
ATOM    586  CE2 TYR A  37      -5.927 -20.237  27.003  1.00 65.54    -0.051 A 
ATOM    587  HE2 TYR A  37      -6.648 -19.548  27.473  1.00  0.00     0.087 H 
ATOM    588  CZ  TYR A  37      -4.656 -19.796  26.681  1.00 72.62     0.065 A 
ATOM    589  OH  TYR A  37      -4.305 -18.500  26.960  1.00 76.05    -0.361 OA
ATOM    590  HH  TYR A  37      -4.926 -17.905  27.364  1.00  0.00     0.217 HD
ATOM    591  N   LEU A  38      -6.377 -24.494  28.871  1.00 61.56    -0.346 N 
ATOM    592  HN  LEU A  38      -7.169 -24.803  28.307  1.00  0.00     0.163 HD
ATOM    593  CA  LEU A  38      -6.638 -24.118  30.263  1.00 60.78     0.089 C 
ATOM    594  HA  LEU A  38      -6.327 -23.055  30.388  1.00  0.00     0.087 H 
ATOM    595  C   LEU A  38      -5.819 -24.962  31.257  1.00 66.90     0.241 C 
ATOM    596  O   LEU A  38      -5.261 -24.398  32.202  1.00 67.26    -0.271 OA
ATOM    597  CB  LEU A  38      -8.144 -24.206  30.601  1.00 59.86    -0.035 C 
ATOM    598  HB1 LEU A  38      -8.277 -24.219  31.708  1.00  0.00     0.037 H 
ATOM    599  HB2 LEU A  38      -8.526 -25.219  30.335  1.00  0.00     0.037 H 
ATOM    600  CG  LEU A  38      -9.070 -23.124  29.981  1.00 64.10    -0.059 C 
ATOM    601  HG  LEU A  38      -9.065 -23.239  28.872  1.00  0.00     0.038 H 
ATOM    602  CD1 LEU A  38     -10.482 -23.273  30.477  1.00 63.78    -0.073 C 
ATOM    603 1HD1 LEU A  38     -10.810 -24.308  30.221  1.00  0.00     0.028 H 
ATOM    604 2HD1 LEU A  38     -11.169 -22.486  30.086  1.00  0.00     0.028 H 
ATOM    605 3HD1 LEU A  38     -10.593 -23.034  31.560  1.00  0.00     0.028 H 
ATOM    606  CD2 LEU A  38      -8.624 -21.717  30.329  1.00 65.99    -0.073 C 
ATOM    607 1HD2 LEU A  38      -7.577 -21.607  29.961  1.00  0.00     0.028 H 
ATOM    608 2HD2 LEU A  38      -8.735 -21.478  31.412  1.00  0.00     0.028 H 
ATOM    609 3HD2 LEU A  38      -9.311 -20.930  29.938  1.00  0.00     0.028 H 
ATOM    610  N   ASN A  39      -5.665 -26.271  31.008  1.00 65.43    -0.346 N 
ATOM    611  HN  ASN A  39      -6.109 -26.692  30.192  1.00  0.00     0.163 HD
ATOM    612  CA  ASN A  39      -4.858 -27.092  31.910  1.00 68.50     0.097 C 
ATOM    613  HA  ASN A  39      -5.180 -26.849  32.949  1.00  0.00     0.088 H 
ATOM    614  C   ASN A  39      -3.356 -26.747  31.809  1.00 75.09     0.241 C 
ATOM    615  O   ASN A  39      -2.619 -26.956  32.775  1.00 76.60    -0.271 OA
ATOM    616  CB  ASN A  39      -5.088 -28.589  31.708  1.00 71.60     0.036 C 
ATOM    617  HB1 ASN A  39      -6.157 -28.810  31.482  1.00  0.00     0.051 H 
ATOM    618  HB2 ASN A  39      -4.632 -28.946  30.755  1.00  0.00     0.051 H 
ATOM    619  CG  ASN A  39      -4.594 -29.395  32.896  1.00 87.69     0.217 C 
ATOM    620  OD1 ASN A  39      -5.127 -29.339  34.015  1.00 76.56    -0.274 OA
ATOM    621  ND2 ASN A  39      -3.523 -30.124  32.665  1.00 79.05    -0.370 N 
ATOM    622 1HD2 ASN A  39      -3.191 -30.665  33.463  1.00  0.00     0.159 HD
ATOM    623 2HD2 ASN A  39      -3.085 -30.170  31.745  1.00  0.00     0.159 HD
ATOM    624  N   SER A  40      -2.921 -26.180  30.682  1.00 72.39    -0.344 N 
ATOM    625  HN  SER A  40      -3.569 -26.015  29.911  1.00  0.00     0.163 HD
ATOM    626  CA  SER A  40      -1.522 -25.796  30.552  1.00 74.70     0.109 C 
ATOM    627  HA  SER A  40      -0.915 -26.539  31.120  1.00  0.00     0.090 H 
ATOM    628  C   SER A  40      -1.243 -24.400  31.163  1.00 77.99     0.243 C 
ATOM    629  O   SER A  40      -0.123 -24.190  31.648  1.00 80.03    -0.271 OA
ATOM    630  CB  SER A  40      -1.068 -25.848  29.094  1.00 79.95     0.044 C 
ATOM    631  HB1 SER A  40       0.044 -25.888  29.026  1.00  0.00     0.077 H 
ATOM    632  HB2 SER A  40      -1.315 -26.834  28.637  1.00  0.00     0.077 H 
ATOM    633  OG  SER A  40      -1.583 -24.786  28.310  1.00 89.77    -0.398 OA
ATOM    634  HG  SER A  40      -1.301 -24.818  27.403  1.00  0.00     0.209 HD
ATOM    635  N   ILE A  41      -2.242 -23.466  31.176  1.00 70.33    -0.346 N 
ATOM    636  HN  ILE A  41      -3.173 -23.718  30.845  1.00  0.00     0.163 HD
ATOM    637  CA  ILE A  41      -1.986 -22.100  31.663  1.00 69.07     0.092 C 
ATOM    638  HA  ILE A  41      -0.878 -21.977  31.666  1.00  0.00     0.088 H 
ATOM    639  C   ILE A  41      -2.446 -21.819  33.094  1.00 74.79     0.241 C 
ATOM    640  O   ILE A  41      -2.018 -20.802  33.654  1.00 76.38    -0.271 OA
ATOM    641  CB  ILE A  41      -2.538 -20.991  30.727  1.00 70.02    -0.030 C 
ATOM    642  HB  ILE A  41      -2.204 -20.015  31.151  1.00  0.00     0.043 H 
ATOM    643  CG1 ILE A  41      -4.086 -20.950  30.671  1.00 67.91    -0.063 C 
ATOM    644 1HG1 ILE A  41      -4.529 -21.396  31.592  1.00  0.00     0.033 H 
ATOM    645 2HG1 ILE A  41      -4.475 -21.670  29.914  1.00  0.00     0.033 H 
ATOM    646  CG2 ILE A  41      -1.917 -21.104  29.336  1.00 71.32    -0.071 C 
ATOM    647 1HG2 ILE A  41      -0.803 -21.134  29.376  1.00  0.00     0.028 H 
ATOM    648 2HG2 ILE A  41      -2.276 -20.289  28.665  1.00  0.00     0.028 H 
ATOM    649 3HG2 ILE A  41      -2.325 -21.981  28.781  1.00  0.00     0.028 H 
ATOM    650  CD1 ILE A  41      -4.645 -19.538  30.422  1.00 73.30    -0.076 C 
ATOM    651 1HD1 ILE A  41      -5.759 -19.508  30.382  1.00  0.00     0.027 H 
ATOM    652 2HD1 ILE A  41      -4.202 -19.092  29.501  1.00  0.00     0.027 H 
ATOM    653 3HD1 ILE A  41      -4.256 -18.818  31.179  1.00  0.00     0.027 H 
ATOM    654  N   LEU A  42      -3.294 -22.668  33.685  1.00 71.17    -0.346 N 
ATOM    655  HN  LEU A  42      -3.604 -23.503  33.188  1.00  0.00     0.163 HD
ATOM    656  CA  LEU A  42      -3.780 -22.407  35.040  1.00 70.29     0.089 C 
ATOM    657  HA  LEU A  42      -3.698 -21.309  35.218  1.00  0.00     0.087 H 
ATOM    658  C   LEU A  42      -2.958 -23.107  36.117  1.00 77.22     0.241 C 
ATOM    659  O   LEU A  42      -2.526 -24.241  35.943  1.00 78.43    -0.271 OA
ATOM    660  CB  LEU A  42      -5.254 -22.784  35.178  1.00 68.52    -0.035 C 
ATOM    661  HB1 LEU A  42      -5.375 -23.886  35.060  1.00  0.00     0.037 H 
ATOM    662  HB2 LEU A  42      -5.579 -22.659  36.237  1.00  0.00     0.037 H 
ATOM    663  CG  LEU A  42      -6.219 -22.056  34.252  1.00 70.16    -0.059 C 
ATOM    664  HG  LEU A  42      -5.912 -22.281  33.204  1.00  0.00     0.038 H 
ATOM    665  CD1 LEU A  42      -7.619 -22.591  34.440  1.00 68.62    -0.073 C 
ATOM    666 1HD1 LEU A  42      -7.668 -23.697  34.307  1.00  0.00     0.028 H 
ATOM    667 2HD1 LEU A  42      -8.343 -22.072  33.770  1.00  0.00     0.028 H 
ATOM    668 3HD1 LEU A  42      -8.039 -22.284  35.426  1.00  0.00     0.028 H 
ATOM    669  CD2 LEU A  42      -6.152 -20.542  34.434  1.00 70.41    -0.073 C 
ATOM    670 1HD2 LEU A  42      -5.119 -20.147  34.295  1.00  0.00     0.028 H 
ATOM    671 2HD2 LEU A  42      -6.572 -20.235  35.420  1.00  0.00     0.028 H 
ATOM    672 3HD2 LEU A  42      -6.876 -20.023  33.764  1.00  0.00     0.028 H 
ATOM    673  N   SER A  43      -2.764 -22.411  37.242  1.00 75.41    -0.344 N 
ATOM    674  HN  SER A  43      -3.157 -21.471  37.294  1.00  0.00     0.163 HD
ATOM    675  CA  SER A  43      -2.027 -22.906  38.401  1.00 78.34     0.109 C 
ATOM    676  HA  SER A  43      -1.114 -23.437  38.043  1.00  0.00     0.090 H 
ATOM    677  C   SER A  43      -2.878 -23.886  39.208  1.00 82.78     0.243 C 
ATOM    678  O   SER A  43      -4.099 -23.724  39.283  1.00 78.90    -0.271 OA
ATOM    679  CB  SER A  43      -1.599 -21.745  39.293  1.00 83.42     0.044 C 
ATOM    680  HB1 SER A  43      -0.899 -22.081  40.093  1.00  0.00     0.077 H 
ATOM    681  HB2 SER A  43      -2.439 -21.393  39.936  1.00  0.00     0.077 H 
ATOM    682  OG  SER A  43      -1.047 -20.683  38.532  1.00 95.61    -0.398 OA
ATOM    683  HG  SER A  43      -0.780 -19.960  39.088  1.00  0.00     0.209 HD
ATOM    684  N   TYR A  44      -2.226 -24.883  39.841  1.00 83.55    -0.346 N 
ATOM    685  HN  TYR A  44      -1.215 -24.963  39.732  1.00  0.00     0.163 HD
ATOM    686  CA  TYR A  44      -2.925 -25.846  40.674  1.00 85.54     0.093 C 
ATOM    687  HA  TYR A  44      -3.786 -26.249  40.091  1.00  0.00     0.088 H 
ATOM    688  C   TYR A  44      -3.475 -25.165  41.926  1.00 91.43     0.241 C 
ATOM    689  O   TYR A  44      -2.787 -24.358  42.552  1.00 93.43    -0.271 OA
ATOM    690  CB  TYR A  44      -2.012 -27.029  41.062  1.00 90.86    -0.014 C 
ATOM    691  HB1 TYR A  44      -1.625 -27.544  40.152  1.00  0.00     0.043 H 
ATOM    692  HB2 TYR A  44      -1.050 -26.661  41.490  1.00  0.00     0.043 H 
ATOM    693  CG  TYR A  44      -2.673 -28.021  42.001  1.00 94.73    -0.056 A 
ATOM    694  CD1 TYR A  44      -3.568 -28.974  41.523  1.00 95.89    -0.074 A 
ATOM    695  HD1 TYR A  44      -3.801 -29.004  40.445  1.00  0.00     0.084 H 
ATOM    696  CD2 TYR A  44      -2.402 -28.008  43.368  1.00 98.83    -0.074 A 
ATOM    697  HD2 TYR A  44      -1.684 -27.274  43.770  1.00  0.00     0.084 H 
ATOM    698  CE1 TYR A  44      -4.176 -29.892  42.381  1.00 99.18    -0.051 A 
ATOM    699  HE1 TYR A  44      -4.874 -30.646  41.979  1.00  0.00     0.087 H 
ATOM    700  CE2 TYR A  44      -3.022 -28.906  44.238  1.00102.35    -0.051 A 
ATOM    701  HE2 TYR A  44      -2.813 -28.861  45.320  1.00  0.00     0.087 H 
ATOM    702  CZ  TYR A  44      -3.901 -29.854  43.739  1.00109.20     0.065 A 
ATOM    703  OH  TYR A  44      -4.521 -30.747  44.581  1.00115.86    -0.361 OA
ATOM    704  HH  TYR A  44      -4.333 -30.721  45.512  1.00  0.00     0.217 HD
ATOM    705  N   SER A  45      -4.730 -25.479  42.246  1.00 86.92    -0.344 N 
ATOM    706  HN  SER A  45      -5.240 -26.056  41.577  1.00  0.00     0.163 HD
ATOM    707  CA  SER A  45      -5.450 -25.087  43.448  1.00 87.72     0.109 C 
ATOM    708  HA  SER A  45      -4.726 -24.692  44.198  1.00  0.00     0.090 H 
ATOM    709  C   SER A  45      -6.071 -26.348  43.976  1.00 92.56     0.245 C 
ATOM    710  O   SER A  45      -6.651 -27.084  43.170  1.00 90.33    -0.271 OA
ATOM    711  CB  SER A  45      -6.507 -24.028  43.165  1.00 88.35     0.044 C 
ATOM    712  HB1 SER A  45      -6.061 -23.100  42.737  1.00  0.00     0.077 H 
ATOM    713  HB2 SER A  45      -7.158 -24.310  42.305  1.00  0.00     0.077 H 
ATOM    714  OG  SER A  45      -7.263 -23.761  44.335  1.00100.37    -0.398 OA
ATOM    715  HG  SER A  45      -7.922 -23.100  44.158  1.00  0.00     0.209 HD
ATOM    716  N   PRO A  46      -5.927 -26.674  45.283  1.00 92.78    -0.337 N 
ATOM    717  CA  PRO A  46      -6.533 -27.919  45.790  1.00 94.69     0.091 C 
ATOM    718  HA  PRO A  46      -6.226 -28.775  45.144  1.00  0.00     0.087 H 
ATOM    719  C   PRO A  46      -8.061 -27.821  45.823  1.00 94.59     0.241 C 
ATOM    720  O   PRO A  46      -8.747 -28.849  45.797  1.00 95.49    -0.271 OA
ATOM    721  CB  PRO A  46      -5.922 -28.085  47.192  1.00102.06    -0.036 C 
ATOM    722  HB1 PRO A  46      -6.681 -28.097  48.009  1.00  0.00     0.036 H 
ATOM    723  HB2 PRO A  46      -5.507 -29.103  47.378  1.00  0.00     0.036 H 
ATOM    724  CG  PRO A  46      -4.902 -26.986  47.337  1.00106.60    -0.048 C 
ATOM    725  HG1 PRO A  46      -3.853 -27.345  47.219  1.00  0.00     0.035 H 
ATOM    726  HG2 PRO A  46      -4.809 -26.612  48.383  1.00  0.00     0.035 H 
ATOM    727  CD  PRO A  46      -5.265 -25.921  46.368  1.00 97.04    -0.001 C 
ATOM    728  HD1 PRO A  46      -4.414 -25.281  46.039  1.00  0.00     0.064 H 
ATOM    729  HD2 PRO A  46      -5.872 -25.089  46.796  1.00  0.00     0.064 H 
ATOM    730  N   SER A  47      -8.593 -26.584  45.816  1.00 86.61    -0.344 N 
ATOM    731  HN  SER A  47      -7.963 -25.782  45.830  1.00  0.00     0.163 HD
ATOM    732  CA  SER A  47     -10.035 -26.340  45.789  1.00 83.73     0.109 C 
ATOM    733  HA  SER A  47     -10.530 -27.090  46.449  1.00  0.00     0.090 H 
ATOM    734  C   SER A  47     -10.609 -26.495  44.358  1.00 81.83     0.243 C 
ATOM    735  O   SER A  47     -11.810 -26.710  44.195  1.00 80.31    -0.271 OA
ATOM    736  CB  SER A  47     -10.338 -24.948  46.333  1.00 87.87     0.044 C 
ATOM    737  HB1 SER A  47     -11.433 -24.802  46.482  1.00  0.00     0.077 H 
ATOM    738  HB2 SER A  47     -10.001 -24.845  47.391  1.00  0.00     0.077 H 
ATOM    739  OG  SER A  47      -9.788 -23.925  45.515  1.00 98.23    -0.398 OA
ATOM    740  HG  SER A  47      -9.977 -23.058  45.854  1.00  0.00     0.209 HD
ATOM    741  N   TYR A  48      -9.735 -26.401  43.335  1.00 75.24    -0.346 N 
ATOM    742  HN  TYR A  48      -8.753 -26.297  43.590  1.00  0.00     0.163 HD
ATOM    743  CA  TYR A  48     -10.032 -26.431  41.896  1.00 70.73     0.093 C 
ATOM    744  HA  TYR A  48      -9.050 -26.366  41.371  1.00  0.00     0.088 H 
ATOM    745  C   TYR A  48     -10.822 -25.165  41.500  1.00 70.37     0.241 C 
ATOM    746  O   TYR A  48     -10.747 -24.153  42.196  1.00 70.31    -0.271 OA
ATOM    747  CB  TYR A  48     -10.682 -27.767  41.445  1.00 71.98    -0.014 C 
ATOM    748  HB1 TYR A  48     -11.686 -27.918  41.906  1.00  0.00     0.043 H 
ATOM    749  HB2 TYR A  48     -10.995 -27.738  40.375  1.00  0.00     0.043 H 
ATOM    750  CG  TYR A  48      -9.748 -28.925  41.730  1.00 76.53    -0.056 A 
ATOM    751  CD1 TYR A  48      -8.575 -29.093  40.999  1.00 79.24    -0.074 A 
ATOM    752  HD1 TYR A  48      -8.370 -28.425  40.146  1.00  0.00     0.084 H 
ATOM    753  CD2 TYR A  48      -9.958 -29.761  42.825  1.00 80.53    -0.074 A 
ATOM    754  HD2 TYR A  48     -10.857 -29.620  43.449  1.00  0.00     0.084 H 
ATOM    755  CE1 TYR A  48      -7.656 -30.085  41.322  1.00 84.84    -0.051 A 
ATOM    756  HE1 TYR A  48      -6.737 -30.204  40.723  1.00  0.00     0.087 H 
ATOM    757  CE2 TYR A  48      -9.055 -30.772  43.147  1.00 85.10    -0.051 A 
ATOM    758  HE2 TYR A  48      -9.259 -31.449  43.993  1.00  0.00     0.087 H 
ATOM    759  CZ  TYR A  48      -7.898 -30.922  42.397  1.00 92.51     0.065 A 
ATOM    760  OH  TYR A  48      -6.959 -31.879  42.692  1.00 97.01    -0.361 OA
ATOM    761  HH  TYR A  48      -7.125 -32.454  43.430  1.00  0.00     0.217 HD
ATOM    762  N   TYR A  49     -11.521 -25.213  40.366  1.00 64.75    -0.346 N 
ATOM    763  HN  TYR A  49     -11.573 -26.112  39.887  1.00  0.00     0.163 HD
ATOM    764  CA  TYR A  49     -12.216 -24.091  39.755  1.00 61.87     0.093 C 
ATOM    765  HA  TYR A  49     -12.140 -23.205  40.427  1.00  0.00     0.088 H 
ATOM    766  C   TYR A  49     -13.679 -24.376  39.471  1.00 64.65     0.241 C 
ATOM    767  O   TYR A  49     -13.999 -25.462  38.989  1.00 64.37    -0.271 OA
ATOM    768  CB  TYR A  49     -11.526 -23.766  38.406  1.00 61.28    -0.014 C 
ATOM    769  HB1 TYR A  49     -11.596 -24.638  37.715  1.00  0.00     0.043 H 
ATOM    770  HB2 TYR A  49     -12.125 -23.019  37.834  1.00  0.00     0.043 H 
ATOM    771  CG  TYR A  49     -10.087 -23.305  38.529  1.00 63.27    -0.056 A 
ATOM    772  CD1 TYR A  49      -9.042 -24.224  38.615  1.00 66.49    -0.074 A 
ATOM    773  HD1 TYR A  49      -9.267 -25.303  38.585  1.00  0.00     0.084 H 
ATOM    774  CD2 TYR A  49      -9.769 -21.950  38.555  1.00 62.67    -0.074 A 
ATOM    775  HD2 TYR A  49     -10.578 -21.203  38.494  1.00  0.00     0.084 H 
ATOM    776  CE1 TYR A  49      -7.719 -23.804  38.738  1.00 66.75    -0.051 A 
ATOM    777  HE1 TYR A  49      -6.909 -24.546  38.833  1.00  0.00     0.087 H 
ATOM    778  CE2 TYR A  49      -8.450 -21.520  38.656  1.00 64.29    -0.051 A 
ATOM    779  HE2 TYR A  49      -8.220 -20.441  38.668  1.00  0.00     0.087 H 
ATOM    780  CZ  TYR A  49      -7.426 -22.449  38.741  1.00 72.29     0.065 A 
ATOM    781  OH  TYR A  49      -6.127 -22.019  38.855  1.00 70.99    -0.361 OA
ATOM    782  HH  TYR A  49      -5.425 -22.656  38.913  1.00  0.00     0.217 HD
ATOM    783  N   TRP A  50     -14.549 -23.367  39.696  1.00 60.15    -0.346 N 
ATOM    784  HN  TRP A  50     -14.189 -22.522  40.140  1.00  0.00     0.163 HD
ATOM    785  CA  TRP A  50     -15.975 -23.399  39.348  1.00 58.83     0.093 C 
ATOM    786  HA  TRP A  50     -16.393 -24.399  39.608  1.00  0.00     0.088 H 
ATOM    787  C   TRP A  50     -16.161 -23.150  37.847  1.00 57.72     0.241 C 
ATOM    788  O   TRP A  50     -15.513 -22.255  37.298  1.00 54.20    -0.271 OA
ATOM    789  CB  TRP A  50     -16.757 -22.309  40.108  1.00 58.38    -0.012 C 
ATOM    790  HB1 TRP A  50     -16.274 -21.318  39.939  1.00  0.00     0.044 H 
ATOM    791  HB2 TRP A  50     -17.743 -22.145  39.613  1.00  0.00     0.044 H 
ATOM    792  CG  TRP A  50     -16.964 -22.519  41.575  1.00 61.60    -0.028 A 
ATOM    793  CD1 TRP A  50     -16.738 -21.607  42.563  1.00 66.16    -0.015 A 
ATOM    794  HD1 TRP A  50     -16.315 -20.600  42.408  1.00  0.00     0.112 H 
ATOM    795  CD2 TRP A  50     -17.584 -23.649  42.206  1.00 62.79    -0.002 A 
ATOM    796  NE1 TRP A  50     -17.113 -22.123  43.780  1.00 67.99    -0.365 N 
ATOM    797  HE1 TRP A  50     -17.024 -21.647  44.678  1.00  0.00     0.165 HD
ATOM    798  CE2 TRP A  50     -17.626 -23.382  43.593  1.00 69.26     0.042 A 
ATOM    799  CE3 TRP A  50     -18.051 -24.892  41.744  1.00 63.69    -0.070 A 
ATOM    800  HE3 TRP A  50     -18.033 -25.133  40.668  1.00  0.00     0.084 H 
ATOM    801  CZ2 TRP A  50     -18.142 -24.301  44.520  1.00 70.62    -0.056 A 
ATOM    802  HZ2 TRP A  50     -18.154 -24.080  45.601  1.00  0.00     0.086 H 
ATOM    803  CZ3 TRP A  50     -18.534 -25.809  42.665  1.00 67.22    -0.082 A 
ATOM    804  HZ3 TRP A  50     -18.847 -26.809  42.321  1.00  0.00     0.083 H 
ATOM    805  CH2 TRP A  50     -18.632 -25.487  44.027  1.00 70.28    -0.081 A 
ATOM    806  HH2 TRP A  50     -19.113 -26.201  44.717  1.00  0.00     0.083 H 
ATOM    807  N   ILE A  51     -17.070 -23.894  37.196  1.00 54.11    -0.346 N 
ATOM    808  HN  ILE A  51     -17.585 -24.609  37.709  1.00  0.00     0.163 HD
ATOM    809  CA  ILE A  51     -17.343 -23.706  35.764  1.00 53.31     0.092 C 
ATOM    810  HA  ILE A  51     -16.786 -22.794  35.447  1.00  0.00     0.088 H 
ATOM    811  C   ILE A  51     -18.846 -23.393  35.595  1.00 57.86     0.241 C 
ATOM    812  O   ILE A  51     -19.586 -23.506  36.566  1.00 56.89    -0.271 OA
ATOM    813  CB  ILE A  51     -16.825 -24.878  34.884  1.00 56.26    -0.030 C 
ATOM    814  HB  ILE A  51     -17.054 -24.621  33.824  1.00  0.00     0.043 H 
ATOM    815  CG1 ILE A  51     -17.500 -26.236  35.181  1.00 57.01    -0.063 C 
ATOM    816 1HG1 ILE A  51     -18.590 -26.102  35.374  1.00  0.00     0.033 H 
ATOM    817 2HG1 ILE A  51     -17.183 -26.627  36.176  1.00  0.00     0.033 H 
ATOM    818  CG2 ILE A  51     -15.316 -24.977  35.006  1.00 56.04    -0.071 C 
ATOM    819 1HG2 ILE A  51     -14.829 -23.997  34.792  1.00  0.00     0.028 H 
ATOM    820 2HG2 ILE A  51     -14.905 -25.789  34.361  1.00  0.00     0.028 H 
ATOM    821 3HG2 ILE A  51     -15.011 -25.378  36.001  1.00  0.00     0.028 H 
ATOM    822  CD1 ILE A  51     -17.259 -27.314  34.053  1.00 61.27    -0.076 C 
ATOM    823 1HD1 ILE A  51     -17.746 -28.294  34.267  1.00  0.00     0.027 H 
ATOM    824 2HD1 ILE A  51     -16.169 -27.448  33.860  1.00  0.00     0.027 H 
ATOM    825 3HD1 ILE A  51     -17.576 -26.923  33.058  1.00  0.00     0.027 H 
ATOM    826  N   GLY A  52     -19.261 -22.956  34.409  1.00 54.25    -0.351 N 
ATOM    827  HN  GLY A  52     -18.592 -22.914  33.640  1.00  0.00     0.163 HD
ATOM    828  CA  GLY A  52     -20.637 -22.535  34.165  1.00 54.82     0.069 C 
ATOM    829  HA1 GLY A  52     -20.958 -21.846  34.980  1.00  0.00     0.078 H 
ATOM    830  HA2 GLY A  52     -20.659 -21.849  33.286  1.00  0.00     0.078 H 
ATOM    831  C   GLY A  52     -21.691 -23.612  33.981  1.00 59.15     0.236 C 
ATOM    832  O   GLY A  52     -22.544 -23.484  33.104  1.00 58.36    -0.272 OA
ATOM    833  N   ILE A  53     -21.679 -24.651  34.818  1.00 58.32    -0.346 N 
ATOM    834  HN  ILE A  53     -20.938 -24.695  35.517  1.00  0.00     0.163 HD
ATOM    835  CA  ILE A  53     -22.672 -25.738  34.792  1.00 59.29     0.092 C 
ATOM    836  HA  ILE A  53     -23.509 -25.425  34.126  1.00  0.00     0.088 H 
ATOM    837  C   ILE A  53     -23.230 -25.931  36.188  1.00 63.87     0.241 C 
ATOM    838  O   ILE A  53     -22.448 -26.035  37.138  1.00 63.58    -0.271 OA
ATOM    839  CB  ILE A  53     -22.099 -27.083  34.249  1.00 63.86    -0.030 C 
ATOM    840  HB  ILE A  53     -21.233 -27.363  34.893  1.00  0.00     0.043 H 
ATOM    841  CG1 ILE A  53     -21.581 -26.946  32.818  1.00 65.16    -0.063 C 
ATOM    842 1HG1 ILE A  53     -21.203 -25.913  32.635  1.00  0.00     0.033 H 
ATOM    843 2HG1 ILE A  53     -22.426 -26.968  32.091  1.00  0.00     0.033 H 
ATOM    844  CG2 ILE A  53     -23.136 -28.235  34.335  1.00 65.34    -0.071 C 
ATOM    845 1HG2 ILE A  53     -23.514 -28.335  35.379  1.00  0.00     0.028 H 
ATOM    846 2HG2 ILE A  53     -22.725 -29.196  33.947  1.00  0.00     0.028 H 
ATOM    847 3HG2 ILE A  53     -23.966 -28.104  33.602  1.00  0.00     0.028 H 
ATOM    848  CD1 ILE A  53     -20.540 -27.964  32.450  1.00 69.74    -0.076 C 
ATOM    849 1HD1 ILE A  53     -20.162 -27.864  31.406  1.00  0.00     0.027 H 
ATOM    850 2HD1 ILE A  53     -20.918 -28.997  32.633  1.00  0.00     0.027 H 
ATOM    851 3HD1 ILE A  53     -19.695 -27.942  33.177  1.00  0.00     0.027 H 
ATOM    852  N   ARG A  54     -24.585 -26.033  36.311  1.00 59.99    -0.346 N 
ATOM    853  HN  ARG A  54     -25.168 -25.912  35.483  1.00  0.00     0.163 HD
ATOM    854  CA  ARG A  54     -25.223 -26.310  37.589  1.00 59.91     0.089 C 
ATOM    855  HA  ARG A  54     -24.523 -26.963  38.161  1.00  0.00     0.087 H 
ATOM    856  C   ARG A  54     -26.526 -27.124  37.388  1.00 64.06     0.241 C 
ATOM    857  O   ARG A  54     -27.059 -27.197  36.275  1.00 61.77    -0.271 OA
ATOM    858  CB  ARG A  54     -25.422 -25.040  38.425  1.00 60.63    -0.036 C 
ATOM    859  HB1 ARG A  54     -25.425 -25.309  39.507  1.00  0.00     0.036 H 
ATOM    860  HB2 ARG A  54     -24.501 -24.414  38.367  1.00  0.00     0.036 H 
ATOM    861  CG  ARG A  54     -26.632 -24.179  38.121  1.00 65.55    -0.048 C 
ATOM    862  HG1 ARG A  54     -26.748 -23.984  37.029  1.00  0.00     0.035 H 
ATOM    863  HG2 ARG A  54     -27.591 -24.723  38.288  1.00  0.00     0.035 H 
ATOM    864  CD  ARG A  54     -26.551 -22.896  38.929  1.00 70.67     0.009 C 
ATOM    865  HD1 ARG A  54     -25.687 -22.273  38.600  1.00  0.00     0.064 H 
ATOM    866  HD2 ARG A  54     -27.386 -22.206  38.663  1.00  0.00     0.064 H 
ATOM    867  NE  ARG A  54     -26.506 -23.128  40.381  1.00 75.41    -0.227 N 
ATOM    868  HE  ARG A  54     -26.548 -24.091  40.715  1.00  0.00     0.177 HD
ATOM    869  CZ  ARG A  54     -26.414 -22.158  41.283  1.00 87.53     0.665 C 
ATOM    870  NH1 ARG A  54     -26.351 -20.887  40.900  1.00 75.95    -0.235 N 
ATOM    871 1HH1 ARG A  54     -26.280 -20.142  41.593  1.00  0.00     0.174 HD
ATOM    872 2HH1 ARG A  54     -26.378 -20.663  39.905  1.00  0.00     0.174 HD
ATOM    873  NH2 ARG A  54     -26.379 -22.449  42.577  1.00 76.90    -0.235 N 
ATOM    874 1HH2 ARG A  54     -26.308 -21.704  43.270  1.00  0.00     0.174 HD
ATOM    875 2HH2 ARG A  54     -26.427 -23.425  42.871  1.00  0.00     0.174 HD
ATOM    876  N   LYS A  55     -27.004 -27.758  38.470  1.00 61.53    -0.346 N 
ATOM    877  HN  LYS A  55     -26.531 -27.616  39.362  1.00  0.00     0.163 HD
ATOM    878  CA  LYS A  55     -28.164 -28.639  38.436  1.00 63.55     0.089 C 
ATOM    879  HA  LYS A  55     -28.227 -29.087  37.417  1.00  0.00     0.087 H 
ATOM    880  C   LYS A  55     -29.449 -27.869  38.690  1.00 68.29     0.241 C 
ATOM    881  O   LYS A  55     -29.549 -27.147  39.675  1.00 68.95    -0.271 OA
ATOM    882  CB  LYS A  55     -27.976 -29.783  39.448  1.00 67.09    -0.038 C 
ATOM    883  HB1 LYS A  55     -27.992 -29.381  40.488  1.00  0.00     0.036 H 
ATOM    884  HB2 LYS A  55     -26.930 -30.167  39.402  1.00  0.00     0.036 H 
ATOM    885  CG  LYS A  55     -28.965 -30.939  39.318  1.00 81.14    -0.061 C 
ATOM    886  HG1 LYS A  55     -29.185 -31.160  38.247  1.00  0.00     0.033 H 
ATOM    887  HG2 LYS A  55     -29.984 -30.634  39.651  1.00  0.00     0.033 H 
ATOM    888  CD  LYS A  55     -28.500 -32.196  40.054  1.00 87.60    -0.043 C 
ATOM    889  HD1 LYS A  55     -27.487 -32.510  39.710  1.00  0.00     0.035 H 
ATOM    890  HD2 LYS A  55     -29.084 -33.089  39.730  1.00  0.00     0.035 H 
ATOM    891  CE  LYS A  55     -28.538 -32.039  41.548  1.00 80.60     0.080 C 
ATOM    892  HE1 LYS A  55     -29.547 -32.276  41.960  1.00  0.00     0.075 H 
ATOM    893  HE2 LYS A  55     -28.478 -30.967  41.849  1.00  0.00     0.075 H 
ATOM    894  NZ  LYS A  55     -27.486 -32.843  42.195  1.00 81.17    -0.079 N 
ATOM    895  HZ1 LYS A  55     -27.512 -32.736  43.209  1.00  0.00     0.274 HD
ATOM    896  HZ2 LYS A  55     -26.563 -32.626  41.818  1.00  0.00     0.274 HD
ATOM    897  HZ3 LYS A  55     -27.541 -33.824  41.919  1.00  0.00     0.274 HD
ATOM    898  N   VAL A  56     -30.404 -27.986  37.765  1.00 64.12    -0.346 N 
ATOM    899  HN  VAL A  56     -30.208 -28.578  36.958  1.00  0.00     0.163 HD
ATOM    900  CA  VAL A  56     -31.715 -27.328  37.820  1.00 63.56     0.092 C 
ATOM    901  HA  VAL A  56     -31.868 -26.911  38.843  1.00  0.00     0.088 H 
ATOM    902  C   VAL A  56     -32.753 -28.428  37.570  1.00 67.12     0.241 C 
ATOM    903  O   VAL A  56     -32.606 -29.152  36.586  1.00 66.55    -0.271 OA
ATOM    904  CB  VAL A  56     -31.791 -26.165  36.783  1.00 65.36    -0.033 C 
ATOM    905  HB  VAL A  56     -31.659 -26.603  35.766  1.00  0.00     0.042 H 
ATOM    906  CG1 VAL A  56     -33.150 -25.480  36.825  1.00 66.48    -0.071 C 
ATOM    907 1HG1 VAL A  56     -33.204 -24.649  36.084  1.00  0.00     0.028 H 
ATOM    908 2HG1 VAL A  56     -33.401 -25.130  37.853  1.00  0.00     0.028 H 
ATOM    909 3HG1 VAL A  56     -33.982 -26.209  36.685  1.00  0.00     0.028 H 
ATOM    910  CG2 VAL A  56     -30.679 -25.142  37.001  1.00 63.33    -0.071 C 
ATOM    911 1HG2 VAL A  56     -30.733 -24.311  36.260  1.00  0.00     0.028 H 
ATOM    912 2HG2 VAL A  56     -29.674 -25.626  36.997  1.00  0.00     0.028 H 
ATOM    913 3HG2 VAL A  56     -30.681 -24.755  38.047  1.00  0.00     0.028 H 
ATOM    914  N   ASN A  57     -33.751 -28.615  38.470  1.00 64.40    -0.346 N 
ATOM    915  HN  ASN A  57     -33.803 -27.999  39.281  1.00  0.00     0.163 HD
ATOM    916  CA  ASN A  57     -34.762 -29.674  38.320  1.00 65.68     0.097 C 
ATOM    917  HA  ASN A  57     -35.379 -29.708  39.248  1.00  0.00     0.088 H 
ATOM    918  C   ASN A  57     -34.086 -31.052  38.129  1.00 70.23     0.241 C 
ATOM    919  O   ASN A  57     -34.518 -31.829  37.271  1.00 70.60    -0.271 OA
ATOM    920  CB  ASN A  57     -35.700 -29.383  37.115  1.00 65.86     0.036 C 
ATOM    921  HB1 ASN A  57     -36.207 -30.326  36.804  1.00  0.00     0.051 H 
ATOM    922  HB2 ASN A  57     -35.085 -29.170  36.210  1.00  0.00     0.051 H 
ATOM    923  CG  ASN A  57     -36.728 -28.296  37.289  1.00 79.39     0.217 C 
ATOM    924  OD1 ASN A  57     -36.572 -27.358  38.060  1.00 67.00    -0.274 OA
ATOM    925  ND2 ASN A  57     -37.779 -28.354  36.490  1.00 75.11    -0.370 N 
ATOM    926 1HD2 ASN A  57     -38.475 -27.618  36.608  1.00  0.00     0.159 HD
ATOM    927 2HD2 ASN A  57     -37.909 -29.136  35.848  1.00  0.00     0.159 HD
ATOM    928  N   ASN A  58     -32.981 -31.314  38.869  1.00 67.06    -0.346 N 
ATOM    929  HN  ASN A  58     -32.679 -30.595  39.526  1.00  0.00     0.163 HD
ATOM    930  CA  ASN A  58     -32.176 -32.551  38.806  1.00 69.42     0.097 C 
ATOM    931  HA  ASN A  58     -31.336 -32.428  39.529  1.00  0.00     0.088 H 
ATOM    932  C   ASN A  58     -31.538 -32.805  37.410  1.00 73.71     0.241 C 
ATOM    933  O   ASN A  58     -31.120 -33.931  37.120  1.00 75.93    -0.271 OA
ATOM    934  CB  ASN A  58     -32.989 -33.778  39.267  1.00 74.86     0.036 C 
ATOM    935  HB1 ASN A  58     -32.507 -34.728  38.937  1.00  0.00     0.051 H 
ATOM    936  HB2 ASN A  58     -33.948 -33.860  38.704  1.00  0.00     0.051 H 
ATOM    937  CG  ASN A  58     -33.229 -33.778  40.751  1.00 96.14     0.217 C 
ATOM    938  OD1 ASN A  58     -34.319 -33.452  41.229  1.00 87.08    -0.274 OA
ATOM    939  ND2 ASN A  58     -32.186 -34.074  41.515  1.00 92.34    -0.370 N 
ATOM    940 1HD2 ASN A  58     -32.349 -34.074  42.522  1.00  0.00     0.159 HD
ATOM    941 2HD2 ASN A  58     -31.285 -34.343  41.120  1.00  0.00     0.159 HD
ATOM    942  N   VAL A  59     -31.417 -31.739  36.584  1.00 67.18    -0.346 N 
ATOM    943  HN  VAL A  59     -31.742 -30.839  36.938  1.00  0.00     0.163 HD
ATOM    944  CA  VAL A  59     -30.862 -31.760  35.230  1.00 65.84     0.092 C 
ATOM    945  HA  VAL A  59     -30.545 -32.801  34.988  1.00  0.00     0.088 H 
ATOM    946  C   VAL A  59     -29.625 -30.839  35.181  1.00 68.58     0.241 C 
ATOM    947  O   VAL A  59     -29.724 -29.677  35.582  1.00 65.76    -0.271 OA
ATOM    948  CB  VAL A  59     -31.956 -31.318  34.211  1.00 68.48    -0.033 C 
ATOM    949  HB  VAL A  59     -32.352 -30.336  34.561  1.00  0.00     0.042 H 
ATOM    950  CG1 VAL A  59     -31.382 -31.098  32.815  1.00 66.87    -0.071 C 
ATOM    951 1HG1 VAL A  59     -32.164 -30.782  32.086  1.00  0.00     0.028 H 
ATOM    952 2HG1 VAL A  59     -30.836 -32.001  32.455  1.00  0.00     0.028 H 
ATOM    953 3HG1 VAL A  59     -30.533 -30.375  32.836  1.00  0.00     0.028 H 
ATOM    954  CG2 VAL A  59     -33.135 -32.293  34.180  1.00 70.57    -0.071 C 
ATOM    955 1HG2 VAL A  59     -33.917 -31.977  33.451  1.00  0.00     0.028 H 
ATOM    956 2HG2 VAL A  59     -33.565 -32.441  35.198  1.00  0.00     0.028 H 
ATOM    957 3HG2 VAL A  59     -32.793 -33.336  33.981  1.00  0.00     0.028 H 
ATOM    958  N   TRP A  60     -28.475 -31.342  34.666  1.00 66.47    -0.346 N 
ATOM    959  HN  TRP A  60     -28.451 -32.313  34.354  1.00  0.00     0.163 HD
ATOM    960  CA  TRP A  60     -27.267 -30.523  34.548  1.00 64.64     0.093 C 
ATOM    961  HA  TRP A  60     -27.194 -29.890  35.463  1.00  0.00     0.088 H 
ATOM    962  C   TRP A  60     -27.417 -29.603  33.362  1.00 68.26     0.241 C 
ATOM    963  O   TRP A  60     -27.664 -30.057  32.242  1.00 69.78    -0.271 OA
ATOM    964  CB  TRP A  60     -25.999 -31.383  34.471  1.00 64.52    -0.012 C 
ATOM    965  HB1 TRP A  60     -25.111 -30.773  34.182  1.00  0.00     0.044 H 
ATOM    966  HB2 TRP A  60     -26.029 -32.073  33.596  1.00  0.00     0.044 H 
ATOM    967  CG  TRP A  60     -25.757 -32.129  35.746  1.00 66.18    -0.028 A 
ATOM    968  CD1 TRP A  60     -26.103 -33.421  36.018  1.00 71.43    -0.015 A 
ATOM    969  HD1 TRP A  60     -26.560 -34.118  35.296  1.00  0.00     0.112 H 
ATOM    970  CD2 TRP A  60     -25.261 -31.577  36.974  1.00 65.13    -0.002 A 
ATOM    971  NE1 TRP A  60     -25.798 -33.727  37.325  1.00 71.48    -0.365 N 
ATOM    972  HE1 TRP A  60     -25.929 -34.637  37.766  1.00  0.00     0.165 HD
ATOM    973  CE2 TRP A  60     -25.289 -32.610  37.939  1.00 71.42     0.042 A 
ATOM    974  CE3 TRP A  60     -24.775 -30.314  37.350  1.00 64.23    -0.070 A 
ATOM    975  HE3 TRP A  60     -24.749 -29.484  36.624  1.00  0.00     0.084 H 
ATOM    976  CZ2 TRP A  60     -24.797 -32.431  39.239  1.00 71.38    -0.056 A 
ATOM    977  HZ2 TRP A  60     -24.788 -33.259  39.968  1.00  0.00     0.086 H 
ATOM    978  CZ3 TRP A  60     -24.328 -30.128  38.650  1.00 65.81    -0.082 A 
ATOM    979  HZ3 TRP A  60     -23.969 -29.133  38.962  1.00  0.00     0.083 H 
ATOM    980  CH2 TRP A  60     -24.325 -31.180  39.571  1.00 68.86    -0.081 A 
ATOM    981  HH2 TRP A  60     -23.935 -31.004  40.588  1.00  0.00     0.083 H 
ATOM    982  N   VAL A  61     -27.307 -28.292  33.624  1.00 64.26    -0.346 N 
ATOM    983  HN  VAL A  61     -27.059 -28.007  34.572  1.00  0.00     0.163 HD
ATOM    984  CA  VAL A  61     -27.524 -27.251  32.622  1.00 63.84     0.092 C 
ATOM    985  HA  VAL A  61     -27.599 -27.759  31.633  1.00  0.00     0.088 H 
ATOM    986  C   VAL A  61     -26.370 -26.240  32.524  1.00 67.17     0.241 C 
ATOM    987  O   VAL A  61     -25.723 -25.942  33.529  1.00 66.39    -0.271 OA
ATOM    988  CB  VAL A  61     -28.880 -26.505  32.859  1.00 68.43    -0.033 C 
ATOM    989  HB  VAL A  61     -29.017 -25.847  31.969  1.00  0.00     0.042 H 
ATOM    990  CG1 VAL A  61     -30.080 -27.448  32.856  1.00 71.04    -0.071 C 
ATOM    991 1HG1 VAL A  61     -31.046 -26.917  33.025  1.00  0.00     0.028 H 
ATOM    992 2HG1 VAL A  61     -29.943 -28.272  33.594  1.00  0.00     0.028 H 
ATOM    993 3HG1 VAL A  61     -30.113 -28.050  31.918  1.00  0.00     0.028 H 
ATOM    994  CG2 VAL A  61     -28.868 -25.571  34.054  1.00 67.34    -0.071 C 
ATOM    995 1HG2 VAL A  61     -29.834 -25.040  34.223  1.00  0.00     0.028 H 
ATOM    996 2HG2 VAL A  61     -28.029 -24.842  33.973  1.00  0.00     0.028 H 
ATOM    997 3HG2 VAL A  61     -28.555 -26.117  34.975  1.00  0.00     0.028 H 
ATOM    998  N   TRP A  62     -26.142 -25.691  31.305  1.00 64.34    -0.346 N 
ATOM    999  HN  TRP A  62     -26.645 -26.067  30.501  1.00  0.00     0.163 HD
ATOM   1000  CA  TRP A  62     -25.208 -24.584  31.087  1.00 64.25     0.093 C 
ATOM   1001  HA  TRP A  62     -24.255 -24.776  31.634  1.00  0.00     0.088 H 
ATOM   1002  C   TRP A  62     -25.898 -23.366  31.663  1.00 64.89     0.241 C 
ATOM   1003  O   TRP A  62     -27.002 -23.052  31.210  1.00 65.18    -0.271 OA
ATOM   1004  CB  TRP A  62     -24.922 -24.385  29.583  1.00 65.84    -0.012 C 
ATOM   1005  HB1 TRP A  62     -25.879 -24.232  29.032  1.00  0.00     0.044 H 
ATOM   1006  HB2 TRP A  62     -24.436 -23.395  29.417  1.00  0.00     0.044 H 
ATOM   1007  CG  TRP A  62     -24.125 -25.457  28.925  1.00 69.24    -0.028 A 
ATOM   1008  CD1 TRP A  62     -24.560 -26.348  27.985  1.00 74.73    -0.015 A 
ATOM   1009  HD1 TRP A  62     -25.594 -26.415  27.607  1.00  0.00     0.112 H 
ATOM   1010  CD2 TRP A  62     -22.721 -25.689  29.085  1.00 68.96    -0.002 A 
ATOM   1011  NE1 TRP A  62     -23.520 -27.148  27.580  1.00 76.05    -0.365 N 
ATOM   1012  HE1 TRP A  62     -23.584 -27.901  26.895  1.00  0.00     0.165 HD
ATOM   1013  CE2 TRP A  62     -22.378 -26.770  28.246  1.00 75.91     0.042 A 
ATOM   1014  CE3 TRP A  62     -21.715 -25.074  29.846  1.00 68.93    -0.070 A 
ATOM   1015  HE3 TRP A  62     -21.948 -24.207  30.487  1.00  0.00     0.084 H 
ATOM   1016  CZ2 TRP A  62     -21.068 -27.253  28.152  1.00 75.90    -0.056 A 
ATOM   1017  HZ2 TRP A  62     -20.812 -28.091  27.482  1.00  0.00     0.086 H 
ATOM   1018  CZ3 TRP A  62     -20.425 -25.574  29.779  1.00 71.36    -0.082 A 
ATOM   1019  HZ3 TRP A  62     -19.635 -25.125  30.404  1.00  0.00     0.083 H 
ATOM   1020  CH2 TRP A  62     -20.110 -26.640  28.930  1.00 74.19    -0.081 A 
ATOM   1021  HH2 TRP A  62     -19.068 -26.999  28.882  1.00  0.00     0.083 H 
ATOM   1022  N   VAL A  63     -25.302 -22.709  32.677  1.00 59.95    -0.346 N 
ATOM   1023  HN  VAL A  63     -24.375 -23.007  32.982  1.00  0.00     0.163 HD
ATOM   1024  CA  VAL A  63     -25.953 -21.564  33.365  1.00 60.73     0.092 C 
ATOM   1025  HA  VAL A  63     -26.944 -21.940  33.710  1.00  0.00     0.088 H 
ATOM   1026  C   VAL A  63     -26.261 -20.372  32.401  1.00 63.80     0.241 C 
ATOM   1027  O   VAL A  63     -27.334 -19.779  32.497  1.00 64.96    -0.271 OA
ATOM   1028  CB  VAL A  63     -25.217 -21.066  34.646  1.00 64.17    -0.033 C 
ATOM   1029  HB  VAL A  63     -25.866 -20.302  35.134  1.00  0.00     0.042 H 
ATOM   1030  CG1 VAL A  63     -25.024 -22.204  35.631  1.00 63.68    -0.071 C 
ATOM   1031 1HG1 VAL A  63     -24.498 -21.848  36.547  1.00  0.00     0.028 H 
ATOM   1032 2HG1 VAL A  63     -24.500 -23.070  35.164  1.00  0.00     0.028 H 
ATOM   1033 3HG1 VAL A  63     -25.989 -22.705  35.878  1.00  0.00     0.028 H 
ATOM   1034  CG2 VAL A  63     -23.870 -20.400  34.330  1.00 63.67    -0.071 C 
ATOM   1035 1HG2 VAL A  63     -23.344 -20.044  35.246  1.00  0.00     0.028 H 
ATOM   1036 2HG2 VAL A  63     -23.995 -19.573  33.592  1.00  0.00     0.028 H 
ATOM   1037 3HG2 VAL A  63     -23.218 -21.078  33.731  1.00  0.00     0.028 H 
ATOM   1038  N   GLY A  64     -25.330 -20.043  31.521  1.00 59.96    -0.351 N 
ATOM   1039  HN  GLY A  64     -24.466 -20.585  31.504  1.00  0.00     0.163 HD
ATOM   1040  CA  GLY A  64     -25.478 -18.940  30.570  1.00 61.89     0.069 C 
ATOM   1041  HA1 GLY A  64     -24.533 -18.791  29.998  1.00  0.00     0.078 H 
ATOM   1042  HA2 GLY A  64     -25.530 -17.966  31.110  1.00  0.00     0.078 H 
ATOM   1043  C   GLY A  64     -26.654 -19.084  29.622  1.00 66.90     0.236 C 
ATOM   1044  O   GLY A  64     -27.524 -18.208  29.571  1.00 68.11    -0.272 OA
ATOM   1045  N   THR A  65     -26.706 -20.209  28.892  1.00 61.89    -0.344 N 
ATOM   1046  HN  THR A  65     -25.976 -20.911  29.015  1.00  0.00     0.163 HD
ATOM   1047  CA  THR A  65     -27.776 -20.462  27.924  1.00 63.77     0.113 C 
ATOM   1048  HA  THR A  65     -28.060 -19.491  27.456  1.00  0.00     0.091 H 
ATOM   1049  C   THR A  65     -29.026 -21.072  28.554  1.00 68.20     0.243 C 
ATOM   1050  O   THR A  65     -30.100 -20.950  27.973  1.00 71.00    -0.271 OA
ATOM   1051  CB  THR A  65     -27.266 -21.387  26.830  1.00 71.52     0.060 C 
ATOM   1052  HB  THR A  65     -28.130 -21.666  26.182  1.00  0.00     0.086 H 
ATOM   1053  OG1 THR A  65     -26.762 -22.581  27.436  1.00 71.41    -0.393 OA
ATOM   1054  HG1 THR A  65     -27.422 -22.990  27.984  1.00  0.00     0.210 HD
ATOM   1055  CG2 THR A  65     -26.189 -20.720  25.935  1.00 66.58    -0.050 C 
ATOM   1056 1HG2 THR A  65     -26.582 -19.789  25.463  1.00  0.00     0.031 H 
ATOM   1057 2HG2 THR A  65     -25.789 -21.430  25.174  1.00  0.00     0.031 H 
ATOM   1058 3HG2 THR A  65     -25.247 -20.528  26.499  1.00  0.00     0.031 H 
ATOM   1059  N   GLN A  66     -28.881 -21.743  29.728  1.00 63.09    -0.346 N 
ATOM   1060  HN  GLN A  66     -27.951 -21.731  30.146  1.00  0.00     0.163 HD
ATOM   1061  CA  GLN A  66     -29.925 -22.489  30.465  1.00 63.38     0.090 C 
ATOM   1062  HA  GLN A  66     -29.467 -22.871  31.407  1.00  0.00     0.087 H 
ATOM   1063  C   GLN A  66     -30.347 -23.708  29.621  1.00 66.67     0.241 C 
ATOM   1064  O   GLN A  66     -31.498 -24.126  29.623  1.00 67.08    -0.271 OA
ATOM   1065  CB  GLN A  66     -31.139 -21.607  30.856  1.00 67.02    -0.030 C 
ATOM   1066  HB1 GLN A  66     -32.058 -22.235  30.913  1.00  0.00     0.037 H 
ATOM   1067  HB2 GLN A  66     -31.406 -20.935  30.007  1.00  0.00     0.037 H 
ATOM   1068  CG  GLN A  66     -30.994 -20.786  32.138  1.00 83.83     0.011 C 
ATOM   1069  HG1 GLN A  66     -31.525 -19.809  32.048  1.00  0.00     0.047 H 
ATOM   1070  HG2 GLN A  66     -29.950 -20.415  32.258  1.00  0.00     0.047 H 
ATOM   1071  CD  GLN A  66     -31.444 -21.533  33.365  1.00 94.36     0.215 C 
ATOM   1072  OE1 GLN A  66     -30.616 -22.070  34.106  1.00 88.97    -0.274 OA
ATOM   1073  NE2 GLN A  66     -32.757 -21.557  33.628  1.00 75.54    -0.370 N 
ATOM   1074 1HE2 GLN A  66     -33.441 -21.113  33.016  1.00  0.00     0.159 HD
ATOM   1075 2HE2 GLN A  66     -33.062 -22.063  34.459  1.00  0.00     0.159 HD
ATOM   1076  N   LYS A  67     -29.391 -24.269  28.898  1.00 64.47    -0.346 N 
ATOM   1077  HN  LYS A  67     -28.448 -23.882  28.938  1.00  0.00     0.163 HD
ATOM   1078  CA  LYS A  67     -29.645 -25.421  28.049  1.00 67.06     0.089 C 
ATOM   1079  HA  LYS A  67     -30.749 -25.537  27.942  1.00  0.00     0.087 H 
ATOM   1080  C   LYS A  67     -29.103 -26.669  28.698  1.00 68.66     0.243 C 
ATOM   1081  O   LYS A  67     -27.975 -26.659  29.175  1.00 65.01    -0.271 OA
ATOM   1082  CB  LYS A  67     -29.041 -25.251  26.638  1.00 72.42    -0.038 C 
ATOM   1083  HB1 LYS A  67     -29.156 -26.200  26.064  1.00  0.00     0.036 H 
ATOM   1084  HB2 LYS A  67     -27.930 -25.190  26.711  1.00  0.00     0.036 H 
ATOM   1085  CG  LYS A  67     -29.568 -24.078  25.804  1.00 94.13    -0.061 C 
ATOM   1086  HG1 LYS A  67     -29.180 -23.110  26.199  1.00  0.00     0.033 H 
ATOM   1087  HG2 LYS A  67     -29.096 -24.071  24.794  1.00  0.00     0.033 H 
ATOM   1088  CD  LYS A  67     -31.080 -24.039  25.687  1.00112.12    -0.043 C 
ATOM   1089  HD1 LYS A  67     -31.565 -24.104  26.689  1.00  0.00     0.035 H 
ATOM   1090  HD2 LYS A  67     -31.475 -24.980  25.239  1.00  0.00     0.035 H 
ATOM   1091  CE  LYS A  67     -31.558 -22.827  24.925  1.00124.84     0.080 C 
ATOM   1092  HE1 LYS A  67     -31.234 -22.863  23.859  1.00  0.00     0.075 H 
ATOM   1093  HE2 LYS A  67     -31.014 -21.907  25.241  1.00  0.00     0.075 H 
ATOM   1094  NZ  LYS A  67     -33.030 -22.653  25.039  1.00130.20    -0.079 N 
ATOM   1095  HZ1 LYS A  67     -33.353 -21.834  24.524  1.00  0.00     0.274 HD
ATOM   1096  HZ2 LYS A  67     -33.327 -22.620  26.014  1.00  0.00     0.274 HD
ATOM   1097  HZ3 LYS A  67     -33.528 -23.495  24.750  1.00  0.00     0.274 HD
ATOM   1098  N   PRO A  68     -29.866 -27.776  28.694  1.00 69.05    -0.337 N 
ATOM   1099  CA  PRO A  68     -29.340 -29.022  29.274  1.00 69.72     0.091 C 
ATOM   1100  HA  PRO A  68     -29.075 -28.863  30.345  1.00  0.00     0.087 H 
ATOM   1101  C   PRO A  68     -28.126 -29.529  28.505  1.00 78.01     0.241 C 
ATOM   1102  O   PRO A  68     -27.985 -29.259  27.318  1.00 79.18    -0.271 OA
ATOM   1103  CB  PRO A  68     -30.523 -29.999  29.163  1.00 73.94    -0.036 C 
ATOM   1104  HB1 PRO A  68     -30.598 -30.718  30.012  1.00  0.00     0.036 H 
ATOM   1105  HB2 PRO A  68     -30.405 -30.764  28.360  1.00  0.00     0.036 H 
ATOM   1106  CG  PRO A  68     -31.731 -29.121  28.998  1.00 78.54    -0.048 C 
ATOM   1107  HG1 PRO A  68     -32.621 -29.641  28.573  1.00  0.00     0.035 H 
ATOM   1108  HG2 PRO A  68     -32.214 -28.820  29.957  1.00  0.00     0.035 H 
ATOM   1109  CD  PRO A  68     -31.232 -27.969  28.168  1.00 73.68    -0.001 C 
ATOM   1110  HD1 PRO A  68     -31.295 -28.121  27.065  1.00  0.00     0.064 H 
ATOM   1111  HD2 PRO A  68     -31.877 -27.060  28.187  1.00  0.00     0.064 H 
ATOM   1112  N   LEU A  69     -27.213 -30.190  29.216  1.00 77.44    -0.346 N 
ATOM   1113  HN  LEU A  69     -27.360 -30.291  30.220  1.00  0.00     0.163 HD
ATOM   1114  CA  LEU A  69     -26.012 -30.777  28.628  1.00 78.92     0.089 C 
ATOM   1115  HA  LEU A  69     -25.539 -30.044  27.933  1.00  0.00     0.087 H 
ATOM   1116  C   LEU A  69     -26.418 -32.000  27.867  1.00 86.78     0.241 C 
ATOM   1117  O   LEU A  69     -27.231 -32.785  28.371  1.00 87.75    -0.271 OA
ATOM   1118  CB  LEU A  69     -24.998 -31.181  29.725  1.00 77.92    -0.035 C 
ATOM   1119  HB1 LEU A  69     -24.553 -32.164  29.445  1.00  0.00     0.037 H 
ATOM   1120  HB2 LEU A  69     -25.567 -31.446  30.647  1.00  0.00     0.037 H 
ATOM   1121  CG  LEU A  69     -23.869 -30.240  30.115  1.00 80.70    -0.059 C 
ATOM   1122  HG  LEU A  69     -23.142 -30.160  29.273  1.00  0.00     0.038 H 
ATOM   1123  CD1 LEU A  69     -24.405 -28.845  30.464  1.00 78.24    -0.073 C 
ATOM   1124 1HD1 LEU A  69     -23.577 -28.155  30.750  1.00  0.00     0.028 H 
ATOM   1125 2HD1 LEU A  69     -25.190 -28.893  31.254  1.00  0.00     0.028 H 
ATOM   1126 3HD1 LEU A  69     -25.022 -28.424  29.636  1.00  0.00     0.028 H 
ATOM   1127  CD2 LEU A  69     -23.191 -30.789  31.301  1.00 84.40    -0.073 C 
ATOM   1128 1HD2 LEU A  69     -22.363 -30.099  31.587  1.00  0.00     0.028 H 
ATOM   1129 2HD2 LEU A  69     -22.841 -31.836  31.147  1.00  0.00     0.028 H 
ATOM   1130 3HD2 LEU A  69     -23.895 -30.985  32.143  1.00  0.00     0.028 H 
ATOM   1131  N   THR A  70     -25.871 -32.174  26.656  1.00 85.26    -0.344 N 
ATOM   1132  HN  THR A  70     -25.273 -31.441  26.275  1.00  0.00     0.163 HD
ATOM   1133  CA  THR A  70     -26.104 -33.384  25.861  1.00 89.38     0.113 C 
ATOM   1134  HA  THR A  70     -27.167 -33.694  25.988  1.00  0.00     0.091 H 
ATOM   1135  C   THR A  70     -25.207 -34.456  26.476  1.00 96.17     0.243 C 
ATOM   1136  O   THR A  70     -24.179 -34.099  27.059  1.00 93.74    -0.271 OA
ATOM   1137  CB  THR A  70     -25.833 -33.155  24.354  1.00 93.84     0.060 C 
ATOM   1138  HB  THR A  70     -26.038 -34.117  23.828  1.00  0.00     0.086 H 
ATOM   1139  OG1 THR A  70     -24.454 -32.835  24.140  1.00 92.01    -0.393 OA
ATOM   1140  HG1 THR A  70     -23.893 -33.497  24.528  1.00  0.00     0.210 HD
ATOM   1141  CG2 THR A  70     -26.733 -32.093  23.731  1.00 90.82    -0.050 C 
ATOM   1142 1HG2 THR A  70     -27.807 -32.342  23.898  1.00  0.00     0.031 H 
ATOM   1143 2HG2 THR A  70     -26.506 -31.941  22.650  1.00  0.00     0.031 H 
ATOM   1144 3HG2 THR A  70     -26.483 -31.071  24.099  1.00  0.00     0.031 H 
ATOM   1145  N   GLU A  71     -25.569 -35.749  26.357  1.00 97.51    -0.346 N 
ATOM   1146  HN  GLU A  71     -26.429 -35.972  25.855  1.00  0.00     0.163 HD
ATOM   1147  CA  GLU A  71     -24.776 -36.852  26.921  1.00 99.58     0.090 C 
ATOM   1148  HA  GLU A  71     -24.704 -36.686  28.021  1.00  0.00     0.087 H 
ATOM   1149  C   GLU A  71     -23.341 -36.884  26.361  1.00105.34     0.241 C 
ATOM   1150  O   GLU A  71     -22.427 -37.281  27.087  1.00105.22    -0.271 OA
ATOM   1151  CB  GLU A  71     -25.463 -38.213  26.700  1.00106.09    -0.029 C 
ATOM   1152  HB1 GLU A  71     -25.621 -38.392  25.611  1.00  0.00     0.037 H 
ATOM   1153  HB2 GLU A  71     -24.756 -39.043  26.933  1.00  0.00     0.037 H 
ATOM   1154  CG  GLU A  71     -26.773 -38.408  27.461  1.00115.08     0.018 C 
ATOM   1155  HG1 GLU A  71     -27.557 -37.751  27.017  1.00  0.00     0.049 H 
ATOM   1156  HG2 GLU A  71     -27.187 -39.417  27.228  1.00  0.00     0.049 H 
ATOM   1157  CD  GLU A  71     -26.751 -38.212  28.969  1.00122.73     0.172 C 
ATOM   1158  OE1 GLU A  71     -27.263 -37.163  29.422  1.00 90.75    -0.648 OA
ATOM   1159  OE2 GLU A  71     -26.119 -39.025  29.681  1.00122.49    -0.648 OA
ATOM   1160  N   GLU A  72     -23.147 -36.441  25.095  1.00103.45    -0.346 N 
ATOM   1161  HN  GLU A  72     -23.965 -36.117  24.579  1.00  0.00     0.163 HD
ATOM   1162  CA  GLU A  72     -21.844 -36.391  24.406  1.00104.61     0.090 C 
ATOM   1163  HA  GLU A  72     -21.309 -37.345  24.619  1.00  0.00     0.087 H 
ATOM   1164  C   GLU A  72     -20.982 -35.239  24.942  1.00102.11     0.241 C 
ATOM   1165  O   GLU A  72     -19.759 -35.386  25.038  1.00101.50    -0.271 OA
ATOM   1166  CB  GLU A  72     -21.999 -36.268  22.871  1.00109.94    -0.029 C 
ATOM   1167  HB1 GLU A  72     -21.034 -36.519  22.371  1.00  0.00     0.037 H 
ATOM   1168  HB2 GLU A  72     -22.099 -35.195  22.585  1.00  0.00     0.037 H 
ATOM   1169  CG  GLU A  72     -23.134 -37.080  22.247  1.00127.93     0.018 C 
ATOM   1170  HG1 GLU A  72     -22.866 -37.381  21.207  1.00  0.00     0.049 H 
ATOM   1171  HG2 GLU A  72     -23.200 -38.084  22.728  1.00  0.00     0.049 H 
ATOM   1172  CD  GLU A  72     -24.493 -36.399  22.264  1.00151.97     0.172 C 
ATOM   1173  OE1 GLU A  72     -24.557 -35.193  21.930  1.00152.67    -0.648 OA
ATOM   1174  OE2 GLU A  72     -25.493 -37.066  22.620  1.00145.26    -0.648 OA
ATOM   1175  N   ALA A  73     -21.621 -34.105  25.314  1.00 93.72    -0.346 N 
ATOM   1176  HN  ALA A  73     -22.635 -34.070  25.208  1.00  0.00     0.163 HD
ATOM   1177  CA  ALA A  73     -20.944 -32.924  25.860  1.00 88.56     0.086 C 
ATOM   1178  HA  ALA A  73     -20.074 -32.687  25.204  1.00  0.00     0.086 H 
ATOM   1179  C   ALA A  73     -20.423 -33.143  27.289  1.00 89.02     0.240 C 
ATOM   1180  O   ALA A  73     -19.514 -32.428  27.713  1.00 86.87    -0.271 OA
ATOM   1181  CB  ALA A  73     -21.888 -31.736  25.844  1.00 86.62    -0.049 C 
ATOM   1182  HB1 ALA A  73     -21.373 -30.838  26.259  1.00  0.00     0.030 H 
ATOM   1183  HB2 ALA A  73     -22.844 -31.953  26.375  1.00  0.00     0.030 H 
ATOM   1184  HB3 ALA A  73     -22.306 -31.547  24.828  1.00  0.00     0.030 H 
ATOM   1185  N   LYS A  74     -20.986 -34.122  28.022  1.00 85.25    -0.346 N 
ATOM   1186  HN  LYS A  74     -21.704 -34.694  27.577  1.00  0.00     0.163 HD
ATOM   1187  CA  LYS A  74     -20.640 -34.423  29.414  1.00 83.48     0.089 C 
ATOM   1188  HA  LYS A  74     -20.680 -33.464  29.981  1.00  0.00     0.087 H 
ATOM   1189  C   LYS A  74     -19.214 -34.979  29.554  1.00 87.83     0.241 C 
ATOM   1190  O   LYS A  74     -18.794 -35.846  28.786  1.00 92.53    -0.271 OA
ATOM   1191  CB  LYS A  74     -21.667 -35.373  30.049  1.00 87.75    -0.038 C 
ATOM   1192  HB1 LYS A  74     -21.627 -36.385  29.583  1.00  0.00     0.036 H 
ATOM   1193  HB2 LYS A  74     -21.377 -35.649  31.090  1.00  0.00     0.036 H 
ATOM   1194  CG  LYS A  74     -23.081 -34.791  29.999  1.00 97.28    -0.061 C 
ATOM   1195  HG1 LYS A  74     -23.069 -33.713  30.284  1.00  0.00     0.033 H 
ATOM   1196  HG2 LYS A  74     -23.430 -34.705  28.944  1.00  0.00     0.033 H 
ATOM   1197  CD  LYS A  74     -24.090 -35.545  30.829  1.00100.85    -0.043 C 
ATOM   1198  HD1 LYS A  74     -24.254 -36.583  30.458  1.00  0.00     0.035 H 
ATOM   1199  HD2 LYS A  74     -23.700 -35.801  31.842  1.00  0.00     0.035 H 
ATOM   1200  CE  LYS A  74     -25.369 -34.750  30.891  1.00102.11     0.080 C 
ATOM   1201  HE1 LYS A  74     -25.167 -33.663  31.038  1.00  0.00     0.075 H 
ATOM   1202  HE2 LYS A  74     -25.866 -34.700  29.894  1.00  0.00     0.075 H 
ATOM   1203  NZ  LYS A  74     -26.287 -35.275  31.928  1.00102.88    -0.079 N 
ATOM   1204  HZ1 LYS A  74     -27.153 -34.737  31.970  1.00  0.00     0.274 HD
ATOM   1205  HZ2 LYS A  74     -25.832 -35.321  32.840  1.00  0.00     0.274 HD
ATOM   1206  HZ3 LYS A  74     -26.472 -36.269  31.793  1.00  0.00     0.274 HD
ATOM   1207  N   ASN A  75     -18.467 -34.437  30.522  1.00 79.30    -0.346 N 
ATOM   1208  HN  ASN A  75     -18.881 -33.715  31.111  1.00  0.00     0.163 HD
ATOM   1209  CA  ASN A  75     -17.090 -34.834  30.770  1.00 79.82     0.097 C 
ATOM   1210  HA  ASN A  75     -16.903 -35.775  30.202  1.00  0.00     0.088 H 
ATOM   1211  C   ASN A  75     -16.855 -35.137  32.272  1.00 81.41     0.241 C 
ATOM   1212  O   ASN A  75     -15.813 -34.793  32.828  1.00 78.94    -0.271 OA
ATOM   1213  CB  ASN A  75     -16.125 -33.764  30.229  1.00 78.60     0.036 C 
ATOM   1214  HB1 ASN A  75     -16.499 -33.363  29.258  1.00  0.00     0.051 H 
ATOM   1215  HB2 ASN A  75     -16.181 -32.843  30.854  1.00  0.00     0.051 H 
ATOM   1216  CG  ASN A  75     -14.692 -34.214  30.090  1.00104.38     0.217 C 
ATOM   1217  OD1 ASN A  75     -13.797 -33.626  30.695  1.00 95.09    -0.274 OA
ATOM   1218  ND2 ASN A  75     -14.432 -35.192  29.220  1.00101.12    -0.370 N 
ATOM   1219 1HD2 ASN A  75     -13.463 -35.496  29.126  1.00  0.00     0.159 HD
ATOM   1220 2HD2 ASN A  75     -15.174 -35.680  28.718  1.00  0.00     0.159 HD
ATOM   1221  N   TRP A  76     -17.806 -35.857  32.902  1.00 79.25    -0.346 N 
ATOM   1222  HN  TRP A  76     -18.631 -36.134  32.370  1.00  0.00     0.163 HD
ATOM   1223  CA  TRP A  76     -17.722 -36.266  34.312  1.00 79.70     0.093 C 
ATOM   1224  HA  TRP A  76     -17.637 -35.347  34.938  1.00  0.00     0.088 H 
ATOM   1225  C   TRP A  76     -16.502 -37.145  34.582  1.00 87.11     0.241 C 
ATOM   1226  O   TRP A  76     -16.156 -37.997  33.757  1.00 88.16    -0.271 OA
ATOM   1227  CB  TRP A  76     -18.986 -37.039  34.753  1.00 79.91    -0.012 C 
ATOM   1228  HB1 TRP A  76     -18.830 -37.486  35.762  1.00  0.00     0.044 H 
ATOM   1229  HB2 TRP A  76     -19.101 -37.966  34.145  1.00  0.00     0.044 H 
ATOM   1230  CG  TRP A  76     -20.254 -36.246  34.730  1.00 77.53    -0.028 A 
ATOM   1231  CD1 TRP A  76     -21.323 -36.440  33.906  1.00 80.89    -0.015 A 
ATOM   1232  HD1 TRP A  76     -21.372 -37.193  33.101  1.00  0.00     0.112 H 
ATOM   1233  CD2 TRP A  76     -20.611 -35.163  35.607  1.00 73.76    -0.002 A 
ATOM   1234  NE1 TRP A  76     -22.332 -35.560  34.224  1.00 77.41    -0.365 N 
ATOM   1235  HE1 TRP A  76     -23.245 -35.519  33.772  1.00  0.00     0.165 HD
ATOM   1236  CE2 TRP A  76     -21.913 -34.747  35.247  1.00 76.31     0.042 A 
ATOM   1237  CE3 TRP A  76     -19.940 -34.470  36.636  1.00 73.06    -0.070 A 
ATOM   1238  HE3 TRP A  76     -18.910 -34.746  36.919  1.00  0.00     0.084 H 
ATOM   1239  CZ2 TRP A  76     -22.562 -33.677  35.885  1.00 72.49    -0.056 A 
ATOM   1240  HZ2 TRP A  76     -23.573 -33.358  35.581  1.00  0.00     0.086 H 
ATOM   1241  CZ3 TRP A  76     -20.598 -33.433  37.287  1.00 71.49    -0.082 A 
ATOM   1242  HZ3 TRP A  76     -20.096 -32.910  38.118  1.00  0.00     0.083 H 
ATOM   1243  CH2 TRP A  76     -21.889 -33.041  36.905  1.00 70.76    -0.081 A 
ATOM   1244  HH2 TRP A  76     -22.377 -32.204  37.433  1.00  0.00     0.083 H 
ATOM   1245  N   ALA A  77     -15.868 -36.954  35.749  1.00 85.41    -0.346 N 
ATOM   1246  HN  ALA A  77     -16.178 -36.200  36.362  1.00  0.00     0.163 HD
ATOM   1247  CA  ALA A  77     -14.746 -37.793  36.170  1.00 89.83     0.086 C 
ATOM   1248  HA  ALA A  77     -14.006 -37.861  35.339  1.00  0.00     0.086 H 
ATOM   1249  C   ALA A  77     -15.282 -39.203  36.490  1.00 99.47     0.243 C 
ATOM   1250  O   ALA A  77     -16.502 -39.338  36.662  1.00 99.04    -0.271 OA
ATOM   1251  CB  ALA A  77     -14.072 -37.181  37.393  1.00 89.66    -0.049 C 
ATOM   1252  HB1 ALA A  77     -13.684 -36.161  37.162  1.00  0.00     0.030 H 
ATOM   1253  HB2 ALA A  77     -13.273 -37.844  37.799  1.00  0.00     0.030 H 
ATOM   1254  HB3 ALA A  77     -14.750 -37.174  38.278  1.00  0.00     0.030 H 
ATOM   1255  N   PRO A  78     -14.451 -40.278  36.551  1.00100.22    -0.337 N 
ATOM   1256  CA  PRO A  78     -15.007 -41.604  36.880  1.00105.04     0.091 C 
ATOM   1257  HA  PRO A  78     -15.723 -41.920  36.086  1.00  0.00     0.087 H 
ATOM   1258  C   PRO A  78     -15.711 -41.602  38.241  1.00107.85     0.241 C 
ATOM   1259  O   PRO A  78     -15.201 -41.037  39.214  1.00106.06    -0.271 OA
ATOM   1260  CB  PRO A  78     -13.780 -42.526  36.868  1.00112.65    -0.036 C 
ATOM   1261  HB1 PRO A  78     -13.431 -42.825  37.884  1.00  0.00     0.036 H 
ATOM   1262  HB2 PRO A  78     -13.994 -43.555  36.497  1.00  0.00     0.036 H 
ATOM   1263  CG  PRO A  78     -12.756 -41.800  36.071  1.00114.64    -0.048 C 
ATOM   1264  HG1 PRO A  78     -11.711 -42.130  36.276  1.00  0.00     0.035 H 
ATOM   1265  HG2 PRO A  78     -12.765 -42.059  34.986  1.00  0.00     0.035 H 
ATOM   1266  CD  PRO A  78     -12.994 -40.350  36.346  1.00103.20    -0.001 C 
ATOM   1267  HD1 PRO A  78     -12.602 -39.660  35.563  1.00  0.00     0.064 H 
ATOM   1268  HD2 PRO A  78     -12.387 -39.932  37.183  1.00  0.00     0.064 H 
ATOM   1269  N   GLY A  79     -16.918 -42.161  38.262  1.00105.03    -0.351 N 
ATOM   1270  HN  GLY A  79     -17.280 -42.564  37.398  1.00  0.00     0.163 HD
ATOM   1271  CA  GLY A  79     -17.748 -42.227  39.456  1.00105.45     0.069 C 
ATOM   1272  HA1 GLY A  79     -18.398 -43.133  39.422  1.00  0.00     0.078 H 
ATOM   1273  HA2 GLY A  79     -17.122 -42.469  40.346  1.00  0.00     0.078 H 
ATOM   1274  C   GLY A  79     -18.586 -40.993  39.727  1.00104.72     0.236 C 
ATOM   1275  O   GLY A  79     -19.315 -40.966  40.725  1.00106.15    -0.272 OA
ATOM   1276  N   GLU A  80     -18.510 -39.973  38.840  1.00 95.06    -0.346 N 
ATOM   1277  HN  GLU A  80     -17.893 -40.078  38.035  1.00  0.00     0.163 HD
ATOM   1278  CA  GLU A  80     -19.270 -38.724  38.977  1.00 89.22     0.090 C 
ATOM   1279  HA  GLU A  80     -19.674 -38.687  40.016  1.00  0.00     0.087 H 
ATOM   1280  C   GLU A  80     -20.473 -38.667  38.003  1.00 91.62     0.243 C 
ATOM   1281  O   GLU A  80     -20.433 -39.310  36.947  1.00 92.22    -0.271 OA
ATOM   1282  CB  GLU A  80     -18.370 -37.474  38.777  1.00 86.38    -0.029 C 
ATOM   1283  HB1 GLU A  80     -18.995 -36.551  38.792  1.00  0.00     0.037 H 
ATOM   1284  HB2 GLU A  80     -17.992 -37.443  37.728  1.00  0.00     0.037 H 
ATOM   1285  CG  GLU A  80     -17.204 -37.326  39.753  1.00 95.53     0.018 C 
ATOM   1286  HG1 GLU A  80     -16.712 -36.341  39.576  1.00  0.00     0.049 H 
ATOM   1287  HG2 GLU A  80     -16.395 -38.032  39.453  1.00  0.00     0.049 H 
ATOM   1288  CD  GLU A  80     -17.460 -37.482  41.241  1.00114.86     0.172 C 
ATOM   1289  OE1 GLU A  80     -16.602 -38.099  41.911  1.00130.58    -0.648 OA
ATOM   1290  OE2 GLU A  80     -18.459 -36.929  41.756  1.00 93.64    -0.648 OA
ATOM   1291  N   PRO A  81     -21.539 -37.878  38.307  1.00 85.70    -0.337 N 
ATOM   1292  CA  PRO A  81     -21.768 -37.091  39.536  1.00 83.33     0.091 C 
ATOM   1293  HA  PRO A  81     -20.825 -36.580  39.839  1.00  0.00     0.087 H 
ATOM   1294  C   PRO A  81     -22.234 -38.032  40.657  1.00 90.80     0.241 C 
ATOM   1295  O   PRO A  81     -23.174 -38.796  40.446  1.00 93.66    -0.271 OA
ATOM   1296  CB  PRO A  81     -22.800 -36.052  39.084  1.00 80.99    -0.036 C 
ATOM   1297  HB1 PRO A  81     -23.445 -35.671  39.910  1.00  0.00     0.036 H 
ATOM   1298  HB2 PRO A  81     -22.354 -35.069  38.803  1.00  0.00     0.036 H 
ATOM   1299  CG  PRO A  81     -23.569 -36.712  37.967  1.00 86.50    -0.048 C 
ATOM   1300  HG1 PRO A  81     -24.566 -37.092  38.292  1.00  0.00     0.035 H 
ATOM   1301  HG2 PRO A  81     -23.931 -35.986  37.202  1.00  0.00     0.035 H 
ATOM   1302  CD  PRO A  81     -22.690 -37.794  37.381  1.00 85.73    -0.001 C 
ATOM   1303  HD1 PRO A  81     -23.213 -38.765  37.215  1.00  0.00     0.064 H 
ATOM   1304  HD2 PRO A  81     -22.406 -37.623  36.316  1.00  0.00     0.064 H 
ATOM   1305  N   ASN A  82     -21.537 -38.051  41.812  1.00 88.14    -0.346 N 
ATOM   1306  HN  ASN A  82     -20.758 -37.405  41.942  1.00  0.00     0.163 HD
ATOM   1307  CA  ASN A  82     -21.889 -38.994  42.886  1.00 92.20     0.097 C 
ATOM   1308  HA  ASN A  82     -22.453 -39.830  42.411  1.00  0.00     0.088 H 
ATOM   1309  C   ASN A  82     -22.803 -38.392  43.958  1.00 96.70     0.241 C 
ATOM   1310  O   ASN A  82     -23.418 -39.155  44.698  1.00100.27    -0.271 OA
ATOM   1311  CB  ASN A  82     -20.640 -39.613  43.545  1.00 92.17     0.036 C 
ATOM   1312  HB1 ASN A  82     -20.113 -40.267  42.812  1.00  0.00     0.051 H 
ATOM   1313  HB2 ASN A  82     -20.951 -40.368  44.304  1.00  0.00     0.051 H 
ATOM   1314  CG  ASN A  82     -19.656 -38.644  44.163  1.00105.87     0.217 C 
ATOM   1315  OD1 ASN A  82     -19.940 -37.466  44.372  1.00 86.67    -0.274 OA
ATOM   1316  ND2 ASN A  82     -18.464 -39.136  44.479  1.00104.54    -0.370 N 
ATOM   1317 1HD2 ASN A  82     -17.801 -38.483  44.896  1.00  0.00     0.159 HD
ATOM   1318 2HD2 ASN A  82     -18.228 -40.113  44.306  1.00  0.00     0.159 HD
ATOM   1319  N   ASN A  83     -22.889 -37.045  44.058  1.00 90.20    -0.346 N 
ATOM   1320  HN  ASN A  83     -22.347 -36.484  43.401  1.00  0.00     0.163 HD
ATOM   1321  CA  ASN A  83     -23.716 -36.330  45.056  1.00 89.68     0.097 C 
ATOM   1322  HA  ASN A  83     -23.408 -35.258  45.047  1.00  0.00     0.088 H 
ATOM   1323  C   ASN A  83     -23.476 -36.882  46.497  1.00 98.29     0.241 C 
ATOM   1324  O   ASN A  83     -24.415 -36.967  47.286  1.00 98.30    -0.271 OA
ATOM   1325  CB  ASN A  83     -25.220 -36.393  44.675  1.00 86.09     0.036 C 
ATOM   1326  HB1 ASN A  83     -25.345 -36.339  43.568  1.00  0.00     0.051 H 
ATOM   1327  HB2 ASN A  83     -25.628 -37.414  44.862  1.00  0.00     0.051 H 
ATOM   1328  CG  ASN A  83     -26.073 -35.351  45.355  1.00 95.48     0.217 C 
ATOM   1329  OD1 ASN A  83     -25.581 -34.344  45.865  1.00 90.53    -0.274 OA
ATOM   1330  ND2 ASN A  83     -27.375 -35.568  45.374  1.00 80.90    -0.370 N 
ATOM   1331 1HD2 ASN A  83     -27.783 -36.402  44.952  1.00  0.00     0.159 HD
ATOM   1332 2HD2 ASN A  83     -27.952 -34.863  45.834  1.00  0.00     0.159 HD
ATOM   1333  N   ARG A  84     -22.208 -37.226  46.830  1.00 99.42    -0.346 N 
ATOM   1334  HN  ARG A  84     -21.469 -37.038  46.153  1.00  0.00     0.163 HD
ATOM   1335  CA  ARG A  84     -21.832 -37.851  48.101  1.00106.33     0.089 C 
ATOM   1336  HA  ARG A  84     -22.415 -38.798  48.174  1.00  0.00     0.087 H 
ATOM   1337  C   ARG A  84     -22.174 -37.028  49.352  1.00112.94     0.241 C 
ATOM   1338  O   ARG A  84     -22.635 -37.624  50.328  1.00117.39    -0.271 OA
ATOM   1339  CB  ARG A  84     -20.347 -38.247  48.135  1.00109.47    -0.036 C 
ATOM   1340  HB1 ARG A  84     -19.711 -37.420  48.529  1.00  0.00     0.036 H 
ATOM   1341  HB2 ARG A  84     -19.918 -38.318  47.108  1.00  0.00     0.036 H 
ATOM   1342  CG  ARG A  84     -20.135 -39.550  48.928  1.00124.45    -0.048 C 
ATOM   1343  HG1 ARG A  84     -20.528 -39.452  49.967  1.00  0.00     0.035 H 
ATOM   1344  HG2 ARG A  84     -20.807 -40.357  48.554  1.00  0.00     0.035 H 
ATOM   1345  CD  ARG A  84     -18.689 -40.010  48.937  1.00134.59     0.009 C 
ATOM   1346  HD1 ARG A  84     -18.404 -40.422  49.933  1.00  0.00     0.064 H 
ATOM   1347  HD2 ARG A  84     -17.991 -39.142  48.897  1.00  0.00     0.064 H 
ATOM   1348  NE  ARG A  84     -18.402 -40.969  47.867  1.00138.19    -0.227 N 
ATOM   1349  HE  ARG A  84     -19.194 -41.428  47.418  1.00  0.00     0.177 HD
ATOM   1350  CZ  ARG A  84     -17.179 -41.284  47.439  1.00147.47     0.665 C 
ATOM   1351  NH1 ARG A  84     -17.019 -42.166  46.461  1.00138.16    -0.235 N 
ATOM   1352 1HH1 ARG A  84     -16.083 -42.407  46.134  1.00  0.00     0.174 HD
ATOM   1353 2HH1 ARG A  84     -17.841 -42.605  46.045  1.00  0.00     0.174 HD
ATOM   1354  NH2 ARG A  84     -16.107 -40.712  47.981  1.00120.14    -0.235 N 
ATOM   1355 1HH2 ARG A  84     -15.171 -40.953  47.654  1.00  0.00     0.174 HD
ATOM   1356 2HH2 ARG A  84     -16.230 -40.034  48.733  1.00  0.00     0.174 HD
ATOM   1357  N   GLN A  85     -21.940 -35.701  49.351  1.00106.58    -0.346 N 
ATOM   1358  HN  GLN A  85     -21.550 -35.261  48.518  1.00  0.00     0.163 HD
ATOM   1359  CA  GLN A  85     -22.238 -34.877  50.532  1.00108.25     0.090 C 
ATOM   1360  HA  GLN A  85     -22.158 -35.525  51.436  1.00  0.00     0.087 H 
ATOM   1361  C   GLN A  85     -23.660 -34.300  50.483  1.00109.79     0.241 C 
ATOM   1362  O   GLN A  85     -24.023 -33.483  51.338  1.00109.77    -0.271 OA
ATOM   1363  CB  GLN A  85     -21.216 -33.738  50.670  1.00107.80    -0.030 C 
ATOM   1364  HB1 GLN A  85     -21.514 -33.052  51.497  1.00  0.00     0.037 H 
ATOM   1365  HB2 GLN A  85     -21.296 -33.042  49.802  1.00  0.00     0.037 H 
ATOM   1366  CG  GLN A  85     -19.774 -34.186  50.853  1.00128.44     0.011 C 
ATOM   1367  HG1 GLN A  85     -19.680 -34.918  51.688  1.00  0.00     0.047 H 
ATOM   1368  HG2 GLN A  85     -19.441 -34.837  50.011  1.00  0.00     0.047 H 
ATOM   1369  CD  GLN A  85     -18.843 -33.015  51.042  1.00146.35     0.215 C 
ATOM   1370  OE1 GLN A  85     -18.921 -32.277  52.028  1.00146.01    -0.274 OA
ATOM   1371  NE2 GLN A  85     -17.918 -32.832  50.122  1.00133.71    -0.370 N 
ATOM   1372 1HE2 GLN A  85     -17.288 -32.040  50.250  1.00  0.00     0.159 HD
ATOM   1373 2HE2 GLN A  85     -17.854 -33.442  49.307  1.00  0.00     0.159 HD
ATOM   1374  N   LYS A  86     -24.461 -34.737  49.484  1.00104.66    -0.346 N 
ATOM   1375  HN  LYS A  86     -24.084 -35.475  48.890  1.00  0.00     0.163 HD
ATOM   1376  CA  LYS A  86     -25.814 -34.265  49.161  1.00102.81     0.089 C 
ATOM   1377  HA  LYS A  86     -26.154 -34.829  48.262  1.00  0.00     0.087 H 
ATOM   1378  C   LYS A  86     -25.740 -32.773  48.764  1.00103.73     0.241 C 
ATOM   1379  O   LYS A  86     -24.733 -32.111  49.037  1.00103.17    -0.271 OA
ATOM   1380  CB  LYS A  86     -26.840 -34.533  50.284  1.00109.53    -0.038 C 
ATOM   1381  HB1 LYS A  86     -27.804 -34.018  50.063  1.00  0.00     0.036 H 
ATOM   1382  HB2 LYS A  86     -26.548 -33.995  51.216  1.00  0.00     0.036 H 
ATOM   1383  CG  LYS A  86     -27.080 -36.024  50.575  1.00133.26    -0.061 C 
ATOM   1384  HG1 LYS A  86     -27.549 -36.161  51.577  1.00  0.00     0.033 H 
ATOM   1385  HG2 LYS A  86     -26.114 -36.554  50.749  1.00  0.00     0.033 H 
ATOM   1386  CD  LYS A  86     -27.901 -36.731  49.488  1.00144.55    -0.043 C 
ATOM   1387  HD1 LYS A  86     -27.625 -36.364  48.472  1.00  0.00     0.035 H 
ATOM   1388  HD2 LYS A  86     -28.967 -36.404  49.512  1.00  0.00     0.035 H 
ATOM   1389  CE  LYS A  86     -27.790 -38.234  49.573  1.00162.08     0.080 C 
ATOM   1390  HE1 LYS A  86     -26.750 -38.554  49.816  1.00  0.00     0.075 H 
ATOM   1391  HE2 LYS A  86     -28.308 -38.631  50.477  1.00  0.00     0.075 H 
ATOM   1392  NZ  LYS A  86     -28.284 -38.886  48.331  1.00170.42    -0.079 N 
ATOM   1393  HZ1 LYS A  86     -28.209 -39.902  48.388  1.00  0.00     0.274 HD
ATOM   1394  HZ2 LYS A  86     -27.810 -38.522  47.504  1.00  0.00     0.274 HD
ATOM   1395  HZ3 LYS A  86     -29.235 -38.594  48.108  1.00  0.00     0.274 HD
ATOM   1396  N   ASP A  87     -26.758 -32.267  48.046  1.00 97.95    -0.346 N 
ATOM   1397  HN  ASP A  87     -27.543 -32.881  47.830  1.00  0.00     0.163 HD
ATOM   1398  CA  ASP A  87     -26.810 -30.876  47.550  1.00 93.71     0.098 C 
ATOM   1399  HA  ASP A  87     -27.704 -30.800  46.888  1.00  0.00     0.088 H 
ATOM   1400  C   ASP A  87     -25.567 -30.485  46.684  1.00 90.92     0.241 C 
ATOM   1401  O   ASP A  87     -25.258 -29.294  46.556  1.00 88.56    -0.271 OA
ATOM   1402  CB  ASP A  87     -27.016 -29.865  48.706  1.00 98.30     0.043 C 
ATOM   1403  HB1 ASP A  87     -26.172 -29.922  49.432  1.00  0.00     0.052 H 
ATOM   1404  HB2 ASP A  87     -26.880 -28.820  48.342  1.00  0.00     0.052 H 
ATOM   1405  CG  ASP A  87     -28.347 -30.013  49.421  1.00118.82     0.175 C 
ATOM   1406  OD1 ASP A  87     -29.382 -30.173  48.728  1.00119.19    -0.648 OA
ATOM   1407  OD2 ASP A  87     -28.361 -29.951  50.673  1.00129.84    -0.648 OA
ATOM   1408  N   GLU A  88     -24.890 -31.484  46.062  1.00 84.76    -0.346 N 
ATOM   1409  HN  GLU A  88     -25.181 -32.446  46.235  1.00  0.00     0.163 HD
ATOM   1410  CA  GLU A  88     -23.762 -31.252  45.155  1.00 80.84     0.090 C 
ATOM   1411  HA  GLU A  88     -23.132 -30.430  45.569  1.00  0.00     0.087 H 
ATOM   1412  C   GLU A  88     -24.343 -30.799  43.809  1.00 80.69     0.241 C 
ATOM   1413  O   GLU A  88     -24.401 -31.579  42.859  1.00 80.05    -0.271 OA
ATOM   1414  CB  GLU A  88     -22.896 -32.516  45.011  1.00 84.03    -0.029 C 
ATOM   1415  HB1 GLU A  88     -23.505 -33.368  44.629  1.00  0.00     0.037 H 
ATOM   1416  HB2 GLU A  88     -22.178 -32.406  44.165  1.00  0.00     0.037 H 
ATOM   1417  CG  GLU A  88     -22.168 -32.907  46.282  1.00 95.80     0.018 C 
ATOM   1418  HG1 GLU A  88     -22.902 -33.264  47.041  1.00  0.00     0.049 H 
ATOM   1419  HG2 GLU A  88     -21.780 -31.993  46.790  1.00  0.00     0.049 H 
ATOM   1420  CD  GLU A  88     -21.051 -33.922  46.134  1.00108.16     0.172 C 
ATOM   1421  OE1 GLU A  88     -20.925 -34.556  45.061  1.00 84.72    -0.648 OA
ATOM   1422  OE2 GLU A  88     -20.256 -34.033  47.089  1.00107.61    -0.648 OA
ATOM   1423  N   ASP A  89     -24.824 -29.549  43.755  1.00 75.05    -0.346 N 
ATOM   1424  HN  ASP A  89     -24.679 -28.942  44.562  1.00  0.00     0.163 HD
ATOM   1425  CA  ASP A  89     -25.545 -29.007  42.603  1.00 72.36     0.098 C 
ATOM   1426  HA  ASP A  89     -25.928 -29.868  42.007  1.00  0.00     0.088 H 
ATOM   1427  C   ASP A  89     -24.717 -28.131  41.672  1.00 74.30     0.241 C 
ATOM   1428  O   ASP A  89     -25.265 -27.598  40.700  1.00 72.54    -0.271 OA
ATOM   1429  CB  ASP A  89     -26.761 -28.198  43.091  1.00 74.65     0.043 C 
ATOM   1430  HB1 ASP A  89     -26.425 -27.257  43.585  1.00  0.00     0.052 H 
ATOM   1431  HB2 ASP A  89     -27.315 -27.773  42.222  1.00  0.00     0.052 H 
ATOM   1432  CG  ASP A  89     -27.710 -28.956  43.998  1.00 85.17     0.175 C 
ATOM   1433  OD1 ASP A  89     -27.623 -30.209  44.042  1.00 84.91    -0.648 OA
ATOM   1434  OD2 ASP A  89     -28.513 -28.298  44.692  1.00 94.48    -0.648 OA
ATOM   1435  N   CYS A  90     -23.412 -28.004  41.935  1.00 70.87    -0.345 N 
ATOM   1436  HN  CYS A  90     -23.021 -28.522  42.722  1.00  0.00     0.163 HD
ATOM   1437  CA  CYS A  90     -22.521 -27.156  41.146  1.00 68.44     0.098 C 
ATOM   1438  HA  CYS A  90     -23.103 -26.757  40.283  1.00  0.00     0.088 H 
ATOM   1439  C   CYS A  90     -21.348 -27.962  40.589  1.00 70.21     0.242 C 
ATOM   1440  O   CYS A  90     -20.983 -28.980  41.159  1.00 71.61    -0.271 OA
ATOM   1441  CB  CYS A  90     -22.051 -25.969  41.983  1.00 69.25     0.013 C 
ATOM   1442  HB1 CYS A  90     -21.630 -26.317  42.955  1.00  0.00     0.053 H 
ATOM   1443  HB2 CYS A  90     -21.138 -25.512  41.536  1.00  0.00     0.053 H 
ATOM   1444  SG  CYS A  90     -23.331 -24.704  42.257  1.00 73.68    -0.095 SA
ATOM   1445  N   VAL A  91     -20.786 -27.532  39.452  1.00 64.37    -0.346 N 
ATOM   1446  HN  VAL A  91     -21.118 -26.667  39.026  1.00  0.00     0.163 HD
ATOM   1447  CA  VAL A  91     -19.709 -28.277  38.811  1.00 64.53     0.092 C 
ATOM   1448  HA  VAL A  91     -19.620 -29.253  39.343  1.00  0.00     0.088 H 
ATOM   1449  C   VAL A  91     -18.352 -27.565  38.933  1.00 64.72     0.241 C 
ATOM   1450  O   VAL A  91     -18.218 -26.376  38.642  1.00 58.01    -0.271 OA
ATOM   1451  CB  VAL A  91     -20.035 -28.591  37.324  1.00 69.11    -0.033 C 
ATOM   1452  HB  VAL A  91     -20.137 -27.624  36.778  1.00  0.00     0.042 H 
ATOM   1453  CG1 VAL A  91     -18.923 -29.396  36.662  1.00 70.29    -0.071 C 
ATOM   1454 1HG1 VAL A  91     -17.959 -28.843  36.751  1.00  0.00     0.028 H 
ATOM   1455 2HG1 VAL A  91     -19.163 -29.656  35.605  1.00  0.00     0.028 H 
ATOM   1456 3HG1 VAL A  91     -18.853 -30.432  37.069  1.00  0.00     0.028 H 
ATOM   1457  CG2 VAL A  91     -21.346 -29.343  37.203  1.00 70.12    -0.071 C 
ATOM   1458 1HG2 VAL A  91     -22.160 -28.754  37.687  1.00  0.00     0.028 H 
ATOM   1459 2HG2 VAL A  91     -21.276 -30.379  37.610  1.00  0.00     0.028 H 
ATOM   1460 3HG2 VAL A  91     -21.586 -29.603  36.146  1.00  0.00     0.028 H 
ATOM   1461  N   GLU A  92     -17.345 -28.344  39.330  1.00 63.78    -0.346 N 
ATOM   1462  HN  GLU A  92     -17.562 -29.298  39.618  1.00  0.00     0.163 HD
ATOM   1463  CA  GLU A  92     -15.960 -27.915  39.377  1.00 63.65     0.090 C 
ATOM   1464  HA  GLU A  92     -15.924 -26.828  39.132  1.00  0.00     0.087 H 
ATOM   1465  C   GLU A  92     -15.169 -28.677  38.299  1.00 68.29     0.241 C 
ATOM   1466  O   GLU A  92     -15.581 -29.754  37.873  1.00 69.50    -0.271 OA
ATOM   1467  CB  GLU A  92     -15.347 -28.114  40.773  1.00 67.10    -0.029 C 
ATOM   1468  HB1 GLU A  92     -14.426 -27.497  40.892  1.00  0.00     0.037 H 
ATOM   1469  HB2 GLU A  92     -15.987 -27.645  41.556  1.00  0.00     0.037 H 
ATOM   1470  CG  GLU A  92     -15.067 -29.567  41.107  1.00 77.73     0.018 C 
ATOM   1471  HG1 GLU A  92     -16.038 -30.092  41.260  1.00  0.00     0.049 H 
ATOM   1472  HG2 GLU A  92     -14.684 -30.077  40.192  1.00  0.00     0.049 H 
ATOM   1473  CD  GLU A  92     -14.149 -29.895  42.266  1.00 90.34     0.172 C 
ATOM   1474  OE1 GLU A  92     -13.892 -31.106  42.438  1.00 83.00    -0.648 OA
ATOM   1475  OE2 GLU A  92     -13.636 -28.982  42.951  1.00 73.53    -0.648 OA
ATOM   1476  N   ILE A  93     -14.053 -28.114  37.854  1.00 64.15    -0.346 N 
ATOM   1477  HN  ILE A  93     -13.775 -27.201  38.215  1.00  0.00     0.163 HD
ATOM   1478  CA  ILE A  93     -13.215 -28.776  36.857  1.00 64.39     0.092 C 
ATOM   1479  HA  ILE A  93     -13.696 -29.752  36.613  1.00  0.00     0.088 H 
ATOM   1480  C   ILE A  93     -11.873 -29.080  37.496  1.00 71.05     0.241 C 
ATOM   1481  O   ILE A  93     -11.377 -28.277  38.290  1.00 68.76    -0.271 OA
ATOM   1482  CB  ILE A  93     -13.094 -27.972  35.528  1.00 64.20    -0.030 C 
ATOM   1483  HB  ILE A  93     -14.130 -27.674  35.245  1.00  0.00     0.043 H 
ATOM   1484  CG1 ILE A  93     -12.566 -28.868  34.377  1.00 65.96    -0.063 C 
ATOM   1485 1HG1 ILE A  93     -11.496 -29.126  34.556  1.00  0.00     0.033 H 
ATOM   1486 2HG1 ILE A  93     -13.028 -29.881  34.441  1.00  0.00     0.033 H 
ATOM   1487  CG2 ILE A  93     -12.295 -26.671  35.679  1.00 62.26    -0.071 C 
ATOM   1488 1HG2 ILE A  93     -12.208 -26.096  34.728  1.00  0.00     0.028 H 
ATOM   1489 2HG2 ILE A  93     -11.288 -26.872  36.114  1.00  0.00     0.028 H 
ATOM   1490 3HG2 ILE A  93     -12.722 -26.035  36.490  1.00  0.00     0.028 H 
ATOM   1491  CD1 ILE A  93     -12.734 -28.316  32.996  1.00 70.88    -0.076 C 
ATOM   1492 1HD1 ILE A  93     -12.354 -28.960  32.169  1.00  0.00     0.027 H 
ATOM   1493 2HD1 ILE A  93     -12.272 -27.303  32.932  1.00  0.00     0.027 H 
ATOM   1494 3HD1 ILE A  93     -13.804 -28.058  32.817  1.00  0.00     0.027 H 
ATOM   1495  N   TYR A  94     -11.297 -30.239  37.160  1.00 72.72    -0.346 N 
ATOM   1496  HN  TYR A  94     -11.777 -30.853  36.502  1.00  0.00     0.163 HD
ATOM   1497  CA  TYR A  94     -10.010 -30.659  37.698  1.00 76.56     0.093 C 
ATOM   1498  HA  TYR A  94      -9.920 -30.242  38.728  1.00  0.00     0.088 H 
ATOM   1499  C   TYR A  94      -8.854 -30.116  36.875  1.00 83.78     0.241 C 
ATOM   1500  O   TYR A  94      -8.684 -30.497  35.727  1.00 85.92    -0.271 OA
ATOM   1501  CB  TYR A  94      -9.940 -32.183  37.803  1.00 81.37    -0.014 C 
ATOM   1502  HB1 TYR A  94      -8.885 -32.521  37.931  1.00  0.00     0.043 H 
ATOM   1503  HB2 TYR A  94     -10.169 -32.657  36.820  1.00  0.00     0.043 H 
ATOM   1504  CG  TYR A  94     -10.823 -32.757  38.893  1.00 82.85    -0.056 A 
ATOM   1505  CD1 TYR A  94     -10.895 -32.158  40.150  1.00 83.76    -0.074 A 
ATOM   1506  HD1 TYR A  94     -10.353 -31.214  40.330  1.00  0.00     0.084 H 
ATOM   1507  CD2 TYR A  94     -11.521 -33.945  38.697  1.00 85.83    -0.074 A 
ATOM   1508  HD2 TYR A  94     -11.470 -34.447  37.716  1.00  0.00     0.084 H 
ATOM   1509  CE1 TYR A  94     -11.636 -32.726  41.182  1.00 85.36    -0.051 A 
ATOM   1510  HE1 TYR A  94     -11.663 -32.245  42.174  1.00  0.00     0.087 H 
ATOM   1511  CE2 TYR A  94     -12.284 -34.513  39.717  1.00 88.48    -0.051 A 
ATOM   1512  HE2 TYR A  94     -12.841 -35.448  39.537  1.00  0.00     0.087 H 
ATOM   1513  CZ  TYR A  94     -12.340 -33.898  40.957  1.00 94.82     0.065 A 
ATOM   1514  OH  TYR A  94     -13.101 -34.453  41.956  1.00 98.49    -0.361 OA
ATOM   1515  HH  TYR A  94     -13.584 -35.257  41.802  1.00  0.00     0.217 HD
ATOM   1516  N   ILE A  95      -8.078 -29.193  37.451  1.00 79.52    -0.346 N 
ATOM   1517  HN  ILE A  95      -8.303 -28.886  38.397  1.00  0.00     0.163 HD
ATOM   1518  CA  ILE A  95      -6.919 -28.605  36.780  1.00 78.36     0.092 C 
ATOM   1519  HA  ILE A  95      -6.883 -28.992  35.735  1.00  0.00     0.088 H 
ATOM   1520  C   ILE A  95      -5.686 -29.094  37.516  1.00 86.05     0.241 C 
ATOM   1521  O   ILE A  95      -5.620 -28.940  38.739  1.00 86.88    -0.271 OA
ATOM   1522  CB  ILE A  95      -7.004 -27.050  36.726  1.00 77.88    -0.030 C 
ATOM   1523  HB  ILE A  95      -7.203 -26.709  37.769  1.00  0.00     0.043 H 
ATOM   1524  CG1 ILE A  95      -8.194 -26.536  35.860  1.00 75.06    -0.063 C 
ATOM   1525 1HG1 ILE A  95      -8.299 -25.438  36.022  1.00  0.00     0.033 H 
ATOM   1526 2HG1 ILE A  95      -9.143 -26.919  36.303  1.00  0.00     0.033 H 
ATOM   1527  CG2 ILE A  95      -5.675 -26.403  36.304  1.00 78.49    -0.071 C 
ATOM   1528 1HG2 ILE A  95      -5.736 -25.290  36.265  1.00  0.00     0.028 H 
ATOM   1529 2HG2 ILE A  95      -5.316 -26.819  35.334  1.00  0.00     0.028 H 
ATOM   1530 3HG2 ILE A  95      -4.839 -26.737  36.962  1.00  0.00     0.028 H 
ATOM   1531  CD1 ILE A  95      -8.221 -26.820  34.284  1.00 77.70    -0.076 C 
ATOM   1532 1HD1 ILE A  95      -9.072 -26.452  33.665  1.00  0.00     0.027 H 
ATOM   1533 2HD1 ILE A  95      -8.116 -27.918  34.122  1.00  0.00     0.027 H 
ATOM   1534 3HD1 ILE A  95      -7.272 -26.437  33.841  1.00  0.00     0.027 H 
ATOM   1535  N   LYS A  96      -4.737 -29.709  36.774  1.00 85.23    -0.346 N 
ATOM   1536  HN  LYS A  96      -4.937 -29.819  35.780  1.00  0.00     0.163 HD
ATOM   1537  CA  LYS A  96      -3.447 -30.237  37.246  1.00 89.32     0.089 C 
ATOM   1538  HA  LYS A  96      -3.009 -30.825  36.406  1.00  0.00     0.087 H 
ATOM   1539  C   LYS A  96      -3.591 -31.212  38.459  1.00 99.37     0.241 C 
ATOM   1540  O   LYS A  96      -2.743 -31.231  39.352  1.00103.13    -0.271 OA
ATOM   1541  CB  LYS A  96      -2.467 -29.083  37.548  1.00 89.82    -0.038 C 
ATOM   1542  HB1 LYS A  96      -2.926 -28.342  38.243  1.00  0.00     0.036 H 
ATOM   1543  HB2 LYS A  96      -1.623 -29.434  38.187  1.00  0.00     0.036 H 
ATOM   1544  CG  LYS A  96      -1.946 -28.396  36.284  1.00 85.29    -0.061 C 
ATOM   1545  HG1 LYS A  96      -1.517 -29.132  35.565  1.00  0.00     0.033 H 
ATOM   1546  HG2 LYS A  96      -2.781 -28.008  35.655  1.00  0.00     0.033 H 
ATOM   1547  CD  LYS A  96      -0.947 -27.300  36.624  1.00 88.24    -0.043 C 
ATOM   1548  HD1 LYS A  96      -0.265 -27.635  37.440  1.00  0.00     0.035 H 
ATOM   1549  HD2 LYS A  96      -1.458 -26.453  37.139  1.00  0.00     0.035 H 
ATOM   1550  CE  LYS A  96      -0.149 -26.795  35.442  1.00 89.63     0.080 C 
ATOM   1551  HE1 LYS A  96       0.232 -27.654  34.841  1.00  0.00     0.075 H 
ATOM   1552  HE2 LYS A  96       0.815 -26.356  35.789  1.00  0.00     0.075 H 
ATOM   1553  NZ  LYS A  96      -0.855 -25.842  34.572  1.00 86.82    -0.079 N 
ATOM   1554  HZ1 LYS A  96      -0.317 -25.502  33.775  1.00  0.00     0.274 HD
ATOM   1555  HZ2 LYS A  96      -1.204 -25.057  35.122  1.00  0.00     0.274 HD
ATOM   1556  HZ3 LYS A  96      -1.737 -26.244  34.254  1.00  0.00     0.274 HD
ATOM   1557  N   ARG A  97      -4.646 -32.040  38.449  1.00 96.69    -0.346 N 
ATOM   1558  HN  ARG A  97      -5.314 -31.951  37.683  1.00  0.00     0.163 HD
ATOM   1559  CA  ARG A  97      -4.902 -33.061  39.463  1.00100.79     0.089 C 
ATOM   1560  HA  ARG A  97      -4.533 -32.696  40.450  1.00  0.00     0.087 H 
ATOM   1561  C   ARG A  97      -4.130 -34.326  39.075  1.00111.45     0.241 C 
ATOM   1562  O   ARG A  97      -3.888 -34.539  37.884  1.00110.76    -0.271 OA
ATOM   1563  CB  ARG A  97      -6.412 -33.326  39.556  1.00 97.68    -0.036 C 
ATOM   1564  HB1 ARG A  97      -6.954 -32.359  39.681  1.00  0.00     0.036 H 
ATOM   1565  HB2 ARG A  97      -6.796 -33.649  38.561  1.00  0.00     0.036 H 
ATOM   1566  CG  ARG A  97      -6.874 -34.314  40.629  1.00104.41    -0.048 C 
ATOM   1567  HG1 ARG A  97      -6.406 -34.136  41.625  1.00  0.00     0.035 H 
ATOM   1568  HG2 ARG A  97      -6.484 -35.347  40.476  1.00  0.00     0.035 H 
ATOM   1569  CD  ARG A  97      -8.369 -34.242  40.654  1.00102.70     0.009 C 
ATOM   1570  HD1 ARG A  97      -8.770 -34.330  39.617  1.00  0.00     0.064 H 
ATOM   1571  HD2 ARG A  97      -8.694 -33.206  40.907  1.00  0.00     0.064 H 
ATOM   1572  NE  ARG A  97      -9.041 -35.201  41.529  1.00102.41    -0.227 N 
ATOM   1573  HE  ARG A  97      -9.183 -34.937  42.504  1.00  0.00     0.177 HD
ATOM   1574  CZ  ARG A  97      -9.480 -36.394  41.140  1.00113.08     0.665 C 
ATOM   1575  NH1 ARG A  97      -9.257 -36.821  39.904  1.00100.48    -0.235 N 
ATOM   1576 1HH1 ARG A  97      -9.594 -37.736  39.606  1.00  0.00     0.174 HD
ATOM   1577 2HH1 ARG A  97      -8.760 -36.217  39.249  1.00  0.00     0.174 HD
ATOM   1578  NH2 ARG A  97     -10.125 -37.178  41.990  1.00 96.51    -0.235 N 
ATOM   1579 1HH2 ARG A  97     -10.462 -38.093  41.692  1.00  0.00     0.174 HD
ATOM   1580 2HH2 ARG A  97     -10.296 -36.850  42.940  1.00  0.00     0.174 HD
ATOM   1581  N   GLU A  98      -3.753 -35.164  40.073  1.00113.98    -0.346 N 
ATOM   1582  HN  GLU A  98      -4.015 -34.911  41.026  1.00  0.00     0.163 HD
ATOM   1583  CA  GLU A  98      -2.993 -36.412  39.883  1.00120.41     0.090 C 
ATOM   1584  HA  GLU A  98      -1.993 -36.130  39.478  1.00  0.00     0.087 H 
ATOM   1585  C   GLU A  98      -3.642 -37.379  38.865  1.00126.51     0.241 C 
ATOM   1586  O   GLU A  98      -2.922 -38.078  38.148  1.00130.84    -0.271 OA
ATOM   1587  CB  GLU A  98      -2.754 -37.139  41.217  1.00127.51    -0.029 C 
ATOM   1588  HB1 GLU A  98      -2.460 -38.197  41.026  1.00  0.00     0.037 H 
ATOM   1589  HB2 GLU A  98      -1.823 -36.757  41.697  1.00  0.00     0.037 H 
ATOM   1590  CG  GLU A  98      -3.906 -37.092  42.210  1.00136.81     0.018 C 
ATOM   1591  HG1 GLU A  98      -4.681 -37.851  41.951  1.00  0.00     0.049 H 
ATOM   1592  HG2 GLU A  98      -4.505 -36.161  42.075  1.00  0.00     0.049 H 
ATOM   1593  CD  GLU A  98      -3.469 -37.244  43.654  1.00156.93     0.172 C 
ATOM   1594  OE1 GLU A  98      -2.859 -38.286  43.985  1.00145.09    -0.648 OA
ATOM   1595  OE2 GLU A  98      -3.725 -36.313  44.453  1.00149.44    -0.648 OA
ATOM   1596  N   LYS A  99      -4.985 -37.409  38.813  1.00119.58    -0.346 N 
ATOM   1597  HN  LYS A  99      -5.489 -36.814  39.470  1.00  0.00     0.163 HD
ATOM   1598  CA  LYS A  99      -5.791 -38.224  37.892  1.00119.88     0.089 C 
ATOM   1599  HA  LYS A  99      -5.158 -38.523  37.024  1.00  0.00     0.087 H 
ATOM   1600  C   LYS A  99      -6.975 -37.392  37.384  1.00117.33     0.241 C 
ATOM   1601  O   LYS A  99      -7.300 -36.371  37.991  1.00112.83    -0.271 OA
ATOM   1602  CB  LYS A  99      -6.300 -39.494  38.602  1.00127.36    -0.038 C 
ATOM   1603  HB1 LYS A  99      -5.589 -39.799  39.405  1.00  0.00     0.036 H 
ATOM   1604  HB2 LYS A  99      -7.198 -39.258  39.219  1.00  0.00     0.036 H 
ATOM   1605  CG  LYS A  99      -6.592 -40.684  37.668  1.00145.74    -0.061 C 
ATOM   1606  HG1 LYS A  99      -7.324 -40.402  36.875  1.00  0.00     0.033 H 
ATOM   1607  HG2 LYS A  99      -5.711 -40.915  37.025  1.00  0.00     0.033 H 
ATOM   1608  CD  LYS A  99      -7.061 -41.935  38.436  1.00159.39    -0.043 C 
ATOM   1609  HD1 LYS A  99      -7.113 -41.720  39.529  1.00  0.00     0.035 H 
ATOM   1610  HD2 LYS A  99      -6.263 -42.714  38.430  1.00  0.00     0.035 H 
ATOM   1611  CE  LYS A  99      -8.376 -42.525  37.952  1.00164.56     0.080 C 
ATOM   1612  HE1 LYS A  99      -9.099 -41.719  37.686  1.00  0.00     0.075 H 
ATOM   1613  HE2 LYS A  99      -8.932 -42.999  38.794  1.00  0.00     0.075 H 
ATOM   1614  NZ  LYS A  99      -8.208 -43.482  36.821  1.00174.00    -0.079 N 
ATOM   1615  HZ1 LYS A  99      -9.090 -43.878  36.496  1.00  0.00     0.274 HD
ATOM   1616  HZ2 LYS A  99      -7.547 -44.219  37.064  1.00  0.00     0.274 HD
ATOM   1617  HZ3 LYS A  99      -7.699 -43.048  36.051  1.00  0.00     0.274 HD
ATOM   1618  N   ASP A 100      -7.614 -37.835  36.280  1.00113.35    -0.346 N 
ATOM   1619  HN  ASP A 100      -7.210 -38.653  35.823  1.00  0.00     0.163 HD
ATOM   1620  CA  ASP A 100      -8.826 -37.275  35.659  1.00108.18     0.098 C 
ATOM   1621  HA  ASP A 100      -8.954 -37.781  34.674  1.00  0.00     0.088 H 
ATOM   1622  C   ASP A 100      -8.727 -35.741  35.379  1.00105.45     0.241 C 
ATOM   1623  O   ASP A 100      -9.663 -34.976  35.658  1.00101.20    -0.271 OA
ATOM   1624  CB  ASP A 100     -10.069 -37.631  36.520  1.00109.79     0.043 C 
ATOM   1625  HB1 ASP A 100     -10.216 -36.873  37.324  1.00  0.00     0.052 H 
ATOM   1626  HB2 ASP A 100     -11.006 -37.473  35.936  1.00  0.00     0.052 H 
ATOM   1627  CG  ASP A 100     -10.040 -39.042  37.114  1.00121.68     0.175 C 
ATOM   1628  OD1 ASP A 100      -9.825 -40.013  36.344  1.00124.20    -0.648 OA
ATOM   1629  OD2 ASP A 100     -10.277 -39.178  38.335  1.00128.19    -0.648 OA
ATOM   1630  N   VAL A 101      -7.589 -35.325  34.778  1.00101.99    -0.346 N 
ATOM   1631  HN  VAL A 101      -6.882 -36.032  34.577  1.00  0.00     0.163 HD
ATOM   1632  CA  VAL A 101      -7.286 -33.938  34.390  1.00 97.52     0.092 C 
ATOM   1633  HA  VAL A 101      -7.323 -33.310  35.311  1.00  0.00     0.088 H 
ATOM   1634  C   VAL A 101      -8.367 -33.413  33.414  1.00 96.09     0.241 C 
ATOM   1635  O   VAL A 101      -8.736 -34.106  32.461  1.00 97.23    -0.271 OA
ATOM   1636  CB  VAL A 101      -5.841 -33.839  33.801  1.00103.77    -0.033 C 
ATOM   1637  HB  VAL A 101      -5.626 -34.796  33.270  1.00  0.00     0.042 H 
ATOM   1638  CG1 VAL A 101      -5.691 -32.706  32.790  1.00100.42    -0.071 C 
ATOM   1639 1HG1 VAL A 101      -6.444 -32.817  31.976  1.00  0.00     0.028 H 
ATOM   1640 2HG1 VAL A 101      -4.652 -32.638  32.391  1.00  0.00     0.028 H 
ATOM   1641 3HG1 VAL A 101      -5.746 -31.704  33.275  1.00  0.00     0.028 H 
ATOM   1642  CG2 VAL A 101      -4.815 -33.688  34.910  1.00105.27    -0.071 C 
ATOM   1643 1HG2 VAL A 101      -4.925 -34.516  35.649  1.00  0.00     0.028 H 
ATOM   1644 2HG2 VAL A 101      -4.870 -32.686  35.395  1.00  0.00     0.028 H 
ATOM   1645 3HG2 VAL A 101      -3.776 -33.620  34.511  1.00  0.00     0.028 H 
ATOM   1646  N   GLY A 102      -8.894 -32.230  33.719  1.00 87.27    -0.351 N 
ATOM   1647  HN  GLY A 102      -8.580 -31.780  34.579  1.00  0.00     0.163 HD
ATOM   1648  CA  GLY A 102      -9.889 -31.529  32.912  1.00 83.41     0.069 C 
ATOM   1649  HA1 GLY A 102      -9.525 -31.435  31.862  1.00  0.00     0.078 H 
ATOM   1650  HA2 GLY A 102      -9.926 -30.455  33.209  1.00  0.00     0.078 H 
ATOM   1651  C   GLY A 102     -11.282 -32.109  32.919  1.00 85.16     0.236 C 
ATOM   1652  O   GLY A 102     -12.125 -31.679  32.129  1.00 83.85    -0.272 OA
ATOM   1653  N   MET A 103     -11.538 -33.071  33.818  1.00 82.27    -0.346 N 
ATOM   1654  HN  MET A 103     -10.781 -33.372  34.432  1.00  0.00     0.163 HD
ATOM   1655  CA  MET A 103     -12.843 -33.711  33.965  1.00 81.45     0.090 C 
ATOM   1656  HA  MET A 103     -13.406 -33.553  33.016  1.00  0.00     0.087 H 
ATOM   1657  C   MET A 103     -13.629 -33.036  35.089  1.00 79.28     0.241 C 
ATOM   1658  O   MET A 103     -13.045 -32.329  35.914  1.00 77.74    -0.271 OA
ATOM   1659  CB  MET A 103     -12.707 -35.221  34.180  1.00 88.43    -0.030 C 
ATOM   1660  HB1 MET A 103     -11.898 -35.452  34.912  1.00  0.00     0.037 H 
ATOM   1661  HB2 MET A 103     -13.579 -35.627  34.744  1.00  0.00     0.037 H 
ATOM   1662  CG  MET A 103     -12.501 -35.964  32.892  1.00 94.88    -0.021 C 
ATOM   1663  HG1 MET A 103     -11.760 -35.444  32.241  1.00  0.00     0.049 H 
ATOM   1664  HG2 MET A 103     -13.398 -35.888  32.235  1.00  0.00     0.049 H 
ATOM   1665  SD  MET A 103     -12.038 -37.678  33.164  1.00105.76    -0.173 SA
ATOM   1666  CE  MET A 103     -11.658 -38.163  31.488  1.00105.89    -0.035 C 
ATOM   1667  HE1 MET A 103     -11.371 -39.227  31.657  1.00  0.00     0.041 H 
ATOM   1668  HE2 MET A 103     -10.906 -37.534  30.958  1.00  0.00     0.041 H 
ATOM   1669  HE3 MET A 103     -12.463 -37.990  30.737  1.00  0.00     0.041 H 
ATOM   1670  N   TRP A 104     -14.954 -33.218  35.086  1.00 72.34    -0.346 N 
ATOM   1671  HN  TRP A 104     -15.353 -33.851  34.393  1.00  0.00     0.163 HD
ATOM   1672  CA  TRP A 104     -15.853 -32.561  36.017  1.00 69.11     0.093 C 
ATOM   1673  HA  TRP A 104     -15.381 -31.601  36.331  1.00  0.00     0.088 H 
ATOM   1674  C   TRP A 104     -16.174 -33.352  37.262  1.00 75.76     0.241 C 
ATOM   1675  O   TRP A 104     -16.171 -34.588  37.256  1.00 78.57    -0.271 OA
ATOM   1676  CB  TRP A 104     -17.168 -32.233  35.319  1.00 65.93    -0.012 C 
ATOM   1677  HB1 TRP A 104     -17.833 -31.662  36.008  1.00  0.00     0.044 H 
ATOM   1678  HB2 TRP A 104     -17.771 -33.162  35.186  1.00  0.00     0.044 H 
ATOM   1679  CG  TRP A 104     -17.044 -31.509  34.007  1.00 65.00    -0.028 A 
ATOM   1680  CD1 TRP A 104     -15.954 -30.852  33.509  1.00 66.94    -0.015 A 
ATOM   1681  HD1 TRP A 104     -14.987 -30.748  34.029  1.00  0.00     0.112 H 
ATOM   1682  CD2 TRP A 104     -18.070 -31.387  33.024  1.00 64.45    -0.002 A 
ATOM   1683  NE1 TRP A 104     -16.239 -30.339  32.265  1.00 65.97    -0.365 N 
ATOM   1684  HE1 TRP A 104     -15.595 -29.805  31.681  1.00  0.00     0.165 HD
ATOM   1685  CE2 TRP A 104     -17.532 -30.663  31.938  1.00 67.50     0.042 A 
ATOM   1686  CE3 TRP A 104     -19.392 -31.855  32.940  1.00 66.47    -0.070 A 
ATOM   1687  HE3 TRP A 104     -19.842 -32.421  33.773  1.00  0.00     0.084 H 
ATOM   1688  CZ2 TRP A 104     -18.280 -30.369  30.797  1.00 66.65    -0.056 A 
ATOM   1689  HZ2 TRP A 104     -17.851 -29.784  29.966  1.00  0.00     0.086 H 
ATOM   1690  CZ3 TRP A 104     -20.116 -31.592  31.794  1.00 68.21    -0.082 A 
ATOM   1691  HZ3 TRP A 104     -21.143 -31.984  31.701  1.00  0.00     0.083 H 
ATOM   1692  CH2 TRP A 104     -19.572 -30.837  30.748  1.00 68.04    -0.081 A 
ATOM   1693  HH2 TRP A 104     -20.194 -30.613  29.865  1.00  0.00     0.083 H 
ATOM   1694  N   ASN A 105     -16.548 -32.612  38.316  1.00 70.59    -0.346 N 
ATOM   1695  HN  ASN A 105     -16.516 -31.597  38.222  1.00  0.00     0.163 HD
ATOM   1696  CA  ASN A 105     -16.995 -33.164  39.582  1.00 71.94     0.097 C 
ATOM   1697  HA  ASN A 105     -17.394 -34.189  39.398  1.00  0.00     0.088 H 
ATOM   1698  C   ASN A 105     -18.115 -32.309  40.175  1.00 73.19     0.241 C 
ATOM   1699  O   ASN A 105     -17.992 -31.092  40.219  1.00 69.89    -0.271 OA
ATOM   1700  CB  ASN A 105     -15.835 -33.268  40.560  1.00 73.08     0.036 C 
ATOM   1701  HB1 ASN A 105     -15.032 -33.925  40.151  1.00  0.00     0.051 H 
ATOM   1702  HB2 ASN A 105     -15.277 -32.304  40.614  1.00  0.00     0.051 H 
ATOM   1703  CG  ASN A 105     -16.248 -33.724  41.937  1.00 89.97     0.217 C 
ATOM   1704  OD1 ASN A 105     -17.113 -34.572  42.107  1.00 80.15    -0.274 OA
ATOM   1705  ND2 ASN A 105     -15.686 -33.128  42.959  1.00 85.43    -0.370 N 
ATOM   1706 1HD2 ASN A 105     -15.965 -33.436  43.890  1.00  0.00     0.159 HD
ATOM   1707 2HD2 ASN A 105     -14.965 -32.421  42.817  1.00  0.00     0.159 HD
ATOM   1708  N   ASP A 106     -19.184 -32.945  40.680  1.00 72.38    -0.345 N 
ATOM   1709  HN  ASP A 106     -19.246 -33.961  40.611  1.00  0.00     0.163 HD
ATOM   1710  CA  ASP A 106     -20.258 -32.197  41.327  1.00 70.50     0.098 C 
ATOM   1711  HA  ASP A 106     -20.386 -31.236  40.776  1.00  0.00     0.088 H 
ATOM   1712  C   ASP A 106     -19.838 -31.865  42.757  1.00 76.33     0.241 C 
ATOM   1713  O   ASP A 106     -19.216 -32.677  43.418  1.00 79.71    -0.271 OA
ATOM   1714  CB  ASP A 106     -21.601 -32.949  41.283  1.00 72.85     0.043 C 
ATOM   1715  HB1 ASP A 106     -21.947 -33.033  40.226  1.00  0.00     0.052 H 
ATOM   1716  HB2 ASP A 106     -22.404 -32.304  41.711  1.00  0.00     0.052 H 
ATOM   1717  CG  ASP A 106     -21.642 -34.315  41.941  1.00 82.37     0.175 C 
ATOM   1718  OD1 ASP A 106     -20.575 -34.953  42.068  1.00 84.34    -0.648 OA
ATOM   1719  OD2 ASP A 106     -22.749 -34.787  42.239  1.00 89.46    -0.648 OA
ATOM   1720  N   GLU A 107     -20.092 -30.640  43.189  1.00 72.21    -0.346 N 
ATOM   1721  HN  GLU A 107     -20.557 -29.994  42.551  1.00  0.00     0.163 HD
ATOM   1722  CA  GLU A 107     -19.747 -30.156  44.524  1.00 73.71     0.090 C 
ATOM   1723  HA  GLU A 107     -19.632 -31.028  45.209  1.00  0.00     0.087 H 
ATOM   1724  C   GLU A 107     -20.848 -29.274  45.035  1.00 75.97     0.241 C 
ATOM   1725  O   GLU A 107     -21.597 -28.711  44.237  1.00 72.83    -0.271 OA
ATOM   1726  CB  GLU A 107     -18.420 -29.356  44.497  1.00 74.56    -0.029 C 
ATOM   1727  HB1 GLU A 107     -18.448 -28.596  43.682  1.00  0.00     0.037 H 
ATOM   1728  HB2 GLU A 107     -18.358 -28.687  45.387  1.00  0.00     0.037 H 
ATOM   1729  CG  GLU A 107     -17.160 -30.194  44.386  1.00 85.80     0.018 C 
ATOM   1730  HG1 GLU A 107     -16.360 -29.619  43.863  1.00  0.00     0.049 H 
ATOM   1731  HG2 GLU A 107     -17.312 -31.023  43.656  1.00  0.00     0.049 H 
ATOM   1732  CD  GLU A 107     -16.637 -30.742  45.700  1.00107.17     0.172 C 
ATOM   1733  OE1 GLU A 107     -15.626 -30.196  46.195  1.00104.38    -0.648 OA
ATOM   1734  OE2 GLU A 107     -17.222 -31.718  46.227  1.00100.32    -0.648 OA
ATOM   1735  N   ARG A 108     -20.961 -29.163  46.363  1.00 75.96    -0.346 N 
ATOM   1736  HN  ARG A 108     -20.354 -29.746  46.940  1.00  0.00     0.163 HD
ATOM   1737  CA  ARG A 108     -21.893 -28.265  47.048  1.00 76.01     0.089 C 
ATOM   1738  HA  ARG A 108     -22.934 -28.476  46.709  1.00  0.00     0.087 H 
ATOM   1739  C   ARG A 108     -21.503 -26.839  46.653  1.00 77.97     0.241 C 
ATOM   1740  O   ARG A 108     -20.311 -26.519  46.644  1.00 76.44    -0.271 OA
ATOM   1741  CB  ARG A 108     -21.798 -28.456  48.568  1.00 79.48    -0.036 C 
ATOM   1742  HB1 ARG A 108     -20.745 -28.321  48.909  1.00  0.00     0.036 H 
ATOM   1743  HB2 ARG A 108     -22.283 -27.602  49.095  1.00  0.00     0.036 H 
ATOM   1744  CG  ARG A 108     -22.355 -29.782  49.085  1.00 98.21    -0.048 C 
ATOM   1745  HG1 ARG A 108     -22.060 -30.622  48.413  1.00  0.00     0.035 H 
ATOM   1746  HG2 ARG A 108     -23.462 -29.821  48.957  1.00  0.00     0.035 H 
ATOM   1747  CD  ARG A 108     -21.971 -30.085  50.521  1.00110.56     0.009 C 
ATOM   1748  HD1 ARG A 108     -22.542 -30.960  50.909  1.00  0.00     0.064 H 
ATOM   1749  HD2 ARG A 108     -20.938 -30.502  50.577  1.00  0.00     0.064 H 
ATOM   1750  NE  ARG A 108     -22.117 -28.930  51.410  1.00119.99    -0.227 N 
ATOM   1751  HE  ARG A 108     -21.772 -28.028  51.082  1.00  0.00     0.177 HD
ATOM   1752  CZ  ARG A 108     -22.671 -28.983  52.619  1.00143.82     0.665 C 
ATOM   1753  NH1 ARG A 108     -23.141 -30.133  53.095  1.00117.66    -0.235 N 
ATOM   1754 1HH1 ARG A 108     -23.074 -30.975  52.523  1.00  0.00     0.174 HD
ATOM   1755 2HH1 ARG A 108     -23.566 -30.174  54.022  1.00  0.00     0.174 HD
ATOM   1756  NH2 ARG A 108     -22.758 -27.889  53.363  1.00144.20    -0.235 N 
ATOM   1757 1HH2 ARG A 108     -22.398 -27.007  52.998  1.00  0.00     0.174 HD
ATOM   1758 2HH2 ARG A 108     -23.183 -27.930  54.290  1.00  0.00     0.174 HD
ATOM   1759  N   CYS A 109     -22.488 -25.999  46.335  1.00 74.96    -0.345 N 
ATOM   1760  HN  CYS A 109     -23.442 -26.338  46.455  1.00  0.00     0.163 HD
ATOM   1761  CA  CYS A 109     -22.326 -24.633  45.829  1.00 74.05     0.098 C 
ATOM   1762  HA  CYS A 109     -21.613 -24.682  44.973  1.00  0.00     0.088 H 
ATOM   1763  C   CYS A 109     -21.744 -23.644  46.847  1.00 77.47     0.242 C 
ATOM   1764  O   CYS A 109     -21.234 -22.591  46.444  1.00 73.13    -0.271 OA
ATOM   1765  CB  CYS A 109     -23.656 -24.138  45.278  1.00 74.87     0.013 C 
ATOM   1766  HB1 CYS A 109     -24.396 -23.998  46.100  1.00  0.00     0.053 H 
ATOM   1767  HB2 CYS A 109     -23.570 -23.084  44.925  1.00  0.00     0.053 H 
ATOM   1768  SG  CYS A 109     -24.339 -25.202  43.970  1.00 77.53    -0.095 SA
ATOM   1769  N   SER A 110     -21.799 -23.997  48.150  1.00 77.52    -0.344 N 
ATOM   1770  HN  SER A 110     -22.234 -24.892  48.376  1.00  0.00     0.163 HD
ATOM   1771  CA  SER A 110     -21.286 -23.201  49.260  1.00 80.13     0.109 C 
ATOM   1772  HA  SER A 110     -21.473 -22.126  49.031  1.00  0.00     0.090 H 
ATOM   1773  C   SER A 110     -19.773 -23.394  49.447  1.00 84.59     0.243 C 
ATOM   1774  O   SER A 110     -19.155 -22.615  50.177  1.00 87.24    -0.271 OA
ATOM   1775  CB  SER A 110     -22.029 -23.549  50.549  1.00 87.18     0.044 C 
ATOM   1776  HB1 SER A 110     -23.102 -23.251  50.500  1.00  0.00     0.077 H 
ATOM   1777  HB2 SER A 110     -21.712 -22.897  51.396  1.00  0.00     0.077 H 
ATOM   1778  OG  SER A 110     -21.881 -24.923  50.861  1.00 96.55    -0.398 OA
ATOM   1779  HG  SER A 110     -22.343 -25.139  51.662  1.00  0.00     0.209 HD
ATOM   1780  N   LYS A 111     -19.178 -24.416  48.798  1.00 79.87    -0.346 N 
ATOM   1781  HN  LYS A 111     -19.760 -25.038  48.236  1.00  0.00     0.163 HD
ATOM   1782  CA  LYS A 111     -17.728 -24.679  48.861  1.00 80.87     0.089 C 
ATOM   1783  HA  LYS A 111     -17.427 -24.744  49.933  1.00  0.00     0.087 H 
ATOM   1784  C   LYS A 111     -16.970 -23.526  48.215  1.00 82.41     0.241 C 
ATOM   1785  O   LYS A 111     -17.503 -22.908  47.301  1.00 79.63    -0.271 OA
ATOM   1786  CB  LYS A 111     -17.373 -26.006  48.174  1.00 81.82    -0.038 C 
ATOM   1787  HB1 LYS A 111     -16.279 -26.055  47.964  1.00  0.00     0.036 H 
ATOM   1788  HB2 LYS A 111     -17.768 -26.023  47.131  1.00  0.00     0.036 H 
ATOM   1789  CG  LYS A 111     -17.827 -27.250  48.937  1.00 81.91    -0.061 C 
ATOM   1790  HG1 LYS A 111     -18.170 -27.005  49.969  1.00  0.00     0.033 H 
ATOM   1791  HG2 LYS A 111     -18.785 -27.658  48.539  1.00  0.00     0.033 H 
ATOM   1792  CD  LYS A 111     -16.717 -28.296  48.937  1.00 91.21    -0.043 C 
ATOM   1793  HD1 LYS A 111     -16.039 -28.118  48.070  1.00  0.00     0.035 H 
ATOM   1794  HD2 LYS A 111     -17.143 -29.290  48.666  1.00  0.00     0.035 H 
ATOM   1795  CE  LYS A 111     -15.899 -28.427  50.196  1.00111.81     0.080 C 
ATOM   1796  HE1 LYS A 111     -16.401 -29.077  50.950  1.00  0.00     0.075 H 
ATOM   1797  HE2 LYS A 111     -15.883 -27.477  50.779  1.00  0.00     0.075 H 
ATOM   1798  NZ  LYS A 111     -14.526 -28.905  49.883  1.00122.78    -0.079 N 
ATOM   1799  HZ1 LYS A 111     -13.972 -28.994  50.735  1.00  0.00     0.274 HD
ATOM   1800  HZ2 LYS A 111     -14.066 -28.310  49.194  1.00  0.00     0.274 HD
ATOM   1801  HZ3 LYS A 111     -14.541 -29.774  49.349  1.00  0.00     0.274 HD
ATOM   1802  N   LYS A 112     -15.757 -23.209  48.690  1.00 81.00    -0.346 N 
ATOM   1803  HN  LYS A 112     -15.345 -23.773  49.433  1.00  0.00     0.163 HD
ATOM   1804  CA  LYS A 112     -15.014 -22.064  48.157  1.00 78.70     0.089 C 
ATOM   1805  HA  LYS A 112     -15.741 -21.419  47.611  1.00  0.00     0.087 H 
ATOM   1806  C   LYS A 112     -13.955 -22.505  47.157  1.00 80.49     0.241 C 
ATOM   1807  O   LYS A 112     -13.030 -23.238  47.509  1.00 82.54    -0.271 OA
ATOM   1808  CB  LYS A 112     -14.405 -21.215  49.291  1.00 85.46    -0.038 C 
ATOM   1809  HB1 LYS A 112     -13.677 -20.474  48.887  1.00  0.00     0.036 H 
ATOM   1810  HB2 LYS A 112     -13.714 -21.825  49.919  1.00  0.00     0.036 H 
ATOM   1811  CG  LYS A 112     -15.460 -20.530  50.150  1.00 99.28    -0.061 C 
ATOM   1812  HG1 LYS A 112     -16.230 -20.020  49.525  1.00  0.00     0.033 H 
ATOM   1813  HG2 LYS A 112     -16.118 -21.271  50.660  1.00  0.00     0.033 H 
ATOM   1814  CD  LYS A 112     -14.823 -19.575  51.140  1.00116.92    -0.043 C 
ATOM   1815  HD1 LYS A 112     -14.660 -18.571  50.682  1.00  0.00     0.035 H 
ATOM   1816  HD2 LYS A 112     -13.762 -19.854  51.342  1.00  0.00     0.035 H 
ATOM   1817  CE  LYS A 112     -15.609 -19.467  52.420  1.00136.14     0.080 C 
ATOM   1818  HE1 LYS A 112     -15.916 -20.470  52.797  1.00  0.00     0.075 H 
ATOM   1819  HE2 LYS A 112     -16.621 -19.033  52.243  1.00  0.00     0.075 H 
ATOM   1820  NZ  LYS A 112     -14.862 -18.704  53.451  1.00153.04    -0.079 N 
ATOM   1821  HZ1 LYS A 112     -15.394 -18.631  54.318  1.00  0.00     0.274 HD
ATOM   1822  HZ2 LYS A 112     -14.581 -17.786  53.106  1.00  0.00     0.274 HD
ATOM   1823  HZ3 LYS A 112     -13.937 -19.101  53.613  1.00  0.00     0.274 HD
ATOM   1824  N   LYS A 113     -14.118 -22.075  45.885  1.00 73.61    -0.346 N 
ATOM   1825  HN  LYS A 113     -14.922 -21.480  45.684  1.00  0.00     0.163 HD
ATOM   1826  CA  LYS A 113     -13.215 -22.407  44.772  1.00 70.24     0.089 C 
ATOM   1827  HA  LYS A 113     -12.262 -22.801  45.196  1.00  0.00     0.087 H 
ATOM   1828  C   LYS A 113     -12.897 -21.165  43.937  1.00 71.90     0.241 C 
ATOM   1829  O   LYS A 113     -13.630 -20.181  44.008  1.00 71.22    -0.271 OA
ATOM   1830  CB  LYS A 113     -13.838 -23.496  43.875  1.00 69.12    -0.038 C 
ATOM   1831  HB1 LYS A 113     -14.654 -23.070  43.246  1.00  0.00     0.036 H 
ATOM   1832  HB2 LYS A 113     -13.126 -23.802  43.073  1.00  0.00     0.036 H 
ATOM   1833  CG  LYS A 113     -14.332 -24.709  44.647  1.00 69.87    -0.061 C 
ATOM   1834  HG1 LYS A 113     -13.531 -25.099  45.317  1.00  0.00     0.033 H 
ATOM   1835  HG2 LYS A 113     -15.086 -24.406  45.411  1.00  0.00     0.033 H 
ATOM   1836  CD  LYS A 113     -14.874 -25.807  43.778  1.00 68.85    -0.043 C 
ATOM   1837  HD1 LYS A 113     -15.650 -25.445  43.064  1.00  0.00     0.035 H 
ATOM   1838  HD2 LYS A 113     -14.132 -26.165  43.027  1.00  0.00     0.035 H 
ATOM   1839  CE  LYS A 113     -15.379 -26.917  44.670  1.00 77.15     0.080 C 
ATOM   1840  HE1 LYS A 113     -16.073 -27.593  44.119  1.00  0.00     0.075 H 
ATOM   1841  HE2 LYS A 113     -16.086 -26.527  45.439  1.00  0.00     0.075 H 
ATOM   1842  NZ  LYS A 113     -14.267 -27.683  45.299  1.00 80.54    -0.079 N 
ATOM   1843  HZ1 LYS A 113     -14.608 -28.432  45.901  1.00  0.00     0.274 HD
ATOM   1844  HZ2 LYS A 113     -13.632 -27.064  45.803  1.00  0.00     0.274 HD
ATOM   1845  HZ3 LYS A 113     -13.621 -28.040  44.595  1.00  0.00     0.274 HD
ATOM   1846  N   LEU A 114     -11.807 -21.198  43.157  1.00 67.69    -0.346 N 
ATOM   1847  HN  LEU A 114     -11.204 -22.020  43.180  1.00  0.00     0.163 HD
ATOM   1848  CA  LEU A 114     -11.459 -20.078  42.269  1.00 66.27     0.089 C 
ATOM   1849  HA  LEU A 114     -11.532 -19.132  42.855  1.00  0.00     0.087 H 
ATOM   1850  C   LEU A 114     -12.455 -20.004  41.113  1.00 66.05     0.241 C 
ATOM   1851  O   LEU A 114     -12.928 -21.028  40.625  1.00 63.28    -0.271 OA
ATOM   1852  CB  LEU A 114     -10.025 -20.191  41.710  1.00 66.04    -0.035 C 
ATOM   1853  HB1 LEU A 114      -9.799 -19.289  41.095  1.00  0.00     0.037 H 
ATOM   1854  HB2 LEU A 114      -9.997 -20.989  40.932  1.00  0.00     0.037 H 
ATOM   1855  CG  LEU A 114      -8.881 -20.420  42.709  1.00 73.78    -0.059 C 
ATOM   1856  HG  LEU A 114      -9.054 -21.396  43.221  1.00  0.00     0.038 H 
ATOM   1857  CD1 LEU A 114      -7.549 -20.488  41.995  1.00 73.59    -0.073 C 
ATOM   1858 1HD1 LEU A 114      -7.589 -21.288  41.219  1.00  0.00     0.028 H 
ATOM   1859 2HD1 LEU A 114      -6.697 -20.626  42.701  1.00  0.00     0.028 H 
ATOM   1860 3HD1 LEU A 114      -7.245 -19.502  41.572  1.00  0.00     0.028 H 
ATOM   1861  CD2 LEU A 114      -8.827 -19.328  43.769  1.00 78.85    -0.073 C 
ATOM   1862 1HD2 LEU A 114      -9.809 -19.278  44.295  1.00  0.00     0.028 H 
ATOM   1863 2HD2 LEU A 114      -8.523 -18.342  43.346  1.00  0.00     0.028 H 
ATOM   1864 3HD2 LEU A 114      -7.975 -19.466  44.475  1.00  0.00     0.028 H 
ATOM   1865  N   ALA A 115     -12.813 -18.790  40.726  1.00 62.43    -0.346 N 
ATOM   1866  HN  ALA A 115     -12.443 -17.987  41.234  1.00  0.00     0.163 HD
ATOM   1867  CA  ALA A 115     -13.710 -18.553  39.608  1.00 60.25     0.086 C 
ATOM   1868  HA  ALA A 115     -14.530 -19.309  39.619  1.00  0.00     0.086 H 
ATOM   1869  C   ALA A 115     -12.914 -18.678  38.312  1.00 61.88     0.240 C 
ATOM   1870  O   ALA A 115     -11.810 -18.123  38.231  1.00 61.63    -0.271 OA
ATOM   1871  CB  ALA A 115     -14.299 -17.160  39.730  1.00 62.36    -0.049 C 
ATOM   1872  HB1 ALA A 115     -14.881 -17.069  40.677  1.00  0.00     0.030 H 
ATOM   1873  HB2 ALA A 115     -14.910 -16.887  38.838  1.00  0.00     0.030 H 
ATOM   1874  HB3 ALA A 115     -13.518 -16.369  39.643  1.00  0.00     0.030 H 
ATOM   1875  N   LEU A 116     -13.430 -19.441  37.330  1.00 56.71    -0.346 N 
ATOM   1876  HN  LEU A 116     -14.303 -19.938  37.510  1.00  0.00     0.163 HD
ATOM   1877  CA  LEU A 116     -12.801 -19.594  36.015  1.00 55.38     0.089 C 
ATOM   1878  HA  LEU A 116     -11.830 -19.047  36.038  1.00  0.00     0.087 H 
ATOM   1879  C   LEU A 116     -13.717 -18.888  34.970  1.00 57.79     0.241 C 
ATOM   1880  O   LEU A 116     -14.792 -19.392  34.613  1.00 57.84    -0.271 OA
ATOM   1881  CB  LEU A 116     -12.495 -21.086  35.703  1.00 53.56    -0.035 C 
ATOM   1882  HB1 LEU A 116     -11.816 -21.478  36.495  1.00  0.00     0.037 H 
ATOM   1883  HB2 LEU A 116     -13.420 -21.680  35.887  1.00  0.00     0.037 H 
ATOM   1884  CG  LEU A 116     -11.920 -21.492  34.322  1.00 57.70    -0.059 C 
ATOM   1885  HG  LEU A 116     -12.748 -21.355  33.588  1.00  0.00     0.038 H 
ATOM   1886  CD1 LEU A 116     -10.768 -20.595  33.840  1.00 59.34    -0.073 C 
ATOM   1887 1HD1 LEU A 116     -11.031 -19.512  33.866  1.00  0.00     0.028 H 
ATOM   1888 2HD1 LEU A 116     -10.420 -20.899  32.825  1.00  0.00     0.028 H 
ATOM   1889 3HD1 LEU A 116      -9.835 -20.796  34.417  1.00  0.00     0.028 H 
ATOM   1890  CD2 LEU A 116     -11.561 -22.971  34.286  1.00 57.28    -0.073 C 
ATOM   1891 1HD2 LEU A 116     -12.396 -23.621  34.636  1.00  0.00     0.028 H 
ATOM   1892 2HD2 LEU A 116     -10.628 -23.172  34.863  1.00  0.00     0.028 H 
ATOM   1893 3HD2 LEU A 116     -11.213 -23.275  33.271  1.00  0.00     0.028 H 
ATOM   1894  N   CYS A 117     -13.305 -17.658  34.565  1.00 53.83    -0.345 N 
ATOM   1895  HN  CYS A 117     -12.401 -17.337  34.913  1.00  0.00     0.163 HD
ATOM   1896  CA  CYS A 117     -14.036 -16.747  33.675  1.00 56.18     0.098 C 
ATOM   1897  HA  CYS A 117     -15.103 -17.071  33.667  1.00  0.00     0.088 H 
ATOM   1898  C   CYS A 117     -13.535 -16.778  32.231  1.00 58.98     0.242 C 
ATOM   1899  O   CYS A 117     -12.354 -17.043  31.971  1.00 56.92    -0.271 OA
ATOM   1900  CB  CYS A 117     -13.995 -15.312  34.207  1.00 60.21     0.013 C 
ATOM   1901  HB1 CYS A 117     -13.026 -14.832  33.935  1.00  0.00     0.053 H 
ATOM   1902  HB2 CYS A 117     -14.702 -14.671  33.630  1.00  0.00     0.053 H 
ATOM   1903  SG  CYS A 117     -14.301 -15.131  35.983  1.00 66.88    -0.095 SA
ATOM   1904  N   TYR A 118     -14.409 -16.400  31.308  1.00 58.14    -0.346 N 
ATOM   1905  HN  TYR A 118     -15.375 -16.229  31.587  1.00  0.00     0.163 HD
ATOM   1906  CA  TYR A 118     -14.041 -16.220  29.910  1.00 58.39     0.093 C 
ATOM   1907  HA  TYR A 118     -12.970 -15.912  29.886  1.00  0.00     0.088 H 
ATOM   1908  C   TYR A 118     -14.844 -15.103  29.283  1.00 63.40     0.241 C 
ATOM   1909  O   TYR A 118     -15.914 -14.730  29.755  1.00 64.19    -0.271 OA
ATOM   1910  CB  TYR A 118     -14.164 -17.514  29.089  1.00 59.70    -0.014 C 
ATOM   1911  HB1 TYR A 118     -13.949 -18.391  29.743  1.00  0.00     0.043 H 
ATOM   1912  HB2 TYR A 118     -13.315 -17.580  28.370  1.00  0.00     0.043 H 
ATOM   1913  CG  TYR A 118     -15.469 -17.741  28.352  1.00 66.76    -0.056 A 
ATOM   1914  CD1 TYR A 118     -16.668 -17.846  29.045  1.00 70.48    -0.074 A 
ATOM   1915  HD1 TYR A 118     -16.668 -17.749  30.144  1.00  0.00     0.084 H 
ATOM   1916  CD2 TYR A 118     -15.483 -18.012  26.981  1.00 69.17    -0.074 A 
ATOM   1917  HD2 TYR A 118     -14.533 -18.016  26.420  1.00  0.00     0.084 H 
ATOM   1918  CE1 TYR A 118     -17.871 -18.071  28.380  1.00 76.13    -0.051 A 
ATOM   1919  HE1 TYR A 118     -18.823 -18.052  28.937  1.00  0.00     0.087 H 
ATOM   1920  CE2 TYR A 118     -16.678 -18.278  26.308  1.00 72.53    -0.051 A 
ATOM   1921  HE2 TYR A 118     -16.674 -18.455  25.219  1.00  0.00     0.087 H 
ATOM   1922  CZ  TYR A 118     -17.870 -18.319  27.016  1.00 85.85     0.065 A 
ATOM   1923  OH  TYR A 118     -19.068 -18.578  26.391  1.00 91.30    -0.361 OA
ATOM   1924  HH  TYR A 118     -19.884 -18.606  26.876  1.00  0.00     0.217 HD
ATOM   1925  N   THR A 119     -14.314 -14.581  28.202  1.00 61.39    -0.346 N 
ATOM   1926  HN  THR A 119     -13.396 -14.916  27.910  1.00  0.00     0.163 HD
ATOM   1927  CA  THR A 119     -14.952 -13.558  27.397  1.00 63.00     0.087 C 
ATOM   1928  HA  THR A 119     -16.037 -13.806  27.335  1.00  0.00     0.087 H 
ATOM   1929  C   THR A 119     -14.391 -13.611  25.997  1.00 63.34     0.112 C 
ATOM   1930  HC  THR A 119     -14.956 -13.148  25.171  1.00  0.00     0.146 H 
ATOM   1931  O   THR A 119     -13.308 -14.164  25.756  1.00 60.55    -0.305 OA
ATOM   1932  CB  THR A 119     -14.830 -12.144  28.027  1.00 74.58     0.058 C 
ATOM   1933  HB  THR A 119     -15.088 -12.233  29.108  1.00  0.00     0.086 H 
ATOM   1934  OG1 THR A 119     -15.799 -11.282  27.419  1.00 77.95    -0.393 OA
ATOM   1935  HG1 THR A 119     -15.724 -10.417  27.804  1.00  0.00     0.210 HD
ATOM   1936  CG2 THR A 119     -13.409 -11.545  27.933  1.00 70.88    -0.050 C 
ATOM   1937 1HG2 THR A 119     -13.321 -10.530  28.385  1.00  0.00     0.031 H 
ATOM   1938 2HG2 THR A 119     -13.054 -11.537  26.876  1.00  0.00     0.031 H 
ATOM   1939 3HG2 THR A 119     -12.658 -12.240  28.377  1.00  0.00     0.031 H 
ATOM   2320 CA   CA  A 309     -19.079 -35.187  43.722  1.00 79.43     0.000 Ca
ATOM   1940  C4  C5K A 308     -11.264 -34.293  45.075  1.00 99.66     0.090 C 
ATOM   1941  H4  C5K A 308     -10.750 -33.561  44.409  1.00  0.00     0.091 H 
ATOM   1942  C5  C5K A 308     -12.226 -33.586  46.024  1.00 99.39     0.089 C 
ATOM   1943  H5  C5K A 308     -11.614 -33.065  46.797  1.00  0.00     0.090 H 
ATOM   1944  C6  C5K A 308     -13.061 -32.520  45.297  1.00 99.10     0.043 C 
ATOM   1945  H61 C5K A 308     -14.030 -32.324  45.813  1.00  0.00     0.078 H 
ATOM   1946  H62 C5K A 308     -13.466 -32.895  44.328  1.00  0.00     0.078 H 
ATOM   1947  C3  C5K A 308     -10.235 -35.081  45.935  1.00101.83     0.096 C 
ATOM   1948  H3  C5K A 308      -9.653 -34.345  46.537  1.00  0.00     0.091 H 
ATOM   1949  CBI C5K A 308      -6.395 -38.940  45.866  1.00110.72    -0.062 C 
ATOM   1950 1HBI C5K A 308      -5.414 -38.647  45.424  1.00  0.00     0.033 H 
ATOM   1951 2HBI C5K A 308      -6.217 -38.590  46.909  1.00  0.00     0.033 H 
ATOM   1952  CBH C5K A 308      -6.621 -40.449  45.802  1.00110.60    -0.065 C 
ATOM   1953 1HBH C5K A 308      -7.562 -40.744  46.322  1.00  0.00     0.033 H 
ATOM   1954 2HBH C5K A 308      -5.892 -40.999  46.441  1.00  0.00     0.033 H 
ATOM   1955  CBM C5K A 308      -6.595 -40.965  44.333  1.00110.81    -0.065 C 
ATOM   1956 1HBM C5K A 308      -7.094 -41.959  44.258  1.00  0.00     0.033 H 
ATOM   1957 2HBM C5K A 308      -5.559 -41.252  44.037  1.00  0.00     0.033 H 
ATOM   1958  CBL C5K A 308      -7.204 -39.966  43.299  1.00110.85    -0.065 C 
ATOM   1959 1HBL C5K A 308      -6.400 -39.463  42.713  1.00  0.00     0.033 H 
ATOM   1960 2HBL C5K A 308      -7.718 -40.513  42.474  1.00  0.00     0.033 H 
ATOM   1961  CBK C5K A 308      -8.156 -38.918  43.944  1.00111.59    -0.062 C 
ATOM   1962 1HBK C5K A 308      -8.482 -38.171  43.183  1.00  0.00     0.033 H 
ATOM   1963 2HBK C5K A 308      -9.139 -39.385  44.187  1.00  0.00     0.033 H 
ATOM   1964  CBJ C5K A 308      -7.572 -38.195  45.201  1.00111.12    -0.051 C 
ATOM   1965  HBJ C5K A 308      -8.387 -38.076  45.953  1.00  0.00     0.040 H 
ATOM   1966  CBG C5K A 308      -7.107 -36.814  44.768  1.00110.64    -0.028 C 
ATOM   1967 1HBG C5K A 308      -6.013 -36.689  44.944  1.00  0.00     0.038 H 
ATOM   1968 2HBG C5K A 308      -7.125 -36.718  43.657  1.00  0.00     0.038 H 
ATOM   1969  CAA C5K A 308      -7.900 -35.684  45.428  1.00109.93     0.123 C 
ATOM   1970  HAA C5K A 308      -7.776 -35.705  46.536  1.00  0.00     0.100 H 
ATOM   1971  CAB C5K A 308      -7.287 -34.409  44.833  1.00113.34     0.203 C 
ATOM   1972  OAC C5K A 308      -6.051 -34.234  44.955  1.00114.46    -0.646 OA
ATOM   1973  OAD C5K A 308      -8.055 -33.682  44.180  1.00114.28    -0.646 OA
ATOM   1974  O3  C5K A 308      -9.303 -35.788  45.062  1.00105.11    -0.364 OA
ATOM   1975  C2  C5K A 308     -10.932 -36.064  46.921  1.00101.32     0.110 C 
ATOM   1976  H2  C5K A 308     -11.280 -36.964  46.362  1.00  0.00     0.094 H 
ATOM   1977  O2  C5K A 308      -9.996 -36.463  47.926  1.00102.75    -0.388 OA
ATOM   1978  H2  C5K A 308      -9.255 -36.872  47.495  1.00  0.00     0.210 HD
ATOM   1979  O4  C5K A 308     -12.021 -35.233  44.313  1.00 97.44    -0.390 OA
ATOM   1980  H4  C5K A 308     -12.649 -34.752  43.788  1.00  0.00     0.210 HD
ATOM   1981  O6  C5K A 308     -12.286 -31.320  45.130  1.00 98.79    -0.398 OA
ATOM   1982  H6  C5K A 308     -12.802 -30.661  44.681  1.00  0.00     0.209 HD
ATOM   1983  O5  C5K A 308     -12.969 -34.628  46.688  1.00 99.81    -0.348 OA
ATOM   1984  C1  C5K A 308     -12.129 -35.403  47.618  1.00100.01     0.159 C 
ATOM   1985  H1  C5K A 308     -11.740 -34.710  48.400  1.00  0.00     0.133 H 
ATOM   1986  O1  C5K A 308     -12.874 -36.437  48.265  1.00 99.22    -0.351 OA
ATOM   1987  CAQ C5K A 308     -13.336 -35.995  49.531  1.00 99.80     0.067 C 
ATOM   1988  HAQ C5K A 308     -13.179 -34.894  49.616  1.00  0.00     0.087 H 
ATOM   1989  CAR C5K A 308     -12.542 -36.702  50.621  1.00100.22    -0.038 C 
ATOM   1990 1HAR C5K A 308     -11.443 -36.693  50.434  1.00  0.00     0.036 H 
ATOM   1991 2HAR C5K A 308     -12.682 -37.808  50.613  1.00  0.00     0.036 H 
ATOM   1992  CAS C5K A 308     -12.923 -36.066  51.949  1.00100.59    -0.062 C 
ATOM   1993 1HAS C5K A 308     -12.662 -34.983  51.983  1.00  0.00     0.033 H 
ATOM   1994 2HAS C5K A 308     -12.271 -36.418  52.782  1.00  0.00     0.033 H 
ATOM   1995  CAT C5K A 308     -14.419 -36.309  52.245  1.00100.61    -0.059 C 
ATOM   1996 1HAT C5K A 308     -14.712 -35.871  53.228  1.00  0.00     0.033 H 
ATOM   1997 2HAT C5K A 308     -14.617 -37.384  52.463  1.00  0.00     0.033 H 
ATOM   1998  CAU C5K A 308     -15.332 -35.792  51.109  1.00100.17    -0.030 C 
ATOM   1999  HAU C5K A 308     -15.327 -34.677  51.110  1.00  0.00     0.043 H 
ATOM   2000  CBB C5K A 308     -16.751 -36.294  51.412  1.00100.52    -0.070 C 
ATOM   2001 1HBB C5K A 308     -17.409 -35.921  50.593  1.00  0.00     0.028 H 
ATOM   2002 2HBB C5K A 308     -17.110 -36.007  52.428  1.00  0.00     0.028 H 
ATOM   2003 3HBB C5K A 308     -16.805 -37.399  51.549  1.00  0.00     0.028 H 
ATOM   2004  CAV C5K A 308     -14.834 -36.312  49.716  1.00 98.84     0.070 C 
ATOM   2005  HAV C5K A 308     -14.998 -37.413  49.644  1.00  0.00     0.088 H 
ATOM   2006  OAW C5K A 308     -15.528 -35.656  48.669  1.00 97.51    -0.350 OA
ATOM   2007  CAX C5K A 308     -16.471 -36.494  47.961  1.00 94.68     0.159 C 
ATOM   2008  HAX C5K A 308     -17.069 -37.038  48.729  1.00  0.00     0.133 H 
ATOM   2009  OAY C5K A 308     -15.853 -37.497  47.107  1.00 93.41    -0.342 OA
ATOM   2010  CAZ C5K A 308     -15.159 -36.989  45.936  1.00 95.08     0.162 C 
ATOM   2011  HAZ C5K A 308     -14.311 -36.372  46.315  1.00  0.00     0.101 H 
ATOM   2012  CBN C5K A 308     -14.538 -38.206  45.253  1.00 98.51     0.415 C 
ATOM   2013  FBQ C5K A 308     -15.535 -39.104  44.927  1.00 98.19    -0.168 F 
ATOM   2014  FBO C5K A 308     -13.860 -37.848  44.119  1.00100.98    -0.168 F 
ATOM   2015  FBP C5K A 308     -13.690 -38.750  46.107  1.00 98.15    -0.168 F 
ATOM   2016  CBA C5K A 308     -16.056 -36.034  45.091  1.00 93.67     0.096 C 
ATOM   2017  HBA C5K A 308     -15.398 -35.507  44.361  1.00  0.00     0.091 H 
ATOM   2018  OBB C5K A 308     -17.063 -36.741  44.343  1.00 93.91    -0.390 OA
ATOM   2019  HBB C5K A 308     -17.610 -36.159  43.828  1.00  0.00     0.210 HD
ATOM   2020  CBC C5K A 308     -16.716 -34.975  45.970  1.00 93.62     0.092 C 
ATOM   2021  HBC C5K A 308     -15.924 -34.295  46.362  1.00  0.00     0.091 H 
ATOM   2022  OBD C5K A 308     -17.637 -34.201  45.189  1.00 94.75    -0.390 OA
ATOM   2023  HBD C5K A 308     -18.048 -33.542  45.736  1.00  0.00     0.210 HD
ATOM   2024  CBE C5K A 308     -17.447 -35.615  47.163  1.00 93.31     0.110 C 
ATOM   2025  HBE C5K A 308     -18.292 -36.240  46.790  1.00  0.00     0.094 H 
ATOM   2026  OBF C5K A 308     -17.951 -34.590  48.003  1.00 92.75    -0.388 OA
ATOM   2027  HBF C5K A 308     -18.554 -34.047  47.510  1.00  0.00     0.210 HD
TER    2028      C5K A 308 
