# Supplementary material for: Computational Pipeline for Accelerating the Design of Glycomimetics
Source: J Chem Inf Model. 2025 Nov 27;65(24):13374–85. doi: 10.1021/acs.jcim.5c02282 (PMC12728930; doi:10.1021/acs.jcim.5c02282)
Supplement: Supplementary file 2 [file ci5c02282_si_002.zip › gm_supp/Test/E-selectin/6eyk/output/natural_ligand.pdb]

TITLE     Generated by GMML                                                     
ATOM      1 C4   C5K A 308     -11.264 -34.293  45.075                       C  
ATOM      2 H4   C5K A 308     -10.750 -33.561  44.409                       H  
ATOM      3 C5   C5K A 308     -12.226 -33.586  46.024                       C  
ATOM      4 H5   C5K A 308     -11.614 -33.065  46.797                       H  
ATOM      5 C6   C5K A 308     -13.061 -32.520  45.297                       C  
ATOM      6 H61  C5K A 308     -14.030 -32.324  45.813                       H  
ATOM      7 H62  C5K A 308     -13.466 -32.895  44.328                       H  
ATOM      8 C3   C5K A 308     -10.235 -35.081  45.935                       C  
ATOM      9 H3   C5K A 308      -9.653 -34.345  46.537                       H  
ATOM     10 CBI  C5K A 308      -6.395 -38.940  45.866                       C  
ATOM     11 1HBI C5K A 308      -5.414 -38.647  45.424                       H  
ATOM     12 2HBI C5K A 308      -6.217 -38.590  46.909                       H  
ATOM     13 CBH  C5K A 308      -6.621 -40.449  45.802                       C  
ATOM     14 1HBH C5K A 308      -7.562 -40.744  46.322                       H  
ATOM     15 2HBH C5K A 308      -5.892 -40.999  46.441                       H  
ATOM     16 CBM  C5K A 308      -6.595 -40.965  44.333                       C  
ATOM     17 1HBM C5K A 308      -7.094 -41.959  44.258                       H  
ATOM     18 2HBM C5K A 308      -5.559 -41.252  44.037                       H  
ATOM     19 CBL  C5K A 308      -7.204 -39.966  43.299                       C  
ATOM     20 1HBL C5K A 308      -6.400 -39.463  42.713                       H  
ATOM     21 2HBL C5K A 308      -7.718 -40.513  42.474                       H  
ATOM     22 CBK  C5K A 308      -8.156 -38.918  43.944                       C  
ATOM     23 1HBK C5K A 308      -8.482 -38.171  43.183                       H  
ATOM     24 2HBK C5K A 308      -9.139 -39.385  44.187                       H  
ATOM     25 CBJ  C5K A 308      -7.572 -38.195  45.201                       C  
ATOM     26 HBJ  C5K A 308      -8.387 -38.076  45.953                       H  
ATOM     27 CBG  C5K A 308      -7.107 -36.814  44.768                       C  
ATOM     28 1HBG C5K A 308      -6.013 -36.689  44.944                       H  
ATOM     29 2HBG C5K A 308      -7.125 -36.718  43.657                       H  
ATOM     30 CAA  C5K A 308      -7.900 -35.684  45.428                       C  
ATOM     31 HAA  C5K A 308      -7.776 -35.705  46.536                       H  
ATOM     32 CAB  C5K A 308      -7.287 -34.409  44.833                       C  
ATOM     33 OAC  C5K A 308      -6.051 -34.234  44.955                       O  
ATOM     34 OAD  C5K A 308      -8.055 -33.682  44.180                       O  
ATOM     35 O3   C5K A 308      -9.303 -35.788  45.062                       O  
ATOM     36 C2   C5K A 308     -10.932 -36.064  46.921                       C  
ATOM     37 H2   C5K A 308     -11.280 -36.964  46.362                       H  
ATOM     38 O2   C5K A 308      -9.996 -36.463  47.926                       O  
ATOM     39 H2   C5K A 308      -9.255 -36.872  47.495                       H  
ATOM     40 O4   C5K A 308     -12.021 -35.233  44.313                       O  
ATOM     41 H4   C5K A 308     -12.649 -34.752  43.788                       H  
ATOM     42 O6   C5K A 308     -12.286 -31.320  45.130                       O  
ATOM     43 H6   C5K A 308     -12.802 -30.661  44.681                       H  
ATOM     44 O5   C5K A 308     -12.969 -34.628  46.688                       O  
ATOM     45 C1   C5K A 308     -12.129 -35.403  47.618                       C  
ATOM     46 H1   C5K A 308     -11.740 -34.710  48.400                       H  
ATOM     47 O1   C5K A 308     -12.874 -36.437  48.265                       O  
ATOM     48 CAQ  C5K A 308     -13.336 -35.995  49.531                       C  
ATOM     49 HAQ  C5K A 308     -13.179 -34.894  49.616                       H  
ATOM     50 CAR  C5K A 308     -12.542 -36.702  50.621                       C  
ATOM     51 1HAR C5K A 308     -11.443 -36.693  50.434                       H  
ATOM     52 2HAR C5K A 308     -12.682 -37.808  50.613                       H  
ATOM     53 CAS  C5K A 308     -12.923 -36.066  51.949                       C  
ATOM     54 1HAS C5K A 308     -12.662 -34.983  51.983                       H  
ATOM     55 2HAS C5K A 308     -12.271 -36.418  52.782                       H  
ATOM     56 CAT  C5K A 308     -14.419 -36.309  52.245                       C  
ATOM     57 1HAT C5K A 308     -14.712 -35.871  53.228                       H  
ATOM     58 2HAT C5K A 308     -14.617 -37.384  52.463                       H  
ATOM     59 CAU  C5K A 308     -15.332 -35.792  51.109                       C  
ATOM     60 HAU  C5K A 308     -15.327 -34.677  51.110                       H  
ATOM     61 CBB  C5K A 308     -16.751 -36.294  51.412                       C  
ATOM     62 1HBB C5K A 308     -17.409 -35.921  50.593                       H  
ATOM     63 2HBB C5K A 308     -17.110 -36.007  52.428                       H  
ATOM     64 3HBB C5K A 308     -16.805 -37.399  51.549                       H  
ATOM     65 CAV  C5K A 308     -14.834 -36.312  49.716                       C  
ATOM     66 HAV  C5K A 308     -14.998 -37.413  49.644                       H  
ATOM     67 OAW  C5K A 308     -15.528 -35.656  48.669                       O  
ATOM     68 CAX  C5K A 308     -16.471 -36.494  47.961                       C  
ATOM     69 HAX  C5K A 308     -17.069 -37.038  48.729                       H  
ATOM     70 OAY  C5K A 308     -15.853 -37.497  47.107                       O  
ATOM     71 CAZ  C5K A 308     -15.159 -36.989  45.936                       C  
ATOM     72 HAZ  C5K A 308     -14.311 -36.372  46.315                       H  
ATOM     73 CBN  C5K A 308     -14.538 -38.206  45.253                       C  
ATOM     74 FBQ  C5K A 308     -15.535 -39.104  44.927                       F  
ATOM     75 FBO  C5K A 308     -13.860 -37.848  44.119                       F  
ATOM     76 FBP  C5K A 308     -13.690 -38.750  46.107                       F  
ATOM     77 CBA  C5K A 308     -16.056 -36.034  45.091                       C  
ATOM     78 HBA  C5K A 308     -15.398 -35.507  44.361                       H  
ATOM     79 OBB  C5K A 308     -17.063 -36.741  44.343                       O  
ATOM     80 HBB  C5K A 308     -17.610 -36.159  43.828                       H  
ATOM     81 CBC  C5K A 308     -16.716 -34.975  45.970                       C  
ATOM     82 HBC  C5K A 308     -15.924 -34.295  46.362                       H  
ATOM     83 OBD  C5K A 308     -17.637 -34.201  45.189                       O  
ATOM     84 HBD  C5K A 308     -18.048 -33.542  45.736                       H  
ATOM     85 CBE  C5K A 308     -17.447 -35.615  47.163                       C  
ATOM     86 HBE  C5K A 308     -18.292 -36.240  46.790                       H  
ATOM     87 OBF  C5K A 308     -17.951 -34.590  48.003                       O  
ATOM     88 HBF  C5K A 308     -18.554 -34.047  47.510                       H  
TER      89      C5K A 308                                                      
CONECT    1    2    3    8   40                                                 
CONECT    2    1                                                                
CONECT    3    1    5    4   44                                                 
CONECT    4    3                                                                
CONECT    5    3    6   42    7                                                 
CONECT    6    5                                                                
CONECT    7    5                                                                
CONECT    8    1    9   35   36                                                 
CONECT    9    8                                                                
CONECT   10   11   12   13   25                                                 
CONECT   11   10                                                                
CONECT   12   10                                                                
CONECT   13   10   14   15   16                                                 
CONECT   14   13                                                                
CONECT   15   13                                                                
CONECT   16   13   17   18   19                                                 
CONECT   17   16                                                                
CONECT   18   16                                                                
CONECT   19   16   20   21   22                                                 
CONECT   20   19                                                                
CONECT   21   19                                                                
CONECT   22   19   23   24   25                                                 
CONECT   23   22                                                                
CONECT   24   22                                                                
CONECT   25   10   22   26   27                                                 
CONECT   26   25                                                                
CONECT   27   25   28   29   30                                                 
CONECT   28   27                                                                
CONECT   29   27                                                                
CONECT   30   27   31   32   35                                                 
CONECT   31   30                                                                
CONECT   32   30   33   34                                                      
CONECT   33   32                                                                
CONECT   34   32                                                                
CONECT   35    8   30                                                           
CONECT   36    8   37   38   45                                                 
CONECT   37   36                                                                
CONECT   38   36   39                                                           
CONECT   39   38                                                                
CONECT   40    1   41                                                           
CONECT   41   40                                                                
CONECT   42    5   43                                                           
CONECT   43   42                                                                
CONECT   44    3   45                                                           
CONECT   45   36   44   46   47                                                 
CONECT   46   45                                                                
CONECT   47   45   48                                                           
CONECT   48   47   49   50   65                                                 
CONECT   49   48                                                                
CONECT   50   48   51   52   53                                                 
CONECT   51   50                                                                
CONECT   52   50                                                                
CONECT   53   50   54   55   56                                                 
CONECT   54   53                                                                
CONECT   55   53                                                                
CONECT   56   53   57   58   59                                                 
CONECT   57   56                                                                
CONECT   58   56                                                                
CONECT   59   56   60   65   61                                                 
CONECT   60   59                                                                
CONECT   61   59   62   63   64                                                 
CONECT   62   61                                                                
CONECT   63   61                                                                
CONECT   64   61                                                                
CONECT   65   48   59   67   66                                                 
CONECT   66   65                                                                
CONECT   67   65   68                                                           
CONECT   68   67   69   70   85                                                 
CONECT   69   68                                                                
CONECT   70   68   71                                                           
CONECT   71   70   72   73   77                                                 
CONECT   72   71                                                                
CONECT   73   71   75   76   74                                                 
CONECT   74   73                                                                
CONECT   75   73                                                                
CONECT   76   73                                                                
CONECT   77   71   78   79   81                                                 
CONECT   78   77                                                                
CONECT   79   77   80                                                           
CONECT   80   79                                                                
CONECT   81   77   83   82   85                                                 
CONECT   82   81                                                                
CONECT   83   81   84                                                           
CONECT   84   83                                                                
CONECT   85   68   81   87   86                                                 
CONECT   86   85                                                                
CONECT   87   85   88                                                           
CONECT   88   87                                                                
END                                                                             
