# Supplementary material for: Computational Pipeline for Accelerating the Design of Glycomimetics
Source: J Chem Inf Model. 2025 Nov 27;65(24):13374–85. doi: 10.1021/acs.jcim.5c02282 (PMC12728930; doi:10.1021/acs.jcim.5c02282)
Supplement: Supplementary file 2 [file ci5c02282_si_002.zip › gm_supp/Test/E-selectin/6eyk/output/natural_pdb2glycam.log]

OLDNAME   RENAMED   IFGLYCAM  G_TYPE    G_CHARGE  
C4        C4        NO        NONE      0.0900    
H4        H4        NO        NONE      0.0910    
C5        C5        NO        NONE      0.0890    
H5        H5        NO        NONE      0.0900    
C6        C6        NO        NONE      0.0430    
H61       H61       NO        NONE      0.0780    
H62       H62       NO        NONE      0.0780    
C3        C3        NO        NONE      0.0960    
H3        H3        NO        NONE      0.0910    
CBI       CBI       NO        NONE      -0.0620   
1HBI      1HBI      NO        NONE      0.0330    
2HBI      2HBI      NO        NONE      0.0330    
CBH       CBH       NO        NONE      -0.0650   
1HBH      1HBH      NO        NONE      0.0330    
2HBH      2HBH      NO        NONE      0.0330    
CBM       CBM       NO        NONE      -0.0650   
1HBM      1HBM      NO        NONE      0.0330    
2HBM      2HBM      NO        NONE      0.0330    
CBL       CBL       NO        NONE      -0.0650   
1HBL      1HBL      NO        NONE      0.0330    
2HBL      2HBL      NO        NONE      0.0330    
CBK       CBK       NO        NONE      -0.0620   
1HBK      1HBK      NO        NONE      0.0330    
2HBK      2HBK      NO        NONE      0.0330    
CBJ       CBJ       NO        NONE      -0.0510   
HBJ       HBJ       NO        NONE      0.0400    
CBG       CBG       NO        NONE      -0.0280   
1HBG      1HBG      NO        NONE      0.0380    
2HBG      2HBG      NO        NONE      0.0380    
CAA       CAA       NO        NONE      0.1230    
HAA       HAA       NO        NONE      0.1000    
CAB       CAB       NO        NONE      0.2030    
OAC       OAC       NO        NONE      -0.6460   
OAD       OAD       NO        NONE      -0.6460   
O3        O3        NO        NONE      -0.3640   
C2        C2        NO        NONE      0.1100    
H2        H2        NO        NONE      0.0940    
O2        O2        NO        NONE      -0.3880   
H2        H2        NO        NONE      0.2100    
O4        O4        NO        NONE      -0.3900   
H4        H4        NO        NONE      0.2100    
O6        O6        NO        NONE      -0.3980   
H6        H6        NO        NONE      0.2090    
O5        O5        NO        NONE      -0.3480   
C1        C1        NO        NONE      0.1590    
H1        H1        NO        NONE      0.1330    
O1        O1        NO        NONE      -0.3510   
CAQ       CAQ       NO        NONE      0.0670    
HAQ       HAQ       NO        NONE      0.0870    
CAR       CAR       NO        NONE      -0.0380   
1HAR      1HAR      NO        NONE      0.0360    
2HAR      2HAR      NO        NONE      0.0360    
CAS       CAS       NO        NONE      -0.0620   
1HAS      1HAS      NO        NONE      0.0330    
2HAS      2HAS      NO        NONE      0.0330    
CAT       CAT       NO        NONE      -0.0590   
1HAT      1HAT      NO        NONE      0.0330    
2HAT      2HAT      NO        NONE      0.0330    
CAU       CAU       NO        NONE      -0.0300   
HAU       HAU       NO        NONE      0.0430    
CBB       CBB       NO        NONE      -0.0700   
1HBB      1HBB      NO        NONE      0.0280    
2HBB      2HBB      NO        NONE      0.0280    
3HBB      3HBB      NO        NONE      0.0280    
CAV       CAV       NO        NONE      0.0700    
HAV       HAV       NO        NONE      0.0880    
OAW       OAW       NO        NONE      -0.3500   
CAX       CAX       NO        NONE      0.1590    
HAX       HAX       NO        NONE      0.1330    
OAY       OAY       NO        NONE      -0.3420   
CAZ       CAZ       NO        NONE      0.1620    
HAZ       HAZ       NO        NONE      0.1010    
CBN       CBN       NO        NONE      0.4150    
FBQ       FBQ       NO        NONE      -0.1680   
FBO       FBO       NO        NONE      -0.1680   
FBP       FBP       NO        NONE      -0.1680   
CBA       CBA       NO        NONE      0.0960    
HBA       HBA       NO        NONE      0.0910    
OBB       OBB       NO        NONE      -0.3900   
HBB       HBB       NO        NONE      0.2100    
CBC       CBC       NO        NONE      0.0920    
HBC       HBC       NO        NONE      0.0910    
OBD       OBD       NO        NONE      -0.3900   
HBD       HBD       NO        NONE      0.2100    
CBE       CBE       NO        NONE      0.1100    
HBE       HBE       NO        NONE      0.0940    
OBF       OBF       NO        NONE      -0.3880   
HBF       HBF       NO        NONE      0.2100    
