# Supplementary material for: Computational Pipeline for Accelerating the Design of Glycomimetics
Source: J Chem Inf Model. 2025 Nov 27;65(24):13374–85. doi: 10.1021/acs.jcim.5c02282 (PMC12728930; doi:10.1021/acs.jcim.5c02282)
Supplement: Supplementary file 2 [file ci5c02282_si_002.zip › gm_supp/Test/E-selectin/8r5l/8r5l_chainA_1_119.pdbqt]

ATOM      1  N   TRP A   1     -10.793 -16.374  22.351  1.00 57.11    -0.066 N 
ATOM      2  HN1 TRP A   1     -10.485 -15.451  22.043  1.00  0.00     0.275 HD
ATOM      3  HN2 TRP A   1     -11.499 -16.771  21.731  1.00  0.00     0.275 HD
ATOM      4  HN3 TRP A   1     -10.071 -17.083  22.223  1.00  0.00     0.275 HD
ATOM      5  CA  TRP A   1     -11.255 -16.301  23.737  1.00 57.16     0.179 C 
ATOM      6  HA  TRP A   1     -12.132 -15.613  23.774  1.00  0.00     0.099 H 
ATOM      7  C   TRP A   1     -10.176 -15.747  24.668  1.00 60.95     0.249 C 
ATOM      8  O   TRP A   1      -9.032 -15.606  24.248  1.00 60.20    -0.271 OA
ATOM      9  CB  TRP A   1     -11.722 -17.702  24.204  1.00 56.29    -0.004 C 
ATOM     10  HB1 TRP A   1     -12.091 -17.672  25.256  1.00  0.00     0.044 H 
ATOM     11  HB2 TRP A   1     -10.855 -18.390  24.338  1.00  0.00     0.044 H 
ATOM     12  CG  TRP A   1     -12.748 -18.299  23.290  1.00 57.08    -0.028 A 
ATOM     13  CD1 TRP A   1     -12.539 -19.265  22.349  1.00 59.99    -0.015 A 
ATOM     14  HD1 TRP A   1     -11.573 -19.762  22.157  1.00  0.00     0.112 H 
ATOM     15  CD2 TRP A   1     -14.099 -17.844  23.104  1.00 57.10    -0.002 A 
ATOM     16  NE1 TRP A   1     -13.708 -19.529  21.675  1.00 59.43    -0.365 N 
ATOM     17  HE1 TRP A   1     -13.841 -20.273  20.990  1.00  0.00     0.165 HD
ATOM     18  CE2 TRP A   1     -14.667 -18.632  22.071  1.00 60.45     0.042 A 
ATOM     19  CE3 TRP A   1     -14.894 -16.855  23.721  1.00 58.16    -0.070 A 
ATOM     20  HE3 TRP A   1     -14.478 -16.219  24.520  1.00  0.00     0.084 H 
ATOM     21  CZ2 TRP A   1     -16.004 -18.494  21.667  1.00 59.35    -0.056 A 
ATOM     22  HZ2 TRP A   1     -16.434 -19.130  20.875  1.00  0.00     0.086 H 
ATOM     23  CZ3 TRP A   1     -16.212 -16.697  23.303  1.00 59.65    -0.082 A 
ATOM     24  HZ3 TRP A   1     -16.836 -15.911  23.760  1.00  0.00     0.083 H 
ATOM     25  CH2 TRP A   1     -16.761 -17.526  22.304  1.00 60.26    -0.081 A 
ATOM     26  HH2 TRP A   1     -17.820 -17.400  22.023  1.00  0.00     0.083 H 
ATOM     27  N   SER A   2     -10.548 -15.403  25.917  1.00 59.12    -0.344 N 
ATOM     28  HN  SER A   2     -11.535 -15.500  26.153  1.00  0.00     0.163 HD
ATOM     29  CA  SER A   2      -9.656 -14.902  26.962  1.00 58.52     0.109 C 
ATOM     30  HA  SER A   2      -8.613 -15.228  26.740  1.00  0.00     0.090 H 
ATOM     31  C   SER A   2     -10.099 -15.509  28.305  1.00 62.33     0.243 C 
ATOM     32  O   SER A   2     -11.284 -15.512  28.614  1.00 60.69    -0.271 OA
ATOM     33  CB  SER A   2      -9.699 -13.382  27.035  1.00 63.13     0.044 C 
ATOM     34  HB1 SER A   2     -10.646 -13.037  27.513  1.00  0.00     0.077 H 
ATOM     35  HB2 SER A   2      -8.964 -13.002  27.783  1.00  0.00     0.077 H 
ATOM     36  OG  SER A   2      -9.510 -12.748  25.778  1.00 74.69    -0.398 OA
ATOM     37  HG  SER A   2      -9.537 -11.799  25.824  1.00  0.00     0.209 HD
ATOM     38  N   TYR A   3      -9.148 -16.046  29.086  1.00 59.28    -0.346 N 
ATOM     39  HN  TYR A   3      -8.175 -16.007  28.781  1.00  0.00     0.163 HD
ATOM     40  CA  TYR A   3      -9.464 -16.679  30.348  1.00 60.56     0.093 C 
ATOM     41  HA  TYR A   3     -10.574 -16.657  30.447  1.00  0.00     0.088 H 
ATOM     42  C   TYR A   3      -8.906 -15.948  31.552  1.00 66.44     0.241 C 
ATOM     43  O   TYR A   3      -7.987 -15.150  31.416  1.00 66.83    -0.271 OA
ATOM     44  CB  TYR A   3      -9.055 -18.153  30.328  1.00 60.83    -0.014 C 
ATOM     45  HB1 TYR A   3      -9.234 -18.643  31.314  1.00  0.00     0.043 H 
ATOM     46  HB2 TYR A   3      -7.947 -18.271  30.279  1.00  0.00     0.043 H 
ATOM     47  CG  TYR A   3      -9.744 -18.892  29.206  1.00 61.27    -0.056 A 
ATOM     48  CD1 TYR A   3      -9.214 -18.892  27.916  1.00 61.63    -0.074 A 
ATOM     49  HD1 TYR A   3      -8.253 -18.385  27.726  1.00  0.00     0.084 H 
ATOM     50  CD2 TYR A   3     -10.936 -19.576  29.425  1.00 61.14    -0.074 A 
ATOM     51  HD2 TYR A   3     -11.381 -19.583  30.434  1.00  0.00     0.084 H 
ATOM     52  CE1 TYR A   3      -9.870 -19.516  26.869  1.00 60.78    -0.051 A 
ATOM     53  HE1 TYR A   3      -9.459 -19.463  25.847  1.00  0.00     0.087 H 
ATOM     54  CE2 TYR A   3     -11.574 -20.251  28.391  1.00 62.18    -0.051 A 
ATOM     55  HE2 TYR A   3     -12.498 -20.820  28.587  1.00  0.00     0.087 H 
ATOM     56  CZ  TYR A   3     -11.042 -20.205  27.111  1.00 68.81     0.065 A 
ATOM     57  OH  TYR A   3     -11.649 -20.862  26.073  1.00 74.67    -0.361 OA
ATOM     58  HH  TYR A   3     -12.455 -21.336  26.239  1.00  0.00     0.217 HD
ATOM     59  N   ASN A   4      -9.512 -16.179  32.720  1.00 63.89    -0.346 N 
ATOM     60  HN  ASN A   4     -10.310 -16.814  32.743  1.00  0.00     0.163 HD
ATOM     61  CA  ASN A   4      -9.075 -15.558  33.956  1.00 64.69     0.097 C 
ATOM     62  HA  ASN A   4      -7.966 -15.669  33.986  1.00  0.00     0.088 H 
ATOM     63  C   ASN A   4      -9.592 -16.237  35.167  1.00 67.72     0.241 C 
ATOM     64  O   ASN A   4     -10.711 -16.726  35.190  1.00 68.97    -0.271 OA
ATOM     65  CB  ASN A   4      -9.358 -14.047  34.006  1.00 71.26     0.036 C 
ATOM     66  HB1 ASN A   4     -10.251 -13.820  34.635  1.00  0.00     0.051 H 
ATOM     67  HB2 ASN A   4      -9.736 -13.671  33.027  1.00  0.00     0.051 H 
ATOM     68  CG  ASN A   4      -8.147 -13.270  34.466  1.00111.52     0.217 C 
ATOM     69  OD1 ASN A   4      -7.324 -13.752  35.271  1.00107.73    -0.274 OA
ATOM     70  ND2 ASN A   4      -7.993 -12.057  33.967  1.00112.67    -0.370 N 
ATOM     71 1HD2 ASN A   4      -8.666 -11.663  33.309  1.00  0.00     0.159 HD
ATOM     72 2HD2 ASN A   4      -7.175 -11.532  34.278  1.00  0.00     0.159 HD
ATOM     73  N   THR A   5      -8.754 -16.284  36.181  1.00 64.05    -0.344 N 
ATOM     74  HN  THR A   5      -7.831 -15.866  36.065  1.00  0.00     0.163 HD
ATOM     75  CA  THR A   5      -9.073 -16.895  37.445  1.00 63.29     0.113 C 
ATOM     76  HA  THR A   5     -10.074 -17.376  37.345  1.00  0.00     0.091 H 
ATOM     77  C   THR A   5      -9.187 -15.831  38.470  1.00 65.12     0.243 C 
ATOM     78  O   THR A   5      -8.776 -14.693  38.246  1.00 63.31    -0.271 OA
ATOM     79  CB  THR A   5      -8.058 -18.000  37.820  1.00 78.00     0.060 C 
ATOM     80  HB  THR A   5      -8.491 -18.595  38.657  1.00  0.00     0.086 H 
ATOM     81  OG1 THR A   5      -6.823 -17.433  38.273  1.00 81.68    -0.393 OA
ATOM     82  HG1 THR A   5      -6.200 -18.112  38.503  1.00  0.00     0.210 HD
ATOM     83  CG2 THR A   5      -7.789 -18.935  36.677  1.00 76.97    -0.050 C 
ATOM     84 1HG2 THR A   5      -7.057 -19.732  36.947  1.00  0.00     0.031 H 
ATOM     85 2HG2 THR A   5      -7.461 -18.378  35.769  1.00  0.00     0.031 H 
ATOM     86 3HG2 THR A   5      -8.736 -19.374  36.284  1.00  0.00     0.031 H 
ATOM     87  N   SER A   6      -9.750 -16.194  39.610  1.00 63.62    -0.344 N 
ATOM     88  HN  SER A   6     -10.146 -17.129  39.708  1.00  0.00     0.163 HD
ATOM     89  CA  SER A   6      -9.804 -15.274  40.708  1.00 64.20     0.109 C 
ATOM     90  HA  SER A   6      -9.776 -14.231  40.314  1.00  0.00     0.090 H 
ATOM     91  C   SER A   6      -8.529 -15.542  41.519  1.00 77.61     0.243 C 
ATOM     92  O   SER A   6      -7.817 -16.544  41.281  1.00 77.65    -0.271 OA
ATOM     93  CB  SER A   6     -11.078 -15.468  41.520  1.00 63.32     0.044 C 
ATOM     94  HB1 SER A   6     -11.977 -15.294  40.884  1.00  0.00     0.077 H 
ATOM     95  HB2 SER A   6     -11.203 -14.639  42.255  1.00  0.00     0.077 H 
ATOM     96  OG  SER A   6     -11.165 -16.726  42.171  1.00 70.51    -0.398 OA
ATOM     97  HG  SER A   6     -11.960 -16.847  42.677  1.00  0.00     0.209 HD
ATOM     98  N   THR A   7      -8.207 -14.611  42.428  1.00 78.25    -0.344 N 
ATOM     99  HN  THR A   7      -8.793 -13.779  42.499  1.00  0.00     0.163 HD
ATOM    100  CA  THR A   7      -7.066 -14.728  43.316  1.00 80.02     0.113 C 
ATOM    101  HA  THR A   7      -6.231 -15.228  42.771  1.00  0.00     0.091 H 
ATOM    102  C   THR A   7      -7.483 -15.604  44.502  1.00 82.51     0.243 C 
ATOM    103  O   THR A   7      -6.766 -16.541  44.866  1.00 81.65    -0.271 OA
ATOM    104  CB  THR A   7      -6.614 -13.319  43.743  1.00 99.64     0.060 C 
ATOM    105  HB  THR A   7      -6.065 -13.401  44.710  1.00  0.00     0.086 H 
ATOM    106  OG1 THR A   7      -7.771 -12.490  43.944  1.00106.87    -0.393 OA
ATOM    107  HG1 THR A   7      -7.492 -11.621  44.207  1.00  0.00     0.210 HD
ATOM    108  CG2 THR A   7      -5.699 -12.679  42.723  1.00 96.57    -0.050 C 
ATOM    109 1HG2 THR A   7      -5.372 -11.659  43.032  1.00  0.00     0.031 H 
ATOM    110 2HG2 THR A   7      -6.170 -12.662  41.713  1.00  0.00     0.031 H 
ATOM    111 3HG2 THR A   7      -4.824 -13.333  42.500  1.00  0.00     0.031 H 
ATOM    112  N   GLU A   8      -8.672 -15.323  45.065  1.00 79.49    -0.346 N 
ATOM    113  HN  GLU A   8      -9.218 -14.560  44.665  1.00  0.00     0.163 HD
ATOM    114  CA  GLU A   8      -9.236 -16.035  46.211  1.00 79.79     0.090 C 
ATOM    115  HA  GLU A   8      -8.397 -16.559  46.726  1.00  0.00     0.087 H 
ATOM    116  C   GLU A   8     -10.277 -17.087  45.843  1.00 81.30     0.241 C 
ATOM    117  O   GLU A   8     -10.948 -16.984  44.817  1.00 79.95    -0.271 OA
ATOM    118  CB  GLU A   8      -9.853 -15.046  47.220  1.00 82.77    -0.029 C 
ATOM    119  HB1 GLU A   8     -10.470 -15.591  47.972  1.00  0.00     0.037 H 
ATOM    120  HB2 GLU A   8     -10.646 -14.434  46.730  1.00  0.00     0.037 H 
ATOM    121  CG  GLU A   8      -8.841 -14.146  47.915  1.00 98.04     0.018 C 
ATOM    122  HG1 GLU A   8      -8.187 -13.642  47.166  1.00  0.00     0.049 H 
ATOM    123  HG2 GLU A   8      -8.078 -14.757  48.451  1.00  0.00     0.049 H 
ATOM    124  CD  GLU A   8      -9.459 -13.126  48.853  1.00121.77     0.172 C 
ATOM    125  OE1 GLU A   8     -10.703 -12.980  48.832  1.00107.63    -0.648 OA
ATOM    126  OE2 GLU A   8      -8.700 -12.466  49.603  1.00117.23    -0.648 OA
ATOM    127  N   ALA A   9     -10.403 -18.091  46.714  1.00 77.85    -0.346 N 
ATOM    128  HN  ALA A   9      -9.756 -18.100  47.503  1.00  0.00     0.163 HD
ATOM    129  CA  ALA A   9     -11.371 -19.172  46.648  1.00 76.41     0.086 C 
ATOM    130  HA  ALA A   9     -11.523 -19.483  45.588  1.00  0.00     0.086 H 
ATOM    131  C   ALA A   9     -12.662 -18.623  47.217  1.00 80.94     0.240 C 
ATOM    132  O   ALA A   9     -12.634 -17.890  48.207  1.00 83.60    -0.271 OA
ATOM    133  CB  ALA A   9     -10.896 -20.347  47.467  1.00 76.86    -0.049 C 
ATOM    134  HB1 ALA A   9      -9.945 -20.751  47.048  1.00  0.00     0.030 H 
ATOM    135  HB2 ALA A   9     -11.679 -21.135  47.557  1.00  0.00     0.030 H 
ATOM    136  HB3 ALA A   9     -10.798 -20.089  48.547  1.00  0.00     0.030 H 
ATOM    137  N   MET A  10     -13.788 -18.953  46.588  1.00 74.91    -0.346 N 
ATOM    138  HN  MET A  10     -13.731 -19.604  45.805  1.00  0.00     0.163 HD
ATOM    139  CA  MET A  10     -15.101 -18.432  46.961  1.00 74.01     0.090 C 
ATOM    140  HA  MET A  10     -15.113 -18.264  48.063  1.00  0.00     0.087 H 
ATOM    141  C   MET A  10     -16.211 -19.404  46.612  1.00 74.70     0.241 C 
ATOM    142  O   MET A  10     -15.948 -20.386  45.924  1.00 74.56    -0.271 OA
ATOM    143  CB  MET A  10     -15.329 -17.081  46.261  1.00 76.83    -0.030 C 
ATOM    144  HB1 MET A  10     -14.688 -16.289  46.714  1.00  0.00     0.037 H 
ATOM    145  HB2 MET A  10     -16.335 -16.671  46.513  1.00  0.00     0.037 H 
ATOM    146  CG  MET A  10     -15.133 -17.136  44.759  1.00 78.72    -0.021 C 
ATOM    147  HG1 MET A  10     -14.159 -17.613  44.502  1.00  0.00     0.049 H 
ATOM    148  HG2 MET A  10     -15.826 -17.875  44.294  1.00  0.00     0.049 H 
ATOM    149  SD  MET A  10     -15.288 -15.529  43.973  1.00 83.42    -0.173 SA
ATOM    150  CE  MET A  10     -13.622 -14.988  44.037  1.00 79.98    -0.035 C 
ATOM    151  HE1 MET A  10     -13.718 -13.990  43.549  1.00  0.00     0.041 H 
ATOM    152  HE2 MET A  10     -12.871 -15.678  43.585  1.00  0.00     0.041 H 
ATOM    153  HE3 MET A  10     -13.151 -14.989  45.048  1.00  0.00     0.041 H 
ATOM    154  N   THR A  11     -17.450 -19.132  47.088  1.00 70.12    -0.344 N 
ATOM    155  HN  THR A  11     -17.564 -18.303  47.671  1.00  0.00     0.163 HD
ATOM    156  CA  THR A  11     -18.649 -19.956  46.819  1.00 69.04     0.113 C 
ATOM    157  HA  THR A  11     -18.382 -21.012  47.057  1.00  0.00     0.091 H 
ATOM    158  C   THR A  11     -19.062 -19.914  45.311  1.00 73.15     0.243 C 
ATOM    159  O   THR A  11     -18.652 -19.002  44.597  1.00 71.65    -0.271 OA
ATOM    160  CB  THR A  11     -19.844 -19.571  47.729  1.00 69.34     0.060 C 
ATOM    161  HB  THR A  11     -20.571 -20.415  47.676  1.00  0.00     0.086 H 
ATOM    162  OG1 THR A  11     -20.519 -18.415  47.221  1.00 69.64    -0.393 OA
ATOM    163  HG1 THR A  11     -21.251 -18.179  47.779  1.00  0.00     0.210 HD
ATOM    164  CG2 THR A  11     -19.473 -19.405  49.197  1.00 63.81    -0.050 C 
ATOM    165 1HG2 THR A  11     -20.332 -19.128  49.851  1.00  0.00     0.031 H 
ATOM    166 2HG2 THR A  11     -18.641 -18.671  49.311  1.00  0.00     0.031 H 
ATOM    167 3HG2 THR A  11     -18.968 -20.322  49.580  1.00  0.00     0.031 H 
ATOM    168  N   TYR A  12     -19.925 -20.866  44.858  1.00 69.25    -0.346 N 
ATOM    169  HN  TYR A  12     -20.272 -21.575  45.505  1.00  0.00     0.163 HD
ATOM    170  CA  TYR A  12     -20.358 -20.892  43.483  1.00 68.78     0.093 C 
ATOM    171  HA  TYR A  12     -19.432 -21.015  42.874  1.00  0.00     0.088 H 
ATOM    172  C   TYR A  12     -20.972 -19.597  43.038  1.00 75.04     0.241 C 
ATOM    173  O   TYR A  12     -20.637 -19.141  41.948  1.00 74.44    -0.271 OA
ATOM    174  CB  TYR A  12     -21.257 -22.090  43.129  1.00 68.63    -0.014 C 
ATOM    175  HB1 TYR A  12     -20.854 -23.036  43.560  1.00  0.00     0.043 H 
ATOM    176  HB2 TYR A  12     -22.226 -22.042  43.679  1.00  0.00     0.043 H 
ATOM    177  CG  TYR A  12     -21.482 -22.221  41.632  1.00 67.39    -0.056 A 
ATOM    178  CD1 TYR A  12     -22.450 -21.456  40.979  1.00 69.15    -0.074 A 
ATOM    179  HD1 TYR A  12     -23.085 -20.772  41.567  1.00  0.00     0.084 H 
ATOM    180  CD2 TYR A  12     -20.693 -23.071  40.858  1.00 66.81    -0.074 A 
ATOM    181  HD2 TYR A  12     -19.884 -23.645  41.340  1.00  0.00     0.084 H 
ATOM    182  CE1 TYR A  12     -22.631 -21.539  39.600  1.00 68.00    -0.051 A 
ATOM    183  HE1 TYR A  12     -23.382 -20.903  39.102  1.00  0.00     0.087 H 
ATOM    184  CE2 TYR A  12     -20.906 -23.210  39.484  1.00 66.18    -0.051 A 
ATOM    185  HE2 TYR A  12     -20.317 -23.940  38.903  1.00  0.00     0.087 H 
ATOM    186  CZ  TYR A  12     -21.864 -22.424  38.853  1.00 72.75     0.065 A 
ATOM    187  OH  TYR A  12     -22.067 -22.508  37.487  1.00 66.94    -0.361 OA
ATOM    188  HH  TYR A  12     -21.542 -23.113  36.976  1.00  0.00     0.217 HD
ATOM    189  N   ASP A  13     -21.848 -19.000  43.859  1.00 73.23    -0.345 N 
ATOM    190  HN  ASP A  13     -22.059 -19.429  44.760  1.00  0.00     0.163 HD
ATOM    191  CA  ASP A  13     -22.508 -17.747  43.491  1.00 74.17     0.098 C 
ATOM    192  HA  ASP A  13     -22.703 -17.834  42.397  1.00  0.00     0.088 H 
ATOM    193  C   ASP A  13     -21.629 -16.512  43.638  1.00 76.15     0.241 C 
ATOM    194  O   ASP A  13     -21.890 -15.500  42.999  1.00 75.64    -0.271 OA
ATOM    195  CB  ASP A  13     -23.897 -17.615  44.133  1.00 78.52     0.043 C 
ATOM    196  HB1 ASP A  13     -23.856 -17.841  45.224  1.00  0.00     0.052 H 
ATOM    197  HB2 ASP A  13     -24.215 -16.547  44.181  1.00  0.00     0.052 H 
ATOM    198  CG  ASP A  13     -24.950 -18.466  43.440  1.00 95.28     0.175 C 
ATOM    199  OD1 ASP A  13     -25.362 -18.099  42.303  1.00 99.53    -0.648 OA
ATOM    200  OD2 ASP A  13     -25.356 -19.501  44.022  1.00 97.93    -0.648 OA
ATOM    201  N   GLU A  14     -20.562 -16.605  44.441  1.00 73.61    -0.346 N 
ATOM    202  HN  GLU A  14     -20.430 -17.456  44.988  1.00  0.00     0.163 HD
ATOM    203  CA  GLU A  14     -19.578 -15.528  44.562  1.00 72.61     0.090 C 
ATOM    204  HA  GLU A  14     -20.097 -14.541  44.574  1.00  0.00     0.087 H 
ATOM    205  C   GLU A  14     -18.690 -15.638  43.306  1.00 72.96     0.241 C 
ATOM    206  O   GLU A  14     -18.293 -14.616  42.736  1.00 71.41    -0.271 OA
ATOM    207  CB  GLU A  14     -18.741 -15.688  45.827  1.00 73.73    -0.029 C 
ATOM    208  HB1 GLU A  14     -17.687 -15.377  45.638  1.00  0.00     0.037 H 
ATOM    209  HB2 GLU A  14     -18.583 -16.768  46.055  1.00  0.00     0.037 H 
ATOM    210  CG  GLU A  14     -19.298 -14.965  47.042  1.00 87.03     0.018 C 
ATOM    211  HG1 GLU A  14     -20.413 -14.993  47.025  1.00  0.00     0.049 H 
ATOM    212  HG2 GLU A  14     -19.127 -13.868  46.945  1.00  0.00     0.049 H 
ATOM    213  CD  GLU A  14     -18.784 -15.456  48.389  1.00107.71     0.172 C 
ATOM    214  OE1 GLU A  14     -17.902 -16.348  48.412  1.00 87.80    -0.648 OA
ATOM    215  OE2 GLU A  14     -19.279 -14.957  49.426  1.00108.29    -0.648 OA
ATOM    216  N   ALA A  15     -18.398 -16.891  42.884  1.00 68.25    -0.346 N 
ATOM    217  HN  ALA A  15     -18.729 -17.671  43.451  1.00  0.00     0.163 HD
ATOM    218  CA  ALA A  15     -17.632 -17.209  41.657  1.00 68.82     0.086 C 
ATOM    219  HA  ALA A  15     -16.626 -16.734  41.731  1.00  0.00     0.086 H 
ATOM    220  C   ALA A  15     -18.333 -16.675  40.411  1.00 69.64     0.240 C 
ATOM    221  O   ALA A  15     -17.697 -16.017  39.591  1.00 71.58    -0.271 OA
ATOM    222  CB  ALA A  15     -17.450 -18.719  41.519  1.00 69.01    -0.049 C 
ATOM    223  HB1 ALA A  15     -16.938 -19.109  42.429  1.00  0.00     0.030 H 
ATOM    224  HB2 ALA A  15     -16.917 -18.998  40.580  1.00  0.00     0.030 H 
ATOM    225  HB3 ALA A  15     -18.412 -19.245  41.315  1.00  0.00     0.030 H 
ATOM    226  N   SER A  16     -19.644 -16.952  40.285  1.00 65.09    -0.344 N 
ATOM    227  HN  SER A  16     -20.089 -17.483  41.034  1.00  0.00     0.163 HD
ATOM    228  CA  SER A  16     -20.481 -16.546  39.149  1.00 66.00     0.109 C 
ATOM    229  HA  SER A  16     -19.979 -16.855  38.203  1.00  0.00     0.090 H 
ATOM    230  C   SER A  16     -20.648 -15.028  39.145  1.00 74.14     0.243 C 
ATOM    231  O   SER A  16     -20.636 -14.390  38.089  1.00 74.34    -0.271 OA
ATOM    232  CB  SER A  16     -21.834 -17.238  39.236  1.00 67.29     0.044 C 
ATOM    233  HB1 SER A  16     -21.733 -18.333  39.418  1.00  0.00     0.077 H 
ATOM    234  HB2 SER A  16     -22.383 -16.969  40.168  1.00  0.00     0.077 H 
ATOM    235  OG  SER A  16     -22.590 -16.960  38.076  1.00 68.70    -0.398 OA
ATOM    236  HG  SER A  16     -23.434 -17.392  38.130  1.00  0.00     0.209 HD
ATOM    237  N   ALA A  17     -20.702 -14.449  40.351  1.00 73.14    -0.346 N 
ATOM    238  HN  ALA A  17     -20.677 -15.045  41.179  1.00  0.00     0.163 HD
ATOM    239  CA  ALA A  17     -20.795 -13.011  40.534  1.00 73.94     0.086 C 
ATOM    240  HA  ALA A  17     -21.639 -12.618  39.920  1.00  0.00     0.086 H 
ATOM    241  C   ALA A  17     -19.498 -12.363  40.074  1.00 76.26     0.240 C 
ATOM    242  O   ALA A  17     -19.563 -11.372  39.356  1.00 76.61    -0.271 OA
ATOM    243  CB  ALA A  17     -21.051 -12.687  42.005  1.00 75.22    -0.049 C 
ATOM    244  HB1 ALA A  17     -22.002 -13.162  42.342  1.00  0.00     0.030 H 
ATOM    245  HB2 ALA A  17     -21.042 -11.589  42.198  1.00  0.00     0.030 H 
ATOM    246  HB3 ALA A  17     -20.189 -12.974  42.652  1.00  0.00     0.030 H 
ATOM    247  N   TYR A  18     -18.331 -12.937  40.479  1.00 71.53    -0.346 N 
ATOM    248  HN  TYR A  18     -18.401 -13.787  41.039  1.00  0.00     0.163 HD
ATOM    249  CA  TYR A  18     -16.985 -12.442  40.181  1.00 70.85     0.093 C 
ATOM    250  HA  TYR A  18     -16.894 -11.434  40.650  1.00  0.00     0.088 H 
ATOM    251  C   TYR A  18     -16.742 -12.268  38.698  1.00 73.10     0.241 C 
ATOM    252  O   TYR A  18     -16.166 -11.258  38.286  1.00 74.94    -0.271 OA
ATOM    253  CB  TYR A  18     -15.891 -13.344  40.817  1.00 71.23    -0.014 C 
ATOM    254  HB1 TYR A  18     -16.048 -14.412  40.537  1.00  0.00     0.043 H 
ATOM    255  HB2 TYR A  18     -16.034 -13.419  41.920  1.00  0.00     0.043 H 
ATOM    256  CG  TYR A  18     -14.475 -12.904  40.487  1.00 74.13    -0.056 A 
ATOM    257  CD1 TYR A  18     -13.833 -11.925  41.240  1.00 78.45    -0.074 A 
ATOM    258  HD1 TYR A  18     -14.349 -11.488  42.112  1.00  0.00     0.084 H 
ATOM    259  CD2 TYR A  18     -13.785 -13.454  39.410  1.00 73.59    -0.074 A 
ATOM    260  HD2 TYR A  18     -14.259 -14.254  38.816  1.00  0.00     0.084 H 
ATOM    261  CE1 TYR A  18     -12.549 -11.485  40.913  1.00 80.89    -0.051 A 
ATOM    262  HE1 TYR A  18     -12.062 -10.700  41.516  1.00  0.00     0.087 H 
ATOM    263  CE2 TYR A  18     -12.507 -13.014  39.067  1.00 74.72    -0.051 A 
ATOM    264  HE2 TYR A  18     -11.991 -13.443  38.192  1.00  0.00     0.087 H 
ATOM    265  CZ  TYR A  18     -11.888 -12.038  39.827  1.00 85.99     0.065 A 
ATOM    266  OH  TYR A  18     -10.622 -11.615  39.491  1.00 93.89    -0.361 OA
ATOM    267  HH  TYR A  18     -10.169 -11.994  38.747  1.00  0.00     0.217 HD
ATOM    268  N   CYS A  19     -17.123 -13.277  37.905  1.00 68.53    -0.345 N 
ATOM    269  HN  CYS A  19     -17.581 -14.080  38.336  1.00  0.00     0.163 HD
ATOM    270  CA  CYS A  19     -16.920 -13.296  36.452  1.00 66.59     0.098 C 
ATOM    271  HA  CYS A  19     -15.840 -13.103  36.253  1.00  0.00     0.088 H 
ATOM    272  C   CYS A  19     -17.722 -12.170  35.818  1.00 73.32     0.241 C 
ATOM    273  O   CYS A  19     -17.141 -11.308  35.165  1.00 72.24    -0.271 OA
ATOM    274  CB  CYS A  19     -17.273 -14.661  35.854  1.00 65.10     0.013 C 
ATOM    275  HB1 CYS A  19     -18.338 -14.911  36.070  1.00  0.00     0.053 H 
ATOM    276  HB2 CYS A  19     -17.310 -14.595  34.742  1.00  0.00     0.053 H 
ATOM    277  SG  CYS A  19     -16.190 -16.036  36.365  1.00 67.79    -0.095 SA
ATOM    278  N   GLN A  20     -19.036 -12.123  36.108  1.00 72.59    -0.346 N 
ATOM    279  HN  GLN A  20     -19.402 -12.859  36.711  1.00  0.00     0.163 HD
ATOM    280  CA  GLN A  20     -19.988 -11.116  35.640  1.00 74.66     0.090 C 
ATOM    281  HA  GLN A  20     -19.924 -11.082  34.527  1.00  0.00     0.087 H 
ATOM    282  C   GLN A  20     -19.661  -9.706  36.171  1.00 82.30     0.241 C 
ATOM    283  O   GLN A  20     -20.074  -8.710  35.574  1.00 83.29    -0.271 OA
ATOM    284  CB  GLN A  20     -21.413 -11.525  36.010  1.00 77.17    -0.030 C 
ATOM    285  HB1 GLN A  20     -21.531 -11.584  37.117  1.00  0.00     0.037 H 
ATOM    286  HB2 GLN A  20     -22.129 -10.699  35.790  1.00  0.00     0.037 H 
ATOM    287  CG  GLN A  20     -21.870 -12.826  35.349  1.00 86.94     0.011 C 
ATOM    288  HG1 GLN A  20     -21.813 -12.763  34.237  1.00  0.00     0.047 H 
ATOM    289  HG2 GLN A  20     -21.135 -13.648  35.512  1.00  0.00     0.047 H 
ATOM    290  CD  GLN A  20     -23.247 -13.217  35.810  1.00 95.81     0.215 C 
ATOM    291  OE1 GLN A  20     -24.168 -12.396  35.865  1.00 91.16    -0.274 OA
ATOM    292  NE2 GLN A  20     -23.425 -14.487  36.136  1.00 84.85    -0.370 N 
ATOM    293 1HE2 GLN A  20     -22.664 -15.165  36.091  1.00  0.00     0.159 HD
ATOM    294 2HE2 GLN A  20     -24.359 -14.752  36.449  1.00  0.00     0.159 HD
ATOM    295  N   GLN A  21     -18.895  -9.624  37.270  1.00 80.92    -0.346 N 
ATOM    296  HN  GLN A  21     -18.610 -10.483  37.740  1.00  0.00     0.163 HD
ATOM    297  CA  GLN A  21     -18.458  -8.340  37.813  1.00 82.71     0.090 C 
ATOM    298  HA  GLN A  21     -19.313  -7.629  37.729  1.00  0.00     0.087 H 
ATOM    299  C   GLN A  21     -17.305  -7.784  36.963  1.00 89.06     0.241 C 
ATOM    300  O   GLN A  21     -17.210  -6.566  36.797  1.00 89.97    -0.271 OA
ATOM    301  CB  GLN A  21     -18.090  -8.449  39.293  1.00 83.79    -0.030 C 
ATOM    302  HB1 GLN A  21     -17.114  -8.975  39.410  1.00  0.00     0.037 H 
ATOM    303  HB2 GLN A  21     -18.764  -9.175  39.805  1.00  0.00     0.037 H 
ATOM    304  CG  GLN A  21     -18.069  -7.118  40.053  1.00 97.31     0.011 C 
ATOM    305  HG1 GLN A  21     -17.809  -7.294  41.123  1.00  0.00     0.047 H 
ATOM    306  HG2 GLN A  21     -17.190  -6.510  39.734  1.00  0.00     0.047 H 
ATOM    307  CD  GLN A  21     -19.336  -6.289  39.956  1.00112.06     0.215 C 
ATOM    308  OE1 GLN A  21     -20.472  -6.789  40.054  1.00114.35    -0.274 OA
ATOM    309  NE2 GLN A  21     -19.157  -4.984  39.805  1.00 84.05    -0.370 N 
ATOM    310 1HE2 GLN A  21     -18.226  -4.574  39.725  1.00  0.00     0.159 HD
ATOM    311 2HE2 GLN A  21     -20.009  -4.427  39.740  1.00  0.00     0.159 HD
ATOM    312  N   ARG A  22     -16.492  -8.690  36.352  1.00 85.39    -0.346 N 
ATOM    313  HN  ARG A  22     -16.686  -9.678  36.517  1.00  0.00     0.163 HD
ATOM    314  CA  ARG A  22     -15.360  -8.364  35.475  1.00 84.28     0.089 C 
ATOM    315  HA  ARG A  22     -14.983  -7.356  35.766  1.00  0.00     0.087 H 
ATOM    316  C   ARG A  22     -15.799  -8.295  34.018  1.00 91.10     0.241 C 
ATOM    317  O   ARG A  22     -14.959  -8.202  33.100  1.00 90.76    -0.271 OA
ATOM    318  CB  ARG A  22     -14.215  -9.364  35.659  1.00 81.75    -0.036 C 
ATOM    319  HB1 ARG A  22     -13.479  -9.278  34.826  1.00  0.00     0.036 H 
ATOM    320  HB2 ARG A  22     -14.571 -10.407  35.486  1.00  0.00     0.036 H 
ATOM    321  CG  ARG A  22     -13.511  -9.249  37.019  1.00 88.61    -0.048 C 
ATOM    322  HG1 ARG A  22     -14.107  -9.743  37.822  1.00  0.00     0.035 H 
ATOM    323  HG2 ARG A  22     -13.537  -8.200  37.396  1.00  0.00     0.035 H 
ATOM    324  CD  ARG A  22     -12.085  -9.784  36.987  1.00 98.96     0.009 C 
ATOM    325  HD1 ARG A  22     -12.055 -10.836  36.619  1.00  0.00     0.064 H 
ATOM    326  HD2 ARG A  22     -11.690  -9.947  38.017  1.00  0.00     0.064 H 
ATOM    327  NE  ARG A  22     -11.193  -8.917  36.203  1.00112.63    -0.227 N 
ATOM    328  HE  ARG A  22     -11.331  -8.890  35.193  1.00  0.00     0.177 HD
ATOM    329  CZ  ARG A  22     -10.218  -8.164  36.710  1.00124.78     0.665 C 
ATOM    330  NH1 ARG A  22      -9.480  -7.398  35.912  1.00107.28    -0.235 N 
ATOM    331 1HH1 ARG A  22      -9.669  -7.392  34.910  1.00  0.00     0.174 HD
ATOM    332 2HH1 ARG A  22      -8.733  -6.821  36.300  1.00  0.00     0.174 HD
ATOM    333  NH2 ARG A  22      -9.971  -8.172  38.017  1.00112.06    -0.235 N 
ATOM    334 1HH2 ARG A  22     -10.537  -8.760  38.629  1.00  0.00     0.174 HD
ATOM    335 2HH2 ARG A  22      -9.224  -7.595  38.405  1.00  0.00     0.174 HD
ATOM    336  N   TYR A  23     -17.147  -8.284  33.827  1.00 88.40    -0.346 N 
ATOM    337  HN  TYR A  23     -17.711  -8.300  34.677  1.00  0.00     0.163 HD
ATOM    338  CA  TYR A  23     -17.900  -8.253  32.571  1.00 87.39     0.093 C 
ATOM    339  HA  TYR A  23     -18.962  -8.100  32.874  1.00  0.00     0.088 H 
ATOM    340  C   TYR A  23     -17.887  -9.607  31.819  1.00 86.10     0.241 C 
ATOM    341  O   TYR A  23     -18.632  -9.781  30.859  1.00 87.43    -0.271 OA
ATOM    342  CB  TYR A  23     -17.546  -7.014  31.704  1.00 90.37    -0.014 C 
ATOM    343  HB1 TYR A  23     -16.497  -7.071  31.330  1.00  0.00     0.043 H 
ATOM    344  HB2 TYR A  23     -18.085  -7.039  30.728  1.00  0.00     0.043 H 
ATOM    345  CG  TYR A  23     -17.797  -5.707  32.436  1.00 95.06    -0.056 A 
ATOM    346  CD1 TYR A  23     -19.074  -5.153  32.499  1.00 98.17    -0.074 A 
ATOM    347  HD1 TYR A  23     -19.904  -5.643  31.962  1.00  0.00     0.084 H 
ATOM    348  CD2 TYR A  23     -16.771  -5.065  33.132  1.00 96.81    -0.074 A 
ATOM    349  HD2 TYR A  23     -15.753  -5.488  33.106  1.00  0.00     0.084 H 
ATOM    350  CE1 TYR A  23     -19.323  -3.988  33.230  1.00101.24    -0.051 A 
ATOM    351  HE1 TYR A  23     -20.343  -3.570  33.273  1.00  0.00     0.087 H 
ATOM    352  CE2 TYR A  23     -17.009  -3.897  33.861  1.00 99.55    -0.051 A 
ATOM    353  HE2 TYR A  23     -16.183  -3.405  34.402  1.00  0.00     0.087 H 
ATOM    354  CZ  TYR A  23     -18.285  -3.359  33.902  1.00107.76     0.065 A 
ATOM    355  OH  TYR A  23     -18.520  -2.202  34.608  1.00110.31    -0.361 OA
ATOM    356  HH  TYR A  23     -17.809  -1.771  35.068  1.00  0.00     0.217 HD
ATOM    357  N   THR A  24     -17.111 -10.577  32.339  1.00 77.37    -0.344 N 
ATOM    358  HN  THR A  24     -16.625 -10.330  33.201  1.00  0.00     0.163 HD
ATOM    359  CA  THR A  24     -16.862 -11.938  31.847  1.00 75.36     0.113 C 
ATOM    360  HA  THR A  24     -16.935 -11.898  30.735  1.00  0.00     0.091 H 
ATOM    361  C   THR A  24     -17.953 -12.960  32.339  1.00 80.39     0.243 C 
ATOM    362  O   THR A  24     -18.977 -12.522  32.858  1.00 82.37    -0.271 OA
ATOM    363  CB  THR A  24     -15.370 -12.295  32.192  1.00 77.28     0.060 C 
ATOM    364  HB  THR A  24     -15.127 -13.285  31.741  1.00  0.00     0.086 H 
ATOM    365  OG1 THR A  24     -15.182 -12.379  33.602  1.00 70.69    -0.393 OA
ATOM    366  HG1 THR A  24     -14.281 -12.595  33.810  1.00  0.00     0.210 HD
ATOM    367  CG2 THR A  24     -14.369 -11.253  31.659  1.00 72.12    -0.050 C 
ATOM    368 1HG2 THR A  24     -13.311 -11.506  31.904  1.00  0.00     0.031 H 
ATOM    369 2HG2 THR A  24     -14.628 -10.230  32.018  1.00  0.00     0.031 H 
ATOM    370 3HG2 THR A  24     -14.499 -11.098  30.563  1.00  0.00     0.031 H 
ATOM    371  N   HIS A  25     -17.753 -14.306  32.152  1.00 74.39    -0.346 N 
ATOM    372  HN  HIS A  25     -16.915 -14.583  31.641  1.00  0.00     0.163 HD
ATOM    373  CA  HIS A  25     -18.646 -15.398  32.626  1.00 72.04     0.094 C 
ATOM    374  HA  HIS A  25     -19.147 -15.038  33.555  1.00  0.00     0.088 H 
ATOM    375  C   HIS A  25     -17.868 -16.663  32.989  1.00 66.64     0.241 C 
ATOM    376  O   HIS A  25     -16.735 -16.821  32.566  1.00 63.45    -0.271 OA
ATOM    377  CB  HIS A  25     -19.751 -15.765  31.621  1.00 74.07     0.002 C 
ATOM    378  HB1 HIS A  25     -20.354 -16.624  31.998  1.00  0.00     0.046 H 
ATOM    379  HB2 HIS A  25     -19.311 -16.230  30.708  1.00  0.00     0.046 H 
ATOM    380  CG  HIS A  25     -20.639 -14.624  31.252  1.00 79.85     0.028 A 
ATOM    381  ND1 HIS A  25     -20.323 -13.770  30.190  1.00 82.65    -0.354 N 
ATOM    382  HD1 HIS A  25     -19.502 -13.816  29.586  1.00  0.00     0.166 HD
ATOM    383  CD2 HIS A  25     -21.802 -14.219  31.809  1.00 83.40    -0.000 A 
ATOM    384  HD2 HIS A  25     -22.314 -14.676  32.672  1.00  0.00     0.114 H 
ATOM    385  CE1 HIS A  25     -21.310 -12.891  30.132  1.00 83.26     0.040 A 
ATOM    386  HE1 HIS A  25     -21.372 -12.074  29.393  1.00  0.00     0.140 H 
ATOM    387  NE2 HIS A  25     -22.225 -13.118  31.084  1.00 84.38    -0.360 N 
ATOM    388  HE2 HIS A  25     -23.076 -12.579  31.245  1.00  0.00     0.166 HD
ATOM    389  N   LEU A  26     -18.461 -17.547  33.812  1.00 60.42    -0.346 N 
ATOM    390  HN  LEU A  26     -19.380 -17.329  34.196  1.00  0.00     0.163 HD
ATOM    391  CA  LEU A  26     -17.823 -18.810  34.169  1.00 58.22     0.089 C 
ATOM    392  HA  LEU A  26     -16.812 -18.595  34.588  1.00  0.00     0.087 H 
ATOM    393  C   LEU A  26     -17.662 -19.652  32.898  1.00 64.58     0.241 C 
ATOM    394  O   LEU A  26     -18.539 -19.622  32.026  1.00 63.14    -0.271 OA
ATOM    395  CB  LEU A  26     -18.642 -19.581  35.222  1.00 57.40    -0.035 C 
ATOM    396  HB1 LEU A  26     -19.728 -19.475  34.993  1.00  0.00     0.037 H 
ATOM    397  HB2 LEU A  26     -18.501 -20.676  35.067  1.00  0.00     0.037 H 
ATOM    398  CG  LEU A  26     -18.403 -19.245  36.697  1.00 60.48    -0.059 C 
ATOM    399  HG  LEU A  26     -18.439 -18.137  36.814  1.00  0.00     0.038 H 
ATOM    400  CD1 LEU A  26     -19.464 -19.843  37.567  1.00 59.42    -0.073 C 
ATOM    401 1HD1 LEU A  26     -19.290 -19.598  38.641  1.00  0.00     0.028 H 
ATOM    402 2HD1 LEU A  26     -19.554 -20.943  37.406  1.00  0.00     0.028 H 
ATOM    403 3HD1 LEU A  26     -20.485 -19.538  37.237  1.00  0.00     0.028 H 
ATOM    404  CD2 LEU A  26     -17.068 -19.722  37.162  1.00 63.66    -0.073 C 
ATOM    405 1HD2 LEU A  26     -16.894 -19.477  38.236  1.00  0.00     0.028 H 
ATOM    406 2HD2 LEU A  26     -16.248 -19.328  36.517  1.00  0.00     0.028 H 
ATOM    407 3HD2 LEU A  26     -16.935 -20.812  36.966  1.00  0.00     0.028 H 
ATOM    408  N   VAL A  27     -16.537 -20.370  32.787  1.00 64.23    -0.346 N 
ATOM    409  HN  VAL A  27     -15.873 -20.339  33.561  1.00  0.00     0.163 HD
ATOM    410  CA  VAL A  27     -16.198 -21.198  31.624  1.00 65.16     0.092 C 
ATOM    411  HA  VAL A  27     -16.105 -20.477  30.779  1.00  0.00     0.088 H 
ATOM    412  C   VAL A  27     -17.310 -22.154  31.199  1.00 71.85     0.241 C 
ATOM    413  O   VAL A  27     -17.814 -22.931  32.001  1.00 68.47    -0.271 OA
ATOM    414  CB  VAL A  27     -14.795 -21.843  31.749  1.00 68.94    -0.033 C 
ATOM    415  HB  VAL A  27     -14.654 -22.144  32.813  1.00  0.00     0.042 H 
ATOM    416  CG1 VAL A  27     -14.650 -23.090  30.894  1.00 69.01    -0.071 C 
ATOM    417 1HG1 VAL A  27     -13.640 -23.554  30.984  1.00  0.00     0.028 H 
ATOM    418 2HG1 VAL A  27     -14.900 -22.877  29.828  1.00  0.00     0.028 H 
ATOM    419 3HG1 VAL A  27     -15.453 -23.829  31.123  1.00  0.00     0.028 H 
ATOM    420  CG2 VAL A  27     -13.717 -20.829  31.409  1.00 68.08    -0.071 C 
ATOM    421 1HG2 VAL A  27     -12.707 -21.293  31.499  1.00  0.00     0.028 H 
ATOM    422 2HG2 VAL A  27     -13.806 -19.904  32.026  1.00  0.00     0.028 H 
ATOM    423 3HG2 VAL A  27     -13.877 -20.373  30.404  1.00  0.00     0.028 H 
ATOM    424  N   ALA A  28     -17.747 -21.992  29.934  1.00 73.79    -0.346 N 
ATOM    425  HN  ALA A  28     -17.311 -21.261  29.372  1.00  0.00     0.163 HD
ATOM    426  CA  ALA A  28     -18.793 -22.784  29.315  1.00 77.13     0.086 C 
ATOM    427  HA  ALA A  28     -19.193 -23.481  30.088  1.00  0.00     0.086 H 
ATOM    428  C   ALA A  28     -18.241 -23.635  28.159  1.00 88.03     0.240 C 
ATOM    429  O   ALA A  28     -18.299 -24.850  28.302  1.00 89.63    -0.271 OA
ATOM    430  CB  ALA A  28     -19.943 -21.900  28.847  1.00 78.28    -0.049 C 
ATOM    431  HB1 ALA A  28     -20.343 -21.283  29.685  1.00  0.00     0.030 H 
ATOM    432  HB2 ALA A  28     -20.747 -22.498  28.357  1.00  0.00     0.030 H 
ATOM    433  HB3 ALA A  28     -19.647 -21.268  27.977  1.00  0.00     0.030 H 
ATOM    434  N   ILE A  29     -17.666 -23.039  27.052  1.00 88.17    -0.346 N 
ATOM    435  HN  ILE A  29     -17.611 -22.021  27.023  1.00  0.00     0.163 HD
ATOM    436  CA  ILE A  29     -17.120 -23.815  25.895  1.00 89.89     0.092 C 
ATOM    437  HA  ILE A  29     -17.987 -24.217  25.321  1.00  0.00     0.088 H 
ATOM    438  C   ILE A  29     -16.355 -25.004  26.463  1.00 96.25     0.241 C 
ATOM    439  O   ILE A  29     -15.473 -24.792  27.299  1.00 98.61    -0.271 OA
ATOM    440  CB  ILE A  29     -16.223 -23.005  24.891  1.00 92.98    -0.030 C 
ATOM    441  HB  ILE A  29     -15.222 -22.904  25.372  1.00  0.00     0.043 H 
ATOM    442  CG1 ILE A  29     -16.724 -21.573  24.621  1.00 92.81    -0.063 C 
ATOM    443 1HG1 ILE A  29     -17.175 -21.487  23.605  1.00  0.00     0.033 H 
ATOM    444 2HG1 ILE A  29     -17.625 -21.338  25.234  1.00  0.00     0.033 H 
ATOM    445  CG2 ILE A  29     -16.000 -23.777  23.573  1.00 94.53    -0.071 C 
ATOM    446 1HG2 ILE A  29     -15.637 -24.813  23.768  1.00  0.00     0.028 H 
ATOM    447 2HG2 ILE A  29     -15.316 -23.226  22.886  1.00  0.00     0.028 H 
ATOM    448 3HG2 ILE A  29     -16.916 -23.776  22.938  1.00  0.00     0.028 H 
ATOM    449  CD1 ILE A  29     -15.646 -20.552  24.825  1.00 94.70    -0.076 C 
ATOM    450 1HD1 ILE A  29     -16.009 -19.516  24.630  1.00  0.00     0.027 H 
ATOM    451 2HD1 ILE A  29     -14.745 -20.787  24.212  1.00  0.00     0.027 H 
ATOM    452 3HD1 ILE A  29     -15.195 -20.638  25.841  1.00  0.00     0.027 H 
ATOM    453  N   GLN A  30     -16.682 -26.228  26.046  1.00 91.40    -0.346 N 
ATOM    454  HN  GLN A  30     -17.385 -26.356  25.318  1.00  0.00     0.163 HD
ATOM    455  CA  GLN A  30     -16.006 -27.405  26.658  1.00 91.49     0.090 C 
ATOM    456  HA  GLN A  30     -15.155 -27.032  27.275  1.00  0.00     0.087 H 
ATOM    457  C   GLN A  30     -15.436 -28.309  25.562  1.00 96.78     0.241 C 
ATOM    458  O   GLN A  30     -15.630 -29.536  25.654  1.00 98.20    -0.271 OA
ATOM    459  CB  GLN A  30     -16.959 -28.169  27.578  1.00 92.93    -0.030 C 
ATOM    460  HB1 GLN A  30     -17.986 -28.203  27.145  1.00  0.00     0.037 H 
ATOM    461  HB2 GLN A  30     -16.723 -29.259  27.577  1.00  0.00     0.037 H 
ATOM    462  CG  GLN A  30     -16.988 -27.623  28.998  1.00101.28     0.011 C 
ATOM    463  HG1 GLN A  30     -17.706 -28.191  29.635  1.00  0.00     0.047 H 
ATOM    464  HG2 GLN A  30     -17.474 -26.620  29.036  1.00  0.00     0.047 H 
ATOM    465  CD  GLN A  30     -15.614 -27.589  29.620  1.00125.35     0.215 C 
ATOM    466  OE1 GLN A  30     -15.005 -28.624  29.883  1.00126.84    -0.274 OA
ATOM    467  NE2 GLN A  30     -15.115 -26.390  29.868  1.00113.56    -0.370 N 
ATOM    468 1HE2 GLN A  30     -14.186 -26.367  30.289  1.00  0.00     0.159 HD
ATOM    469 2HE2 GLN A  30     -15.620 -25.531  29.650  1.00  0.00     0.159 HD
ATOM    470  N   ASN A  31     -14.749 -27.726  24.577  1.00 92.09    -0.346 N 
ATOM    471  HN  ASN A  31     -14.667 -26.710  24.551  1.00  0.00     0.163 HD
ATOM    472  CA  ASN A  31     -14.102 -28.545  23.518  1.00 92.38     0.097 C 
ATOM    473  HA  ASN A  31     -14.804 -29.367  23.246  1.00  0.00     0.088 H 
ATOM    474  C   ASN A  31     -12.834 -29.183  24.096  1.00 96.06     0.241 C 
ATOM    475  O   ASN A  31     -12.348 -28.697  25.136  1.00 94.39    -0.271 OA
ATOM    476  CB  ASN A  31     -13.817 -27.733  22.251  1.00 90.54     0.036 C 
ATOM    477  HB1 ASN A  31     -14.760 -27.312  21.830  1.00  0.00     0.051 H 
ATOM    478  HB2 ASN A  31     -13.523 -28.403  21.409  1.00  0.00     0.051 H 
ATOM    479  CG  ASN A  31     -12.787 -26.644  22.457  1.00102.63     0.217 C 
ATOM    480  OD1 ASN A  31     -11.588 -26.894  22.366  1.00 92.83    -0.274 OA
ATOM    481  ND2 ASN A  31     -13.243 -25.431  22.719  1.00 91.61    -0.370 N 
ATOM    482 1HD2 ASN A  31     -14.239 -25.223  22.795  1.00  0.00     0.159 HD
ATOM    483 2HD2 ASN A  31     -12.549 -24.697  22.858  1.00  0.00     0.159 HD
ATOM    484  N   LYS A  32     -12.320 -30.225  23.439  1.00 93.37    -0.346 N 
ATOM    485  HN  LYS A  32     -12.761 -30.538  22.574  1.00  0.00     0.163 HD
ATOM    486  CA  LYS A  32     -11.117 -30.937  23.944  1.00 93.36     0.089 C 
ATOM    487  HA  LYS A  32     -11.344 -31.368  24.947  1.00  0.00     0.087 H 
ATOM    488  C   LYS A  32      -9.955 -29.949  24.076  1.00 95.05     0.241 C 
ATOM    489  O   LYS A  32      -9.284 -29.969  25.126  1.00 94.33    -0.271 OA
ATOM    490  CB  LYS A  32     -10.751 -32.071  22.984  1.00 97.33    -0.038 C 
ATOM    491  HB1 LYS A  32     -10.574 -31.663  21.962  1.00  0.00     0.036 H 
ATOM    492  HB2 LYS A  32     -11.644 -32.710  22.791  1.00  0.00     0.036 H 
ATOM    493  CG  LYS A  32      -9.574 -32.937  23.409  1.00106.14    -0.061 C 
ATOM    494  HG1 LYS A  32      -9.781 -33.426  24.390  1.00  0.00     0.033 H 
ATOM    495  HG2 LYS A  32      -8.703 -32.302  23.695  1.00  0.00     0.033 H 
ATOM    496  CD  LYS A  32      -9.165 -33.968  22.375  1.00110.52    -0.043 C 
ATOM    497  HD1 LYS A  32      -8.142 -34.356  22.591  1.00  0.00     0.035 H 
ATOM    498  HD2 LYS A  32      -8.977 -33.482  21.389  1.00  0.00     0.035 H 
ATOM    499  CE  LYS A  32     -10.148 -35.111  22.226  1.00113.24     0.080 C 
ATOM    500  HE1 LYS A  32     -10.484 -35.485  23.221  1.00  0.00     0.075 H 
ATOM    501  HE2 LYS A  32      -9.642 -36.031  21.852  1.00  0.00     0.075 H 
ATOM    502  NZ  LYS A  32     -11.304 -34.751  21.371  1.00114.75    -0.079 N 
ATOM    503  HZ1 LYS A  32     -11.966 -35.521  21.271  1.00  0.00     0.274 HD
ATOM    504  HZ2 LYS A  32     -10.996 -34.409  20.461  1.00  0.00     0.274 HD
ATOM    505  HZ3 LYS A  32     -11.767 -33.909  21.713  1.00  0.00     0.274 HD
ATOM    506  N   GLU A  33      -9.741 -29.108  23.061  1.00 89.66    -0.346 N 
ATOM    507  HN  GLU A  33     -10.378 -29.112  22.264  1.00  0.00     0.163 HD
ATOM    508  CA  GLU A  33      -8.590 -28.166  23.073  1.00 88.58     0.090 C 
ATOM    509  HA  GLU A  33      -7.651 -28.752  23.205  1.00  0.00     0.087 H 
ATOM    510  C   GLU A  33      -8.728 -27.192  24.246  1.00 89.77     0.241 C 
ATOM    511  O   GLU A  33      -7.712 -26.929  24.911  1.00 89.60    -0.271 OA
ATOM    512  CB  GLU A  33      -8.517 -27.417  21.742  1.00 90.00    -0.029 C 
ATOM    513  HB1 GLU A  33      -7.616 -26.761  21.705  1.00  0.00     0.037 H 
ATOM    514  HB2 GLU A  33      -9.314 -26.639  21.680  1.00  0.00     0.037 H 
ATOM    515  CG  GLU A  33      -8.565 -28.336  20.536  1.00105.44     0.018 C 
ATOM    516  HG1 GLU A  33      -9.414 -29.053  20.627  1.00  0.00     0.049 H 
ATOM    517  HG2 GLU A  33      -7.709 -29.050  20.557  1.00  0.00     0.049 H 
ATOM    518  CD  GLU A  33      -8.621 -27.617  19.200  1.00133.66     0.172 C 
ATOM    519  OE1 GLU A  33      -8.689 -28.307  18.163  1.00122.44    -0.648 OA
ATOM    520  OE2 GLU A  33      -8.598 -26.370  19.199  1.00130.61    -0.648 OA
ATOM    521  N   GLU A  34      -9.937 -26.675  24.478  1.00 83.66    -0.346 N 
ATOM    522  HN  GLU A  34     -10.721 -26.954  23.887  1.00  0.00     0.163 HD
ATOM    523  CA  GLU A  34     -10.166 -25.702  25.578  1.00 81.09     0.090 C 
ATOM    524  HA  GLU A  34      -9.618 -24.759  25.348  1.00  0.00     0.087 H 
ATOM    525  C   GLU A  34      -9.619 -26.292  26.879  1.00 80.24     0.241 C 
ATOM    526  O   GLU A  34      -8.861 -25.588  27.570  1.00 76.58    -0.271 OA
ATOM    527  CB  GLU A  34     -11.659 -25.396  25.686  1.00 82.48    -0.029 C 
ATOM    528  HB1 GLU A  34     -12.191 -26.214  26.225  1.00  0.00     0.037 H 
ATOM    529  HB2 GLU A  34     -12.151 -25.479  24.689  1.00  0.00     0.037 H 
ATOM    530  CG  GLU A  34     -11.958 -24.054  26.321  1.00 94.42     0.018 C 
ATOM    531  HG1 GLU A  34     -11.045 -23.414  26.323  1.00  0.00     0.049 H 
ATOM    532  HG2 GLU A  34     -12.616 -23.448  25.656  1.00  0.00     0.049 H 
ATOM    533  CD  GLU A  34     -12.549 -24.136  27.715  1.00117.65     0.172 C 
ATOM    534  OE1 GLU A  34     -12.608 -25.253  28.269  1.00113.71    -0.648 OA
ATOM    535  OE2 GLU A  34     -12.958 -23.085  28.238  1.00113.25    -0.648 OA
ATOM    536  N   ILE A  35      -9.987 -27.537  27.188  1.00 76.77    -0.346 N 
ATOM    537  HN  ILE A  35     -10.623 -28.035  26.566  1.00  0.00     0.163 HD
ATOM    538  CA  ILE A  35      -9.504 -28.204  28.391  1.00 76.74     0.092 C 
ATOM    539  HA  ILE A  35      -9.608 -27.461  29.215  1.00  0.00     0.088 H 
ATOM    540  C   ILE A  35      -8.000 -28.514  28.290  1.00 81.34     0.241 C 
ATOM    541  O   ILE A  35      -7.308 -28.414  29.304  1.00 80.79    -0.271 OA
ATOM    542  CB  ILE A  35     -10.337 -29.439  28.824  1.00 80.07    -0.030 C 
ATOM    543  HB  ILE A  35      -9.991 -30.314  28.226  1.00  0.00     0.043 H 
ATOM    544  CG1 ILE A  35     -11.849 -29.254  28.566  1.00 79.78    -0.063 C 
ATOM    545 1HG1 ILE A  35     -12.297 -28.598  29.349  1.00  0.00     0.033 H 
ATOM    546 2HG1 ILE A  35     -12.012 -28.618  27.665  1.00  0.00     0.033 H 
ATOM    547  CG2 ILE A  35     -10.079 -29.747  30.304  1.00 81.19    -0.071 C 
ATOM    548 1HG2 ILE A  35      -8.988 -29.881  30.490  1.00  0.00     0.028 H 
ATOM    549 2HG2 ILE A  35     -10.670 -30.625  30.654  1.00  0.00     0.028 H 
ATOM    550 3HG2 ILE A  35     -10.522 -28.972  30.972  1.00  0.00     0.028 H 
ATOM    551  CD1 ILE A  35     -12.661 -30.583  28.444  1.00 88.59    -0.076 C 
ATOM    552 1HD1 ILE A  35     -13.752 -30.449  28.258  1.00  0.00     0.027 H 
ATOM    553 2HD1 ILE A  35     -12.498 -31.219  29.345  1.00  0.00     0.027 H 
ATOM    554 3HD1 ILE A  35     -12.213 -31.239  27.661  1.00  0.00     0.027 H 
ATOM    555  N   GLU A  36      -7.483 -28.862  27.085  1.00 77.95    -0.346 N 
ATOM    556  HN  GLU A  36      -8.097 -28.948  26.275  1.00  0.00     0.163 HD
ATOM    557  CA  GLU A  36      -6.044 -29.115  26.941  1.00 78.87     0.090 C 
ATOM    558  HA  GLU A  36      -5.747 -29.911  27.663  1.00  0.00     0.087 H 
ATOM    559  C   GLU A  36      -5.293 -27.813  27.301  1.00 80.29     0.241 C 
ATOM    560  O   GLU A  36      -4.441 -27.823  28.196  1.00 81.02    -0.271 OA
ATOM    561  CB  GLU A  36      -5.695 -29.585  25.518  1.00 81.86    -0.029 C 
ATOM    562  HB1 GLU A  36      -6.111 -28.878  24.762  1.00  0.00     0.037 H 
ATOM    563  HB2 GLU A  36      -4.605 -29.454  25.322  1.00  0.00     0.037 H 
ATOM    564  CG  GLU A  36      -6.125 -31.016  25.202  1.00101.44     0.018 C 
ATOM    565  HG1 GLU A  36      -5.434 -31.728  25.711  1.00  0.00     0.049 H 
ATOM    566  HG2 GLU A  36      -7.082 -31.237  25.730  1.00  0.00     0.049 H 
ATOM    567  CD  GLU A  36      -6.259 -31.408  23.733  1.00138.30     0.172 C 
ATOM    568  OE1 GLU A  36      -6.376 -30.504  22.871  1.00146.02    -0.648 OA
ATOM    569  OE2 GLU A  36      -6.289 -32.629  23.449  1.00131.43    -0.648 OA
ATOM    570  N   TYR A  37      -5.707 -26.689  26.673  1.00 72.11    -0.346 N 
ATOM    571  HN  TYR A  37      -6.456 -26.802  25.990  1.00  0.00     0.163 HD
ATOM    572  CA  TYR A  37      -5.200 -25.325  26.864  1.00 68.01     0.093 C 
ATOM    573  HA  TYR A  37      -4.127 -25.321  26.559  1.00  0.00     0.088 H 
ATOM    574  C   TYR A  37      -5.269 -24.833  28.350  1.00 71.80     0.241 C 
ATOM    575  O   TYR A  37      -4.290 -24.301  28.881  1.00 71.37    -0.271 OA
ATOM    576  CB  TYR A  37      -5.956 -24.367  25.915  1.00 64.13    -0.014 C 
ATOM    577  HB1 TYR A  37      -7.058 -24.492  26.029  1.00  0.00     0.043 H 
ATOM    578  HB2 TYR A  37      -5.838 -24.692  24.855  1.00  0.00     0.043 H 
ATOM    579  CG  TYR A  37      -5.565 -22.910  26.073  1.00 60.30    -0.056 A 
ATOM    580  CD1 TYR A  37      -4.340 -22.443  25.604  1.00 59.58    -0.074 A 
ATOM    581  HD1 TYR A  37      -3.678 -23.127  25.047  1.00  0.00     0.084 H 
ATOM    582  CD2 TYR A  37      -6.377 -22.020  26.778  1.00 59.39    -0.074 A 
ATOM    583  HD2 TYR A  37      -7.345 -22.368  27.175  1.00  0.00     0.084 H 
ATOM    584  CE1 TYR A  37      -3.935 -21.131  25.824  1.00 58.26    -0.051 A 
ATOM    585  HE1 TYR A  37      -2.961 -20.782  25.442  1.00  0.00     0.087 H 
ATOM    586  CE2 TYR A  37      -5.986 -20.698  26.990  1.00 59.99    -0.051 A 
ATOM    587  HE2 TYR A  37      -6.653 -20.003  27.527  1.00  0.00     0.087 H 
ATOM    588  CZ  TYR A  37      -4.757 -20.262  26.524  1.00 64.26     0.065 A 
ATOM    589  OH  TYR A  37      -4.370 -18.952  26.691  1.00 60.92    -0.361 OA
ATOM    590  HH  TYR A  37      -3.527 -18.653  26.371  1.00  0.00     0.217 HD
ATOM    591  N   LEU A  38      -6.427 -25.002  29.000  1.00 68.25    -0.346 N 
ATOM    592  HN  LEU A  38      -7.195 -25.452  28.502  1.00  0.00     0.163 HD
ATOM    593  CA  LEU A  38      -6.658 -24.581  30.381  1.00 66.18     0.089 C 
ATOM    594  HA  LEU A  38      -6.381 -23.503  30.451  1.00  0.00     0.087 H 
ATOM    595  C   LEU A  38      -5.811 -25.324  31.362  1.00 71.92     0.241 C 
ATOM    596  O   LEU A  38      -5.402 -24.741  32.367  1.00 70.08    -0.271 OA
ATOM    597  CB  LEU A  38      -8.133 -24.699  30.761  1.00 65.21    -0.035 C 
ATOM    598  HB1 LEU A  38      -8.232 -24.866  31.859  1.00  0.00     0.037 H 
ATOM    599  HB2 LEU A  38      -8.550 -25.659  30.377  1.00  0.00     0.037 H 
ATOM    600  CG  LEU A  38      -9.022 -23.531  30.327  1.00 68.66    -0.059 C 
ATOM    601  HG  LEU A  38      -8.876 -23.373  29.233  1.00  0.00     0.038 H 
ATOM    602  CD1 LEU A  38     -10.495 -23.844  30.568  1.00 67.82    -0.073 C 
ATOM    603 1HD1 LEU A  38     -10.773 -24.787  30.042  1.00  0.00     0.028 H 
ATOM    604 2HD1 LEU A  38     -11.156 -22.994  30.280  1.00  0.00     0.028 H 
ATOM    605 3HD1 LEU A  38     -10.743 -23.882  31.654  1.00  0.00     0.028 H 
ATOM    606  CD2 LEU A  38      -8.648 -22.263  31.034  1.00 69.23    -0.073 C 
ATOM    607 1HD2 LEU A  38      -7.571 -22.034  30.858  1.00  0.00     0.028 H 
ATOM    608 2HD2 LEU A  38      -8.896 -22.301  32.120  1.00  0.00     0.028 H 
ATOM    609 3HD2 LEU A  38      -9.309 -21.413  30.746  1.00  0.00     0.028 H 
ATOM    610  N   ASN A  39      -5.520 -26.605  31.079  1.00 71.22    -0.346 N 
ATOM    611  HN  ASN A  39      -5.903 -27.024  30.232  1.00  0.00     0.163 HD
ATOM    612  CA  ASN A  39      -4.674 -27.413  31.946  1.00 72.31     0.097 C 
ATOM    613  HA  ASN A  39      -5.025 -27.252  32.992  1.00  0.00     0.088 H 
ATOM    614  C   ASN A  39      -3.217 -26.958  31.884  1.00 78.77     0.241 C 
ATOM    615  O   ASN A  39      -2.560 -26.907  32.913  1.00 80.66    -0.271 OA
ATOM    616  CB  ASN A  39      -4.818 -28.904  31.646  1.00 75.27     0.036 C 
ATOM    617  HB1 ASN A  39      -5.876 -29.172  31.417  1.00  0.00     0.051 H 
ATOM    618  HB2 ASN A  39      -4.355 -29.168  30.666  1.00  0.00     0.051 H 
ATOM    619  CG  ASN A  39      -4.263 -29.758  32.765  1.00 93.15     0.217 C 
ATOM    620  OD1 ASN A  39      -4.760 -29.753  33.902  1.00 76.97    -0.274 OA
ATOM    621  ND2 ASN A  39      -3.162 -30.431  32.489  1.00 88.16    -0.370 N 
ATOM    622 1HD2 ASN A  39      -2.788 -31.007  33.243  1.00  0.00     0.159 HD
ATOM    623 2HD2 ASN A  39      -2.753 -30.435  31.554  1.00  0.00     0.159 HD
ATOM    624  N   SER A  40      -2.745 -26.554  30.704  1.00 76.00    -0.344 N 
ATOM    625  HN  SER A  40      -3.364 -26.604  29.895  1.00  0.00     0.163 HD
ATOM    626  CA  SER A  40      -1.393 -26.044  30.507  1.00 76.71     0.110 C 
ATOM    627  HA  SER A  40      -0.714 -26.742  31.050  1.00  0.00     0.090 H 
ATOM    628  C   SER A  40      -1.156 -24.648  31.119  1.00 81.93     0.247 C 
ATOM    629  O   SER A  40      -0.111 -24.453  31.750  1.00 86.02    -0.271 OA
ATOM    630  CB  SER A  40      -0.985 -26.108  29.036  1.00 78.48     0.044 C 
ATOM    631  HB1 SER A  40      -1.167 -27.126  28.620  1.00  0.00     0.077 H 
ATOM    632  HB2 SER A  40       0.124 -26.061  28.931  1.00  0.00     0.077 H 
ATOM    633  OG  SER A  40      -1.607 -25.120  28.235  1.00 89.26    -0.398 OA
ATOM    634  HG  SER A  40      -1.353 -25.160  27.320  1.00  0.00     0.209 HD
ATOM    635  N   ILE A  41      -2.135 -23.714  31.010  1.00 73.98    -0.324 N 
ATOM    636  HN  ILE A  41      -3.002 -23.974  30.540  1.00  0.00     0.169 HD
ATOM    637  CA  ILE A  41      -2.009 -22.349  31.535  1.00 72.05     0.084 C 
ATOM    638  C   ILE A  41      -2.279 -22.148  33.025  1.00 76.53     0.265 C 
ATOM    639  O   ILE A  41      -1.611 -21.312  33.644  1.00 78.15    -0.266 OA
ATOM    640  CB  ILE A  41      -2.630 -21.238  30.636  1.00 73.90    -0.012 C 
ATOM    641  HB  ILE A  41      -2.304 -20.262  31.066  1.00  0.00     0.049 H 
ATOM    642  CG1 ILE A  41      -4.176 -21.229  30.644  1.00 72.95    -0.060 C 
ATOM    643 1HG1 ILE A  41      -4.564 -21.573  31.631  1.00  0.00     0.033 H 
ATOM    644 2HG1 ILE A  41      -4.575 -22.040  29.991  1.00  0.00     0.033 H 
ATOM    645  CG2 ILE A  41      -2.072 -21.296  29.214  1.00 73.44    -0.067 C 
ATOM    646 1HG2 ILE A  41      -0.957 -21.302  29.208  1.00  0.00     0.028 H 
ATOM    647 2HG2 ILE A  41      -2.477 -20.470  28.584  1.00  0.00     0.028 H 
ATOM    648 3HG2 ILE A  41      -2.486 -22.164  28.650  1.00  0.00     0.028 H 
ATOM    649  CD1 ILE A  41      -4.800 -19.869  30.261  1.00 77.07    -0.076 C 
ATOM    650 1HD1 ILE A  41      -5.915 -19.863  30.267  1.00  0.00     0.027 H 
ATOM    651 2HD1 ILE A  41      -4.412 -19.525  29.274  1.00  0.00     0.027 H 
ATOM    652 3HD1 ILE A  41      -4.401 -19.058  30.914  1.00  0.00     0.027 H 
ATOM    653  N   LEU A  42      -3.227 -22.899  33.607  1.00 69.49    -0.343 N 
ATOM    654  HN  LEU A  42      -3.687 -23.613  33.042  1.00  0.00     0.163 HD
ATOM    655  CA  LEU A  42      -3.645 -22.753  35.018  1.00 66.54     0.090 C 
ATOM    656  HA  LEU A  42      -3.587 -21.664  35.252  1.00  0.00     0.087 H 
ATOM    657  C   LEU A  42      -2.817 -23.467  36.084  1.00 76.27     0.241 C 
ATOM    658  O   LEU A  42      -2.496 -24.646  35.933  1.00 76.35    -0.271 OA
ATOM    659  CB  LEU A  42      -5.117 -23.159  35.209  1.00 63.47    -0.035 C 
ATOM    660  HB1 LEU A  42      -5.196 -24.266  35.102  1.00  0.00     0.037 H 
ATOM    661  HB2 LEU A  42      -5.386 -23.020  36.282  1.00  0.00     0.037 H 
ATOM    662  CG  LEU A  42      -6.203 -22.509  34.347  1.00 63.55    -0.059 C 
ATOM    663  HG  LEU A  42      -6.010 -22.805  33.289  1.00  0.00     0.038 H 
ATOM    664  CD1 LEU A  42      -7.599 -23.061  34.734  1.00 61.13    -0.073 C 
ATOM    665 1HD1 LEU A  42      -8.390 -22.588  34.106  1.00  0.00     0.028 H 
ATOM    666 2HD1 LEU A  42      -7.806 -22.942  35.823  1.00  0.00     0.028 H 
ATOM    667 3HD1 LEU A  42      -7.636 -24.174  34.680  1.00  0.00     0.028 H 
ATOM    668  CD2 LEU A  42      -6.139 -20.987  34.413  1.00 61.00    -0.073 C 
ATOM    669 1HD2 LEU A  42      -6.930 -20.514  33.785  1.00  0.00     0.028 H 
ATOM    670 2HD2 LEU A  42      -5.125 -20.610  34.142  1.00  0.00     0.028 H 
ATOM    671 3HD2 LEU A  42      -6.184 -20.623  35.466  1.00  0.00     0.028 H 
ATOM    672  N   SER A  43      -2.597 -22.778  37.223  1.00 76.63    -0.344 N 
ATOM    673  HN  SER A  43      -2.958 -21.825  37.270  1.00  0.00     0.163 HD
ATOM    674  CA  SER A  43      -1.878 -23.288  38.405  1.00 78.32     0.109 C 
ATOM    675  HA  SER A  43      -0.990 -23.848  38.030  1.00  0.00     0.090 H 
ATOM    676  C   SER A  43      -2.684 -24.261  39.287  1.00 81.72     0.243 C 
ATOM    677  O   SER A  43      -3.902 -24.106  39.446  1.00 79.07    -0.271 OA
ATOM    678  CB  SER A  43      -1.354 -22.138  39.252  1.00 82.37     0.044 C 
ATOM    679  HB1 SER A  43      -1.248 -22.417  40.326  1.00  0.00     0.077 H 
ATOM    680  HB2 SER A  43      -2.107 -21.325  39.375  1.00  0.00     0.077 H 
ATOM    681  OG  SER A  43      -0.139 -21.668  38.695  1.00 94.73    -0.398 OA
ATOM    682  HG  SER A  43       0.188 -20.950  39.224  1.00  0.00     0.209 HD
ATOM    683  N   TYR A  44      -1.987 -25.257  39.881  1.00 79.96    -0.346 N 
ATOM    684  HN  TYR A  44      -0.984 -25.340  39.718  1.00  0.00     0.163 HD
ATOM    685  CA  TYR A  44      -2.657 -26.208  40.748  1.00 79.74     0.093 C 
ATOM    686  HA  TYR A  44      -3.492 -26.666  40.168  1.00  0.00     0.088 H 
ATOM    687  C   TYR A  44      -3.263 -25.471  41.923  1.00 86.75     0.241 C 
ATOM    688  O   TYR A  44      -2.591 -24.679  42.594  1.00 88.61    -0.271 OA
ATOM    689  CB  TYR A  44      -1.733 -27.355  41.228  1.00 81.33    -0.014 C 
ATOM    690  HB1 TYR A  44      -1.214 -27.839  40.368  1.00  0.00     0.043 H 
ATOM    691  HB2 TYR A  44      -0.845 -26.954  41.770  1.00  0.00     0.043 H 
ATOM    692  CG  TYR A  44      -2.469 -28.381  42.069  1.00 81.22    -0.056 A 
ATOM    693  CD1 TYR A  44      -3.158 -29.434  41.474  1.00 82.19    -0.074 A 
ATOM    694  HD1 TYR A  44      -3.129 -29.547  40.377  1.00  0.00     0.084 H 
ATOM    695  CD2 TYR A  44      -2.540 -28.256  43.458  1.00 82.35    -0.074 A 
ATOM    696  HD2 TYR A  44      -2.026 -27.415  43.952  1.00  0.00     0.084 H 
ATOM    697  CE1 TYR A  44      -3.885 -30.350  42.236  1.00 81.44    -0.051 A 
ATOM    698  HE1 TYR A  44      -4.424 -31.176  41.742  1.00  0.00     0.087 H 
ATOM    699  CE2 TYR A  44      -3.251 -29.177  44.235  1.00 83.00    -0.051 A 
ATOM    700  HE2 TYR A  44      -3.273 -29.075  45.333  1.00  0.00     0.087 H 
ATOM    701  CZ  TYR A  44      -3.928 -30.219  43.617  1.00 89.97     0.065 A 
ATOM    702  OH  TYR A  44      -4.656 -31.118  44.366  1.00 89.56    -0.361 OA
ATOM    703  HH  TYR A  44      -4.685 -31.028  45.311  1.00  0.00     0.217 HD
ATOM    704  N   SER A  45      -4.553 -25.692  42.121  1.00 83.50    -0.344 N 
ATOM    705  HN  SER A  45      -5.058 -26.258  41.439  1.00  0.00     0.163 HD
ATOM    706  CA  SER A  45      -5.282 -25.171  43.255  1.00 83.79     0.109 C 
ATOM    707  HA  SER A  45      -4.582 -24.677  43.968  1.00  0.00     0.090 H 
ATOM    708  C   SER A  45      -5.893 -26.404  43.892  1.00 88.48     0.245 C 
ATOM    709  O   SER A  45      -6.545 -27.184  43.188  1.00 88.35    -0.271 OA
ATOM    710  CB  SER A  45      -6.371 -24.194  42.825  1.00 87.76     0.044 C 
ATOM    711  HB1 SER A  45      -6.994 -24.601  41.995  1.00  0.00     0.077 H 
ATOM    712  HB2 SER A  45      -5.952 -23.308  42.294  1.00  0.00     0.077 H 
ATOM    713  OG  SER A  45      -7.157 -23.820  43.947  1.00 97.07    -0.398 OA
ATOM    714  HG  SER A  45      -7.835 -23.211  43.679  1.00  0.00     0.209 HD
ATOM    715  N   PRO A  46      -5.644 -26.657  45.191  1.00 85.23    -0.337 N 
ATOM    716  CA  PRO A  46      -6.247 -27.843  45.821  1.00 84.45     0.091 C 
ATOM    717  HA  PRO A  46      -5.920 -28.763  45.282  1.00  0.00     0.087 H 
ATOM    718  C   PRO A  46      -7.776 -27.765  45.828  1.00 86.82     0.241 C 
ATOM    719  O   PRO A  46      -8.439 -28.795  45.700  1.00 86.95    -0.271 OA
ATOM    720  CB  PRO A  46      -5.657 -27.833  47.227  1.00 86.70    -0.036 C 
ATOM    721  HB1 PRO A  46      -4.820 -28.555  47.371  1.00  0.00     0.036 H 
ATOM    722  HB2 PRO A  46      -6.332 -28.263  48.003  1.00  0.00     0.036 H 
ATOM    723  CG  PRO A  46      -5.278 -26.410  47.476  1.00 91.28    -0.048 C 
ATOM    724  HG1 PRO A  46      -6.082 -25.815  47.969  1.00  0.00     0.035 H 
ATOM    725  HG2 PRO A  46      -4.510 -26.287  48.275  1.00  0.00     0.035 H 
ATOM    726  CD  PRO A  46      -4.857 -25.862  46.157  1.00 87.02    -0.001 C 
ATOM    727  HD1 PRO A  46      -4.977 -24.758  46.055  1.00  0.00     0.064 H 
ATOM    728  HD2 PRO A  46      -3.756 -25.876  45.980  1.00  0.00     0.064 H 
ATOM    729  N   SER A  47      -8.331 -26.535  45.937  1.00 81.54    -0.344 N 
ATOM    730  HN  SER A  47      -7.693 -25.745  46.030  1.00  0.00     0.163 HD
ATOM    731  CA  SER A  47      -9.776 -26.234  45.933  1.00 79.94     0.109 C 
ATOM    732  HA  SER A  47     -10.283 -26.871  46.695  1.00  0.00     0.090 H 
ATOM    733  C   SER A  47     -10.405 -26.506  44.545  1.00 80.24     0.243 C 
ATOM    734  O   SER A  47     -11.613 -26.731  44.428  1.00 79.12    -0.271 OA
ATOM    735  CB  SER A  47      -9.992 -24.762  46.288  1.00 84.46     0.044 C 
ATOM    736  HB1 SER A  47      -9.516 -24.506  47.263  1.00  0.00     0.077 H 
ATOM    737  HB2 SER A  47     -11.056 -24.562  46.555  1.00  0.00     0.077 H 
ATOM    738  OG  SER A  47      -9.547 -23.895  45.253  1.00 94.00    -0.398 OA
ATOM    739  HG  SER A  47      -9.681 -22.981  45.473  1.00  0.00     0.209 HD
ATOM    740  N   TYR A  48      -9.554 -26.467  43.501  1.00 74.17    -0.346 N 
ATOM    741  HN  TYR A  48      -8.570 -26.327  43.731  1.00  0.00     0.163 HD
ATOM    742  CA  TYR A  48      -9.865 -26.600  42.087  1.00 72.38     0.093 C 
ATOM    743  HA  TYR A  48      -8.891 -26.543  41.547  1.00  0.00     0.088 H 
ATOM    744  C   TYR A  48     -10.663 -25.388  41.651  1.00 69.27     0.241 C 
ATOM    745  O   TYR A  48     -10.698 -24.396  42.371  1.00 67.00    -0.271 OA
ATOM    746  CB  TYR A  48     -10.495 -27.968  41.706  1.00 74.63    -0.014 C 
ATOM    747  HB1 TYR A  48     -11.478 -28.107  42.213  1.00  0.00     0.043 H 
ATOM    748  HB2 TYR A  48     -10.835 -27.967  40.644  1.00  0.00     0.043 H 
ATOM    749  CG  TYR A  48      -9.578 -29.141  41.977  1.00 77.97    -0.056 A 
ATOM    750  CD1 TYR A  48      -8.480 -29.398  41.159  1.00 80.51    -0.074 A 
ATOM    751  HD1 TYR A  48      -8.309 -28.770  40.269  1.00  0.00     0.084 H 
ATOM    752  CD2 TYR A  48      -9.788 -29.975  43.070  1.00 79.35    -0.074 A 
ATOM    753  HD2 TYR A  48     -10.660 -29.801  43.723  1.00  0.00     0.084 H 
ATOM    754  CE1 TYR A  48      -7.593 -30.436  41.446  1.00 83.71    -0.051 A 
ATOM    755  HE1 TYR A  48      -6.713 -30.606  40.803  1.00  0.00     0.087 H 
ATOM    756  CE2 TYR A  48      -8.919 -31.025  43.357  1.00 81.71    -0.051 A 
ATOM    757  HE2 TYR A  48      -9.104 -31.672  44.231  1.00  0.00     0.087 H 
ATOM    758  CZ  TYR A  48      -7.822 -31.255  42.544  1.00 92.17     0.065 A 
ATOM    759  OH  TYR A  48      -6.952 -32.275  42.856  1.00 94.00    -0.361 OA
ATOM    760  HH  TYR A  48      -7.109 -32.835  43.607  1.00  0.00     0.217 HD
ATOM    761  N   TYR A  49     -11.292 -25.457  40.493  1.00 64.27    -0.346 N 
ATOM    762  HN  TYR A  49     -11.268 -26.340  39.983  1.00  0.00     0.163 HD
ATOM    763  CA  TYR A  49     -12.022 -24.336  39.902  1.00 62.44     0.093 C 
ATOM    764  HA  TYR A  49     -11.942 -23.455  40.581  1.00  0.00     0.088 H 
ATOM    765  C   TYR A  49     -13.484 -24.636  39.661  1.00 65.97     0.241 C 
ATOM    766  O   TYR A  49     -13.838 -25.741  39.247  1.00 64.02    -0.271 OA
ATOM    767  CB  TYR A  49     -11.383 -23.985  38.559  1.00 63.16    -0.014 C 
ATOM    768  HB1 TYR A  49     -11.483 -24.840  37.851  1.00  0.00     0.043 H 
ATOM    769  HB2 TYR A  49     -11.998 -23.220  38.029  1.00  0.00     0.043 H 
ATOM    770  CG  TYR A  49      -9.942 -23.535  38.632  1.00 64.58    -0.056 A 
ATOM    771  CD1 TYR A  49      -8.903 -24.461  38.717  1.00 67.22    -0.074 A 
ATOM    772  HD1 TYR A  49      -9.139 -25.538  38.723  1.00  0.00     0.084 H 
ATOM    773  CD2 TYR A  49      -9.607 -22.191  38.542  1.00 64.36    -0.074 A 
ATOM    774  HD2 TYR A  49     -10.407 -21.440  38.436  1.00  0.00     0.084 H 
ATOM    775  CE1 TYR A  49      -7.573 -24.053  38.794  1.00 66.27    -0.051 A 
ATOM    776  HE1 TYR A  49      -6.769 -24.800  38.906  1.00  0.00     0.087 H 
ATOM    777  CE2 TYR A  49      -8.280 -21.774  38.583  1.00 65.80    -0.051 A 
ATOM    778  HE2 TYR A  49      -8.035 -20.702  38.499  1.00  0.00     0.087 H 
ATOM    779  CZ  TYR A  49      -7.267 -22.707  38.729  1.00 70.58     0.065 A 
ATOM    780  OH  TYR A  49      -5.959 -22.302  38.773  1.00 70.11    -0.361 OA
ATOM    781  HH  TYR A  49      -5.749 -21.377  38.728  1.00  0.00     0.217 HD
ATOM    782  N   TRP A  50     -14.326 -23.618  39.856  1.00 62.20    -0.346 N 
ATOM    783  HN  TRP A  50     -13.952 -22.763  40.268  1.00  0.00     0.163 HD
ATOM    784  CA  TRP A  50     -15.757 -23.648  39.516  1.00 59.27     0.093 C 
ATOM    785  HA  TRP A  50     -16.204 -24.633  39.788  1.00  0.00     0.088 H 
ATOM    786  C   TRP A  50     -15.906 -23.385  38.008  1.00 61.35     0.241 C 
ATOM    787  O   TRP A  50     -15.203 -22.544  37.482  1.00 59.92    -0.271 OA
ATOM    788  CB  TRP A  50     -16.494 -22.510  40.224  1.00 57.28    -0.012 C 
ATOM    789  HB1 TRP A  50     -15.976 -21.542  40.031  1.00  0.00     0.044 H 
ATOM    790  HB2 TRP A  50     -17.470 -22.315  39.721  1.00  0.00     0.044 H 
ATOM    791  CG  TRP A  50     -16.704 -22.696  41.696  1.00 57.83    -0.028 A 
ATOM    792  CD1 TRP A  50     -16.471 -21.770  42.670  1.00 60.34    -0.015 A 
ATOM    793  HD1 TRP A  50     -15.932 -20.819  42.521  1.00  0.00     0.112 H 
ATOM    794  CD2 TRP A  50     -17.423 -23.764  42.321  1.00 58.21    -0.002 A 
ATOM    795  NE1 TRP A  50     -17.002 -22.191  43.858  1.00 60.86    -0.365 N 
ATOM    796  HE1 TRP A  50     -16.994 -21.662  44.730  1.00  0.00     0.165 HD
ATOM    797  CE2 TRP A  50     -17.546 -23.436  43.690  1.00 62.05     0.042 A 
ATOM    798  CE3 TRP A  50     -17.979 -24.978  41.858  1.00 58.99    -0.070 A 
ATOM    799  HE3 TRP A  50     -17.961 -25.233  40.785  1.00  0.00     0.084 H 
ATOM    800  CZ2 TRP A  50     -18.139 -24.301  44.614  1.00 61.66    -0.056 A 
ATOM    801  HZ2 TRP A  50     -18.168 -24.059  45.690  1.00  0.00     0.086 H 
ATOM    802  CZ3 TRP A  50     -18.547 -25.841  42.782  1.00 60.49    -0.082 A 
ATOM    803  HZ3 TRP A  50     -18.894 -26.835  42.454  1.00  0.00     0.083 H 
ATOM    804  CH2 TRP A  50     -18.687 -25.471  44.126  1.00 61.43    -0.081 A 
ATOM    805  HH2 TRP A  50     -19.248 -26.129  44.810  1.00  0.00     0.083 H 
ATOM    806  N   ILE A  51     -16.880 -24.049  37.346  1.00 56.78    -0.346 N 
ATOM    807  HN  ILE A  51     -17.440 -24.710  37.885  1.00  0.00     0.163 HD
ATOM    808  CA  ILE A  51     -17.199 -23.906  35.939  1.00 56.02     0.092 C 
ATOM    809  HA  ILE A  51     -16.670 -22.992  35.580  1.00  0.00     0.088 H 
ATOM    810  C   ILE A  51     -18.708 -23.635  35.788  1.00 59.67     0.241 C 
ATOM    811  O   ILE A  51     -19.470 -23.847  36.719  1.00 60.43    -0.271 OA
ATOM    812  CB  ILE A  51     -16.663 -25.104  35.085  1.00 59.04    -0.030 C 
ATOM    813  HB  ILE A  51     -17.060 -24.973  34.051  1.00  0.00     0.043 H 
ATOM    814  CG1 ILE A  51     -17.177 -26.469  35.601  1.00 58.82    -0.063 C 
ATOM    815 1HG1 ILE A  51     -16.724 -26.712  36.591  1.00  0.00     0.033 H 
ATOM    816 2HG1 ILE A  51     -18.249 -26.399  35.899  1.00  0.00     0.033 H 
ATOM    817  CG2 ILE A  51     -15.138 -25.084  34.986  1.00 59.24    -0.071 C 
ATOM    818 1HG2 ILE A  51     -14.756 -25.937  34.378  1.00  0.00     0.028 H 
ATOM    819 2HG2 ILE A  51     -14.664 -25.058  35.995  1.00  0.00     0.028 H 
ATOM    820 3HG2 ILE A  51     -14.767 -24.107  34.596  1.00  0.00     0.028 H 
ATOM    821  CD1 ILE A  51     -16.974 -27.566  34.657  1.00 62.81    -0.076 C 
ATOM    822 1HD1 ILE A  51     -17.344 -28.550  35.029  1.00  0.00     0.027 H 
ATOM    823 2HD1 ILE A  51     -15.902 -27.636  34.359  1.00  0.00     0.027 H 
ATOM    824 3HD1 ILE A  51     -17.427 -27.323  33.667  1.00  0.00     0.027 H 
ATOM    825  N   GLY A  52     -19.126 -23.168  34.625  1.00 56.05    -0.351 N 
ATOM    826  HN  GLY A  52     -18.449 -23.071  33.868  1.00  0.00     0.163 HD
ATOM    827  CA  GLY A  52     -20.510 -22.785  34.373  1.00 55.43     0.069 C 
ATOM    828  HA1 GLY A  52     -20.527 -22.052  33.533  1.00  0.00     0.078 H 
ATOM    829  HA2 GLY A  52     -20.864 -22.157  35.223  1.00  0.00     0.078 H 
ATOM    830  C   GLY A  52     -21.544 -23.849  34.101  1.00 58.91     0.236 C 
ATOM    831  O   GLY A  52     -22.409 -23.638  33.255  1.00 58.74    -0.272 OA
ATOM    832  N   ILE A  53     -21.536 -24.943  34.866  1.00 59.40    -0.346 N 
ATOM    833  HN  ILE A  53     -20.776 -25.054  35.538  1.00  0.00     0.163 HD
ATOM    834  CA  ILE A  53     -22.561 -25.999  34.796  1.00 60.71     0.092 C 
ATOM    835  HA  ILE A  53     -23.394 -25.673  34.130  1.00  0.00     0.088 H 
ATOM    836  C   ILE A  53     -23.073 -26.153  36.226  1.00 66.26     0.241 C 
ATOM    837  O   ILE A  53     -22.268 -26.139  37.151  1.00 62.97    -0.271 OA
ATOM    838  CB  ILE A  53     -22.032 -27.390  34.336  1.00 64.02    -0.030 C 
ATOM    839  HB  ILE A  53     -21.314 -27.723  35.122  1.00  0.00     0.043 H 
ATOM    840  CG1 ILE A  53     -21.243 -27.347  33.034  1.00 64.43    -0.063 C 
ATOM    841 1HG1 ILE A  53     -21.924 -27.278  32.154  1.00  0.00     0.033 H 
ATOM    842 2HG1 ILE A  53     -20.707 -26.376  32.922  1.00  0.00     0.033 H 
ATOM    843  CG2 ILE A  53     -23.155 -28.450  34.305  1.00 65.28    -0.071 C 
ATOM    844 1HG2 ILE A  53     -23.733 -28.481  35.258  1.00  0.00     0.028 H 
ATOM    845 2HG2 ILE A  53     -22.752 -29.456  34.045  1.00  0.00     0.028 H 
ATOM    846 3HG2 ILE A  53     -23.829 -28.297  33.430  1.00  0.00     0.028 H 
ATOM    847  CD1 ILE A  53     -20.316 -28.483  32.898  1.00 69.05    -0.076 C 
ATOM    848 1HD1 ILE A  53     -19.738 -28.452  31.945  1.00  0.00     0.027 H 
ATOM    849 2HD1 ILE A  53     -20.852 -29.454  33.010  1.00  0.00     0.027 H 
ATOM    850 3HD1 ILE A  53     -19.635 -28.552  33.778  1.00  0.00     0.027 H 
ATOM    851  N   ARG A  54     -24.400 -26.350  36.393  1.00 64.35    -0.346 N 
ATOM    852  HN  ARG A  54     -25.003 -26.273  35.574  1.00  0.00     0.163 HD
ATOM    853  CA  ARG A  54     -25.019 -26.665  37.672  1.00 63.46     0.089 C 
ATOM    854  HA  ARG A  54     -24.317 -27.358  38.192  1.00  0.00     0.087 H 
ATOM    855  C   ARG A  54     -26.297 -27.456  37.444  1.00 66.43     0.241 C 
ATOM    856  O   ARG A  54     -26.757 -27.557  36.308  1.00 67.20    -0.271 OA
ATOM    857  CB  ARG A  54     -25.189 -25.453  38.605  1.00 61.54    -0.036 C 
ATOM    858  HB1 ARG A  54     -24.264 -24.831  38.602  1.00  0.00     0.036 H 
ATOM    859  HB2 ARG A  54     -25.196 -25.784  39.670  1.00  0.00     0.036 H 
ATOM    860  CG  ARG A  54     -26.398 -24.594  38.316  1.00 68.74    -0.048 C 
ATOM    861  HG1 ARG A  54     -26.563 -24.468  37.220  1.00  0.00     0.035 H 
ATOM    862  HG2 ARG A  54     -27.348 -25.120  38.569  1.00  0.00     0.035 H 
ATOM    863  CD  ARG A  54     -26.291 -23.274  39.016  1.00 55.27     0.009 C 
ATOM    864  HD1 ARG A  54     -27.119 -22.590  38.716  1.00  0.00     0.064 H 
ATOM    865  HD2 ARG A  54     -25.426 -22.683  38.633  1.00  0.00     0.064 H 
ATOM    866  NE  ARG A  54     -26.228 -23.423  40.470  1.00 71.04    -0.227 N 
ATOM    867  HE  ARG A  54     -26.138 -24.360  40.863  1.00  0.00     0.177 HD
ATOM    868  CZ  ARG A  54     -26.283 -22.392  41.295  1.00 83.08     0.665 C 
ATOM    869  NH1 ARG A  54     -26.380 -21.153  40.814  1.00 72.00    -0.235 N 
ATOM    870 1HH1 ARG A  54     -26.408 -21.007  39.805  1.00  0.00     0.174 HD
ATOM    871 2HH1 ARG A  54     -26.422 -20.357  41.451  1.00  0.00     0.174 HD
ATOM    872  NH2 ARG A  54     -26.247 -22.582  42.606  1.00 70.89    -0.235 N 
ATOM    873 1HH2 ARG A  54     -26.173 -23.530  42.974  1.00  0.00     0.174 HD
ATOM    874 2HH2 ARG A  54     -26.289 -21.786  43.243  1.00  0.00     0.174 HD
ATOM    875  N   LYS A  55     -26.818 -28.048  38.516  1.00 63.36    -0.346 N 
ATOM    876  HN  LYS A  55     -26.340 -27.895  39.404  1.00  0.00     0.163 HD
ATOM    877  CA  LYS A  55     -28.011 -28.898  38.546  1.00 64.35     0.089 C 
ATOM    878  HA  LYS A  55     -28.121 -29.380  37.547  1.00  0.00     0.087 H 
ATOM    879  C   LYS A  55     -29.251 -28.074  38.812  1.00 67.93     0.241 C 
ATOM    880  O   LYS A  55     -29.258 -27.236  39.726  1.00 66.81    -0.271 OA
ATOM    881  CB  LYS A  55     -27.853 -30.001  39.594  1.00 65.90    -0.038 C 
ATOM    882  HB1 LYS A  55     -26.780 -30.283  39.706  1.00  0.00     0.036 H 
ATOM    883  HB2 LYS A  55     -28.051 -29.600  40.616  1.00  0.00     0.036 H 
ATOM    884  CG  LYS A  55     -28.704 -31.236  39.331  1.00 74.44    -0.061 C 
ATOM    885  HG1 LYS A  55     -29.772 -31.056  39.596  1.00  0.00     0.033 H 
ATOM    886  HG2 LYS A  55     -28.824 -31.421  38.238  1.00  0.00     0.033 H 
ATOM    887  CD  LYS A  55     -28.154 -32.469  40.046  1.00 78.83    -0.043 C 
ATOM    888  HD1 LYS A  55     -28.601 -33.396  39.617  1.00  0.00     0.035 H 
ATOM    889  HD2 LYS A  55     -27.084 -32.627  39.775  1.00  0.00     0.035 H 
ATOM    890  CE  LYS A  55     -28.317 -32.457  41.546  1.00 93.49     0.080 C 
ATOM    891  HE1 LYS A  55     -28.270 -31.419  41.950  1.00  0.00     0.075 H 
ATOM    892  HE2 LYS A  55     -29.361 -32.714  41.842  1.00  0.00     0.075 H 
ATOM    893  NZ  LYS A  55     -27.326 -33.348  42.222  1.00106.84    -0.079 N 
ATOM    894  HZ1 LYS A  55     -27.436 -33.340  43.236  1.00  0.00     0.274 HD
ATOM    895  HZ2 LYS A  55     -26.371 -33.113  41.951  1.00  0.00     0.274 HD
ATOM    896  HZ3 LYS A  55     -27.369 -34.298  41.852  1.00  0.00     0.274 HD
ATOM    897  N   VAL A  56     -30.279 -28.297  37.958  1.00 65.18    -0.346 N 
ATOM    898  HN  VAL A  56     -30.113 -29.019  37.257  1.00  0.00     0.163 HD
ATOM    899  CA  VAL A  56     -31.607 -27.648  37.891  1.00 64.62     0.092 C 
ATOM    900  HA  VAL A  56     -31.842 -27.199  38.884  1.00  0.00     0.088 H 
ATOM    901  C   VAL A  56     -32.657 -28.730  37.567  1.00 72.30     0.241 C 
ATOM    902  O   VAL A  56     -32.479 -29.462  36.596  1.00 73.27    -0.271 OA
ATOM    903  CB  VAL A  56     -31.589 -26.522  36.817  1.00 64.16    -0.033 C 
ATOM    904  HB  VAL A  56     -31.471 -27.008  35.821  1.00  0.00     0.042 H 
ATOM    905  CG1 VAL A  56     -32.900 -25.735  36.794  1.00 65.38    -0.071 C 
ATOM    906 1HG1 VAL A  56     -32.887 -24.928  36.024  1.00  0.00     0.028 H 
ATOM    907 2HG1 VAL A  56     -33.147 -25.329  37.803  1.00  0.00     0.028 H 
ATOM    908 3HG1 VAL A  56     -33.776 -26.411  36.658  1.00  0.00     0.028 H 
ATOM    909  CG2 VAL A  56     -30.405 -25.584  37.015  1.00 60.26    -0.071 C 
ATOM    910 1HG2 VAL A  56     -30.392 -24.777  36.245  1.00  0.00     0.028 H 
ATOM    911 2HG2 VAL A  56     -29.440 -26.143  37.037  1.00  0.00     0.028 H 
ATOM    912 3HG2 VAL A  56     -30.385 -25.164  38.048  1.00  0.00     0.028 H 
ATOM    913  N   ASN A  57     -33.721 -28.867  38.401  1.00 70.80    -0.346 N 
ATOM    914  HN  ASN A  57     -33.798 -28.212  39.179  1.00  0.00     0.163 HD
ATOM    915  CA  ASN A  57     -34.776 -29.895  38.264  1.00 71.48     0.097 C 
ATOM    916  HA  ASN A  57     -35.437 -29.833  39.160  1.00  0.00     0.088 H 
ATOM    917  C   ASN A  57     -34.163 -31.292  38.226  1.00 76.78     0.241 C 
ATOM    918  O   ASN A  57     -34.712 -32.179  37.589  1.00 79.02    -0.271 OA
ATOM    919  CB  ASN A  57     -35.646 -29.680  37.017  1.00 65.23     0.036 C 
ATOM    920  HB1 ASN A  57     -34.997 -29.646  36.111  1.00  0.00     0.051 H 
ATOM    921  HB2 ASN A  57     -36.238 -30.602  36.812  1.00  0.00     0.051 H 
ATOM    922  CG  ASN A  57     -36.556 -28.493  37.025  1.00 87.62     0.217 C 
ATOM    923  OD1 ASN A  57     -36.503 -27.651  37.914  1.00 76.28    -0.274 OA
ATOM    924  ND2 ASN A  57     -37.385 -28.379  35.987  1.00 87.17    -0.370 N 
ATOM    925 1HD2 ASN A  57     -38.006 -27.570  35.992  1.00  0.00     0.159 HD
ATOM    926 2HD2 ASN A  57     -37.429 -29.080  35.247  1.00  0.00     0.159 HD
ATOM    927  N   ASN A  58     -32.979 -31.459  38.833  1.00 73.94    -0.346 N 
ATOM    928  HN  ASN A  58     -32.541 -30.653  39.280  1.00  0.00     0.163 HD
ATOM    929  CA  ASN A  58     -32.273 -32.778  38.882  1.00 75.41     0.097 C 
ATOM    930  HA  ASN A  58     -31.470 -32.681  39.650  1.00  0.00     0.088 H 
ATOM    931  C   ASN A  58     -31.570 -33.075  37.548  1.00 79.82     0.241 C 
ATOM    932  O   ASN A  58     -31.222 -34.250  37.327  1.00 81.01    -0.271 OA
ATOM    933  CB  ASN A  58     -33.182 -33.923  39.342  1.00 78.61     0.036 C 
ATOM    934  HB1 ASN A  58     -34.053 -34.042  38.656  1.00  0.00     0.051 H 
ATOM    935  HB2 ASN A  58     -32.691 -34.911  39.183  1.00  0.00     0.051 H 
ATOM    936  CG  ASN A  58     -33.639 -33.769  40.777  1.00 97.67     0.217 C 
ATOM    937  OD1 ASN A  58     -33.425 -32.728  41.394  1.00 99.02    -0.274 OA
ATOM    938  ND2 ASN A  58     -34.270 -34.799  41.316  1.00 88.91    -0.370 N 
ATOM    939 1HD2 ASN A  58     -34.448 -35.663  40.804  1.00  0.00     0.159 HD
ATOM    940 2HD2 ASN A  58     -34.578 -34.695  42.283  1.00  0.00     0.159 HD
ATOM    941  N   VAL A  59     -31.358 -32.062  36.706  1.00 76.39    -0.346 N 
ATOM    942  HN  VAL A  59     -31.711 -31.139  36.960  1.00  0.00     0.163 HD
ATOM    943  CA  VAL A  59     -30.639 -32.210  35.426  1.00 76.18     0.092 C 
ATOM    944  HA  VAL A  59     -30.135 -33.203  35.478  1.00  0.00     0.088 H 
ATOM    945  C   VAL A  59     -29.509 -31.180  35.307  1.00 77.54     0.241 C 
ATOM    946  O   VAL A  59     -29.644 -30.070  35.818  1.00 76.35    -0.271 OA
ATOM    947  CB  VAL A  59     -31.533 -32.261  34.162  1.00 81.20    -0.033 C 
ATOM    948  HB  VAL A  59     -30.914 -32.691  33.340  1.00  0.00     0.042 H 
ATOM    949  CG1 VAL A  59     -32.726 -33.188  34.356  1.00 82.78    -0.071 C 
ATOM    950 1HG1 VAL A  59     -33.370 -33.225  33.446  1.00  0.00     0.028 H 
ATOM    951 2HG1 VAL A  59     -33.315 -32.909  35.261  1.00  0.00     0.028 H 
ATOM    952 3HG1 VAL A  59     -32.402 -34.209  34.667  1.00  0.00     0.028 H 
ATOM    953  CG2 VAL A  59     -31.987 -30.875  33.705  1.00 81.15    -0.071 C 
ATOM    954 1HG2 VAL A  59     -32.631 -30.912  32.795  1.00  0.00     0.028 H 
ATOM    955 2HG2 VAL A  59     -31.114 -30.199  33.551  1.00  0.00     0.028 H 
ATOM    956 3HG2 VAL A  59     -32.495 -30.327  34.533  1.00  0.00     0.028 H 
ATOM    957  N   TRP A  60     -28.410 -31.558  34.628  1.00 73.31    -0.346 N 
ATOM    958  HN  TRP A  60     -28.401 -32.496  34.227  1.00  0.00     0.163 HD
ATOM    959  CA  TRP A  60     -27.231 -30.725  34.424  1.00 71.00     0.093 C 
ATOM    960  HA  TRP A  60     -27.111 -30.105  35.343  1.00  0.00     0.088 H 
ATOM    961  C   TRP A  60     -27.408 -29.773  33.278  1.00 74.45     0.241 C 
ATOM    962  O   TRP A  60     -27.795 -30.173  32.187  1.00 77.24    -0.271 OA
ATOM    963  CB  TRP A  60     -25.974 -31.574  34.299  1.00 68.84    -0.012 C 
ATOM    964  HB1 TRP A  60     -26.012 -32.223  33.393  1.00  0.00     0.044 H 
ATOM    965  HB2 TRP A  60     -25.089 -30.950  34.032  1.00  0.00     0.044 H 
ATOM    966  CG  TRP A  60     -25.718 -32.380  35.534  1.00 69.03    -0.028 A 
ATOM    967  CD1 TRP A  60     -26.001 -33.701  35.722  1.00 72.66    -0.015 A 
ATOM    968  HD1 TRP A  60     -26.443 -34.367  34.962  1.00  0.00     0.112 H 
ATOM    969  CD2 TRP A  60     -25.234 -31.887  36.795  1.00 67.69    -0.002 A 
ATOM    970  NE1 TRP A  60     -25.655 -34.081  36.995  1.00 71.64    -0.365 N 
ATOM    971  HE1 TRP A  60     -25.726 -35.027  37.370  1.00  0.00     0.165 HD
ATOM    972  CE2 TRP A  60     -25.198 -32.983  37.684  1.00 71.73     0.042 A 
ATOM    973  CE3 TRP A  60     -24.811 -30.626  37.254  1.00 67.51    -0.070 A 
ATOM    974  HE3 TRP A  60     -24.826 -29.752  36.582  1.00  0.00     0.084 H 
ATOM    975  CZ2 TRP A  60     -24.732 -32.865  38.997  1.00 70.34    -0.056 A 
ATOM    976  HZ2 TRP A  60     -24.695 -33.735  39.674  1.00  0.00     0.086 H 
ATOM    977  CZ3 TRP A  60     -24.377 -30.499  38.559  1.00 67.98    -0.082 A 
ATOM    978  HZ3 TRP A  60     -24.071 -29.508  38.936  1.00  0.00     0.083 H 
ATOM    979  CH2 TRP A  60     -24.319 -31.611  39.412  1.00 69.37    -0.081 A 
ATOM    980  HH2 TRP A  60     -23.935 -31.483  40.438  1.00  0.00     0.083 H 
ATOM    981  N   VAL A  61     -27.151 -28.490  33.538  1.00 68.38    -0.346 N 
ATOM    982  HN  VAL A  61     -26.731 -28.265  34.440  1.00  0.00     0.163 HD
ATOM    983  CA  VAL A  61     -27.427 -27.384  32.625  1.00 66.96     0.092 C 
ATOM    984  HA  VAL A  61     -27.564 -27.785  31.594  1.00  0.00     0.088 H 
ATOM    985  C   VAL A  61     -26.286 -26.352  32.619  1.00 72.89     0.241 C 
ATOM    986  O   VAL A  61     -25.740 -26.050  33.668  1.00 73.47    -0.271 OA
ATOM    987  CB  VAL A  61     -28.779 -26.788  33.128  1.00 69.69    -0.033 C 
ATOM    988  HB  VAL A  61     -28.795 -26.963  34.229  1.00  0.00     0.042 H 
ATOM    989  CG1 VAL A  61     -28.909 -25.289  32.949  1.00 68.01    -0.071 C 
ATOM    990 1HG1 VAL A  61     -29.875 -24.863  33.308  1.00  0.00     0.028 H 
ATOM    991 2HG1 VAL A  61     -28.733 -25.008  31.884  1.00  0.00     0.028 H 
ATOM    992 3HG1 VAL A  61     -28.050 -24.764  33.430  1.00  0.00     0.028 H 
ATOM    993  CG2 VAL A  61     -29.988 -27.539  32.573  1.00 71.49    -0.071 C 
ATOM    994 1HG2 VAL A  61     -30.954 -27.113  32.932  1.00  0.00     0.028 H 
ATOM    995 2HG2 VAL A  61     -29.921 -28.629  32.796  1.00  0.00     0.028 H 
ATOM    996 3HG2 VAL A  61     -29.958 -27.583  31.459  1.00  0.00     0.028 H 
ATOM    997  N   TRP A  62     -25.987 -25.768  31.446  1.00 72.27    -0.346 N 
ATOM    998  HN  TRP A  62     -26.463 -26.114  30.613  1.00  0.00     0.163 HD
ATOM    999  CA  TRP A  62     -25.026 -24.668  31.270  1.00 71.48     0.093 C 
ATOM   1000  HA  TRP A  62     -24.071 -24.887  31.802  1.00  0.00     0.088 H 
ATOM   1001  C   TRP A  62     -25.699 -23.438  31.853  1.00 70.02     0.245 C 
ATOM   1002  O   TRP A  62     -26.815 -23.118  31.430  1.00 69.74    -0.271 OA
ATOM   1003  CB  TRP A  62     -24.773 -24.425  29.765  1.00 71.80    -0.012 C 
ATOM   1004  HB1 TRP A  62     -25.709 -24.102  29.252  1.00  0.00     0.044 H 
ATOM   1005  HB2 TRP A  62     -24.154 -23.511  29.609  1.00  0.00     0.044 H 
ATOM   1006  CG  TRP A  62     -24.167 -25.603  29.075  1.00 74.30    -0.028 A 
ATOM   1007  CD1 TRP A  62     -24.804 -26.508  28.275  1.00 78.50    -0.015 A 
ATOM   1008  HD1 TRP A  62     -25.860 -26.442  27.962  1.00  0.00     0.112 H 
ATOM   1009  CD2 TRP A  62     -22.820 -26.063  29.212  1.00 73.77    -0.002 A 
ATOM   1010  NE1 TRP A  62     -23.940 -27.511  27.917  1.00 78.41    -0.365 N 
ATOM   1011  HE1 TRP A  62     -24.169 -28.304  27.318  1.00  0.00     0.165 HD
ATOM   1012  CE2 TRP A  62     -22.718 -27.276  28.494  1.00 78.96     0.042 A 
ATOM   1013  CE3 TRP A  62     -21.694 -25.584  29.903  1.00 74.01    -0.070 A 
ATOM   1014  HE3 TRP A  62     -21.750 -24.654  30.494  1.00  0.00     0.084 H 
ATOM   1015  CZ2 TRP A  62     -21.520 -27.994  28.406  1.00 78.13    -0.056 A 
ATOM   1016  HZ2 TRP A  62     -21.456 -28.937  27.838  1.00  0.00     0.086 H 
ATOM   1017  CZ3 TRP A  62     -20.514 -26.303  29.827  1.00 75.58    -0.082 A 
ATOM   1018  HZ3 TRP A  62     -19.628 -25.949  30.381  1.00  0.00     0.083 H 
ATOM   1019  CH2 TRP A  62     -20.422 -27.474  29.059  1.00 76.86    -0.081 A 
ATOM   1020  HH2 TRP A  62     -19.451 -27.990  28.976  1.00  0.00     0.083 H 
ATOM   1021  N   VAL A  63     -25.077 -22.778  32.844  1.00 63.77    -0.324 N 
ATOM   1022  HN  VAL A  63     -24.155 -23.080  33.158  1.00  0.00     0.169 HD
ATOM   1023  CA  VAL A  63     -25.725 -21.622  33.474  1.00 63.49     0.083 C 
ATOM   1024  C   VAL A  63     -26.029 -20.465  32.508  1.00 69.08     0.264 C 
ATOM   1025  O   VAL A  63     -27.169 -19.995  32.460  1.00 70.09    -0.266 OA
ATOM   1026  CB  VAL A  63     -25.200 -21.200  34.877  1.00 65.83    -0.015 C 
ATOM   1027  HB  VAL A  63     -26.008 -20.615  35.375  1.00  0.00     0.048 H 
ATOM   1028  CG1 VAL A  63     -24.924 -22.421  35.738  1.00 64.81    -0.068 C 
ATOM   1029 1HG1 VAL A  63     -24.548 -22.119  36.743  1.00  0.00     0.028 H 
ATOM   1030 2HG1 VAL A  63     -24.229 -23.133  35.234  1.00  0.00     0.028 H 
ATOM   1031 3HG1 VAL A  63     -25.818 -23.083  35.814  1.00  0.00     0.028 H 
ATOM   1032  CG2 VAL A  63     -23.970 -20.301  34.789  1.00 64.64    -0.068 C 
ATOM   1033 1HG2 VAL A  63     -23.594 -19.999  35.794  1.00  0.00     0.028 H 
ATOM   1034 2HG2 VAL A  63     -24.168 -19.410  34.148  1.00  0.00     0.028 H 
ATOM   1035 3HG2 VAL A  63     -23.164 -20.779  34.185  1.00  0.00     0.028 H 
ATOM   1036  N   GLY A  64     -25.040 -20.115  31.696  1.00 65.55    -0.347 N 
ATOM   1037  HN  GLY A  64     -24.155 -20.614  31.789  1.00  0.00     0.163 HD
ATOM   1038  CA  GLY A  64     -25.121 -19.069  30.679  1.00 66.28     0.069 C 
ATOM   1039  HA1 GLY A  64     -24.155 -18.993  30.127  1.00  0.00     0.078 H 
ATOM   1040  HA2 GLY A  64     -25.149 -18.064  31.161  1.00  0.00     0.078 H 
ATOM   1041  C   GLY A  64     -26.273 -19.213  29.702  1.00 72.77     0.236 C 
ATOM   1042  O   GLY A  64     -27.058 -18.274  29.534  1.00 73.41    -0.272 OA
ATOM   1043  N   THR A  65     -26.400 -20.395  29.064  1.00 69.14    -0.344 N 
ATOM   1044  HN  THR A  65     -25.736 -21.143  29.264  1.00  0.00     0.163 HD
ATOM   1045  CA  THR A  65     -27.463 -20.628  28.096  1.00 70.12     0.113 C 
ATOM   1046  HA  THR A  65     -27.737 -19.628  27.686  1.00  0.00     0.091 H 
ATOM   1047  C   THR A  65     -28.737 -21.212  28.677  1.00 76.73     0.243 C 
ATOM   1048  O   THR A  65     -29.781 -21.033  28.065  1.00 78.72    -0.271 OA
ATOM   1049  CB  THR A  65     -26.973 -21.461  26.905  1.00 75.89     0.060 C 
ATOM   1050  HB  THR A  65     -27.866 -21.683  26.276  1.00  0.00     0.086 H 
ATOM   1051  OG1 THR A  65     -26.462 -22.719  27.362  1.00 72.85    -0.393 OA
ATOM   1052  HG1 THR A  65     -27.079 -23.186  27.913  1.00  0.00     0.210 HD
ATOM   1053  CG2 THR A  65     -25.974 -20.705  26.012  1.00 71.04    -0.050 C 
ATOM   1054 1HG2 THR A  65     -26.372 -19.726  25.656  1.00  0.00     0.031 H 
ATOM   1055 2HG2 THR A  65     -25.644 -21.338  25.156  1.00  0.00     0.031 H 
ATOM   1056 3HG2 THR A  65     -24.994 -20.575  26.528  1.00  0.00     0.031 H 
ATOM   1057  N   GLN A  66     -28.631 -21.859  29.846  1.00 72.88    -0.346 N 
ATOM   1058  HN  GLN A  66     -27.718 -21.908  30.298  1.00  0.00     0.163 HD
ATOM   1059  CA  GLN A  66     -29.797 -22.510  30.511  1.00 73.38     0.090 C 
ATOM   1060  HA  GLN A  66     -29.449 -22.919  31.488  1.00  0.00     0.087 H 
ATOM   1061  C   GLN A  66     -30.263 -23.686  29.649  1.00 75.80     0.241 C 
ATOM   1062  O   GLN A  66     -31.484 -23.834  29.463  1.00 76.65    -0.271 OA
ATOM   1063  CB  GLN A  66     -30.912 -21.501  30.795  1.00 76.60    -0.030 C 
ATOM   1064  HB1 GLN A  66     -31.861 -22.023  31.059  1.00  0.00     0.037 H 
ATOM   1065  HB2 GLN A  66     -31.236 -20.994  29.856  1.00  0.00     0.037 H 
ATOM   1066  CG  GLN A  66     -30.542 -20.480  31.861  1.00 86.57     0.011 C 
ATOM   1067  HG1 GLN A  66     -31.313 -19.678  31.936  1.00  0.00     0.047 H 
ATOM   1068  HG2 GLN A  66     -29.672 -19.860  31.541  1.00  0.00     0.047 H 
ATOM   1069  CD  GLN A  66     -30.290 -21.121  33.204  1.00 89.13     0.215 C 
ATOM   1070  OE1 GLN A  66     -30.891 -22.134  33.555  1.00 77.96    -0.274 OA
ATOM   1071  NE2 GLN A  66     -29.398 -20.523  33.977  1.00 63.52    -0.370 N 
ATOM   1072 1HE2 GLN A  66     -28.899 -19.682  33.686  1.00  0.00     0.159 HD
ATOM   1073 2HE2 GLN A  66     -29.228 -20.956  34.885  1.00  0.00     0.159 HD
ATOM   1074  N   LYS A  67     -29.317 -24.491  29.158  1.00 71.29    -0.346 N 
ATOM   1075  HN  LYS A  67     -28.340 -24.320  29.395  1.00  0.00     0.163 HD
ATOM   1076  CA  LYS A  67     -29.665 -25.632  28.272  1.00 72.41     0.089 C 
ATOM   1077  HA  LYS A  67     -30.773 -25.753  28.263  1.00  0.00     0.087 H 
ATOM   1078  C   LYS A  67     -29.035 -26.914  28.822  1.00 74.62     0.243 C 
ATOM   1079  O   LYS A  67     -27.874 -26.861  29.267  1.00 70.63    -0.271 OA
ATOM   1080  CB  LYS A  67     -29.190 -25.346  26.844  1.00 74.29    -0.038 C 
ATOM   1081  HB1 LYS A  67     -29.388 -26.226  26.188  1.00  0.00     0.036 H 
ATOM   1082  HB2 LYS A  67     -28.076 -25.323  26.806  1.00  0.00     0.036 H 
ATOM   1083  CG  LYS A  67     -29.765 -24.082  26.218  1.00 86.53    -0.061 C 
ATOM   1084  HG1 LYS A  67     -30.880 -24.113  26.220  1.00  0.00     0.033 H 
ATOM   1085  HG2 LYS A  67     -29.603 -23.203  26.885  1.00  0.00     0.033 H 
ATOM   1086  CD  LYS A  67     -29.240 -23.803  24.828  1.00 88.29    -0.043 C 
ATOM   1087  HD1 LYS A  67     -28.127 -23.858  24.804  1.00  0.00     0.035 H 
ATOM   1088  HD2 LYS A  67     -29.478 -24.644  24.135  1.00  0.00     0.035 H 
ATOM   1089  CE  LYS A  67     -29.730 -22.485  24.268  1.00 76.17     0.080 C 
ATOM   1090  HE1 LYS A  67     -29.533 -21.645  24.975  1.00  0.00     0.075 H 
ATOM   1091  HE2 LYS A  67     -30.844 -22.440  24.250  1.00  0.00     0.075 H 
ATOM   1092  NZ  LYS A  67     -29.157 -22.210  22.930  1.00 81.06    -0.079 N 
ATOM   1093  HZ1 LYS A  67     -29.487 -21.322  22.553  1.00  0.00     0.274 HD
ATOM   1094  HZ2 LYS A  67     -29.337 -22.978  22.284  1.00  0.00     0.274 HD
ATOM   1095  HZ3 LYS A  67     -28.138 -22.251  22.947  1.00  0.00     0.274 HD
ATOM   1096  N   PRO A  68     -29.753 -28.058  28.810  1.00 73.69    -0.337 N 
ATOM   1097  CA  PRO A  68     -29.233 -29.310  29.365  1.00 73.86     0.091 C 
ATOM   1098  HA  PRO A  68     -29.015 -29.191  30.452  1.00  0.00     0.087 H 
ATOM   1099  C   PRO A  68     -27.986 -29.807  28.623  1.00 83.98     0.241 C 
ATOM   1100  O   PRO A  68     -27.866 -29.546  27.442  1.00 82.71    -0.271 OA
ATOM   1101  CB  PRO A  68     -30.382 -30.308  29.157  1.00 76.01    -0.036 C 
ATOM   1102  HB1 PRO A  68     -30.221 -31.020  28.314  1.00  0.00     0.036 H 
ATOM   1103  HB2 PRO A  68     -30.465 -31.081  29.956  1.00  0.00     0.036 H 
ATOM   1104  CG  PRO A  68     -31.609 -29.439  29.007  1.00 81.24    -0.048 C 
ATOM   1105  HG1 PRO A  68     -32.465 -29.944  28.502  1.00  0.00     0.035 H 
ATOM   1106  HG2 PRO A  68     -32.137 -29.228  29.966  1.00  0.00     0.035 H 
ATOM   1107  CD  PRO A  68     -31.112 -28.202  28.291  1.00 76.27    -0.001 C 
ATOM   1108  HD1 PRO A  68     -31.187 -28.243  27.179  1.00  0.00     0.064 H 
ATOM   1109  HD2 PRO A  68     -31.757 -27.301  28.411  1.00  0.00     0.064 H 
ATOM   1110  N   LEU A  69     -27.098 -30.508  29.333  1.00 86.24    -0.346 N 
ATOM   1111  HN  LEU A  69     -27.275 -30.682  30.322  1.00  0.00     0.163 HD
ATOM   1112  CA  LEU A  69     -25.856 -31.040  28.711  1.00 86.91     0.089 C 
ATOM   1113  HA  LEU A  69     -25.429 -30.270  28.027  1.00  0.00     0.087 H 
ATOM   1114  C   LEU A  69     -26.186 -32.301  27.908  1.00 95.35     0.241 C 
ATOM   1115  O   LEU A  69     -27.099 -33.040  28.321  1.00 96.36    -0.271 OA
ATOM   1116  CB  LEU A  69     -24.840 -31.356  29.812  1.00 85.80    -0.035 C 
ATOM   1117  HB1 LEU A  69     -25.367 -31.753  30.711  1.00  0.00     0.037 H 
ATOM   1118  HB2 LEU A  69     -24.235 -32.247  29.525  1.00  0.00     0.037 H 
ATOM   1119  CG  LEU A  69     -23.915 -30.210  30.217  1.00 89.04    -0.059 C 
ATOM   1120  HG  LEU A  69     -23.448 -29.795  29.294  1.00  0.00     0.038 H 
ATOM   1121  CD1 LEU A  69     -24.689 -29.096  30.902  1.00 88.73    -0.073 C 
ATOM   1122 1HD1 LEU A  69     -24.014 -28.259  31.198  1.00  0.00     0.028 H 
ATOM   1123 2HD1 LEU A  69     -25.274 -29.477  31.771  1.00  0.00     0.028 H 
ATOM   1124 3HD1 LEU A  69     -25.535 -28.737  30.271  1.00  0.00     0.028 H 
ATOM   1125  CD2 LEU A  69     -22.807 -30.715  31.125  1.00 90.42    -0.073 C 
ATOM   1126 1HD2 LEU A  69     -22.132 -29.878  31.421  1.00  0.00     0.028 H 
ATOM   1127 2HD2 LEU A  69     -22.244 -31.558  30.662  1.00  0.00     0.028 H 
ATOM   1128 3HD2 LEU A  69     -23.212 -31.254  32.013  1.00  0.00     0.028 H 
ATOM   1129  N   THR A  70     -25.462 -32.534  26.809  1.00 93.32    -0.344 N 
ATOM   1130  HN  THR A  70     -24.756 -31.856  26.521  1.00  0.00     0.163 HD
ATOM   1131  CA  THR A  70     -25.667 -33.763  25.998  1.00 95.13     0.113 C 
ATOM   1132  HA  THR A  70     -26.699 -34.144  26.180  1.00  0.00     0.091 H 
ATOM   1133  C   THR A  70     -24.664 -34.820  26.460  1.00100.97     0.243 C 
ATOM   1134  O   THR A  70     -23.536 -34.437  26.822  1.00 99.06    -0.271 OA
ATOM   1135  CB  THR A  70     -25.507 -33.469  24.502  1.00 98.33     0.060 C 
ATOM   1136  HB  THR A  70     -25.891 -34.343  23.926  1.00  0.00     0.086 H 
ATOM   1137  OG1 THR A  70     -24.115 -33.318  24.224  1.00 95.51    -0.393 OA
ATOM   1138  HG1 THR A  70     -24.016 -33.136  23.297  1.00  0.00     0.210 HD
ATOM   1139  CG2 THR A  70     -26.261 -32.233  24.062  1.00 94.04    -0.050 C 
ATOM   1140 1HG2 THR A  70     -26.145 -32.019  22.974  1.00  0.00     0.031 H 
ATOM   1141 2HG2 THR A  70     -25.970 -31.349  24.676  1.00  0.00     0.031 H 
ATOM   1142 3HG2 THR A  70     -27.338 -32.302  24.342  1.00  0.00     0.031 H 
ATOM   1143  N   GLU A  71     -25.057 -36.096  26.456  1.00100.57    -0.346 N 
ATOM   1144  HN  GLU A  71     -25.978 -36.351  26.099  1.00  0.00     0.163 HD
ATOM   1145  CA  GLU A  71     -24.146 -37.131  26.973  1.00101.12     0.090 C 
ATOM   1146  HA  GLU A  71     -23.975 -36.906  28.051  1.00  0.00     0.087 H 
ATOM   1147  C   GLU A  71     -22.766 -37.110  26.283  1.00105.59     0.241 C 
ATOM   1148  O   GLU A  71     -21.775 -37.536  26.886  1.00105.60    -0.271 OA
ATOM   1149  CB  GLU A  71     -24.783 -38.532  26.901  1.00104.71    -0.029 C 
ATOM   1150  HB1 GLU A  71     -24.068 -39.299  27.281  1.00  0.00     0.037 H 
ATOM   1151  HB2 GLU A  71     -24.873 -38.858  25.839  1.00  0.00     0.037 H 
ATOM   1152  CG  GLU A  71     -26.128 -38.671  27.609  1.00115.49     0.018 C 
ATOM   1153  HG1 GLU A  71     -26.520 -39.702  27.444  1.00  0.00     0.049 H 
ATOM   1154  HG2 GLU A  71     -26.888 -38.063  27.066  1.00  0.00     0.049 H 
ATOM   1155  CD  GLU A  71     -26.202 -38.346  29.092  1.00129.48     0.172 C 
ATOM   1156  OE1 GLU A  71     -26.975 -37.426  29.446  1.00107.62    -0.648 OA
ATOM   1157  OE2 GLU A  71     -25.530 -39.029  29.900  1.00125.16    -0.648 OA
ATOM   1158  N   GLU A  72     -22.718 -36.597  25.027  1.00101.66    -0.346 N 
ATOM   1159  HN  GLU A  72     -23.606 -36.327  24.604  1.00  0.00     0.163 HD
ATOM   1160  CA  GLU A  72     -21.508 -36.394  24.219  1.00101.06     0.090 C 
ATOM   1161  HA  GLU A  72     -20.949 -37.355  24.132  1.00  0.00     0.087 H 
ATOM   1162  C   GLU A  72     -20.640 -35.354  24.946  1.00102.02     0.241 C 
ATOM   1163  O   GLU A  72     -19.504 -35.661  25.329  1.00101.20    -0.271 OA
ATOM   1164  CB  GLU A  72     -21.885 -35.878  22.804  1.00102.67    -0.029 C 
ATOM   1165  HB1 GLU A  72     -22.460 -36.657  22.251  1.00  0.00     0.037 H 
ATOM   1166  HB2 GLU A  72     -22.660 -35.080  22.879  1.00  0.00     0.037 H 
ATOM   1167  CG  GLU A  72     -20.711 -35.393  21.960  1.00114.93     0.018 C 
ATOM   1168  HG1 GLU A  72     -20.003 -34.816  22.600  1.00  0.00     0.049 H 
ATOM   1169  HG2 GLU A  72     -20.070 -36.260  21.677  1.00  0.00     0.049 H 
ATOM   1170  CD  GLU A  72     -21.053 -34.584  20.718  1.00142.02     0.172 C 
ATOM   1171  OE1 GLU A  72     -20.617 -33.412  20.641  1.00141.77    -0.648 OA
ATOM   1172  OE2 GLU A  72     -21.710 -35.133  19.802  1.00133.19    -0.648 OA
ATOM   1173  N   ALA A  73     -21.226 -34.143  25.170  1.00 96.29    -0.346 N 
ATOM   1174  HN  ALA A  73     -22.188 -34.042  24.847  1.00  0.00     0.163 HD
ATOM   1175  CA  ALA A  73     -20.635 -32.970  25.821  1.00 93.64     0.086 C 
ATOM   1176  HA  ALA A  73     -19.764 -32.652  25.202  1.00  0.00     0.086 H 
ATOM   1177  C   ALA A  73     -20.115 -33.237  27.230  1.00 96.08     0.240 C 
ATOM   1178  O   ALA A  73     -19.227 -32.513  27.681  1.00 95.46    -0.271 OA
ATOM   1179  CB  ALA A  73     -21.628 -31.815  25.831  1.00 93.72    -0.049 C 
ATOM   1180  HB1 ALA A  73     -21.178 -30.923  26.326  1.00  0.00     0.030 H 
ATOM   1181  HB2 ALA A  73     -22.598 -32.105  26.297  1.00  0.00     0.030 H 
ATOM   1182  HB3 ALA A  73     -22.001 -31.579  24.807  1.00  0.00     0.030 H 
ATOM   1183  N   LYS A  74     -20.641 -34.277  27.913  1.00 92.27    -0.346 N 
ATOM   1184  HN  LYS A  74     -21.373 -34.829  27.465  1.00  0.00     0.163 HD
ATOM   1185  CA  LYS A  74     -20.217 -34.655  29.263  1.00 91.84     0.089 C 
ATOM   1186  HA  LYS A  74     -20.291 -33.727  29.876  1.00  0.00     0.087 H 
ATOM   1187  C   LYS A  74     -18.755 -35.099  29.353  1.00 96.08     0.241 C 
ATOM   1188  O   LYS A  74     -18.208 -35.669  28.399  1.00 96.36    -0.271 OA
ATOM   1189  CB  LYS A  74     -21.177 -35.666  29.914  1.00 95.28    -0.038 C 
ATOM   1190  HB1 LYS A  74     -21.525 -36.424  29.175  1.00  0.00     0.036 H 
ATOM   1191  HB2 LYS A  74     -20.635 -36.340  30.618  1.00  0.00     0.036 H 
ATOM   1192  CG  LYS A  74     -22.354 -34.985  30.600  1.00100.93    -0.061 C 
ATOM   1193  HG1 LYS A  74     -22.605 -34.022  30.097  1.00  0.00     0.033 H 
ATOM   1194  HG2 LYS A  74     -22.060 -34.596  31.602  1.00  0.00     0.033 H 
ATOM   1195  CD  LYS A  74     -23.577 -35.878  30.703  1.00107.18    -0.043 C 
ATOM   1196  HD1 LYS A  74     -23.403 -36.749  31.377  1.00  0.00     0.035 H 
ATOM   1197  HD2 LYS A  74     -23.765 -36.439  29.758  1.00  0.00     0.035 H 
ATOM   1198  CE  LYS A  74     -24.776 -35.066  31.127  1.00113.28     0.080 C 
ATOM   1199  HE1 LYS A  74     -24.523 -34.394  31.980  1.00  0.00     0.075 H 
ATOM   1200  HE2 LYS A  74     -25.030 -34.297  30.361  1.00  0.00     0.075 H 
ATOM   1201  NZ  LYS A  74     -25.953 -35.910  31.445  1.00119.17    -0.079 N 
ATOM   1202  HZ1 LYS A  74     -26.764 -35.361  31.732  1.00  0.00     0.274 HD
ATOM   1203  HZ2 LYS A  74     -25.721 -36.614  32.146  1.00  0.00     0.274 HD
ATOM   1204  HZ3 LYS A  74     -26.184 -36.525  30.665  1.00  0.00     0.274 HD
ATOM   1205  N   ASN A  75     -18.117 -34.779  30.503  1.00 91.33    -0.346 N 
ATOM   1206  HN  ASN A  75     -18.661 -34.305  31.224  1.00  0.00     0.163 HD
ATOM   1207  CA  ASN A  75     -16.710 -35.058  30.795  1.00 90.12     0.097 C 
ATOM   1208  HA  ASN A  75     -16.407 -35.965  30.221  1.00  0.00     0.088 H 
ATOM   1209  C   ASN A  75     -16.520 -35.347  32.284  1.00 90.35     0.241 C 
ATOM   1210  O   ASN A  75     -15.513 -34.945  32.875  1.00 90.20    -0.271 OA
ATOM   1211  CB  ASN A  75     -15.842 -33.886  30.333  1.00 93.30     0.036 C 
ATOM   1212  HB1 ASN A  75     -15.896 -33.052  31.071  1.00  0.00     0.051 H 
ATOM   1213  HB2 ASN A  75     -16.302 -33.390  29.447  1.00  0.00     0.051 H 
ATOM   1214  CG  ASN A  75     -14.408 -34.237  30.047  1.00125.82     0.217 C 
ATOM   1215  OD1 ASN A  75     -14.073 -34.769  28.982  1.00119.94    -0.274 OA
ATOM   1216  ND2 ASN A  75     -13.524 -33.892  30.971  1.00120.42    -0.370 N 
ATOM   1217 1HD2 ASN A  75     -13.800 -33.453  31.849  1.00  0.00     0.159 HD
ATOM   1218 2HD2 ASN A  75     -12.551 -34.130  30.777  1.00  0.00     0.159 HD
ATOM   1219  N   TRP A  76     -17.503 -36.045  32.885  1.00 83.94    -0.346 N 
ATOM   1220  HN  TRP A  76     -18.313 -36.292  32.316  1.00  0.00     0.163 HD
ATOM   1221  CA  TRP A  76     -17.512 -36.483  34.289  1.00 82.84     0.093 C 
ATOM   1222  HA  TRP A  76     -17.469 -35.578  34.939  1.00  0.00     0.088 H 
ATOM   1223  C   TRP A  76     -16.305 -37.372  34.617  1.00 90.57     0.241 C 
ATOM   1224  O   TRP A  76     -15.884 -38.181  33.782  1.00 90.53    -0.271 OA
ATOM   1225  CB  TRP A  76     -18.803 -37.271  34.633  1.00 80.75    -0.012 C 
ATOM   1226  HB1 TRP A  76     -18.959 -38.096  33.899  1.00  0.00     0.044 H 
ATOM   1227  HB2 TRP A  76     -18.655 -37.866  35.564  1.00  0.00     0.044 H 
ATOM   1228  CG  TRP A  76     -20.036 -36.436  34.743  1.00 79.95    -0.028 A 
ATOM   1229  CD1 TRP A  76     -21.094 -36.424  33.883  1.00 83.19    -0.015 A 
ATOM   1230  HD1 TRP A  76     -21.197 -37.077  33.000  1.00  0.00     0.112 H 
ATOM   1231  CD2 TRP A  76     -20.302 -35.422  35.722  1.00 78.55    -0.002 A 
ATOM   1232  NE1 TRP A  76     -22.013 -35.482  34.275  1.00 81.86    -0.365 N 
ATOM   1233  HE1 TRP A  76     -22.897 -35.286  33.806  1.00  0.00     0.165 HD
ATOM   1234  CE2 TRP A  76     -21.550 -34.846  35.400  1.00 82.49     0.042 A 
ATOM   1235  CE3 TRP A  76     -19.596 -34.932  36.841  1.00 78.78    -0.070 A 
ATOM   1236  HE3 TRP A  76     -18.615 -35.356  37.114  1.00  0.00     0.084 H 
ATOM   1237  CZ2 TRP A  76     -22.109 -33.797  36.148  1.00 81.15    -0.056 A 
ATOM   1238  HZ2 TRP A  76     -23.083 -33.356  35.878  1.00  0.00     0.086 H 
ATOM   1239  CZ3 TRP A  76     -20.157 -33.907  37.593  1.00 79.50    -0.082 A 
ATOM   1240  HZ3 TRP A  76     -19.625 -33.535  38.485  1.00  0.00     0.083 H 
ATOM   1241  CH2 TRP A  76     -21.389 -33.338  37.237  1.00 80.45    -0.081 A 
ATOM   1242  HH2 TRP A  76     -21.793 -32.506  37.839  1.00  0.00     0.083 H 
ATOM   1243  N   ALA A  77     -15.757 -37.222  35.836  1.00 89.30    -0.346 N 
ATOM   1244  HN  ALA A  77     -16.135 -36.513  36.464  1.00  0.00     0.163 HD
ATOM   1245  CA  ALA A  77     -14.637 -38.043  36.287  1.00 90.87     0.086 C 
ATOM   1246  HA  ALA A  77     -13.922 -38.205  35.447  1.00  0.00     0.086 H 
ATOM   1247  C   ALA A  77     -15.244 -39.379  36.719  1.00 99.41     0.243 C 
ATOM   1248  O   ALA A  77     -16.338 -39.364  37.297  1.00 99.29    -0.271 OA
ATOM   1249  CB  ALA A  77     -13.919 -37.379  37.461  1.00 90.51    -0.049 C 
ATOM   1250  HB1 ALA A  77     -13.477 -36.405  37.146  1.00  0.00     0.030 H 
ATOM   1251  HB2 ALA A  77     -13.157 -38.053  37.916  1.00  0.00     0.030 H 
ATOM   1252  HB3 ALA A  77     -14.588 -37.264  38.345  1.00  0.00     0.030 H 
ATOM   1253  N   PRO A  78     -14.590 -40.534  36.412  1.00 99.00    -0.337 N 
ATOM   1254  CA  PRO A  78     -15.166 -41.849  36.789  1.00100.21     0.091 C 
ATOM   1255  HA  PRO A  78     -15.994 -42.080  36.079  1.00  0.00     0.087 H 
ATOM   1256  C   PRO A  78     -15.719 -41.968  38.220  1.00102.86     0.241 C 
ATOM   1257  O   PRO A  78     -14.985 -41.762  39.191  1.00102.01    -0.271 OA
ATOM   1258  CB  PRO A  78     -14.018 -42.821  36.510  1.00103.39    -0.036 C 
ATOM   1259  HB1 PRO A  78     -13.399 -43.066  37.404  1.00  0.00     0.036 H 
ATOM   1260  HB2 PRO A  78     -14.345 -43.866  36.298  1.00  0.00     0.036 H 
ATOM   1261  CG  PRO A  78     -13.252 -42.175  35.389  1.00107.54    -0.048 C 
ATOM   1262  HG1 PRO A  78     -13.618 -42.451  34.373  1.00  0.00     0.035 H 
ATOM   1263  HG2 PRO A  78     -12.217 -42.569  35.263  1.00  0.00     0.035 H 
ATOM   1264  CD  PRO A  78     -13.313 -40.698  35.680  1.00101.14    -0.001 C 
ATOM   1265  HD1 PRO A  78     -13.212 -40.048  34.780  1.00  0.00     0.064 H 
ATOM   1266  HD2 PRO A  78     -12.421 -40.298  36.216  1.00  0.00     0.064 H 
ATOM   1267  N   GLY A  79     -17.023 -42.251  38.322  1.00 99.50    -0.351 N 
ATOM   1268  HN  GLY A  79     -17.553 -42.384  37.461  1.00  0.00     0.163 HD
ATOM   1269  CA  GLY A  79     -17.736 -42.382  39.594  1.00 99.16     0.069 C 
ATOM   1270  HA1 GLY A  79     -17.021 -42.651  40.406  1.00  0.00     0.078 H 
ATOM   1271  HA2 GLY A  79     -18.374 -43.296  39.582  1.00  0.00     0.078 H 
ATOM   1272  C   GLY A  79     -18.564 -41.175  40.007  1.00102.16     0.236 C 
ATOM   1273  O   GLY A  79     -19.189 -41.191  41.073  1.00101.70    -0.272 OA
ATOM   1274  N   GLU A  80     -18.571 -40.114  39.160  1.00 97.87    -0.346 N 
ATOM   1275  HN  GLU A  80     -18.017 -40.195  38.307  1.00  0.00     0.163 HD
ATOM   1276  CA  GLU A  80     -19.309 -38.856  39.366  1.00 95.60     0.090 C 
ATOM   1277  HA  GLU A  80     -19.747 -38.861  40.391  1.00  0.00     0.087 H 
ATOM   1278  C   GLU A  80     -20.459 -38.733  38.333  1.00 97.46     0.243 C 
ATOM   1279  O   GLU A  80     -20.341 -39.304  37.237  1.00 96.26    -0.271 OA
ATOM   1280  CB  GLU A  80     -18.372 -37.628  39.231  1.00 95.48    -0.029 C 
ATOM   1281  HB1 GLU A  80     -18.952 -36.693  39.409  1.00  0.00     0.037 H 
ATOM   1282  HB2 GLU A  80     -18.086 -37.491  38.162  1.00  0.00     0.037 H 
ATOM   1283  CG  GLU A  80     -17.119 -37.626  40.100  1.00101.92     0.018 C 
ATOM   1284  HG1 GLU A  80     -16.452 -36.799  39.761  1.00  0.00     0.049 H 
ATOM   1285  HG2 GLU A  80     -16.507 -38.522  39.844  1.00  0.00     0.049 H 
ATOM   1286  CD  GLU A  80     -17.256 -37.549  41.610  1.00111.56     0.172 C 
ATOM   1287  OE1 GLU A  80     -18.345 -37.188  42.122  1.00 78.60    -0.648 OA
ATOM   1288  OE2 GLU A  80     -16.231 -37.806  42.284  1.00107.34    -0.648 OA
ATOM   1289  N   PRO A  81     -21.561 -37.984  38.621  1.00 92.91    -0.337 N 
ATOM   1290  CA  PRO A  81     -21.886 -37.245  39.857  1.00 91.58     0.091 C 
ATOM   1291  HA  PRO A  81     -20.962 -36.742  40.225  1.00  0.00     0.087 H 
ATOM   1292  C   PRO A  81     -22.434 -38.139  40.971  1.00 98.12     0.241 C 
ATOM   1293  O   PRO A  81     -23.542 -38.676  40.860  1.00 99.68    -0.271 OA
ATOM   1294  CB  PRO A  81     -22.867 -36.174  39.371  1.00 92.92    -0.036 C 
ATOM   1295  HB1 PRO A  81     -22.390 -35.192  39.144  1.00  0.00     0.036 H 
ATOM   1296  HB2 PRO A  81     -23.557 -35.799  40.162  1.00  0.00     0.036 H 
ATOM   1297  CG  PRO A  81     -23.568 -36.801  38.193  1.00 99.04    -0.048 C 
ATOM   1298  HG1 PRO A  81     -24.576 -37.201  38.450  1.00  0.00     0.035 H 
ATOM   1299  HG2 PRO A  81     -23.897 -36.053  37.435  1.00  0.00     0.035 H 
ATOM   1300  CD  PRO A  81     -22.641 -37.857  37.619  1.00 95.16    -0.001 C 
ATOM   1301  HD1 PRO A  81     -22.281 -37.635  36.587  1.00  0.00     0.064 H 
ATOM   1302  HD2 PRO A  81     -23.146 -38.819  37.369  1.00  0.00     0.064 H 
ATOM   1303  N   ASN A  82     -21.651 -38.294  42.053  1.00 93.81    -0.346 N 
ATOM   1304  HN  ASN A  82     -20.765 -37.790  42.092  1.00  0.00     0.163 HD
ATOM   1305  CA  ASN A  82     -22.014 -39.148  43.166  1.00 94.11     0.097 C 
ATOM   1306  HA  ASN A  82     -22.664 -39.932  42.713  1.00  0.00     0.088 H 
ATOM   1307  C   ASN A  82     -22.877 -38.529  44.266  1.00 99.06     0.241 C 
ATOM   1308  O   ASN A  82     -23.448 -39.286  45.049  1.00100.77    -0.271 OA
ATOM   1309  CB  ASN A  82     -20.811 -39.918  43.704  1.00 94.12     0.036 C 
ATOM   1310  HB1 ASN A  82     -20.455 -40.644  42.936  1.00  0.00     0.051 H 
ATOM   1311  HB2 ASN A  82     -21.142 -40.618  44.507  1.00  0.00     0.051 H 
ATOM   1312  CG  ASN A  82     -19.651 -39.092  44.197  1.00108.49     0.217 C 
ATOM   1313  OD1 ASN A  82     -19.805 -38.061  44.867  1.00 96.71    -0.274 OA
ATOM   1314  ND2 ASN A  82     -18.450 -39.588  43.941  1.00100.00    -0.370 N 
ATOM   1315 1HD2 ASN A  82     -18.323 -40.437  43.390  1.00  0.00     0.159 HD
ATOM   1316 2HD2 ASN A  82     -17.665 -39.029  44.275  1.00  0.00     0.159 HD
ATOM   1317  N   ASN A  83     -22.989 -37.174  44.338  1.00 94.41    -0.346 N 
ATOM   1318  HN  ASN A  83     -22.474 -36.620  43.653  1.00  0.00     0.163 HD
ATOM   1319  CA  ASN A  83     -23.806 -36.442  45.341  1.00 93.24     0.097 C 
ATOM   1320  HA  ASN A  83     -23.531 -35.366  45.245  1.00  0.00     0.088 H 
ATOM   1321  C   ASN A  83     -23.512 -36.840  46.825  1.00 94.67     0.241 C 
ATOM   1322  O   ASN A  83     -24.321 -36.602  47.720  1.00 93.50    -0.271 OA
ATOM   1323  CB  ASN A  83     -25.311 -36.542  44.977  1.00 93.55     0.036 C 
ATOM   1324  HB1 ASN A  83     -25.428 -36.559  43.868  1.00  0.00     0.051 H 
ATOM   1325  HB2 ASN A  83     -25.693 -37.556  45.238  1.00  0.00     0.051 H 
ATOM   1326  CG  ASN A  83     -26.221 -35.487  45.569  1.00115.53     0.217 C 
ATOM   1327  OD1 ASN A  83     -25.804 -34.575  46.297  1.00116.01    -0.274 OA
ATOM   1328  ND2 ASN A  83     -27.505 -35.606  45.282  1.00100.85    -0.370 N 
ATOM   1329 1HD2 ASN A  83     -28.118 -34.895  45.681  1.00  0.00     0.159 HD
ATOM   1330 2HD2 ASN A  83     -27.848 -36.357  44.683  1.00  0.00     0.159 HD
ATOM   1331  N   ARG A  84     -22.321 -37.417  47.053  1.00 90.69    -0.346 N 
ATOM   1332  HN  ARG A  84     -21.715 -37.510  46.238  1.00  0.00     0.163 HD
ATOM   1333  CA  ARG A  84     -21.771 -37.931  48.308  1.00 89.99     0.089 C 
ATOM   1334  HA  ARG A  84     -22.203 -38.949  48.448  1.00  0.00     0.087 H 
ATOM   1335  C   ARG A  84     -22.117 -37.137  49.571  1.00 95.39     0.241 C 
ATOM   1336  O   ARG A  84     -22.764 -37.674  50.474  1.00 96.59    -0.271 OA
ATOM   1337  CB  ARG A  84     -20.248 -38.121  48.160  1.00 87.37    -0.036 C 
ATOM   1338  HB1 ARG A  84     -19.745 -37.126  48.126  1.00  0.00     0.036 H 
ATOM   1339  HB2 ARG A  84     -20.013 -38.500  47.138  1.00  0.00     0.036 H 
ATOM   1340  CG  ARG A  84     -19.575 -39.004  49.206  1.00 96.64    -0.048 C 
ATOM   1341  HG1 ARG A  84     -19.740 -38.576  50.222  1.00  0.00     0.035 H 
ATOM   1342  HG2 ARG A  84     -18.467 -38.907  49.123  1.00  0.00     0.035 H 
ATOM   1343  CD  ARG A  84     -19.967 -40.487  49.199  1.00 99.35     0.009 C 
ATOM   1344  HD1 ARG A  84     -19.519 -41.007  50.078  1.00  0.00     0.064 H 
ATOM   1345  HD2 ARG A  84     -21.050 -40.600  49.437  1.00  0.00     0.064 H 
ATOM   1346  NE  ARG A  84     -19.642 -41.210  47.962  1.00104.54    -0.227 N 
ATOM   1347  HE  ARG A  84     -20.422 -41.508  47.376  1.00  0.00     0.177 HD
ATOM   1348  CZ  ARG A  84     -18.412 -41.510  47.541  1.00115.75     0.665 C 
ATOM   1349  NH1 ARG A  84     -17.348 -41.098  48.224  1.00 93.27    -0.235 N 
ATOM   1350 1HH1 ARG A  84     -17.482 -40.578  49.091  1.00  0.00     0.174 HD
ATOM   1351 2HH1 ARG A  84     -16.408 -41.327  47.902  1.00  0.00     0.174 HD
ATOM   1352  NH2 ARG A  84     -18.237 -42.187  46.412  1.00104.58    -0.235 N 
ATOM   1353 1HH2 ARG A  84     -19.053 -42.503  45.888  1.00  0.00     0.174 HD
ATOM   1354 2HH2 ARG A  84     -17.297 -42.416  46.090  1.00  0.00     0.174 HD
ATOM   1355  N   GLN A  85     -21.691 -35.873  49.636  1.00 91.54    -0.346 N 
ATOM   1356  HN  GLN A  85     -21.182 -35.499  48.835  1.00  0.00     0.163 HD
ATOM   1357  CA  GLN A  85     -21.909 -34.987  50.789  1.00 91.45     0.090 C 
ATOM   1358  HA  GLN A  85     -21.768 -35.597  51.712  1.00  0.00     0.087 H 
ATOM   1359  C   GLN A  85     -23.334 -34.363  50.854  1.00 96.33     0.241 C 
ATOM   1360  O   GLN A  85     -23.590 -33.521  51.722  1.00 95.52    -0.271 OA
ATOM   1361  CB  GLN A  85     -20.839 -33.875  50.800  1.00 91.98    -0.030 C 
ATOM   1362  HB1 GLN A  85     -21.087 -33.121  51.584  1.00  0.00     0.037 H 
ATOM   1363  HB2 GLN A  85     -20.935 -33.250  49.882  1.00  0.00     0.037 H 
ATOM   1364  CG  GLN A  85     -19.386 -34.335  50.964  1.00110.84     0.011 C 
ATOM   1365  HG1 GLN A  85     -19.166 -35.210  50.309  1.00  0.00     0.047 H 
ATOM   1366  HG2 GLN A  85     -19.226 -34.811  51.960  1.00  0.00     0.047 H 
ATOM   1367  CD  GLN A  85     -18.388 -33.213  50.729  1.00134.78     0.215 C 
ATOM   1368  OE1 GLN A  85     -18.543 -32.078  51.209  1.00129.67    -0.274 OA
ATOM   1369  NE2 GLN A  85     -17.317 -33.514  50.007  1.00130.70    -0.370 N 
ATOM   1370 1HE2 GLN A  85     -17.190 -34.446  49.613  1.00  0.00     0.159 HD
ATOM   1371 2HE2 GLN A  85     -16.647 -32.761  49.849  1.00  0.00     0.159 HD
ATOM   1372  N   LYS A  86     -24.251 -34.775  49.945  1.00 94.27    -0.346 N 
ATOM   1373  HN  LYS A  86     -23.968 -35.514  49.301  1.00  0.00     0.163 HD
ATOM   1374  CA  LYS A  86     -25.620 -34.251  49.804  1.00 95.15     0.089 C 
ATOM   1375  HA  LYS A  86     -26.053 -34.843  48.964  1.00  0.00     0.087 H 
ATOM   1376  C   LYS A  86     -25.709 -32.778  49.316  1.00 97.76     0.241 C 
ATOM   1377  O   LYS A  86     -24.928 -31.915  49.730  1.00 96.83    -0.271 OA
ATOM   1378  CB  LYS A  86     -26.527 -34.580  51.004  1.00 98.84    -0.038 C 
ATOM   1379  HB1 LYS A  86     -27.374 -33.859  51.079  1.00  0.00     0.036 H 
ATOM   1380  HB2 LYS A  86     -26.017 -34.355  51.970  1.00  0.00     0.036 H 
ATOM   1381  CG  LYS A  86     -27.030 -36.024  50.967  1.00115.18    -0.061 C 
ATOM   1382  HG1 LYS A  86     -26.290 -36.690  50.464  1.00  0.00     0.033 H 
ATOM   1383  HG2 LYS A  86     -27.883 -36.129  50.257  1.00  0.00     0.033 H 
ATOM   1384  CD  LYS A  86     -27.399 -36.565  52.346  1.00123.29    -0.043 C 
ATOM   1385  HD1 LYS A  86     -28.242 -35.991  52.798  1.00  0.00     0.035 H 
ATOM   1386  HD2 LYS A  86     -26.610 -36.334  53.100  1.00  0.00     0.035 H 
ATOM   1387  CE  LYS A  86     -27.701 -38.045  52.296  1.00127.07     0.080 C 
ATOM   1388  HE1 LYS A  86     -26.965 -38.588  51.659  1.00  0.00     0.075 H 
ATOM   1389  HE2 LYS A  86     -28.626 -38.250  51.708  1.00  0.00     0.075 H 
ATOM   1390  NZ  LYS A  86     -27.781 -38.640  53.656  1.00131.47    -0.079 N 
ATOM   1391  HZ1 LYS A  86     -27.985 -39.639  53.622  1.00  0.00     0.274 HD
ATOM   1392  HZ2 LYS A  86     -28.455 -38.143  54.239  1.00  0.00     0.274 HD
ATOM   1393  HZ3 LYS A  86     -26.935 -38.452  54.194  1.00  0.00     0.274 HD
ATOM   1394  N   ASP A  87     -26.582 -32.493  48.342  1.00 93.46    -0.346 N 
ATOM   1395  HN  ASP A  87     -27.145 -33.245  47.945  1.00  0.00     0.163 HD
ATOM   1396  CA  ASP A  87     -26.754 -31.100  47.819  1.00 92.34     0.098 C 
ATOM   1397  HA  ASP A  87     -27.660 -31.105  47.169  1.00  0.00     0.088 H 
ATOM   1398  C   ASP A  87     -25.566 -30.685  46.933  1.00 87.78     0.241 C 
ATOM   1399  O   ASP A  87     -25.341 -29.466  46.802  1.00 85.91    -0.271 OA
ATOM   1400  CB  ASP A  87     -27.019 -30.102  48.951  1.00 95.76     0.043 C 
ATOM   1401  HB1 ASP A  87     -26.062 -29.738  49.392  1.00  0.00     0.052 H 
ATOM   1402  HB2 ASP A  87     -27.447 -30.617  49.843  1.00  0.00     0.052 H 
ATOM   1403  CG  ASP A  87     -27.897 -28.937  48.525  1.00113.44     0.175 C 
ATOM   1404  OD1 ASP A  87     -28.168 -28.066  49.374  1.00117.72    -0.648 OA
ATOM   1405  OD2 ASP A  87     -28.307 -28.915  47.348  1.00119.33    -0.648 OA
ATOM   1406  N   GLU A  88     -24.842 -31.639  46.348  1.00 79.11    -0.346 N 
ATOM   1407  HN  GLU A  88     -25.088 -32.607  46.553  1.00  0.00     0.163 HD
ATOM   1408  CA  GLU A  88     -23.725 -31.408  45.438  1.00 76.94     0.090 C 
ATOM   1409  HA  GLU A  88     -23.109 -30.560  45.817  1.00  0.00     0.087 H 
ATOM   1410  C   GLU A  88     -24.348 -31.019  44.058  1.00 79.93     0.241 C 
ATOM   1411  O   GLU A  88     -24.582 -31.877  43.213  1.00 80.72    -0.271 OA
ATOM   1412  CB  GLU A  88     -22.845 -32.678  45.340  1.00 77.72    -0.029 C 
ATOM   1413  HB1 GLU A  88     -23.378 -33.484  44.784  1.00  0.00     0.037 H 
ATOM   1414  HB2 GLU A  88     -21.987 -32.509  44.648  1.00  0.00     0.037 H 
ATOM   1415  CG  GLU A  88     -22.357 -33.188  46.682  1.00 82.09     0.018 C 
ATOM   1416  HG1 GLU A  88     -23.020 -34.013  47.033  1.00  0.00     0.049 H 
ATOM   1417  HG2 GLU A  88     -22.552 -32.422  47.468  1.00  0.00     0.049 H 
ATOM   1418  CD  GLU A  88     -20.911 -33.632  46.751  1.00 94.65     0.172 C 
ATOM   1419  OE1 GLU A  88     -20.563 -34.669  46.138  1.00 67.27    -0.648 OA
ATOM   1420  OE2 GLU A  88     -20.129 -32.954  47.455  1.00 96.92    -0.648 OA
ATOM   1421  N   ASP A  89     -24.688 -29.738  43.886  1.00 75.41    -0.346 N 
ATOM   1422  HN  ASP A  89     -24.448 -29.073  44.621  1.00  0.00     0.163 HD
ATOM   1423  CA  ASP A  89     -25.388 -29.235  42.696  1.00 76.53     0.098 C 
ATOM   1424  HA  ASP A  89     -25.731 -30.128  42.123  1.00  0.00     0.088 H 
ATOM   1425  C   ASP A  89     -24.573 -28.372  41.725  1.00 78.93     0.241 C 
ATOM   1426  O   ASP A  89     -25.131 -27.885  40.750  1.00 78.66    -0.271 OA
ATOM   1427  CB  ASP A  89     -26.658 -28.472  43.133  1.00 79.18     0.043 C 
ATOM   1428  HB1 ASP A  89     -26.407 -27.733  43.929  1.00  0.00     0.052 H 
ATOM   1429  HB2 ASP A  89     -26.989 -27.782  42.322  1.00  0.00     0.052 H 
ATOM   1430  CG  ASP A  89     -27.813 -29.344  43.578  1.00 85.56     0.175 C 
ATOM   1431  OD1 ASP A  89     -27.555 -30.411  44.199  1.00 81.10    -0.648 OA
ATOM   1432  OD2 ASP A  89     -28.982 -28.953  43.325  1.00 95.87    -0.648 OA
ATOM   1433  N   CYS A  90     -23.277 -28.181  41.999  1.00 75.05    -0.345 N 
ATOM   1434  HN  CYS A  90     -22.902 -28.655  42.820  1.00  0.00     0.163 HD
ATOM   1435  CA  CYS A  90     -22.347 -27.352  41.226  1.00 74.19     0.098 C 
ATOM   1436  HA  CYS A  90     -22.899 -26.940  40.349  1.00  0.00     0.088 H 
ATOM   1437  C   CYS A  90     -21.184 -28.166  40.707  1.00 73.37     0.242 C 
ATOM   1438  O   CYS A  90     -20.831 -29.153  41.323  1.00 73.29    -0.271 OA
ATOM   1439  CB  CYS A  90     -21.869 -26.182  42.076  1.00 74.99     0.013 C 
ATOM   1440  HB1 CYS A  90     -21.438 -26.545  43.038  1.00  0.00     0.053 H 
ATOM   1441  HB2 CYS A  90     -20.960 -25.717  41.628  1.00  0.00     0.053 H 
ATOM   1442  SG  CYS A  90     -23.141 -24.934  42.378  1.00 80.49    -0.095 SA
ATOM   1443  N   VAL A  91     -20.603 -27.773  39.574  1.00 67.09    -0.346 N 
ATOM   1444  HN  VAL A  91     -20.935 -26.927  39.110  1.00  0.00     0.163 HD
ATOM   1445  CA  VAL A  91     -19.504 -28.524  38.983  1.00 66.21     0.092 C 
ATOM   1446  HA  VAL A  91     -19.424 -29.484  39.544  1.00  0.00     0.088 H 
ATOM   1447  C   VAL A  91     -18.144 -27.795  39.129  1.00 66.00     0.241 C 
ATOM   1448  O   VAL A  91     -18.062 -26.596  38.852  1.00 61.83    -0.271 OA
ATOM   1449  CB  VAL A  91     -19.800 -28.887  37.489  1.00 71.48    -0.033 C 
ATOM   1450  HB  VAL A  91     -19.870 -27.935  36.913  1.00  0.00     0.042 H 
ATOM   1451  CG1 VAL A  91     -18.671 -29.710  36.893  1.00 72.06    -0.071 C 
ATOM   1452 1HG1 VAL A  91     -17.705 -29.166  37.014  1.00  0.00     0.028 H 
ATOM   1453 2HG1 VAL A  91     -18.868 -29.986  35.831  1.00  0.00     0.028 H 
ATOM   1454 3HG1 VAL A  91     -18.630 -30.739  37.321  1.00  0.00     0.028 H 
ATOM   1455  CG2 VAL A  91     -21.128 -29.635  37.323  1.00 71.84    -0.071 C 
ATOM   1456 1HG2 VAL A  91     -21.957 -29.031  37.761  1.00  0.00     0.028 H 
ATOM   1457 2HG2 VAL A  91     -21.087 -30.664  37.751  1.00  0.00     0.028 H 
ATOM   1458 3HG2 VAL A  91     -21.325 -29.911  36.261  1.00  0.00     0.028 H 
ATOM   1459  N   GLU A  92     -17.083 -28.561  39.517  1.00 63.40    -0.346 N 
ATOM   1460  HN  GLU A  92     -17.288 -29.522  39.791  1.00  0.00     0.163 HD
ATOM   1461  CA  GLU A  92     -15.675 -28.142  39.580  1.00 62.45     0.090 C 
ATOM   1462  HA  GLU A  92     -15.651 -27.046  39.379  1.00  0.00     0.087 H 
ATOM   1463  C   GLU A  92     -14.806 -28.837  38.462  1.00 66.19     0.241 C 
ATOM   1464  O   GLU A  92     -15.195 -29.867  37.915  1.00 65.96    -0.271 OA
ATOM   1465  CB  GLU A  92     -15.094 -28.356  40.986  1.00 63.80    -0.029 C 
ATOM   1466  HB1 GLU A  92     -15.807 -27.992  41.762  1.00  0.00     0.037 H 
ATOM   1467  HB2 GLU A  92     -14.244 -27.658  41.167  1.00  0.00     0.037 H 
ATOM   1468  CG  GLU A  92     -14.675 -29.794  41.278  1.00 72.65     0.018 C 
ATOM   1469  HG1 GLU A  92     -15.561 -30.468  41.221  1.00  0.00     0.049 H 
ATOM   1470  HG2 GLU A  92     -14.068 -30.193  40.433  1.00  0.00     0.049 H 
ATOM   1471  CD  GLU A  92     -13.945 -30.008  42.586  1.00 89.71     0.172 C 
ATOM   1472  OE1 GLU A  92     -14.167 -31.070  43.205  1.00 89.10    -0.648 OA
ATOM   1473  OE2 GLU A  92     -13.155 -29.129  42.999  1.00 85.95    -0.648 OA
ATOM   1474  N   ILE A  93     -13.664 -28.253  38.095  1.00 64.18    -0.345 N 
ATOM   1475  HN  ILE A  93     -13.388 -27.376  38.538  1.00  0.00     0.163 HD
ATOM   1476  CA  ILE A  93     -12.796 -28.843  37.069  1.00 64.07     0.095 C 
ATOM   1477  HA  ILE A  93     -13.281 -29.800  36.766  1.00  0.00     0.088 H 
ATOM   1478  C   ILE A  93     -11.463 -29.221  37.671  1.00 72.14     0.241 C 
ATOM   1479  O   ILE A  93     -10.860 -28.414  38.395  1.00 70.89    -0.271 OA
ATOM   1480  CB  ILE A  93     -12.675 -27.995  35.777  1.00 66.24    -0.014 C 
ATOM   1481  HB  ILE A  93     -13.708 -27.826  35.393  1.00  0.00     0.049 H 
ATOM   1482  CG1 ILE A  93     -11.901 -28.762  34.688  1.00 65.61    -0.106 C 
ATOM   1483  HG1 ILE A  93     -11.009 -29.369  34.916  1.00  0.00     0.076 H 
ATOM   1484  CG2 ILE A  93     -12.052 -26.617  36.032  1.00 66.36    -0.067 C 
ATOM   1485 1HG2 ILE A  93     -11.965 -26.007  35.103  1.00  0.00     0.028 H 
ATOM   1486 2HG2 ILE A  93     -11.065 -26.712  36.543  1.00  0.00     0.028 H 
ATOM   1487 3HG2 ILE A  93     -12.611 -26.065  36.823  1.00  0.00     0.028 H 
ATOM   1488  CD1 ILE A  93     -12.396 -28.639  33.420  1.00 60.22    -0.124 C 
ATOM   1489 1HD1 ILE A  93     -11.842 -29.188  32.640  1.00  0.00     0.066 H 
ATOM   1490 2HD1 ILE A  93     -13.293 -28.013  33.275  1.00  0.00     0.066 H 
ATOM   1491  N   TYR A  94     -11.013 -30.457  37.397  1.00 72.79    -0.346 N 
ATOM   1492  HN  TYR A  94     -11.565 -31.061  36.788  1.00  0.00     0.163 HD
ATOM   1493  CA  TYR A  94      -9.751 -30.963  37.949  1.00 74.43     0.093 C 
ATOM   1494  HA  TYR A  94      -9.618 -30.509  38.958  1.00  0.00     0.088 H 
ATOM   1495  C   TYR A  94      -8.562 -30.554  37.101  1.00 78.82     0.241 C 
ATOM   1496  O   TYR A  94      -8.226 -31.247  36.139  1.00 78.94    -0.271 OA
ATOM   1497  CB  TYR A  94      -9.766 -32.487  38.124  1.00 76.25    -0.014 C 
ATOM   1498  HB1 TYR A  94      -8.735 -32.851  38.344  1.00  0.00     0.043 H 
ATOM   1499  HB2 TYR A  94      -9.947 -32.978  37.139  1.00  0.00     0.043 H 
ATOM   1500  CG  TYR A  94     -10.730 -33.032  39.151  1.00 76.96    -0.056 A 
ATOM   1501  CD1 TYR A  94     -10.765 -32.518  40.448  1.00 78.81    -0.074 A 
ATOM   1502  HD1 TYR A  94     -10.120 -31.662  40.707  1.00  0.00     0.084 H 
ATOM   1503  CD2 TYR A  94     -11.480 -34.172  38.888  1.00 78.35    -0.074 A 
ATOM   1504  HD2 TYR A  94     -11.423 -34.637  37.890  1.00  0.00     0.084 H 
ATOM   1505  CE1 TYR A  94     -11.600 -33.065  41.426  1.00 77.45    -0.051 A 
ATOM   1506  HE1 TYR A  94     -11.649 -32.612  42.431  1.00  0.00     0.087 H 
ATOM   1507  CE2 TYR A  94     -12.303 -34.740  39.861  1.00 79.29    -0.051 A 
ATOM   1508  HE2 TYR A  94     -12.903 -35.635  39.623  1.00  0.00     0.087 H 
ATOM   1509  CZ  TYR A  94     -12.366 -34.179  41.126  1.00 82.56     0.065 A 
ATOM   1510  OH  TYR A  94     -13.195 -34.738  42.065  1.00 82.77    -0.361 OA
ATOM   1511  HH  TYR A  94     -13.720 -35.502  41.859  1.00  0.00     0.217 HD
ATOM   1512  N   ILE A  95      -7.928 -29.426  37.464  1.00 74.90    -0.346 N 
ATOM   1513  HN  ILE A  95      -8.298 -28.899  38.255  1.00  0.00     0.163 HD
ATOM   1514  CA  ILE A  95      -6.728 -28.909  36.783  1.00 74.81     0.093 C 
ATOM   1515  HA  ILE A  95      -6.670 -29.386  35.777  1.00  0.00     0.088 H 
ATOM   1516  C   ILE A  95      -5.514 -29.364  37.593  1.00 79.22     0.245 C 
ATOM   1517  O   ILE A  95      -5.500 -29.201  38.813  1.00 78.03    -0.271 OA
ATOM   1518  CB  ILE A  95      -6.746 -27.354  36.583  1.00 76.32    -0.030 C 
ATOM   1519  HB  ILE A  95      -6.684 -26.911  37.604  1.00  0.00     0.043 H 
ATOM   1520  CG1 ILE A  95      -8.076 -26.823  35.962  1.00 75.34    -0.063 C 
ATOM   1521 1HG1 ILE A  95      -8.939 -27.240  36.531  1.00  0.00     0.033 H 
ATOM   1522 2HG1 ILE A  95      -8.180 -25.736  36.190  1.00  0.00     0.033 H 
ATOM   1523  CG2 ILE A  95      -5.484 -26.851  35.816  1.00 75.71    -0.071 C 
ATOM   1524 1HG2 ILE A  95      -5.497 -25.745  35.674  1.00  0.00     0.028 H 
ATOM   1525 2HG2 ILE A  95      -5.362 -27.383  34.844  1.00  0.00     0.028 H 
ATOM   1526 3HG2 ILE A  95      -4.546 -27.184  36.317  1.00  0.00     0.028 H 
ATOM   1527  CD1 ILE A  95      -8.307 -27.053  34.434  1.00 78.23    -0.076 C 
ATOM   1528 1HD1 ILE A  95      -9.257 -26.674  33.990  1.00  0.00     0.027 H 
ATOM   1529 2HD1 ILE A  95      -8.203 -28.140  34.206  1.00  0.00     0.027 H 
ATOM   1530 3HD1 ILE A  95      -7.444 -26.636  33.865  1.00  0.00     0.027 H 
ATOM   1531  N   LYS A  96      -4.529 -29.972  36.912  1.00 79.17    -0.324 N 
ATOM   1532  HN  LYS A  96      -4.676 -30.116  35.913  1.00  0.00     0.169 HD
ATOM   1533  CA  LYS A  96      -3.256 -30.450  37.478  1.00 81.98     0.080 C 
ATOM   1534  C   LYS A  96      -3.280 -31.549  38.564  1.00 91.52     0.264 C 
ATOM   1535  O   LYS A  96      -2.242 -31.852  39.170  1.00 94.19    -0.266 OA
ATOM   1536  CB  LYS A  96      -2.299 -29.293  37.787  1.00 83.29    -0.021 C 
ATOM   1537  HB1 LYS A  96      -1.679 -29.490  38.693  1.00  0.00     0.042 H 
ATOM   1538  HB2 LYS A  96      -2.837 -28.389  38.155  1.00  0.00     0.042 H 
ATOM   1539  CG  LYS A  96      -1.450 -28.996  36.567  1.00 80.11    -0.058 C 
ATOM   1540  HG1 LYS A  96      -1.978 -29.312  35.637  1.00  0.00     0.033 H 
ATOM   1541  HG2 LYS A  96      -0.571 -29.681  36.527  1.00  0.00     0.033 H 
ATOM   1542  CD  LYS A  96      -1.011 -27.576  36.461  1.00 71.14    -0.042 C 
ATOM   1543  HD1 LYS A  96      -1.824 -26.841  36.665  1.00  0.00     0.035 H 
ATOM   1544  HD2 LYS A  96      -0.332 -27.256  37.286  1.00  0.00     0.035 H 
ATOM   1545  CE  LYS A  96      -0.406 -27.438  35.099  1.00 74.16     0.080 C 
ATOM   1546  HE1 LYS A  96      -1.032 -27.944  34.328  1.00  0.00     0.075 H 
ATOM   1547  HE2 LYS A  96       0.521 -28.051  35.006  1.00  0.00     0.075 H 
ATOM   1548  NZ  LYS A  96      -0.150 -26.021  34.736  1.00 72.67    -0.079 N 
ATOM   1549  HZ1 LYS A  96       0.262 -25.927  33.808  1.00  0.00     0.274 HD
ATOM   1550  HZ2 LYS A  96       0.423 -25.558  35.442  1.00  0.00     0.274 HD
ATOM   1551  HZ3 LYS A  96      -0.998 -25.460  34.821  1.00  0.00     0.274 HD
ATOM   1552  N   ARG A  97      -4.441 -32.203  38.738  1.00 88.63    -0.343 N 
ATOM   1553  HN  ARG A  97      -5.246 -31.889  38.195  1.00  0.00     0.163 HD
ATOM   1554  CA  ARG A  97      -4.637 -33.332  39.648  1.00 89.33     0.089 C 
ATOM   1555  HA  ARG A  97      -4.199 -33.106  40.648  1.00  0.00     0.087 H 
ATOM   1556  C   ARG A  97      -3.911 -34.541  39.001  1.00 95.77     0.241 C 
ATOM   1557  O   ARG A  97      -3.679 -34.537  37.782  1.00 93.42    -0.271 OA
ATOM   1558  CB  ARG A  97      -6.149 -33.600  39.773  1.00 86.92    -0.036 C 
ATOM   1559  HB1 ARG A  97      -6.683 -32.637  39.947  1.00  0.00     0.036 H 
ATOM   1560  HB2 ARG A  97      -6.558 -33.887  38.776  1.00  0.00     0.036 H 
ATOM   1561  CG  ARG A  97      -6.593 -34.622  40.817  1.00 91.73    -0.048 C 
ATOM   1562  HG1 ARG A  97      -5.952 -35.534  40.839  1.00  0.00     0.035 H 
ATOM   1563  HG2 ARG A  97      -6.403 -34.290  41.864  1.00  0.00     0.035 H 
ATOM   1564  CD  ARG A  97      -8.046 -34.924  40.544  1.00 91.83     0.009 C 
ATOM   1565  HD1 ARG A  97      -8.584 -33.993  40.248  1.00  0.00     0.064 H 
ATOM   1566  HD2 ARG A  97      -8.146 -35.514  39.603  1.00  0.00     0.064 H 
ATOM   1567  NE  ARG A  97      -8.754 -35.591  41.636  1.00 86.04    -0.227 N 
ATOM   1568  HE  ARG A  97      -8.770 -35.129  42.545  1.00  0.00     0.177 HD
ATOM   1569  CZ  ARG A  97      -9.379 -36.761  41.522  1.00 91.57     0.665 C 
ATOM   1570  NH1 ARG A  97      -9.355 -37.429  40.372  1.00 76.98    -0.235 N 
ATOM   1571 1HH1 ARG A  97      -8.849 -37.038  39.577  1.00  0.00     0.174 HD
ATOM   1572 2HH1 ARG A  97      -9.834 -38.325  40.285  1.00  0.00     0.174 HD
ATOM   1573  NH2 ARG A  97     -10.038 -37.271  42.558  1.00 64.67    -0.235 N 
ATOM   1574 1HH2 ARG A  97     -10.056 -36.759  43.440  1.00  0.00     0.174 HD
ATOM   1575 2HH2 ARG A  97     -10.517 -38.167  42.471  1.00  0.00     0.174 HD
ATOM   1576  N   GLU A  98      -3.540 -35.554  39.813  1.00 95.56    -0.346 N 
ATOM   1577  HN  GLU A  98      -3.749 -35.487  40.809  1.00  0.00     0.163 HD
ATOM   1578  CA  GLU A  98      -2.845 -36.753  39.313  1.00 97.97     0.090 C 
ATOM   1579  HA  GLU A  98      -2.024 -36.367  38.664  1.00  0.00     0.087 H 
ATOM   1580  C   GLU A  98      -3.721 -37.641  38.380  1.00102.84     0.241 C 
ATOM   1581  O   GLU A  98      -3.374 -37.806  37.197  1.00102.50    -0.271 OA
ATOM   1582  CB  GLU A  98      -2.137 -37.538  40.440  1.00100.67    -0.029 C 
ATOM   1583  HB1 GLU A  98      -1.662 -38.457  40.024  1.00  0.00     0.037 H 
ATOM   1584  HB2 GLU A  98      -1.232 -36.983  40.780  1.00  0.00     0.037 H 
ATOM   1585  CG  GLU A  98      -3.006 -37.899  41.638  1.00112.28     0.018 C 
ATOM   1586  HG1 GLU A  98      -2.700 -38.897  42.031  1.00  0.00     0.049 H 
ATOM   1587  HG2 GLU A  98      -4.042 -38.122  41.291  1.00  0.00     0.049 H 
ATOM   1588  CD  GLU A  98      -3.059 -36.900  42.780  1.00131.77     0.172 C 
ATOM   1589  OE1 GLU A  98      -2.666 -37.280  43.909  1.00116.92    -0.648 OA
ATOM   1590  OE2 GLU A  98      -3.536 -35.760  42.564  1.00121.05    -0.648 OA
ATOM   1591  N   LYS A  99      -4.883 -38.134  38.893  1.00 98.59    -0.346 N 
ATOM   1592  HN  LYS A  99      -5.100 -37.919  39.866  1.00  0.00     0.163 HD
ATOM   1593  CA  LYS A  99      -5.847 -38.954  38.144  1.00 98.77     0.089 C 
ATOM   1594  HA  LYS A  99      -5.329 -39.384  37.255  1.00  0.00     0.087 H 
ATOM   1595  C   LYS A  99      -7.032 -38.104  37.654  1.00101.36     0.241 C 
ATOM   1596  O   LYS A  99      -7.545 -37.274  38.408  1.00 99.31    -0.271 OA
ATOM   1597  CB  LYS A  99      -6.372 -40.116  39.012  1.00102.36    -0.038 C 
ATOM   1598  HB1 LYS A  99      -7.007 -39.726  39.841  1.00  0.00     0.036 H 
ATOM   1599  HB2 LYS A  99      -5.541 -40.566  39.604  1.00  0.00     0.036 H 
ATOM   1600  CG  LYS A  99      -7.122 -41.204  38.227  1.00117.06    -0.061 C 
ATOM   1601  HG1 LYS A  99      -7.738 -40.759  37.411  1.00  0.00     0.033 H 
ATOM   1602  HG2 LYS A  99      -6.419 -41.810  37.609  1.00  0.00     0.033 H 
ATOM   1603  CD  LYS A  99      -7.968 -42.095  39.132  1.00124.60    -0.043 C 
ATOM   1604  HD1 LYS A  99      -7.374 -42.466  39.999  1.00  0.00     0.035 H 
ATOM   1605  HD2 LYS A  99      -8.733 -41.498  39.682  1.00  0.00     0.035 H 
ATOM   1606  CE  LYS A  99      -8.608 -43.240  38.381  1.00133.27     0.080 C 
ATOM   1607  HE1 LYS A  99      -9.375 -42.874  37.660  1.00  0.00     0.075 H 
ATOM   1608  HE2 LYS A  99      -7.895 -43.701  37.658  1.00  0.00     0.075 H 
ATOM   1609  NZ  LYS A  99      -9.178 -44.262  39.308  1.00141.77    -0.079 N 
ATOM   1610  HZ1 LYS A  99      -9.610 -45.035  38.801  1.00  0.00     0.274 HD
ATOM   1611  HZ2 LYS A  99      -9.831 -43.841  39.969  1.00  0.00     0.274 HD
ATOM   1612  HZ3 LYS A  99      -8.476 -44.597  39.968  1.00  0.00     0.274 HD
ATOM   1613  N   ASP A 100      -7.486 -38.357  36.398  1.00 97.99    -0.346 N 
ATOM   1614  HN  ASP A 100      -6.990 -39.073  35.867  1.00  0.00     0.163 HD
ATOM   1615  CA  ASP A 100      -8.623 -37.701  35.726  1.00 95.74     0.098 C 
ATOM   1616  HA  ASP A 100      -8.644 -38.104  34.687  1.00  0.00     0.088 H 
ATOM   1617  C   ASP A 100      -8.418 -36.197  35.593  1.00 98.48     0.241 C 
ATOM   1618  O   ASP A 100      -9.118 -35.385  36.211  1.00 95.76    -0.271 OA
ATOM   1619  CB  ASP A 100      -9.974 -38.084  36.362  1.00 96.14     0.043 C 
ATOM   1620  HB1 ASP A 100     -10.823 -37.642  35.790  1.00  0.00     0.052 H 
ATOM   1621  HB2 ASP A 100     -10.118 -37.561  37.336  1.00  0.00     0.052 H 
ATOM   1622  CG  ASP A 100     -10.149 -39.580  36.520  1.00 97.36     0.175 C 
ATOM   1623  OD1 ASP A 100      -9.997 -40.307  35.510  1.00 94.02    -0.648 OA
ATOM   1624  OD2 ASP A 100     -10.431 -40.025  37.654  1.00102.44    -0.648 OA
ATOM   1625  N   VAL A 101      -7.409 -35.856  34.782  1.00 96.66    -0.346 N 
ATOM   1626  HN  VAL A 101      -6.911 -36.614  34.314  1.00  0.00     0.163 HD
ATOM   1627  CA  VAL A 101      -6.961 -34.501  34.510  1.00 96.08     0.092 C 
ATOM   1628  HA  VAL A 101      -7.000 -33.944  35.475  1.00  0.00     0.088 H 
ATOM   1629  C   VAL A 101      -7.926 -33.801  33.547  1.00 99.64     0.241 C 
ATOM   1630  O   VAL A 101      -8.118 -34.253  32.406  1.00100.72    -0.271 OA
ATOM   1631  CB  VAL A 101      -5.485 -34.453  34.014  1.00100.99    -0.033 C 
ATOM   1632  HB  VAL A 101      -5.483 -34.665  32.919  1.00  0.00     0.042 H 
ATOM   1633  CG1 VAL A 101      -4.887 -33.066  34.226  1.00 99.80    -0.071 C 
ATOM   1634 1HG1 VAL A 101      -5.515 -32.294  33.724  1.00  0.00     0.028 H 
ATOM   1635 2HG1 VAL A 101      -3.823 -33.016  33.895  1.00  0.00     0.028 H 
ATOM   1636 3HG1 VAL A 101      -4.734 -32.840  35.307  1.00  0.00     0.028 H 
ATOM   1637  CG2 VAL A 101      -4.621 -35.515  34.704  1.00102.46    -0.071 C 
ATOM   1638 1HG2 VAL A 101      -5.058 -36.529  34.549  1.00  0.00     0.028 H 
ATOM   1639 2HG2 VAL A 101      -4.468 -35.289  35.785  1.00  0.00     0.028 H 
ATOM   1640 3HG2 VAL A 101      -3.557 -35.465  34.373  1.00  0.00     0.028 H 
ATOM   1641  N   GLY A 102      -8.512 -32.702  34.025  1.00 92.86    -0.351 N 
ATOM   1642  HN  GLY A 102      -8.280 -32.406  34.973  1.00  0.00     0.163 HD
ATOM   1643  CA  GLY A 102      -9.466 -31.900  33.266  1.00 90.73     0.069 C 
ATOM   1644  HA1 GLY A 102      -9.492 -30.851  33.643  1.00  0.00     0.078 H 
ATOM   1645  HA2 GLY A 102      -9.094 -31.713  32.232  1.00  0.00     0.078 H 
ATOM   1646  C   GLY A 102     -10.854 -32.499  33.240  1.00 91.38     0.236 C 
ATOM   1647  O   GLY A 102     -11.603 -32.300  32.282  1.00 90.82    -0.272 OA
ATOM   1648  N   MET A 103     -11.191 -33.254  34.293  1.00 85.80    -0.346 N 
ATOM   1649  HN  MET A 103     -10.505 -33.381  35.037  1.00  0.00     0.163 HD
ATOM   1650  CA  MET A 103     -12.489 -33.903  34.429  1.00 84.50     0.090 C 
ATOM   1651  HA  MET A 103     -13.023 -33.734  33.465  1.00  0.00     0.087 H 
ATOM   1652  C   MET A 103     -13.331 -33.232  35.504  1.00 81.00     0.241 C 
ATOM   1653  O   MET A 103     -12.806 -32.413  36.273  1.00 77.72    -0.271 OA
ATOM   1654  CB  MET A 103     -12.358 -35.426  34.584  1.00 88.36    -0.030 C 
ATOM   1655  HB1 MET A 103     -13.258 -35.862  35.077  1.00  0.00     0.037 H 
ATOM   1656  HB2 MET A 103     -11.593 -35.691  35.351  1.00  0.00     0.037 H 
ATOM   1657  CG  MET A 103     -12.071 -36.106  33.264  1.00 93.17    -0.021 C 
ATOM   1658  HG1 MET A 103     -11.133 -35.697  32.821  1.00  0.00     0.049 H 
ATOM   1659  HG2 MET A 103     -12.812 -35.778  32.498  1.00  0.00     0.049 H 
ATOM   1660  SD  MET A 103     -11.993 -37.913  33.314  1.00 99.77    -0.173 SA
ATOM   1661  CE  MET A 103     -11.721 -38.237  31.548  1.00 97.88    -0.035 C 
ATOM   1662  HE1 MET A 103     -11.673 -39.351  31.579  1.00  0.00     0.041 H 
ATOM   1663  HE2 MET A 103     -10.851 -37.719  31.080  1.00  0.00     0.041 H 
ATOM   1664  HE3 MET A 103     -12.466 -37.795  30.846  1.00  0.00     0.041 H 
ATOM   1665  N   TRP A 104     -14.646 -33.525  35.504  1.00 74.82    -0.346 N 
ATOM   1666  HN  TRP A 104     -14.973 -34.248  34.864  1.00  0.00     0.163 HD
ATOM   1667  CA  TRP A 104     -15.631 -32.876  36.359  1.00 72.77     0.093 C 
ATOM   1668  HA  TRP A 104     -15.164 -31.939  36.744  1.00  0.00     0.088 H 
ATOM   1669  C   TRP A 104     -16.095 -33.654  37.546  1.00 76.80     0.241 C 
ATOM   1670  O   TRP A 104     -16.198 -34.873  37.498  1.00 78.76    -0.271 OA
ATOM   1671  CB  TRP A 104     -16.873 -32.465  35.561  1.00 71.30    -0.012 C 
ATOM   1672  HB1 TRP A 104     -17.561 -33.338  35.471  1.00  0.00     0.044 H 
ATOM   1673  HB2 TRP A 104     -17.495 -31.773  36.175  1.00  0.00     0.044 H 
ATOM   1674  CG  TRP A 104     -16.652 -31.866  34.209  1.00 71.67    -0.028 A 
ATOM   1675  CD1 TRP A 104     -15.544 -31.201  33.757  1.00 73.87    -0.015 A 
ATOM   1676  HD1 TRP A 104     -14.629 -31.021  34.347  1.00  0.00     0.112 H 
ATOM   1677  CD2 TRP A 104     -17.628 -31.767  33.171  1.00 71.91    -0.002 A 
ATOM   1678  NE1 TRP A 104     -15.739 -30.792  32.463  1.00 72.73    -0.365 N 
ATOM   1679  HE1 TRP A 104     -15.038 -30.348  31.870  1.00  0.00     0.165 HD
ATOM   1680  CE2 TRP A 104     -17.028 -31.076  32.095  1.00 74.73     0.042 A 
ATOM   1681  CE3 TRP A 104     -18.963 -32.185  33.051  1.00 74.05    -0.070 A 
ATOM   1682  HE3 TRP A 104     -19.475 -32.681  33.893  1.00  0.00     0.084 H 
ATOM   1683  CZ2 TRP A 104     -17.711 -30.807  30.907  1.00 74.69    -0.056 A 
ATOM   1684  HZ2 TRP A 104     -17.232 -30.255  30.081  1.00  0.00     0.086 H 
ATOM   1685  CZ3 TRP A 104     -19.622 -31.963  31.859  1.00 76.17    -0.082 A 
ATOM   1686  HZ3 TRP A 104     -20.649 -32.345  31.729  1.00  0.00     0.083 H 
ATOM   1687  CH2 TRP A 104     -19.009 -31.260  30.809  1.00 76.34    -0.081 A 
ATOM   1688  HH2 TRP A 104     -19.579 -31.066  29.885  1.00  0.00     0.083 H 
ATOM   1689  N   ASN A 105     -16.485 -32.909  38.591  1.00 71.33    -0.346 N 
ATOM   1690  HN  ASN A 105     -16.402 -31.896  38.502  1.00  0.00     0.163 HD
ATOM   1691  CA  ASN A 105     -17.010 -33.423  39.825  1.00 70.37     0.097 C 
ATOM   1692  HA  ASN A 105     -17.483 -34.411  39.617  1.00  0.00     0.088 H 
ATOM   1693  C   ASN A 105     -18.074 -32.503  40.446  1.00 73.19     0.241 C 
ATOM   1694  O   ASN A 105     -17.810 -31.322  40.687  1.00 71.20    -0.271 OA
ATOM   1695  CB  ASN A 105     -15.868 -33.640  40.815  1.00 71.05     0.036 C 
ATOM   1696  HB1 ASN A 105     -15.163 -32.777  40.795  1.00  0.00     0.051 H 
ATOM   1697  HB2 ASN A 105     -15.187 -34.447  40.457  1.00  0.00     0.051 H 
ATOM   1698  CG  ASN A 105     -16.324 -33.918  42.220  1.00 84.20     0.217 C 
ATOM   1699  OD1 ASN A 105     -17.281 -34.665  42.451  1.00 69.71    -0.274 OA
ATOM   1700  ND2 ASN A 105     -15.698 -33.274  43.185  1.00 76.02    -0.370 N 
ATOM   1701 1HD2 ASN A 105     -16.007 -33.463  44.138  1.00  0.00     0.159 HD
ATOM   1702 2HD2 ASN A 105     -14.908 -32.657  42.994  1.00  0.00     0.159 HD
ATOM   1703  N   ASP A 106     -19.226 -33.091  40.837  1.00 71.34    -0.345 N 
ATOM   1704  HN  ASP A 106     -19.374 -34.079  40.629  1.00  0.00     0.163 HD
ATOM   1705  CA  ASP A 106     -20.266 -32.352  41.549  1.00 71.13     0.098 C 
ATOM   1706  HA  ASP A 106     -20.424 -31.387  41.014  1.00  0.00     0.088 H 
ATOM   1707  C   ASP A 106     -19.797 -32.028  42.969  1.00 74.72     0.241 C 
ATOM   1708  O   ASP A 106     -19.112 -32.830  43.600  1.00 75.31    -0.271 OA
ATOM   1709  CB  ASP A 106     -21.610 -33.104  41.570  1.00 73.81     0.043 C 
ATOM   1710  HB1 ASP A 106     -22.027 -33.164  40.538  1.00  0.00     0.052 H 
ATOM   1711  HB2 ASP A 106     -22.388 -32.476  42.063  1.00  0.00     0.052 H 
ATOM   1712  CG  ASP A 106     -21.587 -34.481  42.197  1.00 88.91     0.175 C 
ATOM   1713  OD1 ASP A 106     -20.501 -35.120  42.202  1.00 90.00    -0.648 OA
ATOM   1714  OD2 ASP A 106     -22.668 -34.958  42.613  1.00 97.74    -0.648 OA
ATOM   1715  N   GLU A 107     -20.114 -30.834  43.445  1.00 69.70    -0.346 N 
ATOM   1716  HN  GLU A 107     -20.638 -30.191  42.852  1.00  0.00     0.163 HD
ATOM   1717  CA  GLU A 107     -19.743 -30.410  44.777  1.00 68.99     0.090 C 
ATOM   1718  HA  GLU A 107     -19.676 -31.302  45.443  1.00  0.00     0.087 H 
ATOM   1719  C   GLU A 107     -20.813 -29.482  45.292  1.00 73.35     0.241 C 
ATOM   1720  O   GLU A 107     -21.554 -28.904  44.493  1.00 72.22    -0.271 OA
ATOM   1721  CB  GLU A 107     -18.374 -29.683  44.755  1.00 69.92    -0.029 C 
ATOM   1722  HB1 GLU A 107     -18.319 -28.944  45.588  1.00  0.00     0.037 H 
ATOM   1723  HB2 GLU A 107     -18.319 -28.996  43.879  1.00  0.00     0.037 H 
ATOM   1724  CG  GLU A 107     -17.154 -30.594  44.783  1.00 82.99     0.018 C 
ATOM   1725  HG1 GLU A 107     -17.313 -31.460  44.099  1.00  0.00     0.049 H 
ATOM   1726  HG2 GLU A 107     -16.296 -30.093  44.277  1.00  0.00     0.049 H 
ATOM   1727  CD  GLU A 107     -16.725 -31.092  46.155  1.00111.69     0.172 C 
ATOM   1728  OE1 GLU A 107     -15.625 -30.700  46.609  1.00104.29    -0.648 OA
ATOM   1729  OE2 GLU A 107     -17.475 -31.884  46.771  1.00110.11    -0.648 OA
ATOM   1730  N   ARG A 108     -20.865 -29.306  46.626  1.00 70.65    -0.346 N 
ATOM   1731  HN  ARG A 108     -20.219 -29.854  47.194  1.00  0.00     0.163 HD
ATOM   1732  CA  ARG A 108     -21.769 -28.396  47.331  1.00 71.95     0.089 C 
ATOM   1733  HA  ARG A 108     -22.829 -28.657  47.106  1.00  0.00     0.087 H 
ATOM   1734  C   ARG A 108     -21.458 -26.969  46.840  1.00 76.73     0.241 C 
ATOM   1735  O   ARG A 108     -20.289 -26.580  46.782  1.00 76.16    -0.271 OA
ATOM   1736  CB  ARG A 108     -21.518 -28.456  48.859  1.00 73.76    -0.036 C 
ATOM   1737  HB1 ARG A 108     -20.480 -28.114  49.078  1.00  0.00     0.036 H 
ATOM   1738  HB2 ARG A 108     -22.110 -27.657  49.364  1.00  0.00     0.036 H 
ATOM   1739  CG  ARG A 108     -21.769 -29.789  49.554  1.00 89.07    -0.048 C 
ATOM   1740  HG1 ARG A 108     -22.846 -30.077  49.552  1.00  0.00     0.035 H 
ATOM   1741  HG2 ARG A 108     -21.379 -30.656  48.971  1.00  0.00     0.035 H 
ATOM   1742  CD  ARG A 108     -21.185 -29.718  50.958  1.00102.09     0.009 C 
ATOM   1743  HD1 ARG A 108     -21.355 -28.713  51.410  1.00  0.00     0.064 H 
ATOM   1744  HD2 ARG A 108     -20.070 -29.716  50.926  1.00  0.00     0.064 H 
ATOM   1745  NE  ARG A 108     -21.682 -30.778  51.836  1.00118.75    -0.227 N 
ATOM   1746  HE  ARG A 108     -22.521 -31.280  51.546  1.00  0.00     0.177 HD
ATOM   1747  CZ  ARG A 108     -21.113 -31.132  52.989  1.00140.10     0.665 C 
ATOM   1748  NH1 ARG A 108     -20.011 -30.520  53.411  1.00126.78    -0.235 N 
ATOM   1749 1HH1 ARG A 108     -19.576 -30.791  54.293  1.00  0.00     0.174 HD
ATOM   1750 2HH1 ARG A 108     -19.610 -29.769  52.849  1.00  0.00     0.174 HD
ATOM   1751  NH2 ARG A 108     -21.635 -32.110  53.720  1.00128.08    -0.235 N 
ATOM   1752 1HH2 ARG A 108     -21.200 -32.381  54.602  1.00  0.00     0.174 HD
ATOM   1753 2HH2 ARG A 108     -22.481 -32.580  53.396  1.00  0.00     0.174 HD
ATOM   1754  N   CYS A 109     -22.498 -26.199  46.495  1.00 74.41    -0.345 N 
ATOM   1755  HN  CYS A 109     -23.435 -26.581  46.626  1.00  0.00     0.163 HD
ATOM   1756  CA  CYS A 109     -22.385 -24.846  45.943  1.00 74.67     0.098 C 
ATOM   1757  HA  CYS A 109     -21.637 -24.902  45.118  1.00  0.00     0.088 H 
ATOM   1758  C   CYS A 109     -21.872 -23.805  46.919  1.00 76.08     0.242 C 
ATOM   1759  O   CYS A 109     -21.542 -22.680  46.511  1.00 74.81    -0.271 OA
ATOM   1760  CB  CYS A 109     -23.703 -24.426  45.305  1.00 77.01     0.013 C 
ATOM   1761  HB1 CYS A 109     -24.497 -24.311  46.080  1.00  0.00     0.053 H 
ATOM   1762  HB2 CYS A 109     -23.646 -23.374  44.939  1.00  0.00     0.053 H 
ATOM   1763  SG  CYS A 109     -24.258 -25.539  43.977  1.00 81.97    -0.095 SA
ATOM   1764  N   SER A 110     -21.795 -24.198  48.209  1.00 70.95    -0.344 N 
ATOM   1765  HN  SER A 110     -22.086 -25.155  48.408  1.00  0.00     0.163 HD
ATOM   1766  CA  SER A 110     -21.342 -23.407  49.355  1.00 70.15     0.109 C 
ATOM   1767  HA  SER A 110     -21.617 -22.341  49.177  1.00  0.00     0.090 H 
ATOM   1768  C   SER A 110     -19.833 -23.488  49.540  1.00 75.33     0.243 C 
ATOM   1769  O   SER A 110     -19.246 -22.605  50.177  1.00 77.42    -0.271 OA
ATOM   1770  CB  SER A 110     -22.041 -23.878  50.634  1.00 73.22     0.044 C 
ATOM   1771  HB1 SER A 110     -21.977 -23.102  51.432  1.00  0.00     0.077 H 
ATOM   1772  HB2 SER A 110     -23.147 -23.906  50.496  1.00  0.00     0.077 H 
ATOM   1773  OG  SER A 110     -21.555 -25.128  51.101  1.00 78.21    -0.398 OA
ATOM   1774  HG  SER A 110     -21.989 -25.420  51.894  1.00  0.00     0.209 HD
ATOM   1775  N   LYS A 111     -19.209 -24.567  49.022  1.00 71.03    -0.346 N 
ATOM   1776  HN  LYS A 111     -19.785 -25.248  48.527  1.00  0.00     0.163 HD
ATOM   1777  CA  LYS A 111     -17.766 -24.841  49.113  1.00 70.34     0.089 C 
ATOM   1778  HA  LYS A 111     -17.492 -24.832  50.194  1.00  0.00     0.087 H 
ATOM   1779  C   LYS A 111     -16.963 -23.738  48.429  1.00 72.28     0.241 C 
ATOM   1780  O   LYS A 111     -17.538 -23.002  47.640  1.00 71.00    -0.271 OA
ATOM   1781  CB  LYS A 111     -17.430 -26.243  48.563  1.00 72.57    -0.038 C 
ATOM   1782  HB1 LYS A 111     -17.801 -26.359  47.518  1.00  0.00     0.036 H 
ATOM   1783  HB2 LYS A 111     -16.335 -26.347  48.381  1.00  0.00     0.036 H 
ATOM   1784  CG  LYS A 111     -17.948 -27.383  49.459  1.00 79.69    -0.061 C 
ATOM   1785  HG1 LYS A 111     -18.005 -27.055  50.523  1.00  0.00     0.033 H 
ATOM   1786  HG2 LYS A 111     -19.029 -27.577  49.268  1.00  0.00     0.033 H 
ATOM   1787  CD  LYS A 111     -17.137 -28.668  49.331  1.00 86.91    -0.043 C 
ATOM   1788  HD1 LYS A 111     -16.825 -28.847  48.276  1.00  0.00     0.035 H 
ATOM   1789  HD2 LYS A 111     -17.777 -29.569  49.479  1.00  0.00     0.035 H 
ATOM   1790  CE  LYS A 111     -15.947 -28.678  50.267  1.00 92.10     0.080 C 
ATOM   1791  HE1 LYS A 111     -16.231 -29.061  51.275  1.00  0.00     0.075 H 
ATOM   1792  HE2 LYS A 111     -15.647 -27.641  50.548  1.00  0.00     0.075 H 
ATOM   1793  NZ  LYS A 111     -14.797 -29.436  49.711  1.00 97.00    -0.079 N 
ATOM   1794  HZ1 LYS A 111     -13.995 -29.443  50.342  1.00  0.00     0.274 HD
ATOM   1795  HZ2 LYS A 111     -14.537 -29.086  48.789  1.00  0.00     0.274 HD
ATOM   1796  HZ3 LYS A 111     -15.071 -30.384  49.454  1.00  0.00     0.274 HD
ATOM   1797  N   LYS A 112     -15.677 -23.553  48.800  1.00 69.23    -0.346 N 
ATOM   1798  HN  LYS A 112     -15.259 -24.195  49.474  1.00  0.00     0.163 HD
ATOM   1799  CA  LYS A 112     -14.861 -22.454  48.262  1.00 67.31     0.089 C 
ATOM   1800  HA  LYS A 112     -15.576 -21.816  47.692  1.00  0.00     0.087 H 
ATOM   1801  C   LYS A 112     -13.788 -22.840  47.253  1.00 71.68     0.241 C 
ATOM   1802  O   LYS A 112     -12.898 -23.637  47.557  1.00 72.15    -0.271 OA
ATOM   1803  CB  LYS A 112     -14.329 -21.558  49.365  1.00 67.63    -0.038 C 
ATOM   1804  HB1 LYS A 112     -13.413 -21.017  49.030  1.00  0.00     0.036 H 
ATOM   1805  HB2 LYS A 112     -13.891 -22.164  50.192  1.00  0.00     0.036 H 
ATOM   1806  CG  LYS A 112     -15.368 -20.586  49.897  1.00 69.85    -0.061 C 
ATOM   1807  HG1 LYS A 112     -15.970 -20.132  49.075  1.00  0.00     0.033 H 
ATOM   1808  HG2 LYS A 112     -16.191 -21.112  50.435  1.00  0.00     0.033 H 
ATOM   1809  CD  LYS A 112     -14.702 -19.511  50.780  1.00 95.24    -0.043 C 
ATOM   1810  HD1 LYS A 112     -13.692 -19.244  50.390  1.00  0.00     0.035 H 
ATOM   1811  HD2 LYS A 112     -15.209 -18.525  50.659  1.00  0.00     0.035 H 
ATOM   1812  CE  LYS A 112     -14.631 -19.912  52.252  1.00113.98     0.080 C 
ATOM   1813  HE1 LYS A 112     -14.149 -20.911  52.370  1.00  0.00     0.075 H 
ATOM   1814  HE2 LYS A 112     -15.645 -20.151  52.649  1.00  0.00     0.075 H 
ATOM   1815  NZ  LYS A 112     -13.955 -18.892  53.101  1.00124.08    -0.079 N 
ATOM   1816  HZ1 LYS A 112     -13.908 -19.160  54.084  1.00  0.00     0.274 HD
ATOM   1817  HZ2 LYS A 112     -14.396 -17.979  52.993  1.00  0.00     0.274 HD
ATOM   1818  HZ3 LYS A 112     -13.027 -18.673  52.738  1.00  0.00     0.274 HD
ATOM   1819  N   LYS A 113     -13.894 -22.285  46.026  1.00 66.85    -0.346 N 
ATOM   1820  HN  LYS A 113     -14.646 -21.619  45.851  1.00  0.00     0.163 HD
ATOM   1821  CA  LYS A 113     -12.966 -22.606  44.936  1.00 65.01     0.089 C 
ATOM   1822  HA  LYS A 113     -12.019 -22.997  45.376  1.00  0.00     0.087 H 
ATOM   1823  C   LYS A 113     -12.649 -21.385  44.115  1.00 68.61     0.241 C 
ATOM   1824  O   LYS A 113     -13.362 -20.390  44.211  1.00 69.34    -0.271 OA
ATOM   1825  CB  LYS A 113     -13.583 -23.702  44.026  1.00 65.12    -0.038 C 
ATOM   1826  HB1 LYS A 113     -14.265 -23.248  43.270  1.00  0.00     0.036 H 
ATOM   1827  HB2 LYS A 113     -12.810 -24.130  43.346  1.00  0.00     0.036 H 
ATOM   1828  CG  LYS A 113     -14.300 -24.818  44.803  1.00 73.78    -0.061 C 
ATOM   1829  HG1 LYS A 113     -13.650 -25.195  45.627  1.00  0.00     0.033 H 
ATOM   1830  HG2 LYS A 113     -15.142 -24.395  45.400  1.00  0.00     0.033 H 
ATOM   1831  CD  LYS A 113     -14.783 -25.959  43.956  1.00 76.95    -0.043 C 
ATOM   1832  HD1 LYS A 113     -14.019 -26.281  43.211  1.00  0.00     0.035 H 
ATOM   1833  HD2 LYS A 113     -15.581 -25.644  43.243  1.00  0.00     0.035 H 
ATOM   1834  CE  LYS A 113     -15.228 -27.096  44.839  1.00 69.68     0.080 C 
ATOM   1835  HE1 LYS A 113     -16.010 -27.717  44.343  1.00  0.00     0.075 H 
ATOM   1836  HE2 LYS A 113     -15.824 -26.730  45.708  1.00  0.00     0.075 H 
ATOM   1837  NZ  LYS A 113     -14.066 -27.928  45.282  1.00 68.13    -0.079 N 
ATOM   1838  HZ1 LYS A 113     -14.367 -28.698  45.880  1.00  0.00     0.274 HD
ATOM   1839  HZ2 LYS A 113     -13.350 -27.360  45.735  1.00  0.00     0.274 HD
ATOM   1840  HZ3 LYS A 113     -13.521 -28.262  44.487  1.00  0.00     0.274 HD
ATOM   1841  N   LEU A 114     -11.622 -21.460  43.258  1.00 65.39    -0.346 N 
ATOM   1842  HN  LEU A 114     -11.043 -22.299  43.239  1.00  0.00     0.163 HD
ATOM   1843  CA  LEU A 114     -11.319 -20.348  42.344  1.00 65.32     0.089 C 
ATOM   1844  HA  LEU A 114     -11.385 -19.393  42.916  1.00  0.00     0.087 H 
ATOM   1845  C   LEU A 114     -12.338 -20.306  41.219  1.00 66.92     0.241 C 
ATOM   1846  O   LEU A 114     -12.785 -21.357  40.754  1.00 65.85    -0.271 OA
ATOM   1847  CB  LEU A 114      -9.915 -20.452  41.730  1.00 64.92    -0.035 C 
ATOM   1848  HB1 LEU A 114      -9.725 -19.559  41.090  1.00  0.00     0.037 H 
ATOM   1849  HB2 LEU A 114      -9.906 -21.263  40.965  1.00  0.00     0.037 H 
ATOM   1850  CG  LEU A 114      -8.741 -20.647  42.688  1.00 68.85    -0.059 C 
ATOM   1851  HG  LEU A 114      -8.894 -21.605  43.238  1.00  0.00     0.038 H 
ATOM   1852  CD1 LEU A 114      -7.452 -20.749  41.913  1.00 68.58    -0.073 C 
ATOM   1853 1HD1 LEU A 114      -6.595 -20.891  42.612  1.00  0.00     0.028 H 
ATOM   1854 2HD1 LEU A 114      -7.300 -19.874  41.239  1.00  0.00     0.028 H 
ATOM   1855 3HD1 LEU A 114      -7.494 -21.548  41.136  1.00  0.00     0.028 H 
ATOM   1856  CD2 LEU A 114      -8.652 -19.510  43.718  1.00 70.52    -0.073 C 
ATOM   1857 1HD2 LEU A 114      -7.795 -19.652  44.417  1.00  0.00     0.028 H 
ATOM   1858 2HD2 LEU A 114      -9.612 -19.387  44.272  1.00  0.00     0.028 H 
ATOM   1859 3HD2 LEU A 114      -8.609 -18.513  43.220  1.00  0.00     0.028 H 
ATOM   1860  N   ALA A 115     -12.739 -19.088  40.817  1.00 62.61    -0.346 N 
ATOM   1861  HN  ALA A 115     -12.390 -18.274  41.323  1.00  0.00     0.163 HD
ATOM   1862  CA  ALA A 115     -13.650 -18.865  39.691  1.00 61.37     0.086 C 
ATOM   1863  HA  ALA A 115     -14.448 -19.644  39.681  1.00  0.00     0.086 H 
ATOM   1864  C   ALA A 115     -12.801 -18.962  38.422  1.00 65.09     0.240 C 
ATOM   1865  O   ALA A 115     -11.725 -18.369  38.366  1.00 65.91    -0.271 OA
ATOM   1866  CB  ALA A 115     -14.273 -17.471  39.779  1.00 62.28    -0.049 C 
ATOM   1867  HB1 ALA A 115     -14.892 -17.400  40.704  1.00  0.00     0.030 H 
ATOM   1868  HB2 ALA A 115     -14.852 -17.209  38.863  1.00  0.00     0.030 H 
ATOM   1869  HB3 ALA A 115     -13.508 -16.662  39.720  1.00  0.00     0.030 H 
ATOM   1870  N   LEU A 116     -13.246 -19.752  37.449  1.00 61.91    -0.346 N 
ATOM   1871  HN  LEU A 116     -14.087 -20.302  37.623  1.00  0.00     0.163 HD
ATOM   1872  CA  LEU A 116     -12.597 -19.876  36.143  1.00 61.73     0.089 C 
ATOM   1873  HA  LEU A 116     -11.667 -19.261  36.156  1.00  0.00     0.087 H 
ATOM   1874  C   LEU A 116     -13.571 -19.253  35.132  1.00 62.19     0.241 C 
ATOM   1875  O   LEU A 116     -14.634 -19.826  34.822  1.00 60.39    -0.271 OA
ATOM   1876  CB  LEU A 116     -12.206 -21.336  35.841  1.00 61.99    -0.035 C 
ATOM   1877  HB1 LEU A 116     -13.058 -22.001  36.116  1.00  0.00     0.037 H 
ATOM   1878  HB2 LEU A 116     -11.432 -21.660  36.575  1.00  0.00     0.037 H 
ATOM   1879  CG  LEU A 116     -11.737 -21.694  34.446  1.00 67.58    -0.059 C 
ATOM   1880  HG  LEU A 116     -12.602 -21.513  33.766  1.00  0.00     0.038 H 
ATOM   1881  CD1 LEU A 116     -10.598 -20.797  33.948  1.00 69.51    -0.073 C 
ATOM   1882 1HD1 LEU A 116     -10.253 -21.061  32.921  1.00  0.00     0.028 H 
ATOM   1883 2HD1 LEU A 116      -9.746 -20.800  34.667  1.00  0.00     0.028 H 
ATOM   1884 3HD1 LEU A 116     -10.884 -19.721  34.008  1.00  0.00     0.028 H 
ATOM   1885  CD2 LEU A 116     -11.410 -23.177  34.342  1.00 70.38    -0.073 C 
ATOM   1886 1HD2 LEU A 116     -11.065 -23.441  33.315  1.00  0.00     0.028 H 
ATOM   1887 2HD2 LEU A 116     -12.270 -23.811  34.661  1.00  0.00     0.028 H 
ATOM   1888 3HD2 LEU A 116     -10.672 -23.490  35.117  1.00  0.00     0.028 H 
ATOM   1889  N   CYS A 117     -13.212 -18.010  34.749  1.00 58.99    -0.345 N 
ATOM   1890  HN  CYS A 117     -12.315 -17.703  35.126  1.00  0.00     0.163 HD
ATOM   1891  CA  CYS A 117     -13.871 -17.015  33.891  1.00 60.18     0.098 C 
ATOM   1892  HA  CYS A 117     -14.955 -17.272  33.851  1.00  0.00     0.088 H 
ATOM   1893  C   CYS A 117     -13.341 -17.027  32.455  1.00 62.94     0.242 C 
ATOM   1894  O   CYS A 117     -12.182 -17.345  32.207  1.00 60.65    -0.271 OA
ATOM   1895  CB  CYS A 117     -13.752 -15.606  34.488  1.00 61.81     0.013 C 
ATOM   1896  HB1 CYS A 117     -12.717 -15.216  34.344  1.00  0.00     0.053 H 
ATOM   1897  HB2 CYS A 117     -14.325 -14.878  33.867  1.00  0.00     0.053 H 
ATOM   1898  SG  CYS A 117     -14.239 -15.454  36.238  1.00 68.16    -0.095 SA
ATOM   1899  N   TYR A 118     -14.193 -16.634  31.528  1.00 60.38    -0.346 N 
ATOM   1900  HN  TYR A 118     -15.144 -16.408  31.819  1.00  0.00     0.163 HD
ATOM   1901  CA  TYR A 118     -13.865 -16.502  30.122  1.00 61.24     0.093 C 
ATOM   1902  HA  TYR A 118     -12.773 -16.292  30.039  1.00  0.00     0.088 H 
ATOM   1903  C   TYR A 118     -14.619 -15.328  29.515  1.00 65.79     0.241 C 
ATOM   1904  O   TYR A 118     -15.619 -14.876  30.066  1.00 66.74    -0.271 OA
ATOM   1905  CB  TYR A 118     -14.158 -17.813  29.372  1.00 63.09    -0.014 C 
ATOM   1906  HB1 TYR A 118     -13.978 -18.686  30.042  1.00  0.00     0.043 H 
ATOM   1907  HB2 TYR A 118     -13.376 -17.995  28.598  1.00  0.00     0.043 H 
ATOM   1908  CG  TYR A 118     -15.534 -17.909  28.752  1.00 66.97    -0.056 A 
ATOM   1909  CD1 TYR A 118     -16.650 -18.225  29.526  1.00 68.26    -0.074 A 
ATOM   1910  HD1 TYR A 118     -16.528 -18.383  30.611  1.00  0.00     0.084 H 
ATOM   1911  CD2 TYR A 118     -15.714 -17.746  27.382  1.00 69.44    -0.074 A 
ATOM   1912  HD2 TYR A 118     -14.842 -17.526  26.744  1.00  0.00     0.084 H 
ATOM   1913  CE1 TYR A 118     -17.915 -18.345  28.957  1.00 68.21    -0.051 A 
ATOM   1914  HE1 TYR A 118     -18.787 -18.580  29.590  1.00  0.00     0.087 H 
ATOM   1915  CE2 TYR A 118     -16.977 -17.856  26.800  1.00 71.50    -0.051 A 
ATOM   1916  HE2 TYR A 118     -17.102 -17.695  25.716  1.00  0.00     0.087 H 
ATOM   1917  CZ  TYR A 118     -18.075 -18.168  27.588  1.00 81.77     0.065 A 
ATOM   1918  OH  TYR A 118     -19.322 -18.266  27.005  1.00 84.30    -0.361 OA
ATOM   1919  HH  TYR A 118     -20.074 -18.480  27.545  1.00  0.00     0.217 HD
ATOM   1920  N   THR A 119     -14.157 -14.866  28.369  1.00 63.88    -0.346 N 
ATOM   1921  HN  THR A 119     -13.287 -15.268  28.021  1.00  0.00     0.163 HD
ATOM   1922  CA  THR A 119     -14.788 -13.823  27.553  1.00 64.25     0.087 C 
ATOM   1923  HA  THR A 119     -15.866 -14.107  27.532  1.00  0.00     0.087 H 
ATOM   1924  C   THR A 119     -14.353 -13.895  26.093  1.00 65.29     0.112 C 
ATOM   1925  HC  THR A 119     -14.793 -13.202  25.357  1.00  0.00     0.146 H 
ATOM   1926  O   THR A 119     -13.514 -14.721  25.729  1.00 63.97    -0.305 OA
ATOM   1927  CB  THR A 119     -14.777 -12.417  28.204  1.00 74.97     0.058 C 
ATOM   1928  HB  THR A 119     -15.035 -12.554  29.280  1.00  0.00     0.086 H 
ATOM   1929  OG1 THR A 119     -15.816 -11.610  27.622  1.00 70.25    -0.393 OA
ATOM   1930  HG1 THR A 119     -16.667 -12.031  27.653  1.00  0.00     0.210 HD
ATOM   1931  CG2 THR A 119     -13.412 -11.742  28.155  1.00 70.44    -0.050 C 
ATOM   1932 1HG2 THR A 119     -12.607 -12.367  28.606  1.00  0.00     0.031 H 
ATOM   1933 2HG2 THR A 119     -13.447 -10.733  28.628  1.00  0.00     0.031 H 
ATOM   1934 3HG2 THR A 119     -13.150 -11.443  27.113  1.00  0.00     0.031 H 
ATOM   2270 CA   CA  A 308     -19.191 -35.320  43.951  1.00 82.86     0.000 Ca
ATOM   1935  C4  Y6T A 309     -14.911 -36.593  49.689  1.00128.71     0.070 C 
ATOM   1936  C14 Y6T A 309     -12.585 -33.361  45.149  1.00125.20     0.043 C 
ATOM   1937  C5  Y6T A 309     -16.570 -36.734  47.969  1.00113.19     0.159 C 
ATOM   1938  C6  Y6T A 309     -17.448 -35.829  47.061  1.00108.58     0.110 C 
ATOM   1939  C11 Y6T A 309     -13.617 -35.688  49.752  1.00131.07     0.068 C 
ATOM   1940  C7  Y6T A 309     -16.600 -35.122  46.059  1.00105.08     0.092 C 
ATOM   1941  C8  Y6T A 309     -15.720 -36.073  45.294  1.00105.00     0.087 C 
ATOM   1942  C9  Y6T A 309     -14.899 -36.902  46.238  1.00106.85     0.065 C 
ATOM   1943  C10 Y6T A 309     -14.047 -37.916  45.500  1.00106.02    -0.050 C 
ATOM   1944  C12 Y6T A 309     -11.838 -35.281  48.210  1.00130.43     0.160 C 
ATOM   1945  C13 Y6T A 309     -11.705 -34.030  46.199  1.00126.08     0.089 C 
ATOM   1946  N1  Y6T A 309     -15.036 -33.648  53.923  1.00152.47    -0.361 N 
ATOM   1947  C3  Y6T A 309     -15.676 -36.845  50.973  1.00133.40    -0.026 C 
ATOM   1948  C1  Y6T A 309     -17.229 -38.542  52.171  1.00132.49    -0.076 C 
ATOM   1949  C2  Y6T A 309     -16.121 -38.362  51.096  1.00133.23    -0.063 C 
ATOM   1950  O1  Y6T A 309     -15.785 -35.902  48.792  1.00120.68    -0.350 OA
ATOM   1951  O2  Y6T A 309     -18.125 -34.895  47.844  1.00107.15    -0.388 OA
ATOM   1952  O3  Y6T A 309     -17.487 -34.437  45.150  1.00103.53    -0.390 OA
ATOM   1953  O4  Y6T A 309     -16.531 -36.910  44.487  1.00104.08    -0.390 OA
ATOM   1954  O5  Y6T A 309     -15.783 -37.569  47.149  1.00109.52    -0.351 OA
ATOM   1955  O6  Y6T A 309     -12.633 -36.261  48.922  1.00130.14    -0.351 OA
ATOM   1956  O7  Y6T A 309     -12.477 -34.857  47.048  1.00127.78    -0.348 OA
ATOM   1957  O8  Y6T A 309     -13.159 -32.177  45.712  1.00124.35    -0.398 OA
ATOM   1958  C15 Y6T A 309     -10.625 -34.879  45.571  1.00125.69     0.090 C 
ATOM   1959  O9  Y6T A 309     -11.173 -35.891  44.753  1.00121.15    -0.390 OA
ATOM   1960  C16 Y6T A 309      -9.736 -35.434  46.685  1.00131.47     0.097 C 
ATOM   1961  O10 Y6T A 309      -8.970 -36.506  46.144  1.00134.97    -0.364 OA
ATOM   1962  C17 Y6T A 309      -7.543 -36.376  46.171  1.00138.29     0.123 C 
ATOM   1963  C18 Y6T A 309      -7.099 -35.530  45.018  1.00138.16     0.203 C 
ATOM   1964  O11 Y6T A 309      -7.823 -35.447  43.994  1.00138.25    -0.646 OA
ATOM   1965  O12 Y6T A 309      -6.011 -34.874  45.076  1.00138.22    -0.646 OA
ATOM   1966  C19 Y6T A 309      -6.886 -37.796  46.134  1.00141.51    -0.028 C 
ATOM   1967  C20 Y6T A 309      -5.452 -37.755  46.731  1.00144.53    -0.051 C 
ATOM   1968  C21 Y6T A 309      -4.661 -38.960  46.298  1.00145.79    -0.062 C 
ATOM   1969  C22 Y6T A 309      -3.198 -38.859  46.813  1.00146.32    -0.065 C 
ATOM   1970  C23 Y6T A 309      -3.132 -38.785  48.339  1.00145.83    -0.065 C 
ATOM   1971  C24 Y6T A 309      -4.039 -37.662  48.884  1.00145.32    -0.065 C 
ATOM   1972  C25 Y6T A 309      -5.479 -37.714  48.260  1.00144.81    -0.062 C 
ATOM   1973  C26 Y6T A 309     -10.480 -35.915  47.951  1.00133.28     0.123 C 
ATOM   1974  O13 Y6T A 309      -9.756 -35.539  49.137  1.00137.49    -0.304 OA
ATOM   1975  C27 Y6T A 309      -8.576 -36.255  49.569  1.00141.05     0.293 C 
ATOM   1976  C28 Y6T A 309      -7.505 -35.465  50.403  1.00143.60     0.039 A 
ATOM   1977  C29 Y6T A 309      -6.501 -36.214  51.303  1.00144.59    -0.067 A 
ATOM   1978  C30 Y6T A 309      -5.575 -35.508  52.050  1.00144.38    -0.082 A 
ATOM   1979  C31 Y6T A 309      -5.548 -33.987  51.989  1.00144.31    -0.083 A 
ATOM   1980  C32 Y6T A 309      -6.439 -33.320  51.201  1.00144.49    -0.082 A 
ATOM   1981  C33 Y6T A 309      -7.477 -34.110  50.358  1.00144.31    -0.067 A 
ATOM   1982  O14 Y6T A 309      -8.429 -37.433  49.332  1.00141.28    -0.259 OA
ATOM   1983  C34 Y6T A 309     -13.069 -35.492  51.124  1.00134.93    -0.027 C 
ATOM   1984  C35 Y6T A 309     -14.230 -35.144  52.000  1.00139.77     0.026 C 
ATOM   1985  C36 Y6T A 309     -13.903 -34.418  53.315  1.00146.56     0.221 C 
ATOM   1986  O25 Y6T A 309     -12.784 -34.479  53.840  1.00146.72    -0.273 OA
ATOM   1987  C55 Y6T A 309     -14.921 -36.461  52.195  1.00136.83    -0.048 C 
ATOM   1988  O87 Y6T A 309     -25.682 -27.582  51.065  1.00217.30    -0.591 OA
ATOM   1989  S70 Y6T A 309     -24.675 -26.635  51.474  1.00217.34     0.137 S 
ATOM   1990  O88 Y6T A 309     -23.591 -26.877  50.562  1.00217.62    -0.591 OA
ATOM   1991  O89 Y6T A 309     -25.189 -25.351  51.075  1.00217.81    -0.591 OA
ATOM   1992  C83 Y6T A 309     -24.231 -26.747  53.193  1.00215.42     0.083 A 
ATOM   1993  C84 Y6T A 309     -24.021 -25.615  53.957  1.00214.03    -0.049 A 
ATOM   1994  C85 Y6T A 309     -23.681 -25.736  55.327  1.00213.11    -0.019 A 
ATOM   1995  C86 Y6T A 309     -23.469 -24.538  56.103  1.00213.28    -0.048 A 
ATOM   1996  C87 Y6T A 309     -23.138 -24.636  57.435  1.00213.39     0.083 A 
ATOM   1997  S90 Y6T A 309     -22.865 -23.133  58.424  1.00215.12     0.137 S 
ATOM   1998  O91 Y6T A 309     -23.995 -22.236  58.476  1.00215.29    -0.591 OA
ATOM   1999  O92 Y6T A 309     -22.555 -23.378  59.810  1.00215.50    -0.591 OA
ATOM   2000  O93 Y6T A 309     -21.768 -22.313  57.966  1.00215.32    -0.591 OA
ATOM   2001  C88 Y6T A 309     -23.006 -25.863  58.035  1.00211.54    -0.033 A 
ATOM   2002  C89 Y6T A 309     -24.117 -27.999  53.740  1.00214.69    -0.035 A 
ATOM   2003  C90 Y6T A 309     -23.782 -28.223  55.085  1.00213.57     0.095 A 
ATOM   2004  S98 Y6T A 309     -23.693 -29.897  55.611  1.00213.49     0.138 S 
ATOM   2005  O96 Y6T A 309     -24.270 -30.841  54.689  1.00213.43    -0.591 OA
ATOM   2006  O97 Y6T A 309     -22.366 -30.405  55.808  1.00213.32    -0.591 OA
ATOM   2007  O98 Y6T A 309     -24.382 -30.181  56.836  1.00213.35    -0.591 OA
ATOM   2008  C91 Y6T A 309     -23.547 -27.067  55.955  1.00212.21     0.025 A 
ATOM   2009  C92 Y6T A 309     -23.207 -27.070  57.359  1.00209.80     0.049 A 
ATOM   2010  N71 Y6T A 309     -23.008 -28.315  58.093  1.00205.45    -0.326 N 
ATOM   2011  C93 Y6T A 309     -21.645 -28.811  58.343  1.00200.83     0.223 C 
ATOM   2012  O99 Y6T A 309     -20.670 -28.184  57.921  1.00200.85    -0.273 OA
ATOM   2013  C70 Y6T A 309     -21.454 -30.131  59.101  1.00196.02     0.026 C 
ATOM   2014  C94 Y6T A 309     -20.215 -30.132  60.011  1.00191.00     0.021 C 
ATOM   2015  N70 Y6T A 309     -19.161 -30.955  59.460  1.00185.31    -0.284 N 
ATOM   2016  C95 Y6T A 309     -18.447 -30.701  58.309  1.00181.62     0.017 A 
ATOM   2017  N98 Y6T A 309     -18.686 -32.137  59.994  1.00182.77    -0.021 NA
ATOM   2018  N99 Y6T A 309     -17.675 -32.617  59.163  1.00180.09    -0.287 N 
ATOM   2020  C97 Y6T A 309     -17.517 -31.734  58.126  1.00177.52     0.040 A 
ATOM   2021  C96 Y6T A 309     -16.509 -31.856  56.934  1.00170.67    -0.023 C 
ATOM   2022  C98 Y6T A 309     -16.286 -33.044  55.942  1.00164.24    -0.045 C 
ATOM   2023  C99 Y6T A 309     -14.928 -32.901  55.183  1.00158.21    -0.004 C 
ATOM   2024  H7  Y6T A 309     -14.642 -37.466  49.313  1.00128.84     0.088 H 
ATOM   2025  H22 Y6T A 309     -12.043 -33.121  44.370  1.00125.03     0.078 H 
ATOM   2026  H23 Y6T A 309     -13.296 -33.976  44.877  1.00125.19     0.078 H 
ATOM   2027  H8  Y6T A 309     -17.157 -37.285  48.530  1.00113.28     0.133 H 
ATOM   2028  H9  Y6T A 309     -18.113 -36.392  46.586  1.00108.75     0.094 H 
ATOM   2029  H19 Y6T A 309     -13.856 -34.807  49.410  1.00131.02     0.087 H 
ATOM   2030  H11 Y6T A 309     -16.044 -34.470  46.515  1.00105.17     0.091 H 
ATOM   2031  H13 Y6T A 309     -15.113 -35.556  44.714  1.00104.94     0.091 H 
ATOM   2032  H15 Y6T A 309     -14.320 -36.324  46.736  1.00107.01     0.086 H 
ATOM   2033  H16 Y6T A 309     -14.611 -38.655  45.183  1.00105.93     0.031 H 
ATOM   2034  H18 Y6T A 309     -13.359 -38.266  46.105  1.00105.66     0.031 H 
ATOM   2035  H17 Y6T A 309     -13.612 -37.475  44.724  1.00106.09     0.031 H 
ATOM   2036  H20 Y6T A 309     -11.708 -34.483  48.785  1.00130.39     0.133 H 
ATOM   2037  H21 Y6T A 309     -11.276 -33.326  46.742  1.00126.02     0.090 H 
ATOM   2038  H51 Y6T A 309     -15.832 -33.647  53.487  1.00152.42     0.162 HD
ATOM   2039  H6  Y6T A 309     -16.485 -36.301  50.953  1.00133.43     0.044 H 
ATOM   2040  H2  Y6T A 309     -17.714 -39.395  52.006  1.00132.33     0.027 H 
ATOM   2041  H3  Y6T A 309     -17.861 -37.797  52.127  1.00132.36     0.027 H 
ATOM   2042  H1  Y6T A 309     -16.818 -38.569  53.063  1.00132.38     0.027 H 
ATOM   2043  H4  Y6T A 309     -15.349 -38.913  51.342  1.00133.20     0.033 H 
ATOM   2044  H5  Y6T A 309     -16.468 -38.675  50.235  1.00133.21     0.033 H 
ATOM   2045  H10 Y6T A 309     -18.929 -35.252  48.107  1.00107.05     0.210 HD
ATOM   2046  H12 Y6T A 309     -17.900 -35.035  44.624  1.00103.23     0.210 HD
ATOM   2047  H14 Y6T A 309     -16.839 -37.591  44.950  1.00104.13     0.210 HD
ATOM   2048  H24 Y6T A 309     -12.523 -31.530  45.779  1.00124.10     0.209 HD
ATOM   2049  H25 Y6T A 309     -10.073 -34.304  45.003  1.00125.62     0.091 H 
ATOM   2050  H26 Y6T A 309     -11.394 -36.578  45.235  1.00120.89     0.210 HD
ATOM   2051  H27 Y6T A 309      -9.136 -34.704  46.954  1.00131.47     0.091 H 
ATOM   2052  H28 Y6T A 309      -7.273 -35.926  46.996  1.00138.34     0.100 H 
ATOM   2053  H30 Y6T A 309      -6.846 -38.113  45.212  1.00141.38     0.038 H 
ATOM   2054  H29 Y6T A 309      -7.436 -38.420  46.662  1.00141.38     0.038 H 
ATOM   2055  H31 Y6T A 309      -4.999 -36.960  46.411  1.00144.63     0.040 H 
ATOM   2056  H32 Y6T A 309      -4.656 -39.012  45.321  1.00145.76     0.033 H 
ATOM   2057  H33 Y6T A 309      -5.081 -39.773  46.664  1.00145.79     0.033 H 
ATOM   2058  H34 Y6T A 309      -2.779 -38.044  46.439  1.00146.35     0.033 H 
ATOM   2059  H35 Y6T A 309      -2.693 -39.647  46.508  1.00146.34     0.033 H 
ATOM   2060  H36 Y6T A 309      -2.190 -38.604  48.616  1.00145.67     0.033 H 
ATOM   2061  H37 Y6T A 309      -3.421 -39.652  48.723  1.00145.76     0.033 H 
ATOM   2062  H38 Y6T A 309      -4.110 -37.752  49.867  1.00145.28     0.033 H 
ATOM   2063  H39 Y6T A 309      -3.631 -36.794  48.673  1.00145.26     0.033 H 
ATOM   2064  H40 Y6T A 309      -5.952 -38.507  48.601  1.00144.63     0.033 H 
ATOM   2065  H41 Y6T A 309      -5.956 -36.905  48.548  1.00144.64     0.033 H 
ATOM   2066  H42 Y6T A 309     -10.580 -36.878  47.919  1.00133.16     0.096 H 
ATOM   2067  H43 Y6T A 309      -6.519 -37.194  51.347  1.00144.64     0.085 H 
ATOM   2068  H44 Y6T A 309      -4.937 -35.989  52.627  1.00144.22     0.083 H 
ATOM   2069  H45 Y6T A 309      -4.898 -33.475  52.542  1.00144.19     0.083 H 
ATOM   2070  H46 Y6T A 309      -6.423 -32.338  51.164  1.00144.41     0.083 H 
ATOM   2071  H47 Y6T A 309      -8.114 -33.620  49.795  1.00144.28     0.085 H 
ATOM   2072  H48 Y6T A 309     -12.443 -34.749  51.111  1.00134.85     0.038 H 
ATOM   2073  H49 Y6T A 309     -12.603 -36.299  51.423  1.00134.59     0.038 H 
ATOM   2074  H50 Y6T A 309     -14.862 -34.491  51.613  1.00139.70     0.054 H 
ATOM   2075  H69 Y6T A 309     -14.295 -37.150  52.431  1.00136.68     0.035 H 
ATOM   2076  H68 Y6T A 309     -15.559 -36.364  52.930  1.00136.88     0.035 H 
ATOM   2077  H84 Y6T A 309     -24.109 -24.759  53.568  1.00213.91     0.087 H 
ATOM   2078  H85 Y6T A 309     -23.558 -23.679  55.693  1.00213.23     0.087 H 
ATOM   2079  H86 Y6T A 309     -22.764 -25.899  58.992  1.00211.48     0.089 H 
ATOM   2080  H87 Y6T A 309     -24.274 -28.757  53.166  1.00214.69     0.088 H 
ATOM   2081  H88 Y6T A 309     -23.726 -28.783  58.397  1.00205.40     0.169 HD
ATOM   2082  H90 Y6T A 309     -21.379 -30.854  58.450  1.00196.01     0.049 H 
ATOM   2083  H89 Y6T A 309     -22.238 -30.289  59.645  1.00195.98     0.049 H 
ATOM   2084  H91 Y6T A 309     -20.475 -30.499  60.893  1.00191.04     0.067 H 
ATOM   2085  H92 Y6T A 309     -19.881 -29.219  60.138  1.00191.04     0.067 H 
ATOM   2086  H93 Y6T A 309     -18.574 -29.910  57.701  1.00181.61     0.116 H 
ATOM   2087  H95 Y6T A 309     -17.366 -31.866  56.484  1.00170.60     0.042 H 
ATOM   2088  H94 Y6T A 309     -16.054 -32.468  57.569  1.00170.60     0.042 H 
ATOM   2089  H97 Y6T A 309     -16.288 -33.908  56.436  1.00164.22     0.035 H 
ATOM   2090  H96 Y6T A 309     -17.009 -33.069  55.290  1.00164.14     0.035 H 
ATOM   2091  H99 Y6T A 309     -14.751 -31.961  54.995  1.00158.16     0.064 H 
ATOM   2092  H98 Y6T A 309     -14.195 -33.276  55.739  1.00158.19     0.064 H 
TER    2093      Y6T A 309 
