# Supplementary material for: Computational Pipeline for Accelerating the Design of Glycomimetics
Source: J Chem Inf Model. 2025 Nov 27;65(24):13374–85. doi: 10.1021/acs.jcim.5c02282 (PMC12728930; doi:10.1021/acs.jcim.5c02282)
Supplement: Supplementary file 2 [file ci5c02282_si_002.zip › gm_supp/Test/E-selectin/8r5l/output/natural_ligand.pdb]

TITLE     Generated by GMML                                                     
ATOM      1 C4   Y6T A 309     -14.911 -36.593  49.689                       C  
ATOM      2 C14  Y6T A 309     -12.585 -33.361  45.149                       C  
ATOM      3 C5   Y6T A 309     -16.570 -36.734  47.969                       C  
ATOM      4 C6   Y6T A 309     -17.448 -35.829  47.061                       C  
ATOM      5 C11  Y6T A 309     -13.617 -35.688  49.752                       C  
ATOM      6 C7   Y6T A 309     -16.600 -35.122  46.059                       C  
ATOM      7 C8   Y6T A 309     -15.720 -36.073  45.294                       C  
ATOM      8 C9   Y6T A 309     -14.899 -36.902  46.238                       C  
ATOM      9 C10  Y6T A 309     -14.047 -37.916  45.500                       C  
ATOM     10 C12  Y6T A 309     -11.838 -35.281  48.210                       C  
ATOM     11 C13  Y6T A 309     -11.705 -34.030  46.199                       C  
ATOM     12 N1   Y6T A 309     -15.036 -33.648  53.923                       N  
ATOM     13 C3   Y6T A 309     -15.676 -36.845  50.973                       C  
ATOM     14 C1   Y6T A 309     -17.229 -38.542  52.171                       C  
ATOM     15 C2   Y6T A 309     -16.121 -38.362  51.096                       C  
ATOM     16 O1   Y6T A 309     -15.785 -35.902  48.792                       O  
ATOM     17 O2   Y6T A 309     -18.125 -34.895  47.844                       O  
ATOM     18 O3   Y6T A 309     -17.487 -34.437  45.150                       O  
ATOM     19 O4   Y6T A 309     -16.531 -36.910  44.487                       O  
ATOM     20 O5   Y6T A 309     -15.783 -37.569  47.149                       O  
ATOM     21 O6   Y6T A 309     -12.633 -36.261  48.922                       O  
ATOM     22 O7   Y6T A 309     -12.477 -34.857  47.048                       O  
ATOM     23 O8   Y6T A 309     -13.159 -32.177  45.712                       O  
ATOM     24 C15  Y6T A 309     -10.625 -34.879  45.571                       C  
ATOM     25 O9   Y6T A 309     -11.173 -35.891  44.753                       O  
ATOM     26 C16  Y6T A 309      -9.736 -35.434  46.685                       C  
ATOM     27 O10  Y6T A 309      -8.970 -36.506  46.144                       O  
ATOM     28 C17  Y6T A 309      -7.543 -36.376  46.171                       C  
ATOM     29 C18  Y6T A 309      -7.099 -35.530  45.018                       C  
ATOM     30 O11  Y6T A 309      -7.823 -35.447  43.994                       O  
ATOM     31 O12  Y6T A 309      -6.011 -34.874  45.076                       O  
ATOM     32 C19  Y6T A 309      -6.886 -37.796  46.134                       C  
ATOM     33 C20  Y6T A 309      -5.452 -37.755  46.731                       C  
ATOM     34 C21  Y6T A 309      -4.661 -38.960  46.298                       C  
ATOM     35 C22  Y6T A 309      -3.198 -38.859  46.813                       C  
ATOM     36 C23  Y6T A 309      -3.132 -38.785  48.339                       C  
ATOM     37 C24  Y6T A 309      -4.039 -37.662  48.884                       C  
ATOM     38 C25  Y6T A 309      -5.479 -37.714  48.260                       C  
ATOM     39 C26  Y6T A 309     -10.480 -35.915  47.951                       C  
ATOM     40 O13  Y6T A 309      -9.756 -35.539  49.137                       O  
ATOM     41 C27  Y6T A 309      -8.576 -36.255  49.569                       C  
ATOM     42 C28  Y6T A 309      -7.505 -35.465  50.403                       C  
ATOM     43 C29  Y6T A 309      -6.501 -36.214  51.303                       C  
ATOM     44 C30  Y6T A 309      -5.575 -35.508  52.050                       C  
ATOM     45 C31  Y6T A 309      -5.548 -33.987  51.989                       C  
ATOM     46 C32  Y6T A 309      -6.439 -33.320  51.201                       C  
ATOM     47 C33  Y6T A 309      -7.477 -34.110  50.358                       C  
ATOM     48 O14  Y6T A 309      -8.429 -37.433  49.332                       O  
ATOM     49 C34  Y6T A 309     -13.069 -35.492  51.124                       C  
ATOM     50 C35  Y6T A 309     -14.230 -35.144  52.000                       C  
ATOM     51 C36  Y6T A 309     -13.903 -34.418  53.315                       C  
ATOM     52 O25  Y6T A 309     -12.784 -34.479  53.840                       O  
ATOM     53 C55  Y6T A 309     -14.921 -36.461  52.195                       C  
ATOM     54 O87  Y6T A 309     -25.682 -27.582  51.065                       O  
ATOM     55 S70  Y6T A 309     -24.675 -26.635  51.474                       S  
ATOM     56 O88  Y6T A 309     -23.591 -26.877  50.562                       O  
ATOM     57 O89  Y6T A 309     -25.189 -25.351  51.075                       O  
ATOM     58 C83  Y6T A 309     -24.231 -26.747  53.193                       C  
ATOM     59 C84  Y6T A 309     -24.021 -25.615  53.957                       C  
ATOM     60 C85  Y6T A 309     -23.681 -25.736  55.327                       C  
ATOM     61 C86  Y6T A 309     -23.469 -24.538  56.103                       C  
ATOM     62 C87  Y6T A 309     -23.138 -24.636  57.435                       C  
ATOM     63 S90  Y6T A 309     -22.865 -23.133  58.424                       S  
ATOM     64 O91  Y6T A 309     -23.995 -22.236  58.476                       O  
ATOM     65 O92  Y6T A 309     -22.555 -23.378  59.810                       O  
ATOM     66 O93  Y6T A 309     -21.768 -22.313  57.966                       O  
ATOM     67 C88  Y6T A 309     -23.006 -25.863  58.035                       C  
ATOM     68 C89  Y6T A 309     -24.117 -27.999  53.740                       C  
ATOM     69 C90  Y6T A 309     -23.782 -28.223  55.085                       C  
ATOM     70 S98  Y6T A 309     -23.693 -29.897  55.611                       S  
ATOM     71 O96  Y6T A 309     -24.270 -30.841  54.689                       O  
ATOM     72 O97  Y6T A 309     -22.366 -30.405  55.808                       O  
ATOM     73 O98  Y6T A 309     -24.382 -30.181  56.836                       O  
ATOM     74 C91  Y6T A 309     -23.547 -27.067  55.955                       C  
ATOM     75 C92  Y6T A 309     -23.207 -27.070  57.359                       C  
ATOM     76 N71  Y6T A 309     -23.008 -28.315  58.093                       N  
ATOM     77 C93  Y6T A 309     -21.645 -28.811  58.343                       C  
ATOM     78 O99  Y6T A 309     -20.670 -28.184  57.921                       O  
ATOM     79 C70  Y6T A 309     -21.454 -30.131  59.101                       C  
ATOM     80 C94  Y6T A 309     -20.215 -30.132  60.011                       C  
ATOM     81 N70  Y6T A 309     -19.161 -30.955  59.460                       N  
ATOM     82 C95  Y6T A 309     -18.447 -30.701  58.309                       C  
ATOM     83 N98  Y6T A 309     -18.686 -32.137  59.994                       N  
ATOM     84 N99  Y6T A 309     -17.675 -32.617  59.163                       N  
ATOM     85 C97  Y6T A 309     -17.517 -31.734  58.126                       C  
ATOM     86 C96  Y6T A 309     -16.509 -31.856  56.934                       C  
ATOM     87 C98  Y6T A 309     -16.286 -33.044  55.942                       C  
ATOM     88 C99  Y6T A 309     -14.928 -32.901  55.183                       C  
ATOM     89 H7   Y6T A 309     -14.642 -37.466  49.313                       H  
ATOM     90 H22  Y6T A 309     -12.043 -33.121  44.370                       H  
ATOM     91 H23  Y6T A 309     -13.296 -33.976  44.877                       H  
ATOM     92 H8   Y6T A 309     -17.157 -37.285  48.530                       H  
ATOM     93 H9   Y6T A 309     -18.113 -36.392  46.586                       H  
ATOM     94 H19  Y6T A 309     -13.856 -34.807  49.410                       H  
ATOM     95 H11  Y6T A 309     -16.044 -34.470  46.515                       H  
ATOM     96 H13  Y6T A 309     -15.113 -35.556  44.714                       H  
ATOM     97 H15  Y6T A 309     -14.320 -36.324  46.736                       H  
ATOM     98 H16  Y6T A 309     -14.611 -38.655  45.183                       H  
ATOM     99 H18  Y6T A 309     -13.359 -38.266  46.105                       H  
ATOM    100 H17  Y6T A 309     -13.612 -37.475  44.724                       H  
ATOM    101 H20  Y6T A 309     -11.708 -34.483  48.785                       H  
ATOM    102 H21  Y6T A 309     -11.276 -33.326  46.742                       H  
ATOM    103 H51  Y6T A 309     -15.832 -33.647  53.487                       H  
ATOM    104 H6   Y6T A 309     -16.485 -36.301  50.953                       H  
ATOM    105 H2   Y6T A 309     -17.714 -39.395  52.006                       H  
ATOM    106 H3   Y6T A 309     -17.861 -37.797  52.127                       H  
ATOM    107 H1   Y6T A 309     -16.818 -38.569  53.063                       H  
ATOM    108 H4   Y6T A 309     -15.349 -38.913  51.342                       H  
ATOM    109 H5   Y6T A 309     -16.468 -38.675  50.235                       H  
ATOM    110 H10  Y6T A 309     -18.929 -35.252  48.107                       H  
ATOM    111 H12  Y6T A 309     -17.900 -35.035  44.624                       H  
ATOM    112 H14  Y6T A 309     -16.839 -37.591  44.950                       H  
ATOM    113 H24  Y6T A 309     -12.523 -31.530  45.779                       H  
ATOM    114 H25  Y6T A 309     -10.073 -34.304  45.003                       H  
ATOM    115 H26  Y6T A 309     -11.394 -36.578  45.235                       H  
ATOM    116 H27  Y6T A 309      -9.136 -34.704  46.954                       H  
ATOM    117 H28  Y6T A 309      -7.273 -35.926  46.996                       H  
ATOM    118 H30  Y6T A 309      -6.846 -38.113  45.212                       H  
ATOM    119 H29  Y6T A 309      -7.436 -38.420  46.662                       H  
ATOM    120 H31  Y6T A 309      -4.999 -36.960  46.411                       H  
ATOM    121 H32  Y6T A 309      -4.656 -39.012  45.321                       H  
ATOM    122 H33  Y6T A 309      -5.081 -39.773  46.664                       H  
ATOM    123 H34  Y6T A 309      -2.779 -38.044  46.439                       H  
ATOM    124 H35  Y6T A 309      -2.693 -39.647  46.508                       H  
ATOM    125 H36  Y6T A 309      -2.190 -38.604  48.616                       H  
ATOM    126 H37  Y6T A 309      -3.421 -39.652  48.723                       H  
ATOM    127 H38  Y6T A 309      -4.110 -37.752  49.867                       H  
ATOM    128 H39  Y6T A 309      -3.631 -36.794  48.673                       H  
ATOM    129 H40  Y6T A 309      -5.952 -38.507  48.601                       H  
ATOM    130 H41  Y6T A 309      -5.956 -36.905  48.548                       H  
ATOM    131 H42  Y6T A 309     -10.580 -36.878  47.919                       H  
ATOM    132 H43  Y6T A 309      -6.519 -37.194  51.347                       H  
ATOM    133 H44  Y6T A 309      -4.937 -35.989  52.627                       H  
ATOM    134 H45  Y6T A 309      -4.898 -33.475  52.542                       H  
ATOM    135 H46  Y6T A 309      -6.423 -32.338  51.164                       H  
ATOM    136 H47  Y6T A 309      -8.114 -33.620  49.795                       H  
ATOM    137 H48  Y6T A 309     -12.443 -34.749  51.111                       H  
ATOM    138 H49  Y6T A 309     -12.603 -36.299  51.423                       H  
ATOM    139 H50  Y6T A 309     -14.862 -34.491  51.613                       H  
ATOM    140 H69  Y6T A 309     -14.295 -37.150  52.431                       H  
ATOM    141 H68  Y6T A 309     -15.559 -36.364  52.930                       H  
ATOM    142 H84  Y6T A 309     -24.109 -24.759  53.568                       H  
ATOM    143 H85  Y6T A 309     -23.558 -23.679  55.693                       H  
ATOM    144 H86  Y6T A 309     -22.764 -25.899  58.992                       H  
ATOM    145 H87  Y6T A 309     -24.274 -28.757  53.166                       H  
ATOM    146 H88  Y6T A 309     -23.726 -28.783  58.397                       H  
ATOM    147 H90  Y6T A 309     -21.379 -30.854  58.450                       H  
ATOM    148 H89  Y6T A 309     -22.238 -30.289  59.645                       H  
ATOM    149 H91  Y6T A 309     -20.475 -30.499  60.893                       H  
ATOM    150 H92  Y6T A 309     -19.881 -29.219  60.138                       H  
ATOM    151 H93  Y6T A 309     -18.574 -29.910  57.701                       H  
ATOM    152 H95  Y6T A 309     -17.366 -31.866  56.484                       H  
ATOM    153 H94  Y6T A 309     -16.054 -32.468  57.569                       H  
ATOM    154 H97  Y6T A 309     -16.288 -33.908  56.436                       H  
ATOM    155 H96  Y6T A 309     -17.009 -33.069  55.290                       H  
ATOM    156 H99  Y6T A 309     -14.751 -31.961  54.995                       H  
ATOM    157 H98  Y6T A 309     -14.195 -33.276  55.739                       H  
TER     158      Y6T A 309                                                      
CONECT    1    5   13   16   89                                                 
CONECT    2   23   90   11   91                                                 
CONECT    3    4   16   20   92                                                 
CONECT    4    3    6   17   93                                                 
CONECT    5    1   21   49   94                                                 
CONECT    6    4    7   18   95                                                 
CONECT    7    6    8   19   96                                                 
CONECT    8    7    9   20   97                                                 
CONECT    9    8   98   99  100                                                 
CONECT   10   21   22   39  101                                                 
CONECT   11    2   22   24  102                                                 
CONECT   12   51   88  103                                                      
CONECT   13    1   15   53  104                                                 
CONECT   14   15  105  106  107                                                 
CONECT   15   13   14  108  109                                                 
CONECT   16    1    3                                                           
CONECT   17    4  110                                                           
CONECT   18    6  111                                                           
CONECT   19    7  112                                                           
CONECT   20    3    8                                                           
CONECT   21    5   10                                                           
CONECT   22   10   11                                                           
CONECT   23    2  113                                                           
CONECT   24   11  114   25   26                                                 
CONECT   25   24  115                                                           
CONECT   26   24   27   39  116                                                 
CONECT   27   26   28                                                           
CONECT   28   27   29   32  117                                                 
CONECT   29   28   30   31                                                      
CONECT   30   29                                                                
CONECT   31   29                                                                
CONECT   32   28  118   33  119                                                 
CONECT   33   32  120   34   38                                                 
CONECT   34   33  121   35  122                                                 
CONECT   35   34  123   36  124                                                 
CONECT   36   35   37  125  126                                                 
CONECT   37   36   38  127  128                                                 
CONECT   38   33   37  129  130                                                 
CONECT   39   10   26   40  131                                                 
CONECT   40   39   41                                                           
CONECT   41   40   42   48                                                      
CONECT   42   41   43   47                                                      
CONECT   43   42   44  132                                                      
CONECT   44   43   45  133                                                      
CONECT   45   44   46  134                                                      
CONECT   46   45   47  135                                                      
CONECT   47   42   46  136                                                      
CONECT   48   41                                                                
CONECT   49    5   50  137  138                                                 
CONECT   50   49   51   53  139                                                 
CONECT   51   12   50   52                                                      
CONECT   52   51                                                                
CONECT   53   13   50  140  141                                                 
CONECT   54   55                                                                
CONECT   55   54   56   57   58                                                 
CONECT   56   55                                                                
CONECT   57   55                                                                
CONECT   58   55   59   68                                                      
CONECT   59   58   60  142                                                      
CONECT   60   59   61   74                                                      
CONECT   61   60   62  143                                                      
CONECT   62   61   63   67                                                      
CONECT   63   62   64   65   66                                                 
CONECT   64   63                                                                
CONECT   65   63                                                                
CONECT   66   63                                                                
CONECT   67   62   75  144                                                      
CONECT   68   58   69  145                                                      
CONECT   69   68   70   74                                                      
CONECT   70   69   71   72   73                                                 
CONECT   71   70                                                                
CONECT   72   70                                                                
CONECT   73   70                                                                
CONECT   74   60   69   75                                                      
CONECT   75   67   74   76                                                      
CONECT   76   75   77  146                                                      
CONECT   77   76   78   79                                                      
CONECT   78   77                                                                
CONECT   79   77   80  147  148                                                 
CONECT   80   79   81  149  150                                                 
CONECT   81   80   82   83                                                      
CONECT   82   81  151   85                                                      
CONECT   83   81   84                                                           
CONECT   84   83   85                                                           
CONECT   85   82   84   86                                                      
CONECT   86   85   87  152  153                                                 
CONECT   87   86   88  154  155                                                 
CONECT   88   12   87  156  157                                                 
CONECT   89    1                                                                
CONECT   90    2                                                                
CONECT   91    2                                                                
CONECT   92    3                                                                
CONECT   93    4                                                                
CONECT   94    5                                                                
CONECT   95    6                                                                
CONECT   96    7                                                                
CONECT   97    8                                                                
CONECT   98    9                                                                
CONECT   99    9                                                                
CONECT  100    9                                                                
CONECT  101   10                                                                
CONECT  102   11                                                                
CONECT  103   12                                                                
CONECT  104   13                                                                
CONECT  105   14                                                                
CONECT  106   14                                                                
CONECT  107   14                                                                
CONECT  108   15                                                                
CONECT  109   15                                                                
CONECT  110   17                                                                
CONECT  111   18                                                                
CONECT  112   19                                                                
CONECT  113   23                                                                
CONECT  114   24                                                                
CONECT  115   25                                                                
CONECT  116   26                                                                
CONECT  117   28                                                                
CONECT  118   32                                                                
CONECT  119   32                                                                
CONECT  120   33                                                                
CONECT  121   34                                                                
CONECT  122   34                                                                
CONECT  123   35                                                                
CONECT  124   35                                                                
CONECT  125   36                                                                
CONECT  126   36                                                                
CONECT  127   37                                                                
CONECT  128   37                                                                
CONECT  129   38                                                                
CONECT  130   38                                                                
CONECT  131   39                                                                
CONECT  132   43                                                                
CONECT  133   44                                                                
CONECT  134   45                                                                
CONECT  135   46                                                                
CONECT  136   47                                                                
CONECT  137   49                                                                
CONECT  138   49                                                                
CONECT  139   50                                                                
CONECT  140   53                                                                
CONECT  141   53                                                                
CONECT  142   59                                                                
CONECT  143   61                                                                
CONECT  144   67                                                                
CONECT  145   68                                                                
CONECT  146   76                                                                
CONECT  147   79                                                                
CONECT  148   79                                                                
CONECT  149   80                                                                
CONECT  150   80                                                                
CONECT  151   82                                                                
CONECT  152   86                                                                
CONECT  153   86                                                                
CONECT  154   87                                                                
CONECT  155   87                                                                
CONECT  156   88                                                                
CONECT  157   88                                                                
END                                                                             
