# Supplementary material for: Computational Pipeline for Accelerating the Design of Glycomimetics
Source: J Chem Inf Model. 2025 Nov 27;65(24):13374–85. doi: 10.1021/acs.jcim.5c02282 (PMC12728930; doi:10.1021/acs.jcim.5c02282)
Supplement: Supplementary file 2 [file ci5c02282_si_002.zip › gm_supp/Test/E-selectin/8r5l/output/natural_pdb2glycam.log]

OLDNAME   RENAMED   IFGLYCAM  G_TYPE    G_CHARGE  
C4        C4        NO        NONE      0.0700    
C14       C14       YES       Cg        0.3190    
C5        C5        YES       Cg        0.3990    
C6        C6        YES       Cg        0.4560    
C11       C11       NO        NONE      0.0680    
C7        C7        YES       Cg        0.2280    
C8        C8        YES       Cg        0.2630    
C9        C9        YES       Cg        0.1870    
C10       C10       YES       Cg        0.0650   
C12       C12       YES       Cg        0.3740    
C13       C13       YES       Cg        0.1400    
N1        N1        NO        NONE      -0.3610   
C3        C3        NO        NONE      -0.0260   
C1        C1        NO        NONE      -0.0760   
C2        C2        NO        NONE      -0.0630   
O1        O1        NO        NONE      -0.3500   
O2        O2        YES       Oh        -0.8040   
O3        O3        YES       Oh        -0.6930   
O4        O4        YES       Oh        -0.7390   
O5        O5        YES       Os        -0.4940   
O6        O6        NO        NONE      -0.3510   
O7        O7        YES       Os        -0.4020   
O8        O8        YES       Oh        -0.6930   
C15       C15       YES       Cg        0.2030    
O9        O9        YES       Oh        -0.6640   
C16       C16       YES       Cg        0.2590    
O10       O10       YES       Os        -0.4550   
C17       C17       NO        NONE      0.1230    
C18       C18       NO        NONE      0.2030    
O11       O11       NO        NONE      -0.6460   
O12       O12       NO        NONE      -0.6460   
C19       C19       NO        NONE      -0.0280   
C20       C20       NO        NONE      -0.0510   
C21       C21       NO        NONE      -0.0620   
C22       C22       NO        NONE      -0.0650   
C23       C23       NO        NONE      -0.0650   
C24       C24       NO        NONE      -0.0650   
C25       C25       NO        NONE      -0.0620   
C26       C26       YES       Cg        0.3570    
O13       O13       YES       Os        -0.4880   
C27       C27       NO        NONE      0.2930    
C28       C28       NO        NONE      0.0390    
C29       C29       NO        NONE      -0.0670   
C30       C30       NO        NONE      -0.0820   
C31       C31       NO        NONE      -0.0830   
C32       C32       NO        NONE      -0.0820   
C33       C33       NO        NONE      -0.0670   
O14       O14       NO        NONE      -0.2590   
C34       C34       NO        NONE      -0.0270   
C35       C35       NO        NONE      0.0260    
C36       C36       NO        NONE      0.2210    
O25       O25       NO        NONE      -0.2730   
C55       C55       NO        NONE      -0.0480   
O87       O87       NO        NONE      -0.5910   
S70       S70       NO        NONE      0.1370    
O88       O88       NO        NONE      -0.5910   
O89       O89       NO        NONE      -0.5910   
C83       C83       NO        NONE      0.0830    
C84       C84       NO        NONE      -0.0490   
C85       C85       NO        NONE      -0.0190   
C86       C86       NO        NONE      -0.0480   
C87       C87       NO        NONE      0.0830    
S90       S90       NO        NONE      0.1370    
O91       O91       NO        NONE      -0.5910   
O92       O92       NO        NONE      -0.5910   
O93       O93       NO        NONE      -0.5910   
C88       C88       NO        NONE      -0.0330   
C89       C89       NO        NONE      -0.0350   
C90       C90       NO        NONE      0.0950    
S98       S98       NO        NONE      0.1380    
O96       O96       NO        NONE      -0.5910   
O97       O97       NO        NONE      -0.5910   
O98       O98       NO        NONE      -0.5910   
C91       C91       NO        NONE      0.0250    
C92       C92       NO        NONE      0.0490    
N71       N71       NO        NONE      -0.3260   
C93       C93       NO        NONE      0.2230    
O99       O99       NO        NONE      -0.2730   
C70       C70       NO        NONE      0.0260    
C94       C94       NO        NONE      0.0210    
N70       N70       NO        NONE      -0.2840   
C95       C95       NO        NONE      0.0170    
N98       N98       NO        NONE      -0.0210   
N99       N99       NO        NONE      -0.2870   
C97       C97       NO        NONE      0.0400    
C96       C96       NO        NONE      -0.0230   
C98       C98       NO        NONE      -0.0450   
C99       C99       NO        NONE      -0.0040   
H7        H7        NO        NONE      0.0880    
H22       H22       YES       H1        0.0000    
H23       H23       YES       H1        0.0000    
H8        H8        YES       H2        0.0000    
H9        H9        YES       H1        0.0000    
H19       H19       NO        NONE      0.0870    
H11       H11       YES       H1        0.0000    
H13       H13       YES       H1        0.0000    
H15       H15       YES       H1        0.0000    
H16       H16       YES       Hc        0.0000    
H18       H18       YES       Hc        0.0000    
H17       H17       YES       Hc        0.0000    
H20       H20       YES       H2        0.0000    
H21       H21       NO        NONE      0.0900    
H51       H51       NO        NONE      0.1620    
H6        H6        NO        NONE      0.0440    
H2        H2        NO        NONE      0.0270    
H3        H3        NO        NONE      0.0270    
H1        H1        NO        NONE      0.0270    
H4        H4        NO        NONE      0.0330    
H5        H5        NO        NONE      0.0330    
H10       H10       YES       Ho        0.4530    
H12       H12       YES       Ho        0.4260    
H14       H14       YES       Ho        0.4470    
H24       H24       YES       Ho        0.4190    
H25       H25       YES       H1        0.0000    
H26       H26       YES       Ho        0.4370    
H27       H27       YES       H1        0.0000    
H28       H28       NO        NONE      0.1000    
H30       H30       NO        NONE      0.0380    
H29       H29       NO        NONE      0.0380    
H31       H31       NO        NONE      0.0400    
H32       H32       NO        NONE      0.0330    
H33       H33       NO        NONE      0.0330    
H34       H34       NO        NONE      0.0330    
H35       H35       NO        NONE      0.0330    
H36       H36       NO        NONE      0.0330    
H37       H37       NO        NONE      0.0330    
H38       H38       NO        NONE      0.0330    
H39       H39       NO        NONE      0.0330    
H40       H40       NO        NONE      0.0330    
H41       H41       NO        NONE      0.0330    
H42       H42       YES       H1        0.0000    
H43       H43       NO        NONE      0.0850    
H44       H44       NO        NONE      0.0830    
H45       H45       NO        NONE      0.0830    
H46       H46       NO        NONE      0.0830    
H47       H47       NO        NONE      0.0850    
H48       H48       NO        NONE      0.0380    
H49       H49       NO        NONE      0.0380    
H50       H50       NO        NONE      0.0540    
H69       H69       NO        NONE      0.0350    
H68       H68       NO        NONE      0.0350    
H84       H84       NO        NONE      0.0870    
H85       H85       NO        NONE      0.0870    
H86       H86       NO        NONE      0.0890    
H87       H87       NO        NONE      0.0880    
H88       H88       NO        NONE      0.1690    
H90       H90       NO        NONE      0.0490    
H89       H89       NO        NONE      0.0490    
H91       H91       NO        NONE      0.0670    
H92       H92       NO        NONE      0.0670    
H93       H93       NO        NONE      0.1160    
H95       H95       NO        NONE      0.0420    
H94       H94       NO        NONE      0.0420    
H97       H97       NO        NONE      0.0350    
H96       H96       NO        NONE      0.0350    
H99       H99       NO        NONE      0.0640    
H98       H98       NO        NONE      0.0640    
