# Supplementary material for: Computational Pipeline for Accelerating the Design of Glycomimetics
Source: J Chem Inf Model. 2025 Nov 27;65(24):13374–85. doi: 10.1021/acs.jcim.5c02282 (PMC12728930; doi:10.1021/acs.jcim.5c02282)
Supplement: Supplementary file 2 [file ci5c02282_si_002.zip › gm_supp/Test/E-selectin/8r5m/output/natural_ligand.pdb]

TITLE     Generated by GMML                                                     
ATOM      1 C4   Y6O A 308     -11.237 -34.541  44.869                       C  
ATOM      2 H4   Y6O A 308     -10.623 -33.864  44.230                       H  
ATOM      3 C5   Y6O A 308     -12.098 -33.665  45.823                       C  
ATOM      4 H5   Y6O A 308     -11.391 -33.034  46.410                       H  
ATOM      5 C6   Y6O A 308     -13.008 -32.710  45.050                       C  
ATOM      6 H61  Y6O A 308     -13.938 -32.469  45.617                       H  
ATOM      7 H62  Y6O A 308     -13.478 -33.204  44.168                       H  
ATOM      8 C3   Y6O A 308     -10.286 -35.387  45.731                       C  
ATOM      9 H3   Y6O A 308      -9.675 -34.680  46.338                       H  
ATOM     10 CAA  Y6O A 308      -7.138 -39.133  43.441                       C  
ATOM     11 1HAA Y6O A 308      -7.612 -38.692  42.533                       H  
ATOM     12 2HAA Y6O A 308      -6.075 -39.094  43.105                       H  
ATOM     13 CAB  Y6O A 308      -7.610 -40.575  43.696                       C  
ATOM     14 1HAB Y6O A 308      -7.492 -41.214  42.790                       H  
ATOM     15 2HAB Y6O A 308      -8.719 -40.634  43.800                       H  
ATOM     16 CAC  Y6O A 308      -6.884 -41.183  44.927                       C  
ATOM     17 1HAC Y6O A 308      -5.818 -41.411  44.691                       H  
ATOM     18 2HAC Y6O A 308      -7.247 -42.216  45.136                       H  
ATOM     19 CAD  Y6O A 308      -6.997 -40.284  46.193                       C  
ATOM     20 1HAD Y6O A 308      -6.425 -40.712  47.049                       H  
ATOM     21 2HAD Y6O A 308      -8.021 -40.325  46.632                       H  
ATOM     22 CAE  Y6O A 308      -6.565 -38.824  45.895                       C  
ATOM     23 1HAE Y6O A 308      -5.466 -38.739  45.725                       H  
ATOM     24 2HAE Y6O A 308      -6.640 -38.173  46.797                       H  
ATOM     25 CAF  Y6O A 308      -7.382 -38.265  44.705                       C  
ATOM     26 HAF  Y6O A 308      -8.464 -38.331  44.967                       H  
ATOM     27 CAG  Y6O A 308      -7.048 -36.785  44.417                       C  
ATOM     28 1HAG Y6O A 308      -7.048 -36.578  43.321                       H  
ATOM     29 2HAG Y6O A 308      -5.978 -36.563  44.639                       H  
ATOM     30 CAH  Y6O A 308      -7.988 -35.816  45.169                       C  
ATOM     31 HAH  Y6O A 308      -7.820 -35.942  46.264                       H  
ATOM     32 CAI  Y6O A 308      -7.652 -34.356  44.790                       C  
ATOM     33 OAK  Y6O A 308      -7.015 -33.685  45.637                       O  
ATOM     34 OAJ  Y6O A 308      -8.066 -33.942  43.680                       O  
ATOM     35 O3   Y6O A 308      -9.377 -36.116  44.883                       O  
ATOM     36 C2   Y6O A 308     -11.053 -36.306  46.728                       C  
ATOM     37 H2   Y6O A 308     -11.623 -37.078  46.161                       H  
ATOM     38 O2   Y6O A 308     -10.113 -36.959  47.633                       O  
ATOM     39 CBQ  Y6O A 308     -10.035 -38.336  47.653                       C  
ATOM     40 OBX  Y6O A 308     -10.682 -39.093  46.920                       O  
ATOM     41 CBU  Y6O A 308      -9.121 -38.867  48.577                       C  
ATOM     42 CBT  Y6O A 308      -7.995 -38.127  48.981                       C  
ATOM     43 HBT  Y6O A 308      -7.833 -37.108  48.590                       H  
ATOM     44 CBS  Y6O A 308      -7.080 -38.687  49.881                       C  
ATOM     45 HBS  Y6O A 308      -6.191 -38.111  50.188                       H  
ATOM     46 CBR  Y6O A 308      -7.287 -39.977  50.395                       C  
ATOM     47 HBR  Y6O A 308      -6.565 -40.404  51.112                       H  
ATOM     48 CBW  Y6O A 308      -8.404 -40.725  50.003                       C  
ATOM     49 HBW  Y6O A 308      -8.565 -41.741  50.401                       H  
ATOM     50 CBV  Y6O A 308      -9.314 -40.165  49.098                       C  
ATOM     51 HBV  Y6O A 308     -10.197 -40.748  48.787                       H  
ATOM     52 O4   Y6O A 308     -12.028 -35.394  44.001                       O  
ATOM     53 H4   Y6O A 308     -11.502 -35.929  43.418                       H  
ATOM     54 O6   Y6O A 308     -12.283 -31.529  44.681                       O  
ATOM     55 H6   Y6O A 308     -12.848 -30.936  44.201                       H  
ATOM     56 O5   Y6O A 308     -12.823 -34.479  46.773                       O  
ATOM     57 C1   Y6O A 308     -12.026 -35.466  47.576                       C  
ATOM     58 H1   Y6O A 308     -11.456 -34.925  48.367                       H  
ATOM     59 O1   Y6O A 308     -12.911 -36.428  48.194                       O  
ATOM     60 CBA  Y6O A 308     -13.400 -36.026  49.493                       C  
ATOM     61 HBA  Y6O A 308     -13.365 -34.914  49.560                       H  
ATOM     62 CBB  Y6O A 308     -12.495 -36.627  50.622                       C  
ATOM     63 1HBB Y6O A 308     -11.423 -36.349  50.494                       H  
ATOM     64 2HBB Y6O A 308     -12.386 -37.733  50.530                       H  
ATOM     65 CBC  Y6O A 308     -13.041 -36.212  51.994                       C  
ATOM     66 1HBC Y6O A 308     -12.966 -35.112  52.157                       H  
ATOM     67 2HBC Y6O A 308     -12.377 -36.546  52.825                       H  
ATOM     68 CBD  Y6O A 308     -14.495 -36.727  52.169                       C  
ATOM     69 1HBD Y6O A 308     -14.879 -36.503  53.191                       H  
ATOM     70 2HBD Y6O A 308     -14.524 -37.841  52.207                       H  
ATOM     71 CBE  Y6O A 308     -15.468 -36.173  51.065                       C  
ATOM     72 HBE  Y6O A 308     -15.562 -35.068  51.183                       H  
ATOM     73 CBX  Y6O A 308     -16.859 -36.825  51.279                       C  
ATOM     74 1HBX Y6O A 308     -16.788 -37.938  51.296                       H  
ATOM     75 2HBX Y6O A 308     -17.507 -36.705  50.379                       H  
ATOM     76 CBY  Y6O A 308     -17.552 -36.287  52.546                       C  
ATOM     77 1HBY Y6O A 308     -18.552 -36.756  52.700                       H  
ATOM     78 2HBY Y6O A 308     -17.623 -35.174  52.529                       H  
ATOM     79 3HBY Y6O A 308     -16.904 -36.407  53.446                       H  
ATOM     80 CBF  Y6O A 308     -14.891 -36.491  49.630                       C  
ATOM     81 HBF  Y6O A 308     -14.934 -37.593  49.468                       H  
ATOM     82 OBG  Y6O A 308     -15.655 -35.847  48.591                       O  
ATOM     83 CBH  Y6O A 308     -16.515 -36.739  47.769                       C  
ATOM     84 HBH  Y6O A 308     -17.138 -37.339  48.473                       H  
ATOM     85 OBI  Y6O A 308     -15.832 -37.684  46.876                       O  
ATOM     86 CBJ  Y6O A 308     -14.996 -37.094  45.869                       C  
ATOM     87 HBJ  Y6O A 308     -14.205 -36.505  46.390                       H  
ATOM     88 CBK  Y6O A 308     -14.302 -38.214  45.090                       C  
ATOM     89 1HBK Y6O A 308     -13.653 -37.756  44.308                       H  
ATOM     90 2HBK Y6O A 308     -15.024 -38.951  44.667                       H  
ATOM     91 3HBK Y6O A 308     -13.742 -38.912  45.755                       H  
ATOM     92 CBL  Y6O A 308     -15.802 -36.105  44.961                       C  
ATOM     93 HBL  Y6O A 308     -15.070 -35.488  44.390                       H  
ATOM     94 OBM  Y6O A 308     -16.630 -36.808  44.010                       O  
ATOM     95 HBM  Y6O A 308     -17.119 -36.208  43.459                       H  
ATOM     96 CBN  Y6O A 308     -16.691 -35.136  45.814                       C  
ATOM     97 HBN  Y6O A 308     -16.021 -34.386  46.296                       H  
ATOM     98 OBO  Y6O A 308     -17.621 -34.428  44.968                       O  
ATOM     99 HBO  Y6O A 308     -18.160 -33.841  45.485                       H  
ATOM    100 CBP  Y6O A 308     -17.471 -35.877  46.935                       C  
ATOM    101 HBP  Y6O A 308     -18.242 -36.534  46.469                       H  
ATOM    102 OBQ  Y6O A 308     -18.113 -34.956  47.812                       O  
ATOM    103 HBQ  Y6O A 308     -18.705 -34.422  47.295                       H  
TER     104      Y6O A 308                                                      
CONECT    1    2    3    8   52                                                 
CONECT    2    1                                                                
CONECT    3    1    4    5   56                                                 
CONECT    4    3                                                                
CONECT    5    3    6   54    7                                                 
CONECT    6    5                                                                
CONECT    7    5                                                                
CONECT    8    1    9   35   36                                                 
CONECT    9    8                                                                
CONECT   10   11   12   13   25                                                 
CONECT   11   10                                                                
CONECT   12   10                                                                
CONECT   13   10   14   15   16                                                 
CONECT   14   13                                                                
CONECT   15   13                                                                
CONECT   16   13   17   18   19                                                 
CONECT   17   16                                                                
CONECT   18   16                                                                
CONECT   19   16   20   21   22                                                 
CONECT   20   19                                                                
CONECT   21   19                                                                
CONECT   22   19   23   24   25                                                 
CONECT   23   22                                                                
CONECT   24   22                                                                
CONECT   25   10   22   26   27                                                 
CONECT   26   25                                                                
CONECT   27   25   28   29   30                                                 
CONECT   28   27                                                                
CONECT   29   27                                                                
CONECT   30   27   31   32   35                                                 
CONECT   31   30                                                                
CONECT   32   30   33   34                                                      
CONECT   33   32                                                                
CONECT   34   32                                                                
CONECT   35    8   30                                                           
CONECT   36    8   37   38   57                                                 
CONECT   37   36                                                                
CONECT   38   36   39                                                           
CONECT   39   38   40   41                                                      
CONECT   40   39                                                                
CONECT   41   39   42   50                                                      
CONECT   42   41   43   44                                                      
CONECT   43   42                                                                
CONECT   44   42   45   46                                                      
CONECT   45   44                                                                
CONECT   46   44   47   48                                                      
CONECT   47   46                                                                
CONECT   48   46   50   49                                                      
CONECT   49   48                                                                
CONECT   50   41   48   51                                                      
CONECT   51   50                                                                
CONECT   52    1   53                                                           
CONECT   53   52                                                                
CONECT   54    5   55                                                           
CONECT   55   54                                                                
CONECT   56    3   57                                                           
CONECT   57   36   56   58   59                                                 
CONECT   58   57                                                                
CONECT   59   57   60                                                           
CONECT   60   59   61   62   80                                                 
CONECT   61   60                                                                
CONECT   62   60   63   64   65                                                 
CONECT   63   62                                                                
CONECT   64   62                                                                
CONECT   65   62   66   67   68                                                 
CONECT   66   65                                                                
CONECT   67   65                                                                
CONECT   68   65   69   70   71                                                 
CONECT   69   68                                                                
CONECT   70   68                                                                
CONECT   71   68   80   72   73                                                 
CONECT   72   71                                                                
CONECT   73   71   75   74   76                                                 
CONECT   74   73                                                                
CONECT   75   73                                                                
CONECT   76   73   77   78   79                                                 
CONECT   77   76                                                                
CONECT   78   76                                                                
CONECT   79   76                                                                
CONECT   80   60   71   82   81                                                 
CONECT   81   80                                                                
CONECT   82   80   83                                                           
CONECT   83   82   85   84  100                                                 
CONECT   84   83                                                                
CONECT   85   83   86                                                           
CONECT   86   85   87   88   92                                                 
CONECT   87   86                                                                
CONECT   88   86   89   90   91                                                 
CONECT   89   88                                                                
CONECT   90   88                                                                
CONECT   91   88                                                                
CONECT   92   86   93   94   96                                                 
CONECT   93   92                                                                
CONECT   94   92   95                                                           
CONECT   95   94                                                                
CONECT   96   92   97   98  100                                                 
CONECT   97   96                                                                
CONECT   98   96   99                                                           
CONECT   99   98                                                                
CONECT  100   83   96  101  102                                                 
CONECT  101  100                                                                
CONECT  102  100  103                                                           
CONECT  103  102                                                                
END                                                                             
