# Supplementary material for: Computational Pipeline for Accelerating the Design of Glycomimetics
Source: J Chem Inf Model. 2025 Nov 27;65(24):13374–85. doi: 10.1021/acs.jcim.5c02282 (PMC12728930; doi:10.1021/acs.jcim.5c02282)
Supplement: Supplementary file 2 [file ci5c02282_si_002.zip › gm_supp/Test/E-selectin/8r5m/output/natural_pdb2glycam.log]

OLDNAME   RENAMED   IFGLYCAM  G_TYPE    G_CHARGE  
C4        C4        YES       Cg        0.2030    
H4        H4        YES       H1        0.0000    
C5        C5        YES       Cg        0.1400    
H5        H5        YES       H1        0.0000    
C6        C6        YES       Cg        0.3190    
H61       H61       YES       H1        0.0000    
H62       H62       YES       H1        0.0000    
C3        C3        YES       Cg        0.2590    
H3        H3        YES       H1        0.0000    
CAA       CAA       NO        NONE      -0.0620   
1HAA      1HAA      NO        NONE      0.0330    
2HAA      2HAA      NO        NONE      0.0330    
CAB       CAB       NO        NONE      -0.0650   
1HAB      1HAB      NO        NONE      0.0330    
2HAB      2HAB      NO        NONE      0.0330    
CAC       CAC       NO        NONE      -0.0650   
1HAC      1HAC      NO        NONE      0.0330    
2HAC      2HAC      NO        NONE      0.0330    
CAD       CAD       NO        NONE      -0.0650   
1HAD      1HAD      NO        NONE      0.0330    
2HAD      2HAD      NO        NONE      0.0330    
CAE       CAE       NO        NONE      -0.0620   
1HAE      1HAE      NO        NONE      0.0330    
2HAE      2HAE      NO        NONE      0.0330    
CAF       CAF       NO        NONE      -0.0510   
HAF       HAF       NO        NONE      0.0400    
CAG       CAG       NO        NONE      -0.0280   
1HAG      1HAG      NO        NONE      0.0380    
2HAG      2HAG      NO        NONE      0.0380    
CAH       CAH       NO        NONE      0.1230    
HAH       HAH       NO        NONE      0.1000    
CAI       CAI       NO        NONE      0.2030    
OAK       OAK       NO        NONE      -0.6460   
OAJ       OAJ       NO        NONE      -0.6460   
O3        O3        YES       Os        -0.4550   
C2        C2        YES       Cg        0.3570    
H2        H2        YES       H1        0.0000    
O2        O2        YES       Os        -0.4880   
CBQ       CBQ       NO        NONE      0.2930    
OBX       OBX       NO        NONE      -0.2590   
CBU       CBU       NO        NONE      0.0390    
CBT       CBT       NO        NONE      -0.0670   
HBT       HBT       NO        NONE      0.0850    
CBS       CBS       NO        NONE      -0.0820   
HBS       HBS       NO        NONE      0.0830    
CBR       CBR       NO        NONE      -0.0830   
HBR       HBR       NO        NONE      0.0830    
CBW       CBW       NO        NONE      -0.0820   
HBW       HBW       NO        NONE      0.0830    
CBV       CBV       NO        NONE      -0.0670   
HBV       HBV       NO        NONE      0.0850    
O4        O4        YES       Oh        -0.6640   
H4        H4        YES       Ho        0.4370    
O6        O6        YES       Oh        -0.6930   
H6        H6        YES       Ho        0.4190    
O5        O5        YES       Os        -0.4020   
C1        C1        YES       Cg        0.3740    
H1        H1        YES       H2        0.0000    
O1        O1        NO        NONE      -0.3510   
CBA       CBA       NO        NONE      0.0670    
HBA       HBA       NO        NONE      0.0870    
CBB       CBB       NO        NONE      -0.0380   
1HBB      1HBB      NO        NONE      0.0360    
2HBB      2HBB      NO        NONE      0.0360    
CBC       CBC       NO        NONE      -0.0620   
1HBC      1HBC      NO        NONE      0.0330    
2HBC      2HBC      NO        NONE      0.0330    
CBD       CBD       NO        NONE      -0.0590   
1HBD      1HBD      NO        NONE      0.0330    
2HBD      2HBD      NO        NONE      0.0330    
CBE       CBE       NO        NONE      -0.0270   
HBE       HBE       NO        NONE      0.0440    
CBX       CBX       NO        NONE      -0.0630   
1HBX      1HBX      NO        NONE      0.0330    
2HBX      2HBX      NO        NONE      0.0330    
CBY       CBY       NO        NONE      -0.0760   
1HBY      1HBY      NO        NONE      0.0270    
2HBY      2HBY      NO        NONE      0.0270    
3HBY      3HBY      NO        NONE      0.0270    
CBF       CBF       NO        NONE      0.0700    
HBF       HBF       NO        NONE      0.0880    
OBG       OBG       NO        NONE      -0.3500   
CBH       CBH       YES       Cg        0.3990    
HBH       HBH       YES       H2        0.0000    
OBI       OBI       YES       Os        -0.4940   
CBJ       CBJ       YES       Cg        0.1870    
HBJ       HBJ       YES       H1        0.0000    
CBK       CBK       YES       Cg        0.0650   
1HBK      1HBK      YES       Hc        0.0000    
2HBK      2HBK      YES       Hc        0.0000    
3HBK      3HBK      YES       Hc        0.0000    
CBL       CBL       YES       Cg        0.2630    
HBL       HBL       YES       H1        0.0000    
OBM       OBM       YES       Oh        -0.7390   
HBM       HBM       YES       Ho        0.4470
CBN       CBN       YES       Cg        0.2280    
HBN       HBN       YES       H1        0.0000    
OBO       OBO       YES       Oh        -0.6930   
HBO       HBO       YES       Ho        0.4260    
CBP       CBP       YES       Cg        0.4560    
HBP       HBP       YES       H1        0.0000    
OBQ       OBQ       YES       Oh        -0.8040   
HBQ       HBQ       YES       Ho        0.4530    
