# Supplementary material for: Computational Pipeline for Accelerating the Design of Glycomimetics
Source: J Chem Inf Model. 2025 Nov 27;65(24):13374–85. doi: 10.1021/acs.jcim.5c02282 (PMC12728930; doi:10.1021/acs.jcim.5c02282)
Supplement: Supplementary file 2 [file ci5c02282_si_002.zip › gm_supp/Test/E-selectin/8r5m/output/natural_receptor.pdb]

TITLE     Generated by GMML                                                     
ATOM      1 N    TRP A   1     -10.966 -16.153  22.144                       N  
ATOM      2 CA   TRP A   1     -11.405 -16.149  23.542                       C  
ATOM      3 C    TRP A   1     -10.368 -15.583  24.474                       C  
ATOM      4 O    TRP A   1      -9.204 -15.490  24.097                       O  
ATOM      5 CB   TRP A   1     -11.836 -17.550  23.999                       C  
ATOM      6 CG   TRP A   1     -12.933 -18.149  23.172                       C  
ATOM      7 CD1  TRP A   1     -12.816 -19.186  22.289                       C  
ATOM      8 CD2  TRP A   1     -14.276 -17.648  23.030                       C  
ATOM      9 NE1  TRP A   1     -14.000 -19.372  21.615                       N  
ATOM     10 CE2  TRP A   1     -14.909 -18.430  22.032                       C  
ATOM     11 CE3  TRP A   1     -14.994 -16.583  23.616                       C  
ATOM     12 CZ2  TRP A   1     -16.245 -18.226  21.658                       C  
ATOM     13 CZ3  TRP A   1     -16.307 -16.369  23.230                       C  
ATOM     14 CH2  TRP A   1     -16.920 -17.187  22.266                       C  
ATOM     15 N    SER A   2     -10.798 -15.166  25.680                       N  
ATOM     16 CA   SER A   2      -9.934 -14.644  26.747                       C  
ATOM     17 C    SER A   2     -10.378 -15.241  28.060                       C  
ATOM     18 O    SER A   2     -11.572 -15.358  28.306                       O  
ATOM     19 CB   SER A   2      -9.976 -13.117  26.830                       C  
ATOM     20 OG   SER A   2      -9.802 -12.484  25.574                       O  
ATOM     21 N    TYR A   3      -9.418 -15.629  28.904                       N  
ATOM     22 CA   TYR A   3      -9.695 -16.251  30.187                       C  
ATOM     23 C    TYR A   3      -9.122 -15.477  31.346                       C  
ATOM     24 O    TYR A   3      -8.173 -14.717  31.188                       O  
ATOM     25 CB   TYR A   3      -9.230 -17.710  30.195                       C  
ATOM     26 CG   TYR A   3      -9.849 -18.526  29.085                       C  
ATOM     27 CD1  TYR A   3      -9.283 -18.547  27.812                       C  
ATOM     28 CD2  TYR A   3     -11.038 -19.234  29.289                       C  
ATOM     29 CE1  TYR A   3      -9.863 -19.275  26.773                       C  
ATOM     30 CE2  TYR A   3     -11.631 -19.956  28.254                       C  
ATOM     31 CZ   TYR A   3     -11.041 -19.967  26.993                       C  
ATOM     32 OH   TYR A   3     -11.566 -20.722  25.974                       O  
ATOM     33 N    ASN A   4      -9.719 -15.662  32.519                       N  
ATOM     34 CA   ASN A   4      -9.304 -15.023  33.749                       C  
ATOM     35 C    ASN A   4      -9.789 -15.888  34.882                       C  
ATOM     36 O    ASN A   4     -10.840 -16.518  34.791                       O  
ATOM     37 CB   ASN A   4      -9.940 -13.621  33.854                       C  
ATOM     38 CG   ASN A   4      -9.100 -12.529  34.498                       C  
ATOM     39 OD1  ASN A   4      -9.558 -11.867  35.440                       O  
ATOM     40 ND2  ASN A   4      -7.883 -12.312  33.956                       N  
ATOM     41 N    THR A   5      -9.026 -15.918  35.958                       N  
ATOM     42 CA   THR A   5      -9.387 -16.602  37.179                       C  
ATOM     43 C    THR A   5      -9.374 -15.609  38.322                       C  
ATOM     44 O    THR A   5      -8.699 -14.589  38.249                       O  
ATOM     45 CB   THR A   5      -8.462 -17.820  37.451                       C  
ATOM     46 OG1  THR A   5      -7.116 -17.391  37.621                       O  
ATOM     47 CG2  THR A   5      -8.517 -18.850  36.362                       C  
ATOM     48 N    SER A   6     -10.120 -15.916  39.388                       N  
ATOM     49 CA   SER A   6     -10.103 -15.174  40.637                       C  
ATOM     50 C    SER A   6      -8.835 -15.585  41.413                       C  
ATOM     51 O    SER A   6      -8.274 -16.683  41.200                       O  
ATOM     52 CB   SER A   6     -11.334 -15.514  41.467                       C  
ATOM     53 OG   SER A   6     -11.369 -16.884  41.845                       O  
ATOM     54 N    THR A   7      -8.408 -14.716  42.341                       N  
ATOM     55 CA   THR A   7      -7.272 -14.973  43.220                       C  
ATOM     56 C    THR A   7      -7.786 -15.706  44.474                       C  
ATOM     57 O    THR A   7      -7.166 -16.669  44.935                       O  
ATOM     58 CB   THR A   7      -6.586 -13.643  43.503                       C  
ATOM     59 OG1  THR A   7      -6.547 -12.922  42.272                       O  
ATOM     60 CG2  THR A   7      -5.179 -13.805  44.083                       C  
ATOM     61 N    GLU A   8      -8.955 -15.275  44.992                       N  
ATOM     62 CA   GLU A   8      -9.624 -15.872  46.166                       C  
ATOM     63 C    GLU A   8     -10.583 -17.001  45.742                       C  
ATOM     64 O    GLU A   8     -11.123 -16.987  44.637                       O  
ATOM     65 CB   GLU A   8     -10.405 -14.792  46.958                       C  
ATOM     66 CG   GLU A   8      -9.536 -13.883  47.830                       C  
ATOM     67 CD   GLU A   8      -9.542 -12.387  47.523                       C  
ATOM     68 OE1  GLU A   8      -9.893 -11.607  48.440                       O  
ATOM     69 OE2  GLU A   8      -9.135 -11.987  46.403                       O  
ATOM     70 N    ALA A   9     -10.784 -17.981  46.629                       N  
ATOM     71 CA   ALA A   9     -11.703 -19.089  46.408                       C  
ATOM     72 C    ALA A   9     -13.038 -18.634  46.950                       C  
ATOM     73 O    ALA A   9     -13.087 -17.952  47.975                       O  
ATOM     74 CB   ALA A   9     -11.222 -20.328  47.129                       C  
ATOM     75 N    MET A  10     -14.119 -18.927  46.231                       N  
ATOM     76 CA   MET A  10     -15.447 -18.451  46.620                       C  
ATOM     77 C    MET A  10     -16.532 -19.443  46.305                       C  
ATOM     78 O    MET A  10     -16.255 -20.478  45.690                       O  
ATOM     79 CB   MET A  10     -15.728 -17.077  45.977                       C  
ATOM     80 CG   MET A  10     -15.516 -17.043  44.445                       C  
ATOM     81 SD   MET A  10     -15.413 -15.396  43.744                       S  
ATOM     82 CE   MET A  10     -13.776 -14.919  44.226                       C  
ATOM     83 N    THR A  11     -17.772 -19.158  46.744                       N  
ATOM     84 CA   THR A  11     -18.904 -20.046  46.467                       C  
ATOM     85 C    THR A  11     -19.249 -19.981  44.928                       C  
ATOM     86 O    THR A  11     -18.705 -19.137  44.202                       O  
ATOM     87 CB   THR A  11     -20.137 -19.644  47.310                       C  
ATOM     88 OG1  THR A  11     -20.615 -18.375  46.877                       O  
ATOM     89 CG2  THR A  11     -19.880 -19.637  48.800                       C  
ATOM     90 N    TYR A  12     -20.171 -20.839  44.456                       N  
ATOM     91 CA   TYR A  12     -20.580 -20.793  43.072                       C  
ATOM     92 C    TYR A  12     -21.234 -19.472  42.733                       C  
ATOM     93 O    TYR A  12     -20.917 -18.906  41.692                       O  
ATOM     94 CB   TYR A  12     -21.514 -21.942  42.714                       C  
ATOM     95 CG   TYR A  12     -21.712 -22.062  41.221                       C  
ATOM     96 CD1  TYR A  12     -22.714 -21.343  40.567                       C  
ATOM     97 CD2  TYR A  12     -20.869 -22.854  40.451                       C  
ATOM     98 CE1  TYR A  12     -22.879 -21.428  39.184                       C  
ATOM     99 CE2  TYR A  12     -21.049 -22.977  39.076                       C  
ATOM    100 CZ   TYR A  12     -22.052 -22.258  38.443                       C  
ATOM    101 OH   TYR A  12     -22.204 -22.368  37.075                       O  
ATOM    102 N    ASP A  13     -22.146 -18.987  43.584                       N  
ATOM    103 CA   ASP A  13     -22.855 -17.726  43.360                       C  
ATOM    104 C    ASP A  13     -21.929 -16.510  43.350                       C  
ATOM    105 O    ASP A  13     -22.139 -15.589  42.549                       O  
ATOM    106 CB   ASP A  13     -24.006 -17.556  44.361                       C  
ATOM    107 CG   ASP A  13     -25.089 -18.612  44.240                       C  
ATOM    108 OD1  ASP A  13     -25.402 -19.015  43.100                       O  
ATOM    109 OD2  ASP A  13     -25.650 -19.009  45.282                       O  
ATOM    110 N    GLU A  14     -20.904 -16.515  44.226                       N  
ATOM    111 CA   GLU A  14     -19.889 -15.464  44.299                       C  
ATOM    112 C    GLU A  14     -19.010 -15.504  43.054                       C  
ATOM    113 O    GLU A  14     -18.673 -14.449  42.520                       O  
ATOM    114 CB   GLU A  14     -19.024 -15.616  45.552                       C  
ATOM    115 CG   GLU A  14     -19.660 -15.029  46.791                       C  
ATOM    116 CD   GLU A  14     -19.021 -15.368  48.124                       C  
ATOM    117 OE1  GLU A  14     -18.083 -16.199  48.172                       O  
ATOM    118 OE2  GLU A  14     -19.484 -14.795  49.136                       O  
ATOM    119 N    ALA A  15     -18.658 -16.729  42.590                       N  
ATOM    120 CA   ALA A  15     -17.857 -16.981  41.389                       C  
ATOM    121 C    ALA A  15     -18.575 -16.435  40.158                       C  
ATOM    122 O    ALA A  15     -17.939 -15.826  39.315                       O  
ATOM    123 CB   ALA A  15     -17.588 -18.475  41.237                       C  
ATOM    124 N    SER A  16     -19.902 -16.631  40.076                       N  
ATOM    125 CA   SER A  16     -20.720 -16.152  38.978                       C  
ATOM    126 C    SER A  16     -20.847 -14.624  39.042                       C  
ATOM    127 O    SER A  16     -20.790 -13.968  38.010                       O  
ATOM    128 CB   SER A  16     -22.081 -16.837  38.993                       C  
ATOM    129 OG   SER A  16     -22.959 -16.283  38.027                       O  
ATOM    130 N    ALA A  17     -20.935 -14.056  40.254                       N  
ATOM    131 CA   ALA A  17     -21.010 -12.601  40.461                       C  
ATOM    132 C    ALA A  17     -19.686 -11.955  40.084                       C  
ATOM    133 O    ALA A  17     -19.691 -10.878  39.500                       O  
ATOM    134 CB   ALA A  17     -21.334 -12.306  41.925                       C  
ATOM    135 N    TYR A  18     -18.554 -12.621  40.427                       N  
ATOM    136 CA   TYR A  18     -17.182 -12.203  40.141                       C  
ATOM    137 C    TYR A  18     -16.976 -12.021  38.639                       C  
ATOM    138 O    TYR A  18     -16.550 -10.947  38.204                       O  
ATOM    139 CB   TYR A  18     -16.161 -13.214  40.708                       C  
ATOM    140 CG   TYR A  18     -14.714 -12.834  40.435                       C  
ATOM    141 CD1  TYR A  18     -14.062 -11.879  41.216                       C  
ATOM    142 CD2  TYR A  18     -14.021 -13.373  39.354                       C  
ATOM    143 CE1  TYR A  18     -12.749 -11.491  40.942                       C  
ATOM    144 CE2  TYR A  18     -12.704 -12.997  39.076                       C  
ATOM    145 CZ   TYR A  18     -12.062 -12.084  39.898                       C  
ATOM    146 OH   TYR A  18     -10.766 -11.704  39.655                       O  
ATOM    147 N    CYX A  19     -17.279 -13.081  37.853                       N  
ATOM    148 CA   CYX A  19     -17.128 -13.080  36.404                       C  
ATOM    149 C    CYX A  19     -17.954 -11.967  35.804                       C  
ATOM    150 O    CYX A  19     -17.427 -11.172  35.034                       O  
ATOM    151 CB   CYX A  19     -17.492 -14.436  35.796                       C  
ATOM    152 SG   CYX A  19     -16.372 -15.782  36.238                       S  
ATOM    153 N    GLN A  20     -19.244 -11.889  36.187                       N  
ATOM    154 CA   GLN A  20     -20.174 -10.903  35.645                       C  
ATOM    155 C    GLN A  20     -19.850  -9.476  36.049                       C  
ATOM    156 O    GLN A  20     -20.175  -8.556  35.288                       O  
ATOM    157 CB   GLN A  20     -21.617 -11.273  35.965                       C  
ATOM    158 CG   GLN A  20     -22.014 -12.565  35.268                       C  
ATOM    159 CD   GLN A  20     -23.457 -12.920  35.469                       C  
ATOM    160 OE1  GLN A  20     -24.338 -12.058  35.515                       O  
ATOM    161 NE2  GLN A  20     -23.728 -14.211  35.533                       N  
ATOM    162 N    GLN A  21     -19.156  -9.287  37.191                       N  
ATOM    163 CA   GLN A  21     -18.736  -7.942  37.600                       C  
ATOM    164 C    GLN A  21     -17.584  -7.463  36.709                       C  
ATOM    165 O    GLN A  21     -17.503  -6.271  36.414                       O  
ATOM    166 CB   GLN A  21     -18.375  -7.874  39.088                       C  
ATOM    167 CG   GLN A  21     -18.572  -6.464  39.687                       C  
ATOM    168 CD   GLN A  21     -18.290  -6.380  41.178                       C  
ATOM    169 OE1  GLN A  21     -18.176  -7.391  41.890                       O  
ATOM    170 NE2  GLN A  21     -18.175  -5.157  41.691                       N  
ATOM    171 N    ARG A  22     -16.753  -8.416  36.221                       N  
ATOM    172 CA   ARG A  22     -15.612  -8.179  35.339                       C  
ATOM    173 C    ARG A  22     -15.999  -8.238  33.855                       C  
ATOM    174 O    ARG A  22     -15.107  -8.249  32.988                       O  
ATOM    175 CB   ARG A  22     -14.444  -9.131  35.650                       C  
ATOM    176 CG   ARG A  22     -13.872  -9.025  37.072                       C  
ATOM    177 CD   ARG A  22     -12.528  -9.725  37.226                       C  
ATOM    178 NE   ARG A  22     -11.492  -9.137  36.371                       N  
ATOM    179 CZ   ARG A  22     -10.593  -8.239  36.764                       C  
ATOM    180 NH1  ARG A  22      -9.703  -7.763  35.902                       N  
ATOM    181 NH2  ARG A  22     -10.571  -7.813  38.022                       N  
ATOM    182 N    TYR A  23     -17.329  -8.173  33.559                       N  
ATOM    183 CA   TYR A  23     -17.932  -8.188  32.212                       C  
ATOM    184 C    TYR A  23     -17.666  -9.530  31.458                       C  
ATOM    185 O    TYR A  23     -17.592  -9.562  30.234                       O  
ATOM    186 CB   TYR A  23     -17.524  -6.937  31.390                       C  
ATOM    187 CG   TYR A  23     -17.760  -5.628  32.117                       C  
ATOM    188 CD1  TYR A  23     -18.990  -4.976  32.047                       C  
ATOM    189 CD2  TYR A  23     -16.763  -5.055  32.906                       C  
ATOM    190 CE1  TYR A  23     -19.222  -3.792  32.754                       C  
ATOM    191 CE2  TYR A  23     -16.986  -3.878  33.618                       C  
ATOM    192 CZ   TYR A  23     -18.214  -3.247  33.535                       C  
ATOM    193 OH   TYR A  23     -18.426  -2.088  34.241                       O  
ATOM    194 N    THR A  24     -17.551 -10.626  32.209                       N  
ATOM    195 CA   THR A  24     -17.264 -11.996  31.737                       C  
ATOM    196 C    THR A  24     -18.313 -12.995  32.329                       C  
ATOM    197 O    THR A  24     -19.273 -12.578  32.977                       O  
ATOM    198 CB   THR A  24     -15.765 -12.391  32.065                       C  
ATOM    199 OG1  THR A  24     -15.527 -12.434  33.474                       O  
ATOM    200 CG2  THR A  24     -14.750 -11.463  31.453                       C  
ATOM    201 N    HIS A  25     -18.137 -14.300  32.091                       N  
ATOM    202 CA   HIS A  25     -19.024 -15.362  32.590                       C  
ATOM    203 C    HIS A  25     -18.208 -16.581  32.883                       C  
ATOM    204 O    HIS A  25     -17.140 -16.717  32.314                       O  
ATOM    205 CB   HIS A  25     -20.083 -15.726  31.553                       C  
ATOM    206 CG   HIS A  25     -21.010 -14.603  31.232                       C  
ATOM    207 ND1  HIS A  25     -20.771 -13.751  30.144                       N  
ATOM    208 CD2  HIS A  25     -22.139 -14.204  31.862                       C  
ATOM    209 CE1  HIS A  25     -21.765 -12.875  30.159                       C  
ATOM    210 NE2  HIS A  25     -22.630 -13.126  31.152                       N  
ATOM    211 N    LEU A  26     -18.710 -17.485  33.740                       N  
ATOM    212 CA   LEU A  26     -18.042 -18.757  34.032                       C  
ATOM    213 C    LEU A  26     -17.918 -19.532  32.709                       C  
ATOM    214 O    LEU A  26     -18.842 -19.441  31.890                       O  
ATOM    215 CB   LEU A  26     -18.815 -19.550  35.094                       C  
ATOM    216 CG   LEU A  26     -18.617 -19.100  36.581                       C  
ATOM    217 CD1  LEU A  26     -19.599 -19.770  37.514                       C  
ATOM    218 CD2  LEU A  26     -17.180 -19.354  37.083                       C  
ATOM    219 N    VAL A  27     -16.753 -20.208  32.455                       N  
ATOM    220 CA   VAL A  27     -16.513 -20.964  31.211                       C  
ATOM    221 C    VAL A  27     -17.709 -21.880  30.846                       C  
ATOM    222 O    VAL A  27     -18.146 -22.706  31.651                       O  
ATOM    223 CB   VAL A  27     -15.167 -21.731  31.123                       C  
ATOM    224 CG1  VAL A  27     -13.993 -20.781  31.031                       C  
ATOM    225 CG2  VAL A  27     -14.985 -22.678  32.279                       C  
ATOM    226 N    ALA A  28     -18.232 -21.664  29.615                       N  
ATOM    227 CA   ALA A  28     -19.381 -22.306  28.967                       C  
ATOM    228 C    ALA A  28     -19.008 -23.114  27.720                       C  
ATOM    229 O    ALA A  28     -19.887 -23.729  27.115                       O  
ATOM    230 CB   ALA A  28     -20.408 -21.247  28.597                       C  
ATOM    231 N    ILE A  29     -17.747 -23.063  27.281                       N  
ATOM    232 CA   ILE A  29     -17.308 -23.852  26.125                       C  
ATOM    233 C    ILE A  29     -16.609 -25.039  26.755                       C  
ATOM    234 O    ILE A  29     -15.907 -24.866  27.757                       O  
ATOM    235 CB   ILE A  29     -16.356 -23.066  25.163                       C  
ATOM    236 CG1  ILE A  29     -16.977 -21.731  24.681                       C  
ATOM    237 CG2  ILE A  29     -15.875 -23.937  23.969                       C  
ATOM    238 CD1  ILE A  29     -15.966 -20.677  24.402                       C  
ATOM    239 N    GLN A  30     -16.823 -26.240  26.232                       N  
ATOM    240 CA   GLN A  30     -16.131 -27.382  26.814                       C  
ATOM    241 C    GLN A  30     -15.589 -28.266  25.714                       C  
ATOM    242 O    GLN A  30     -15.923 -29.447  25.594                       O  
ATOM    243 CB   GLN A  30     -16.983 -28.118  27.873                       C  
ATOM    244 CG   GLN A  30     -17.089 -27.360  29.208                       C  
ATOM    245 CD   GLN A  30     -15.799 -27.286  29.987                       C  
ATOM    246 OE1  GLN A  30     -15.277 -28.296  30.456                       O  
ATOM    247 NE2  GLN A  30     -15.279 -26.085  30.185                       N  
ATOM    248 N    ASN A  31     -14.741 -27.654  24.903                       N  
ATOM    249 CA   ASN A  31     -14.040 -28.242  23.778                       C  
ATOM    250 C    ASN A  31     -12.823 -28.991  24.306                       C  
ATOM    251 O    ASN A  31     -12.327 -28.672  25.387                       O  
ATOM    252 CB   ASN A  31     -13.578 -27.115  22.846                       C  
ATOM    253 CG   ASN A  31     -13.335 -27.557  21.436                       C  
ATOM    254 OD1  ASN A  31     -12.588 -28.508  21.160                       O  
ATOM    255 ND2  ASN A  31     -13.942 -26.849  20.503                       N  
ATOM    256 N    LYS A  32     -12.329 -29.961  23.528                       N  
ATOM    257 CA   LYS A  32     -11.141 -30.768  23.832                       C  
ATOM    258 C    LYS A  32      -9.934 -29.823  23.838                       C  
ATOM    259 O    LYS A  32      -9.130 -29.863  24.777                       O  
ATOM    260 CB   LYS A  32     -10.980 -31.897  22.763                       C  
ATOM    261 CG   LYS A  32      -9.639 -32.648  22.764                       C  
ATOM    262 CD   LYS A  32      -9.345 -33.340  21.426                       C  
ATOM    263 CE   LYS A  32      -9.715 -34.805  21.433                       C  
ATOM    264 NZ   LYS A  32      -9.253 -35.508  20.204                       N  
ATOM    265 N    GLU A  33      -9.843 -28.957  22.796                       N  
ATOM    266 CA   GLU A  33      -8.768 -27.984  22.629                       C  
ATOM    267 C    GLU A  33      -8.765 -26.924  23.743                       C  
ATOM    268 O    GLU A  33      -7.677 -26.519  24.160                       O  
ATOM    269 CB   GLU A  33      -8.758 -27.359  21.211                       C  
ATOM    270 CG   GLU A  33      -9.919 -26.430  20.870                       C  
ATOM    271 CD   GLU A  33      -9.930 -25.902  19.448                       C  
ATOM    272 OE1  GLU A  33     -10.654 -26.487  18.610                       O  
ATOM    273 OE2  GLU A  33      -9.233 -24.896  19.176                       O  
ATOM    274 N    GLU A  34      -9.964 -26.519  24.255                       N  
ATOM    275 CA   GLU A  34     -10.107 -25.531  25.334                       C  
ATOM    276 C    GLU A  34      -9.577 -26.041  26.667                       C  
ATOM    277 O    GLU A  34      -8.812 -25.328  27.322                       O  
ATOM    278 CB   GLU A  34     -11.552 -25.042  25.476                       C  
ATOM    279 CG   GLU A  34     -11.660 -23.867  26.433                       C  
ATOM    280 CD   GLU A  34     -12.881 -23.839  27.326                       C  
ATOM    281 OE1  GLU A  34     -13.712 -22.919  27.147                       O  
ATOM    282 OE2  GLU A  34     -12.984 -24.700  28.232                       O  
ATOM    283 N    ILE A  35      -9.978 -27.275  27.055                       N  
ATOM    284 CA   ILE A  35      -9.558 -27.952  28.291                       C  
ATOM    285 C    ILE A  35      -8.033 -28.143  28.279                       C  
ATOM    286 O    ILE A  35      -7.380 -27.896  29.293                       O  
ATOM    287 CB   ILE A  35     -10.310 -29.303  28.495                       C  
ATOM    288 CG1  ILE A  35     -11.843 -29.148  28.611                       C  
ATOM    289 CG2  ILE A  35      -9.769 -30.066  29.691                       C  
ATOM    290 CD1  ILE A  35     -12.352 -27.849  29.338                       C  
ATOM    291 N    GLU A  36      -7.482 -28.575  27.123                       N  
ATOM    292 CA   GLU A  36      -6.060 -28.783  26.878                       C  
ATOM    293 C    GLU A  36      -5.314 -27.463  27.104                       C  
ATOM    294 O    GLU A  36      -4.335 -27.445  27.843                       O  
ATOM    295 CB   GLU A  36      -5.873 -29.280  25.429                       C  
ATOM    296 CG   GLU A  36      -4.509 -29.877  25.107                       C  
ATOM    297 CD   GLU A  36      -4.271 -30.177  23.633                       C  
ATOM    298 OE1  GLU A  36      -5.100 -30.894  23.024                       O  
ATOM    299 OE2  GLU A  36      -3.231 -29.725  23.097                       O  
ATOM    300 N    TYR A  37      -5.822 -26.359  26.524                       N  
ATOM    301 CA   TYR A  37      -5.292 -24.999  26.685                       C  
ATOM    302 C    TYR A  37      -5.354 -24.534  28.154                       C  
ATOM    303 O    TYR A  37      -4.344 -24.067  28.686                       O  
ATOM    304 CB   TYR A  37      -6.049 -24.018  25.766                       C  
ATOM    305 CG   TYR A  37      -5.642 -22.569  25.948                       C  
ATOM    306 CD1  TYR A  37      -4.447 -22.086  25.419                       C  
ATOM    307 CD2  TYR A  37      -6.433 -21.688  26.681                       C  
ATOM    308 CE1  TYR A  37      -4.027 -20.782  25.658                       C  
ATOM    309 CE2  TYR A  37      -6.041 -20.371  26.893                       C  
ATOM    310 CZ   TYR A  37      -4.833 -19.919  26.387                       C  
ATOM    311 OH   TYR A  37      -4.450 -18.597  26.571                       O  
ATOM    312 N    LEU A  38      -6.537 -24.664  28.800                       N  
ATOM    313 CA   LEU A  38      -6.756 -24.248  30.180                       C  
ATOM    314 C    LEU A  38      -5.944 -25.042  31.167                       C  
ATOM    315 O    LEU A  38      -5.471 -24.478  32.151                       O  
ATOM    316 CB   LEU A  38      -8.237 -24.283  30.543                       C  
ATOM    317 CG   LEU A  38      -9.102 -23.149  29.984                       C  
ATOM    318 CD1  LEU A  38     -10.539 -23.426  30.222                       C  
ATOM    319 CD2  LEU A  38      -8.733 -21.816  30.588                       C  
ATOM    320 N    ASN A  39      -5.738 -26.341  30.912                       N  
ATOM    321 CA   ASN A  39      -4.903 -27.141  31.802                       C  
ATOM    322 C    ASN A  39      -3.431 -26.709  31.738                       C  
ATOM    323 O    ASN A  39      -2.746 -26.749  32.762                       O  
ATOM    324 CB   ASN A  39      -5.046 -28.640  31.548                       C  
ATOM    325 CG   ASN A  39      -4.543 -29.435  32.716                       C  
ATOM    326 OD1  ASN A  39      -5.208 -29.563  33.750                       O  
ATOM    327 ND2  ASN A  39      -3.310 -29.881  32.611                       N  
ATOM    328 N    SER A  40      -2.967 -26.270  30.559                       N  
ATOM    329 CA   SER A  40      -1.601 -25.790  30.375                       C  
ATOM    330 C    SER A  40      -1.339 -24.358  30.919                       C  
ATOM    331 O    SER A  40      -0.181 -24.052  31.218                       O  
ATOM    332 CB   SER A  40      -1.183 -25.884  28.910                       C  
ATOM    333 OG   SER A  40      -1.726 -24.825  28.141                       O  
ATOM    334 N    ILE A  41      -2.375 -23.475  31.023                       N  
ATOM    335 CA   ILE A  41      -2.130 -22.098  31.465                       C  
ATOM    336 C    ILE A  41      -2.519 -21.833  32.921                       C  
ATOM    337 O    ILE A  41      -1.997 -20.873  33.516                       O  
ATOM    338 CB   ILE A  41      -2.736 -21.023  30.531                       C  
ATOM    339 CG1  ILE A  41      -4.277 -21.066  30.488                       C  
ATOM    340 CG2  ILE A  41      -2.125 -21.098  29.137                       C  
ATOM    341 CD1  ILE A  41      -4.908 -19.715  30.252                       C  
ATOM    342 N    LEU A  42      -3.445 -22.641  33.486                       N  
ATOM    343 CA   LEU A  42      -3.901 -22.429  34.852                       C  
ATOM    344 C    LEU A  42      -3.054 -23.144  35.864                       C  
ATOM    345 O    LEU A  42      -2.708 -24.315  35.687                       O  
ATOM    346 CB   LEU A  42      -5.368 -22.813  35.056                       C  
ATOM    347 CG   LEU A  42      -6.431 -22.292  34.090                       C  
ATOM    348 CD1  LEU A  42      -7.813 -22.792  34.515                       C  
ATOM    349 CD2  LEU A  42      -6.399 -20.776  33.958                       C  
ATOM    350 N    SER A  43      -2.779 -22.445  36.967                       N  
ATOM    351 CA   SER A  43      -2.016 -22.928  38.102                       C  
ATOM    352 C    SER A  43      -2.824 -23.961  38.882                       C  
ATOM    353 O    SER A  43      -4.060 -24.008  38.761                       O  
ATOM    354 CB   SER A  43      -1.664 -21.764  39.024                       C  
ATOM    355 OG   SER A  43      -0.972 -20.740  38.326                       O  
ATOM    356 N    TYR A  44      -2.127 -24.781  39.707                       N  
ATOM    357 CA   TYR A  44      -2.798 -25.756  40.521                       C  
ATOM    358 C    TYR A  44      -3.453 -25.082  41.725                       C  
ATOM    359 O    TYR A  44      -2.909 -24.138  42.312                       O  
ATOM    360 CB   TYR A  44      -1.873 -26.912  40.919                       C  
ATOM    361 CG   TYR A  44      -2.597 -28.008  41.679                       C  
ATOM    362 CD1  TYR A  44      -3.393 -28.937  41.013                       C  
ATOM    363 CD2  TYR A  44      -2.533 -28.080  43.068                       C  
ATOM    364 CE1  TYR A  44      -4.087 -29.929  41.706                       C  
ATOM    365 CE2  TYR A  44      -3.229 -29.063  43.776                       C  
ATOM    366 CZ   TYR A  44      -4.007 -29.988  43.090                       C  
ATOM    367 OH   TYR A  44      -4.706 -30.953  43.790                       O  
ATOM    368 N    SER A  45      -4.675 -25.539  42.020                       N  
ATOM    369 CA   SER A  45      -5.499 -25.141  43.145                       C  
ATOM    370 C    SER A  45      -6.112 -26.428  43.633                       C  
ATOM    371 O    SER A  45      -6.673 -27.158  42.808                       O  
ATOM    372 CB   SER A  45      -6.593 -24.170  42.715                       C  
ATOM    373 OG   SER A  45      -7.467 -23.864  43.793                       O  
ATOM    374 N    PRO A  46      -5.975 -26.763  44.937                       N  
ATOM    375 CA   PRO A  46      -6.568 -28.026  45.424                       C  
ATOM    376 C    PRO A  46      -8.103 -27.977  45.495                       C  
ATOM    377 O    PRO A  46      -8.757 -29.028  45.424                       O  
ATOM    378 CB   PRO A  46      -5.881 -28.251  46.776                       C  
ATOM    379 CG   PRO A  46      -5.455 -26.886  47.234                       C  
ATOM    380 CD   PRO A  46      -5.302 -26.007  46.020                       C  
ATOM    381 N    SER A  47      -8.683 -26.746  45.582                       N  
ATOM    382 CA   SER A  47     -10.141 -26.531  45.606                       C  
ATOM    383 C    SER A  47     -10.704 -26.589  44.181                       C  
ATOM    384 O    SER A  47     -11.915 -26.716  43.994                       O  
ATOM    385 CB   SER A  47     -10.472 -25.191  46.250                       C  
ATOM    386 OG   SER A  47     -10.060 -24.093  45.452                       O  
ATOM    387 N    TYR A  48      -9.796 -26.519  43.175                       N  
ATOM    388 CA   TYR A  48     -10.060 -26.527  41.740                       C  
ATOM    389 C    TYR A  48     -10.853 -25.305  41.336                       C  
ATOM    390 O    TYR A  48     -10.790 -24.299  42.037                       O  
ATOM    391 CB   TYR A  48     -10.660 -27.856  41.265                       C  
ATOM    392 CG   TYR A  48      -9.706 -29.004  41.512                       C  
ATOM    393 CD1  TYR A  48      -8.562 -29.164  40.733                       C  
ATOM    394 CD2  TYR A  48      -9.893 -29.874  42.585                       C  
ATOM    395 CE1  TYR A  48      -7.651 -30.177  40.993                       C  
ATOM    396 CE2  TYR A  48      -8.972 -30.878  42.868                       C  
ATOM    397 CZ   TYR A  48      -7.859 -31.032  42.061                       C  
ATOM    398 OH   TYR A  48      -6.927 -32.000  42.333                       O  
ATOM    399 N    TYR A  49     -11.555 -25.369  40.197                       N  
ATOM    400 CA   TYR A  49     -12.267 -24.242  39.594                       C  
ATOM    401 C    TYR A  49     -13.723 -24.499  39.323                       C  
ATOM    402 O    TYR A  49     -14.069 -25.562  38.835                       O  
ATOM    403 CB   TYR A  49     -11.595 -23.897  38.254                       C  
ATOM    404 CG   TYR A  49     -10.153 -23.449  38.378                       C  
ATOM    405 CD1  TYR A  49      -9.116 -24.379  38.462                       C  
ATOM    406 CD2  TYR A  49      -9.822 -22.098  38.413                       C  
ATOM    407 CE1  TYR A  49      -7.795 -23.973  38.635                       C  
ATOM    408 CE2  TYR A  49      -8.503 -21.685  38.535                       C  
ATOM    409 CZ   TYR A  49      -7.490 -22.625  38.657                       C  
ATOM    410 OH   TYR A  49      -6.180 -22.223  38.795                       O  
ATOM    411 N    TRP A  50     -14.565 -23.486  39.545                       N  
ATOM    412 CA   TRP A  50     -15.987 -23.526  39.194                       C  
ATOM    413 C    TRP A  50     -16.170 -23.262  37.679                       C  
ATOM    414 O    TRP A  50     -15.489 -22.409  37.117                       O  
ATOM    415 CB   TRP A  50     -16.778 -22.457  39.944                       C  
ATOM    416 CG   TRP A  50     -16.997 -22.684  41.415                       C  
ATOM    417 CD1  TRP A  50     -16.806 -21.768  42.407                       C  
ATOM    418 CD2  TRP A  50     -17.689 -23.793  42.020                       C  
ATOM    419 NE1  TRP A  50     -17.233 -22.276  43.613                       N  
ATOM    420 CE2  TRP A  50     -17.767 -23.529  43.408                       C  
ATOM    421 CE3  TRP A  50     -18.197 -25.010  41.536                       C  
ATOM    422 CZ2  TRP A  50     -18.367 -24.420  44.308                       C  
ATOM    423 CZ3  TRP A  50     -18.744 -25.910  42.439                       C  
ATOM    424 CH2  TRP A  50     -18.868 -25.591  43.795                       C  
ATOM    425 N    ILE A  51     -17.119 -23.973  37.035                       N  
ATOM    426 CA   ILE A  51     -17.428 -23.794  35.620                       C  
ATOM    427 C    ILE A  51     -18.934 -23.493  35.437                       C  
ATOM    428 O    ILE A  51     -19.712 -23.662  36.381                       O  
ATOM    429 CB   ILE A  51     -16.883 -24.954  34.730                       C  
ATOM    430 CG1  ILE A  51     -17.476 -26.337  35.080                       C  
ATOM    431 CG2  ILE A  51     -15.361 -24.988  34.761                       C  
ATOM    432 CD1  ILE A  51     -17.437 -27.299  33.929                       C  
ATOM    433 N    GLY A  52     -19.316 -23.051  34.234                       N  
ATOM    434 CA   GLY A  52     -20.673 -22.614  33.909                       C  
ATOM    435 C    GLY A  52     -21.758 -23.652  33.751                       C  
ATOM    436 O    GLY A  52     -22.646 -23.469  32.928                       O  
ATOM    437 N    ILE A  53     -21.750 -24.694  34.594                       N  
ATOM    438 CA   ILE A  53     -22.734 -25.773  34.546                       C  
ATOM    439 C    ILE A  53     -23.299 -26.019  35.928                       C  
ATOM    440 O    ILE A  53     -22.539 -26.182  36.881                       O  
ATOM    441 CB   ILE A  53     -22.125 -27.086  33.972                       C  
ATOM    442 CG1  ILE A  53     -21.442 -26.858  32.613                       C  
ATOM    443 CG2  ILE A  53     -23.164 -28.229  33.902                       C  
ATOM    444 CD1  ILE A  53     -20.653 -28.033  32.104                       C  
ATOM    445 N    ARG A  54     -24.631 -26.101  36.004                       N  
ATOM    446 CA   ARG A  54     -25.277 -26.409  37.304                       C  
ATOM    447 C    ARG A  54     -26.522 -27.278  37.094                       C  
ATOM    448 O    ARG A  54     -26.998 -27.362  35.946                       O  
ATOM    449 CB   ARG A  54     -25.579 -25.120  38.076                       C  
ATOM    450 CG   ARG A  54     -26.973 -24.548  37.865                       C  
ATOM    451 CD   ARG A  54     -27.093 -23.280  38.685                       C  
ATOM    452 NE   ARG A  54     -26.476 -23.453  39.993                       N  
ATOM    453 CZ   ARG A  54     -26.319 -22.486  40.889                       C  
ATOM    454 NH1  ARG A  54     -26.735 -21.260  40.620                       N  
ATOM    455 NH2  ARG A  54     -25.744 -22.746  42.049                       N  
ATOM    456 N    LYS A  55     -27.011 -27.905  38.161                       N  
ATOM    457 CA   LYS A  55     -28.176 -28.782  38.143                       C  
ATOM    458 C    LYS A  55     -29.450 -28.001  38.439                       C  
ATOM    459 O    LYS A  55     -29.541 -27.315  39.456                       O  
ATOM    460 CB   LYS A  55     -27.970 -29.942  39.134                       C  
ATOM    461 CG   LYS A  55     -28.920 -31.101  38.934                       C  
ATOM    462 CD   LYS A  55     -28.501 -32.346  39.655                       C  
ATOM    463 CE   LYS A  55     -28.704 -32.239  41.125                       C  
ATOM    464 NZ   LYS A  55     -27.595 -32.892  41.889                       N  
ATOM    465 N    VAL A  56     -30.427 -28.107  37.529                       N  
ATOM    466 CA   VAL A  56     -31.751 -27.470  37.588                       C  
ATOM    467 C    VAL A  56     -32.792 -28.575  37.328                       C  
ATOM    468 O    VAL A  56     -32.649 -29.305  36.343                       O  
ATOM    469 CB   VAL A  56     -31.852 -26.306  36.567                       C  
ATOM    470 CG1  VAL A  56     -33.198 -25.591  36.669                       C  
ATOM    471 CG2  VAL A  56     -30.699 -25.313  36.751                       C  
ATOM    472 N    ASN A  57     -33.809 -28.742  38.244                       N  
ATOM    473 CA   ASN A  57     -34.859 -29.785  38.144                       C  
ATOM    474 C    ASN A  57     -34.216 -31.172  37.942                       C  
ATOM    475 O    ASN A  57     -34.772 -32.004  37.232                       O  
ATOM    476 CB   ASN A  57     -35.811 -29.512  36.960                       C  
ATOM    477 CG   ASN A  57     -36.816 -28.404  37.103                       C  
ATOM    478 OD1  ASN A  57     -36.707 -27.565  37.981                       O  
ATOM    479 ND2  ASN A  57     -37.780 -28.337  36.164                       N  
ATOM    480 N    ASN A  58     -33.019 -31.390  38.510                       N  
ATOM    481 CA   ASN A  58     -32.256 -32.640  38.421                       C  
ATOM    482 C    ASN A  58     -31.521 -32.848  37.107                       C  
ATOM    483 O    ASN A  58     -30.941 -33.917  36.919                       O  
ATOM    484 CB   ASN A  58     -33.114 -33.883  38.739                       C  
ATOM    485 CG   ASN A  58     -33.230 -34.144  40.205                       C  
ATOM    486 OD1  ASN A  58     -34.159 -33.671  40.857                       O  
ATOM    487 ND2  ASN A  58     -32.268 -34.875  40.753                       N  
ATOM    488 N    VAL A  59     -31.522 -31.857  36.203                       N  
ATOM    489 CA   VAL A  59     -30.811 -31.987  34.922                       C  
ATOM    490 C    VAL A  59     -29.648 -30.988  34.861                       C  
ATOM    491 O    VAL A  59     -29.765 -29.867  35.354                       O  
ATOM    492 CB   VAL A  59     -31.703 -31.977  33.638                       C  
ATOM    493 CG1  VAL A  59     -30.867 -31.994  32.362                       C  
ATOM    494 CG2  VAL A  59     -32.714 -33.102  33.618                       C  
ATOM    495 N    TRP A  60     -28.517 -31.424  34.289                       N  
ATOM    496 CA   TRP A  60     -27.318 -30.598  34.147                       C  
ATOM    497 C    TRP A  60     -27.461 -29.649  32.984                       C  
ATOM    498 O    TRP A  60     -27.741 -30.083  31.868                       O  
ATOM    499 CB   TRP A  60     -26.049 -31.450  34.069                       C  
ATOM    500 CG   TRP A  60     -25.826 -32.233  35.328                       C  
ATOM    501 CD1  TRP A  60     -26.185 -33.528  35.563                       C  
ATOM    502 CD2  TRP A  60     -25.344 -31.716  36.576                       C  
ATOM    503 NE1  TRP A  60     -25.934 -33.858  36.878                       N  
ATOM    504 CE2  TRP A  60     -25.417 -32.762  37.523                       C  
ATOM    505 CE3  TRP A  60     -24.859 -30.467  36.987                       C  
ATOM    506 CZ2  TRP A  60     -24.946 -32.616  38.833                       C  
ATOM    507 CZ3  TRP A  60     -24.442 -30.305  38.298                       C  
ATOM    508 CH2  TRP A  60     -24.490 -31.367  39.206                       C  
ATOM    509 N    VAL A  61     -27.357 -28.330  33.261                       N  
ATOM    510 CA   VAL A  61     -27.535 -27.304  32.229                       C  
ATOM    511 C    VAL A  61     -26.346 -26.349  32.123                       C  
ATOM    512 O    VAL A  61     -25.627 -26.185  33.108                       O  
ATOM    513 CB   VAL A  61     -28.868 -26.508  32.390                       C  
ATOM    514 CG1  VAL A  61     -30.066 -27.435  32.519                       C  
ATOM    515 CG2  VAL A  61     -28.809 -25.520  33.558                       C  
ATOM    516 N    TRP A  62     -26.192 -25.670  30.957                       N  
ATOM    517 CA   TRP A  62     -25.238 -24.588  30.784                       C  
ATOM    518 C    TRP A  62     -25.971 -23.437  31.434                       C  
ATOM    519 O    TRP A  62     -27.092 -23.133  30.986                       O  
ATOM    520 CB   TRP A  62     -25.065 -24.243  29.290                       C  
ATOM    521 CG   TRP A  62     -24.359 -25.290  28.516                       C  
ATOM    522 CD1  TRP A  62     -24.906 -26.159  27.620                       C  
ATOM    523 CD2  TRP A  62     -22.993 -25.665  28.664                       C  
ATOM    524 NE1  TRP A  62     -23.956 -27.038  27.179                       N  
ATOM    525 CE2  TRP A  62     -22.761 -26.745  27.788                       C  
ATOM    526 CE3  TRP A  62     -21.937 -25.204  29.477                       C  
ATOM    527 CZ2  TRP A  62     -21.513 -27.367  27.686                       C  
ATOM    528 CZ3  TRP A  62     -20.697 -25.808  29.364                       C  
ATOM    529 CH2  TRP A  62     -20.496 -26.882  28.482                       C  
ATOM    530 N    VAL A  63     -25.382 -22.799  32.468                       N  
ATOM    531 CA   VAL A  63     -26.084 -21.732  33.193                       C  
ATOM    532 C    VAL A  63     -26.391 -20.505  32.315                       C  
ATOM    533 O    VAL A  63     -27.478 -19.938  32.410                       O  
ATOM    534 CB   VAL A  63     -25.423 -21.326  34.550                       C  
ATOM    535 CG1  VAL A  63     -25.177 -22.545  35.416                       C  
ATOM    536 CG2  VAL A  63     -24.118 -20.547  34.347                       C  
ATOM    537 N    GLY A  64     -25.468 -20.152  31.444                       N  
ATOM    538 CA   GLY A  64     -25.598 -19.009  30.551                       C  
ATOM    539 C    GLY A  64     -26.737 -19.112  29.572                       C  
ATOM    540 O    GLY A  64     -27.546 -18.189  29.495                       O  
ATOM    541 N    THR A  65     -26.857 -20.266  28.906                       N  
ATOM    542 CA   THR A  65     -27.920 -20.470  27.886                       C  
ATOM    543 C    THR A  65     -29.109 -21.235  28.479                       C  
ATOM    544 O    THR A  65     -30.157 -21.281  27.808                       O  
ATOM    545 CB   THR A  65     -27.367 -21.227  26.674                       C  
ATOM    546 OG1  THR A  65     -26.984 -22.531  27.110                       O  
ATOM    547 CG2  THR A  65     -26.185 -20.531  26.035                       C  
ATOM    548 N    GLN A  66     -28.949 -21.822  29.670                       N  
ATOM    549 CA   GLN A  66     -30.033 -22.616  30.315                       C  
ATOM    550 C    GLN A  66     -30.432 -23.771  29.389                       C  
ATOM    551 O    GLN A  66     -31.625 -24.123  29.367                       O  
ATOM    552 CB   GLN A  66     -31.215 -21.715  30.684                       C  
ATOM    553 CG   GLN A  66     -31.995 -22.198  31.899                       C  
ATOM    554 CD   GLN A  66     -31.182 -22.152  33.171                       C  
ATOM    555 OE1  GLN A  66     -31.400 -22.931  34.095                       O  
ATOM    556 NE2  GLN A  66     -30.231 -21.234  33.227                       N  
ATOM    557 N    LYS A  67     -29.468 -24.334  28.657                       N  
ATOM    558 CA   LYS A  67     -29.726 -25.458  27.775                       C  
ATOM    559 C    LYS A  67     -29.115 -26.698  28.383                       C  
ATOM    560 O    LYS A  67     -28.003 -26.630  28.891                       O  
ATOM    561 CB   LYS A  67     -29.187 -25.199  26.361                       C  
ATOM    562 CG   LYS A  67     -29.787 -23.987  25.638                       C  
ATOM    563 CD   LYS A  67     -31.178 -24.234  25.055                       C  
ATOM    564 CE   LYS A  67     -31.755 -22.984  24.412                       C  
ATOM    565 NZ   LYS A  67     -33.229 -22.869  24.630                       N  
ATOM    566 N    PRO A  68     -29.813 -27.845  28.399                       N  
ATOM    567 CA   PRO A  68     -29.210 -29.019  29.023                       C  
ATOM    568 C    PRO A  68     -28.074 -29.558  28.167                       C  
ATOM    569 O    PRO A  68     -28.078 -29.429  26.951                       O  
ATOM    570 CB   PRO A  68     -30.384 -30.007  29.167                       C  
ATOM    571 CG   PRO A  68     -31.612 -29.244  28.782                       C  
ATOM    572 CD   PRO A  68     -31.157 -28.153  27.870                       C  
ATOM    573 N    LEU A  69     -27.074 -30.104  28.822                       N  
ATOM    574 CA   LEU A  69     -25.917 -30.727  28.198                       C  
ATOM    575 C    LEU A  69     -26.385 -31.981  27.475                       C  
ATOM    576 O    LEU A  69     -27.269 -32.704  27.971                       O  
ATOM    577 CB   LEU A  69     -24.966 -31.217  29.313                       C  
ATOM    578 CG   LEU A  69     -23.883 -30.331  29.913                       C  
ATOM    579 CD1  LEU A  69     -24.402 -28.931  30.275                       C  
ATOM    580 CD2  LEU A  69     -23.326 -31.006  31.163                       C  
ATOM    581 N    THR A  70     -25.727 -32.289  26.347                       N  
ATOM    582 CA   THR A  70     -25.938 -33.542  25.638                       C  
ATOM    583 C    THR A  70     -25.060 -34.544  26.423                       C  
ATOM    584 O    THR A  70     -24.201 -34.112  27.191                       O  
ATOM    585 CB   THR A  70     -25.529 -33.414  24.150                       C  
ATOM    586 OG1  THR A  70     -24.136 -33.113  24.029                       O  
ATOM    587 CG2  THR A  70     -26.339 -32.370  23.404                       C  
ATOM    588 N    GLU A  71     -25.236 -35.856  26.253                       N  
ATOM    589 CA   GLU A  71     -24.315 -36.816  26.933                       C  
ATOM    590 C    GLU A  71     -22.955 -36.731  26.240                       C  
ATOM    591 O    GLU A  71     -21.948 -37.094  26.873                       O  
ATOM    592 CB   GLU A  71     -24.893 -38.229  26.867                       C  
ATOM    593 CG   GLU A  71     -24.722 -38.905  25.516                       C  
ATOM    594 CD   GLU A  71     -25.528 -38.328  24.364                       C  
ATOM    595 OE1  GLU A  71     -26.422 -37.496  24.619                       O  
ATOM    596 OE2  GLU A  71     -25.259 -38.713  23.210                       O  
ATOM    597 N    GLU A  72     -22.935 -36.274  24.993                       N  
ATOM    598 CA   GLU A  72     -21.737 -36.106  24.158                       C  
ATOM    599 C    GLU A  72     -20.837 -35.052  24.785                       C  
ATOM    600 O    GLU A  72     -19.662 -35.340  25.053                       O  
ATOM    601 CB   GLU A  72     -22.110 -35.647  22.731                       C  
ATOM    602 CG   GLU A  72     -22.975 -36.606  21.931                       C  
ATOM    603 CD   GLU A  72     -23.973 -35.935  21.003                       C  
ATOM    604 OE1  GLU A  72     -23.548 -35.136  20.134                       O  
ATOM    605 OE2  GLU A  72     -25.184 -36.225  21.132                       O  
ATOM    606 N    ALA A  73     -21.401 -33.824  25.022                       N  
ATOM    607 CA   ALA A  73     -20.716 -32.669  25.619                       C  
ATOM    608 C    ALA A  73     -20.224 -32.941  27.048                       C  
ATOM    609 O    ALA A  73     -19.307 -32.248  27.513                       O  
ATOM    610 CB   ALA A  73     -21.614 -31.447  25.593                       C  
ATOM    611 N    LYS A  74     -20.810 -33.963  27.728                       N  
ATOM    612 CA   LYS A  74     -20.441 -34.365  29.084                       C  
ATOM    613 C    LYS A  74     -19.010 -34.893  29.166                       C  
ATOM    614 O    LYS A  74     -18.542 -35.600  28.265                       O  
ATOM    615 CB   LYS A  74     -21.455 -35.345  29.693                       C  
ATOM    616 CG   LYS A  74     -22.733 -34.663  30.182                       C  
ATOM    617 CD   LYS A  74     -23.752 -35.646  30.741                       C  
ATOM    618 CE   LYS A  74     -25.035 -34.944  31.128                       C  
ATOM    619 NZ   LYS A  74     -26.127 -35.893  31.461                       N  
ATOM    620 N    ASN A  75     -18.303 -34.488  30.236                       N  
ATOM    621 CA   ASN A  75     -16.911 -34.836  30.494                       C  
ATOM    622 C    ASN A  75     -16.722 -35.145  31.965                       C  
ATOM    623 O    ASN A  75     -15.712 -34.769  32.545                       O  
ATOM    624 CB   ASN A  75     -15.960 -33.712  30.001                       C  
ATOM    625 CG   ASN A  75     -14.500 -34.092  29.840                       C  
ATOM    626 OD1  ASN A  75     -13.601 -33.313  30.156                       O  
ATOM    627 ND2  ASN A  75     -14.222 -35.274  29.314                       N  
ATOM    628 N    TRP A  76     -17.692 -35.852  32.564                       N  
ATOM    629 CA   TRP A  76     -17.644 -36.283  33.964                       C  
ATOM    630 C    TRP A  76     -16.426 -37.174  34.236                       C  
ATOM    631 O    TRP A  76     -16.042 -37.987  33.385                       O  
ATOM    632 CB   TRP A  76     -18.916 -37.068  34.365                       C  
ATOM    633 CG   TRP A  76     -20.183 -36.279  34.414                       C  
ATOM    634 CD1  TRP A  76     -21.282 -36.457  33.631                       C  
ATOM    635 CD2  TRP A  76     -20.491 -35.194  35.304                       C  
ATOM    636 NE1  TRP A  76     -22.251 -35.537  33.958                       N  
ATOM    637 CE2  TRP A  76     -21.787 -34.739  34.973                       C  
ATOM    638 CE3  TRP A  76     -19.784 -34.539  36.334                       C  
ATOM    639 CZ2  TRP A  76     -22.401 -33.670  35.640                       C  
ATOM    640 CZ3  TRP A  76     -20.396 -33.485  36.994                       C  
ATOM    641 CH2  TRP A  76     -21.693 -33.068  36.654                       C  
ATOM    642 N    ALA A  77     -15.838 -37.024  35.434                       N  
ATOM    643 CA   ALA A  77     -14.715 -37.827  35.906                       C  
ATOM    644 C    ALA A  77     -15.278 -39.199  36.309                       C  
ATOM    645 O    ALA A  77     -16.471 -39.282  36.625                       O  
ATOM    646 CB   ALA A  77     -14.068 -37.154  37.113                       C  
ATOM    647 N    PRO A  78     -14.457 -40.278  36.318                       N  
ATOM    648 CA   PRO A  78     -14.973 -41.602  36.724                       C  
ATOM    649 C    PRO A  78     -15.699 -41.644  38.084                       C  
ATOM    650 O    PRO A  78     -15.138 -41.250  39.120                       O  
ATOM    651 CB   PRO A  78     -13.718 -42.470  36.725                       C  
ATOM    652 CG   PRO A  78     -12.795 -41.814  35.772                       C  
ATOM    653 CD   PRO A  78     -13.037 -40.355  35.922                       C  
ATOM    654 N    GLY A  79     -16.951 -42.110  38.056                       N  
ATOM    655 CA   GLY A  79     -17.794 -42.247  39.241                       C  
ATOM    656 C    GLY A  79     -18.710 -41.078  39.524                       C  
ATOM    657 O    GLY A  79     -19.482 -41.115  40.483                       O  
ATOM    658 N    GLU A  80     -18.635 -40.048  38.677                       N  
ATOM    659 CA   GLU A  80     -19.396 -38.797  38.770                       C  
ATOM    660 C    GLU A  80     -20.519 -38.723  37.719                       C  
ATOM    661 O    GLU A  80     -20.361 -39.296  36.636                       O  
ATOM    662 CB   GLU A  80     -18.458 -37.573  38.592                       C  
ATOM    663 CG   GLU A  80     -17.182 -37.605  39.422                       C  
ATOM    664 CD   GLU A  80     -17.319 -37.614  40.931                       C  
ATOM    665 OE1  GLU A  80     -16.291 -37.877  41.596                       O  
ATOM    666 OE2  GLU A  80     -18.410 -37.274  41.452                       O  
ATOM    667 N    PRO A  81     -21.620 -37.970  37.975                       N  
ATOM    668 CA   PRO A  81     -21.949 -37.244  39.218                       C  
ATOM    669 C    PRO A  81     -22.424 -38.191  40.319                       C  
ATOM    670 O    PRO A  81     -23.453 -38.839  40.159                       O  
ATOM    671 CB   PRO A  81     -22.970 -36.192  38.765                       C  
ATOM    672 CG   PRO A  81     -23.543 -36.698  37.455                       C  
ATOM    673 CD   PRO A  81     -22.693 -37.849  36.970                       C  
ATOM    674 N    ASN A  82     -21.648 -38.296  41.422                       N  
ATOM    675 CA   ASN A  82     -21.909 -39.203  42.544                       C  
ATOM    676 C    ASN A  82     -22.766 -38.596  43.678                       C  
ATOM    677 O    ASN A  82     -23.294 -39.358  44.496                       O  
ATOM    678 CB   ASN A  82     -20.593 -39.814  43.101                       C  
ATOM    679 CG   ASN A  82     -19.618 -38.889  43.809                       C  
ATOM    680 OD1  ASN A  82     -19.858 -37.696  44.005                       O  
ATOM    681 ND2  ASN A  82     -18.462 -39.424  44.181                       N  
ATOM    682 N    ASN A  83     -22.898 -37.257  43.739                       N  
ATOM    683 CA   ASN A  83     -23.705 -36.524  44.737                       C  
ATOM    684 C    ASN A  83     -23.446 -36.983  46.215                       C  
ATOM    685 O    ASN A  83     -24.330 -36.867  47.067                       O  
ATOM    686 CB   ASN A  83     -25.212 -36.609  44.346                       C  
ATOM    687 CG   ASN A  83     -26.168 -35.623  45.012                       C  
ATOM    688 OD1  ASN A  83     -25.794 -34.567  45.542                       O  
ATOM    689 ND2  ASN A  83     -27.448 -35.943  44.973                       N  
ATOM    690 N    ARG A  84     -22.210 -37.451  46.509                       N  
ATOM    691 CA   ARG A  84     -21.795 -38.016  47.797                       C  
ATOM    692 C    ARG A  84     -22.287 -37.261  49.037                       C  
ATOM    693 O    ARG A  84     -22.800 -37.891  49.968                       O  
ATOM    694 CB   ARG A  84     -20.265 -38.216  47.872                       C  
ATOM    695 CG   ARG A  84     -19.839 -39.269  48.909                       C  
ATOM    696 CD   ARG A  84     -18.946 -40.364  48.333                       C  
ATOM    697 NE   ARG A  84     -19.613 -41.145  47.283                       N  
ATOM    698 CZ   ARG A  84     -18.987 -41.960  46.438                       C  
ATOM    699 NH1  ARG A  84     -17.670 -42.125  46.512                       N  
ATOM    700 NH2  ARG A  84     -19.672 -42.612  45.506                       N  
ATOM    701 N    GLN A  85     -22.113 -35.941  49.062                       N  
ATOM    702 CA   GLN A  85     -22.472 -35.101  50.210                       C  
ATOM    703 C    GLN A  85     -23.905 -34.571  50.155                       C  
ATOM    704 O    GLN A  85     -24.300 -33.800  51.039                       O  
ATOM    705 CB   GLN A  85     -21.474 -33.931  50.334                       C  
ATOM    706 CG   GLN A  85     -20.112 -34.320  50.907                       C  
ATOM    707 CD   GLN A  85     -19.103 -33.199  50.850                       C  
ATOM    708 OE1  GLN A  85     -19.306 -32.103  51.404                       O  
ATOM    709 NE2  GLN A  85     -17.975 -33.465  50.199                       N  
ATOM    710 N    LYS A  86     -24.684 -34.988  49.123                       N  
ATOM    711 CA   LYS A  86     -26.050 -34.528  48.815                       C  
ATOM    712 C    LYS A  86     -26.006 -33.034  48.404                       C  
ATOM    713 O    LYS A  86     -25.064 -32.314  48.761                       O  
ATOM    714 CB   LYS A  86     -27.086 -34.824  49.942                       C  
ATOM    715 CG   LYS A  86     -26.970 -36.202  50.647                       C  
ATOM    716 CD   LYS A  86     -27.135 -37.413  49.709                       C  
ATOM    717 CE   LYS A  86     -26.350 -38.629  50.159                       C  
ATOM    718 NZ   LYS A  86     -26.306 -39.672  49.095                       N  
ATOM    719 N    ASP A  87     -26.960 -32.587  47.583                       N  
ATOM    720 CA   ASP A  87     -27.012 -31.196  47.091                       C  
ATOM    721 C    ASP A  87     -25.710 -30.743  46.334                       C  
ATOM    722 O    ASP A  87     -25.360 -29.544  46.341                       O  
ATOM    723 CB   ASP A  87     -27.413 -30.202  48.212                       C  
ATOM    724 CG   ASP A  87     -28.877 -30.340  48.609                       C  
ATOM    725 OD1  ASP A  87     -29.641 -30.978  47.849                       O  
ATOM    726 OD2  ASP A  87     -29.272 -29.755  49.649                       O  
ATOM    727 N    GLU A  88     -25.037 -31.716  45.646                       N  
ATOM    728 CA   GLU A  88     -23.864 -31.503  44.791                       C  
ATOM    729 C    GLU A  88     -24.402 -31.045  43.414                       C  
ATOM    730 O    GLU A  88     -24.414 -31.810  42.439                       O  
ATOM    731 CB   GLU A  88     -23.034 -32.796  44.664                       C  
ATOM    732 CG   GLU A  88     -22.260 -33.158  45.911                       C  
ATOM    733 CD   GLU A  88     -21.125 -34.160  45.800                       C  
ATOM    734 OE1  GLU A  88     -20.783 -34.624  44.688                       O  
ATOM    735 OE2  GLU A  88     -20.552 -34.464  46.866                       O  
ATOM    736 N    ASP A  89     -24.863 -29.784  43.365                       N  
ATOM    737 CA   ASP A  89     -25.545 -29.171  42.231                       C  
ATOM    738 C    ASP A  89     -24.686 -28.283  41.321                       C  
ATOM    739 O    ASP A  89     -25.201 -27.776  40.337                       O  
ATOM    740 CB   ASP A  89     -26.768 -28.369  42.748                       C  
ATOM    741 CG   ASP A  89     -27.777 -29.131  43.599                       C  
ATOM    742 OD1  ASP A  89     -27.687 -30.377  43.661                       O  
ATOM    743 OD2  ASP A  89     -28.662 -28.480  44.194                       O  
ATOM    744 N    CYX A  90     -23.404 -28.093  41.638                       N  
ATOM    745 CA   CYX A  90     -22.489 -27.241  40.881                       C  
ATOM    746 C    CYX A  90     -21.289 -28.040  40.349                       C  
ATOM    747 O    CYX A  90     -20.934 -29.059  40.911                       O  
ATOM    748 CB   CYX A  90     -22.067 -26.039  41.721                       C  
ATOM    749 SG   CYX A  90     -23.414 -24.877  42.077                       S  
ATOM    750 N    VAL A  91     -20.711 -27.617  39.212                       N  
ATOM    751 CA   VAL A  91     -19.624 -28.347  38.545                       C  
ATOM    752 C    VAL A  91     -18.257 -27.659  38.688                       C  
ATOM    753 O    VAL A  91     -18.122 -26.461  38.440                       O  
ATOM    754 CB   VAL A  91     -19.955 -28.662  37.057                       C  
ATOM    755 CG1  VAL A  91     -18.867 -29.505  36.421                       C  
ATOM    756 CG2  VAL A  91     -21.287 -29.379  36.919                       C  
ATOM    757 N    GLU A  92     -17.245 -28.467  39.056                       N  
ATOM    758 CA   GLU A  92     -15.856 -28.051  39.154                       C  
ATOM    759 C    GLU A  92     -15.021 -28.762  38.083                       C  
ATOM    760 O    GLU A  92     -15.345 -29.876  37.686                       O  
ATOM    761 CB   GLU A  92     -15.289 -28.277  40.569                       C  
ATOM    762 CG   GLU A  92     -14.802 -29.694  40.797                       C  
ATOM    763 CD   GLU A  92     -14.184 -29.975  42.135                       C  
ATOM    764 OE1  GLU A  92     -14.266 -31.146  42.562                       O  
ATOM    765 OE2  GLU A  92     -13.597 -29.050  42.741                       O  
ATOM    766 N    ILE A  93     -13.958 -28.118  37.617                       N  
ATOM    767 CA   ILE A  93     -13.079 -28.713  36.602                       C  
ATOM    768 C    ILE A  93     -11.739 -29.151  37.251                       C  
ATOM    769 O    ILE A  93     -11.206 -28.455  38.125                       O  
ATOM    770 CB   ILE A  93     -12.934 -27.813  35.343                       C  
ATOM    771 CG1  ILE A  93     -12.267 -28.566  34.196                       C  
ATOM    772 CG2  ILE A  93     -12.239 -26.486  35.659                       C  
ATOM    773 CD1  ILE A  93     -12.852 -28.394  32.894                       C  
ATOM    774 N    TYR A  94     -11.244 -30.338  36.853                       N  
ATOM    775 CA   TYR A  94     -10.019 -30.939  37.386                       C  
ATOM    776 C    TYR A  94      -8.738 -30.471  36.686                       C  
ATOM    777 O    TYR A  94      -8.157 -31.222  35.907                       O  
ATOM    778 CB   TYR A  94     -10.126 -32.471  37.389                       C  
ATOM    779 CG   TYR A  94     -10.980 -33.035  38.500                       C  
ATOM    780 CD1  TYR A  94     -11.106 -32.369  39.714                       C  
ATOM    781 CD2  TYR A  94     -11.580 -34.288  38.377                       C  
ATOM    782 CE1  TYR A  94     -11.856 -32.904  40.759                       C  
ATOM    783 CE2  TYR A  94     -12.322 -34.840  39.421                       C  
ATOM    784 CZ   TYR A  94     -12.451 -34.148  40.614                       C  
ATOM    785 OH   TYR A  94     -13.176 -34.686  41.646                       O  
ATOM    786 N    ILE A  95      -8.281 -29.243  36.996                       N  
ATOM    787 CA   ILE A  95      -7.054 -28.664  36.418                       C  
ATOM    788 C    ILE A  95      -5.833 -29.167  37.184                       C  
ATOM    789 O    ILE A  95      -5.804 -29.089  38.417                       O  
ATOM    790 CB   ILE A  95      -7.103 -27.104  36.360                       C  
ATOM    791 CG1  ILE A  95      -8.301 -26.572  35.524                       C  
ATOM    792 CG2  ILE A  95      -5.761 -26.481  35.895                       C  
ATOM    793 CD1  ILE A  95      -8.341 -26.848  34.003                       C  
ATOM    794 N    LYS A  96      -4.839 -29.702  36.443                       N  
ATOM    795 CA   LYS A  96      -3.562 -30.230  36.951                       C  
ATOM    796 C    LYS A  96      -3.710 -31.284  38.096                       C  
ATOM    797 O    LYS A  96      -2.801 -31.448  38.916                       O  
ATOM    798 CB   LYS A  96      -2.604 -29.085  37.353                       C  
ATOM    799 CG   LYS A  96      -1.848 -28.508  36.171                       C  
ATOM    800 CD   LYS A  96      -1.105 -27.270  36.555                       C  
ATOM    801 CE   LYS A  96      -0.144 -26.866  35.467                       C  
ATOM    802 NZ   LYS A  96      -0.755 -25.919  34.513                       N  
ATOM    803 N    ARG A  97      -4.825 -32.028  38.109                       N  
ATOM    804 CA   ARG A  97      -5.030 -33.091  39.085                       C  
ATOM    805 C    ARG A  97      -4.132 -34.280  38.684                       C  
ATOM    806 O    ARG A  97      -3.824 -34.447  37.492                       O  
ATOM    807 CB   ARG A  97      -6.508 -33.510  39.113                       C  
ATOM    808 CG   ARG A  97      -6.915 -34.337  40.328                       C  
ATOM    809 CD   ARG A  97      -8.402 -34.563  40.257                       C  
ATOM    810 NE   ARG A  97      -8.968 -35.356  41.346                       N  
ATOM    811 CZ   ARG A  97      -9.565 -36.531  41.179                       C  
ATOM    812 NH1  ARG A  97      -9.627 -37.085  39.977                       N  
ATOM    813 NH2  ARG A  97     -10.088 -37.170  42.217                       N  
ATOM    814 N    GLU A  98      -3.714 -35.097  39.687                       N  
ATOM    815 CA   GLU A  98      -2.881 -36.292  39.485                       C  
ATOM    816 C    GLU A  98      -3.569 -37.381  38.622                       C  
ATOM    817 O    GLU A  98      -2.877 -38.214  38.030                       O  
ATOM    818 CB   GLU A  98      -2.388 -36.860  40.830                       C  
ATOM    819 CG   GLU A  98      -3.470 -37.038  41.889                       C  
ATOM    820 CD   GLU A  98      -2.992 -37.432  43.277                       C  
ATOM    821 OE1  GLU A  98      -2.211 -38.405  43.388                       O  
ATOM    822 OE2  GLU A  98      -3.437 -36.796  44.261                       O  
ATOM    823 N    LYS A  99      -4.924 -37.337  38.529                       N  
ATOM    824 CA   LYS A  99      -5.779 -38.259  37.765                       C  
ATOM    825 C    LYS A  99      -7.031 -37.519  37.236                       C  
ATOM    826 O    LYS A  99      -7.429 -36.510  37.817                       O  
ATOM    827 CB   LYS A  99      -6.200 -39.433  38.668                       C  
ATOM    828 CG   LYS A  99      -6.836 -40.611  37.937                       C  
ATOM    829 CD   LYS A  99      -7.391 -41.675  38.909                       C  
ATOM    830 CE   LYS A  99      -8.617 -42.408  38.399                       C  
ATOM    831 NZ   LYS A  99      -8.394 -43.037  37.068                       N  
ATOM    832 N    ASP A 100      -7.656 -38.037  36.145                       N  
ATOM    833 CA   ASP A 100      -8.889 -37.510  35.522                       C  
ATOM    834 C    ASP A 100      -8.787 -36.014  35.224                       C  
ATOM    835 O    ASP A 100      -9.682 -35.233  35.564                       O  
ATOM    836 CB   ASP A 100     -10.132 -37.818  36.388                       C  
ATOM    837 CG   ASP A 100     -10.181 -39.209  36.975                       C  
ATOM    838 OD1  ASP A 100      -9.846 -40.174  36.250                       O  
ATOM    839 OD2  ASP A 100     -10.632 -39.342  38.128                       O  
ATOM    840 N    VAL A 101      -7.673 -35.633  34.598                       N  
ATOM    841 CA   VAL A 101      -7.320 -34.265  34.232                       C  
ATOM    842 C    VAL A 101      -8.357 -33.642  33.264                       C  
ATOM    843 O    VAL A 101      -8.734 -34.248  32.249                       O  
ATOM    844 CB   VAL A 101      -5.876 -34.201  33.659                       C  
ATOM    845 CG1  VAL A 101      -5.373 -32.771  33.590                       C  
ATOM    846 CG2  VAL A 101      -4.905 -35.074  34.461                       C  
ATOM    847 N    GLY A 102      -8.802 -32.438  33.621                       N  
ATOM    848 CA   GLY A 102      -9.750 -31.616  32.872                       C  
ATOM    849 C    GLY A 102     -11.177 -32.122  32.800                       C  
ATOM    850 O    GLY A 102     -11.972 -31.601  32.017                       O  
ATOM    851 N    MET A 103     -11.500 -33.144  33.606                       N  
ATOM    852 CA   MET A 103     -12.820 -33.773  33.697                       C  
ATOM    853 C    MET A 103     -13.604 -33.131  34.848                       C  
ATOM    854 O    MET A 103     -13.009 -32.444  35.681                       O  
ATOM    855 CB   MET A 103     -12.688 -35.297  33.868                       C  
ATOM    856 CG   MET A 103     -11.985 -35.958  32.710                       C  
ATOM    857 SD   MET A 103     -11.794 -37.721  32.996                       S  
ATOM    858 CE   MET A 103     -11.360 -38.235  31.327                       C  
ATOM    859 N    TRP A 104     -14.929 -33.356  34.894                       N  
ATOM    860 CA   TRP A 104     -15.839 -32.706  35.840                       C  
ATOM    861 C    TRP A 104     -16.235 -33.469  37.096                       C  
ATOM    862 O    TRP A 104     -16.287 -34.692  37.119                       O  
ATOM    863 CB   TRP A 104     -17.123 -32.282  35.124                       C  
ATOM    864 CG   TRP A 104     -16.935 -31.588  33.805                       C  
ATOM    865 CD1  TRP A 104     -15.843 -30.889  33.386                       C  
ATOM    866 CD2  TRP A 104     -17.906 -31.485  32.757                       C  
ATOM    867 NE1  TRP A 104     -16.056 -30.388  32.122                       N  
ATOM    868 CE2  TRP A 104     -17.319 -30.737  31.713                       C  
ATOM    869 CE3  TRP A 104     -19.234 -31.916  32.616                       C  
ATOM    870 CZ2  TRP A 104     -18.014 -30.416  30.542                       C  
ATOM    871 CZ3  TRP A 104     -19.900 -31.642  31.437                       C  
ATOM    872 CH2  TRP A 104     -19.300 -30.891  30.418                       C  
ATOM    873 N    ASN A 105     -16.596 -32.706  38.130                       N  
ATOM    874 CA   ASN A 105     -17.068 -33.228  39.393                       C  
ATOM    875 C    ASN A 105     -18.207 -32.388  39.950                       C  
ATOM    876 O    ASN A 105     -18.118 -31.162  39.978                       O  
ATOM    877 CB   ASN A 105     -15.922 -33.286  40.405                       C  
ATOM    878 CG   ASN A 105     -16.305 -33.904  41.727                       C  
ATOM    879 OD1  ASN A 105     -17.041 -34.880  41.790                       O  
ATOM    880 ND2  ASN A 105     -15.862 -33.327  42.818                       N  
ATOM    881 N    ASP A 106     -19.258 -33.049  40.434                       N  
ATOM    882 CA   ASP A 106     -20.353 -32.372  41.115                       C  
ATOM    883 C    ASP A 106     -19.909 -32.069  42.551                       C  
ATOM    884 O    ASP A 106     -19.183 -32.855  43.158                       O  
ATOM    885 CB   ASP A 106     -21.665 -33.166  41.057                       C  
ATOM    886 CG   ASP A 106     -21.660 -34.575  41.610                       C  
ATOM    887 OD1  ASP A 106     -20.609 -35.261  41.492                       O  
ATOM    888 OD2  ASP A 106     -22.744 -35.049  42.013                       O  
ATOM    889 N    GLU A 107     -20.224 -30.871  43.031                       N  
ATOM    890 CA   GLU A 107     -19.823 -30.398  44.341                       C  
ATOM    891 C    GLU A 107     -20.899 -29.486  44.847                       C  
ATOM    892 O    GLU A 107     -21.609 -28.901  44.037                       O  
ATOM    893 CB   GLU A 107     -18.501 -29.600  44.229                       C  
ATOM    894 CG   GLU A 107     -17.236 -30.451  44.205                       C  
ATOM    895 CD   GLU A 107     -16.709 -30.887  45.564                       C  
ATOM    896 OE1  GLU A 107     -15.718 -30.286  46.040                       O  
ATOM    897 OE2  GLU A 107     -17.288 -31.824  46.157                       O  
ATOM    898 N    ARG A 108     -21.022 -29.362  46.189                       N  
ATOM    899 CA   ARG A 108     -21.940 -28.453  46.893                       C  
ATOM    900 C    ARG A 108     -21.536 -27.035  46.497                       C  
ATOM    901 O    ARG A 108     -20.345 -26.707  46.461                       O  
ATOM    902 CB   ARG A 108     -21.809 -28.598  48.411                       C  
ATOM    903 CG   ARG A 108     -22.277 -29.935  48.977                       C  
ATOM    904 CD   ARG A 108     -21.942 -30.043  50.457                       C  
ATOM    905 NE   ARG A 108     -22.845 -29.246  51.289                       N  
ATOM    906 CZ   ARG A 108     -23.682 -29.756  52.187                       C  
ATOM    907 NH1  ARG A 108     -23.724 -31.066  52.397                       N  
ATOM    908 NH2  ARG A 108     -24.471 -28.958  52.896                       N  
ATOM    909 N    CYX A 109     -22.532 -26.214  46.187                       N  
ATOM    910 CA   CYX A 109     -22.393 -24.859  45.660                       C  
ATOM    911 C    CYX A 109     -21.839 -23.843  46.651                       C  
ATOM    912 O    CYX A 109     -21.343 -22.789  46.228                       O  
ATOM    913 CB   CYX A 109     -23.721 -24.407  45.062                       C  
ATOM    914 SG   CYX A 109     -24.342 -25.536  43.776                       S  
ATOM    915 N    SER A 110     -21.876 -24.188  47.958                       N  
ATOM    916 CA   SER A 110     -21.370 -23.384  49.076                       C  
ATOM    917 C    SER A 110     -19.851 -23.539  49.301                       C  
ATOM    918 O    SER A 110     -19.265 -22.743  50.040                       O  
ATOM    919 CB   SER A 110     -22.145 -23.703  50.356                       C  
ATOM    920 OG   SER A 110     -22.205 -25.102  50.583                       O  
ATOM    921 N    LYS A 111     -19.227 -24.565  48.701                       N  
ATOM    922 CA   LYS A 111     -17.782 -24.828  48.792                       C  
ATOM    923 C    LYS A 111     -17.022 -23.714  48.091                       C  
ATOM    924 O    LYS A 111     -17.540 -23.132  47.144                       O  
ATOM    925 CB   LYS A 111     -17.429 -26.200  48.201                       C  
ATOM    926 CG   LYS A 111     -17.878 -27.353  49.084                       C  
ATOM    927 CD   LYS A 111     -16.958 -28.565  48.998                       C  
ATOM    928 CE   LYS A 111     -15.705 -28.450  49.845                       C  
ATOM    929 NZ   LYS A 111     -14.688 -29.459  49.450                       N  
ATOM    930 N    LYS A 112     -15.838 -23.358  48.596                       N  
ATOM    931 CA   LYS A 112     -15.052 -22.257  48.046                       C  
ATOM    932 C    LYS A 112     -14.004 -22.746  47.023                       C  
ATOM    933 O    LYS A 112     -13.151 -23.565  47.362                       O  
ATOM    934 CB   LYS A 112     -14.439 -21.422  49.185                       C  
ATOM    935 CG   LYS A 112     -15.480 -20.635  49.965                       C  
ATOM    936 CD   LYS A 112     -14.887 -19.938  51.179                       C  
ATOM    937 CE   LYS A 112     -15.978 -19.408  52.089                       C  
ATOM    938 NZ   LYS A 112     -15.561 -19.364  53.521                       N  
ATOM    939 N    LYS A 113     -14.119 -22.295  45.763                       N  
ATOM    940 CA   LYS A 113     -13.210 -22.667  44.663                       C  
ATOM    941 C    LYS A 113     -12.919 -21.453  43.808                       C  
ATOM    942 O    LYS A 113     -13.611 -20.441  43.941                       O  
ATOM    943 CB   LYS A 113     -13.807 -23.786  43.780                       C  
ATOM    944 CG   LYS A 113     -14.439 -24.885  44.587                       C  
ATOM    945 CD   LYS A 113     -15.083 -25.924  43.766                       C  
ATOM    946 CE   LYS A 113     -15.543 -27.064  44.672                       C  
ATOM    947 NZ   LYS A 113     -14.390 -27.865  45.164                       N  
ATOM    948 N    LEU A 114     -11.897 -21.521  42.944                       N  
ATOM    949 CA   LEU A 114     -11.601 -20.362  42.091                       C  
ATOM    950 C    LEU A 114     -12.604 -20.230  40.953                       C  
ATOM    951 O    LEU A 114     -13.126 -21.232  40.466                       O  
ATOM    952 CB   LEU A 114     -10.151 -20.365  41.555                       C  
ATOM    953 CG   LEU A 114      -9.034 -20.604  42.582                       C  
ATOM    954 CD1  LEU A 114      -7.692 -20.662  41.909                       C  
ATOM    955 CD2  LEU A 114      -9.019 -19.526  43.668                       C  
ATOM    956 N    ALA A 115     -12.908 -18.990  40.570                       N  
ATOM    957 CA   ALA A 115     -13.819 -18.674  39.479                       C  
ATOM    958 C    ALA A 115     -12.997 -18.750  38.182                       C  
ATOM    959 O    ALA A 115     -11.891 -18.248  38.126                       O  
ATOM    960 CB   ALA A 115     -14.378 -17.264  39.676                       C  
ATOM    961 N    LEU A 116     -13.487 -19.445  37.185                       N  
ATOM    962 CA   LEU A 116     -12.805 -19.556  35.902                       C  
ATOM    963 C    LEU A 116     -13.729 -18.894  34.901                       C  
ATOM    964 O    LEU A 116     -14.780 -19.433  34.589                       O  
ATOM    965 CB   LEU A 116     -12.517 -21.045  35.577                       C  
ATOM    966 CG   LEU A 116     -11.913 -21.391  34.218                       C  
ATOM    967 CD1  LEU A 116     -10.748 -20.497  33.842                       C  
ATOM    968 CD2  LEU A 116     -11.530 -22.839  34.155                       C  
ATOM    969 N    CYX A 117     -13.381 -17.670  34.504                       N  
ATOM    970 CA   CYX A 117     -14.151 -16.817  33.601                       C  
ATOM    971 C    CYX A 117     -13.604 -16.861  32.179                       C  
ATOM    972 O    CYX A 117     -12.423 -17.118  31.945                       O  
ATOM    973 CB   CYX A 117     -14.201 -15.370  34.106                       C  
ATOM    974 SG   CYX A 117     -14.460 -15.177  35.886                       S  
ATOM    975 N    TYR A 118     -14.447 -16.480  31.247                       N  
ATOM    976 CA   TYR A 118     -14.107 -16.284  29.831                       C  
ATOM    977 C    TYR A 118     -14.912 -15.140  29.231                       C  
ATOM    978 O    TYR A 118     -15.882 -14.691  29.806                       O  
ATOM    979 CB   TYR A 118     -14.261 -17.568  29.022                       C  
ATOM    980 CG   TYR A 118     -15.633 -17.813  28.446                       C  
ATOM    981 CD1  TYR A 118     -16.729 -18.043  29.272                       C  
ATOM    982 CD2  TYR A 118     -15.830 -17.876  27.071                       C  
ATOM    983 CE1  TYR A 118     -17.999 -18.288  28.744                       C  
ATOM    984 CE2  TYR A 118     -17.091 -18.141  26.530                       C  
ATOM    985 CZ   TYR A 118     -18.176 -18.338  27.371                       C  
ATOM    986 OH   TYR A 118     -19.426 -18.593  26.853                       O  
ATOM    987 N    THR A 119     -14.491 -14.659  28.092                       N  
ATOM    988 CA   THR A 119     -15.142 -13.630  27.288                       C  
ATOM    989 C    THR A 119     -14.585 -13.687  25.880                       C  
ATOM    990 O    THR A 119     -13.566 -14.336  25.640                       O  
ATOM    991 CB   THR A 119     -15.124 -12.218  27.915                       C  
ATOM    992 OG1  THR A 119     -16.143 -11.428  27.275                       O  
ATOM    993 CG2  THR A 119     -13.737 -11.546  27.856                       C  
ATOM    994 CA    CA A 309     -19.058 -35.491  43.394                      Ca  
TER     995       CA A 309                                                      
CONECT    1    2                                                                
CONECT    2    1    3    5                                                      
CONECT    3    2    4   15                                                      
CONECT    4    3                                                                
CONECT    5    2    6                                                           
CONECT    6    5    7    8                                                      
CONECT    7    6    9                                                           
CONECT    8    6   10   11                                                      
CONECT    9    7   10                                                           
CONECT   10    8    9   12                                                      
CONECT   11    8   13                                                           
CONECT   12   10   14                                                           
CONECT   13   11   14                                                           
CONECT   14   12   13                                                           
CONECT   15    3   16                                                           
CONECT   16   15   17   19                                                      
CONECT   17   16   18   21                                                      
CONECT   18   17                                                                
CONECT   19   16   20                                                           
CONECT   20   19                                                                
CONECT   21   17   22                                                           
CONECT   22   21   23   25                                                      
CONECT   23   22   24   33                                                      
CONECT   24   23                                                                
CONECT   25   22   26                                                           
CONECT   26   25   27   28                                                      
CONECT   27   26   29                                                           
CONECT   28   26   30                                                           
CONECT   29   27   31                                                           
CONECT   30   28   31                                                           
CONECT   31   29   30   32                                                      
CONECT   32   31                                                                
CONECT   33   23   34                                                           
CONECT   34   33   35   37                                                      
CONECT   35   34   36   41                                                      
CONECT   36   35                                                                
CONECT   37   34   38                                                           
CONECT   38   37   39   40                                                      
CONECT   39   38                                                                
CONECT   40   38                                                                
CONECT   41   35   42                                                           
CONECT   42   41   43   45                                                      
CONECT   43   42   44   48                                                      
CONECT   44   43                                                                
CONECT   45   42   47   46                                                      
CONECT   46   45                                                                
CONECT   47   45                                                                
CONECT   48   43   49                                                           
CONECT   49   48   50   52                                                      
CONECT   50   49   51   54                                                      
CONECT   51   50                                                                
CONECT   52   49   53                                                           
CONECT   53   52                                                                
CONECT   54   50   55                                                           
CONECT   55   54   56   58                                                      
CONECT   56   55   57   61                                                      
CONECT   57   56                                                                
CONECT   58   55   59   60                                                      
CONECT   59   58                                                                
CONECT   60   58                                                                
CONECT   61   56   62                                                           
CONECT   62   61   63   65                                                      
CONECT   63   62   64   70                                                      
CONECT   64   63                                                                
CONECT   65   62   66                                                           
CONECT   66   65   67                                                           
CONECT   67   66   68   69                                                      
CONECT   68   67                                                                
CONECT   69   67                                                                
CONECT   70   63   71                                                           
CONECT   71   70   72   74                                                      
CONECT   72   71   73   75                                                      
CONECT   73   72                                                                
CONECT   74   71                                                                
CONECT   75   72   76                                                           
CONECT   76   75   77   79                                                      
CONECT   77   76   78   83                                                      
CONECT   78   77                                                                
CONECT   79   76   80                                                           
CONECT   80   79   81                                                           
CONECT   81   80   82                                                           
CONECT   82   81                                                                
CONECT   83   77   84                                                           
CONECT   84   83   85   87                                                      
CONECT   85   84   86   90                                                      
CONECT   86   85                                                                
CONECT   87   84   88   89                                                      
CONECT   88   87                                                                
CONECT   89   87                                                                
CONECT   90   85   91                                                           
CONECT   91   90   92   94                                                      
CONECT   92   91   93  102                                                      
CONECT   93   92                                                                
CONECT   94   91   95                                                           
CONECT   95   94   96   97                                                      
CONECT   96   95   98                                                           
CONECT   97   95   99                                                           
CONECT   98   96  100                                                           
CONECT   99   97  100                                                           
CONECT  100   98   99  101                                                      
CONECT  101  100                                                                
CONECT  102   92  103                                                           
CONECT  103  102  104  106                                                      
CONECT  104  103  105  110                                                      
CONECT  105  104                                                                
CONECT  106  103  107                                                           
CONECT  107  106  108  109                                                      
CONECT  108  107                                                                
CONECT  109  107                                                                
CONECT  110  104  111                                                           
CONECT  111  110  112  114                                                      
CONECT  112  111  113  119                                                      
CONECT  113  112                                                                
CONECT  114  111  115                                                           
CONECT  115  114  116                                                           
CONECT  116  115  117  118                                                      
CONECT  117  116                                                                
CONECT  118  116                                                                
CONECT  119  112  120                                                           
CONECT  120  119  121  123                                                      
CONECT  121  120  122  124                                                      
CONECT  122  121                                                                
CONECT  123  120                                                                
CONECT  124  121  125                                                           
CONECT  125  124  126  128                                                      
CONECT  126  125  127  130                                                      
CONECT  127  126                                                                
CONECT  128  125  129                                                           
CONECT  129  128                                                                
CONECT  130  126  131                                                           
CONECT  131  130  132  134                                                      
CONECT  132  131  133  135                                                      
CONECT  133  132                                                                
CONECT  134  131                                                                
CONECT  135  132  136                                                           
CONECT  136  135  137  139                                                      
CONECT  137  136  138  147                                                      
CONECT  138  137                                                                
CONECT  139  136  140                                                           
CONECT  140  139  141  142                                                      
CONECT  141  140  143                                                           
CONECT  142  140  144                                                           
CONECT  143  141  145                                                           
CONECT  144  142  145                                                           
CONECT  145  143  144  146                                                      
CONECT  146  145                                                                
CONECT  147  137  148                                                           
CONECT  148  147  149  151                                                      
CONECT  149  148  150  153                                                      
CONECT  150  149                                                                
CONECT  151  148  152                                                           
CONECT  152  151  974                                                           
CONECT  153  149  154                                                           
CONECT  154  153  155  157                                                      
CONECT  155  154  156  162                                                      
CONECT  156  155                                                                
CONECT  157  154  158                                                           
CONECT  158  157  159                                                           
CONECT  159  158  161  160                                                      
CONECT  160  159                                                                
CONECT  161  159                                                                
CONECT  162  155  163                                                           
CONECT  163  162  164  166                                                      
CONECT  164  163  165  171                                                      
CONECT  165  164                                                                
CONECT  166  163  167                                                           
CONECT  167  166  168                                                           
CONECT  168  167  169  170                                                      
CONECT  169  168                                                                
CONECT  170  168                                                                
CONECT  171  164  172                                                           
CONECT  172  171  173  175                                                      
CONECT  173  172  174  182                                                      
CONECT  174  173                                                                
CONECT  175  172  176                                                           
CONECT  176  175  177                                                           
CONECT  177  176  178                                                           
CONECT  178  177  179                                                           
CONECT  179  178  180  181                                                      
CONECT  180  179                                                                
CONECT  181  179                                                                
CONECT  182  173  183                                                           
CONECT  183  182  184  186                                                      
CONECT  184  183  185  194                                                      
CONECT  185  184                                                                
CONECT  186  183  187                                                           
CONECT  187  186  189  188                                                      
CONECT  188  187  190                                                           
CONECT  189  187  191                                                           
CONECT  190  188  192                                                           
CONECT  191  189  192                                                           
CONECT  192  190  191  193                                                      
CONECT  193  192                                                                
CONECT  194  184  195                                                           
CONECT  195  194  196  198                                                      
CONECT  196  195  197  201                                                      
CONECT  197  196                                                                
CONECT  198  195  199  200                                                      
CONECT  199  198                                                                
CONECT  200  198                                                                
CONECT  201  196  202                                                           
CONECT  202  201  203  205                                                      
CONECT  203  202  204  211                                                      
CONECT  204  203                                                                
CONECT  205  202  206                                                           
CONECT  206  205  207  208                                                      
CONECT  207  206  209                                                           
CONECT  208  206  210                                                           
CONECT  209  207  210                                                           
CONECT  210  208  209                                                           
CONECT  211  203  212                                                           
CONECT  212  211  213  215                                                      
CONECT  213  212  214  219                                                      
CONECT  214  213                                                                
CONECT  215  212  216                                                           
CONECT  216  215  217  218                                                      
CONECT  217  216                                                                
CONECT  218  216                                                                
CONECT  219  213  220                                                           
CONECT  220  219  221  223                                                      
CONECT  221  220  222  226                                                      
CONECT  222  221                                                                
CONECT  223  220  224  225                                                      
CONECT  224  223                                                                
CONECT  225  223                                                                
CONECT  226  221  227                                                           
CONECT  227  226  228  230                                                      
CONECT  228  227  229  231                                                      
CONECT  229  228                                                                
CONECT  230  227                                                                
CONECT  231  228  232                                                           
CONECT  232  231  233  235                                                      
CONECT  233  232  234  239                                                      
CONECT  234  233                                                                
CONECT  235  232  236  237                                                      
CONECT  236  235  238                                                           
CONECT  237  235                                                                
CONECT  238  236                                                                
CONECT  239  233  240                                                           
CONECT  240  239  241  243                                                      
CONECT  241  240  242  248                                                      
CONECT  242  241                                                                
CONECT  243  240  244                                                           
CONECT  244  243  245                                                           
CONECT  245  244  247  246                                                      
CONECT  246  245                                                                
CONECT  247  245                                                                
CONECT  248  241  249                                                           
CONECT  249  248  250  252                                                      
CONECT  250  249  251  256                                                      
CONECT  251  250                                                                
CONECT  252  249  253                                                           
CONECT  253  252  254  255                                                      
CONECT  254  253                                                                
CONECT  255  253                                                                
CONECT  256  250  257                                                           
CONECT  257  256  258  260                                                      
CONECT  258  257  259  265                                                      
CONECT  259  258                                                                
CONECT  260  257  261                                                           
CONECT  261  260  262                                                           
CONECT  262  261  263                                                           
CONECT  263  262  264                                                           
CONECT  264  263                                                                
CONECT  265  258  266                                                           
CONECT  266  265  267  269                                                      
CONECT  267  266  268  274                                                      
CONECT  268  267                                                                
CONECT  269  266  270                                                           
CONECT  270  269  271                                                           
CONECT  271  270  272  273                                                      
CONECT  272  271                                                                
CONECT  273  271                                                                
CONECT  274  267  275                                                           
CONECT  275  274  276  278                                                      
CONECT  276  275  277  283                                                      
CONECT  277  276                                                                
CONECT  278  275  279                                                           
CONECT  279  278  280                                                           
CONECT  280  279  281  282                                                      
CONECT  281  280                                                                
CONECT  282  280                                                                
CONECT  283  276  284                                                           
CONECT  284  283  285  287                                                      
CONECT  285  284  286  291                                                      
CONECT  286  285                                                                
CONECT  287  284  288  289                                                      
CONECT  288  287  290                                                           
CONECT  289  287                                                                
CONECT  290  288                                                                
CONECT  291  285  292                                                           
CONECT  292  291  293  295                                                      
CONECT  293  292  294  300                                                      
CONECT  294  293                                                                
CONECT  295  292  296                                                           
CONECT  296  295  297                                                           
CONECT  297  296  298  299                                                      
CONECT  298  297                                                                
CONECT  299  297                                                                
CONECT  300  293  301                                                           
CONECT  301  300  302  304                                                      
CONECT  302  301  303  312                                                      
CONECT  303  302                                                                
CONECT  304  301  305                                                           
CONECT  305  304  306  307                                                      
CONECT  306  305  308                                                           
CONECT  307  305  309                                                           
CONECT  308  306  310                                                           
CONECT  309  307  310                                                           
CONECT  310  308  309  311                                                      
CONECT  311  310                                                                
CONECT  312  302  313                                                           
CONECT  313  312  314  316                                                      
CONECT  314  313  315  320                                                      
CONECT  315  314                                                                
CONECT  316  313  317                                                           
CONECT  317  316  318  319                                                      
CONECT  318  317                                                                
CONECT  319  317                                                                
CONECT  320  314  321                                                           
CONECT  321  320  322  324                                                      
CONECT  322  321  323  328                                                      
CONECT  323  322                                                                
CONECT  324  321  325                                                           
CONECT  325  324  326  327                                                      
CONECT  326  325                                                                
CONECT  327  325                                                                
CONECT  328  322  329                                                           
CONECT  329  328  330  332                                                      
CONECT  330  329  334  331                                                      
CONECT  331  330                                                                
CONECT  332  329  333                                                           
CONECT  333  332                                                                
CONECT  334  330  335                                                           
CONECT  335  334  336  338                                                      
CONECT  336  335  337  342                                                      
CONECT  337  336                                                                
CONECT  338  335  339  340                                                      
CONECT  339  338  341                                                           
CONECT  340  338                                                                
CONECT  341  339                                                                
CONECT  342  336  343                                                           
CONECT  343  342  344  346                                                      
CONECT  344  343  345  350                                                      
CONECT  345  344                                                                
CONECT  346  343  347                                                           
CONECT  347  346  348  349                                                      
CONECT  348  347                                                                
CONECT  349  347                                                                
CONECT  350  344  351                                                           
CONECT  351  350  352  354                                                      
CONECT  352  351  353  356                                                      
CONECT  353  352                                                                
CONECT  354  351  355                                                           
CONECT  355  354                                                                
CONECT  356  352  357                                                           
CONECT  357  356  358  360                                                      
CONECT  358  357  359  368                                                      
CONECT  359  358                                                                
CONECT  360  357  361                                                           
CONECT  361  360  362  363                                                      
CONECT  362  361  364                                                           
CONECT  363  361  365                                                           
CONECT  364  362  366                                                           
CONECT  365  363  366                                                           
CONECT  366  364  365  367                                                      
CONECT  367  366                                                                
CONECT  368  358  369                                                           
CONECT  369  368  370  372                                                      
CONECT  370  369  371  374                                                      
CONECT  371  370                                                                
CONECT  372  369  373                                                           
CONECT  373  372                                                                
CONECT  374  370  375  380                                                      
CONECT  375  374  376  378                                                      
CONECT  376  375  377  381                                                      
CONECT  377  376                                                                
CONECT  378  375  379                                                           
CONECT  379  378  380                                                           
CONECT  380  374  379                                                           
CONECT  381  376  382                                                           
CONECT  382  381  383  385                                                      
CONECT  383  382  384  387                                                      
CONECT  384  383                                                                
CONECT  385  382  386                                                           
CONECT  386  385                                                                
CONECT  387  383  388                                                           
CONECT  388  387  389  391                                                      
CONECT  389  388  390  399                                                      
CONECT  390  389                                                                
CONECT  391  388  392                                                           
CONECT  392  391  393  394                                                      
CONECT  393  392  395                                                           
CONECT  394  392  396                                                           
CONECT  395  393  397                                                           
CONECT  396  394  397                                                           
CONECT  397  395  396  398                                                      
CONECT  398  397                                                                
CONECT  399  389  400                                                           
CONECT  400  399  401  403                                                      
CONECT  401  400  402  411                                                      
CONECT  402  401                                                                
CONECT  403  400  404                                                           
CONECT  404  403  405  406                                                      
CONECT  405  404  407                                                           
CONECT  406  404  408                                                           
CONECT  407  405  409                                                           
CONECT  408  406  409                                                           
CONECT  409  407  408  410                                                      
CONECT  410  409                                                                
CONECT  411  401  412                                                           
CONECT  412  411  413  415                                                      
CONECT  413  412  414  425                                                      
CONECT  414  413                                                                
CONECT  415  412  416                                                           
CONECT  416  415  417  418                                                      
CONECT  417  416  419                                                           
CONECT  418  416  420  421                                                      
CONECT  419  417  420                                                           
CONECT  420  418  419  422                                                      
CONECT  421  418  423                                                           
CONECT  422  420  424                                                           
CONECT  423  421  424                                                           
CONECT  424  422  423                                                           
CONECT  425  413  426                                                           
CONECT  426  425  427  429                                                      
CONECT  427  426  428  433                                                      
CONECT  428  427                                                                
CONECT  429  426  430  431                                                      
CONECT  430  429  432                                                           
CONECT  431  429                                                                
CONECT  432  430                                                                
CONECT  433  427  434                                                           
CONECT  434  433  435                                                           
CONECT  435  434  437  436                                                      
CONECT  436  435                                                                
CONECT  437  435  438                                                           
CONECT  438  437  439  441                                                      
CONECT  439  438  440  445                                                      
CONECT  440  439                                                                
CONECT  441  438  442  443                                                      
CONECT  442  441  444                                                           
CONECT  443  441                                                                
CONECT  444  442                                                                
CONECT  445  439  446                                                           
CONECT  446  445  447  449                                                      
CONECT  447  446  456  448                                                      
CONECT  448  447                                                                
CONECT  449  446  450                                                           
CONECT  450  449  451                                                           
CONECT  451  450  452                                                           
CONECT  452  451  453                                                           
CONECT  453  452  454  455                                                      
CONECT  454  453                                                                
CONECT  455  453                                                                
CONECT  456  447  457                                                           
CONECT  457  456  458  460                                                      
CONECT  458  457  459  465                                                      
CONECT  459  458                                                                
CONECT  460  457  461                                                           
CONECT  461  460  462                                                           
CONECT  462  461  463                                                           
CONECT  463  462  464                                                           
CONECT  464  463                                                                
CONECT  465  458  466                                                           
CONECT  466  465  467  469                                                      
CONECT  467  466  468  472                                                      
CONECT  468  467                                                                
CONECT  469  466  470  471                                                      
CONECT  470  469                                                                
CONECT  471  469                                                                
CONECT  472  467  473                                                           
CONECT  473  472  474  476                                                      
CONECT  474  473  475  480                                                      
CONECT  475  474                                                                
CONECT  476  473  477                                                           
CONECT  477  476  478  479                                                      
CONECT  478  477                                                                
CONECT  479  477                                                                
CONECT  480  474  481                                                           
CONECT  481  480  482  484                                                      
CONECT  482  481  483  488                                                      
CONECT  483  482                                                                
CONECT  484  481  485                                                           
CONECT  485  484  486  487                                                      
CONECT  486  485                                                                
CONECT  487  485                                                                
CONECT  488  482  489                                                           
CONECT  489  488  490  492                                                      
CONECT  490  489  491  495                                                      
CONECT  491  490                                                                
CONECT  492  489  493  494                                                      
CONECT  493  492                                                                
CONECT  494  492                                                                
CONECT  495  490  496                                                           
CONECT  496  495  497  499                                                      
CONECT  497  496  498  509                                                      
CONECT  498  497                                                                
CONECT  499  496  500                                                           
CONECT  500  499  501  502                                                      
CONECT  501  500  503                                                           
CONECT  502  500  504  505                                                      
CONECT  503  501  504                                                           
CONECT  504  502  503  506                                                      
CONECT  505  502  507                                                           
CONECT  506  504  508                                                           
CONECT  507  505  508                                                           
CONECT  508  506  507                                                           
CONECT  509  497  510                                                           
CONECT  510  509  511  513                                                      
CONECT  511  510  512  516                                                      
CONECT  512  511                                                                
CONECT  513  510  514  515                                                      
CONECT  514  513                                                                
CONECT  515  513                                                                
CONECT  516  511  517                                                           
CONECT  517  516  518  520                                                      
CONECT  518  517  519  530                                                      
CONECT  519  518                                                                
CONECT  520  517  521                                                           
CONECT  521  520  522  523                                                      
CONECT  522  521  524                                                           
CONECT  523  521  525  526                                                      
CONECT  524  522  525                                                           
CONECT  525  523  524  527                                                      
CONECT  526  523  528                                                           
CONECT  527  525  529                                                           
CONECT  528  526  529                                                           
CONECT  529  527  528                                                           
CONECT  530  518  531                                                           
CONECT  531  530  534  532                                                      
CONECT  532  531  533  537                                                      
CONECT  533  532                                                                
CONECT  534  531  535  536                                                      
CONECT  535  534                                                                
CONECT  536  534                                                                
CONECT  537  532  538                                                           
CONECT  538  537  539                                                           
CONECT  539  538  540  541                                                      
CONECT  540  539                                                                
CONECT  541  539  542                                                           
CONECT  542  541  543  545                                                      
CONECT  543  542  544  548                                                      
CONECT  544  543                                                                
CONECT  545  542  546  547                                                      
CONECT  546  545                                                                
CONECT  547  545                                                                
CONECT  548  543  549                                                           
CONECT  549  548  550  552                                                      
CONECT  550  549  551  557                                                      
CONECT  551  550                                                                
CONECT  552  549  553                                                           
CONECT  553  552  554                                                           
CONECT  554  553  555  556                                                      
CONECT  555  554                                                                
CONECT  556  554                                                                
CONECT  557  550  558                                                           
CONECT  558  557  559  561                                                      
CONECT  559  558  560  566                                                      
CONECT  560  559                                                                
CONECT  561  558  562                                                           
CONECT  562  561  563                                                           
CONECT  563  562  564                                                           
CONECT  564  563  565                                                           
CONECT  565  564                                                                
CONECT  566  559  567  572                                                      
CONECT  567  566  568  570                                                      
CONECT  568  567  569  573                                                      
CONECT  569  568                                                                
CONECT  570  567  571                                                           
CONECT  571  570  572                                                           
CONECT  572  566  571                                                           
CONECT  573  568  574                                                           
CONECT  574  573  575  577                                                      
CONECT  575  574  576  581                                                      
CONECT  576  575                                                                
CONECT  577  574  578                                                           
CONECT  578  577  579  580                                                      
CONECT  579  578                                                                
CONECT  580  578                                                                
CONECT  581  575  582                                                           
CONECT  582  581  583  585                                                      
CONECT  583  582  584  588                                                      
CONECT  584  583                                                                
CONECT  585  582  586  587                                                      
CONECT  586  585                                                                
CONECT  587  585                                                                
CONECT  588  583  589                                                           
CONECT  589  588  590  592                                                      
CONECT  590  589  591  597                                                      
CONECT  591  590                                                                
CONECT  592  589  593                                                           
CONECT  593  592  594                                                           
CONECT  594  593  595  596                                                      
CONECT  595  594                                                                
CONECT  596  594                                                                
CONECT  597  590  598                                                           
CONECT  598  597  599  601                                                      
CONECT  599  598  600  606                                                      
CONECT  600  599                                                                
CONECT  601  598  602                                                           
CONECT  602  601  603                                                           
CONECT  603  602  604  605                                                      
CONECT  604  603                                                                
CONECT  605  603                                                                
CONECT  606  599  607                                                           
CONECT  607  606  608  610                                                      
CONECT  608  607  609  611                                                      
CONECT  609  608                                                                
CONECT  610  607                                                                
CONECT  611  608  612                                                           
CONECT  612  611  613  615                                                      
CONECT  613  612  614  620                                                      
CONECT  614  613                                                                
CONECT  615  612  616                                                           
CONECT  616  615  617                                                           
CONECT  617  616  618                                                           
CONECT  618  617  619                                                           
CONECT  619  618                                                                
CONECT  620  613  621                                                           
CONECT  621  620  622  624                                                      
CONECT  622  621  623  628                                                      
CONECT  623  622                                                                
CONECT  624  621  625                                                           
CONECT  625  624  626  627                                                      
CONECT  626  625                                                                
CONECT  627  625                                                                
CONECT  628  622  629                                                           
CONECT  629  628  630  632                                                      
CONECT  630  629  631  642                                                      
CONECT  631  630                                                                
CONECT  632  629  633                                                           
CONECT  633  632  634  635                                                      
CONECT  634  633  636                                                           
CONECT  635  633  637  638                                                      
CONECT  636  634  637                                                           
CONECT  637  635  636  639                                                      
CONECT  638  635  640                                                           
CONECT  639  637  641                                                           
CONECT  640  638  641                                                           
CONECT  641  639  640                                                           
CONECT  642  630  643                                                           
CONECT  643  642  644  646                                                      
CONECT  644  643  645  647                                                      
CONECT  645  644                                                                
CONECT  646  643                                                                
CONECT  647  644  653  648                                                      
CONECT  648  647  649  651                                                      
CONECT  649  648  650  654                                                      
CONECT  650  649                                                                
CONECT  651  648  652                                                           
CONECT  652  651  653                                                           
CONECT  653  647  652                                                           
CONECT  654  649  655                                                           
CONECT  655  654  656                                                           
CONECT  656  655  657  658                                                      
CONECT  657  656                                                                
CONECT  658  656  659                                                           
CONECT  659  658  660  662                                                      
CONECT  660  659  661  667                                                      
CONECT  661  660                                                                
CONECT  662  659  663                                                           
CONECT  663  662  664                                                           
CONECT  664  663  665  666                                                      
CONECT  665  664                                                                
CONECT  666  664                                                                
CONECT  667  660  673  668                                                      
CONECT  668  667  671  669                                                      
CONECT  669  668  670  674                                                      
CONECT  670  669                                                                
CONECT  671  668  672                                                           
CONECT  672  671  673                                                           
CONECT  673  667  672                                                           
CONECT  674  669  675                                                           
CONECT  675  674  676  678                                                      
CONECT  676  675  677  682                                                      
CONECT  677  676                                                                
CONECT  678  675  679                                                           
CONECT  679  678  680  681                                                      
CONECT  680  679                                                                
CONECT  681  679                                                                
CONECT  682  676  683                                                           
CONECT  683  682  684  686                                                      
CONECT  684  683  685  690                                                      
CONECT  685  684                                                                
CONECT  686  683  687                                                           
CONECT  687  686  688  689                                                      
CONECT  688  687                                                                
CONECT  689  687                                                                
CONECT  690  684  691                                                           
CONECT  691  690  694  692                                                      
CONECT  692  691  693  701                                                      
CONECT  693  692                                                                
CONECT  694  691  695                                                           
CONECT  695  694  696                                                           
CONECT  696  695  697                                                           
CONECT  697  696  698                                                           
CONECT  698  697  699  700                                                      
CONECT  699  698                                                                
CONECT  700  698                                                                
CONECT  701  692  702                                                           
CONECT  702  701  705  703                                                      
CONECT  703  702  704  710                                                      
CONECT  704  703                                                                
CONECT  705  702  706                                                           
CONECT  706  705  707                                                           
CONECT  707  706  708  709                                                      
CONECT  708  707                                                                
CONECT  709  707                                                                
CONECT  710  703  711                                                           
CONECT  711  710  712  714                                                      
CONECT  712  711  713  719                                                      
CONECT  713  712                                                                
CONECT  714  711  715                                                           
CONECT  715  714  716                                                           
CONECT  716  715  717                                                           
CONECT  717  716  718                                                           
CONECT  718  717                                                                
CONECT  719  712  720                                                           
CONECT  720  719  721  723                                                      
CONECT  721  720  722  727                                                      
CONECT  722  721                                                                
CONECT  723  720  724                                                           
CONECT  724  723  725  726                                                      
CONECT  725  724                                                                
CONECT  726  724                                                                
CONECT  727  721  728                                                           
CONECT  728  727  729  731                                                      
CONECT  729  728  730  736                                                      
CONECT  730  729                                                                
CONECT  731  728  732                                                           
CONECT  732  731  733                                                           
CONECT  733  732  735  734                                                      
CONECT  734  733                                                                
CONECT  735  733                                                                
CONECT  736  729  737                                                           
CONECT  737  736  738  740                                                      
CONECT  738  737  739  744                                                      
CONECT  739  738                                                                
CONECT  740  737  741                                                           
CONECT  741  740  742  743                                                      
CONECT  742  741                                                                
CONECT  743  741                                                                
CONECT  744  738  745                                                           
CONECT  745  744  746  748                                                      
CONECT  746  745  747  750                                                      
CONECT  747  746                                                                
CONECT  748  745  749                                                           
CONECT  749  748  914                                                           
CONECT  750  746  751                                                           
CONECT  751  750  752  754                                                      
CONECT  752  751  753  757                                                      
CONECT  753  752                                                                
CONECT  754  751  755  756                                                      
CONECT  755  754                                                                
CONECT  756  754                                                                
CONECT  757  752  758                                                           
CONECT  758  757  759  761                                                      
CONECT  759  758  760  766                                                      
CONECT  760  759                                                                
CONECT  761  758  762                                                           
CONECT  762  761  763                                                           
CONECT  763  762  765  764                                                      
CONECT  764  763                                                                
CONECT  765  763                                                                
CONECT  766  759  767                                                           
CONECT  767  766  768  770                                                      
CONECT  768  767  769  774                                                      
CONECT  769  768                                                                
CONECT  770  767  771  772                                                      
CONECT  771  770  773                                                           
CONECT  772  770                                                                
CONECT  773  771                                                                
CONECT  774  768  775                                                           
CONECT  775  774  776  778                                                      
CONECT  776  775  777  786                                                      
CONECT  777  776                                                                
CONECT  778  775  779                                                           
CONECT  779  778  780  781                                                      
CONECT  780  779  782                                                           
CONECT  781  779  783                                                           
CONECT  782  780  784                                                           
CONECT  783  781  784                                                           
CONECT  784  782  783  785                                                      
CONECT  785  784                                                                
CONECT  786  776  787                                                           
CONECT  787  786  788  790                                                      
CONECT  788  787  789  794                                                      
CONECT  789  788                                                                
CONECT  790  787  791  792                                                      
CONECT  791  790  793                                                           
CONECT  792  790                                                                
CONECT  793  791                                                                
CONECT  794  788  795                                                           
CONECT  795  794  798  796                                                      
CONECT  796  795  797  803                                                      
CONECT  797  796                                                                
CONECT  798  795  799                                                           
CONECT  799  798  800                                                           
CONECT  800  799  801                                                           
CONECT  801  800  802                                                           
CONECT  802  801                                                                
CONECT  803  796  804                                                           
CONECT  804  803  805  807                                                      
CONECT  805  804  806  814                                                      
CONECT  806  805                                                                
CONECT  807  804  808                                                           
CONECT  808  807  809                                                           
CONECT  809  808  810                                                           
CONECT  810  809  811                                                           
CONECT  811  810  812  813                                                      
CONECT  812  811                                                                
CONECT  813  811                                                                
CONECT  814  805  815                                                           
CONECT  815  814  816  818                                                      
CONECT  816  815  817  823                                                      
CONECT  817  816                                                                
CONECT  818  815  819                                                           
CONECT  819  818  820                                                           
CONECT  820  819  821  822                                                      
CONECT  821  820                                                                
CONECT  822  820                                                                
CONECT  823  816  824                                                           
CONECT  824  823  825  827                                                      
CONECT  825  824  826  832                                                      
CONECT  826  825                                                                
CONECT  827  824  828                                                           
CONECT  828  827  829                                                           
CONECT  829  828  830                                                           
CONECT  830  829  831                                                           
CONECT  831  830                                                                
CONECT  832  825  833                                                           
CONECT  833  832  834  836                                                      
CONECT  834  833  835  840                                                      
CONECT  835  834                                                                
CONECT  836  833  837                                                           
CONECT  837  836  838  839                                                      
CONECT  838  837                                                                
CONECT  839  837                                                                
CONECT  840  834  841                                                           
CONECT  841  840  842  844                                                      
CONECT  842  841  843  847                                                      
CONECT  843  842                                                                
CONECT  844  841  845  846                                                      
CONECT  845  844                                                                
CONECT  846  844                                                                
CONECT  847  842  848                                                           
CONECT  848  847  849                                                           
CONECT  849  848  850  851                                                      
CONECT  850  849                                                                
CONECT  851  849  852                                                           
CONECT  852  851  853  855                                                      
CONECT  853  852  854  859                                                      
CONECT  854  853                                                                
CONECT  855  852  856                                                           
CONECT  856  855  857                                                           
CONECT  857  856  858                                                           
CONECT  858  857                                                                
CONECT  859  853  860                                                           
CONECT  860  859  861  863                                                      
CONECT  861  860  862  873                                                      
CONECT  862  861                                                                
CONECT  863  860  864                                                           
CONECT  864  863  865  866                                                      
CONECT  865  864  867                                                           
CONECT  866  864  868  869                                                      
CONECT  867  865  868                                                           
CONECT  868  866  867  870                                                      
CONECT  869  866  871                                                           
CONECT  870  868  872                                                           
CONECT  871  869  872                                                           
CONECT  872  870  871                                                           
CONECT  873  861  874                                                           
CONECT  874  873  875  877                                                      
CONECT  875  874  876  881                                                      
CONECT  876  875                                                                
CONECT  877  874  878                                                           
CONECT  878  877  879  880                                                      
CONECT  879  878                                                                
CONECT  880  878                                                                
CONECT  881  875  882                                                           
CONECT  882  881  883  885                                                      
CONECT  883  882  884  889                                                      
CONECT  884  883                                                                
CONECT  885  882  886                                                           
CONECT  886  885  887  888                                                      
CONECT  887  886                                                                
CONECT  888  886                                                                
CONECT  889  883  890                                                           
CONECT  890  889  891  893                                                      
CONECT  891  890  892  898                                                      
CONECT  892  891                                                                
CONECT  893  890  894                                                           
CONECT  894  893  895                                                           
CONECT  895  894  896  897                                                      
CONECT  896  895                                                                
CONECT  897  895                                                                
CONECT  898  891  899                                                           
CONECT  899  898  900  902                                                      
CONECT  900  899  901  909                                                      
CONECT  901  900                                                                
CONECT  902  899  903                                                           
CONECT  903  902  904                                                           
CONECT  904  903  905                                                           
CONECT  905  904  906                                                           
CONECT  906  905  907  908                                                      
CONECT  907  906                                                                
CONECT  908  906                                                                
CONECT  909  900  910                                                           
CONECT  910  909  911  913                                                      
CONECT  911  910  912  915                                                      
CONECT  912  911                                                                
CONECT  913  910  914                                                           
CONECT  914  749  913                                                           
CONECT  915  911  916                                                           
CONECT  916  915  917  919                                                      
CONECT  917  916  918  921                                                      
CONECT  918  917                                                                
CONECT  919  916  920                                                           
CONECT  920  919                                                                
CONECT  921  917  922                                                           
CONECT  922  921  923  925                                                      
CONECT  923  922  924  930                                                      
CONECT  924  923                                                                
CONECT  925  922  926                                                           
CONECT  926  925  927                                                           
CONECT  927  926  928                                                           
CONECT  928  927  929                                                           
CONECT  929  928                                                                
CONECT  930  923  931                                                           
CONECT  931  930  932  934                                                      
CONECT  932  931  933  939                                                      
CONECT  933  932                                                                
CONECT  934  931  935                                                           
CONECT  935  934  936                                                           
CONECT  936  935  937                                                           
CONECT  937  936  938                                                           
CONECT  938  937                                                                
CONECT  939  932  940                                                           
CONECT  940  939  941  943                                                      
CONECT  941  940  942  948                                                      
CONECT  942  941                                                                
CONECT  943  940  944                                                           
CONECT  944  943  945                                                           
CONECT  945  944  946                                                           
CONECT  946  945  947                                                           
CONECT  947  946                                                                
CONECT  948  941  949                                                           
CONECT  949  948  950  952                                                      
CONECT  950  949  951  956                                                      
CONECT  951  950                                                                
CONECT  952  949  953                                                           
CONECT  953  952  954  955                                                      
CONECT  954  953                                                                
CONECT  955  953                                                                
CONECT  956  950  957                                                           
CONECT  957  956  958  960                                                      
CONECT  958  957  959  961                                                      
CONECT  959  958                                                                
CONECT  960  957                                                                
CONECT  961  958  962                                                           
CONECT  962  961  963  965                                                      
CONECT  963  962  964  969                                                      
CONECT  964  963                                                                
CONECT  965  962  966                                                           
CONECT  966  965  967  968                                                      
CONECT  967  966                                                                
CONECT  968  966                                                                
CONECT  969  963  970                                                           
CONECT  970  969  971  973                                                      
CONECT  971  970  972  975                                                      
CONECT  972  971                                                                
CONECT  973  970  974                                                           
CONECT  974  152  973                                                           
CONECT  975  971  976                                                           
CONECT  976  975  977  979                                                      
CONECT  977  976  978  987                                                      
CONECT  978  977                                                                
CONECT  979  976  980                                                           
CONECT  980  979  981  982                                                      
CONECT  981  980  983                                                           
CONECT  982  980  984                                                           
CONECT  983  981  985                                                           
CONECT  984  982  985                                                           
CONECT  985  983  984  986                                                      
CONECT  986  985                                                                
CONECT  987  977  988                                                           
CONECT  988  987  989  991                                                      
CONECT  989  988  990                                                           
CONECT  990  989                                                                
CONECT  991  988  992  993                                                      
CONECT  992  991                                                                
CONECT  993  991                                                                
CONECT  994                                                                     
END                                                                             
