# Supplementary material for: Computational Pipeline for Accelerating the Design of Glycomimetics
Source: J Chem Inf Model. 2025 Nov 27;65(24):13374–85. doi: 10.1021/acs.jcim.5c02282 (PMC12728930; doi:10.1021/acs.jcim.5c02282)
Supplement: Supplementary file 2 [file ci5c02282_si_002.zip › gm_supp/Test/E-selectin/8r5m/8r5m_chainA_1_119.pdbqt]

ATOM      1  N   TRP A   1     -10.966 -16.153  22.144  1.00 52.64    -0.066 N 
ATOM      2  HN1 TRP A   1     -10.680 -15.222  21.840  1.00  0.00     0.275 HD
ATOM      3  HN2 TRP A   1     -11.680 -16.543  21.529  1.00  0.00     0.275 HD
ATOM      4  HN3 TRP A   1     -10.229 -16.841  21.986  1.00  0.00     0.275 HD
ATOM      5  CA  TRP A   1     -11.405 -16.149  23.542  1.00 51.90     0.179 C 
ATOM      6  HA  TRP A   1     -12.302 -15.490  23.605  1.00  0.00     0.099 H 
ATOM      7  C   TRP A   1     -10.368 -15.583  24.474  1.00 56.57     0.249 C 
ATOM      8  O   TRP A   1      -9.204 -15.490  24.097  1.00 58.15    -0.271 OA
ATOM      9  CB  TRP A   1     -11.836 -17.550  23.999  1.00 50.38    -0.004 C 
ATOM     10  HB1 TRP A   1     -10.958 -18.236  24.041  1.00  0.00     0.044 H 
ATOM     11  HB2 TRP A   1     -12.119 -17.541  25.077  1.00  0.00     0.044 H 
ATOM     12  CG  TRP A   1     -12.933 -18.149  23.172  1.00 51.63    -0.028 A 
ATOM     13  CD1 TRP A   1     -12.816 -19.186  22.289  1.00 54.72    -0.015 A 
ATOM     14  HD1 TRP A   1     -11.903 -19.787  22.139  1.00  0.00     0.112 H 
ATOM     15  CD2 TRP A   1     -14.276 -17.648  23.030  1.00 51.63    -0.002 A 
ATOM     16  NE1 TRP A   1     -14.000 -19.372  21.615  1.00 54.56    -0.365 N 
ATOM     17  HE1 TRP A   1     -14.175 -20.094  20.917  1.00  0.00     0.165 HD
ATOM     18  CE2 TRP A   1     -14.909 -18.430  22.032  1.00 56.37     0.042 A 
ATOM     19  CE3 TRP A   1     -14.994 -16.583  23.616  1.00 52.31    -0.070 A 
ATOM     20  HE3 TRP A   1     -14.518 -15.932  24.368  1.00  0.00     0.084 H 
ATOM     21  CZ2 TRP A   1     -16.245 -18.226  21.658  1.00 55.50    -0.056 A 
ATOM     22  HZ2 TRP A   1     -16.736 -18.869  20.909  1.00  0.00     0.086 H 
ATOM     23  CZ3 TRP A   1     -16.307 -16.369  23.230  1.00 53.96    -0.082 A 
ATOM     24  HZ3 TRP A   1     -16.880 -15.544  23.686  1.00  0.00     0.083 H 
ATOM     25  CH2 TRP A   1     -16.920 -17.187  22.266  1.00 55.16    -0.081 A 
ATOM     26  HH2 TRP A   1     -17.970 -16.993  21.987  1.00  0.00     0.083 H 
ATOM     27  N   SER A   2     -10.798 -15.166  25.680  1.00 52.41    -0.344 N 
ATOM     28  HN  SER A   2     -11.799 -15.216  25.867  1.00  0.00     0.163 HD
ATOM     29  CA  SER A   2      -9.934 -14.644  26.747  1.00 52.63     0.109 C 
ATOM     30  HA  SER A   2      -8.885 -14.963  26.546  1.00  0.00     0.090 H 
ATOM     31  C   SER A   2     -10.378 -15.241  28.060  1.00 56.35     0.243 C 
ATOM     32  O   SER A   2     -11.572 -15.358  28.306  1.00 54.77    -0.271 OA
ATOM     33  CB  SER A   2      -9.976 -13.117  26.830  1.00 56.70     0.044 C 
ATOM     34  HB1 SER A   2      -9.233 -12.740  27.571  1.00  0.00     0.077 H 
ATOM     35  HB2 SER A   2     -10.916 -12.772  27.321  1.00  0.00     0.077 H 
ATOM     36  OG  SER A   2      -9.802 -12.484  25.574  1.00 71.81    -0.398 OA
ATOM     37  HG  SER A   2      -9.828 -11.536  25.626  1.00  0.00     0.209 HD
ATOM     38  N   TYR A   3      -9.418 -15.629  28.904  1.00 53.60    -0.346 N 
ATOM     39  HN  TYR A   3      -8.445 -15.482  28.635  1.00  0.00     0.163 HD
ATOM     40  CA  TYR A   3      -9.695 -16.251  30.187  1.00 51.92     0.093 C 
ATOM     41  HA  TYR A   3     -10.803 -16.260  30.314  1.00  0.00     0.088 H 
ATOM     42  C   TYR A   3      -9.122 -15.477  31.346  1.00 58.14     0.241 C 
ATOM     43  O   TYR A   3      -8.173 -14.717  31.188  1.00 59.06    -0.271 OA
ATOM     44  CB  TYR A   3      -9.230 -17.710  30.195  1.00 51.33    -0.014 C 
ATOM     45  HB1 TYR A   3      -8.117 -17.775  30.166  1.00  0.00     0.043 H 
ATOM     46  HB2 TYR A   3      -9.413 -18.182  31.188  1.00  0.00     0.043 H 
ATOM     47  CG  TYR A   3      -9.849 -18.526  29.085  1.00 50.99    -0.056 A 
ATOM     48  CD1 TYR A   3      -9.283 -18.547  27.812  1.00 50.16    -0.074 A 
ATOM     49  HD1 TYR A   3      -8.358 -17.977  27.622  1.00  0.00     0.084 H 
ATOM     50  CD2 TYR A   3     -11.038 -19.234  29.289  1.00 52.86    -0.074 A 
ATOM     51  HD2 TYR A   3     -11.514 -19.221  30.284  1.00  0.00     0.084 H 
ATOM     52  CE1 TYR A   3      -9.863 -19.275  26.773  1.00 50.14    -0.051 A 
ATOM     53  HE1 TYR A   3      -9.384 -19.299  25.780  1.00  0.00     0.087 H 
ATOM     54  CE2 TYR A   3     -11.631 -19.956  28.254  1.00 55.15    -0.051 A 
ATOM     55  HE2 TYR A   3     -12.564 -20.516  28.434  1.00  0.00     0.087 H 
ATOM     56  CZ  TYR A   3     -11.041 -19.967  26.993  1.00 61.25     0.065 A 
ATOM     57  OH  TYR A   3     -11.566 -20.722  25.974  1.00 67.49    -0.361 OA
ATOM     58  HH  TYR A   3     -11.163 -20.730  25.114  1.00  0.00     0.217 HD
ATOM     59  N   ASN A   4      -9.719 -15.662  32.519  1.00 55.05    -0.346 N 
ATOM     60  HN  ASN A   4     -10.519 -16.294  32.554  1.00  0.00     0.163 HD
ATOM     61  CA  ASN A   4      -9.304 -15.023  33.749  1.00 55.70     0.097 C 
ATOM     62  HA  ASN A   4      -8.192 -14.941  33.780  1.00  0.00     0.088 H 
ATOM     63  C   ASN A   4      -9.789 -15.888  34.882  1.00 59.66     0.241 C 
ATOM     64  O   ASN A   4     -10.840 -16.518  34.791  1.00 59.17    -0.271 OA
ATOM     65  CB  ASN A   4      -9.940 -13.621  33.854  1.00 62.49     0.036 C 
ATOM     66  HB1 ASN A   4     -10.273 -13.287  32.844  1.00  0.00     0.051 H 
ATOM     67  HB2 ASN A   4     -10.920 -13.696  34.380  1.00  0.00     0.051 H 
ATOM     68  CG  ASN A   4      -9.100 -12.529  34.498  1.00111.61     0.217 C 
ATOM     69  OD1 ASN A   4      -9.558 -11.867  35.440  1.00112.68    -0.274 OA
ATOM     70  ND2 ASN A   4      -7.883 -12.312  33.956  1.00112.88    -0.370 N 
ATOM     71 1HD2 ASN A   4      -7.320 -11.580  34.388  1.00  0.00     0.159 HD
ATOM     72 2HD2 ASN A   4      -7.506 -12.857  33.181  1.00  0.00     0.159 HD
ATOM     73  N   THR A   5      -9.026 -15.918  35.958  1.00 56.64    -0.344 N 
ATOM     74  HN  THR A   5      -8.130 -15.431  35.926  1.00  0.00     0.163 HD
ATOM     75  CA  THR A   5      -9.387 -16.602  37.179  1.00 55.06     0.113 C 
ATOM     76  HA  THR A   5     -10.429 -16.981  37.065  1.00  0.00     0.091 H 
ATOM     77  C   THR A   5      -9.374 -15.609  38.322  1.00 56.49     0.243 C 
ATOM     78  O   THR A   5      -8.699 -14.589  38.249  1.00 54.76    -0.271 OA
ATOM     79  CB  THR A   5      -8.462 -17.820  37.451  1.00 68.89     0.060 C 
ATOM     80  HB  THR A   5      -8.794 -18.302  38.400  1.00  0.00     0.086 H 
ATOM     81  OG1 THR A   5      -7.116 -17.391  37.621  1.00 70.80    -0.393 OA
ATOM     82  HG1 THR A   5      -7.081 -16.739  38.311  1.00  0.00     0.210 HD
ATOM     83  CG2 THR A   5      -8.517 -18.850  36.362  1.00 70.64    -0.050 C 
ATOM     84 1HG2 THR A   5      -9.572 -19.186  36.229  1.00  0.00     0.031 H 
ATOM     85 2HG2 THR A   5      -7.822 -19.701  36.549  1.00  0.00     0.031 H 
ATOM     86 3HG2 THR A   5      -8.066 -18.484  35.410  1.00  0.00     0.031 H 
ATOM     87  N   SER A   6     -10.120 -15.916  39.388  1.00 55.24    -0.344 N 
ATOM     88  HN  SER A   6     -10.741 -16.723  39.320  1.00  0.00     0.163 HD
ATOM     89  CA  SER A   6     -10.103 -15.174  40.637  1.00 55.40     0.109 C 
ATOM     90  HA  SER A   6     -10.079 -14.079  40.426  1.00  0.00     0.090 H 
ATOM     91  C   SER A   6      -8.835 -15.585  41.413  1.00 66.33     0.243 C 
ATOM     92  O   SER A   6      -8.274 -16.683  41.200  1.00 66.34    -0.271 OA
ATOM     93  CB  SER A   6     -11.334 -15.514  41.467  1.00 55.24     0.044 C 
ATOM     94  HB1 SER A   6     -12.270 -15.218  40.938  1.00  0.00     0.077 H 
ATOM     95  HB2 SER A   6     -11.415 -14.849  42.358  1.00  0.00     0.077 H 
ATOM     96  OG  SER A   6     -11.369 -16.884  41.845  1.00 59.01    -0.398 OA
ATOM     97  HG  SER A   6     -12.137 -17.096  42.363  1.00  0.00     0.209 HD
ATOM     98  N   THR A   7      -8.408 -14.716  42.341  1.00 66.90    -0.344 N 
ATOM     99  HN  THR A   7      -8.903 -13.829  42.437  1.00  0.00     0.163 HD
ATOM    100  CA  THR A   7      -7.272 -14.973  43.220  1.00 68.63     0.113 C 
ATOM    101  HA  THR A   7      -6.553 -15.639  42.688  1.00  0.00     0.091 H 
ATOM    102  C   THR A   7      -7.786 -15.706  44.474  1.00 73.09     0.243 C 
ATOM    103  O   THR A   7      -7.166 -16.669  44.935  1.00 74.23    -0.271 OA
ATOM    104  CB  THR A   7      -6.586 -13.643  43.503  1.00 86.59     0.060 C 
ATOM    105  HB  THR A   7      -7.207 -13.070  44.231  1.00  0.00     0.086 H 
ATOM    106  OG1 THR A   7      -6.547 -12.922  42.272  1.00 85.97    -0.393 OA
ATOM    107  HG1 THR A   7      -6.119 -12.092  42.449  1.00  0.00     0.210 HD
ATOM    108  CG2 THR A   7      -5.179 -13.805  44.083  1.00 89.15    -0.050 C 
ATOM    109 1HG2 THR A   7      -4.677 -12.831  44.290  1.00  0.00     0.031 H 
ATOM    110 2HG2 THR A   7      -4.548 -14.445  43.423  1.00  0.00     0.031 H 
ATOM    111 3HG2 THR A   7      -5.197 -14.445  44.996  1.00  0.00     0.031 H 
ATOM    112  N   GLU A   8      -8.955 -15.275  44.992  1.00 69.67    -0.346 N 
ATOM    113  HN  GLU A   8      -9.409 -14.481  44.541  1.00  0.00     0.163 HD
ATOM    114  CA  GLU A   8      -9.624 -15.872  46.166  1.00 68.63     0.090 C 
ATOM    115  HA  GLU A   8      -8.844 -16.305  46.835  1.00  0.00     0.087 H 
ATOM    116  C   GLU A   8     -10.583 -17.001  45.742  1.00 67.38     0.241 C 
ATOM    117  O   GLU A   8     -11.123 -16.987  44.637  1.00 64.00    -0.271 OA
ATOM    118  CB  GLU A   8     -10.405 -14.792  46.958  1.00 70.97    -0.029 C 
ATOM    119  HB1 GLU A   8     -11.206 -15.267  47.572  1.00  0.00     0.037 H 
ATOM    120  HB2 GLU A   8     -11.030 -14.181  46.265  1.00  0.00     0.037 H 
ATOM    121  CG  GLU A   8      -9.536 -13.883  47.830  1.00 87.18     0.018 C 
ATOM    122  HG1 GLU A   8      -8.485 -14.256  47.817  1.00  0.00     0.049 H 
ATOM    123  HG2 GLU A   8      -9.801 -14.039  48.902  1.00  0.00     0.049 H 
ATOM    124  CD  GLU A   8      -9.542 -12.387  47.523  1.00107.74     0.172 C 
ATOM    125  OE1 GLU A   8      -9.893 -11.607  48.440  1.00 79.36    -0.648 OA
ATOM    126  OE2 GLU A   8      -9.135 -11.987  46.403  1.00 99.54    -0.648 OA
ATOM    127  N   ALA A   9     -10.784 -17.981  46.629  1.00 63.29    -0.346 N 
ATOM    128  HN  ALA A   9     -10.266 -17.951  47.507  1.00  0.00     0.163 HD
ATOM    129  CA  ALA A   9     -11.703 -19.089  46.408  1.00 61.08     0.086 C 
ATOM    130  HA  ALA A   9     -11.789 -19.297  45.316  1.00  0.00     0.086 H 
ATOM    131  C   ALA A   9     -13.038 -18.634  46.950  1.00 66.00     0.240 C 
ATOM    132  O   ALA A   9     -13.087 -17.952  47.975  1.00 67.95    -0.271 OA
ATOM    133  CB  ALA A   9     -11.222 -20.328  47.129  1.00 61.59    -0.049 C 
ATOM    134  HB1 ALA A   9     -10.237 -20.664  46.729  1.00  0.00     0.030 H 
ATOM    135  HB2 ALA A   9     -11.980 -21.145  47.095  1.00  0.00     0.030 H 
ATOM    136  HB3 ALA A   9     -11.188 -20.175  48.233  1.00  0.00     0.030 H 
ATOM    137  N   MET A  10     -14.119 -18.927  46.231  1.00 61.13    -0.346 N 
ATOM    138  HN  MET A  10     -14.020 -19.496  45.390  1.00  0.00     0.163 HD
ATOM    139  CA  MET A  10     -15.447 -18.451  46.620  1.00 59.78     0.090 C 
ATOM    140  HA  MET A  10     -15.439 -18.306  47.726  1.00  0.00     0.087 H 
ATOM    141  C   MET A  10     -16.532 -19.443  46.305  1.00 64.09     0.241 C 
ATOM    142  O   MET A  10     -16.255 -20.478  45.690  1.00 64.75    -0.271 OA
ATOM    143  CB  MET A  10     -15.728 -17.077  45.977  1.00 62.02    -0.030 C 
ATOM    144  HB1 MET A  10     -15.124 -16.282  46.473  1.00  0.00     0.037 H 
ATOM    145  HB2 MET A  10     -16.753 -16.725  46.238  1.00  0.00     0.037 H 
ATOM    146  CG  MET A  10     -15.516 -17.043  44.445  1.00 64.73    -0.021 C 
ATOM    147  HG1 MET A  10     -14.618 -17.641  44.164  1.00  0.00     0.049 H 
ATOM    148  HG2 MET A  10     -16.309 -17.635  43.930  1.00  0.00     0.049 H 
ATOM    149  SD  MET A  10     -15.413 -15.396  43.744  1.00 67.40    -0.173 SA
ATOM    150  CE  MET A  10     -13.776 -14.919  44.226  1.00 64.38    -0.035 C 
ATOM    151  HE1 MET A  10     -13.712 -13.895  43.790  1.00  0.00     0.041 H 
ATOM    152  HE2 MET A  10     -12.965 -15.620  43.920  1.00  0.00     0.041 H 
ATOM    153  HE3 MET A  10     -13.560 -14.988  45.318  1.00  0.00     0.041 H 
ATOM    154  N   THR A  11     -17.772 -19.158  46.744  1.00 60.37    -0.344 N 
ATOM    155  HN  THR A  11     -17.927 -18.305  47.281  1.00  0.00     0.163 HD
ATOM    156  CA  THR A  11     -18.904 -20.046  46.467  1.00 59.60     0.113 C 
ATOM    157  HA  THR A  11     -18.615 -21.091  46.728  1.00  0.00     0.091 H 
ATOM    158  C   THR A  11     -19.249 -19.981  44.928  1.00 66.47     0.243 C 
ATOM    159  O   THR A  11     -18.705 -19.137  44.202  1.00 65.94    -0.271 OA
ATOM    160  CB  THR A  11     -20.137 -19.644  47.310  1.00 62.18     0.060 C 
ATOM    161  HB  THR A  11     -20.940 -20.392  47.110  1.00  0.00     0.086 H 
ATOM    162  OG1 THR A  11     -20.615 -18.375  46.877  1.00 63.37    -0.393 OA
ATOM    163  HG1 THR A  11     -21.372 -18.128  47.395  1.00  0.00     0.210 HD
ATOM    164  CG2 THR A  11     -19.880 -19.637  48.800  1.00 57.47    -0.050 C 
ATOM    165 1HG2 THR A  11     -20.769 -19.347  49.408  1.00  0.00     0.031 H 
ATOM    166 2HG2 THR A  11     -19.007 -18.988  49.045  1.00  0.00     0.031 H 
ATOM    167 3HG2 THR A  11     -19.480 -20.622  49.134  1.00  0.00     0.031 H 
ATOM    168  N   TYR A  12     -20.171 -20.839  44.456  1.00 62.53    -0.346 N 
ATOM    169  HN  TYR A  12     -20.586 -21.529  45.082  1.00  0.00     0.163 HD
ATOM    170  CA  TYR A  12     -20.580 -20.793  43.072  1.00 61.58     0.093 C 
ATOM    171  HA  TYR A  12     -19.664 -20.890  42.443  1.00  0.00     0.088 H 
ATOM    172  C   TYR A  12     -21.234 -19.472  42.733  1.00 69.26     0.241 C 
ATOM    173  O   TYR A  12     -20.917 -18.906  41.692  1.00 71.78    -0.271 OA
ATOM    174  CB  TYR A  12     -21.514 -21.942  42.714  1.00 61.91    -0.014 C 
ATOM    175  HB1 TYR A  12     -21.161 -22.904  43.155  1.00  0.00     0.043 H 
ATOM    176  HB2 TYR A  12     -22.490 -21.853  43.247  1.00  0.00     0.043 H 
ATOM    177  CG  TYR A  12     -21.712 -22.062  41.221  1.00 63.05    -0.056 A 
ATOM    178  CD1 TYR A  12     -22.714 -21.343  40.567  1.00 65.30    -0.074 A 
ATOM    179  HD1 TYR A  12     -23.387 -20.696  41.154  1.00  0.00     0.084 H 
ATOM    180  CD2 TYR A  12     -20.869 -22.854  40.451  1.00 63.19    -0.074 A 
ATOM    181  HD2 TYR A  12     -20.041 -23.396  40.939  1.00  0.00     0.084 H 
ATOM    182  CE1 TYR A  12     -22.879 -21.428  39.184  1.00 64.98    -0.051 A 
ATOM    183  HE1 TYR A  12     -23.664 -20.837  38.683  1.00  0.00     0.087 H 
ATOM    184  CE2 TYR A  12     -21.049 -22.977  39.076  1.00 63.94    -0.051 A 
ATOM    185  HE2 TYR A  12     -20.395 -23.645  38.491  1.00  0.00     0.087 H 
ATOM    186  CZ  TYR A  12     -22.052 -22.258  38.443  1.00 72.43     0.065 A 
ATOM    187  OH  TYR A  12     -22.204 -22.368  37.075  1.00 75.40    -0.361 OA
ATOM    188  HH  TYR A  12     -21.637 -22.937  36.567  1.00  0.00     0.217 HD
ATOM    189  N   ASP A  13     -22.146 -18.987  43.584  1.00 67.02    -0.345 N 
ATOM    190  HN  ASP A  13     -22.357 -19.521  44.427  1.00  0.00     0.163 HD
ATOM    191  CA  ASP A  13     -22.855 -17.726  43.360  1.00 68.26     0.098 C 
ATOM    192  HA  ASP A  13     -23.315 -17.790  42.346  1.00  0.00     0.088 H 
ATOM    193  C   ASP A  13     -21.929 -16.510  43.350  1.00 72.41     0.241 C 
ATOM    194  O   ASP A  13     -22.139 -15.589  42.549  1.00 73.69    -0.271 OA
ATOM    195  CB  ASP A  13     -24.006 -17.556  44.361  1.00 71.60     0.043 C 
ATOM    196  HB1 ASP A  13     -23.615 -17.514  45.404  1.00  0.00     0.052 H 
ATOM    197  HB2 ASP A  13     -24.445 -16.534  44.283  1.00  0.00     0.052 H 
ATOM    198  CG  ASP A  13     -25.089 -18.612  44.240  1.00 89.39     0.175 C 
ATOM    199  OD1 ASP A  13     -25.402 -19.015  43.100  1.00 90.41    -0.648 OA
ATOM    200  OD2 ASP A  13     -25.650 -19.009  45.282  1.00100.81    -0.648 OA
ATOM    201  N   GLU A  14     -20.904 -16.515  44.226  1.00 68.22    -0.346 N 
ATOM    202  HN  GLU A  14     -20.832 -17.298  44.876  1.00  0.00     0.163 HD
ATOM    203  CA  GLU A  14     -19.889 -15.464  44.299  1.00 68.40     0.090 C 
ATOM    204  HA  GLU A  14     -20.403 -14.475  44.340  1.00  0.00     0.087 H 
ATOM    205  C   GLU A  14     -19.010 -15.504  43.054  1.00 72.29     0.241 C 
ATOM    206  O   GLU A  14     -18.673 -14.449  42.520  1.00 73.39    -0.271 OA
ATOM    207  CB  GLU A  14     -19.024 -15.616  45.552  1.00 69.85    -0.029 C 
ATOM    208  HB1 GLU A  14     -18.008 -15.187  45.387  1.00  0.00     0.037 H 
ATOM    209  HB2 GLU A  14     -18.748 -16.684  45.716  1.00  0.00     0.037 H 
ATOM    210  CG  GLU A  14     -19.660 -15.029  46.791  1.00 78.55     0.018 C 
ATOM    211  HG1 GLU A  14     -19.728 -13.921  46.684  1.00  0.00     0.049 H 
ATOM    212  HG2 GLU A  14     -20.741 -15.302  46.818  1.00  0.00     0.049 H 
ATOM    213  CD  GLU A  14     -19.021 -15.368  48.124  1.00 89.36     0.172 C 
ATOM    214  OE1 GLU A  14     -18.083 -16.199  48.172  1.00 77.18    -0.648 OA
ATOM    215  OE2 GLU A  14     -19.484 -14.795  49.136  1.00 74.77    -0.648 OA
ATOM    216  N   ALA A  15     -18.658 -16.729  42.590  1.00 66.85    -0.346 N 
ATOM    217  HN  ALA A  15     -18.977 -17.540  43.120  1.00  0.00     0.163 HD
ATOM    218  CA  ALA A  15     -17.857 -16.981  41.389  1.00 65.08     0.086 C 
ATOM    219  HA  ALA A  15     -16.881 -16.453  41.495  1.00  0.00     0.086 H 
ATOM    220  C   ALA A  15     -18.575 -16.435  40.158  1.00 67.46     0.240 C 
ATOM    221  O   ALA A  15     -17.939 -15.826  39.315  1.00 66.80    -0.271 OA
ATOM    222  CB  ALA A  15     -17.588 -18.475  41.237  1.00 64.74    -0.049 C 
ATOM    223  HB1 ALA A  15     -17.063 -18.874  42.136  1.00  0.00     0.030 H 
ATOM    224  HB2 ALA A  15     -17.030 -18.701  40.299  1.00  0.00     0.030 H 
ATOM    225  HB3 ALA A  15     -18.522 -19.043  41.017  1.00  0.00     0.030 H 
ATOM    226  N   SER A  16     -19.902 -16.631  40.076  1.00 64.05    -0.344 N 
ATOM    227  HN  SER A  16     -20.360 -17.146  40.828  1.00  0.00     0.163 HD
ATOM    228  CA  SER A  16     -20.720 -16.152  38.978  1.00 64.26     0.109 C 
ATOM    229  HA  SER A  16     -20.209 -16.418  38.023  1.00  0.00     0.090 H 
ATOM    230  C   SER A  16     -20.847 -14.624  39.042  1.00 70.08     0.243 C 
ATOM    231  O   SER A  16     -20.790 -13.968  38.010  1.00 69.78    -0.271 OA
ATOM    232  CB  SER A  16     -22.081 -16.837  38.993  1.00 67.93     0.044 C 
ATOM    233  HB1 SER A  16     -21.982 -17.940  38.866  1.00  0.00     0.077 H 
ATOM    234  HB2 SER A  16     -22.534 -16.818  40.012  1.00  0.00     0.077 H 
ATOM    235  OG  SER A  16     -22.959 -16.283  38.027  1.00 77.89    -0.398 OA
ATOM    236  HG  SER A  16     -23.808 -16.710  38.036  1.00  0.00     0.209 HD
ATOM    237  N   ALA A  17     -20.935 -14.056  40.254  1.00 68.22    -0.346 N 
ATOM    238  HN  ALA A  17     -20.951 -14.663  41.073  1.00  0.00     0.163 HD
ATOM    239  CA  ALA A  17     -21.010 -12.601  40.461  1.00 68.19     0.086 C 
ATOM    240  HA  ALA A  17     -21.818 -12.182  39.817  1.00  0.00     0.086 H 
ATOM    241  C   ALA A  17     -19.686 -11.955  40.084  1.00 68.79     0.240 C 
ATOM    242  O   ALA A  17     -19.691 -10.878  39.500  1.00 71.31    -0.271 OA
ATOM    243  CB  ALA A  17     -21.334 -12.306  41.925  1.00 70.20    -0.049 C 
ATOM    244  HB1 ALA A  17     -22.305 -12.780  42.201  1.00  0.00     0.030 H 
ATOM    245  HB2 ALA A  17     -21.324 -11.213  42.144  1.00  0.00     0.030 H 
ATOM    246  HB3 ALA A  17     -20.508 -12.615  42.607  1.00  0.00     0.030 H 
ATOM    247  N   TYR A  18     -18.554 -12.621  40.427  1.00 62.39    -0.346 N 
ATOM    248  HN  TYR A  18     -18.672 -13.498  40.934  1.00  0.00     0.163 HD
ATOM    249  CA  TYR A  18     -17.182 -12.203  40.141  1.00 61.75     0.093 C 
ATOM    250  HA  TYR A  18     -17.008 -11.219  40.637  1.00  0.00     0.088 H 
ATOM    251  C   TYR A  18     -16.976 -12.021  38.639  1.00 64.46     0.241 C 
ATOM    252  O   TYR A  18     -16.550 -10.947  38.204  1.00 64.01    -0.271 OA
ATOM    253  CB  TYR A  18     -16.161 -13.214  40.708  1.00 62.29    -0.014 C 
ATOM    254  HB1 TYR A  18     -16.376 -14.243  40.335  1.00  0.00     0.043 H 
ATOM    255  HB2 TYR A  18     -16.328 -13.373  41.799  1.00  0.00     0.043 H 
ATOM    256  CG  TYR A  18     -14.714 -12.834  40.435  1.00 64.64    -0.056 A 
ATOM    257  CD1 TYR A  18     -14.062 -11.879  41.216  1.00 68.18    -0.074 A 
ATOM    258  HD1 TYR A  18     -14.594 -11.421  42.067  1.00  0.00     0.084 H 
ATOM    259  CD2 TYR A  18     -14.021 -13.373  39.354  1.00 64.10    -0.074 A 
ATOM    260  HD2 TYR A  18     -14.521 -14.111  38.705  1.00  0.00     0.084 H 
ATOM    261  CE1 TYR A  18     -12.749 -11.491  40.942  1.00 69.50    -0.051 A 
ATOM    262  HE1 TYR A  18     -12.262 -10.715  41.556  1.00  0.00     0.087 H 
ATOM    263  CE2 TYR A  18     -12.704 -12.997  39.076  1.00 64.83    -0.051 A 
ATOM    264  HE2 TYR A  18     -12.178 -13.425  38.206  1.00  0.00     0.087 H 
ATOM    265  CZ  TYR A  18     -12.062 -12.084  39.898  1.00 74.04     0.065 A 
ATOM    266  OH  TYR A  18     -10.766 -11.704  39.655  1.00 76.10    -0.361 OA
ATOM    267  HH  TYR A  18     -10.326 -11.078  40.218  1.00  0.00     0.217 HD
ATOM    268  N   CYS A  19     -17.279 -13.081  37.853  1.00 59.58    -0.345 N 
ATOM    269  HN  CYS A  19     -17.632 -13.927  38.300  1.00  0.00     0.163 HD
ATOM    270  CA  CYS A  19     -17.128 -13.080  36.404  1.00 58.07     0.098 C 
ATOM    271  HA  CYS A  19     -16.057 -12.876  36.171  1.00  0.00     0.088 H 
ATOM    272  C   CYS A  19     -17.954 -11.967  35.804  1.00 66.56     0.241 C 
ATOM    273  O   CYS A  19     -17.427 -11.172  35.034  1.00 66.22    -0.271 OA
ATOM    274  CB  CYS A  19     -17.492 -14.436  35.796  1.00 55.64     0.013 C 
ATOM    275  HB1 CYS A  19     -18.543 -14.706  36.052  1.00  0.00     0.053 H 
ATOM    276  HB2 CYS A  19     -17.580 -14.353  34.688  1.00  0.00     0.053 H 
ATOM    277  SG  CYS A  19     -16.372 -15.782  36.238  1.00 57.92    -0.095 SA
ATOM    278  N   GLN A  20     -19.244 -11.889  36.187  1.00 65.90    -0.346 N 
ATOM    279  HN  GLN A  20     -19.585 -12.548  36.887  1.00  0.00     0.163 HD
ATOM    280  CA  GLN A  20     -20.174 -10.903  35.645  1.00 66.14     0.090 C 
ATOM    281  HA  GLN A  20     -20.074 -10.949  34.535  1.00  0.00     0.087 H 
ATOM    282  C   GLN A  20     -19.850  -9.476  36.049  1.00 70.73     0.241 C 
ATOM    283  O   GLN A  20     -20.175  -8.556  35.288  1.00 70.60    -0.271 OA
ATOM    284  CB  GLN A  20     -21.617 -11.273  35.965  1.00 67.19    -0.030 C 
ATOM    285  HB1 GLN A  20     -22.319 -10.441  35.722  1.00  0.00     0.037 H 
ATOM    286  HB2 GLN A  20     -21.794 -11.327  37.065  1.00  0.00     0.037 H 
ATOM    287  CG  GLN A  20     -22.014 -12.565  35.268  1.00 71.26     0.011 C 
ATOM    288  HG1 GLN A  20     -21.761 -12.526  34.183  1.00  0.00     0.047 H 
ATOM    289  HG2 GLN A  20     -21.350 -13.405  35.579  1.00  0.00     0.047 H 
ATOM    290  CD  GLN A  20     -23.457 -12.920  35.469  1.00 74.69     0.215 C 
ATOM    291  OE1 GLN A  20     -24.338 -12.058  35.515  1.00 75.88    -0.274 OA
ATOM    292  NE2 GLN A  20     -23.728 -14.211  35.533  1.00 57.31    -0.370 N 
ATOM    293 1HE2 GLN A  20     -22.999 -14.924  35.495  1.00  0.00     0.159 HD
ATOM    294 2HE2 GLN A  20     -24.710 -14.452  35.670  1.00  0.00     0.159 HD
ATOM    295  N   GLN A  21     -19.156  -9.287  37.191  1.00 67.60    -0.346 N 
ATOM    296  HN  GLN A  21     -18.921 -10.088  37.776  1.00  0.00     0.163 HD
ATOM    297  CA  GLN A  21     -18.736  -7.942  37.600  1.00 68.59     0.090 C 
ATOM    298  HA  GLN A  21     -19.598  -7.255  37.432  1.00  0.00     0.087 H 
ATOM    299  C   GLN A  21     -17.584  -7.463  36.709  1.00 70.20     0.241 C 
ATOM    300  O   GLN A  21     -17.503  -6.271  36.414  1.00 70.18    -0.271 OA
ATOM    301  CB  GLN A  21     -18.375  -7.874  39.088  1.00 70.57    -0.030 C 
ATOM    302  HB1 GLN A  21     -17.337  -8.242  39.265  1.00  0.00     0.037 H 
ATOM    303  HB2 GLN A  21     -18.939  -8.638  39.671  1.00  0.00     0.037 H 
ATOM    304  CG  GLN A  21     -18.572  -6.464  39.687  1.00 95.75     0.011 C 
ATOM    305  HG1 GLN A  21     -17.963  -5.714  39.131  1.00  0.00     0.047 H 
ATOM    306  HG2 GLN A  21     -19.595  -6.082  39.460  1.00  0.00     0.047 H 
ATOM    307  CD  GLN A  21     -18.290  -6.380  41.178  1.00130.21     0.215 C 
ATOM    308  OE1 GLN A  21     -18.176  -7.391  41.890  1.00126.40    -0.274 OA
ATOM    309  NE2 GLN A  21     -18.175  -5.157  41.691  1.00129.88    -0.370 N 
ATOM    310 1HE2 GLN A  21     -18.269  -4.327  41.106  1.00  0.00     0.159 HD
ATOM    311 2HE2 GLN A  21     -17.986  -5.101  42.692  1.00  0.00     0.159 HD
ATOM    312  N   ARG A  22     -16.753  -8.416  36.221  1.00 65.02    -0.346 N 
ATOM    313  HN  ARG A  22     -16.940  -9.381  36.493  1.00  0.00     0.163 HD
ATOM    314  CA  ARG A  22     -15.612  -8.179  35.339  1.00 64.70     0.089 C 
ATOM    315  HA  ARG A  22     -15.252  -7.143  35.542  1.00  0.00     0.087 H 
ATOM    316  C   ARG A  22     -15.999  -8.238  33.855  1.00 69.86     0.241 C 
ATOM    317  O   ARG A  22     -15.107  -8.249  32.988  1.00 70.19    -0.271 OA
ATOM    318  CB  ARG A  22     -14.444  -9.131  35.650  1.00 65.18    -0.036 C 
ATOM    319  HB1 ARG A  22     -13.631  -8.998  34.899  1.00  0.00     0.036 H 
ATOM    320  HB2 ARG A  22     -14.740 -10.184  35.434  1.00  0.00     0.036 H 
ATOM    321  CG  ARG A  22     -13.872  -9.025  37.072  1.00 68.68    -0.048 C 
ATOM    322  HG1 ARG A  22     -14.604  -9.399  37.825  1.00  0.00     0.035 H 
ATOM    323  HG2 ARG A  22     -13.806  -7.960  37.396  1.00  0.00     0.035 H 
ATOM    324  CD  ARG A  22     -12.528  -9.725  37.226  1.00 66.17     0.009 C 
ATOM    325  HD1 ARG A  22     -12.623 -10.821  37.047  1.00  0.00     0.064 H 
ATOM    326  HD2 ARG A  22     -12.205  -9.746  38.293  1.00  0.00     0.064 H 
ATOM    327  NE  ARG A  22     -11.492  -9.137  36.371  1.00 71.74    -0.227 N 
ATOM    328  HE  ARG A  22     -11.458  -9.441  35.398  1.00  0.00     0.177 HD
ATOM    329  CZ  ARG A  22     -10.593  -8.239  36.764  1.00 99.65     0.665 C 
ATOM    330  NH1 ARG A  22      -9.703  -7.763  35.902  1.00102.74    -0.235 N 
ATOM    331 1HH1 ARG A  22      -9.014  -7.074  36.203  1.00  0.00     0.174 HD
ATOM    332 2HH1 ARG A  22      -9.720  -8.090  34.936  1.00  0.00     0.174 HD
ATOM    333  NH2 ARG A  22     -10.571  -7.813  38.022  1.00 85.94    -0.235 N 
ATOM    334 1HH2 ARG A  22      -9.882  -7.124  38.323  1.00  0.00     0.174 HD
ATOM    335 2HH2 ARG A  22     -11.255  -8.179  38.684  1.00  0.00     0.174 HD
ATOM    336  N   TYR A  23     -17.329  -8.173  33.559  1.00 66.42    -0.346 N 
ATOM    337  HN  TYR A  23     -17.972  -8.107  34.348  1.00  0.00     0.163 HD
ATOM    338  CA  TYR A  23     -17.932  -8.188  32.212  1.00 65.52     0.093 C 
ATOM    339  HA  TYR A  23     -19.035  -8.122  32.360  1.00  0.00     0.088 H 
ATOM    340  C   TYR A  23     -17.666  -9.530  31.458  1.00 67.76     0.241 C 
ATOM    341  O   TYR A  23     -17.592  -9.562  30.234  1.00 69.51    -0.271 OA
ATOM    342  CB  TYR A  23     -17.524  -6.937  31.390  1.00 66.68    -0.014 C 
ATOM    343  HB1 TYR A  23     -16.464  -7.015  31.054  1.00  0.00     0.043 H 
ATOM    344  HB2 TYR A  23     -18.034  -6.934  30.398  1.00  0.00     0.043 H 
ATOM    345  CG  TYR A  23     -17.760  -5.628  32.117  1.00 70.13    -0.056 A 
ATOM    346  CD1 TYR A  23     -18.990  -4.976  32.047  1.00 73.22    -0.074 A 
ATOM    347  HD1 TYR A  23     -19.794  -5.401  31.423  1.00  0.00     0.084 H 
ATOM    348  CD2 TYR A  23     -16.763  -5.055  32.906  1.00 71.00    -0.074 A 
ATOM    349  HD2 TYR A  23     -15.776  -5.544  32.968  1.00  0.00     0.084 H 
ATOM    350  CE1 TYR A  23     -19.222  -3.792  32.754  1.00 75.04    -0.051 A 
ATOM    351  HE1 TYR A  23     -20.204  -3.293  32.691  1.00  0.00     0.087 H 
ATOM    352  CE2 TYR A  23     -16.986  -3.878  33.618  1.00 72.34    -0.051 A 
ATOM    353  HE2 TYR A  23     -16.186  -3.451  34.246  1.00  0.00     0.087 H 
ATOM    354  CZ  TYR A  23     -18.214  -3.247  33.535  1.00 78.93     0.065 A 
ATOM    355  OH  TYR A  23     -18.426  -2.088  34.241  1.00 81.46    -0.361 OA
ATOM    356  HH  TYR A  23     -17.735  -1.715  34.776  1.00  0.00     0.217 HD
ATOM    357  N   THR A  24     -17.551 -10.626  32.209  1.00 62.36    -0.344 N 
ATOM    358  HN  THR A  24     -17.674 -10.506  33.214  1.00  0.00     0.163 HD
ATOM    359  CA  THR A  24     -17.264 -11.996  31.737  1.00 60.98     0.113 C 
ATOM    360  HA  THR A  24     -17.380 -12.002  30.628  1.00  0.00     0.091 H 
ATOM    361  C   THR A  24     -18.313 -12.995  32.329  1.00 64.75     0.243 C 
ATOM    362  O   THR A  24     -19.273 -12.578  32.977  1.00 67.17    -0.271 OA
ATOM    363  CB  THR A  24     -15.765 -12.391  32.065  1.00 61.08     0.060 C 
ATOM    364  HB  THR A  24     -15.584 -13.413  31.657  1.00  0.00     0.086 H 
ATOM    365  OG1 THR A  24     -15.527 -12.434  33.474  1.00 62.32    -0.393 OA
ATOM    366  HG1 THR A  24     -14.628 -12.671  33.671  1.00  0.00     0.210 HD
ATOM    367  CG2 THR A  24     -14.750 -11.463  31.453  1.00 55.16    -0.050 C 
ATOM    368 1HG2 THR A  24     -13.695 -11.741  31.684  1.00  0.00     0.031 H 
ATOM    369 2HG2 THR A  24     -14.953 -10.407  31.748  1.00  0.00     0.031 H 
ATOM    370 3HG2 THR A  24     -14.904 -11.381  30.352  1.00  0.00     0.031 H 
ATOM    371  N   HIS A  25     -18.137 -14.300  32.091  1.00 58.56    -0.346 N 
ATOM    372  HN  HIS A  25     -17.334 -14.577  31.526  1.00  0.00     0.163 HD
ATOM    373  CA  HIS A  25     -19.024 -15.362  32.590  1.00 57.30     0.094 C 
ATOM    374  HA  HIS A  25     -19.524 -15.018  33.525  1.00  0.00     0.088 H 
ATOM    375  C   HIS A  25     -18.208 -16.581  32.883  1.00 55.27     0.241 C 
ATOM    376  O   HIS A  25     -17.140 -16.717  32.314  1.00 53.29    -0.271 OA
ATOM    377  CB  HIS A  25     -20.083 -15.726  31.553  1.00 58.55     0.002 C 
ATOM    378  HB1 HIS A  25     -19.608 -16.123  30.626  1.00  0.00     0.046 H 
ATOM    379  HB2 HIS A  25     -20.653 -16.630  31.871  1.00  0.00     0.046 H 
ATOM    380  CG  HIS A  25     -21.010 -14.603  31.232  1.00 63.73     0.028 A 
ATOM    381  ND1 HIS A  25     -20.771 -13.751  30.144  1.00 66.57    -0.354 N 
ATOM    382  HD1 HIS A  25     -19.996 -13.796  29.482  1.00  0.00     0.166 HD
ATOM    383  CD2 HIS A  25     -22.139 -14.204  31.862  1.00 66.32    -0.000 A 
ATOM    384  HD2 HIS A  25     -22.581 -14.653  32.767  1.00  0.00     0.114 H 
ATOM    385  CE1 HIS A  25     -21.765 -12.875  30.159  1.00 66.69     0.040 A 
ATOM    386  HE1 HIS A  25     -21.868 -12.042  29.443  1.00  0.00     0.140 H 
ATOM    387  NE2 HIS A  25     -22.630 -13.126  31.152  1.00 67.32    -0.360 N 
ATOM    388  HE2 HIS A  25     -23.491 -12.615  31.347  1.00  0.00     0.166 HD
ATOM    389  N   LEU A  26     -18.710 -17.485  33.740  1.00 50.49    -0.346 N 
ATOM    390  HN  LEU A  26     -19.593 -17.278  34.207  1.00  0.00     0.163 HD
ATOM    391  CA  LEU A  26     -18.042 -18.757  34.032  1.00 47.94     0.089 C 
ATOM    392  HA  LEU A  26     -17.018 -18.543  34.419  1.00  0.00     0.087 H 
ATOM    393  C   LEU A  26     -17.918 -19.532  32.709  1.00 59.24     0.241 C 
ATOM    394  O   LEU A  26     -18.842 -19.441  31.890  1.00 59.68    -0.271 OA
ATOM    395  CB  LEU A  26     -18.815 -19.550  35.094  1.00 45.25    -0.035 C 
ATOM    396  HB1 LEU A  26     -19.902 -19.553  34.844  1.00  0.00     0.037 H 
ATOM    397  HB2 LEU A  26     -18.582 -20.636  34.996  1.00  0.00     0.037 H 
ATOM    398  CG  LEU A  26     -18.617 -19.100  36.581  1.00 46.46    -0.059 C 
ATOM    399  HG  LEU A  26     -18.802 -18.001  36.629  1.00  0.00     0.038 H 
ATOM    400  CD1 LEU A  26     -19.599 -19.770  37.514  1.00 41.54    -0.073 C 
ATOM    401 1HD1 LEU A  26     -19.458 -19.450  38.573  1.00  0.00     0.028 H 
ATOM    402 2HD1 LEU A  26     -19.554 -20.880  37.419  1.00  0.00     0.028 H 
ATOM    403 3HD1 LEU A  26     -20.650 -19.607  37.179  1.00  0.00     0.028 H 
ATOM    404  CD2 LEU A  26     -17.180 -19.354  37.083  1.00 48.05    -0.073 C 
ATOM    405 1HD2 LEU A  26     -17.039 -19.034  38.142  1.00  0.00     0.028 H 
ATOM    406 2HD2 LEU A  26     -16.429 -18.874  36.413  1.00  0.00     0.028 H 
ATOM    407 3HD2 LEU A  26     -16.887 -20.421  36.943  1.00  0.00     0.028 H 
ATOM    408  N   VAL A  27     -16.753 -20.208  32.455  1.00 59.23    -0.346 N 
ATOM    409  HN  VAL A  27     -16.016 -20.187  33.160  1.00  0.00     0.163 HD
ATOM    410  CA  VAL A  27     -16.513 -20.964  31.211  1.00 61.19     0.092 C 
ATOM    411  HA  VAL A  27     -16.470 -20.197  30.403  1.00  0.00     0.088 H 
ATOM    412  C   VAL A  27     -17.709 -21.880  30.846  1.00 69.54     0.241 C 
ATOM    413  O   VAL A  27     -18.146 -22.706  31.651  1.00 66.34    -0.271 OA
ATOM    414  CB  VAL A  27     -15.167 -21.731  31.123  1.00 65.35    -0.033 C 
ATOM    415  HB  VAL A  27     -15.184 -22.338  30.188  1.00  0.00     0.042 H 
ATOM    416  CG1 VAL A  27     -13.993 -20.781  31.031  1.00 65.15    -0.071 C 
ATOM    417 1HG1 VAL A  27     -13.026 -21.332  30.968  1.00  0.00     0.028 H 
ATOM    418 2HG1 VAL A  27     -13.992 -20.051  31.873  1.00  0.00     0.028 H 
ATOM    419 3HG1 VAL A  27     -14.112 -20.067  30.183  1.00  0.00     0.028 H 
ATOM    420  CG2 VAL A  27     -14.985 -22.678  32.279  1.00 65.85    -0.071 C 
ATOM    421 1HG2 VAL A  27     -14.018 -23.229  32.216  1.00  0.00     0.028 H 
ATOM    422 2HG2 VAL A  27     -15.847 -23.380  32.368  1.00  0.00     0.028 H 
ATOM    423 3HG2 VAL A  27     -15.088 -22.150  33.256  1.00  0.00     0.028 H 
ATOM    424  N   ALA A  28     -18.232 -21.664  29.615  1.00 72.86    -0.346 N 
ATOM    425  HN  ALA A  28     -17.759 -20.952  29.058  1.00  0.00     0.163 HD
ATOM    426  CA  ALA A  28     -19.381 -22.306  28.967  1.00 75.27     0.086 C 
ATOM    427  HA  ALA A  28     -19.850 -23.001  29.702  1.00  0.00     0.086 H 
ATOM    428  C   ALA A  28     -19.008 -23.114  27.720  1.00 86.22     0.240 C 
ATOM    429  O   ALA A  28     -19.887 -23.729  27.115  1.00 89.06    -0.271 OA
ATOM    430  CB  ALA A  28     -20.408 -21.247  28.597  1.00 76.14    -0.049 C 
ATOM    431  HB1 ALA A  28     -20.679 -20.659  29.505  1.00  0.00     0.030 H 
ATOM    432  HB2 ALA A  28     -21.302 -21.685  28.095  1.00  0.00     0.030 H 
ATOM    433  HB3 ALA A  28     -20.060 -20.596  27.762  1.00  0.00     0.030 H 
ATOM    434  N   ILE A  29     -17.747 -23.063  27.281  1.00 85.16    -0.346 N 
ATOM    435  HN  ILE A  29     -17.076 -22.463  27.760  1.00  0.00     0.163 HD
ATOM    436  CA  ILE A  29     -17.308 -23.852  26.125  1.00 86.27     0.092 C 
ATOM    437  HA  ILE A  29     -18.200 -24.205  25.557  1.00  0.00     0.088 H 
ATOM    438  C   ILE A  29     -16.609 -25.039  26.755  1.00 90.93     0.241 C 
ATOM    439  O   ILE A  29     -15.907 -24.866  27.757  1.00 91.61    -0.271 OA
ATOM    440  CB  ILE A  29     -16.356 -23.066  25.163  1.00 89.78    -0.030 C 
ATOM    441  HB  ILE A  29     -15.448 -22.803  25.754  1.00  0.00     0.043 H 
ATOM    442  CG1 ILE A  29     -16.977 -21.731  24.681  1.00 90.28    -0.063 C 
ATOM    443 1HG1 ILE A  29     -17.631 -21.897  23.793  1.00  0.00     0.033 H 
ATOM    444 2HG1 ILE A  29     -17.740 -21.365  25.407  1.00  0.00     0.033 H 
ATOM    445  CG2 ILE A  29     -15.875 -23.937  23.969  1.00 91.25    -0.071 C 
ATOM    446 1HG2 ILE A  29     -15.428 -24.898  24.316  1.00  0.00     0.028 H 
ATOM    447 2HG2 ILE A  29     -15.172 -23.374  23.312  1.00  0.00     0.028 H 
ATOM    448 3HG2 ILE A  29     -16.696 -24.111  23.235  1.00  0.00     0.028 H 
ATOM    449  CD1 ILE A  29     -15.966 -20.677  24.402  1.00 96.87    -0.076 C 
ATOM    450 1HD1 ILE A  29     -16.413 -19.716  24.055  1.00  0.00     0.027 H 
ATOM    451 2HD1 ILE A  29     -15.203 -21.043  23.676  1.00  0.00     0.027 H 
ATOM    452 3HD1 ILE A  29     -15.312 -20.511  25.290  1.00  0.00     0.027 H 
ATOM    453  N   GLN A  30     -16.823 -26.240  26.232  1.00 86.29    -0.346 N 
ATOM    454  HN  GLN A  30     -17.457 -26.360  25.442  1.00  0.00     0.163 HD
ATOM    455  CA  GLN A  30     -16.131 -27.382  26.814  1.00 86.05     0.090 C 
ATOM    456  HA  GLN A  30     -15.245 -26.972  27.353  1.00  0.00     0.087 H 
ATOM    457  C   GLN A  30     -15.589 -28.266  25.714  1.00 90.09     0.241 C 
ATOM    458  O   GLN A  30     -15.923 -29.447  25.594  1.00 92.76    -0.271 OA
ATOM    459  CB  GLN A  30     -16.983 -28.118  27.873  1.00 87.42    -0.030 C 
ATOM    460  HB1 GLN A  30     -17.996 -28.354  27.471  1.00  0.00     0.037 H 
ATOM    461  HB2 GLN A  30     -16.603 -29.154  28.036  1.00  0.00     0.037 H 
ATOM    462  CG  GLN A  30     -17.089 -27.360  29.208  1.00 93.45     0.011 C 
ATOM    463  HG1 GLN A  30     -17.900 -27.794  29.838  1.00  0.00     0.047 H 
ATOM    464  HG2 GLN A  30     -17.503 -26.338  29.043  1.00  0.00     0.047 H 
ATOM    465  CD  GLN A  30     -15.799 -27.286  29.987  1.00106.80     0.215 C 
ATOM    466  OE1 GLN A  30     -15.277 -28.296  30.456  1.00101.90    -0.274 OA
ATOM    467  NE2 GLN A  30     -15.279 -26.085  30.185  1.00 95.00    -0.370 N 
ATOM    468 1HE2 GLN A  30     -14.407 -26.035  30.712  1.00  0.00     0.159 HD
ATOM    469 2HE2 GLN A  30     -15.712 -25.247  29.796  1.00  0.00     0.159 HD
ATOM    470  N   ASN A  31     -14.741 -27.654  24.903  1.00 83.54    -0.346 N 
ATOM    471  HN  ASN A  31     -14.562 -26.667  25.088  1.00  0.00     0.163 HD
ATOM    472  CA  ASN A  31     -14.040 -28.242  23.778  1.00 83.01     0.097 C 
ATOM    473  HA  ASN A  31     -14.713 -28.942  23.230  1.00  0.00     0.088 H 
ATOM    474  C   ASN A  31     -12.823 -28.991  24.306  1.00 85.23     0.241 C 
ATOM    475  O   ASN A  31     -12.327 -28.672  25.387  1.00 84.38    -0.271 OA
ATOM    476  CB  ASN A  31     -13.578 -27.115  22.846  1.00 84.07     0.036 C 
ATOM    477  HB1 ASN A  31     -12.675 -26.609  23.260  1.00  0.00     0.051 H 
ATOM    478  HB2 ASN A  31     -14.298 -26.264  22.872  1.00  0.00     0.051 H 
ATOM    479  CG  ASN A  31     -13.335 -27.557  21.436  1.00114.44     0.217 C 
ATOM    480  OD1 ASN A  31     -12.588 -28.508  21.160  1.00110.56    -0.274 OA
ATOM    481  ND2 ASN A  31     -13.942 -26.849  20.503  1.00109.27    -0.370 N 
ATOM    482 1HD2 ASN A  31     -14.556 -26.067  20.730  1.00  0.00     0.159 HD
ATOM    483 2HD2 ASN A  31     -13.776 -27.150  19.543  1.00  0.00     0.159 HD
ATOM    484  N   LYS A  32     -12.329 -29.961  23.528  1.00 82.35    -0.346 N 
ATOM    485  HN  LYS A  32     -12.817 -30.155  22.654  1.00  0.00     0.163 HD
ATOM    486  CA  LYS A  32     -11.141 -30.768  23.832  1.00 83.36     0.089 C 
ATOM    487  HA  LYS A  32     -11.255 -31.228  24.841  1.00  0.00     0.087 H 
ATOM    488  C   LYS A  32      -9.934 -29.823  23.838  1.00 86.66     0.241 C 
ATOM    489  O   LYS A  32      -9.130 -29.863  24.777  1.00 86.51    -0.271 OA
ATOM    490  CB  LYS A  32     -10.980 -31.897  22.763  1.00 86.99    -0.038 C 
ATOM    491  HB1 LYS A  32     -11.820 -32.625  22.855  1.00  0.00     0.036 H 
ATOM    492  HB2 LYS A  32     -11.180 -31.485  21.747  1.00  0.00     0.036 H 
ATOM    493  CG  LYS A  32      -9.639 -32.648  22.764  1.00 91.01    -0.061 C 
ATOM    494  HG1 LYS A  32      -9.588 -33.374  23.609  1.00  0.00     0.033 H 
ATOM    495  HG2 LYS A  32      -8.802 -31.971  23.056  1.00  0.00     0.033 H 
ATOM    496  CD  LYS A  32      -9.345 -33.340  21.426  1.00 94.71    -0.043 C 
ATOM    497  HD1 LYS A  32      -9.841 -32.806  20.582  1.00  0.00     0.035 H 
ATOM    498  HD2 LYS A  32      -8.280 -33.198  21.128  1.00  0.00     0.035 H 
ATOM    499  CE  LYS A  32      -9.715 -34.805  21.433  1.00107.67     0.080 C 
ATOM    500  HE1 LYS A  32      -9.339 -35.311  22.353  1.00  0.00     0.075 H 
ATOM    501  HE2 LYS A  32     -10.810 -34.944  21.589  1.00  0.00     0.075 H 
ATOM    502  NZ  LYS A  32      -9.253 -35.508  20.204  1.00116.68    -0.079 N 
ATOM    503  HZ1 LYS A  32      -9.503 -36.497  20.209  1.00  0.00     0.274 HD
ATOM    504  HZ2 LYS A  32      -8.251 -35.381  20.061  1.00  0.00     0.274 HD
ATOM    505  HZ3 LYS A  32      -9.597 -35.045  19.363  1.00  0.00     0.274 HD
ATOM    506  N   GLU A  33      -9.843 -28.957  22.796  1.00 82.53    -0.346 N 
ATOM    507  HN  GLU A  33     -10.573 -28.989  22.084  1.00  0.00     0.163 HD
ATOM    508  CA  GLU A  33      -8.768 -27.984  22.629  1.00 82.46     0.090 C 
ATOM    509  HA  GLU A  33      -7.813 -28.550  22.730  1.00  0.00     0.087 H 
ATOM    510  C   GLU A  33      -8.765 -26.924  23.743  1.00 84.07     0.241 C 
ATOM    511  O   GLU A  33      -7.677 -26.519  24.160  1.00 84.31    -0.271 OA
ATOM    512  CB  GLU A  33      -8.758 -27.359  21.211  1.00 84.28    -0.029 C 
ATOM    513  HB1 GLU A  33      -8.686 -28.166  20.445  1.00  0.00     0.037 H 
ATOM    514  HB2 GLU A  33      -7.791 -26.830  21.040  1.00  0.00     0.037 H 
ATOM    515  CG  GLU A  33      -9.919 -26.430  20.870  1.00 97.81     0.018 C 
ATOM    516  HG1 GLU A  33      -9.957 -25.583  21.594  1.00  0.00     0.049 H 
ATOM    517  HG2 GLU A  33     -10.889 -26.929  21.101  1.00  0.00     0.049 H 
ATOM    518  CD  GLU A  33      -9.930 -25.902  19.448  1.00125.11     0.172 C 
ATOM    519  OE1 GLU A  33     -10.654 -26.487  18.610  1.00127.00    -0.648 OA
ATOM    520  OE2 GLU A  33      -9.233 -24.896  19.176  1.00116.87    -0.648 OA
ATOM    521  N   GLU A  34      -9.964 -26.519  24.255  1.00 78.56    -0.346 N 
ATOM    522  HN  GLU A  34     -10.813 -26.927  23.865  1.00  0.00     0.163 HD
ATOM    523  CA  GLU A  34     -10.107 -25.531  25.334  1.00 76.96     0.090 C 
ATOM    524  HA  GLU A  34      -9.488 -24.647  25.052  1.00  0.00     0.087 H 
ATOM    525  C   GLU A  34      -9.577 -26.041  26.667  1.00 77.41     0.241 C 
ATOM    526  O   GLU A  34      -8.812 -25.328  27.322  1.00 75.28    -0.271 OA
ATOM    527  CB  GLU A  34     -11.552 -25.042  25.476  1.00 78.18    -0.029 C 
ATOM    528  HB1 GLU A  34     -12.234 -25.872  25.775  1.00  0.00     0.037 H 
ATOM    529  HB2 GLU A  34     -11.997 -24.799  24.483  1.00  0.00     0.037 H 
ATOM    530  CG  GLU A  34     -11.660 -23.867  26.433  1.00 93.24     0.018 C 
ATOM    531  HG1 GLU A  34     -11.588 -22.911  25.864  1.00  0.00     0.049 H 
ATOM    532  HG2 GLU A  34     -10.737 -23.803  27.055  1.00  0.00     0.049 H 
ATOM    533  CD  GLU A  34     -12.881 -23.839  27.326  1.00124.67     0.172 C 
ATOM    534  OE1 GLU A  34     -13.712 -22.919  27.147  1.00127.81    -0.648 OA
ATOM    535  OE2 GLU A  34     -12.984 -24.700  28.232  1.00120.71    -0.648 OA
ATOM    536  N   ILE A  35      -9.978 -27.275  27.055  1.00 73.51    -0.346 N 
ATOM    537  HN  ILE A  35     -10.622 -27.774  26.442  1.00  0.00     0.163 HD
ATOM    538  CA  ILE A  35      -9.558 -27.952  28.291  1.00 73.20     0.092 C 
ATOM    539  HA  ILE A  35      -9.812 -27.286  29.149  1.00  0.00     0.088 H 
ATOM    540  C   ILE A  35      -8.033 -28.143  28.279  1.00 75.68     0.241 C 
ATOM    541  O   ILE A  35      -7.380 -27.896  29.293  1.00 75.16    -0.271 OA
ATOM    542  CB  ILE A  35     -10.310 -29.303  28.495  1.00 77.56    -0.030 C 
ATOM    543  HB  ILE A  35     -10.112 -29.927  27.592  1.00  0.00     0.043 H 
ATOM    544  CG1 ILE A  35     -11.843 -29.148  28.611  1.00 77.91    -0.063 C 
ATOM    545 1HG1 ILE A  35     -12.308 -29.223  27.601  1.00  0.00     0.033 H 
ATOM    546 2HG1 ILE A  35     -12.279 -30.050  29.100  1.00  0.00     0.033 H 
ATOM    547  CG2 ILE A  35      -9.769 -30.066  29.691  1.00 80.01    -0.071 C 
ATOM    548 1HG2 ILE A  35     -10.307 -31.032  29.837  1.00  0.00     0.028 H 
ATOM    549 2HG2 ILE A  35      -9.791 -29.443  30.616  1.00  0.00     0.028 H 
ATOM    550 3HG2 ILE A  35      -8.668 -30.220  29.612  1.00  0.00     0.028 H 
ATOM    551  CD1 ILE A  35     -12.352 -27.849  29.338  1.00 88.19    -0.076 C 
ATOM    552 1HD1 ILE A  35     -13.458 -27.737  29.422  1.00  0.00     0.027 H 
ATOM    553 2HD1 ILE A  35     -11.916 -26.947  28.849  1.00  0.00     0.027 H 
ATOM    554 3HD1 ILE A  35     -11.887 -27.774  30.348  1.00  0.00     0.027 H 
ATOM    555  N   GLU A  36      -7.482 -28.575  27.123  1.00 71.07    -0.346 N 
ATOM    556  HN  GLU A  36      -8.119 -28.774  26.352  1.00  0.00     0.163 HD
ATOM    557  CA  GLU A  36      -6.060 -28.783  26.878  1.00 71.60     0.090 C 
ATOM    558  HA  GLU A  36      -5.672 -29.552  27.585  1.00  0.00     0.087 H 
ATOM    559  C   GLU A  36      -5.314 -27.463  27.104  1.00 70.26     0.241 C 
ATOM    560  O   GLU A  36      -4.335 -27.445  27.843  1.00 72.41    -0.271 OA
ATOM    561  CB  GLU A  36      -5.873 -29.280  25.429  1.00 74.67    -0.029 C 
ATOM    562  HB1 GLU A  36      -6.108 -28.459  24.712  1.00  0.00     0.037 H 
ATOM    563  HB2 GLU A  36      -6.678 -30.007  25.169  1.00  0.00     0.037 H 
ATOM    564  CG  GLU A  36      -4.509 -29.877  25.107  1.00 94.26     0.018 C 
ATOM    565  HG1 GLU A  36      -3.698 -29.221  25.503  1.00  0.00     0.049 H 
ATOM    566  HG2 GLU A  36      -4.335 -30.792  25.719  1.00  0.00     0.049 H 
ATOM    567  CD  GLU A  36      -4.271 -30.177  23.633  1.00125.18     0.172 C 
ATOM    568  OE1 GLU A  36      -5.100 -30.894  23.024  1.00120.99    -0.648 OA
ATOM    569  OE2 GLU A  36      -3.231 -29.725  23.097  1.00119.64    -0.648 OA
ATOM    570  N   TYR A  37      -5.822 -26.359  26.524  1.00 60.78    -0.346 N 
ATOM    571  HN  TYR A  37      -6.640 -26.477  25.926  1.00  0.00     0.163 HD
ATOM    572  CA  TYR A  37      -5.292 -24.999  26.685  1.00 58.04     0.093 C 
ATOM    573  HA  TYR A  37      -4.222 -25.008  26.372  1.00  0.00     0.088 H 
ATOM    574  C   TYR A  37      -5.354 -24.534  28.154  1.00 60.65     0.241 C 
ATOM    575  O   TYR A  37      -4.344 -24.067  28.686  1.00 61.11    -0.271 OA
ATOM    576  CB  TYR A  37      -6.049 -24.018  25.766  1.00 55.90    -0.014 C 
ATOM    577  HB1 TYR A  37      -7.151 -24.135  25.890  1.00  0.00     0.043 H 
ATOM    578  HB2 TYR A  37      -5.948 -24.323  24.698  1.00  0.00     0.043 H 
ATOM    579  CG  TYR A  37      -5.642 -22.569  25.948  1.00 53.53    -0.056 A 
ATOM    580  CD1 TYR A  37      -4.447 -22.086  25.419  1.00 54.34    -0.074 A 
ATOM    581  HD1 TYR A  37      -3.822 -22.751  24.799  1.00  0.00     0.084 H 
ATOM    582  CD2 TYR A  37      -6.433 -21.688  26.681  1.00 52.32    -0.074 A 
ATOM    583  HD2 TYR A  37      -7.389 -22.042  27.102  1.00  0.00     0.084 H 
ATOM    584  CE1 TYR A  37      -4.027 -20.782  25.658  1.00 53.51    -0.051 A 
ATOM    585  HE1 TYR A  37      -3.055 -20.434  25.269  1.00  0.00     0.087 H 
ATOM    586  CE2 TYR A  37      -6.041 -20.371  26.893  1.00 52.61    -0.051 A 
ATOM    587  HE2 TYR A  37      -6.691 -19.687  27.464  1.00  0.00     0.087 H 
ATOM    588  CZ  TYR A  37      -4.833 -19.919  26.387  1.00 61.86     0.065 A 
ATOM    589  OH  TYR A  37      -4.450 -18.597  26.571  1.00 61.90    -0.361 OA
ATOM    590  HH  TYR A  37      -5.002 -18.006  27.070  1.00  0.00     0.217 HD
ATOM    591  N   LEU A  38      -6.537 -24.664  28.800  1.00 55.51    -0.346 N 
ATOM    592  HN  LEU A  38      -7.319 -25.077  28.292  1.00  0.00     0.163 HD
ATOM    593  CA  LEU A  38      -6.756 -24.248  30.180  1.00 54.79     0.089 C 
ATOM    594  HA  LEU A  38      -6.423 -23.187  30.260  1.00  0.00     0.087 H 
ATOM    595  C   LEU A  38      -5.944 -25.042  31.167  1.00 64.48     0.241 C 
ATOM    596  O   LEU A  38      -5.471 -24.478  32.151  1.00 67.06    -0.271 OA
ATOM    597  CB  LEU A  38      -8.237 -24.283  30.543  1.00 53.84    -0.035 C 
ATOM    598  HB1 LEU A  38      -8.672 -25.267  30.251  1.00  0.00     0.037 H 
ATOM    599  HB2 LEU A  38      -8.351 -24.332  31.651  1.00  0.00     0.037 H 
ATOM    600  CG  LEU A  38      -9.102 -23.149  29.984  1.00 57.47    -0.059 C 
ATOM    601  HG  LEU A  38      -8.935 -23.092  28.883  1.00  0.00     0.038 H 
ATOM    602  CD1 LEU A  38     -10.539 -23.426  30.222  1.00 56.75    -0.073 C 
ATOM    603 1HD1 LEU A  38     -10.812 -24.411  29.776  1.00  0.00     0.028 H 
ATOM    604 2HD1 LEU A  38     -11.192 -22.602  29.851  1.00  0.00     0.028 H 
ATOM    605 3HD1 LEU A  38     -10.804 -23.367  31.303  1.00  0.00     0.028 H 
ATOM    606  CD2 LEU A  38      -8.733 -21.816  30.588  1.00 61.60    -0.073 C 
ATOM    607 1HD2 LEU A  38      -7.652 -21.608  30.409  1.00  0.00     0.028 H 
ATOM    608 2HD2 LEU A  38      -8.998 -21.757  31.669  1.00  0.00     0.028 H 
ATOM    609 3HD2 LEU A  38      -9.386 -20.992  30.217  1.00  0.00     0.028 H 
ATOM    610  N   ASN A  39      -5.738 -26.341  30.912  1.00 62.27    -0.346 N 
ATOM    611  HN  ASN A  39      -6.166 -26.772  30.093  1.00  0.00     0.163 HD
ATOM    612  CA  ASN A  39      -4.903 -27.141  31.802  1.00 63.42     0.097 C 
ATOM    613  HA  ASN A  39      -5.256 -26.950  32.842  1.00  0.00     0.088 H 
ATOM    614  C   ASN A  39      -3.431 -26.709  31.738  1.00 68.77     0.241 C 
ATOM    615  O   ASN A  39      -2.746 -26.749  32.762  1.00 70.43    -0.271 OA
ATOM    616  CB  ASN A  39      -5.046 -28.640  31.548  1.00 64.07     0.036 C 
ATOM    617  HB1 ASN A  39      -6.094 -28.914  31.285  1.00  0.00     0.051 H 
ATOM    618  HB2 ASN A  39      -4.548 -28.945  30.598  1.00  0.00     0.051 H 
ATOM    619  CG  ASN A  39      -4.543 -29.435  32.716  1.00 67.43     0.217 C 
ATOM    620  OD1 ASN A  39      -5.208 -29.563  33.750  1.00 59.27    -0.274 OA
ATOM    621  ND2 ASN A  39      -3.310 -29.881  32.611  1.00 55.45    -0.370 N 
ATOM    622 1HD2 ASN A  39      -2.761 -29.775  31.758  1.00  0.00     0.159 HD
ATOM    623 2HD2 ASN A  39      -2.968 -30.422  33.405  1.00  0.00     0.159 HD
ATOM    624  N   SER A  40      -2.967 -26.270  30.559  1.00 63.79    -0.344 N 
ATOM    625  HN  SER A  40      -3.596 -26.272  29.756  1.00  0.00     0.163 HD
ATOM    626  CA  SER A  40      -1.601 -25.790  30.375  1.00 65.91     0.109 C 
ATOM    627  HA  SER A  40      -0.936 -26.480  30.946  1.00  0.00     0.090 H 
ATOM    628  C   SER A  40      -1.339 -24.358  30.919  1.00 72.50     0.243 C 
ATOM    629  O   SER A  40      -0.181 -24.052  31.218  1.00 75.56    -0.271 OA
ATOM    630  CB  SER A  40      -1.183 -25.884  28.910  1.00 68.28     0.044 C 
ATOM    631  HB1 SER A  40      -0.074 -25.935  28.806  1.00  0.00     0.077 H 
ATOM    632  HB2 SER A  40      -1.444 -26.877  28.476  1.00  0.00     0.077 H 
ATOM    633  OG  SER A  40      -1.726 -24.825  28.141  1.00 77.89    -0.398 OA
ATOM    634  HG  SER A  40      -1.466 -24.884  27.229  1.00  0.00     0.209 HD
ATOM    635  N   ILE A  41      -2.375 -23.475  31.023  1.00 64.90    -0.346 N 
ATOM    636  HN  ILE A  41      -3.323 -23.774  30.793  1.00  0.00     0.163 HD
ATOM    637  CA  ILE A  41      -2.130 -22.098  31.465  1.00 62.75     0.092 C 
ATOM    638  HA  ILE A  41      -1.025 -21.955  31.415  1.00  0.00     0.088 H 
ATOM    639  C   ILE A  41      -2.519 -21.833  32.921  1.00 69.86     0.241 C 
ATOM    640  O   ILE A  41      -1.997 -20.873  33.516  1.00 71.46    -0.271 OA
ATOM    641  CB  ILE A  41      -2.736 -21.023  30.531  1.00 63.26    -0.030 C 
ATOM    642  HB  ILE A  41      -2.453 -20.031  30.954  1.00  0.00     0.043 H 
ATOM    643  CG1 ILE A  41      -4.277 -21.066  30.488  1.00 61.84    -0.063 C 
ATOM    644 1HG1 ILE A  41      -4.685 -21.537  31.412  1.00  0.00     0.033 H 
ATOM    645 2HG1 ILE A  41      -4.631 -21.805  29.732  1.00  0.00     0.033 H 
ATOM    646  CG2 ILE A  41      -2.125 -21.098  29.137  1.00 62.77    -0.071 C 
ATOM    647 1HG2 ILE A  41      -2.562 -20.324  28.464  1.00  0.00     0.028 H 
ATOM    648 2HG2 ILE A  41      -2.220 -22.120  28.702  1.00  0.00     0.028 H 
ATOM    649 3HG2 ILE A  41      -1.013 -21.031  29.173  1.00  0.00     0.028 H 
ATOM    650  CD1 ILE A  41      -4.908 -19.715  30.252  1.00 55.03    -0.076 C 
ATOM    651 1HD1 ILE A  41      -6.022 -19.746  30.221  1.00  0.00     0.027 H 
ATOM    652 2HD1 ILE A  41      -4.500 -19.244  29.328  1.00  0.00     0.027 H 
ATOM    653 3HD1 ILE A  41      -4.554 -18.976  31.008  1.00  0.00     0.027 H 
ATOM    654  N   LEU A  42      -3.445 -22.641  33.486  1.00 63.96    -0.346 N 
ATOM    655  HN  LEU A  42      -3.831 -23.414  32.944  1.00  0.00     0.163 HD
ATOM    656  CA  LEU A  42      -3.901 -22.429  34.852  1.00 62.55     0.089 C 
ATOM    657  HA  LEU A  42      -3.814 -21.337  35.062  1.00  0.00     0.087 H 
ATOM    658  C   LEU A  42      -3.054 -23.144  35.864  1.00 69.14     0.241 C 
ATOM    659  O   LEU A  42      -2.708 -24.315  35.687  1.00 69.14    -0.271 OA
ATOM    660  CB  LEU A  42      -5.368 -22.813  35.056  1.00 61.04    -0.035 C 
ATOM    661  HB1 LEU A  42      -5.440 -23.925  35.096  1.00  0.00     0.037 H 
ATOM    662  HB2 LEU A  42      -5.666 -22.534  36.094  1.00  0.00     0.037 H 
ATOM    663  CG  LEU A  42      -6.431 -22.292  34.090  1.00 63.66    -0.059 C 
ATOM    664  HG  LEU A  42      -6.212 -22.722  33.085  1.00  0.00     0.038 H 
ATOM    665  CD1 LEU A  42      -7.813 -22.792  34.515  1.00 61.98    -0.073 C 
ATOM    666 1HD1 LEU A  42      -7.836 -23.903  34.612  1.00  0.00     0.028 H 
ATOM    667 2HD1 LEU A  42      -8.608 -22.427  33.824  1.00  0.00     0.028 H 
ATOM    668 3HD1 LEU A  42      -8.155 -22.294  35.452  1.00  0.00     0.028 H 
ATOM    669  CD2 LEU A  42      -6.399 -20.776  33.958  1.00 65.58    -0.073 C 
ATOM    670 1HD2 LEU A  42      -5.392 -20.412  33.648  1.00  0.00     0.028 H 
ATOM    671 2HD2 LEU A  42      -6.741 -20.278  34.895  1.00  0.00     0.028 H 
ATOM    672 3HD2 LEU A  42      -7.194 -20.411  33.267  1.00  0.00     0.028 H 
ATOM    673  N   SER A  43      -2.779 -22.445  36.967  1.00 67.59    -0.344 N 
ATOM    674  HN  SER A  43      -3.135 -21.491  37.016  1.00  0.00     0.163 HD
ATOM    675  CA  SER A  43      -2.016 -22.928  38.102  1.00 69.34     0.109 C 
ATOM    676  HA  SER A  43      -1.075 -23.401  37.735  1.00  0.00     0.090 H 
ATOM    677  C   SER A  43      -2.824 -23.961  38.882  1.00 74.11     0.243 C 
ATOM    678  O   SER A  43      -4.060 -24.008  38.761  1.00 72.86    -0.271 OA
ATOM    679  CB  SER A  43      -1.664 -21.764  39.024  1.00 76.52     0.044 C 
ATOM    680  HB1 SER A  43      -2.567 -21.366  39.542  1.00  0.00     0.077 H 
ATOM    681  HB2 SER A  43      -1.091 -22.109  39.916  1.00  0.00     0.077 H 
ATOM    682  OG  SER A  43      -0.972 -20.740  38.326  1.00 95.48    -0.398 OA
ATOM    683  HG  SER A  43      -0.753 -20.015  38.900  1.00  0.00     0.209 HD
ATOM    684  N   TYR A  44      -2.127 -24.781  39.707  1.00 71.16    -0.346 N 
ATOM    685  HN  TYR A  44      -1.111 -24.704  39.750  1.00  0.00     0.163 HD
ATOM    686  CA  TYR A  44      -2.798 -25.756  40.521  1.00 70.20     0.093 C 
ATOM    687  HA  TYR A  44      -3.618 -26.191  39.903  1.00  0.00     0.088 H 
ATOM    688  C   TYR A  44      -3.453 -25.082  41.725  1.00 75.43     0.241 C 
ATOM    689  O   TYR A  44      -2.909 -24.138  42.312  1.00 73.90    -0.271 OA
ATOM    690  CB  TYR A  44      -1.873 -26.912  40.919  1.00 72.90    -0.014 C 
ATOM    691  HB1 TYR A  44      -1.344 -27.325  40.029  1.00  0.00     0.043 H 
ATOM    692  HB2 TYR A  44      -0.994 -26.540  41.495  1.00  0.00     0.043 H 
ATOM    693  CG  TYR A  44      -2.597 -28.008  41.679  1.00 74.32    -0.056 A 
ATOM    694  CD1 TYR A  44      -3.393 -28.937  41.013  1.00 75.23    -0.074 A 
ATOM    695  HD1 TYR A  44      -3.476 -28.887  39.914  1.00  0.00     0.084 H 
ATOM    696  CD2 TYR A  44      -2.533 -28.080  43.068  1.00 75.92    -0.074 A 
ATOM    697  HD2 TYR A  44      -1.921 -27.347  43.620  1.00  0.00     0.084 H 
ATOM    698  CE1 TYR A  44      -4.087 -29.929  41.706  1.00 74.64    -0.051 A 
ATOM    699  HE1 TYR A  44      -4.698 -30.664  41.155  1.00  0.00     0.087 H 
ATOM    700  CE2 TYR A  44      -3.229 -29.063  43.776  1.00 77.23    -0.051 A 
ATOM    701  HE2 TYR A  44      -3.161 -29.105  44.876  1.00  0.00     0.087 H 
ATOM    702  CZ  TYR A  44      -4.007 -29.988  43.090  1.00 86.19     0.065 A 
ATOM    703  OH  TYR A  44      -4.706 -30.953  43.790  1.00 87.35    -0.361 OA
ATOM    704  HH  TYR A  44      -4.651 -30.993  44.738  1.00  0.00     0.217 HD
ATOM    705  N   SER A  45      -4.675 -25.539  42.020  1.00 74.32    -0.344 N 
ATOM    706  HN  SER A  45      -5.067 -26.238  41.390  1.00  0.00     0.163 HD
ATOM    707  CA  SER A  45      -5.499 -25.141  43.145  1.00 74.27     0.109 C 
ATOM    708  HA  SER A  45      -4.869 -24.685  43.944  1.00  0.00     0.090 H 
ATOM    709  C   SER A  45      -6.112 -26.428  43.633  1.00 79.47     0.245 C 
ATOM    710  O   SER A  45      -6.673 -27.158  42.808  1.00 79.34    -0.271 OA
ATOM    711  CB  SER A  45      -6.593 -24.170  42.715  1.00 76.16     0.044 C 
ATOM    712  HB1 SER A  45      -7.154 -24.552  41.830  1.00  0.00     0.077 H 
ATOM    713  HB2 SER A  45      -6.164 -23.246  42.261  1.00  0.00     0.077 H 
ATOM    714  OG  SER A  45      -7.467 -23.864  43.793  1.00 84.33    -0.398 OA
ATOM    715  HG  SER A  45      -8.149 -23.259  43.525  1.00  0.00     0.209 HD
ATOM    716  N   PRO A  46      -5.975 -26.763  44.937  1.00 76.33    -0.337 N 
ATOM    717  CA  PRO A  46      -6.568 -28.026  45.424  1.00 75.51     0.091 C 
ATOM    718  HA  PRO A  46      -6.270 -28.848  44.733  1.00  0.00     0.087 H 
ATOM    719  C   PRO A  46      -8.103 -27.977  45.495  1.00 76.67     0.241 C 
ATOM    720  O   PRO A  46      -8.757 -29.028  45.424  1.00 75.89    -0.271 OA
ATOM    721  CB  PRO A  46      -5.881 -28.251  46.776  1.00 78.22    -0.036 C 
ATOM    722  HB1 PRO A  46      -6.511 -28.798  47.516  1.00  0.00     0.036 H 
ATOM    723  HB2 PRO A  46      -5.050 -28.994  46.740  1.00  0.00     0.036 H 
ATOM    724  CG  PRO A  46      -5.455 -26.886  47.234  1.00 83.10    -0.048 C 
ATOM    725  HG1 PRO A  46      -4.536 -26.912  47.864  1.00  0.00     0.035 H 
ATOM    726  HG2 PRO A  46      -6.147 -26.453  47.994  1.00  0.00     0.035 H 
ATOM    727  CD  PRO A  46      -5.302 -26.007  46.020  1.00 78.71    -0.001 C 
ATOM    728  HD1 PRO A  46      -5.683 -24.968  46.157  1.00  0.00     0.064 H 
ATOM    729  HD2 PRO A  46      -4.249 -25.722  45.792  1.00  0.00     0.064 H 
ATOM    730  N   SER A  47      -8.683 -26.746  45.582  1.00 70.90    -0.344 N 
ATOM    731  HN  SER A  47      -8.074 -25.929  45.633  1.00  0.00     0.163 HD
ATOM    732  CA  SER A  47     -10.141 -26.531  45.606  1.00 69.08     0.109 C 
ATOM    733  HA  SER A  47     -10.611 -27.342  46.209  1.00  0.00     0.090 H 
ATOM    734  C   SER A  47     -10.704 -26.589  44.181  1.00 72.70     0.243 C 
ATOM    735  O   SER A  47     -11.915 -26.716  43.994  1.00 73.26    -0.271 OA
ATOM    736  CB  SER A  47     -10.472 -25.191  46.250  1.00 71.86     0.044 C 
ATOM    737  HB1 SER A  47     -11.556 -25.122  46.501  1.00  0.00     0.077 H 
ATOM    738  HB2 SER A  47     -10.047 -25.123  47.279  1.00  0.00     0.077 H 
ATOM    739  OG  SER A  47     -10.060 -24.093  45.452  1.00 84.28    -0.398 OA
ATOM    740  HG  SER A  47     -10.266 -23.257  45.854  1.00  0.00     0.209 HD
ATOM    741  N   TYR A  48      -9.796 -26.519  43.175  1.00 66.53    -0.346 N 
ATOM    742  HN  TYR A  48      -8.817 -26.453  43.454  1.00  0.00     0.163 HD
ATOM    743  CA  TYR A  48     -10.060 -26.527  41.740  1.00 63.37     0.093 C 
ATOM    744  HA  TYR A  48      -9.068 -26.435  41.239  1.00  0.00     0.088 H 
ATOM    745  C   TYR A  48     -10.853 -25.305  41.336  1.00 62.51     0.241 C 
ATOM    746  O   TYR A  48     -10.790 -24.299  42.037  1.00 61.16    -0.271 OA
ATOM    747  CB  TYR A  48     -10.660 -27.856  41.265  1.00 64.32    -0.014 C 
ATOM    748  HB1 TYR A  48     -11.657 -28.044  41.727  1.00  0.00     0.043 H 
ATOM    749  HB2 TYR A  48     -10.974 -27.806  40.196  1.00  0.00     0.043 H 
ATOM    750  CG  TYR A  48      -9.706 -29.004  41.512  1.00 67.51    -0.056 A 
ATOM    751  CD1 TYR A  48      -8.562 -29.164  40.733  1.00 68.90    -0.074 A 
ATOM    752  HD1 TYR A  48      -8.377 -28.472  39.894  1.00  0.00     0.084 H 
ATOM    753  CD2 TYR A  48      -9.893 -29.874  42.585  1.00 68.92    -0.074 A 
ATOM    754  HD2 TYR A  48     -10.787 -29.765  43.221  1.00  0.00     0.084 H 
ATOM    755  CE1 TYR A  48      -7.651 -30.177  40.993  1.00 69.31    -0.051 A 
ATOM    756  HE1 TYR A  48      -6.763 -30.301  40.350  1.00  0.00     0.087 H 
ATOM    757  CE2 TYR A  48      -8.972 -30.878  42.868  1.00 70.92    -0.051 A 
ATOM    758  HE2 TYR A  48      -9.128 -31.547  43.731  1.00  0.00     0.087 H 
ATOM    759  CZ  TYR A  48      -7.859 -31.032  42.061  1.00 80.36     0.065 A 
ATOM    760  OH  TYR A  48      -6.927 -32.000  42.333  1.00 87.57    -0.361 OA
ATOM    761  HH  TYR A  48      -7.070 -32.587  43.066  1.00  0.00     0.217 HD
ATOM    762  N   TYR A  49     -11.555 -25.369  40.197  1.00 57.64    -0.346 N 
ATOM    763  HN  TYR A  49     -11.596 -26.267  39.716  1.00  0.00     0.163 HD
ATOM    764  CA  TYR A  49     -12.267 -24.242  39.594  1.00 54.41     0.093 C 
ATOM    765  HA  TYR A  49     -12.181 -23.362  40.273  1.00  0.00     0.088 H 
ATOM    766  C   TYR A  49     -13.723 -24.499  39.323  1.00 56.39     0.241 C 
ATOM    767  O   TYR A  49     -14.069 -25.562  38.835  1.00 57.80    -0.271 OA
ATOM    768  CB  TYR A  49     -11.595 -23.897  38.254  1.00 54.94    -0.014 C 
ATOM    769  HB1 TYR A  49     -12.194 -23.135  37.702  1.00  0.00     0.043 H 
ATOM    770  HB2 TYR A  49     -11.677 -24.753  37.545  1.00  0.00     0.043 H 
ATOM    771  CG  TYR A  49     -10.153 -23.449  38.378  1.00 55.79    -0.056 A 
ATOM    772  CD1 TYR A  49      -9.116 -24.379  38.462  1.00 58.50    -0.074 A 
ATOM    773  HD1 TYR A  49      -9.347 -25.455  38.390  1.00  0.00     0.084 H 
ATOM    774  CD2 TYR A  49      -9.822 -22.098  38.413  1.00 54.02    -0.074 A 
ATOM    775  HD2 TYR A  49     -10.622 -21.342  38.343  1.00  0.00     0.084 H 
ATOM    776  CE1 TYR A  49      -7.795 -23.973  38.635  1.00 59.09    -0.051 A 
ATOM    777  HE1 TYR A  49      -6.996 -24.724  38.754  1.00  0.00     0.087 H 
ATOM    778  CE2 TYR A  49      -8.503 -21.685  38.535  1.00 54.99    -0.051 A 
ATOM    779  HE2 TYR A  49      -8.260 -20.609  38.535  1.00  0.00     0.087 H 
ATOM    780  CZ  TYR A  49      -7.490 -22.625  38.657  1.00 60.97     0.065 A 
ATOM    781  OH  TYR A  49      -6.180 -22.223  38.795  1.00 56.08    -0.361 OA
ATOM    782  HH  TYR A  49      -5.486 -22.867  38.879  1.00  0.00     0.217 HD
ATOM    783  N   TRP A  50     -14.565 -23.486  39.545  1.00 51.37    -0.346 N 
ATOM    784  HN  TRP A  50     -14.199 -22.640  39.982  1.00  0.00     0.163 HD
ATOM    785  CA  TRP A  50     -15.987 -23.526  39.194  1.00 50.68     0.093 C 
ATOM    786  HA  TRP A  50     -16.399 -24.531  39.444  1.00  0.00     0.088 H 
ATOM    787  C   TRP A  50     -16.170 -23.262  37.679  1.00 54.03     0.241 C 
ATOM    788  O   TRP A  50     -15.489 -22.409  37.117  1.00 52.11    -0.271 OA
ATOM    789  CB  TRP A  50     -16.778 -22.457  39.944  1.00 49.19    -0.012 C 
ATOM    790  HB1 TRP A  50     -16.302 -21.461  39.787  1.00  0.00     0.044 H 
ATOM    791  HB2 TRP A  50     -17.760 -22.297  39.441  1.00  0.00     0.044 H 
ATOM    792  CG  TRP A  50     -16.997 -22.684  41.415  1.00 49.53    -0.028 A 
ATOM    793  CD1 TRP A  50     -16.806 -21.768  42.407  1.00 52.55    -0.015 A 
ATOM    794  HD1 TRP A  50     -16.372 -20.764  42.264  1.00  0.00     0.112 H 
ATOM    795  CD2 TRP A  50     -17.689 -23.793  42.020  1.00 49.49    -0.002 A 
ATOM    796  NE1 TRP A  50     -17.233 -22.276  43.613  1.00 53.46    -0.365 N 
ATOM    797  HE1 TRP A  50     -17.165 -21.801  44.513  1.00  0.00     0.165 HD
ATOM    798  CE2 TRP A  50     -17.767 -23.529  43.408  1.00 54.36     0.042 A 
ATOM    799  CE3 TRP A  50     -18.197 -25.010  41.536  1.00 50.60    -0.070 A 
ATOM    800  HE3 TRP A  50     -18.162 -25.245  40.459  1.00  0.00     0.084 H 
ATOM    801  CZ2 TRP A  50     -18.367 -24.420  44.308  1.00 52.73    -0.056 A 
ATOM    802  HZ2 TRP A  50     -18.434 -24.190  45.385  1.00  0.00     0.086 H 
ATOM    803  CZ3 TRP A  50     -18.744 -25.910  42.439  1.00 52.17    -0.082 A 
ATOM    804  HZ3 TRP A  50     -19.087 -26.895  42.081  1.00  0.00     0.083 H 
ATOM    805  CH2 TRP A  50     -18.868 -25.591  43.795  1.00 52.76    -0.081 A 
ATOM    806  HH2 TRP A  50     -19.381 -26.298  44.469  1.00  0.00     0.083 H 
ATOM    807  N   ILE A  51     -17.119 -23.973  37.035  1.00 51.53    -0.346 N 
ATOM    808  HN  ILE A  51     -17.646 -24.669  37.563  1.00  0.00     0.163 HD
ATOM    809  CA  ILE A  51     -17.428 -23.794  35.620  1.00 50.49     0.092 C 
ATOM    810  HA  ILE A  51     -16.886 -22.874  35.298  1.00  0.00     0.088 H 
ATOM    811  C   ILE A  51     -18.934 -23.493  35.437  1.00 52.85     0.241 C 
ATOM    812  O   ILE A  51     -19.712 -23.662  36.381  1.00 50.40    -0.271 OA
ATOM    813  CB  ILE A  51     -16.883 -24.954  34.730  1.00 53.60    -0.030 C 
ATOM    814  HB  ILE A  51     -17.182 -24.727  33.680  1.00  0.00     0.043 H 
ATOM    815  CG1 ILE A  51     -17.476 -26.337  35.080  1.00 52.76    -0.063 C 
ATOM    816 1HG1 ILE A  51     -16.975 -26.769  35.978  1.00  0.00     0.033 H 
ATOM    817 2HG1 ILE A  51     -18.512 -26.236  35.480  1.00  0.00     0.033 H 
ATOM    818  CG2 ILE A  51     -15.361 -24.988  34.761  1.00 54.44    -0.071 C 
ATOM    819 1HG2 ILE A  51     -14.972 -25.817  34.125  1.00  0.00     0.028 H 
ATOM    820 2HG2 ILE A  51     -14.970 -25.049  35.804  1.00  0.00     0.028 H 
ATOM    821 3HG2 ILE A  51     -14.920 -24.005  34.474  1.00  0.00     0.028 H 
ATOM    822  CD1 ILE A  51     -17.437 -27.299  33.929  1.00 53.84    -0.076 C 
ATOM    823 1HD1 ILE A  51     -17.865 -28.297  34.182  1.00  0.00     0.027 H 
ATOM    824 2HD1 ILE A  51     -16.401 -27.400  33.529  1.00  0.00     0.027 H 
ATOM    825 3HD1 ILE A  51     -17.938 -26.867  33.031  1.00  0.00     0.027 H 
ATOM    826  N   GLY A  52     -19.316 -23.051  34.234  1.00 48.93    -0.351 N 
ATOM    827  HN  GLY A  52     -18.614 -23.016  33.494  1.00  0.00     0.163 HD
ATOM    828  CA  GLY A  52     -20.673 -22.614  33.909  1.00 49.44     0.069 C 
ATOM    829  HA1 GLY A  52     -21.000 -21.865  34.667  1.00  0.00     0.078 H 
ATOM    830  HA2 GLY A  52     -20.638 -21.988  32.987  1.00  0.00     0.078 H 
ATOM    831  C   GLY A  52     -21.758 -23.652  33.751  1.00 54.93     0.236 C 
ATOM    832  O   GLY A  52     -22.646 -23.469  32.928  1.00 54.68    -0.272 OA
ATOM    833  N   ILE A  53     -21.750 -24.694  34.594  1.00 53.46    -0.346 N 
ATOM    834  HN  ILE A  53     -21.020 -24.736  35.305  1.00  0.00     0.163 HD
ATOM    835  CA  ILE A  53     -22.734 -25.773  34.546  1.00 54.22     0.092 C 
ATOM    836  HA  ILE A  53     -23.569 -25.455  33.879  1.00  0.00     0.088 H 
ATOM    837  C   ILE A  53     -23.299 -26.019  35.928  1.00 60.77     0.241 C 
ATOM    838  O   ILE A  53     -22.539 -26.182  36.881  1.00 60.83    -0.271 OA
ATOM    839  CB  ILE A  53     -22.125 -27.086  33.972  1.00 57.48    -0.030 C 
ATOM    840  HB  ILE A  53     -21.331 -27.413  34.683  1.00  0.00     0.043 H 
ATOM    841  CG1 ILE A  53     -21.442 -26.858  32.613  1.00 56.75    -0.063 C 
ATOM    842 1HG1 ILE A  53     -20.800 -25.947  32.650  1.00  0.00     0.033 H 
ATOM    843 2HG1 ILE A  53     -22.191 -26.535  31.852  1.00  0.00     0.033 H 
ATOM    844  CG2 ILE A  53     -23.164 -28.229  33.902  1.00 59.68    -0.071 C 
ATOM    845 1HG2 ILE A  53     -23.659 -28.394  34.887  1.00  0.00     0.028 H 
ATOM    846 2HG2 ILE A  53     -22.709 -29.169  33.512  1.00  0.00     0.028 H 
ATOM    847 3HG2 ILE A  53     -23.912 -28.050  33.095  1.00  0.00     0.028 H 
ATOM    848  CD1 ILE A  53     -20.653 -28.033  32.104  1.00 59.22    -0.076 C 
ATOM    849 1HD1 ILE A  53     -20.158 -27.868  31.119  1.00  0.00     0.027 H 
ATOM    850 2HD1 ILE A  53     -21.295 -28.944  32.067  1.00  0.00     0.027 H 
ATOM    851 3HD1 ILE A  53     -19.904 -28.356  32.865  1.00  0.00     0.027 H 
ATOM    852  N   ARG A  54     -24.631 -26.101  36.004  1.00 57.89    -0.346 N 
ATOM    853  HN  ARG A  54     -25.201 -25.952  35.171  1.00  0.00     0.163 HD
ATOM    854  CA  ARG A  54     -25.277 -26.409  37.304  1.00 57.08     0.089 C 
ATOM    855  HA  ARG A  54     -24.551 -27.001  37.909  1.00  0.00     0.087 H 
ATOM    856  C   ARG A  54     -26.522 -27.278  37.094  1.00 61.24     0.241 C 
ATOM    857  O   ARG A  54     -26.998 -27.362  35.946  1.00 61.82    -0.271 OA
ATOM    858  CB  ARG A  54     -25.579 -25.120  38.076  1.00 57.73    -0.036 C 
ATOM    859  HB1 ARG A  54     -25.388 -25.271  39.164  1.00  0.00     0.036 H 
ATOM    860  HB2 ARG A  54     -24.809 -24.347  37.847  1.00  0.00     0.036 H 
ATOM    861  CG  ARG A  54     -26.973 -24.548  37.865  1.00 67.65    -0.048 C 
ATOM    862  HG1 ARG A  54     -27.214 -24.388  36.788  1.00  0.00     0.035 H 
ATOM    863  HG2 ARG A  54     -27.779 -25.285  38.092  1.00  0.00     0.035 H 
ATOM    864  CD  ARG A  54     -27.093 -23.280  38.685  1.00 67.21     0.009 C 
ATOM    865  HD1 ARG A  54     -26.677 -22.398  38.145  1.00  0.00     0.064 H 
ATOM    866  HD2 ARG A  54     -28.152 -22.941  38.769  1.00  0.00     0.064 H 
ATOM    867  NE  ARG A  54     -26.476 -23.453  39.993  1.00 63.89    -0.227 N 
ATOM    868  HE  ARG A  54     -26.140 -24.384  40.238  1.00  0.00     0.177 HD
ATOM    869  CZ  ARG A  54     -26.319 -22.486  40.889  1.00 86.45     0.665 C 
ATOM    870  NH1 ARG A  54     -26.735 -21.260  40.620  1.00 83.54    -0.235 N 
ATOM    871 1HH1 ARG A  54     -26.614 -20.517  41.308  1.00  0.00     0.174 HD
ATOM    872 2HH1 ARG A  54     -27.179 -21.059  39.724  1.00  0.00     0.174 HD
ATOM    873  NH2 ARG A  54     -25.744 -22.746  42.049  1.00 70.61    -0.235 N 
ATOM    874 1HH2 ARG A  54     -25.623 -22.003  42.737  1.00  0.00     0.174 HD
ATOM    875 2HH2 ARG A  54     -25.423 -23.692  42.257  1.00  0.00     0.174 HD
ATOM    876  N   LYS A  55     -27.011 -27.905  38.161  1.00 58.25    -0.346 N 
ATOM    877  HN  LYS A  55     -26.538 -27.762  39.053  1.00  0.00     0.163 HD
ATOM    878  CA  LYS A  55     -28.176 -28.782  38.143  1.00 57.87     0.089 C 
ATOM    879  HA  LYS A  55     -28.266 -29.215  37.119  1.00  0.00     0.087 H 
ATOM    880  C   LYS A  55     -29.450 -28.001  38.439  1.00 62.02     0.241 C 
ATOM    881  O   LYS A  55     -29.541 -27.315  39.456  1.00 61.66    -0.271 OA
ATOM    882  CB  LYS A  55     -27.970 -29.942  39.134  1.00 57.84    -0.038 C 
ATOM    883  HB1 LYS A  55     -28.021 -29.572  40.185  1.00  0.00     0.036 H 
ATOM    884  HB2 LYS A  55     -26.913 -30.295  39.108  1.00  0.00     0.036 H 
ATOM    885  CG  LYS A  55     -28.920 -31.101  38.934  1.00 65.30    -0.061 C 
ATOM    886  HG1 LYS A  55     -29.071 -31.305  37.848  1.00  0.00     0.033 H 
ATOM    887  HG2 LYS A  55     -29.960 -30.813  39.215  1.00  0.00     0.033 H 
ATOM    888  CD  LYS A  55     -28.501 -32.346  39.655  1.00 59.74    -0.043 C 
ATOM    889  HD1 LYS A  55     -27.447 -32.618  39.412  1.00  0.00     0.035 H 
ATOM    890  HD2 LYS A  55     -29.015 -33.244  39.241  1.00  0.00     0.035 H 
ATOM    891  CE  LYS A  55     -28.704 -32.239  41.125  1.00 65.52     0.080 C 
ATOM    892  HE1 LYS A  55     -29.698 -32.643  41.428  1.00  0.00     0.075 H 
ATOM    893  HE2 LYS A  55     -28.843 -31.178  41.439  1.00  0.00     0.075 H 
ATOM    894  NZ  LYS A  55     -27.595 -32.892  41.889  1.00 64.98    -0.079 N 
ATOM    895  HZ1 LYS A  55     -27.734 -32.819  42.897  1.00  0.00     0.274 HD
ATOM    896  HZ2 LYS A  55     -26.686 -32.522  41.612  1.00  0.00     0.274 HD
ATOM    897  HZ3 LYS A  55     -27.467 -33.862  41.602  1.00  0.00     0.274 HD
ATOM    898  N   VAL A  56     -30.427 -28.107  37.529  1.00 59.30    -0.346 N 
ATOM    899  HN  VAL A  56     -30.233 -28.688  36.713  1.00  0.00     0.163 HD
ATOM    900  CA  VAL A  56     -31.751 -27.470  37.588  1.00 59.15     0.092 C 
ATOM    901  HA  VAL A  56     -31.908 -27.063  38.614  1.00  0.00     0.088 H 
ATOM    902  C   VAL A  56     -32.792 -28.575  37.328  1.00 65.79     0.241 C 
ATOM    903  O   VAL A  56     -32.649 -29.305  36.343  1.00 64.76    -0.271 OA
ATOM    904  CB  VAL A  56     -31.852 -26.306  36.567  1.00 61.65    -0.033 C 
ATOM    905  HB  VAL A  56     -31.771 -26.740  35.543  1.00  0.00     0.042 H 
ATOM    906  CG1 VAL A  56     -33.198 -25.591  36.669  1.00 61.60    -0.071 C 
ATOM    907 1HG1 VAL A  56     -33.271 -24.755  35.935  1.00  0.00     0.028 H 
ATOM    908 2HG1 VAL A  56     -33.397 -25.241  37.709  1.00  0.00     0.028 H 
ATOM    909 3HG1 VAL A  56     -34.049 -26.304  36.562  1.00  0.00     0.028 H 
ATOM    910  CG2 VAL A  56     -30.699 -25.313  36.751  1.00 60.38    -0.071 C 
ATOM    911 1HG2 VAL A  56     -30.772 -24.477  36.017  1.00  0.00     0.028 H 
ATOM    912 2HG2 VAL A  56     -29.707 -25.820  36.700  1.00  0.00     0.028 H 
ATOM    913 3HG2 VAL A  56     -30.643 -24.937  37.799  1.00  0.00     0.028 H 
ATOM    914  N   ASN A  57     -33.809 -28.742  38.244  1.00 64.70    -0.346 N 
ATOM    915  HN  ASN A  57     -33.841 -28.107  39.042  1.00  0.00     0.163 HD
ATOM    916  CA  ASN A  57     -34.859 -29.785  38.144  1.00 65.51     0.097 C 
ATOM    917  HA  ASN A  57     -35.451 -29.795  39.089  1.00  0.00     0.088 H 
ATOM    918  C   ASN A  57     -34.216 -31.172  37.942  1.00 71.55     0.241 C 
ATOM    919  O   ASN A  57     -34.772 -32.004  37.232  1.00 72.83    -0.271 OA
ATOM    920  CB  ASN A  57     -35.811 -29.512  36.960  1.00 63.54     0.036 C 
ATOM    921  HB1 ASN A  57     -36.343 -30.455  36.694  1.00  0.00     0.051 H 
ATOM    922  HB2 ASN A  57     -35.208 -29.341  36.038  1.00  0.00     0.051 H 
ATOM    923  CG  ASN A  57     -36.816 -28.404  37.103  1.00 70.38     0.217 C 
ATOM    924  OD1 ASN A  57     -36.707 -27.565  37.981  1.00 59.34    -0.274 OA
ATOM    925  ND2 ASN A  57     -37.780 -28.337  36.164  1.00 64.74    -0.370 N 
ATOM    926 1HD2 ASN A  57     -38.462 -27.585  36.261  1.00  0.00     0.159 HD
ATOM    927 2HD2 ASN A  57     -37.871 -29.039  35.430  1.00  0.00     0.159 HD
ATOM    928  N   ASN A  58     -33.019 -31.390  38.510  1.00 69.73    -0.346 N 
ATOM    929  HN  ASN A  58     -32.607 -30.626  39.046  1.00  0.00     0.163 HD
ATOM    930  CA  ASN A  58     -32.256 -32.640  38.421  1.00 70.53     0.097 C 
ATOM    931  HA  ASN A  58     -31.474 -32.587  39.214  1.00  0.00     0.088 H 
ATOM    932  C   ASN A  58     -31.521 -32.848  37.107  1.00 73.66     0.241 C 
ATOM    933  O   ASN A  58     -30.941 -33.917  36.919  1.00 75.01    -0.271 OA
ATOM    934  CB  ASN A  58     -33.114 -33.883  38.739  1.00 75.11     0.036 C 
ATOM    935  HB1 ASN A  58     -32.730 -34.782  38.202  1.00  0.00     0.051 H 
ATOM    936  HB2 ASN A  58     -34.121 -33.806  38.266  1.00  0.00     0.051 H 
ATOM    937  CG  ASN A  58     -33.230 -34.144  40.205  1.00 98.17     0.217 C 
ATOM    938  OD1 ASN A  58     -34.159 -33.671  40.857  1.00 91.24    -0.274 OA
ATOM    939  ND2 ASN A  58     -32.268 -34.875  40.753  1.00 91.59    -0.370 N 
ATOM    940 1HD2 ASN A  58     -32.347 -35.053  41.754  1.00  0.00     0.159 HD
ATOM    941 2HD2 ASN A  58     -31.497 -35.267  40.212  1.00  0.00     0.159 HD
ATOM    942  N   VAL A  59     -31.522 -31.857  36.203  1.00 68.71    -0.346 N 
ATOM    943  HN  VAL A  59     -32.027 -30.995  36.408  1.00  0.00     0.163 HD
ATOM    944  CA  VAL A  59     -30.811 -31.987  34.922  1.00 67.14     0.092 C 
ATOM    945  HA  VAL A  59     -30.336 -32.995  34.946  1.00  0.00     0.088 H 
ATOM    946  C   VAL A  59     -29.648 -30.988  34.861  1.00 66.85     0.241 C 
ATOM    947  O   VAL A  59     -29.765 -29.867  35.354  1.00 64.55    -0.271 OA
ATOM    948  CB  VAL A  59     -31.703 -31.977  33.638  1.00 71.78    -0.033 C 
ATOM    949  HB  VAL A  59     -32.276 -31.020  33.643  1.00  0.00     0.042 H 
ATOM    950  CG1 VAL A  59     -30.867 -31.994  32.362  1.00 73.59    -0.071 C 
ATOM    951 1HG1 VAL A  59     -30.122 -31.165  32.377  1.00  0.00     0.028 H 
ATOM    952 2HG1 VAL A  59     -31.504 -31.965  31.447  1.00  0.00     0.028 H 
ATOM    953 3HG1 VAL A  59     -30.384 -32.985  32.195  1.00  0.00     0.028 H 
ATOM    954  CG2 VAL A  59     -32.714 -33.102  33.618  1.00 71.02    -0.071 C 
ATOM    955 1HG2 VAL A  59     -33.325 -33.090  34.551  1.00  0.00     0.028 H 
ATOM    956 2HG2 VAL A  59     -32.231 -34.093  33.451  1.00  0.00     0.028 H 
ATOM    957 3HG2 VAL A  59     -33.351 -33.073  32.703  1.00  0.00     0.028 H 
ATOM    958  N   TRP A  60     -28.517 -31.424  34.289  1.00 63.17    -0.346 N 
ATOM    959  HN  TRP A  60     -28.491 -32.380  33.935  1.00  0.00     0.163 HD
ATOM    960  CA  TRP A  60     -27.318 -30.598  34.147  1.00 61.20     0.093 C 
ATOM    961  HA  TRP A  60     -27.238 -29.976  35.069  1.00  0.00     0.088 H 
ATOM    962  C   TRP A  60     -27.461 -29.649  32.984  1.00 63.55     0.241 C 
ATOM    963  O   TRP A  60     -27.741 -30.083  31.868  1.00 63.80    -0.271 OA
ATOM    964  CB  TRP A  60     -26.049 -31.450  34.069  1.00 59.77    -0.012 C 
ATOM    965  HB1 TRP A  60     -25.158 -30.830  33.814  1.00  0.00     0.044 H 
ATOM    966  HB2 TRP A  60     -26.061 -32.115  33.174  1.00  0.00     0.044 H 
ATOM    967  CG  TRP A  60     -25.826 -32.233  35.328  1.00 60.71    -0.028 A 
ATOM    968  CD1 TRP A  60     -26.185 -33.528  35.563  1.00 64.49    -0.015 A 
ATOM    969  HD1 TRP A  60     -26.614 -34.211  34.811  1.00  0.00     0.112 H 
ATOM    970  CD2 TRP A  60     -25.344 -31.716  36.576  1.00 60.04    -0.002 A 
ATOM    971  NE1 TRP A  60     -25.934 -33.858  36.878  1.00 64.19    -0.365 N 
ATOM    972  HE1 TRP A  60     -26.105 -34.769  37.303  1.00  0.00     0.165 HD
ATOM    973  CE2 TRP A  60     -25.417 -32.762  37.523  1.00 64.66     0.042 A 
ATOM    974  CE3 TRP A  60     -24.859 -30.467  36.987  1.00 60.50    -0.070 A 
ATOM    975  HE3 TRP A  60     -24.810 -29.625  36.276  1.00  0.00     0.084 H 
ATOM    976  CZ2 TRP A  60     -24.946 -32.616  38.833  1.00 63.55    -0.056 A 
ATOM    977  HZ2 TRP A  60     -24.939 -33.464  39.538  1.00  0.00     0.086 H 
ATOM    978  CZ3 TRP A  60     -24.442 -30.305  38.298  1.00 61.49    -0.082 A 
ATOM    979  HZ3 TRP A  60     -24.066 -29.323  38.631  1.00  0.00     0.083 H 
ATOM    980  CH2 TRP A  60     -24.490 -31.367  39.206  1.00 62.82    -0.081 A 
ATOM    981  HH2 TRP A  60     -24.156 -31.203  40.244  1.00  0.00     0.083 H 
ATOM    982  N   VAL A  61     -27.357 -28.330  33.261  1.00 59.57    -0.346 N 
ATOM    983  HN  VAL A  61     -27.148 -28.040  34.216  1.00  0.00     0.163 HD
ATOM    984  CA  VAL A  61     -27.535 -27.304  32.229  1.00 59.30     0.092 C 
ATOM    985  HA  VAL A  61     -27.600 -27.841  31.254  1.00  0.00     0.088 H 
ATOM    986  C   VAL A  61     -26.346 -26.349  32.123  1.00 63.04     0.241 C 
ATOM    987  O   VAL A  61     -25.627 -26.185  33.108  1.00 62.86    -0.271 OA
ATOM    988  CB  VAL A  61     -28.868 -26.508  32.390  1.00 63.02    -0.033 C 
ATOM    989  HB  VAL A  61     -29.011 -25.911  31.459  1.00  0.00     0.042 H 
ATOM    990  CG1 VAL A  61     -30.066 -27.435  32.519  1.00 63.73    -0.071 C 
ATOM    991 1HG1 VAL A  61     -31.018 -26.866  32.634  1.00  0.00     0.028 H 
ATOM    992 2HG1 VAL A  61     -29.926 -28.166  33.349  1.00  0.00     0.028 H 
ATOM    993 3HG1 VAL A  61     -30.120 -28.150  31.665  1.00  0.00     0.028 H 
ATOM    994  CG2 VAL A  61     -28.809 -25.520  33.558  1.00 62.37    -0.071 C 
ATOM    995 1HG2 VAL A  61     -29.761 -24.951  33.673  1.00  0.00     0.028 H 
ATOM    996 2HG2 VAL A  61     -27.936 -24.833  33.463  1.00  0.00     0.028 H 
ATOM    997 3HG2 VAL A  61     -28.527 -26.032  34.507  1.00  0.00     0.028 H 
ATOM    998  N   TRP A  62     -26.192 -25.670  30.957  1.00 58.80    -0.346 N 
ATOM    999  HN  TRP A  62     -26.775 -25.933  30.163  1.00  0.00     0.163 HD
ATOM   1000  CA  TRP A  62     -25.238 -24.588  30.784  1.00 59.12     0.093 C 
ATOM   1001  HA  TRP A  62     -24.264 -24.802  31.282  1.00  0.00     0.088 H 
ATOM   1002  C   TRP A  62     -25.971 -23.437  31.434  1.00 57.93     0.241 C 
ATOM   1003  O   TRP A  62     -27.092 -23.133  30.986  1.00 54.11    -0.271 OA
ATOM   1004  CB  TRP A  62     -25.065 -24.243  29.290  1.00 60.86    -0.012 C 
ATOM   1005  HB1 TRP A  62     -26.050 -24.006  28.824  1.00  0.00     0.044 H 
ATOM   1006  HB2 TRP A  62     -24.560 -23.256  29.170  1.00  0.00     0.044 H 
ATOM   1007  CG  TRP A  62     -24.359 -25.290  28.516  1.00 63.94    -0.028 A 
ATOM   1008  CD1 TRP A  62     -24.906 -26.159  27.620  1.00 67.98    -0.015 A 
ATOM   1009  HD1 TRP A  62     -25.961 -26.154  27.298  1.00  0.00     0.112 H 
ATOM   1010  CD2 TRP A  62     -22.993 -25.665  28.664  1.00 64.19    -0.002 A 
ATOM   1011  NE1 TRP A  62     -23.956 -27.038  27.179  1.00 68.19    -0.365 N 
ATOM   1012  HE1 TRP A  62     -24.110 -27.789  26.507  1.00  0.00     0.165 HD
ATOM   1013  CE2 TRP A  62     -22.761 -26.745  27.788  1.00 69.44     0.042 A 
ATOM   1014  CE3 TRP A  62     -21.937 -25.204  29.477  1.00 65.19    -0.070 A 
ATOM   1015  HE3 TRP A  62     -22.096 -24.377  30.190  1.00  0.00     0.084 H 
ATOM   1016  CZ2 TRP A  62     -21.513 -27.367  27.686  1.00 69.14    -0.056 A 
ATOM   1017  HZ2 TRP A  62     -21.348 -28.212  26.996  1.00  0.00     0.086 H 
ATOM   1018  CZ3 TRP A  62     -20.697 -25.808  29.364  1.00 67.27    -0.082 A 
ATOM   1019  HZ3 TRP A  62     -19.855 -25.441  29.975  1.00  0.00     0.083 H 
ATOM   1020  CH2 TRP A  62     -20.496 -26.882  28.482  1.00 68.91    -0.081 A 
ATOM   1021  HH2 TRP A  62     -19.499 -27.350  28.424  1.00  0.00     0.083 H 
ATOM   1022  N   VAL A  63     -25.382 -22.799  32.468  1.00 53.54    -0.346 N 
ATOM   1023  HN  VAL A  63     -24.437 -23.061  32.749  1.00  0.00     0.163 HD
ATOM   1024  CA  VAL A  63     -26.084 -21.732  33.193  1.00 55.05     0.092 C 
ATOM   1025  HA  VAL A  63     -27.077 -22.160  33.463  1.00  0.00     0.088 H 
ATOM   1026  C   VAL A  63     -26.391 -20.505  32.315  1.00 58.25     0.241 C 
ATOM   1027  O   VAL A  63     -27.478 -19.938  32.410  1.00 59.50    -0.271 OA
ATOM   1028  CB  VAL A  63     -25.423 -21.326  34.550  1.00 60.44    -0.033 C 
ATOM   1029  HB  VAL A  63     -26.136 -20.661  35.091  1.00  0.00     0.042 H 
ATOM   1030  CG1 VAL A  63     -25.177 -22.545  35.416  1.00 59.18    -0.071 C 
ATOM   1031 1HG1 VAL A  63     -24.705 -22.255  36.384  1.00  0.00     0.028 H 
ATOM   1032 2HG1 VAL A  63     -24.577 -23.317  34.880  1.00  0.00     0.028 H 
ATOM   1033 3HG1 VAL A  63     -26.110 -23.135  35.572  1.00  0.00     0.028 H 
ATOM   1034  CG2 VAL A  63     -24.118 -20.547  34.347  1.00 60.76    -0.071 C 
ATOM   1035 1HG2 VAL A  63     -23.646 -20.257  35.315  1.00  0.00     0.028 H 
ATOM   1036 2HG2 VAL A  63     -24.276 -19.658  33.693  1.00  0.00     0.028 H 
ATOM   1037 3HG2 VAL A  63     -23.405 -21.114  33.704  1.00  0.00     0.028 H 
ATOM   1038  N   GLY A  64     -25.468 -20.152  31.444  1.00 55.48    -0.351 N 
ATOM   1039  HN  GLY A  64     -24.616 -20.710  31.392  1.00  0.00     0.163 HD
ATOM   1040  CA  GLY A  64     -25.598 -19.009  30.551  1.00 55.76     0.069 C 
ATOM   1041  HA1 GLY A  64     -24.639 -18.824  30.014  1.00  0.00     0.078 H 
ATOM   1042  HA2 GLY A  64     -25.673 -18.064  31.137  1.00  0.00     0.078 H 
ATOM   1043  C   GLY A  64     -26.737 -19.112  29.572  1.00 62.12     0.236 C 
ATOM   1044  O   GLY A  64     -27.546 -18.189  29.495  1.00 64.61    -0.272 OA
ATOM   1045  N   THR A  65     -26.857 -20.266  28.906  1.00 56.71    -0.344 N 
ATOM   1046  HN  THR A  65     -26.204 -21.024  29.102  1.00  0.00     0.163 HD
ATOM   1047  CA  THR A  65     -27.920 -20.470  27.886  1.00 56.75     0.113 C 
ATOM   1048  HA  THR A  65     -28.278 -19.471  27.545  1.00  0.00     0.091 H 
ATOM   1049  C   THR A  65     -29.109 -21.235  28.479  1.00 61.90     0.243 C 
ATOM   1050  O   THR A  65     -30.157 -21.281  27.808  1.00 62.91    -0.271 OA
ATOM   1051  CB  THR A  65     -27.367 -21.227  26.674  1.00 61.34     0.060 C 
ATOM   1052  HB  THR A  65     -28.177 -21.327  25.914  1.00  0.00     0.086 H 
ATOM   1053  OG1 THR A  65     -26.984 -22.531  27.110  1.00 60.86    -0.393 OA
ATOM   1054  HG1 THR A  65     -26.641 -23.000  26.359  1.00  0.00     0.210 HD
ATOM   1055  CG2 THR A  65     -26.185 -20.531  26.035  1.00 48.68    -0.050 C 
ATOM   1056 1HG2 THR A  65     -25.783 -21.082  25.153  1.00  0.00     0.031 H 
ATOM   1057 2HG2 THR A  65     -25.383 -20.338  26.785  1.00  0.00     0.031 H 
ATOM   1058 3HG2 THR A  65     -26.439 -19.479  25.766  1.00  0.00     0.031 H 
ATOM   1059  N   GLN A  66     -28.949 -21.822  29.670  1.00 58.80    -0.346 N 
ATOM   1060  HN  GLN A  66     -28.056 -21.723  30.153  1.00  0.00     0.163 HD
ATOM   1061  CA  GLN A  66     -30.033 -22.616  30.315  1.00 59.63     0.090 C 
ATOM   1062  HA  GLN A  66     -29.626 -23.054  31.256  1.00  0.00     0.087 H 
ATOM   1063  C   GLN A  66     -30.432 -23.771  29.389  1.00 64.01     0.241 C 
ATOM   1064  O   GLN A  66     -31.625 -24.123  29.367  1.00 64.63    -0.271 OA
ATOM   1065  CB  GLN A  66     -31.215 -21.715  30.684  1.00 62.24    -0.030 C 
ATOM   1066  HB1 GLN A  66     -31.893 -21.578  29.810  1.00  0.00     0.037 H 
ATOM   1067  HB2 GLN A  66     -30.878 -20.662  30.826  1.00  0.00     0.037 H 
ATOM   1068  CG  GLN A  66     -31.995 -22.198  31.899  1.00 81.42     0.011 C 
ATOM   1069  HG1 GLN A  66     -32.411 -23.218  31.727  1.00  0.00     0.047 H 
ATOM   1070  HG2 GLN A  66     -32.948 -21.631  32.013  1.00  0.00     0.047 H 
ATOM   1071  CD  GLN A  66     -31.182 -22.152  33.171  1.00 88.21     0.215 C 
ATOM   1072  OE1 GLN A  66     -31.400 -22.931  34.095  1.00 83.55    -0.274 OA
ATOM   1073  NE2 GLN A  66     -30.231 -21.234  33.227  1.00 71.27    -0.370 N 
ATOM   1074 1HE2 GLN A  66     -29.682 -21.203  34.086  1.00  0.00     0.159 HD
ATOM   1075 2HE2 GLN A  66     -30.050 -20.587  32.460  1.00  0.00     0.159 HD
ATOM   1076  N   LYS A  67     -29.468 -24.334  28.657  1.00 59.99    -0.346 N 
ATOM   1077  HN  LYS A  67     -28.520 -23.963  28.719  1.00  0.00     0.163 HD
ATOM   1078  CA  LYS A  67     -29.726 -25.458  27.775  1.00 59.67     0.089 C 
ATOM   1079  HA  LYS A  67     -30.829 -25.606  27.709  1.00  0.00     0.087 H 
ATOM   1080  C   LYS A  67     -29.115 -26.698  28.383  1.00 61.82     0.243 C 
ATOM   1081  O   LYS A  67     -28.003 -26.630  28.891  1.00 59.13    -0.271 OA
ATOM   1082  CB  LYS A  67     -29.187 -25.199  26.361  1.00 61.44    -0.038 C 
ATOM   1083  HB1 LYS A  67     -29.304 -26.114  25.734  1.00  0.00     0.036 H 
ATOM   1084  HB2 LYS A  67     -28.075 -25.117  26.385  1.00  0.00     0.036 H 
ATOM   1085  CG  LYS A  67     -29.787 -23.987  25.638  1.00 71.86    -0.061 C 
ATOM   1086  HG1 LYS A  67     -29.797 -23.097  26.309  1.00  0.00     0.033 H 
ATOM   1087  HG2 LYS A  67     -29.092 -23.620  24.848  1.00  0.00     0.033 H 
ATOM   1088  CD  LYS A  67     -31.178 -24.234  25.055  1.00 89.37    -0.043 C 
ATOM   1089  HD1 LYS A  67     -31.171 -25.090  24.341  1.00  0.00     0.035 H 
ATOM   1090  HD2 LYS A  67     -31.871 -24.651  25.823  1.00  0.00     0.035 H 
ATOM   1091  CE  LYS A  67     -31.755 -22.984  24.412  1.00100.45     0.080 C 
ATOM   1092  HE1 LYS A  67     -31.502 -22.934  23.327  1.00  0.00     0.075 H 
ATOM   1093  HE2 LYS A  67     -31.223 -22.068  24.760  1.00  0.00     0.075 H 
ATOM   1094  NZ  LYS A  67     -33.229 -22.869  24.630  1.00103.12    -0.079 N 
ATOM   1095  HZ1 LYS A  67     -33.616 -22.030  24.198  1.00  0.00     0.274 HD
ATOM   1096  HZ2 LYS A  67     -33.461 -22.915  25.622  1.00  0.00     0.274 HD
ATOM   1097  HZ3 LYS A  67     -33.716 -23.707  24.312  1.00  0.00     0.274 HD
ATOM   1098  N   PRO A  68     -29.813 -27.845  28.399  1.00 60.85    -0.337 N 
ATOM   1099  CA  PRO A  68     -29.210 -29.019  29.023  1.00 61.78     0.091 C 
ATOM   1100  HA  PRO A  68     -28.822 -28.749  30.033  1.00  0.00     0.087 H 
ATOM   1101  C   PRO A  68     -28.074 -29.558  28.167  1.00 69.43     0.241 C 
ATOM   1102  O   PRO A  68     -28.078 -29.429  26.951  1.00 70.58    -0.271 OA
ATOM   1103  CB  PRO A  68     -30.384 -30.007  29.167  1.00 64.72    -0.036 C 
ATOM   1104  HB1 PRO A  68     -30.450 -30.477  30.176  1.00  0.00     0.036 H 
ATOM   1105  HB2 PRO A  68     -30.246 -30.950  28.588  1.00  0.00     0.036 H 
ATOM   1106  CG  PRO A  68     -31.612 -29.244  28.782  1.00 68.58    -0.048 C 
ATOM   1107  HG1 PRO A  68     -32.412 -29.884  28.342  1.00  0.00     0.035 H 
ATOM   1108  HG2 PRO A  68     -32.197 -28.875  29.657  1.00  0.00     0.035 H 
ATOM   1109  CD  PRO A  68     -31.157 -28.153  27.870  1.00 63.02    -0.001 C 
ATOM   1110  HD1 PRO A  68     -31.190 -28.403  26.784  1.00  0.00     0.064 H 
ATOM   1111  HD2 PRO A  68     -31.847 -27.280  27.799  1.00  0.00     0.064 H 
ATOM   1112  N   LEU A  69     -27.074 -30.104  28.822  1.00 68.70    -0.346 N 
ATOM   1113  HN  LEU A  69     -27.112 -30.090  29.841  1.00  0.00     0.163 HD
ATOM   1114  CA  LEU A  69     -25.917 -30.727  28.198  1.00 69.71     0.089 C 
ATOM   1115  HA  LEU A  69     -25.401 -30.024  27.503  1.00  0.00     0.087 H 
ATOM   1116  C   LEU A  69     -26.385 -31.981  27.475  1.00 77.29     0.241 C 
ATOM   1117  O   LEU A  69     -27.269 -32.704  27.971  1.00 78.97    -0.271 OA
ATOM   1118  CB  LEU A  69     -24.966 -31.217  29.313  1.00 69.52    -0.035 C 
ATOM   1119  HB1 LEU A  69     -24.475 -32.150  28.950  1.00  0.00     0.037 H 
ATOM   1120  HB2 LEU A  69     -25.597 -31.593  30.152  1.00  0.00     0.037 H 
ATOM   1121  CG  LEU A  69     -23.883 -30.331  29.913  1.00 72.67    -0.059 C 
ATOM   1122  HG  LEU A  69     -23.059 -30.224  29.170  1.00  0.00     0.038 H 
ATOM   1123  CD1 LEU A  69     -24.402 -28.931  30.275  1.00 71.62    -0.073 C 
ATOM   1124 1HD1 LEU A  69     -24.809 -28.438  29.362  1.00  0.00     0.028 H 
ATOM   1125 2HD1 LEU A  69     -23.624 -28.310  30.778  1.00  0.00     0.028 H 
ATOM   1126 3HD1 LEU A  69     -25.145 -28.959  31.106  1.00  0.00     0.028 H 
ATOM   1127  CD2 LEU A  69     -23.326 -31.006  31.163  1.00 75.28    -0.073 C 
ATOM   1128 1HD2 LEU A  69     -22.949 -32.022  30.900  1.00  0.00     0.028 H 
ATOM   1129 2HD2 LEU A  69     -24.069 -31.034  31.994  1.00  0.00     0.028 H 
ATOM   1130 3HD2 LEU A  69     -22.548 -30.385  31.666  1.00  0.00     0.028 H 
ATOM   1131  N   THR A  70     -25.727 -32.289  26.347  1.00 74.12    -0.344 N 
ATOM   1132  HN  THR A  70     -25.054 -31.620  25.973  1.00  0.00     0.163 HD
ATOM   1133  CA  THR A  70     -25.938 -33.542  25.638  1.00 74.69     0.113 C 
ATOM   1134  HA  THR A  70     -27.010 -33.841  25.711  1.00  0.00     0.091 H 
ATOM   1135  C   THR A  70     -25.060 -34.544  26.423  1.00 80.32     0.243 C 
ATOM   1136  O   THR A  70     -24.201 -34.112  27.191  1.00 79.05    -0.271 OA
ATOM   1137  CB  THR A  70     -25.529 -33.414  24.150  1.00 75.22     0.060 C 
ATOM   1138  HB  THR A  70     -25.709 -34.400  23.661  1.00  0.00     0.086 H 
ATOM   1139  OG1 THR A  70     -24.136 -33.113  24.029  1.00 74.36    -0.393 OA
ATOM   1140  HG1 THR A  70     -23.885 -33.034  23.116  1.00  0.00     0.210 HD
ATOM   1141  CG2 THR A  70     -26.339 -32.370  23.404  1.00 73.16    -0.050 C 
ATOM   1142 1HG2 THR A  70     -26.044 -32.278  22.333  1.00  0.00     0.031 H 
ATOM   1143 2HG2 THR A  70     -26.287 -31.382  23.918  1.00  0.00     0.031 H 
ATOM   1144 3HG2 THR A  70     -27.432 -32.568  23.502  1.00  0.00     0.031 H 
ATOM   1145  N   GLU A  71     -25.236 -35.856  26.253  1.00 80.30    -0.346 N 
ATOM   1146  HN  GLU A  71     -25.994 -36.201  25.663  1.00  0.00     0.163 HD
ATOM   1147  CA  GLU A  71     -24.315 -36.816  26.933  1.00 81.40     0.090 C 
ATOM   1148  HA  GLU A  71     -24.200 -36.518  28.001  1.00  0.00     0.087 H 
ATOM   1149  C   GLU A  71     -22.955 -36.731  26.240  1.00 88.00     0.241 C 
ATOM   1150  O   GLU A  71     -21.948 -37.094  26.873  1.00 87.85    -0.271 OA
ATOM   1151  CB  GLU A  71     -24.893 -38.229  26.867  1.00 84.63    -0.029 C 
ATOM   1152  HB1 GLU A  71     -25.966 -38.228  27.171  1.00  0.00     0.037 H 
ATOM   1153  HB2 GLU A  71     -24.468 -38.864  27.679  1.00  0.00     0.037 H 
ATOM   1154  CG  GLU A  71     -24.722 -38.905  25.516  1.00 99.95     0.018 C 
ATOM   1155  HG1 GLU A  71     -24.932 -39.996  25.612  1.00  0.00     0.049 H 
ATOM   1156  HG2 GLU A  71     -23.641 -38.930  25.243  1.00  0.00     0.049 H 
ATOM   1157  CD  GLU A  71     -25.528 -38.328  24.364  1.00125.99     0.172 C 
ATOM   1158  OE1 GLU A  71     -26.422 -37.496  24.619  1.00111.96    -0.648 OA
ATOM   1159  OE2 GLU A  71     -25.259 -38.713  23.210  1.00121.22    -0.648 OA
ATOM   1160  N   GLU A  72     -22.935 -36.274  24.993  1.00 85.48    -0.346 N 
ATOM   1161  HN  GLU A  72     -23.831 -36.017  24.578  1.00  0.00     0.163 HD
ATOM   1162  CA  GLU A  72     -21.737 -36.106  24.158  1.00 85.24     0.090 C 
ATOM   1163  HA  GLU A  72     -21.187 -37.075  24.102  1.00  0.00     0.087 H 
ATOM   1164  C   GLU A  72     -20.837 -35.052  24.785  1.00 86.17     0.241 C 
ATOM   1165  O   GLU A  72     -19.662 -35.340  25.053  1.00 85.00    -0.271 OA
ATOM   1166  CB  GLU A  72     -22.110 -35.647  22.731  1.00 87.25    -0.029 C 
ATOM   1167  HB1 GLU A  72     -21.186 -35.402  22.158  1.00  0.00     0.037 H 
ATOM   1168  HB2 GLU A  72     -22.593 -34.643  22.770  1.00  0.00     0.037 H 
ATOM   1169  CG  GLU A  72     -22.975 -36.606  21.931  1.00103.16     0.018 C 
ATOM   1170  HG1 GLU A  72     -23.498 -37.317  22.613  1.00  0.00     0.049 H 
ATOM   1171  HG2 GLU A  72     -22.336 -37.320  21.361  1.00  0.00     0.049 H 
ATOM   1172  CD  GLU A  72     -23.973 -35.935  21.003  1.00133.56     0.172 C 
ATOM   1173  OE1 GLU A  72     -23.548 -35.136  20.134  1.00134.22    -0.648 OA
ATOM   1174  OE2 GLU A  72     -25.184 -36.225  21.132  1.00131.54    -0.648 OA
ATOM   1175  N   ALA A  73     -21.401 -33.824  25.022  1.00 80.71    -0.346 N 
ATOM   1176  HN  ALA A  73     -22.380 -33.702  24.762  1.00  0.00     0.163 HD
ATOM   1177  CA  ALA A  73     -20.716 -32.669  25.619  1.00 78.11     0.086 C 
ATOM   1178  HA  ALA A  73     -19.822 -32.445  24.991  1.00  0.00     0.086 H 
ATOM   1179  C   ALA A  73     -20.224 -32.941  27.048  1.00 81.12     0.240 C 
ATOM   1180  O   ALA A  73     -19.307 -32.248  27.513  1.00 81.54    -0.271 OA
ATOM   1181  CB  ALA A  73     -21.614 -31.447  25.593  1.00 77.87    -0.049 C 
ATOM   1182  HB1 ALA A  73     -21.971 -31.250  24.555  1.00  0.00     0.030 H 
ATOM   1183  HB2 ALA A  73     -21.114 -30.555  26.037  1.00  0.00     0.030 H 
ATOM   1184  HB3 ALA A  73     -22.460 -31.538  26.313  1.00  0.00     0.030 H 
ATOM   1185  N   LYS A  74     -20.810 -33.963  27.728  1.00 75.36    -0.346 N 
ATOM   1186  HN  LYS A  74     -21.554 -34.482  27.262  1.00  0.00     0.163 HD
ATOM   1187  CA  LYS A  74     -20.441 -34.365  29.084  1.00 74.02     0.089 C 
ATOM   1188  HA  LYS A  74     -20.476 -33.443  29.709  1.00  0.00     0.087 H 
ATOM   1189  C   LYS A  74     -19.010 -34.893  29.166  1.00 78.14     0.241 C 
ATOM   1190  O   LYS A  74     -18.542 -35.600  28.265  1.00 79.98    -0.271 OA
ATOM   1191  CB  LYS A  74     -21.455 -35.345  29.693  1.00 76.44    -0.038 C 
ATOM   1192  HB1 LYS A  74     -21.693 -36.166  28.977  1.00  0.00     0.036 H 
ATOM   1193  HB2 LYS A  74     -20.987 -35.943  30.509  1.00  0.00     0.036 H 
ATOM   1194  CG  LYS A  74     -22.733 -34.663  30.182  1.00 73.88    -0.061 C 
ATOM   1195  HG1 LYS A  74     -23.183 -34.036  29.377  1.00  0.00     0.033 H 
ATOM   1196  HG2 LYS A  74     -22.500 -33.865  30.925  1.00  0.00     0.033 H 
ATOM   1197  CD  LYS A  74     -23.752 -35.646  30.741  1.00 72.25    -0.043 C 
ATOM   1198  HD1 LYS A  74     -23.332 -36.231  31.592  1.00  0.00     0.035 H 
ATOM   1199  HD2 LYS A  74     -23.942 -36.486  30.033  1.00  0.00     0.035 H 
ATOM   1200  CE  LYS A  74     -25.035 -34.944  31.128  1.00 73.69     0.080 C 
ATOM   1201  HE1 LYS A  74     -24.862 -34.224  31.962  1.00  0.00     0.075 H 
ATOM   1202  HE2 LYS A  74     -25.355 -34.228  30.335  1.00  0.00     0.075 H 
ATOM   1203  NZ  LYS A  74     -26.127 -35.893  31.461  1.00 72.33    -0.079 N 
ATOM   1204  HZ1 LYS A  74     -26.992 -35.420  31.722  1.00  0.00     0.274 HD
ATOM   1205  HZ2 LYS A  74     -25.835 -36.548  32.186  1.00  0.00     0.274 HD
ATOM   1206  HZ3 LYS A  74     -26.285 -36.552  30.698  1.00  0.00     0.274 HD
ATOM   1207  N   ASN A  75     -18.303 -34.488  30.236  1.00 71.57    -0.346 N 
ATOM   1208  HN  ASN A  75     -18.775 -33.894  30.917  1.00  0.00     0.163 HD
ATOM   1209  CA  ASN A  75     -16.911 -34.836  30.494  1.00 70.20     0.097 C 
ATOM   1210  HA  ASN A  75     -16.676 -35.761  29.917  1.00  0.00     0.088 H 
ATOM   1211  C   ASN A  75     -16.722 -35.145  31.965  1.00 71.53     0.241 C 
ATOM   1212  O   ASN A  75     -15.712 -34.769  32.545  1.00 70.75    -0.271 OA
ATOM   1213  CB  ASN A  75     -15.960 -33.712  30.001  1.00 68.92     0.036 C 
ATOM   1214  HB1 ASN A  75     -16.346 -33.284  29.046  1.00  0.00     0.051 H 
ATOM   1215  HB2 ASN A  75     -16.047 -32.824  30.670  1.00  0.00     0.051 H 
ATOM   1216  CG  ASN A  75     -14.500 -34.092  29.840  1.00 96.38     0.217 C 
ATOM   1217  OD1 ASN A  75     -13.601 -33.313  30.156  1.00 90.61    -0.274 OA
ATOM   1218  ND2 ASN A  75     -14.222 -35.274  29.314  1.00 95.07    -0.370 N 
ATOM   1219 1HD2 ASN A  75     -14.967 -35.920  29.052  1.00  0.00     0.159 HD
ATOM   1220 2HD2 ASN A  75     -13.240 -35.529  29.206  1.00  0.00     0.159 HD
ATOM   1221  N   TRP A  76     -17.692 -35.852  32.564  1.00 68.97    -0.346 N 
ATOM   1222  HN  TRP A  76     -18.512 -36.105  32.012  1.00  0.00     0.163 HD
ATOM   1223  CA  TRP A  76     -17.644 -36.283  33.964  1.00 69.60     0.093 C 
ATOM   1224  HA  TRP A  76     -17.570 -35.377  34.610  1.00  0.00     0.088 H 
ATOM   1225  C   TRP A  76     -16.426 -37.174  34.236  1.00 80.05     0.241 C 
ATOM   1226  O   TRP A  76     -16.042 -37.987  33.385  1.00 81.94    -0.271 OA
ATOM   1227  CB  TRP A  76     -18.916 -37.068  34.365  1.00 68.10    -0.012 C 
ATOM   1228  HB1 TRP A  76     -19.044 -37.949  33.694  1.00  0.00     0.044 H 
ATOM   1229  HB2 TRP A  76     -18.752 -37.582  35.341  1.00  0.00     0.044 H 
ATOM   1230  CG  TRP A  76     -20.183 -36.279  34.414  1.00 67.64    -0.028 A 
ATOM   1231  CD1 TRP A  76     -21.282 -36.457  33.631  1.00 71.02    -0.015 A 
ATOM   1232  HD1 TRP A  76     -21.381 -37.227  32.848  1.00  0.00     0.112 H 
ATOM   1233  CD2 TRP A  76     -20.491 -35.194  35.304  1.00 66.39    -0.002 A 
ATOM   1234  NE1 TRP A  76     -22.251 -35.537  33.958  1.00 70.20    -0.365 N 
ATOM   1235  HE1 TRP A  76     -23.167 -35.460  33.517  1.00  0.00     0.165 HD
ATOM   1236  CE2 TRP A  76     -21.787 -34.739  34.973  1.00 70.54     0.042 A 
ATOM   1237  CE3 TRP A  76     -19.784 -34.539  36.334  1.00 66.33    -0.070 A 
ATOM   1238  HE3 TRP A  76     -18.765 -34.859  36.609  1.00  0.00     0.084 H 
ATOM   1239  CZ2 TRP A  76     -22.401 -33.670  35.640  1.00 68.73    -0.056 A 
ATOM   1240  HZ2 TRP A  76     -23.411 -33.325  35.363  1.00  0.00     0.086 H 
ATOM   1241  CZ3 TRP A  76     -20.396 -33.485  36.994  1.00 66.96    -0.082 A 
ATOM   1242  HZ3 TRP A  76     -19.854 -32.964  37.801  1.00  0.00     0.083 H 
ATOM   1243  CH2 TRP A  76     -21.693 -33.068  36.654  1.00 67.73    -0.081 A 
ATOM   1244  HH2 TRP A  76     -22.155 -32.238  37.214  1.00  0.00     0.083 H 
ATOM   1245  N   ALA A  77     -15.838 -37.024  35.434  1.00 78.77    -0.346 N 
ATOM   1246  HN  ALA A  77     -16.201 -36.301  36.055  1.00  0.00     0.163 HD
ATOM   1247  CA  ALA A  77     -14.715 -37.827  35.906  1.00 79.97     0.086 C 
ATOM   1248  HA  ALA A  77     -13.965 -37.948  35.090  1.00  0.00     0.086 H 
ATOM   1249  C   ALA A  77     -15.278 -39.199  36.309  1.00 86.60     0.243 C 
ATOM   1250  O   ALA A  77     -16.471 -39.282  36.625  1.00 86.87    -0.271 OA
ATOM   1251  CB  ALA A  77     -14.068 -37.154  37.113  1.00 79.79    -0.049 C 
ATOM   1252  HB1 ALA A  77     -13.660 -36.159  36.821  1.00  0.00     0.030 H 
ATOM   1253  HB2 ALA A  77     -13.293 -37.801  37.587  1.00  0.00     0.030 H 
ATOM   1254  HB3 ALA A  77     -14.769 -37.081  37.977  1.00  0.00     0.030 H 
ATOM   1255  N   PRO A  78     -14.457 -40.278  36.318  1.00 83.95    -0.337 N 
ATOM   1256  CA  PRO A  78     -14.973 -41.602  36.724  1.00 84.56     0.091 C 
ATOM   1257  HA  PRO A  78     -15.667 -41.975  35.935  1.00  0.00     0.087 H 
ATOM   1258  C   PRO A  78     -15.699 -41.644  38.084  1.00 88.79     0.241 C 
ATOM   1259  O   PRO A  78     -15.138 -41.250  39.120  1.00 88.36    -0.271 OA
ATOM   1260  CB  PRO A  78     -13.718 -42.470  36.725  1.00 87.62    -0.036 C 
ATOM   1261  HB1 PRO A  78     -13.281 -42.630  37.738  1.00  0.00     0.036 H 
ATOM   1262  HB2 PRO A  78     -13.912 -43.544  36.498  1.00  0.00     0.036 H 
ATOM   1263  CG  PRO A  78     -12.795 -41.814  35.772  1.00 91.98    -0.048 C 
ATOM   1264  HG1 PRO A  78     -12.899 -42.180  34.724  1.00  0.00     0.035 H 
ATOM   1265  HG2 PRO A  78     -11.728 -42.107  35.908  1.00  0.00     0.035 H 
ATOM   1266  CD  PRO A  78     -13.037 -40.355  35.922  1.00 85.81    -0.001 C 
ATOM   1267  HD1 PRO A  78     -12.775 -39.749  35.023  1.00  0.00     0.064 H 
ATOM   1268  HD2 PRO A  78     -12.335 -39.840  36.619  1.00  0.00     0.064 H 
ATOM   1269  N   GLY A  79     -16.951 -42.110  38.056  1.00 85.29    -0.351 N 
ATOM   1270  HN  GLY A  79     -17.341 -42.386  37.155  1.00  0.00     0.163 HD
ATOM   1271  CA  GLY A  79     -17.794 -42.247  39.241  1.00 84.64     0.069 C 
ATOM   1272  HA1 GLY A  79     -18.385 -43.191  39.183  1.00  0.00     0.078 H 
ATOM   1273  HA2 GLY A  79     -17.164 -42.464  40.135  1.00  0.00     0.078 H 
ATOM   1274  C   GLY A  79     -18.710 -41.078  39.524  1.00 87.58     0.236 C 
ATOM   1275  O   GLY A  79     -19.482 -41.115  40.483  1.00 87.91    -0.272 OA
ATOM   1276  N   GLU A  80     -18.635 -40.048  38.677  1.00 83.69    -0.346 N 
ATOM   1277  HN  GLU A  80     -17.989 -40.140  37.893  1.00  0.00     0.163 HD
ATOM   1278  CA  GLU A  80     -19.396 -38.797  38.770  1.00 82.08     0.090 C 
ATOM   1279  HA  GLU A  80     -19.858 -38.741  39.783  1.00  0.00     0.087 H 
ATOM   1280  C   GLU A  80     -20.519 -38.723  37.719  1.00 85.32     0.243 C 
ATOM   1281  O   GLU A  80     -20.361 -39.296  36.636  1.00 85.24    -0.271 OA
ATOM   1282  CB  GLU A  80     -18.458 -37.573  38.592  1.00 81.98    -0.029 C 
ATOM   1283  HB1 GLU A  80     -19.019 -36.629  38.788  1.00  0.00     0.037 H 
ATOM   1284  HB2 GLU A  80     -18.210 -37.434  37.514  1.00  0.00     0.037 H 
ATOM   1285  CG  GLU A  80     -17.182 -37.605  39.422  1.00 88.07     0.018 C 
ATOM   1286  HG1 GLU A  80     -16.526 -36.756  39.119  1.00  0.00     0.049 H 
ATOM   1287  HG2 GLU A  80     -16.561 -38.475  39.105  1.00  0.00     0.049 H 
ATOM   1288  CD  GLU A  80     -17.319 -37.614  40.931  1.00105.47     0.172 C 
ATOM   1289  OE1 GLU A  80     -16.291 -37.877  41.596  1.00103.51    -0.648 OA
ATOM   1290  OE2 GLU A  80     -18.410 -37.274  41.452  1.00 94.98    -0.648 OA
ATOM   1291  N   PRO A  81     -21.620 -37.970  37.975  1.00 80.66    -0.337 N 
ATOM   1292  CA  PRO A  81     -21.949 -37.244  39.218  1.00 79.43     0.091 C 
ATOM   1293  HA  PRO A  81     -21.033 -36.718  39.574  1.00  0.00     0.087 H 
ATOM   1294  C   PRO A  81     -22.424 -38.191  40.319  1.00 83.26     0.241 C 
ATOM   1295  O   PRO A  81     -23.453 -38.839  40.159  1.00 84.77    -0.271 OA
ATOM   1296  CB  PRO A  81     -22.970 -36.192  38.765  1.00 80.76    -0.036 C 
ATOM   1297  HB1 PRO A  81     -23.747 -35.968  39.533  1.00  0.00     0.036 H 
ATOM   1298  HB2 PRO A  81     -22.546 -35.163  38.696  1.00  0.00     0.036 H 
ATOM   1299  CG  PRO A  81     -23.543 -36.698  37.455  1.00 86.14    -0.048 C 
ATOM   1300  HG1 PRO A  81     -24.622 -36.968  37.536  1.00  0.00     0.035 H 
ATOM   1301  HG2 PRO A  81     -23.644 -35.891  36.693  1.00  0.00     0.035 H 
ATOM   1302  CD  PRO A  81     -22.693 -37.849  36.970  1.00 82.44    -0.001 C 
ATOM   1303  HD1 PRO A  81     -22.324 -37.732  35.924  1.00  0.00     0.064 H 
ATOM   1304  HD2 PRO A  81     -23.262 -38.792  36.797  1.00  0.00     0.064 H 
ATOM   1305  N   ASN A  82     -21.648 -38.296  41.422  1.00 77.36    -0.346 N 
ATOM   1306  HN  ASN A  82     -20.821 -37.701  41.477  1.00  0.00     0.163 HD
ATOM   1307  CA  ASN A  82     -21.909 -39.203  42.544  1.00 76.43     0.097 C 
ATOM   1308  HA  ASN A  82     -22.498 -40.054  42.128  1.00  0.00     0.088 H 
ATOM   1309  C   ASN A  82     -22.766 -38.596  43.678  1.00 78.97     0.241 C 
ATOM   1310  O   ASN A  82     -23.294 -39.358  44.496  1.00 80.01    -0.271 OA
ATOM   1311  CB  ASN A  82     -20.593 -39.814  43.101  1.00 73.96     0.036 C 
ATOM   1312  HB1 ASN A  82     -20.843 -40.666  43.776  1.00  0.00     0.051 H 
ATOM   1313  HB2 ASN A  82     -20.060 -40.345  42.278  1.00  0.00     0.051 H 
ATOM   1314  CG  ASN A  82     -19.618 -38.889  43.809  1.00 90.63     0.217 C 
ATOM   1315  OD1 ASN A  82     -19.858 -37.696  44.005  1.00 95.04    -0.274 OA
ATOM   1316  ND2 ASN A  82     -18.462 -39.424  44.181  1.00 74.62    -0.370 N 
ATOM   1317 1HD2 ASN A  82     -17.807 -38.803  44.656  1.00  0.00     0.159 HD
ATOM   1318 2HD2 ASN A  82     -18.263 -40.411  44.019  1.00  0.00     0.159 HD
ATOM   1319  N   ASN A  83     -22.898 -37.257  43.739  1.00 73.87    -0.346 N 
ATOM   1320  HN  ASN A  83     -22.401 -36.704  43.040  1.00  0.00     0.163 HD
ATOM   1321  CA  ASN A  83     -23.705 -36.524  44.737  1.00 73.36     0.097 C 
ATOM   1322  HA  ASN A  83     -23.410 -35.451  44.671  1.00  0.00     0.088 H 
ATOM   1323  C   ASN A  83     -23.446 -36.983  46.215  1.00 79.28     0.241 C 
ATOM   1324  O   ASN A  83     -24.330 -36.867  47.067  1.00 78.58    -0.271 OA
ATOM   1325  CB  ASN A  83     -25.212 -36.609  44.346  1.00 70.22     0.036 C 
ATOM   1326  HB1 ASN A  83     -25.311 -36.528  43.238  1.00  0.00     0.051 H 
ATOM   1327  HB2 ASN A  83     -25.579 -37.649  44.513  1.00  0.00     0.051 H 
ATOM   1328  CG  ASN A  83     -26.168 -35.623  45.012  1.00 86.55     0.217 C 
ATOM   1329  OD1 ASN A  83     -25.794 -34.567  45.542  1.00 82.93    -0.274 OA
ATOM   1330  ND2 ASN A  83     -27.448 -35.943  44.973  1.00 71.75    -0.370 N 
ATOM   1331 1HD2 ASN A  83     -27.756 -36.812  44.537  1.00  0.00     0.159 HD
ATOM   1332 2HD2 ASN A  83     -28.087 -35.284  45.418  1.00  0.00     0.159 HD
ATOM   1333  N   ARG A  84     -22.210 -37.451  46.509  1.00 77.26    -0.346 N 
ATOM   1334  HN  ARG A  84     -21.507 -37.407  45.771  1.00  0.00     0.163 HD
ATOM   1335  CA  ARG A  84     -21.795 -38.016  47.797  1.00 78.60     0.089 C 
ATOM   1336  HA  ARG A  84     -22.246 -39.034  47.852  1.00  0.00     0.087 H 
ATOM   1337  C   ARG A  84     -22.287 -37.261  49.037  1.00 84.98     0.241 C 
ATOM   1338  O   ARG A  84     -22.800 -37.891  49.968  1.00 85.93    -0.271 OA
ATOM   1339  CB  ARG A  84     -20.265 -38.216  47.872  1.00 79.34    -0.036 C 
ATOM   1340  HB1 ARG A  84     -19.747 -37.246  48.057  1.00  0.00     0.036 H 
ATOM   1341  HB2 ARG A  84     -19.848 -38.459  46.867  1.00  0.00     0.036 H 
ATOM   1342  CG  ARG A  84     -19.839 -39.269  48.909  1.00 91.82    -0.048 C 
ATOM   1343  HG1 ARG A  84     -19.352 -38.784  49.787  1.00  0.00     0.035 H 
ATOM   1344  HG2 ARG A  84     -20.731 -39.711  49.412  1.00  0.00     0.035 H 
ATOM   1345  CD  ARG A  84     -18.946 -40.364  48.333  1.00103.47     0.009 C 
ATOM   1346  HD1 ARG A  84     -17.981 -39.942  47.966  1.00  0.00     0.064 H 
ATOM   1347  HD2 ARG A  84     -18.557 -41.028  49.139  1.00  0.00     0.064 H 
ATOM   1348  NE  ARG A  84     -19.613 -41.145  47.283  1.00110.11    -0.227 N 
ATOM   1349  HE  ARG A  84     -20.625 -41.056  47.196  1.00  0.00     0.177 HD
ATOM   1350  CZ  ARG A  84     -18.987 -41.960  46.438  1.00127.79     0.665 C 
ATOM   1351  NH1 ARG A  84     -17.670 -42.125  46.512  1.00120.91    -0.235 N 
ATOM   1352 1HH1 ARG A  84     -17.144 -41.624  47.228  1.00  0.00     0.174 HD
ATOM   1353 2HH1 ARG A  84     -17.190 -42.750  45.864  1.00  0.00     0.174 HD
ATOM   1354  NH2 ARG A  84     -19.672 -42.612  45.506  1.00109.64    -0.235 N 
ATOM   1355 1HH2 ARG A  84     -20.683 -42.485  45.449  1.00  0.00     0.174 HD
ATOM   1356 2HH2 ARG A  84     -19.192 -43.237  44.858  1.00  0.00     0.174 HD
ATOM   1357  N   GLN A  85     -22.113 -35.941  49.062  1.00 82.54    -0.346 N 
ATOM   1358  HN  GLN A  85     -21.709 -35.491  48.241  1.00  0.00     0.163 HD
ATOM   1359  CA  GLN A  85     -22.472 -35.101  50.210  1.00 82.47     0.090 C 
ATOM   1360  HA  GLN A  85     -22.377 -35.725  51.129  1.00  0.00     0.087 H 
ATOM   1361  C   GLN A  85     -23.905 -34.571  50.155  1.00 87.46     0.241 C 
ATOM   1362  O   GLN A  85     -24.300 -33.800  51.039  1.00 86.51    -0.271 OA
ATOM   1363  CB  GLN A  85     -21.474 -33.931  50.334  1.00 83.15    -0.030 C 
ATOM   1364  HB1 GLN A  85     -21.922 -33.099  50.927  1.00  0.00     0.037 H 
ATOM   1365  HB2 GLN A  85     -21.350 -33.420  49.351  1.00  0.00     0.037 H 
ATOM   1366  CG  GLN A  85     -20.112 -34.320  50.907  1.00 96.81     0.011 C 
ATOM   1367  HG1 GLN A  85     -20.215 -34.709  51.947  1.00  0.00     0.047 H 
ATOM   1368  HG2 GLN A  85     -19.718 -35.235  50.407  1.00  0.00     0.047 H 
ATOM   1369  CD  GLN A  85     -19.103 -33.199  50.850  1.00113.87     0.215 C 
ATOM   1370  OE1 GLN A  85     -19.306 -32.103  51.404  1.00107.99    -0.274 OA
ATOM   1371  NE2 GLN A  85     -17.975 -33.465  50.199  1.00104.48    -0.370 N 
ATOM   1372 1HE2 GLN A  85     -17.293 -32.707  50.160  1.00  0.00     0.159 HD
ATOM   1373 2HE2 GLN A  85     -17.809 -34.363  49.745  1.00  0.00     0.159 HD
ATOM   1374  N   LYS A  86     -24.684 -34.988  49.123  1.00 85.67    -0.346 N 
ATOM   1375  HN  LYS A  86     -24.284 -35.689  48.499  1.00  0.00     0.163 HD
ATOM   1376  CA  LYS A  86     -26.050 -34.528  48.815  1.00 86.53     0.089 C 
ATOM   1377  HA  LYS A  86     -26.384 -35.097  47.916  1.00  0.00     0.087 H 
ATOM   1378  C   LYS A  86     -26.006 -33.034  48.404  1.00 90.85     0.241 C 
ATOM   1379  O   LYS A  86     -25.064 -32.314  48.761  1.00 91.08    -0.271 OA
ATOM   1380  CB  LYS A  86     -27.086 -34.824  49.942  1.00 90.30    -0.038 C 
ATOM   1381  HB1 LYS A  86     -27.055 -34.010  50.703  1.00  0.00     0.036 H 
ATOM   1382  HB2 LYS A  86     -28.120 -34.692  49.545  1.00  0.00     0.036 H 
ATOM   1383  CG  LYS A  86     -26.970 -36.202  50.647  1.00106.96    -0.061 C 
ATOM   1384  HG1 LYS A  86     -27.691 -36.266  51.495  1.00  0.00     0.033 H 
ATOM   1385  HG2 LYS A  86     -26.009 -36.272  51.207  1.00  0.00     0.033 H 
ATOM   1386  CD  LYS A  86     -27.135 -37.413  49.709  1.00114.20    -0.043 C 
ATOM   1387  HD1 LYS A  86     -26.876 -37.140  48.659  1.00  0.00     0.035 H 
ATOM   1388  HD2 LYS A  86     -28.213 -37.665  49.572  1.00  0.00     0.035 H 
ATOM   1389  CE  LYS A  86     -26.350 -38.629  50.159  1.00111.25     0.080 C 
ATOM   1390  HE1 LYS A  86     -26.746 -39.039  51.117  1.00  0.00     0.075 H 
ATOM   1391  HE2 LYS A  86     -25.326 -38.351  50.501  1.00  0.00     0.075 H 
ATOM   1392  NZ  LYS A  86     -26.306 -39.672  49.095  1.00110.50    -0.079 N 
ATOM   1393  HZ1 LYS A  86     -25.778 -40.490  49.398  1.00  0.00     0.274 HD
ATOM   1394  HZ2 LYS A  86     -25.944 -39.297  48.218  1.00  0.00     0.274 HD
ATOM   1395  HZ3 LYS A  86     -27.243 -39.927  48.782  1.00  0.00     0.274 HD
ATOM   1396  N   ASP A  87     -26.960 -32.587  47.583  1.00 86.64    -0.346 N 
ATOM   1397  HN  ASP A  87     -27.686 -33.237  47.282  1.00  0.00     0.163 HD
ATOM   1398  CA  ASP A  87     -27.012 -31.196  47.091  1.00 85.24     0.098 C 
ATOM   1399  HA  ASP A  87     -27.835 -31.164  46.339  1.00  0.00     0.088 H 
ATOM   1400  C   ASP A  87     -25.710 -30.743  46.334  1.00 82.42     0.241 C 
ATOM   1401  O   ASP A  87     -25.360 -29.544  46.341  1.00 81.26    -0.271 OA
ATOM   1402  CB  ASP A  87     -27.413 -30.202  48.212  1.00 87.86     0.043 C 
ATOM   1403  HB1 ASP A  87     -26.744 -30.303  49.098  1.00  0.00     0.052 H 
ATOM   1404  HB2 ASP A  87     -27.171 -29.152  47.925  1.00  0.00     0.052 H 
ATOM   1405  CG  ASP A  87     -28.877 -30.340  48.609  1.00108.18     0.175 C 
ATOM   1406  OD1 ASP A  87     -29.641 -30.978  47.849  1.00118.09    -0.648 OA
ATOM   1407  OD2 ASP A  87     -29.272 -29.755  49.649  1.00109.95    -0.648 OA
ATOM   1408  N   GLU A  88     -25.037 -31.716  45.646  1.00 73.38    -0.346 N 
ATOM   1409  HN  GLU A  88     -25.381 -32.672  45.735  1.00  0.00     0.163 HD
ATOM   1410  CA  GLU A  88     -23.864 -31.503  44.791  1.00 70.08     0.090 C 
ATOM   1411  HA  GLU A  88     -23.229 -30.697  45.227  1.00  0.00     0.087 H 
ATOM   1412  C   GLU A  88     -24.402 -31.045  43.414  1.00 71.97     0.241 C 
ATOM   1413  O   GLU A  88     -24.414 -31.810  42.439  1.00 71.70    -0.271 OA
ATOM   1414  CB  GLU A  88     -23.034 -32.796  44.664  1.00 70.94    -0.029 C 
ATOM   1415  HB1 GLU A  88     -23.681 -33.646  44.345  1.00  0.00     0.037 H 
ATOM   1416  HB2 GLU A  88     -22.352 -32.738  43.784  1.00  0.00     0.037 H 
ATOM   1417  CG  GLU A  88     -22.260 -33.158  45.911  1.00 70.09     0.018 C 
ATOM   1418  HG1 GLU A  88     -22.976 -33.508  46.691  1.00  0.00     0.049 H 
ATOM   1419  HG2 GLU A  88     -21.872 -32.223  46.379  1.00  0.00     0.049 H 
ATOM   1420  CD  GLU A  88     -21.125 -34.160  45.800  1.00 82.03     0.172 C 
ATOM   1421  OE1 GLU A  88     -20.783 -34.624  44.688  1.00 68.41    -0.648 OA
ATOM   1422  OE2 GLU A  88     -20.552 -34.464  46.866  1.00 80.87    -0.648 OA
ATOM   1423  N   ASP A  89     -24.863 -29.784  43.365  1.00 67.36    -0.346 N 
ATOM   1424  HN  ASP A  89     -24.724 -29.205  44.193  1.00  0.00     0.163 HD
ATOM   1425  CA  ASP A  89     -25.545 -29.171  42.231  1.00 66.96     0.098 C 
ATOM   1426  HA  ASP A  89     -25.941 -30.001  41.600  1.00  0.00     0.088 H 
ATOM   1427  C   ASP A  89     -24.686 -28.283  41.321  1.00 68.08     0.241 C 
ATOM   1428  O   ASP A  89     -25.201 -27.776  40.337  1.00 66.37    -0.271 OA
ATOM   1429  CB  ASP A  89     -26.768 -28.369  42.748  1.00 69.71     0.043 C 
ATOM   1430  HB1 ASP A  89     -26.417 -27.468  43.302  1.00  0.00     0.052 H 
ATOM   1431  HB2 ASP A  89     -27.291 -27.889  41.888  1.00  0.00     0.052 H 
ATOM   1432  CG  ASP A  89     -27.777 -29.131  43.599  1.00 83.20     0.175 C 
ATOM   1433  OD1 ASP A  89     -27.687 -30.377  43.661  1.00 83.59    -0.648 OA
ATOM   1434  OD2 ASP A  89     -28.662 -28.480  44.194  1.00 95.08    -0.648 OA
ATOM   1435  N   CYS A  90     -23.404 -28.093  41.638  1.00 64.78    -0.345 N 
ATOM   1436  HN  CYS A  90     -23.039 -28.573  42.461  1.00  0.00     0.163 HD
ATOM   1437  CA  CYS A  90     -22.489 -27.241  40.881  1.00 62.97     0.098 C 
ATOM   1438  HA  CYS A  90     -23.048 -26.852  39.999  1.00  0.00     0.088 H 
ATOM   1439  C   CYS A  90     -21.289 -28.040  40.349  1.00 64.22     0.242 C 
ATOM   1440  O   CYS A  90     -20.934 -29.059  40.911  1.00 62.32    -0.271 OA
ATOM   1441  CB  CYS A  90     -22.067 -26.039  41.721  1.00 63.98     0.013 C 
ATOM   1442  HB1 CYS A  90     -21.210 -25.510  41.244  1.00  0.00     0.053 H 
ATOM   1443  HB2 CYS A  90     -21.579 -26.374  42.666  1.00  0.00     0.053 H 
ATOM   1444  SG  CYS A  90     -23.414 -24.877  42.077  1.00 69.30    -0.095 SA
ATOM   1445  N   VAL A  91     -20.711 -27.617  39.212  1.00 63.07    -0.346 N 
ATOM   1446  HN  VAL A  91     -21.042 -26.748  38.792  1.00  0.00     0.163 HD
ATOM   1447  CA  VAL A  91     -19.624 -28.347  38.545  1.00 62.27     0.092 C 
ATOM   1448  HA  VAL A  91     -19.539 -29.330  39.064  1.00  0.00     0.088 H 
ATOM   1449  C   VAL A  91     -18.257 -27.659  38.688  1.00 62.59     0.241 C 
ATOM   1450  O   VAL A  91     -18.122 -26.461  38.440  1.00 60.17    -0.271 OA
ATOM   1451  CB  VAL A  91     -19.955 -28.662  37.057  1.00 66.19    -0.033 C 
ATOM   1452  HB  VAL A  91     -20.019 -27.697  36.502  1.00  0.00     0.042 H 
ATOM   1453  CG1 VAL A  91     -18.867 -29.505  36.421  1.00 67.02    -0.071 C 
ATOM   1454 1HG1 VAL A  91     -17.889 -28.979  36.522  1.00  0.00     0.028 H 
ATOM   1455 2HG1 VAL A  91     -19.099 -29.767  35.362  1.00  0.00     0.028 H 
ATOM   1456 3HG1 VAL A  91     -18.836 -30.539  36.836  1.00  0.00     0.028 H 
ATOM   1457  CG2 VAL A  91     -21.287 -29.379  36.919  1.00 65.97    -0.071 C 
ATOM   1458 1HG2 VAL A  91     -22.087 -28.759  37.387  1.00  0.00     0.028 H 
ATOM   1459 2HG2 VAL A  91     -21.256 -30.413  37.334  1.00  0.00     0.028 H 
ATOM   1460 3HG2 VAL A  91     -21.519 -29.641  35.860  1.00  0.00     0.028 H 
ATOM   1461  N   GLU A  92     -17.245 -28.467  39.056  1.00 58.52    -0.346 N 
ATOM   1462  HN  GLU A  92     -17.468 -29.436  39.281  1.00  0.00     0.163 HD
ATOM   1463  CA  GLU A  92     -15.856 -28.051  39.154  1.00 57.49     0.090 C 
ATOM   1464  HA  GLU A  92     -15.815 -26.957  38.944  1.00  0.00     0.087 H 
ATOM   1465  C   GLU A  92     -15.021 -28.762  38.083  1.00 59.24     0.241 C 
ATOM   1466  O   GLU A  92     -15.345 -29.876  37.686  1.00 57.57    -0.271 OA
ATOM   1467  CB  GLU A  92     -15.289 -28.277  40.569  1.00 58.76    -0.029 C 
ATOM   1468  HB1 GLU A  92     -14.484 -27.539  40.797  1.00  0.00     0.037 H 
ATOM   1469  HB2 GLU A  92     -16.033 -27.983  41.346  1.00  0.00     0.037 H 
ATOM   1470  CG  GLU A  92     -14.802 -29.694  40.797  1.00 67.60     0.018 C 
ATOM   1471  HG1 GLU A  92     -15.632 -30.413  40.607  1.00  0.00     0.049 H 
ATOM   1472  HG2 GLU A  92     -14.094 -29.984  39.986  1.00  0.00     0.049 H 
ATOM   1473  CD  GLU A  92     -14.184 -29.975  42.135  1.00 78.44     0.172 C 
ATOM   1474  OE1 GLU A  92     -14.266 -31.146  42.562  1.00 70.41    -0.648 OA
ATOM   1475  OE2 GLU A  92     -13.597 -29.050  42.741  1.00 71.77    -0.648 OA
ATOM   1476  N   ILE A  93     -13.958 -28.118  37.617  1.00 57.67    -0.346 N 
ATOM   1477  HN  ILE A  93     -13.746 -27.186  37.973  1.00  0.00     0.163 HD
ATOM   1478  CA  ILE A  93     -13.079 -28.713  36.602  1.00 58.60     0.092 C 
ATOM   1479  HA  ILE A  93     -13.582 -29.648  36.262  1.00  0.00     0.088 H 
ATOM   1480  C   ILE A  93     -11.739 -29.151  37.251  1.00 64.66     0.241 C 
ATOM   1481  O   ILE A  93     -11.206 -28.455  38.125  1.00 63.55    -0.271 OA
ATOM   1482  CB  ILE A  93     -12.934 -27.813  35.343  1.00 60.36    -0.030 C 
ATOM   1483  HB  ILE A  93     -13.967 -27.563  35.006  1.00  0.00     0.043 H 
ATOM   1484  CG1 ILE A  93     -12.267 -28.566  34.196  1.00 61.51    -0.063 C 
ATOM   1485 1HG1 ILE A  93     -11.183 -28.309  34.158  1.00  0.00     0.033 H 
ATOM   1486 2HG1 ILE A  93     -12.210 -29.652  34.442  1.00  0.00     0.033 H 
ATOM   1487  CG2 ILE A  93     -12.239 -26.486  35.659  1.00 61.10    -0.071 C 
ATOM   1488 1HG2 ILE A  93     -12.726 -25.936  36.497  1.00  0.00     0.028 H 
ATOM   1489 2HG2 ILE A  93     -12.165 -25.846  34.749  1.00  0.00     0.028 H 
ATOM   1490 3HG2 ILE A  93     -11.153 -26.640  35.859  1.00  0.00     0.028 H 
ATOM   1491  CD1 ILE A  93     -12.852 -28.394  32.894  1.00 71.40    -0.076 C 
ATOM   1492 1HD1 ILE A  93     -12.365 -28.944  32.056  1.00  0.00     0.027 H 
ATOM   1493 2HD1 ILE A  93     -12.909 -27.308  32.648  1.00  0.00     0.027 H 
ATOM   1494 3HD1 ILE A  93     -13.936 -28.651  32.932  1.00  0.00     0.027 H 
ATOM   1495  N   TYR A  94     -11.244 -30.338  36.853  1.00 63.07    -0.346 N 
ATOM   1496  HN  TYR A  94     -11.754 -30.852  36.135  1.00  0.00     0.163 HD
ATOM   1497  CA  TYR A  94     -10.019 -30.939  37.386  1.00 64.12     0.093 C 
ATOM   1498  HA  TYR A  94      -9.940 -30.619  38.451  1.00  0.00     0.088 H 
ATOM   1499  C   TYR A  94      -8.738 -30.471  36.686  1.00 71.44     0.241 C 
ATOM   1500  O   TYR A  94      -8.157 -31.222  35.907  1.00 73.08    -0.271 OA
ATOM   1501  CB  TYR A  94     -10.126 -32.471  37.389  1.00 64.90    -0.014 C 
ATOM   1502  HB1 TYR A  94     -10.484 -32.838  36.399  1.00  0.00     0.043 H 
ATOM   1503  HB2 TYR A  94      -9.111 -32.932  37.407  1.00  0.00     0.043 H 
ATOM   1504  CG  TYR A  94     -10.980 -33.035  38.500  1.00 65.37    -0.056 A 
ATOM   1505  CD1 TYR A  94     -11.106 -32.369  39.714  1.00 66.96    -0.074 A 
ATOM   1506  HD1 TYR A  94     -10.602 -31.398  39.852  1.00  0.00     0.084 H 
ATOM   1507  CD2 TYR A  94     -11.580 -34.288  38.377  1.00 66.42    -0.074 A 
ATOM   1508  HD2 TYR A  94     -11.466 -34.853  37.437  1.00  0.00     0.084 H 
ATOM   1509  CE1 TYR A  94     -11.856 -32.904  40.759  1.00 69.49    -0.051 A 
ATOM   1510  HE1 TYR A  94     -11.976 -32.340  41.699  1.00  0.00     0.087 H 
ATOM   1511  CE2 TYR A  94     -12.322 -34.840  39.421  1.00 66.96    -0.051 A 
ATOM   1512  HE2 TYR A  94     -12.804 -35.824  39.297  1.00  0.00     0.087 H 
ATOM   1513  CZ  TYR A  94     -12.451 -34.148  40.614  1.00 73.44     0.065 A 
ATOM   1514  OH  TYR A  94     -13.176 -34.686  41.646  1.00 71.50    -0.361 OA
ATOM   1515  HH  TYR A  94     -13.264 -34.211  42.464  1.00  0.00     0.217 HD
ATOM   1516  N   ILE A  95      -8.281 -29.243  36.996  1.00 68.52    -0.346 N 
ATOM   1517  HN  ILE A  95      -8.811 -28.684  37.665  1.00  0.00     0.163 HD
ATOM   1518  CA  ILE A  95      -7.054 -28.664  36.418  1.00 69.09     0.092 C 
ATOM   1519  HA  ILE A  95      -6.969 -29.036  35.370  1.00  0.00     0.088 H 
ATOM   1520  C   ILE A  95      -5.833 -29.167  37.184  1.00 75.40     0.241 C 
ATOM   1521  O   ILE A  95      -5.804 -29.089  38.417  1.00 75.81    -0.271 OA
ATOM   1522  CB  ILE A  95      -7.103 -27.104  36.360  1.00 71.05    -0.030 C 
ATOM   1523  HB  ILE A  95      -7.268 -26.754  37.406  1.00  0.00     0.043 H 
ATOM   1524  CG1 ILE A  95      -8.301 -26.572  35.524  1.00 69.19    -0.063 C 
ATOM   1525 1HG1 ILE A  95      -8.394 -25.473  35.691  1.00  0.00     0.033 H 
ATOM   1526 2HG1 ILE A  95      -9.248 -26.943  35.980  1.00  0.00     0.033 H 
ATOM   1527  CG2 ILE A  95      -5.761 -26.481  35.895  1.00 73.38    -0.071 C 
ATOM   1528 1HG2 ILE A  95      -5.796 -25.367  35.854  1.00  0.00     0.028 H 
ATOM   1529 2HG2 ILE A  95      -5.439 -26.908  34.917  1.00  0.00     0.028 H 
ATOM   1530 3HG2 ILE A  95      -4.915 -26.832  36.531  1.00  0.00     0.028 H 
ATOM   1531  CD1 ILE A  95      -8.341 -26.848  34.003  1.00 65.00    -0.076 C 
ATOM   1532 1HD1 ILE A  95      -9.200 -26.466  33.403  1.00  0.00     0.027 H 
ATOM   1533 2HD1 ILE A  95      -8.248 -27.947  33.836  1.00  0.00     0.027 H 
ATOM   1534 3HD1 ILE A  95      -7.394 -26.477  33.547  1.00  0.00     0.027 H 
ATOM   1535  N   LYS A  96      -4.839 -29.702  36.443  1.00 73.23    -0.346 N 
ATOM   1536  HN  LYS A  96      -4.987 -29.744  35.435  1.00  0.00     0.163 HD
ATOM   1537  CA  LYS A  96      -3.562 -30.230  36.951  1.00 75.18     0.089 C 
ATOM   1538  HA  LYS A  96      -3.079 -30.759  36.097  1.00  0.00     0.087 H 
ATOM   1539  C   LYS A  96      -3.710 -31.284  38.096  1.00 82.67     0.241 C 
ATOM   1540  O   LYS A  96      -2.801 -31.448  38.916  1.00 84.20    -0.271 OA
ATOM   1541  CB  LYS A  96      -2.604 -29.085  37.353  1.00 75.45    -0.038 C 
ATOM   1542  HB1 LYS A  96      -3.148 -28.285  37.908  1.00  0.00     0.036 H 
ATOM   1543  HB2 LYS A  96      -1.902 -29.415  38.154  1.00  0.00     0.036 H 
ATOM   1544  CG  LYS A  96      -1.848 -28.508  36.171  1.00 61.29    -0.061 C 
ATOM   1545  HG1 LYS A  96      -1.172 -29.264  35.709  1.00  0.00     0.033 H 
ATOM   1546  HG2 LYS A  96      -2.523 -28.328  35.302  1.00  0.00     0.033 H 
ATOM   1547  CD  LYS A  96      -1.105 -27.270  36.555  1.00 61.10    -0.043 C 
ATOM   1548  HD1 LYS A  96      -1.798 -26.439  36.824  1.00  0.00     0.035 H 
ATOM   1549  HD2 LYS A  96      -0.592 -27.385  37.538  1.00  0.00     0.035 H 
ATOM   1550  CE  LYS A  96      -0.144 -26.866  35.467  1.00 61.06     0.080 C 
ATOM   1551  HE1 LYS A  96       0.271 -27.758  34.942  1.00  0.00     0.075 H 
ATOM   1552  HE2 LYS A  96       0.802 -26.457  35.894  1.00  0.00     0.075 H 
ATOM   1553  NZ  LYS A  96      -0.755 -25.919  34.513  1.00 61.18    -0.079 N 
ATOM   1554  HZ1 LYS A  96      -0.104 -25.646  33.777  1.00  0.00     0.274 HD
ATOM   1555  HZ2 LYS A  96      -1.135 -25.103  34.993  1.00  0.00     0.274 HD
ATOM   1556  HZ3 LYS A  96      -1.620 -26.293  34.123  1.00  0.00     0.274 HD
ATOM   1557  N   ARG A  97      -4.825 -32.028  38.109  1.00 80.10    -0.346 N 
ATOM   1558  HN  ARG A  97      -5.551 -31.845  37.416  1.00  0.00     0.163 HD
ATOM   1559  CA  ARG A  97      -5.030 -33.091  39.085  1.00 81.44     0.089 C 
ATOM   1560  HA  ARG A  97      -4.731 -32.727  40.095  1.00  0.00     0.087 H 
ATOM   1561  C   ARG A  97      -4.132 -34.280  38.684  1.00 91.60     0.241 C 
ATOM   1562  O   ARG A  97      -3.824 -34.447  37.492  1.00 90.35    -0.271 OA
ATOM   1563  CB  ARG A  97      -6.508 -33.510  39.113  1.00 76.58    -0.036 C 
ATOM   1564  HB1 ARG A  97      -7.165 -32.614  39.017  1.00  0.00     0.036 H 
ATOM   1565  HB2 ARG A  97      -6.775 -34.047  38.173  1.00  0.00     0.036 H 
ATOM   1566  CG  ARG A  97      -6.915 -34.337  40.328  1.00 79.71    -0.048 C 
ATOM   1567  HG1 ARG A  97      -6.594 -33.877  41.291  1.00  0.00     0.035 H 
ATOM   1568  HG2 ARG A  97      -6.338 -35.287  40.417  1.00  0.00     0.035 H 
ATOM   1569  CD  ARG A  97      -8.402 -34.563  40.257  1.00 78.73     0.009 C 
ATOM   1570  HD1 ARG A  97      -8.934 -33.586  40.179  1.00  0.00     0.064 H 
ATOM   1571  HD2 ARG A  97      -8.674 -35.014  39.274  1.00  0.00     0.064 H 
ATOM   1572  NE  ARG A  97      -8.968 -35.356  41.346  1.00 69.37    -0.227 N 
ATOM   1573  HE  ARG A  97      -8.901 -34.984  42.293  1.00  0.00     0.177 HD
ATOM   1574  CZ  ARG A  97      -9.565 -36.531  41.179  1.00 78.24     0.665 C 
ATOM   1575  NH1 ARG A  97      -9.627 -37.085  39.977  1.00 62.62    -0.235 N 
ATOM   1576 1HH1 ARG A  97      -9.225 -36.594  39.179  1.00  0.00     0.174 HD
ATOM   1577 2HH1 ARG A  97     -10.085 -37.987  39.849  1.00  0.00     0.174 HD
ATOM   1578  NH2 ARG A  97     -10.088 -37.170  42.217  1.00 70.05    -0.235 N 
ATOM   1579 1HH2 ARG A  97     -10.040 -36.744  43.142  1.00  0.00     0.174 HD
ATOM   1580 2HH2 ARG A  97     -10.546 -38.072  42.089  1.00  0.00     0.174 HD
ATOM   1581  N   GLU A  98      -3.714 -35.097  39.687  1.00 92.77    -0.346 N 
ATOM   1582  HN  GLU A  98      -3.996 -34.867  40.640  1.00  0.00     0.163 HD
ATOM   1583  CA  GLU A  98      -2.881 -36.292  39.485  1.00 95.74     0.090 C 
ATOM   1584  HA  GLU A  98      -1.976 -35.962  38.924  1.00  0.00     0.087 H 
ATOM   1585  C   GLU A  98      -3.569 -37.381  38.622  1.00102.63     0.241 C 
ATOM   1586  O   GLU A  98      -2.877 -38.214  38.030  1.00104.07    -0.271 OA
ATOM   1587  CB  GLU A  98      -2.388 -36.860  40.830  1.00 98.24    -0.029 C 
ATOM   1588  HB1 GLU A  98      -1.847 -37.821  40.667  1.00  0.00     0.037 H 
ATOM   1589  HB2 GLU A  98      -1.556 -36.234  41.231  1.00  0.00     0.037 H 
ATOM   1590  CG  GLU A  98      -3.470 -37.038  41.889  1.00107.25     0.018 C 
ATOM   1591  HG1 GLU A  98      -4.091 -36.114  41.952  1.00  0.00     0.049 H 
ATOM   1592  HG2 GLU A  98      -4.232 -37.769  41.531  1.00  0.00     0.049 H 
ATOM   1593  CD  GLU A  98      -2.992 -37.432  43.277  1.00122.94     0.172 C 
ATOM   1594  OE1 GLU A  98      -2.211 -38.405  43.388  1.00108.77    -0.648 OA
ATOM   1595  OE2 GLU A  98      -3.437 -36.796  44.261  1.00113.30    -0.648 OA
ATOM   1596  N   LYS A  99      -4.924 -37.337  38.529  1.00 99.03    -0.346 N 
ATOM   1597  HN  LYS A  99      -5.395 -36.590  39.040  1.00  0.00     0.163 HD
ATOM   1598  CA  LYS A  99      -5.779 -38.259  37.765  1.00 99.27     0.089 C 
ATOM   1599  HA  LYS A  99      -5.200 -38.657  36.899  1.00  0.00     0.087 H 
ATOM   1600  C   LYS A  99      -7.031 -37.519  37.236  1.00102.91     0.241 C 
ATOM   1601  O   LYS A  99      -7.429 -36.510  37.817  1.00101.14    -0.271 OA
ATOM   1602  CB  LYS A  99      -6.200 -39.433  38.668  1.00101.85    -0.038 C 
ATOM   1603  HB1 LYS A  99      -6.875 -39.073  39.479  1.00  0.00     0.036 H 
ATOM   1604  HB2 LYS A  99      -5.333 -39.780  39.277  1.00  0.00     0.036 H 
ATOM   1605  CG  LYS A  99      -6.836 -40.611  37.937  1.00110.64    -0.061 C 
ATOM   1606  HG1 LYS A  99      -7.623 -40.266  37.226  1.00  0.00     0.033 H 
ATOM   1607  HG2 LYS A  99      -6.124 -41.064  37.208  1.00  0.00     0.033 H 
ATOM   1608  CD  LYS A  99      -7.391 -41.675  38.909  1.00113.63    -0.043 C 
ATOM   1609  HD1 LYS A  99      -7.595 -41.222  39.907  1.00  0.00     0.035 H 
ATOM   1610  HD2 LYS A  99      -6.592 -42.401  39.189  1.00  0.00     0.035 H 
ATOM   1611  CE  LYS A  99      -8.617 -42.408  38.399  1.00114.00     0.080 C 
ATOM   1612  HE1 LYS A  99      -8.973 -43.159  39.142  1.00  0.00     0.075 H 
ATOM   1613  HE2 LYS A  99      -9.507 -41.737  38.381  1.00  0.00     0.075 H 
ATOM   1614  NZ  LYS A  99      -8.394 -43.037  37.068  1.00121.31    -0.079 N 
ATOM   1615  HZ1 LYS A  99      -9.218 -43.530  36.725  1.00  0.00     0.274 HD
ATOM   1616  HZ2 LYS A  99      -7.580 -43.651  37.084  1.00  0.00     0.274 HD
ATOM   1617  HZ3 LYS A  99      -8.068 -42.350  36.388  1.00  0.00     0.274 HD
ATOM   1618  N   ASP A 100      -7.656 -38.037  36.145  1.00100.03    -0.346 N 
ATOM   1619  HN  ASP A 100      -7.237 -38.863  35.718  1.00  0.00     0.163 HD
ATOM   1620  CA  ASP A 100      -8.889 -37.510  35.522  1.00 97.74     0.098 C 
ATOM   1621  HA  ASP A 100      -9.022 -38.036  34.548  1.00  0.00     0.088 H 
ATOM   1622  C   ASP A 100      -8.787 -36.014  35.224  1.00100.18     0.241 C 
ATOM   1623  O   ASP A 100      -9.682 -35.233  35.564  1.00 99.18    -0.271 OA
ATOM   1624  CB  ASP A 100     -10.132 -37.818  36.388  1.00 97.98     0.043 C 
ATOM   1625  HB1 ASP A 100     -10.233 -37.057  37.197  1.00  0.00     0.052 H 
ATOM   1626  HB2 ASP A 100     -11.063 -37.614  35.809  1.00  0.00     0.052 H 
ATOM   1627  CG  ASP A 100     -10.181 -39.209  36.975  1.00 96.98     0.175 C 
ATOM   1628  OD1 ASP A 100      -9.846 -40.174  36.250  1.00 95.12    -0.648 OA
ATOM   1629  OD2 ASP A 100     -10.632 -39.342  38.128  1.00100.22    -0.648 OA
ATOM   1630  N   VAL A 101      -7.673 -35.633  34.598  1.00 95.66    -0.346 N 
ATOM   1631  HN  VAL A 101      -7.006 -36.365  34.352  1.00  0.00     0.163 HD
ATOM   1632  CA  VAL A 101      -7.320 -34.265  34.232  1.00 93.57     0.092 C 
ATOM   1633  HA  VAL A 101      -7.333 -33.658  35.167  1.00  0.00     0.088 H 
ATOM   1634  C   VAL A 101      -8.357 -33.642  33.264  1.00 95.47     0.241 C 
ATOM   1635  O   VAL A 101      -8.734 -34.248  32.249  1.00 95.55    -0.271 OA
ATOM   1636  CB  VAL A 101      -5.876 -34.201  33.659  1.00 97.74    -0.033 C 
ATOM   1637  HB  VAL A 101      -5.907 -34.599  32.618  1.00  0.00     0.042 H 
ATOM   1638  CG1 VAL A 101      -5.373 -32.771  33.590  1.00 96.11    -0.071 C 
ATOM   1639 1HG1 VAL A 101      -4.337 -32.725  33.179  1.00  0.00     0.028 H 
ATOM   1640 2HG1 VAL A 101      -5.443 -32.264  34.581  1.00  0.00     0.028 H 
ATOM   1641 3HG1 VAL A 101      -6.071 -32.119  33.014  1.00  0.00     0.028 H 
ATOM   1642  CG2 VAL A 101      -4.905 -35.074  34.461  1.00 99.11    -0.071 C 
ATOM   1643 1HG2 VAL A 101      -3.869 -35.028  34.050  1.00  0.00     0.028 H 
ATOM   1644 2HG2 VAL A 101      -5.268 -36.126  34.530  1.00  0.00     0.028 H 
ATOM   1645 3HG2 VAL A 101      -4.923 -34.811  35.544  1.00  0.00     0.028 H 
ATOM   1646  N   GLY A 102      -8.802 -32.438  33.621  1.00 88.85    -0.351 N 
ATOM   1647  HN  GLY A 102      -8.448 -32.055  34.498  1.00  0.00     0.163 HD
ATOM   1648  CA  GLY A 102      -9.750 -31.616  32.872  1.00 86.13     0.069 C 
ATOM   1649  HA1 GLY A 102      -9.741 -30.575  33.272  1.00  0.00     0.078 H 
ATOM   1650  HA2 GLY A 102      -9.362 -31.441  31.841  1.00  0.00     0.078 H 
ATOM   1651  C   GLY A 102     -11.177 -32.122  32.800  1.00 85.34     0.236 C 
ATOM   1652  O   GLY A 102     -11.972 -31.601  32.017  1.00 84.16    -0.272 OA
ATOM   1653  N   MET A 103     -11.500 -33.144  33.606  1.00 79.68    -0.346 N 
ATOM   1654  HN  MET A 103     -10.764 -33.515  34.207  1.00  0.00     0.163 HD
ATOM   1655  CA  MET A 103     -12.820 -33.773  33.697  1.00 78.03     0.090 C 
ATOM   1656  HA  MET A 103     -13.368 -33.574  32.747  1.00  0.00     0.087 H 
ATOM   1657  C   MET A 103     -13.604 -33.131  34.848  1.00 74.19     0.241 C 
ATOM   1658  O   MET A 103     -13.009 -32.444  35.681  1.00 72.05    -0.271 OA
ATOM   1659  CB  MET A 103     -12.688 -35.297  33.868  1.00 82.11    -0.030 C 
ATOM   1660  HB1 MET A 103     -12.190 -35.548  34.833  1.00  0.00     0.037 H 
ATOM   1661  HB2 MET A 103     -13.683 -35.766  34.050  1.00  0.00     0.037 H 
ATOM   1662  CG  MET A 103     -11.985 -35.958  32.710  1.00 86.96    -0.021 C 
ATOM   1663  HG1 MET A 103     -12.501 -35.751  31.743  1.00  0.00     0.049 H 
ATOM   1664  HG2 MET A 103     -11.008 -35.469  32.488  1.00  0.00     0.049 H 
ATOM   1665  SD  MET A 103     -11.794 -37.721  32.996  1.00 93.05    -0.173 SA
ATOM   1666  CE  MET A 103     -11.360 -38.235  31.327  1.00 90.59    -0.035 C 
ATOM   1667  HE1 MET A 103     -11.241 -39.329  31.505  1.00  0.00     0.041 H 
ATOM   1668  HE2 MET A 103     -10.490 -37.715  30.862  1.00  0.00     0.041 H 
ATOM   1669  HE3 MET A 103     -12.072 -37.941  30.521  1.00  0.00     0.041 H 
ATOM   1670  N   TRP A 104     -14.929 -33.356  34.894  1.00 66.83    -0.346 N 
ATOM   1671  HN  TRP A 104     -15.325 -34.020  34.229  1.00  0.00     0.163 HD
ATOM   1672  CA  TRP A 104     -15.839 -32.706  35.840  1.00 64.17     0.093 C 
ATOM   1673  HA  TRP A 104     -15.336 -31.770  36.178  1.00  0.00     0.088 H 
ATOM   1674  C   TRP A 104     -16.235 -33.469  37.096  1.00 68.34     0.241 C 
ATOM   1675  O   TRP A 104     -16.287 -34.692  37.119  1.00 70.72    -0.271 OA
ATOM   1676  CB  TRP A 104     -17.123 -32.282  35.124  1.00 61.46    -0.012 C 
ATOM   1677  HB1 TRP A 104     -17.745 -31.651  35.801  1.00  0.00     0.044 H 
ATOM   1678  HB2 TRP A 104     -17.796 -33.162  34.998  1.00  0.00     0.044 H 
ATOM   1679  CG  TRP A 104     -16.935 -31.588  33.805  1.00 60.94    -0.028 A 
ATOM   1680  CD1 TRP A 104     -15.843 -30.889  33.386  1.00 63.72    -0.015 A 
ATOM   1681  HD1 TRP A 104     -14.921 -30.745  33.975  1.00  0.00     0.112 H 
ATOM   1682  CD2 TRP A 104     -17.906 -31.485  32.757  1.00 60.22    -0.002 A 
ATOM   1683  NE1 TRP A 104     -16.056 -30.388  32.122  1.00 63.43    -0.365 N 
ATOM   1684  HE1 TRP A 104     -15.385 -29.846  31.578  1.00  0.00     0.165 HD
ATOM   1685  CE2 TRP A 104     -17.319 -30.737  31.713  1.00 64.44     0.042 A 
ATOM   1686  CE3 TRP A 104     -19.234 -31.916  32.616  1.00 61.14    -0.070 A 
ATOM   1687  HE3 TRP A 104     -19.737 -32.463  33.431  1.00  0.00     0.084 H 
ATOM   1688  CZ2 TRP A 104     -18.014 -30.416  30.542  1.00 63.66    -0.056 A 
ATOM   1689  HZ2 TRP A 104     -17.550 -29.806  29.749  1.00  0.00     0.086 H 
ATOM   1690  CZ3 TRP A 104     -19.900 -31.642  31.437  1.00 63.27    -0.082 A 
ATOM   1691  HZ3 TRP A 104     -20.926 -32.022  31.295  1.00  0.00     0.083 H 
ATOM   1692  CH2 TRP A 104     -19.300 -30.891  30.418  1.00 63.69    -0.081 A 
ATOM   1693  HH2 TRP A 104     -19.869 -30.676  29.498  1.00  0.00     0.083 H 
ATOM   1694  N   ASN A 105     -16.596 -32.706  38.130  1.00 62.32    -0.346 N 
ATOM   1695  HN  ASN A 105     -16.535 -31.693  38.023  1.00  0.00     0.163 HD
ATOM   1696  CA  ASN A 105     -17.068 -33.228  39.393  1.00 60.51     0.097 C 
ATOM   1697  HA  ASN A 105     -17.444 -34.265  39.227  1.00  0.00     0.088 H 
ATOM   1698  C   ASN A 105     -18.207 -32.388  39.950  1.00 62.07     0.241 C 
ATOM   1699  O   ASN A 105     -18.118 -31.162  39.978  1.00 61.86    -0.271 OA
ATOM   1700  CB  ASN A 105     -15.922 -33.286  40.405  1.00 63.29     0.036 C 
ATOM   1701  HB1 ASN A 105     -15.483 -32.273  40.558  1.00  0.00     0.051 H 
ATOM   1702  HB2 ASN A 105     -15.039 -33.809  39.969  1.00  0.00     0.051 H 
ATOM   1703  CG  ASN A 105     -16.305 -33.904  41.727  1.00 75.33     0.217 C 
ATOM   1704  OD1 ASN A 105     -17.041 -34.880  41.790  1.00 67.21    -0.274 OA
ATOM   1705  ND2 ASN A 105     -15.862 -33.327  42.818  1.00 72.01    -0.370 N 
ATOM   1706 1HD2 ASN A 105     -15.249 -32.514  42.766  1.00  0.00     0.159 HD
ATOM   1707 2HD2 ASN A 105     -16.121 -33.745  43.712  1.00  0.00     0.159 HD
ATOM   1708  N   ASP A 106     -19.258 -33.049  40.434  1.00 59.86    -0.345 N 
ATOM   1709  HN  ASP A 106     -19.297 -34.062  40.324  1.00  0.00     0.163 HD
ATOM   1710  CA  ASP A 106     -20.353 -32.372  41.115  1.00 59.94     0.098 C 
ATOM   1711  HA  ASP A 106     -20.523 -31.398  40.600  1.00  0.00     0.088 H 
ATOM   1712  C   ASP A 106     -19.909 -32.069  42.551  1.00 64.51     0.241 C 
ATOM   1713  O   ASP A 106     -19.183 -32.855  43.158  1.00 64.53    -0.271 OA
ATOM   1714  CB  ASP A 106     -21.665 -33.166  41.057  1.00 62.48     0.043 C 
ATOM   1715  HB1 ASP A 106     -22.037 -33.185  40.006  1.00  0.00     0.052 H 
ATOM   1716  HB2 ASP A 106     -22.472 -32.579  41.555  1.00  0.00     0.052 H 
ATOM   1717  CG  ASP A 106     -21.660 -34.575  41.610  1.00 69.24     0.175 C 
ATOM   1718  OD1 ASP A 106     -20.609 -35.261  41.492  1.00 70.41    -0.648 OA
ATOM   1719  OD2 ASP A 106     -22.744 -35.049  42.013  1.00 70.15    -0.648 OA
ATOM   1720  N   GLU A 107     -20.224 -30.871  43.031  1.00 61.03    -0.346 N 
ATOM   1721  HN  GLU A 107     -20.780 -30.249  42.444  1.00  0.00     0.163 HD
ATOM   1722  CA  GLU A 107     -19.823 -30.398  44.341  1.00 60.96     0.090 C 
ATOM   1723  HA  GLU A 107     -19.693 -31.260  45.036  1.00  0.00     0.087 H 
ATOM   1724  C   GLU A 107     -20.899 -29.486  44.847  1.00 64.82     0.241 C 
ATOM   1725  O   GLU A 107     -21.609 -28.901  44.037  1.00 62.76    -0.271 OA
ATOM   1726  CB  GLU A 107     -18.501 -29.600  44.229  1.00 62.50    -0.029 C 
ATOM   1727  HB1 GLU A 107     -18.531 -28.929  43.339  1.00  0.00     0.037 H 
ATOM   1728  HB2 GLU A 107     -18.439 -28.841  45.043  1.00  0.00     0.037 H 
ATOM   1729  CG  GLU A 107     -17.236 -30.451  44.205  1.00 74.49     0.018 C 
ATOM   1730  HG1 GLU A 107     -16.434 -29.925  43.637  1.00  0.00     0.049 H 
ATOM   1731  HG2 GLU A 107     -17.389 -31.342  43.553  1.00  0.00     0.049 H 
ATOM   1732  CD  GLU A 107     -16.709 -30.887  45.564  1.00 88.47     0.172 C 
ATOM   1733  OE1 GLU A 107     -15.718 -30.286  46.040  1.00 80.03    -0.648 OA
ATOM   1734  OE2 GLU A 107     -17.288 -31.824  46.157  1.00 73.04    -0.648 OA
ATOM   1735  N   ARG A 108     -21.022 -29.362  46.189  1.00 64.51    -0.346 N 
ATOM   1736  HN  ARG A 108     -20.423 -29.953  46.765  1.00  0.00     0.163 HD
ATOM   1737  CA  ARG A 108     -21.940 -28.453  46.893  1.00 65.03     0.089 C 
ATOM   1738  HA  ARG A 108     -22.991 -28.653  46.579  1.00  0.00     0.087 H 
ATOM   1739  C   ARG A 108     -21.536 -27.035  46.497  1.00 69.11     0.241 C 
ATOM   1740  O   ARG A 108     -20.345 -26.707  46.461  1.00 68.18    -0.271 OA
ATOM   1741  CB  ARG A 108     -21.809 -28.598  48.411  1.00 67.83    -0.036 C 
ATOM   1742  HB1 ARG A 108     -22.335 -27.759  48.924  1.00  0.00     0.036 H 
ATOM   1743  HB2 ARG A 108     -20.760 -28.393  48.727  1.00  0.00     0.036 H 
ATOM   1744  CG  ARG A 108     -22.277 -29.935  48.977  1.00 87.21    -0.048 C 
ATOM   1745  HG1 ARG A 108     -23.362 -30.106  48.786  1.00  0.00     0.035 H 
ATOM   1746  HG2 ARG A 108     -21.866 -30.795  48.397  1.00  0.00     0.035 H 
ATOM   1747  CD  ARG A 108     -21.942 -30.043  50.457  1.00105.77     0.009 C 
ATOM   1748  HD1 ARG A 108     -21.922 -31.107  50.789  1.00  0.00     0.064 H 
ATOM   1749  HD2 ARG A 108     -20.876 -29.777  50.650  1.00  0.00     0.064 H 
ATOM   1750  NE  ARG A 108     -22.845 -29.246  51.289  1.00125.45    -0.227 N 
ATOM   1751  HE  ARG A 108     -22.831 -28.233  51.172  1.00  0.00     0.177 HD
ATOM   1752  CZ  ARG A 108     -23.682 -29.756  52.187  1.00147.80     0.665 C 
ATOM   1753  NH1 ARG A 108     -23.724 -31.066  52.397  1.00134.49    -0.235 N 
ATOM   1754 1HH1 ARG A 108     -23.118 -31.679  51.852  1.00  0.00     0.174 HD
ATOM   1755 2HH1 ARG A 108     -24.366 -31.457  53.086  1.00  0.00     0.174 HD
ATOM   1756  NH2 ARG A 108     -24.471 -28.958  52.896  1.00141.49    -0.235 N 
ATOM   1757 1HH2 ARG A 108     -24.439 -27.951  52.735  1.00  0.00     0.174 HD
ATOM   1758 2HH2 ARG A 108     -25.113 -29.349  53.585  1.00  0.00     0.174 HD
ATOM   1759  N   CYS A 109     -22.532 -26.214  46.187  1.00 66.39    -0.345 N 
ATOM   1760  HN  CYS A 109     -23.480 -26.561  46.330  1.00  0.00     0.163 HD
ATOM   1761  CA  CYS A 109     -22.393 -24.859  45.660  1.00 66.17     0.098 C 
ATOM   1762  HA  CYS A 109     -21.665 -24.916  44.818  1.00  0.00     0.088 H 
ATOM   1763  C   CYS A 109     -21.839 -23.843  46.651  1.00 70.30     0.242 C 
ATOM   1764  O   CYS A 109     -21.343 -22.789  46.228  1.00 68.90    -0.271 OA
ATOM   1765  CB  CYS A 109     -23.721 -24.407  45.062  1.00 66.65     0.013 C 
ATOM   1766  HB1 CYS A 109     -24.485 -24.253  45.859  1.00  0.00     0.053 H 
ATOM   1767  HB2 CYS A 109     -23.649 -23.364  44.675  1.00  0.00     0.053 H 
ATOM   1768  SG  CYS A 109     -24.342 -25.536  43.776  1.00 70.59    -0.095 SA
ATOM   1769  N   SER A 110     -21.876 -24.188  47.958  1.00 67.36    -0.344 N 
ATOM   1770  HN  SER A 110     -22.294 -25.090  48.188  1.00  0.00     0.163 HD
ATOM   1771  CA  SER A 110     -21.370 -23.384  49.076  1.00 66.48     0.109 C 
ATOM   1772  HA  SER A 110     -21.562 -22.314  48.829  1.00  0.00     0.090 H 
ATOM   1773  C   SER A 110     -19.851 -23.539  49.301  1.00 68.71     0.243 C 
ATOM   1774  O   SER A 110     -19.265 -22.743  50.040  1.00 70.17    -0.271 OA
ATOM   1775  CB  SER A 110     -22.145 -23.703  50.356  1.00 69.24     0.044 C 
ATOM   1776  HB1 SER A 110     -21.724 -23.162  51.236  1.00  0.00     0.077 H 
ATOM   1777  HB2 SER A 110     -23.162 -23.245  50.345  1.00  0.00     0.077 H 
ATOM   1778  OG  SER A 110     -22.205 -25.102  50.583  1.00 76.60    -0.398 OA
ATOM   1779  HG  SER A 110     -22.686 -25.300  51.378  1.00  0.00     0.209 HD
ATOM   1780  N   LYS A 111     -19.227 -24.565  48.701  1.00 63.21    -0.346 N 
ATOM   1781  HN  LYS A 111     -19.793 -25.206  48.144  1.00  0.00     0.163 HD
ATOM   1782  CA  LYS A 111     -17.782 -24.828  48.792  1.00 62.35     0.089 C 
ATOM   1783  HA  LYS A 111     -17.493 -24.826  49.869  1.00  0.00     0.087 H 
ATOM   1784  C   LYS A 111     -17.022 -23.714  48.091  1.00 68.40     0.241 C 
ATOM   1785  O   LYS A 111     -17.540 -23.132  47.144  1.00 69.60    -0.271 OA
ATOM   1786  CB  LYS A 111     -17.429 -26.200  48.201  1.00 62.87    -0.038 C 
ATOM   1787  HB1 LYS A 111     -17.834 -26.306  47.168  1.00  0.00     0.036 H 
ATOM   1788  HB2 LYS A 111     -16.339 -26.270  47.976  1.00  0.00     0.036 H 
ATOM   1789  CG  LYS A 111     -17.878 -27.353  49.084  1.00 59.44    -0.061 C 
ATOM   1790  HG1 LYS A 111     -17.999 -27.020  50.141  1.00  0.00     0.033 H 
ATOM   1791  HG2 LYS A 111     -18.933 -27.638  48.860  1.00  0.00     0.033 H 
ATOM   1792  CD  LYS A 111     -16.958 -28.565  48.998  1.00 72.33    -0.043 C 
ATOM   1793  HD1 LYS A 111     -16.694 -28.782  47.937  1.00  0.00     0.035 H 
ATOM   1794  HD2 LYS A 111     -17.515 -29.498  49.248  1.00  0.00     0.035 H 
ATOM   1795  CE  LYS A 111     -15.705 -28.450  49.845  1.00 83.46     0.080 C 
ATOM   1796  HE1 LYS A 111     -15.941 -28.512  50.933  1.00  0.00     0.075 H 
ATOM   1797  HE2 LYS A 111     -15.287 -27.417  49.818  1.00  0.00     0.075 H 
ATOM   1798  NZ  LYS A 111     -14.688 -29.459  49.450  1.00 88.85    -0.079 N 
ATOM   1799  HZ1 LYS A 111     -13.845 -29.382  50.020  1.00  0.00     0.274 HD
ATOM   1800  HZ2 LYS A 111     -14.473 -29.402  48.455  1.00  0.00     0.274 HD
ATOM   1801  HZ3 LYS A 111     -15.070 -30.404  49.475  1.00  0.00     0.274 HD
ATOM   1802  N   LYS A 112     -15.838 -23.358  48.596  1.00 65.41    -0.346 N 
ATOM   1803  HN  LYS A 112     -15.469 -23.874  49.395  1.00  0.00     0.163 HD
ATOM   1804  CA  LYS A 112     -15.052 -22.257  48.046  1.00 64.16     0.089 C 
ATOM   1805  HA  LYS A 112     -15.759 -21.592  47.497  1.00  0.00     0.087 H 
ATOM   1806  C   LYS A 112     -14.004 -22.746  47.023  1.00 65.86     0.241 C 
ATOM   1807  O   LYS A 112     -13.151 -23.565  47.362  1.00 66.36    -0.271 OA
ATOM   1808  CB  LYS A 112     -14.439 -21.422  49.185  1.00 65.82    -0.038 C 
ATOM   1809  HB1 LYS A 112     -13.829 -22.061  49.865  1.00  0.00     0.036 H 
ATOM   1810  HB2 LYS A 112     -13.636 -20.750  48.800  1.00  0.00     0.036 H 
ATOM   1811  CG  LYS A 112     -15.480 -20.635  49.965  1.00 72.61    -0.061 C 
ATOM   1812  HG1 LYS A 112     -16.014 -19.911  49.306  1.00  0.00     0.033 H 
ATOM   1813  HG2 LYS A 112     -16.341 -21.282  50.253  1.00  0.00     0.033 H 
ATOM   1814  CD  LYS A 112     -14.887 -19.938  51.179  1.00 89.59    -0.043 C 
ATOM   1815  HD1 LYS A 112     -14.172 -19.135  50.884  1.00  0.00     0.035 H 
ATOM   1816  HD2 LYS A 112     -14.179 -20.601  51.729  1.00  0.00     0.035 H 
ATOM   1817  CE  LYS A 112     -15.978 -19.408  52.089  1.00104.61     0.080 C 
ATOM   1818  HE1 LYS A 112     -16.921 -19.990  51.964  1.00  0.00     0.075 H 
ATOM   1819  HE2 LYS A 112     -16.336 -18.409  51.745  1.00  0.00     0.075 H 
ATOM   1820  NZ  LYS A 112     -15.561 -19.364  53.521  1.00114.78    -0.079 N 
ATOM   1821  HZ1 LYS A 112     -16.295 -19.007  54.133  1.00  0.00     0.274 HD
ATOM   1822  HZ2 LYS A 112     -14.698 -18.832  53.635  1.00  0.00     0.274 HD
ATOM   1823  HZ3 LYS A 112     -15.234 -20.277  53.835  1.00  0.00     0.274 HD
ATOM   1824  N   LYS A 113     -14.119 -22.295  45.763  1.00 59.40    -0.346 N 
ATOM   1825  HN  LYS A 113     -14.884 -21.654  45.554  1.00  0.00     0.163 HD
ATOM   1826  CA  LYS A 113     -13.210 -22.667  44.663  1.00 58.61     0.089 C 
ATOM   1827  HA  LYS A 113     -12.252 -23.032  45.101  1.00  0.00     0.087 H 
ATOM   1828  C   LYS A 113     -12.919 -21.453  43.808  1.00 61.69     0.241 C 
ATOM   1829  O   LYS A 113     -13.611 -20.441  43.941  1.00 61.93    -0.271 OA
ATOM   1830  CB  LYS A 113     -13.807 -23.786  43.780  1.00 59.32    -0.038 C 
ATOM   1831  HB1 LYS A 113     -14.527 -23.369  43.038  1.00  0.00     0.036 H 
ATOM   1832  HB2 LYS A 113     -13.042 -24.194  43.079  1.00  0.00     0.036 H 
ATOM   1833  CG  LYS A 113     -14.439 -24.885  44.587  1.00 56.70    -0.061 C 
ATOM   1834  HG1 LYS A 113     -15.159 -24.466  45.328  1.00  0.00     0.033 H 
ATOM   1835  HG2 LYS A 113     -13.697 -25.338  45.285  1.00  0.00     0.033 H 
ATOM   1836  CD  LYS A 113     -15.083 -25.924  43.766  1.00 50.42    -0.043 C 
ATOM   1837  HD1 LYS A 113     -15.913 -25.517  43.142  1.00  0.00     0.035 H 
ATOM   1838  HD2 LYS A 113     -14.425 -26.279  42.939  1.00  0.00     0.035 H 
ATOM   1839  CE  LYS A 113     -15.543 -27.064  44.672  1.00 55.94     0.080 C 
ATOM   1840  HE1 LYS A 113     -16.169 -26.689  45.515  1.00  0.00     0.075 H 
ATOM   1841  HE2 LYS A 113     -16.301 -27.707  44.167  1.00  0.00     0.075 H 
ATOM   1842  NZ  LYS A 113     -14.390 -27.865  45.164  1.00 62.33    -0.079 N 
ATOM   1843  HZ1 LYS A 113     -14.697 -28.626  45.769  1.00  0.00     0.274 HD
ATOM   1844  HZ2 LYS A 113     -13.696 -27.277  45.626  1.00  0.00     0.274 HD
ATOM   1845  HZ3 LYS A 113     -13.817 -28.208  44.393  1.00  0.00     0.274 HD
ATOM   1846  N   LEU A 114     -11.897 -21.521  42.944  1.00 58.15    -0.346 N 
ATOM   1847  HN  LEU A 114     -11.331 -22.367  42.879  1.00  0.00     0.163 HD
ATOM   1848  CA  LEU A 114     -11.601 -20.362  42.091  1.00 58.43     0.089 C 
ATOM   1849  HA  LEU A 114     -11.710 -19.453  42.728  1.00  0.00     0.087 H 
ATOM   1850  C   LEU A 114     -12.604 -20.230  40.953  1.00 59.65     0.241 C 
ATOM   1851  O   LEU A 114     -13.126 -21.232  40.466  1.00 57.69    -0.271 OA
ATOM   1852  CB  LEU A 114     -10.151 -20.365  41.555  1.00 59.16    -0.035 C 
ATOM   1853  HB1 LEU A 114      -9.955 -19.416  41.004  1.00  0.00     0.037 H 
ATOM   1854  HB2 LEU A 114     -10.061 -21.105  40.726  1.00  0.00     0.037 H 
ATOM   1855  CG  LEU A 114      -9.034 -20.604  42.582  1.00 64.40    -0.059 C 
ATOM   1856  HG  LEU A 114      -9.219 -21.588  43.073  1.00  0.00     0.038 H 
ATOM   1857  CD1 LEU A 114      -7.692 -20.662  41.909  1.00 64.93    -0.073 C 
ATOM   1858 1HD1 LEU A 114      -7.703 -21.447  41.118  1.00  0.00     0.028 H 
ATOM   1859 2HD1 LEU A 114      -6.862 -20.812  42.639  1.00  0.00     0.028 H 
ATOM   1860 3HD1 LEU A 114      -7.378 -19.669  41.511  1.00  0.00     0.028 H 
ATOM   1861  CD2 LEU A 114      -9.019 -19.526  43.668  1.00 66.92    -0.073 C 
ATOM   1862 1HD2 LEU A 114     -10.015 -19.483  44.167  1.00  0.00     0.028 H 
ATOM   1863 2HD2 LEU A 114      -8.705 -18.533  43.270  1.00  0.00     0.028 H 
ATOM   1864 3HD2 LEU A 114      -8.189 -19.676  44.398  1.00  0.00     0.028 H 
ATOM   1865  N   ALA A 115     -12.908 -18.990  40.570  1.00 55.80    -0.346 N 
ATOM   1866  HN  ALA A 115     -12.476 -18.215  41.072  1.00  0.00     0.163 HD
ATOM   1867  CA  ALA A 115     -13.819 -18.674  39.479  1.00 54.06     0.086 C 
ATOM   1868  HA  ALA A 115     -14.652 -19.415  39.449  1.00  0.00     0.086 H 
ATOM   1869  C   ALA A 115     -12.997 -18.750  38.182  1.00 57.44     0.240 C 
ATOM   1870  O   ALA A 115     -11.891 -18.248  38.126  1.00 57.48    -0.271 OA
ATOM   1871  CB  ALA A 115     -14.378 -17.264  39.676  1.00 54.88    -0.049 C 
ATOM   1872  HB1 ALA A 115     -15.076 -17.022  38.841  1.00  0.00     0.030 H 
ATOM   1873  HB2 ALA A 115     -13.571 -16.502  39.786  1.00  0.00     0.030 H 
ATOM   1874  HB3 ALA A 115     -14.856 -17.135  40.675  1.00  0.00     0.030 H 
ATOM   1875  N   LEU A 116     -13.487 -19.445  37.185  1.00 54.40    -0.346 N 
ATOM   1876  HN  LEU A 116     -14.378 -19.926  37.312  1.00  0.00     0.163 HD
ATOM   1877  CA  LEU A 116     -12.805 -19.556  35.902  1.00 53.34     0.089 C 
ATOM   1878  HA  LEU A 116     -11.843 -18.994  35.945  1.00  0.00     0.087 H 
ATOM   1879  C   LEU A 116     -13.729 -18.894  34.901  1.00 53.14     0.241 C 
ATOM   1880  O   LEU A 116     -14.780 -19.433  34.589  1.00 50.74    -0.271 OA
ATOM   1881  CB  LEU A 116     -12.517 -21.045  35.577  1.00 53.46    -0.035 C 
ATOM   1882  HB1 LEU A 116     -11.872 -21.472  36.379  1.00  0.00     0.037 H 
ATOM   1883  HB2 LEU A 116     -13.453 -21.634  35.718  1.00  0.00     0.037 H 
ATOM   1884  CG  LEU A 116     -11.913 -21.391  34.218  1.00 58.02    -0.059 C 
ATOM   1885  HG  LEU A 116     -12.710 -21.229  33.455  1.00  0.00     0.038 H 
ATOM   1886  CD1 LEU A 116     -10.748 -20.497  33.842  1.00 59.05    -0.073 C 
ATOM   1887 1HD1 LEU A 116     -11.033 -19.420  33.889  1.00  0.00     0.028 H 
ATOM   1888 2HD1 LEU A 116     -10.330 -20.767  32.844  1.00  0.00     0.028 H 
ATOM   1889 3HD1 LEU A 116      -9.850 -20.710  34.467  1.00  0.00     0.028 H 
ATOM   1890  CD2 LEU A 116     -11.530 -22.839  34.155  1.00 60.27    -0.073 C 
ATOM   1891 1HD2 LEU A 116     -12.387 -23.497  34.432  1.00  0.00     0.028 H 
ATOM   1892 2HD2 LEU A 116     -10.632 -23.052  34.780  1.00  0.00     0.028 H 
ATOM   1893 3HD2 LEU A 116     -11.112 -23.109  33.157  1.00  0.00     0.028 H 
ATOM   1894  N   CYS A 117     -13.381 -17.670  34.504  1.00 50.98    -0.345 N 
ATOM   1895  HN  CYS A 117     -12.502 -17.297  34.861  1.00  0.00     0.163 HD
ATOM   1896  CA  CYS A 117     -14.151 -16.817  33.601  1.00 51.23     0.098 C 
ATOM   1897  HA  CYS A 117     -15.196 -17.205  33.576  1.00  0.00     0.088 H 
ATOM   1898  C   CYS A 117     -13.604 -16.861  32.179  1.00 52.13     0.242 C 
ATOM   1899  O   CYS A 117     -12.423 -17.118  31.945  1.00 50.17    -0.271 OA
ATOM   1900  CB  CYS A 117     -14.201 -15.370  34.106  1.00 52.53     0.013 C 
ATOM   1901  HB1 CYS A 117     -14.973 -14.795  33.543  1.00  0.00     0.053 H 
ATOM   1902  HB2 CYS A 117     -13.281 -14.824  33.792  1.00  0.00     0.053 H 
ATOM   1903  SG  CYS A 117     -14.460 -15.177  35.886  1.00 58.18    -0.095 SA
ATOM   1904  N   TYR A 118     -14.447 -16.480  31.247  1.00 50.62    -0.346 N 
ATOM   1905  HN  TYR A 118     -15.412 -16.307  31.528  1.00  0.00     0.163 HD
ATOM   1906  CA  TYR A 118     -14.107 -16.284  29.831  1.00 50.31     0.093 C 
ATOM   1907  HA  TYR A 118     -13.032 -15.991  29.786  1.00  0.00     0.088 H 
ATOM   1908  C   TYR A 118     -14.912 -15.140  29.231  1.00 53.03     0.241 C 
ATOM   1909  O   TYR A 118     -15.882 -14.691  29.806  1.00 53.48    -0.271 OA
ATOM   1910  CB  TYR A 118     -14.261 -17.568  29.022  1.00 52.41    -0.014 C 
ATOM   1911  HB1 TYR A 118     -13.942 -18.444  29.633  1.00  0.00     0.043 H 
ATOM   1912  HB2 TYR A 118     -13.496 -17.602  28.212  1.00  0.00     0.043 H 
ATOM   1913  CG  TYR A 118     -15.633 -17.813  28.446  1.00 55.93    -0.056 A 
ATOM   1914  CD1 TYR A 118     -16.729 -18.043  29.272  1.00 57.89    -0.074 A 
ATOM   1915  HD1 TYR A 118     -16.592 -18.032  30.366  1.00  0.00     0.084 H 
ATOM   1916  CD2 TYR A 118     -15.830 -17.876  27.071  1.00 57.41    -0.074 A 
ATOM   1917  HD2 TYR A 118     -14.974 -17.714  26.394  1.00  0.00     0.084 H 
ATOM   1918  CE1 TYR A 118     -17.999 -18.288  28.744  1.00 60.95    -0.051 A 
ATOM   1919  HE1 TYR A 118     -18.858 -18.441  29.418  1.00  0.00     0.087 H 
ATOM   1920  CE2 TYR A 118     -17.091 -18.141  26.530  1.00 59.19    -0.051 A 
ATOM   1921  HE2 TYR A 118     -17.223 -18.193  25.436  1.00  0.00     0.087 H 
ATOM   1922  CZ  TYR A 118     -18.176 -18.338  27.371  1.00 68.14     0.065 A 
ATOM   1923  OH  TYR A 118     -19.426 -18.593  26.853  1.00 68.11    -0.361 OA
ATOM   1924  HH  TYR A 118     -20.169 -18.728  27.429  1.00  0.00     0.217 HD
ATOM   1925  N   THR A 119     -14.491 -14.659  28.092  1.00 51.39    -0.346 N 
ATOM   1926  HN  THR A 119     -13.619 -15.042  27.728  1.00  0.00     0.163 HD
ATOM   1927  CA  THR A 119     -15.142 -13.630  27.288  1.00 51.11     0.087 C 
ATOM   1928  HA  THR A 119     -16.215 -13.925  27.212  1.00  0.00     0.087 H 
ATOM   1929  C   THR A 119     -14.585 -13.687  25.880  1.00 54.70     0.112 C 
ATOM   1930  HC  THR A 119     -15.095 -13.145  25.066  1.00  0.00     0.146 H 
ATOM   1931  O   THR A 119     -13.566 -14.336  25.640  1.00 55.19    -0.305 OA
ATOM   1932  CB  THR A 119     -15.124 -12.218  27.915  1.00 55.79     0.058 C 
ATOM   1933  HB  THR A 119     -15.403 -12.322  28.989  1.00  0.00     0.086 H 
ATOM   1934  OG1 THR A 119     -16.143 -11.428  27.275  1.00 55.73    -0.393 OA
ATOM   1935  HG1 THR A 119     -16.132 -10.560  27.661  1.00  0.00     0.210 HD
ATOM   1936  CG2 THR A 119     -13.737 -11.546  27.856  1.00 50.12    -0.050 C 
ATOM   1937 1HG2 THR A 119     -13.724 -10.527  28.308  1.00  0.00     0.031 H 
ATOM   1938 2HG2 THR A 119     -13.352 -11.521  26.810  1.00  0.00     0.031 H 
ATOM   1939 3HG2 THR A 119     -12.960 -12.197  28.321  1.00  0.00     0.031 H 
ATOM   2326 CA    CA A 309     -19.058 -35.491  43.394  1.00 79.13     0.000 Ca
ATOM   1940  C4  Y6O A 308     -11.237 -34.541  44.869  1.00 86.74     0.090 C 
ATOM   1941  H4  Y6O A 308     -10.623 -33.864  44.230  1.00  0.00     0.091 H 
ATOM   1942  C5  Y6O A 308     -12.098 -33.665  45.823  1.00 83.90     0.089 C 
ATOM   1943  H5  Y6O A 308     -11.391 -33.034  46.410  1.00  0.00     0.090 H 
ATOM   1944  C6  Y6O A 308     -13.008 -32.710  45.050  1.00 81.24     0.043 C 
ATOM   1945  H61 Y6O A 308     -13.938 -32.469  45.617  1.00  0.00     0.078 H 
ATOM   1946  H62 Y6O A 308     -13.478 -33.204  44.168  1.00  0.00     0.078 H 
ATOM   1947  C3  Y6O A 308     -10.286 -35.387  45.731  1.00 91.72     0.097 C 
ATOM   1948  H3  Y6O A 308      -9.675 -34.680  46.338  1.00  0.00     0.091 H 
ATOM   1949  CAA Y6O A 308      -7.138 -39.133  43.441  1.00 94.08    -0.062 C 
ATOM   1950 1HAA Y6O A 308      -7.612 -38.692  42.533  1.00  0.00     0.033 H 
ATOM   1951 2HAA Y6O A 308      -6.075 -39.094  43.105  1.00  0.00     0.033 H 
ATOM   1952  CAB Y6O A 308      -7.610 -40.575  43.696  1.00 94.47    -0.065 C 
ATOM   1953 1HAB Y6O A 308      -7.492 -41.214  42.790  1.00  0.00     0.033 H 
ATOM   1954 2HAB Y6O A 308      -8.719 -40.634  43.800  1.00  0.00     0.033 H 
ATOM   1955  CAC Y6O A 308      -6.884 -41.183  44.927  1.00 96.69    -0.065 C 
ATOM   1956 1HAC Y6O A 308      -5.818 -41.411  44.691  1.00  0.00     0.033 H 
ATOM   1957 2HAC Y6O A 308      -7.247 -42.216  45.136  1.00  0.00     0.033 H 
ATOM   1958  CAD Y6O A 308      -6.997 -40.284  46.193  1.00 95.69    -0.065 C 
ATOM   1959 1HAD Y6O A 308      -6.425 -40.712  47.049  1.00  0.00     0.033 H 
ATOM   1960 2HAD Y6O A 308      -8.021 -40.325  46.632  1.00  0.00     0.033 H 
ATOM   1961  CAE Y6O A 308      -6.565 -38.824  45.895  1.00 95.26    -0.062 C 
ATOM   1962 1HAE Y6O A 308      -5.466 -38.739  45.725  1.00  0.00     0.033 H 
ATOM   1963 2HAE Y6O A 308      -6.640 -38.173  46.797  1.00  0.00     0.033 H 
ATOM   1964  CAF Y6O A 308      -7.382 -38.265  44.705  1.00 94.91    -0.051 C 
ATOM   1965  HAF Y6O A 308      -8.464 -38.331  44.967  1.00  0.00     0.040 H 
ATOM   1966  CAG Y6O A 308      -7.048 -36.785  44.417  1.00 96.84    -0.028 C 
ATOM   1967 1HAG Y6O A 308      -7.048 -36.578  43.321  1.00  0.00     0.038 H 
ATOM   1968 2HAG Y6O A 308      -5.978 -36.563  44.639  1.00  0.00     0.038 H 
ATOM   1969  CAH Y6O A 308      -7.988 -35.816  45.169  1.00 98.25     0.123 C 
ATOM   1970  HAH Y6O A 308      -7.820 -35.942  46.264  1.00  0.00     0.100 H 
ATOM   1971  CAI Y6O A 308      -7.652 -34.356  44.790  1.00104.21     0.203 C 
ATOM   1972  OAK Y6O A 308      -7.015 -33.685  45.637  1.00105.68    -0.646 OA
ATOM   1973  OAJ Y6O A 308      -8.066 -33.942  43.680  1.00106.99    -0.646 OA
ATOM   1974  O3  Y6O A 308      -9.377 -36.116  44.883  1.00 94.32    -0.364 OA
ATOM   1975  C2  Y6O A 308     -11.053 -36.306  46.728  1.00 93.28     0.123 C 
ATOM   1976  H2  Y6O A 308     -11.623 -37.078  46.161  1.00  0.00     0.096 H 
ATOM   1977  O2  Y6O A 308     -10.113 -36.959  47.633  1.00100.02    -0.304 OA
ATOM   1978  CBQ Y6O A 308     -10.035 -38.336  47.653  1.00106.67     0.293 C 
ATOM   1979  OBX Y6O A 308     -10.682 -39.093  46.920  1.00108.29    -0.259 OA
ATOM   1980  CBU Y6O A 308      -9.121 -38.867  48.577  1.00110.86     0.039 A 
ATOM   1981  CBT Y6O A 308      -7.995 -38.127  48.981  1.00111.82    -0.067 A 
ATOM   1982  HBT Y6O A 308      -7.833 -37.108  48.590  1.00  0.00     0.085 H 
ATOM   1983  CBS Y6O A 308      -7.080 -38.687  49.881  1.00114.06    -0.082 A 
ATOM   1984  HBS Y6O A 308      -6.191 -38.111  50.188  1.00  0.00     0.083 H 
ATOM   1985  CBR Y6O A 308      -7.287 -39.977  50.395  1.00114.62    -0.083 A 
ATOM   1986  HBR Y6O A 308      -6.565 -40.404  51.112  1.00  0.00     0.083 H 
ATOM   1987  CBW Y6O A 308      -8.404 -40.725  50.003  1.00113.72    -0.082 A 
ATOM   1988  HBW Y6O A 308      -8.565 -41.741  50.401  1.00  0.00     0.083 H 
ATOM   1989  CBV Y6O A 308      -9.314 -40.165  49.098  1.00112.95    -0.067 A 
ATOM   1990  HBV Y6O A 308     -10.197 -40.748  48.787  1.00  0.00     0.085 H 
ATOM   1991  O4  Y6O A 308     -12.028 -35.394  44.001  1.00 84.89    -0.390 OA
ATOM   1992  H4  Y6O A 308     -11.502 -35.929  43.418  1.00  0.00     0.210 HD
ATOM   1993  O6  Y6O A 308     -12.283 -31.529  44.681  1.00 78.07    -0.398 OA
ATOM   1994  H6  Y6O A 308     -12.848 -30.936  44.201  1.00  0.00     0.209 HD
ATOM   1995  O5  Y6O A 308     -12.823 -34.479  46.773  1.00 84.52    -0.348 OA
ATOM   1996  C1  Y6O A 308     -12.026 -35.466  47.576  1.00 87.25     0.160 C 
ATOM   1997  H1  Y6O A 308     -11.456 -34.925  48.367  1.00  0.00     0.133 H 
ATOM   1998  O1  Y6O A 308     -12.911 -36.428  48.194  1.00 85.34    -0.351 OA
ATOM   1999  CBA Y6O A 308     -13.400 -36.026  49.493  1.00 86.60     0.067 C 
ATOM   2000  HBA Y6O A 308     -13.365 -34.914  49.560  1.00  0.00     0.087 H 
ATOM   2001  CBB Y6O A 308     -12.495 -36.627  50.622  1.00 87.14    -0.038 C 
ATOM   2002 1HBB Y6O A 308     -11.423 -36.349  50.494  1.00  0.00     0.036 H 
ATOM   2003 2HBB Y6O A 308     -12.386 -37.733  50.530  1.00  0.00     0.036 H 
ATOM   2004  CBC Y6O A 308     -13.041 -36.212  51.994  1.00 88.61    -0.062 C 
ATOM   2005 1HBC Y6O A 308     -12.966 -35.112  52.157  1.00  0.00     0.033 H 
ATOM   2006 2HBC Y6O A 308     -12.377 -36.546  52.825  1.00  0.00     0.033 H 
ATOM   2007  CBD Y6O A 308     -14.495 -36.727  52.169  1.00 89.78    -0.059 C 
ATOM   2008 1HBD Y6O A 308     -14.879 -36.503  53.191  1.00  0.00     0.033 H 
ATOM   2009 2HBD Y6O A 308     -14.524 -37.841  52.207  1.00  0.00     0.033 H 
ATOM   2010  CBE Y6O A 308     -15.468 -36.173  51.065  1.00 89.95    -0.027 C 
ATOM   2011  HBE Y6O A 308     -15.562 -35.068  51.183  1.00  0.00     0.044 H 
ATOM   2012  CBX Y6O A 308     -16.859 -36.825  51.279  1.00 91.18    -0.063 C 
ATOM   2013 1HBX Y6O A 308     -16.788 -37.938  51.296  1.00  0.00     0.033 H 
ATOM   2014 2HBX Y6O A 308     -17.507 -36.705  50.379  1.00  0.00     0.033 H 
ATOM   2015  CBY Y6O A 308     -17.552 -36.287  52.546  1.00 92.02    -0.076 C 
ATOM   2016 1HBY Y6O A 308     -18.552 -36.756  52.700  1.00  0.00     0.027 H 
ATOM   2017 2HBY Y6O A 308     -17.623 -35.174  52.529  1.00  0.00     0.027 H 
ATOM   2018 3HBY Y6O A 308     -16.904 -36.407  53.446  1.00  0.00     0.027 H 
ATOM   2019  CBF Y6O A 308     -14.891 -36.491  49.630  1.00 87.33     0.070 C 
ATOM   2020  HBF Y6O A 308     -14.934 -37.593  49.468  1.00  0.00     0.088 H 
ATOM   2021  OBG Y6O A 308     -15.655 -35.847  48.591  1.00 86.28    -0.350 OA
ATOM   2022  CBH Y6O A 308     -16.515 -36.739  47.769  1.00 85.57     0.159 C 
ATOM   2023  HBH Y6O A 308     -17.138 -37.339  48.473  1.00  0.00     0.133 H 
ATOM   2024  OBI Y6O A 308     -15.832 -37.684  46.876  1.00 83.96    -0.351 OA
ATOM   2025  CBJ Y6O A 308     -14.996 -37.094  45.869  1.00 82.85     0.065 C 
ATOM   2026  HBJ Y6O A 308     -14.205 -36.505  46.390  1.00  0.00     0.086 H 
ATOM   2027  CBK Y6O A 308     -14.302 -38.214  45.090  1.00 83.90    -0.050 C 
ATOM   2028 1HBK Y6O A 308     -13.653 -37.756  44.308  1.00  0.00     0.031 H 
ATOM   2029 2HBK Y6O A 308     -15.024 -38.951  44.667  1.00  0.00     0.031 H 
ATOM   2030 3HBK Y6O A 308     -13.742 -38.912  45.755  1.00  0.00     0.031 H 
ATOM   2031  CBL Y6O A 308     -15.802 -36.105  44.961  1.00 83.02     0.087 C 
ATOM   2032  HBL Y6O A 308     -15.070 -35.488  44.390  1.00  0.00     0.091 H 
ATOM   2033  OBM Y6O A 308     -16.630 -36.808  44.010  1.00 83.17    -0.390 OA
ATOM   2034  HBM Y6O A 308     -17.119 -36.208  43.459  1.00  0.00     0.210 HD
ATOM   2035  CBN Y6O A 308     -16.691 -35.136  45.814  1.00 83.15     0.092 C 
ATOM   2036  HBN Y6O A 308     -16.021 -34.386  46.296  1.00  0.00     0.091 H 
ATOM   2037  OBO Y6O A 308     -17.621 -34.428  44.968  1.00 81.58    -0.390 OA
ATOM   2038  HBO Y6O A 308     -18.160 -33.841  45.485  1.00  0.00     0.210 HD
ATOM   2039  CBP Y6O A 308     -17.471 -35.877  46.935  1.00 84.01     0.110 C 
ATOM   2040  HBP Y6O A 308     -18.242 -36.534  46.469  1.00  0.00     0.094 H 
ATOM   2041  OBQ Y6O A 308     -18.113 -34.956  47.812  1.00 83.76    -0.388 OA
ATOM   2042  HBQ Y6O A 308     -18.705 -34.422  47.295  1.00  0.00     0.210 HD
TER    2043      Y6O A 308 
