# Supplementary material for: Computational Pipeline for Accelerating the Design of Glycomimetics
Source: J Chem Inf Model. 2025 Nov 27;65(24):13374–85. doi: 10.1021/acs.jcim.5c02282 (PMC12728930; doi:10.1021/acs.jcim.5c02282)
Supplement: Supplementary file 2 [file ci5c02282_si_002.zip › gm_supp/Test/FimH/1uwf/1uwf_chainA.pdbqt]

ATOM      1  N   PHE A   1      10.050  15.969  32.590  1.00  8.36    -0.066 N 
ATOM      2  HN1 PHE A   1      10.379  16.881  32.907  1.00  0.00     0.275 HD
ATOM      3  HN2 PHE A   1      10.504  15.207  33.094  1.00  0.00     0.275 HD
ATOM      4  HN3 PHE A   1       9.088  15.792  32.880  1.00  0.00     0.275 HD
ATOM      5  CA  PHE A   1      10.217  15.834  31.116  1.00  9.68     0.179 C 
ATOM      6  HA  PHE A   1      11.300  15.930  30.868  1.00  0.00     0.099 H 
ATOM      7  C   PHE A   1       9.452  16.917  30.384  1.00  9.52     0.249 C 
ATOM      8  O   PHE A   1       8.263  17.113  30.618  1.00 10.21    -0.271 OA
ATOM      9  CB  PHE A   1       9.723  14.464  30.640  1.00  8.99    -0.006 C 
ATOM     10  HB1 PHE A   1      10.241  13.646  31.193  1.00  0.00     0.043 H 
ATOM     11  HB2 PHE A   1       8.676  14.285  30.978  1.00  0.00     0.043 H 
ATOM     12  CG  PHE A   1       9.843  14.257  29.153  1.00  8.55    -0.056 A 
ATOM     13  CD1 PHE A   1       8.832  14.677  28.291  1.00  9.13    -0.077 A 
ATOM     14  HD1 PHE A   1       7.929  15.156  28.705  1.00  0.00     0.084 H 
ATOM     15  CD2 PHE A   1      10.976  13.655  28.614  1.00  8.30    -0.077 A 
ATOM     16  HD2 PHE A   1      11.784  13.319  29.285  1.00  0.00     0.084 H 
ATOM     17  CE1 PHE A   1       8.945  14.500  26.911  1.00  9.13    -0.082 A 
ATOM     18  HE1 PHE A   1       8.137  14.838  26.241  1.00  0.00     0.083 H 
ATOM     19  CE2 PHE A   1      11.104  13.470  27.237  1.00  7.78    -0.082 A 
ATOM     20  HE2 PHE A   1      12.008  12.990  26.825  1.00  0.00     0.083 H 
ATOM     21  CZ  PHE A   1      10.087  13.893  26.383  1.00 10.18    -0.083 A 
ATOM     22  HZ  PHE A   1      10.184  13.749  25.294  1.00  0.00     0.083 H 
ATOM     23  N   ALA A   2      10.147  17.614  29.494  1.00  8.93    -0.346 N 
ATOM     24  HN  ALA A   2      11.135  17.399  29.359  1.00  0.00     0.163 HD
ATOM     25  CA  ALA A   2       9.542  18.673  28.707  1.00  8.28     0.086 C 
ATOM     26  HA  ALA A   2       8.485  18.404  28.477  1.00  0.00     0.086 H 
ATOM     27  C   ALA A   2      10.323  18.801  27.408  1.00  8.60     0.240 C 
ATOM     28  O   ALA A   2      11.429  18.278  27.292  1.00  8.23    -0.271 OA
ATOM     29  CB  ALA A   2       9.571  19.983  29.483  1.00  8.91    -0.049 C 
ATOM     30  HB1 ALA A   2       9.106  20.796  28.878  1.00  0.00     0.030 H 
ATOM     31  HB2 ALA A   2      10.601  20.248  29.817  1.00  0.00     0.030 H 
ATOM     32  HB3 ALA A   2       9.095  19.884  30.486  1.00  0.00     0.030 H 
ATOM     33  N   CYS A   3       9.747  19.496  26.435  1.00  8.98    -0.345 N 
ATOM     34  HN  CYS A   3       8.834  19.918  26.601  1.00  0.00     0.163 HD
ATOM     35  CA  CYS A   3      10.384  19.672  25.136  1.00 10.51     0.098 C 
ATOM     36  HA  CYS A   3      11.451  19.359  25.216  1.00  0.00     0.088 H 
ATOM     37  C   CYS A   3      10.333  21.121  24.657  1.00 10.90     0.241 C 
ATOM     38  O   CYS A   3       9.569  21.932  25.172  1.00 11.25    -0.271 OA
ATOM     39  CB  CYS A   3       9.692  18.793  24.091  1.00 10.58     0.013 C 
ATOM     40  HB1 CYS A   3       8.684  19.211  23.862  1.00  0.00     0.053 H 
ATOM     41  HB2 CYS A   3      10.197  18.920  23.105  1.00  0.00     0.053 H 
ATOM     42  SG  CYS A   3       9.542  17.013  24.475  1.00 11.57    -0.095 SA
ATOM     43  N   LYS A   4      11.148  21.436  23.656  1.00 12.24    -0.346 N 
ATOM     44  HN  LYS A   4      11.769  20.720  23.280  1.00  0.00     0.163 HD
ATOM     45  CA  LYS A   4      11.182  22.777  23.078  1.00 14.06     0.089 C 
ATOM     46  HA  LYS A   4      10.168  23.235  23.143  1.00  0.00     0.087 H 
ATOM     47  C   LYS A   4      11.588  22.645  21.611  1.00 15.05     0.241 C 
ATOM     48  O   LYS A   4      12.208  21.652  21.222  1.00 15.40    -0.271 OA
ATOM     49  CB  LYS A   4      12.189  23.658  23.823  1.00 14.04    -0.038 C 
ATOM     50  HB1 LYS A   4      11.888  23.787  24.889  1.00  0.00     0.036 H 
ATOM     51  HB2 LYS A   4      12.117  24.717  23.481  1.00  0.00     0.036 H 
ATOM     52  CG  LYS A   4      13.621  23.156  23.724  1.00 17.74    -0.061 C 
ATOM     53  HG1 LYS A   4      13.876  22.875  22.676  1.00  0.00     0.033 H 
ATOM     54  HG2 LYS A   4      13.731  22.158  24.209  1.00  0.00     0.033 H 
ATOM     55  CD  LYS A   4      14.625  24.149  24.283  1.00 21.63    -0.043 C 
ATOM     56  HD1 LYS A   4      14.643  25.088  23.682  1.00  0.00     0.035 H 
ATOM     57  HD2 LYS A   4      15.672  23.807  24.108  1.00  0.00     0.035 H 
ATOM     58  CE  LYS A   4      14.380  24.442  25.755  1.00 23.08     0.080 C 
ATOM     59  HE1 LYS A   4      14.199  23.506  26.334  1.00  0.00     0.075 H 
ATOM     60  HE2 LYS A   4      13.393  24.936  25.915  1.00  0.00     0.075 H 
ATOM     61  NZ  LYS A   4      15.495  25.242  26.341  1.00 25.71    -0.079 N 
ATOM     62  HZ1 LYS A   4      15.331  25.439  27.328  1.00  0.00     0.274 HD
ATOM     63  HZ2 LYS A   4      15.660  26.098  25.811  1.00  0.00     0.274 HD
ATOM     64  HZ3 LYS A   4      16.398  24.790  26.194  1.00  0.00     0.274 HD
ATOM     65  N   THR A   5      11.228  23.631  20.794  1.00 16.23    -0.344 N 
ATOM     66  HN  THR A   5      10.704  24.424  21.164  1.00  0.00     0.163 HD
ATOM     67  CA  THR A   5      11.572  23.596  19.375  1.00 17.97     0.113 C 
ATOM     68  HA  THR A   5      11.782  22.541  19.082  1.00  0.00     0.091 H 
ATOM     69  C   THR A   5      12.815  24.438  19.106  1.00 20.46     0.243 C 
ATOM     70  O   THR A   5      13.307  25.136  19.992  1.00 19.39    -0.271 OA
ATOM     71  CB  THR A   5      10.433  24.137  18.496  1.00 16.68     0.060 C 
ATOM     72  HB  THR A   5      10.681  23.958  17.424  1.00  0.00     0.086 H 
ATOM     73  OG1 THR A   5      10.291  25.542  18.718  1.00 16.83    -0.393 OA
ATOM     74  HG1 THR A   5      11.111  25.975  18.510  1.00  0.00     0.210 HD
ATOM     75  CG2 THR A   5       9.124  23.446  18.828  1.00 17.94    -0.050 C 
ATOM     76 1HG2 THR A   5       9.235  22.350  18.655  1.00  0.00     0.031 H 
ATOM     77 2HG2 THR A   5       8.263  23.878  18.267  1.00  0.00     0.031 H 
ATOM     78 3HG2 THR A   5       8.772  23.678  19.860  1.00  0.00     0.031 H 
ATOM     79  N   ALA A   6      13.313  24.367  17.877  1.00 22.55    -0.346 N 
ATOM     80  HN  ALA A   6      12.853  23.769  17.190  1.00  0.00     0.163 HD
ATOM     81  CA  ALA A   6      14.497  25.118  17.480  1.00 26.05     0.086 C 
ATOM     82  HA  ALA A   6      15.373  24.700  18.030  1.00  0.00     0.086 H 
ATOM     83  C   ALA A   6      14.384  26.603  17.825  1.00 28.56     0.240 C 
ATOM     84  O   ALA A   6      15.363  27.214  18.261  1.00 31.33    -0.271 OA
ATOM     85  CB  ALA A   6      14.750  24.945  15.982  1.00 23.94    -0.049 C 
ATOM     86  HB1 ALA A   6      14.832  23.862  15.730  1.00  0.00     0.030 H 
ATOM     87  HB2 ALA A   6      15.641  25.522  15.640  1.00  0.00     0.030 H 
ATOM     88  HB3 ALA A   6      13.976  25.459  15.366  1.00  0.00     0.030 H 
ATOM     89  N   ASN A   7      13.202  27.189  17.640  1.00 30.20    -0.346 N 
ATOM     90  HN  ASN A   7      12.415  26.649  17.279  1.00  0.00     0.163 HD
ATOM     91  CA  ASN A   7      13.034  28.607  17.955  1.00 31.15     0.097 C 
ATOM     92  HA  ASN A   7      14.006  29.114  17.752  1.00  0.00     0.088 H 
ATOM     93  C   ASN A   7      12.687  28.845  19.424  1.00 31.05     0.241 C 
ATOM     94  O   ASN A   7      12.417  29.976  19.830  1.00 32.56    -0.271 OA
ATOM     95  CB  ASN A   7      11.971  29.263  17.057  1.00 31.53     0.036 C 
ATOM     96  HB1 ASN A   7      12.062  30.374  17.078  1.00  0.00     0.051 H 
ATOM     97  HB2 ASN A   7      12.194  29.083  15.979  1.00  0.00     0.051 H 
ATOM     98  CG  ASN A   7      10.563  28.830  17.397  1.00 33.57     0.217 C 
ATOM     99  OD1 ASN A   7      10.294  28.341  18.497  1.00 33.11    -0.274 OA
ATOM    100  ND2 ASN A   7       9.645  29.029  16.457  1.00 35.50    -0.370 N 
ATOM    101 1HD2 ASN A   7       9.867  29.433  15.547  1.00  0.00     0.159 HD
ATOM    102 2HD2 ASN A   7       8.695  28.737  16.686  1.00  0.00     0.159 HD
ATOM    103  N   GLY A   8      12.677  27.780  20.218  1.00 29.35    -0.351 N 
ATOM    104  HN  GLY A   8      12.871  26.855  19.834  1.00  0.00     0.163 HD
ATOM    105  CA  GLY A   8      12.390  27.935  21.632  1.00 26.87     0.069 C 
ATOM    106  HA1 GLY A   8      13.100  27.304  22.216  1.00  0.00     0.078 H 
ATOM    107  HA2 GLY A   8      12.696  28.958  21.952  1.00  0.00     0.078 H 
ATOM    108  C   GLY A   8      10.978  27.668  22.123  1.00 24.86     0.236 C 
ATOM    109  O   GLY A   8      10.783  27.570  23.334  1.00 27.18    -0.272 OA
ATOM    110  N   THR A   9       9.995  27.569  21.228  1.00 22.42    -0.344 N 
ATOM    111  HN  THR A   9      10.199  27.686  20.235  1.00  0.00     0.163 HD
ATOM    112  CA  THR A   9       8.620  27.292  21.664  1.00 20.05     0.113 C 
ATOM    113  HA  THR A   9       8.257  28.116  22.321  1.00  0.00     0.091 H 
ATOM    114  C   THR A   9       8.670  25.990  22.447  1.00 17.93     0.243 C 
ATOM    115  O   THR A   9       9.242  25.005  21.983  1.00 19.12    -0.271 OA
ATOM    116  CB  THR A   9       7.654  27.100  20.480  1.00 21.45     0.060 C 
ATOM    117  HB  THR A   9       7.927  26.171  19.927  1.00  0.00     0.086 H 
ATOM    118  OG1 THR A   9       7.747  28.222  19.597  1.00 24.94    -0.393 OA
ATOM    119  HG1 THR A   9       8.642  28.292  19.286  1.00  0.00     0.210 HD
ATOM    120  CG2 THR A   9       6.219  26.987  20.978  1.00 20.60    -0.050 C 
ATOM    121 1HG2 THR A   9       6.147  26.113  21.666  1.00  0.00     0.031 H 
ATOM    122 2HG2 THR A   9       5.481  26.935  20.144  1.00  0.00     0.031 H 
ATOM    123 3HG2 THR A   9       5.855  27.931  21.448  1.00  0.00     0.031 H 
ATOM    124  N   ALA A  10       8.064  25.975  23.627  1.00 15.79    -0.346 N 
ATOM    125  HN  ALA A  10       7.564  26.802  23.952  1.00  0.00     0.163 HD
ATOM    126  CA  ALA A  10       8.110  24.783  24.458  1.00 13.13     0.086 C 
ATOM    127  HA  ALA A  10       8.651  23.997  23.882  1.00  0.00     0.086 H 
ATOM    128  C   ALA A  10       6.765  24.199  24.869  1.00 12.79     0.240 C 
ATOM    129  O   ALA A  10       5.733  24.870  24.829  1.00 12.34    -0.271 OA
ATOM    130  CB  ALA A  10       8.934  25.079  25.708  1.00 13.77    -0.049 C 
ATOM    131  HB1 ALA A  10       8.969  24.165  26.345  1.00  0.00     0.030 H 
ATOM    132  HB2 ALA A  10       8.557  25.969  26.264  1.00  0.00     0.030 H 
ATOM    133  HB3 ALA A  10       9.951  25.466  25.464  1.00  0.00     0.030 H 
ATOM    134  N   ILE A  11       6.802  22.924  25.246  1.00 10.32    -0.346 N 
ATOM    135  HN  ILE A  11       7.685  22.419  25.171  1.00  0.00     0.163 HD
ATOM    136  CA  ILE A  11       5.639  22.216  25.761  1.00 11.01     0.092 C 
ATOM    137  HA  ILE A  11       4.772  22.907  25.878  1.00  0.00     0.088 H 
ATOM    138  C   ILE A  11       6.173  21.772  27.126  1.00 11.91     0.243 C 
ATOM    139  O   ILE A  11       7.174  21.058  27.209  1.00 12.39    -0.271 OA
ATOM    140  CB  ILE A  11       5.253  20.985  24.909  1.00  9.97    -0.030 C 
ATOM    141  HB  ILE A  11       6.106  20.267  24.895  1.00  0.00     0.043 H 
ATOM    142  CG1 ILE A  11       4.935  21.420  23.469  1.00  9.33    -0.063 C 
ATOM    143 1HG1 ILE A  11       4.203  22.261  23.471  1.00  0.00     0.033 H 
ATOM    144 2HG1 ILE A  11       5.815  21.933  23.016  1.00  0.00     0.033 H 
ATOM    145  CG2 ILE A  11       4.034  20.306  25.531  1.00  8.89    -0.071 C 
ATOM    146 1HG2 ILE A  11       4.265  19.991  26.575  1.00  0.00     0.028 H 
ATOM    147 2HG2 ILE A  11       3.666  19.457  24.909  1.00  0.00     0.028 H 
ATOM    148 3HG2 ILE A  11       3.125  20.950  25.480  1.00  0.00     0.028 H 
ATOM    149  CD1 ILE A  11       4.451  20.300  22.560  1.00 10.74    -0.076 C 
ATOM    150 1HD1 ILE A  11       4.220  20.615  21.516  1.00  0.00     0.027 H 
ATOM    151 2HD1 ILE A  11       3.571  19.787  23.013  1.00  0.00     0.027 H 
ATOM    152 3HD1 ILE A  11       5.183  19.459  22.558  1.00  0.00     0.027 H 
ATOM    153  N   PRO A  12       5.522  22.207  28.214  1.00 12.06    -0.337 N 
ATOM    154  CA  PRO A  12       5.962  21.855  29.564  1.00 10.96     0.091 C 
ATOM    155  HA  PRO A  12       7.069  21.975  29.625  1.00  0.00     0.087 H 
ATOM    156  C   PRO A  12       5.590  20.466  30.056  1.00 11.34     0.241 C 
ATOM    157  O   PRO A  12       4.952  19.677  29.353  1.00 10.36    -0.271 OA
ATOM    158  CB  PRO A  12       5.303  22.934  30.409  1.00 12.12    -0.036 C 
ATOM    159  HB1 PRO A  12       5.283  22.736  31.506  1.00  0.00     0.036 H 
ATOM    160  HB2 PRO A  12       5.872  23.890  30.492  1.00  0.00     0.036 H 
ATOM    161  CG  PRO A  12       3.953  23.041  29.747  1.00 11.50    -0.048 C 
ATOM    162  HG1 PRO A  12       3.222  22.251  30.039  1.00  0.00     0.035 H 
ATOM    163  HG2 PRO A  12       3.328  23.898  30.090  1.00  0.00     0.035 H 
ATOM    164  CD  PRO A  12       4.319  23.063  28.266  1.00 11.89    -0.001 C 
ATOM    165  HD1 PRO A  12       3.497  22.756  27.577  1.00  0.00     0.064 H 
ATOM    166  HD2 PRO A  12       4.452  24.082  27.833  1.00  0.00     0.064 H 
ATOM    167  N   ILE A  13       6.012  20.195  31.289  1.00 11.12    -0.346 N 
ATOM    168  HN  ILE A  13       6.573  20.896  31.773  1.00  0.00     0.163 HD
ATOM    169  CA  ILE A  13       5.714  18.952  31.981  1.00 10.02     0.092 C 
ATOM    170  HA  ILE A  13       6.256  18.104  31.502  1.00  0.00     0.088 H 
ATOM    171  C   ILE A  13       4.199  18.744  31.870  1.00 10.93     0.241 C 
ATOM    172  O   ILE A  13       3.424  19.678  32.080  1.00 11.37    -0.271 OA
ATOM    173  CB  ILE A  13       6.123  19.077  33.474  1.00 10.60    -0.030 C 
ATOM    174  HB  ILE A  13       5.835  20.096  33.824  1.00  0.00     0.043 H 
ATOM    175  CG1 ILE A  13       7.647  18.950  33.595  1.00  9.25    -0.063 C 
ATOM    176 1HG1 ILE A  13       8.153  19.545  32.799  1.00  0.00     0.033 H 
ATOM    177 2HG1 ILE A  13       7.978  17.926  33.305  1.00  0.00     0.033 H 
ATOM    178  CG2 ILE A  13       5.377  18.061  34.329  1.00  9.95    -0.071 C 
ATOM    179 1HG2 ILE A  13       4.269  18.153  34.241  1.00  0.00     0.028 H 
ATOM    180 2HG2 ILE A  13       5.700  18.122  35.395  1.00  0.00     0.028 H 
ATOM    181 3HG2 ILE A  13       5.711  17.023  34.098  1.00  0.00     0.028 H 
ATOM    182  CD1 ILE A  13       8.195  19.318  34.964  1.00  9.10    -0.076 C 
ATOM    183 1HD1 ILE A  13       9.303  19.226  35.052  1.00  0.00     0.027 H 
ATOM    184 2HD1 ILE A  13       7.689  18.723  35.760  1.00  0.00     0.027 H 
ATOM    185 3HD1 ILE A  13       7.864  20.342  35.254  1.00  0.00     0.027 H 
ATOM    186  N   GLY A  14       3.783  17.528  31.530  1.00  9.92    -0.351 N 
ATOM    187  HN  GLY A  14       4.465  16.788  31.363  1.00  0.00     0.163 HD
ATOM    188  CA  GLY A  14       2.363  17.246  31.394  1.00 10.89     0.069 C 
ATOM    189  HA1 GLY A  14       2.089  16.305  31.926  1.00  0.00     0.078 H 
ATOM    190  HA2 GLY A  14       1.753  17.970  31.983  1.00  0.00     0.078 H 
ATOM    191  C   GLY A  14       1.911  17.205  29.942  1.00 10.94     0.235 C 
ATOM    192  O   GLY A  14       0.777  16.824  29.644  1.00 11.06    -0.272 OA
ATOM    193  N   GLY A  15       2.792  17.611  29.035  1.00 10.42    -0.351 N 
ATOM    194  HN  GLY A  15       3.713  17.935  29.331  1.00  0.00     0.163 HD
ATOM    195  CA  GLY A  15       2.450  17.595  27.624  1.00 10.68     0.069 C 
ATOM    196  HA1 GLY A  15       1.938  16.639  27.365  1.00  0.00     0.078 H 
ATOM    197  HA2 GLY A  15       3.374  17.497  27.007  1.00  0.00     0.078 H 
ATOM    198  C   GLY A  15       1.625  18.775  27.142  1.00 10.99     0.235 C 
ATOM    199  O   GLY A  15       1.382  19.742  27.875  1.00 10.28    -0.272 OA
ATOM    200  N   GLY A  16       1.187  18.680  25.891  1.00 10.68    -0.351 N 
ATOM    201  HN  GLY A  16       1.406  17.844  25.349  1.00  0.00     0.163 HD
ATOM    202  CA  GLY A  16       0.406  19.735  25.280  1.00 11.60     0.069 C 
ATOM    203  HA1 GLY A  16      -0.675  19.672  25.547  1.00  0.00     0.078 H 
ATOM    204  HA2 GLY A  16       0.619  20.734  25.727  1.00  0.00     0.078 H 
ATOM    205  C   GLY A  16       0.633  19.713  23.782  1.00 11.55     0.236 C 
ATOM    206  O   GLY A  16       0.750  18.643  23.189  1.00 10.28    -0.272 OA
ATOM    207  N   SER A  17       0.721  20.889  23.166  1.00 12.33    -0.344 N 
ATOM    208  HN  SER A  17       0.645  21.749  23.709  1.00  0.00     0.163 HD
ATOM    209  CA  SER A  17       0.925  20.962  21.721  1.00 12.97     0.109 C 
ATOM    210  HA  SER A  17       1.466  20.045  21.389  1.00  0.00     0.090 H 
ATOM    211  C   SER A  17       1.739  22.184  21.316  1.00 12.03     0.243 C 
ATOM    212  O   SER A  17       1.821  23.161  22.053  1.00 11.86    -0.271 OA
ATOM    213  CB  SER A  17      -0.429  21.016  21.014  1.00 12.79     0.044 C 
ATOM    214  HB1 SER A  17      -1.050  20.115  21.227  1.00  0.00     0.077 H 
ATOM    215  HB2 SER A  17      -0.332  20.888  19.911  1.00  0.00     0.077 H 
ATOM    216  OG  SER A  17      -1.099  22.217  21.354  1.00 15.22    -0.398 OA
ATOM    217  HG  SER A  17      -1.941  22.251  20.915  1.00  0.00     0.209 HD
ATOM    218  N   ALA A  18       2.330  22.126  20.130  1.00 12.28    -0.346 N 
ATOM    219  HN  ALA A  18       2.230  21.283  19.565  1.00  0.00     0.163 HD
ATOM    220  CA  ALA A  18       3.119  23.238  19.614  1.00 10.89     0.086 C 
ATOM    221  HA  ALA A  18       2.591  24.195  19.838  1.00  0.00     0.086 H 
ATOM    222  C   ALA A  18       3.273  23.095  18.108  1.00 10.31     0.240 C 
ATOM    223  O   ALA A  18       3.228  21.983  17.575  1.00  9.82    -0.271 OA
ATOM    224  CB  ALA A  18       4.493  23.259  20.276  1.00 14.04    -0.049 C 
ATOM    225  HB1 ALA A  18       5.096  24.109  19.881  1.00  0.00     0.030 H 
ATOM    226  HB2 ALA A  18       5.024  22.285  20.166  1.00  0.00     0.030 H 
ATOM    227  HB3 ALA A  18       4.420  23.281  21.388  1.00  0.00     0.030 H 
ATOM    228  N   ASN A  19       3.447  24.223  17.427  1.00  9.96    -0.346 N 
ATOM    229  HN  ASN A  19       3.444  25.113  17.925  1.00  0.00     0.163 HD
ATOM    230  CA  ASN A  19       3.642  24.214  15.983  1.00 10.28     0.097 C 
ATOM    231  HA  ASN A  19       3.195  23.285  15.559  1.00  0.00     0.088 H 
ATOM    232  C   ASN A  19       5.138  24.233  15.680  1.00 12.06     0.241 C 
ATOM    233  O   ASN A  19       5.921  24.846  16.405  1.00 13.10    -0.271 OA
ATOM    234  CB  ASN A  19       2.978  25.428  15.338  1.00 10.52     0.036 C 
ATOM    235  HB1 ASN A  19       3.451  26.376  15.686  1.00  0.00     0.051 H 
ATOM    236  HB2 ASN A  19       3.226  25.492  14.253  1.00  0.00     0.051 H 
ATOM    237  CG  ASN A  19       1.481  25.454  15.557  1.00 11.29     0.217 C 
ATOM    238  OD1 ASN A  19       0.859  24.417  15.789  1.00 11.52    -0.274 OA
ATOM    239  ND2 ASN A  19       0.890  26.639  15.475  1.00 13.98    -0.370 N 
ATOM    240 1HD2 ASN A  19       1.405  27.498  15.283  1.00  0.00     0.159 HD
ATOM    241 2HD2 ASN A  19      -0.119  26.657  15.623  1.00  0.00     0.159 HD
ATOM    242  N   VAL A  20       5.526  23.541  14.618  1.00 10.91    -0.346 N 
ATOM    243  HN  VAL A  20       4.826  23.033  14.077  1.00  0.00     0.163 HD
ATOM    244  CA  VAL A  20       6.919  23.482  14.199  1.00 12.03     0.092 C 
ATOM    245  HA  VAL A  20       7.531  24.185  14.811  1.00  0.00     0.088 H 
ATOM    246  C   VAL A  20       6.917  23.926  12.741  1.00 12.13     0.241 C 
ATOM    247  O   VAL A  20       6.216  23.345  11.911  1.00 12.04    -0.271 OA
ATOM    248  CB  VAL A  20       7.491  22.043  14.311  1.00 10.74    -0.033 C 
ATOM    249  HB  VAL A  20       6.948  21.383  13.595  1.00  0.00     0.042 H 
ATOM    250  CG1 VAL A  20       8.981  22.035  13.957  1.00 11.31    -0.071 C 
ATOM    251 1HG1 VAL A  20       9.133  22.424  12.923  1.00  0.00     0.028 H 
ATOM    252 2HG1 VAL A  20       9.436  21.026  14.093  1.00  0.00     0.028 H 
ATOM    253 3HG1 VAL A  20       9.590  22.593  14.706  1.00  0.00     0.028 H 
ATOM    254  CG2 VAL A  20       7.284  21.512  15.721  1.00 12.71    -0.071 C 
ATOM    255 1HG2 VAL A  20       6.199  21.518  15.979  1.00  0.00     0.028 H 
ATOM    256 2HG2 VAL A  20       7.893  22.070  16.470  1.00  0.00     0.028 H 
ATOM    257 3HG2 VAL A  20       7.739  20.503  15.857  1.00  0.00     0.028 H 
ATOM    258  N   TYR A  21       7.686  24.965  12.433  1.00 11.62    -0.346 N 
ATOM    259  HN  TYR A  21       8.249  25.408  13.159  1.00  0.00     0.163 HD
ATOM    260  CA  TYR A  21       7.736  25.480  11.070  1.00 11.33     0.093 C 
ATOM    261  HA  TYR A  21       6.859  25.082  10.509  1.00  0.00     0.088 H 
ATOM    262  C   TYR A  21       9.004  25.001  10.386  1.00 11.57     0.241 C 
ATOM    263  O   TYR A  21      10.101  25.179  10.908  1.00 12.59    -0.271 OA
ATOM    264  CB  TYR A  21       7.647  27.009  11.092  1.00 10.87    -0.014 C 
ATOM    265  HB1 TYR A  21       7.730  27.437  10.066  1.00  0.00     0.043 H 
ATOM    266  HB2 TYR A  21       8.560  27.464  11.543  1.00  0.00     0.043 H 
ATOM    267  CG  TYR A  21       6.388  27.485  11.790  1.00 11.11    -0.056 A 
ATOM    268  CD1 TYR A  21       6.387  27.772  13.155  1.00  9.52    -0.074 A 
ATOM    269  HD1 TYR A  21       7.333  27.719  13.720  1.00  0.00     0.084 H 
ATOM    270  CD2 TYR A  21       5.176  27.571  11.099  1.00 11.88    -0.074 A 
ATOM    271  HD2 TYR A  21       5.153  27.358  10.017  1.00  0.00     0.084 H 
ATOM    272  CE1 TYR A  21       5.218  28.123  13.814  1.00 12.35    -0.051 A 
ATOM    273  HE1 TYR A  21       5.235  28.344  14.895  1.00  0.00     0.087 H 
ATOM    274  CE2 TYR A  21       3.999  27.920  11.751  1.00 12.31    -0.051 A 
ATOM    275  HE2 TYR A  21       3.050  27.977  11.192  1.00  0.00     0.087 H 
ATOM    276  CZ  TYR A  21       4.028  28.195  13.107  1.00 11.86     0.065 A 
ATOM    277  OH  TYR A  21       2.869  28.535  13.756  1.00 16.01    -0.361 OA
ATOM    278  HH  TYR A  21       2.053  28.584  13.271  1.00  0.00     0.217 HD
ATOM    279  N   VAL A  22       8.847  24.379   9.222  1.00 10.58    -0.346 N 
ATOM    280  HN  VAL A  22       7.912  24.272   8.828  1.00  0.00     0.163 HD
ATOM    281  CA  VAL A  22       9.994  23.850   8.505  1.00 10.03     0.092 C 
ATOM    282  HA  VAL A  22      10.909  24.120   9.082  1.00  0.00     0.088 H 
ATOM    283  C   VAL A  22      10.160  24.389   7.092  1.00 10.63     0.241 C 
ATOM    284  O   VAL A  22       9.181  24.614   6.376  1.00  9.72    -0.271 OA
ATOM    285  CB  VAL A  22       9.924  22.311   8.428  1.00  8.86    -0.033 C 
ATOM    286  HB  VAL A  22      10.813  21.937   7.870  1.00  0.00     0.042 H 
ATOM    287  CG1 VAL A  22       9.940  21.723   9.831  1.00 11.52    -0.071 C 
ATOM    288 1HG1 VAL A  22       9.889  20.611   9.775  1.00  0.00     0.028 H 
ATOM    289 2HG1 VAL A  22       9.133  22.148  10.473  1.00  0.00     0.028 H 
ATOM    290 3HG1 VAL A  22      10.818  22.074  10.422  1.00  0.00     0.028 H 
ATOM    291  CG2 VAL A  22       8.662  21.881   7.691  1.00  9.54    -0.071 C 
ATOM    292 1HG2 VAL A  22       8.611  20.769   7.635  1.00  0.00     0.028 H 
ATOM    293 2HG2 VAL A  22       8.586  22.353   6.684  1.00  0.00     0.028 H 
ATOM    294 3HG2 VAL A  22       7.743  22.318   8.147  1.00  0.00     0.028 H 
ATOM    295  N   ASN A  23      11.414  24.604   6.704  1.00  9.88    -0.346 N 
ATOM    296  HN  ASN A  23      12.175  24.435   7.362  1.00  0.00     0.163 HD
ATOM    297  CA  ASN A  23      11.724  25.074   5.363  1.00 11.73     0.097 C 
ATOM    298  HA  ASN A  23      10.877  25.677   4.960  1.00  0.00     0.088 H 
ATOM    299  C   ASN A  23      11.917  23.817   4.533  1.00 12.05     0.241 C 
ATOM    300  O   ASN A  23      12.652  22.918   4.930  1.00 14.17    -0.271 OA
ATOM    301  CB  ASN A  23      13.006  25.904   5.372  1.00 14.07     0.036 C 
ATOM    302  HB1 ASN A  23      13.883  25.288   5.680  1.00  0.00     0.051 H 
ATOM    303  HB2 ASN A  23      13.326  26.163   4.336  1.00  0.00     0.051 H 
ATOM    304  CG  ASN A  23      12.878  27.138   6.228  1.00 13.87     0.217 C 
ATOM    305  OD1 ASN A  23      11.889  27.863   6.137  1.00 14.94    -0.274 OA
ATOM    306  ND2 ASN A  23      13.875  27.387   7.063  1.00 19.36    -0.370 N 
ATOM    307 1HD2 ASN A  23      14.695  26.786   7.138  1.00  0.00     0.159 HD
ATOM    308 2HD2 ASN A  23      13.788  28.222   7.642  1.00  0.00     0.159 HD
ATOM    309  N   LEU A  24      11.257  23.753   3.384  1.00 11.38    -0.346 N 
ATOM    310  HN  LEU A  24      10.681  24.543   3.094  1.00  0.00     0.163 HD
ATOM    311  CA  LEU A  24      11.338  22.576   2.527  1.00 10.55     0.089 C 
ATOM    312  HA  LEU A  24      11.934  21.793   3.051  1.00  0.00     0.087 H 
ATOM    313  C   LEU A  24      11.991  22.868   1.183  1.00 11.39     0.241 C 
ATOM    314  O   LEU A  24      11.896  23.984   0.666  1.00 10.14    -0.271 OA
ATOM    315  CB  LEU A  24       9.926  22.037   2.283  1.00  9.20    -0.035 C 
ATOM    316  HB1 LEU A  24       9.977  21.100   1.681  1.00  0.00     0.037 H 
ATOM    317  HB2 LEU A  24       9.384  22.703   1.572  1.00  0.00     0.037 H 
ATOM    318  CG  LEU A  24       9.075  21.807   3.531  1.00  9.76    -0.059 C 
ATOM    319  HG  LEU A  24       9.166  22.698   4.195  1.00  0.00     0.038 H 
ATOM    320  CD1 LEU A  24       7.625  21.653   3.122  1.00 10.35    -0.073 C 
ATOM    321 1HD1 LEU A  24       7.266  22.550   2.566  1.00  0.00     0.028 H 
ATOM    322 2HD1 LEU A  24       6.974  21.426   3.998  1.00  0.00     0.028 H 
ATOM    323 3HD1 LEU A  24       7.461  20.717   2.539  1.00  0.00     0.028 H 
ATOM    324  CD2 LEU A  24       9.565  20.584   4.289  1.00 10.23    -0.073 C 
ATOM    325 1HD2 LEU A  24      10.633  20.697   4.590  1.00  0.00     0.028 H 
ATOM    326 2HD2 LEU A  24       9.401  19.648   3.706  1.00  0.00     0.028 H 
ATOM    327 3HD2 LEU A  24       8.914  20.357   5.165  1.00  0.00     0.028 H 
ATOM    328  N   ALA A  25      12.655  21.863   0.617  1.00 12.26    -0.346 N 
ATOM    329  HN  ALA A  25      12.727  20.971   1.106  1.00  0.00     0.163 HD
ATOM    330  CA  ALA A  25      13.282  22.018  -0.694  1.00 12.28     0.086 C 
ATOM    331  HA  ALA A  25      14.134  22.734  -0.633  1.00  0.00     0.086 H 
ATOM    332  C   ALA A  25      12.189  22.571  -1.606  1.00 13.19     0.243 C 
ATOM    333  O   ALA A  25      11.090  22.017  -1.666  1.00 13.31    -0.271 OA
ATOM    334  CB  ALA A  25      13.760  20.675  -1.206  1.00 13.70    -0.049 C 
ATOM    335  HB1 ALA A  25      14.238  20.793  -2.206  1.00  0.00     0.030 H 
ATOM    336  HB2 ALA A  25      12.940  19.919  -1.223  1.00  0.00     0.030 H 
ATOM    337  HB3 ALA A  25      14.435  20.168  -0.478  1.00  0.00     0.030 H 
ATOM    338  N   PRO A  26      12.473  23.673  -2.324  1.00 12.83    -0.337 N 
ATOM    339  CA  PRO A  26      11.481  24.278  -3.220  1.00 11.94     0.091 C 
ATOM    340  HA  PRO A  26      10.565  24.509  -2.627  1.00  0.00     0.087 H 
ATOM    341  C   PRO A  26      11.075  23.424  -4.422  1.00 12.03     0.241 C 
ATOM    342  O   PRO A  26       9.936  23.503  -4.887  1.00 12.46    -0.271 OA
ATOM    343  CB  PRO A  26      12.139  25.600  -3.627  1.00 12.49    -0.036 C 
ATOM    344  HB1 PRO A  26      11.856  26.475  -2.997  1.00  0.00     0.036 H 
ATOM    345  HB2 PRO A  26      11.769  26.029  -4.587  1.00  0.00     0.036 H 
ATOM    346  CG  PRO A  26      13.602  25.263  -3.612  1.00 13.51    -0.048 C 
ATOM    347  HG1 PRO A  26      14.283  26.145  -3.659  1.00  0.00     0.035 H 
ATOM    348  HG2 PRO A  26      13.978  24.781  -4.544  1.00  0.00     0.035 H 
ATOM    349  CD  PRO A  26      13.746  24.417  -2.359  1.00 12.87    -0.001 C 
ATOM    350  HD1 PRO A  26      14.661  23.781  -2.327  1.00  0.00     0.064 H 
ATOM    351  HD2 PRO A  26      13.978  24.990  -1.431  1.00  0.00     0.064 H 
ATOM    352  N   VAL A  27      11.997  22.608  -4.920  1.00 10.52    -0.346 N 
ATOM    353  HN  VAL A  27      12.923  22.579  -4.494  1.00  0.00     0.163 HD
ATOM    354  CA  VAL A  27      11.709  21.754  -6.064  1.00 11.49     0.092 C 
ATOM    355  HA  VAL A  27      10.617  21.813  -6.282  1.00  0.00     0.088 H 
ATOM    356  C   VAL A  27      12.067  20.299  -5.782  1.00 12.08     0.241 C 
ATOM    357  O   VAL A  27      13.209  19.984  -5.439  1.00 12.26    -0.271 OA
ATOM    358  CB  VAL A  27      12.488  22.218  -7.325  1.00 11.79    -0.033 C 
ATOM    359  HB  VAL A  27      13.578  22.224  -7.091  1.00  0.00     0.042 H 
ATOM    360  CG1 VAL A  27      12.242  21.264  -8.472  1.00 12.40    -0.071 C 
ATOM    361 1HG1 VAL A  27      12.554  20.232  -8.186  1.00  0.00     0.028 H 
ATOM    362 2HG1 VAL A  27      12.737  21.604  -9.411  1.00  0.00     0.028 H 
ATOM    363 3HG1 VAL A  27      11.184  21.298  -8.823  1.00  0.00     0.028 H 
ATOM    364  CG2 VAL A  27      12.063  23.625  -7.715  1.00 13.22    -0.071 C 
ATOM    365 1HG2 VAL A  27      12.244  24.328  -6.869  1.00  0.00     0.028 H 
ATOM    366 2HG2 VAL A  27      11.005  23.659  -8.066  1.00  0.00     0.028 H 
ATOM    367 3HG2 VAL A  27      12.558  23.965  -8.654  1.00  0.00     0.028 H 
ATOM    368  N   VAL A  28      11.081  19.418  -5.917  1.00 11.21    -0.346 N 
ATOM    369  HN  VAL A  28      10.150  19.747  -6.172  1.00  0.00     0.163 HD
ATOM    370  CA  VAL A  28      11.302  17.992  -5.708  1.00 12.63     0.092 C 
ATOM    371  HA  VAL A  28      12.399  17.796  -5.687  1.00  0.00     0.088 H 
ATOM    372  C   VAL A  28      10.685  17.221  -6.871  1.00 13.10     0.241 C 
ATOM    373  O   VAL A  28       9.488  17.323  -7.142  1.00 12.32    -0.271 OA
ATOM    374  CB  VAL A  28      10.678  17.490  -4.383  1.00 12.75    -0.033 C 
ATOM    375  HB  VAL A  28       9.569  17.580  -4.449  1.00  0.00     0.042 H 
ATOM    376  CG1 VAL A  28      11.041  16.030  -4.166  1.00 13.07    -0.071 C 
ATOM    377 1HG1 VAL A  28      10.679  15.414  -5.022  1.00  0.00     0.028 H 
ATOM    378 2HG1 VAL A  28      10.665  15.648  -3.188  1.00  0.00     0.028 H 
ATOM    379 3HG1 VAL A  28      12.133  15.894  -3.986  1.00  0.00     0.028 H 
ATOM    380  CG2 VAL A  28      11.172  18.331  -3.215  1.00 14.74    -0.071 C 
ATOM    381 1HG2 VAL A  28      10.906  19.402  -3.374  1.00  0.00     0.028 H 
ATOM    382 2HG2 VAL A  28      12.264  18.195  -3.035  1.00  0.00     0.028 H 
ATOM    383 3HG2 VAL A  28      10.796  17.949  -2.237  1.00  0.00     0.028 H 
ATOM    384  N   ASN A  29      11.517  16.458  -7.568  1.00 14.70    -0.346 N 
ATOM    385  HN  ASN A  29      12.501  16.418  -7.303  1.00  0.00     0.163 HD
ATOM    386  CA  ASN A  29      11.050  15.677  -8.703  1.00 16.32     0.097 C 
ATOM    387  HA  ASN A  29      10.205  16.224  -9.184  1.00  0.00     0.088 H 
ATOM    388  C   ASN A  29      10.559  14.293  -8.295  1.00 15.98     0.241 C 
ATOM    389  O   ASN A  29      10.893  13.791  -7.218  1.00 14.93    -0.271 OA
ATOM    390  CB  ASN A  29      12.179  15.532  -9.727  1.00 17.73     0.036 C 
ATOM    391  HB1 ASN A  29      11.968  14.702 -10.441  1.00  0.00     0.051 H 
ATOM    392  HB2 ASN A  29      13.103  15.129  -9.250  1.00  0.00     0.051 H 
ATOM    393  CG  ASN A  29      12.466  16.826 -10.465  1.00 20.77     0.217 C 
ATOM    394  OD1 ASN A  29      11.725  17.214 -11.370  1.00 22.03    -0.274 OA
ATOM    395  ND2 ASN A  29      13.540  17.505 -10.077  1.00 21.23    -0.370 N 
ATOM    396 1HD2 ASN A  29      13.733  18.375 -10.573  1.00  0.00     0.159 HD
ATOM    397 2HD2 ASN A  29      14.153  17.184  -9.328  1.00  0.00     0.159 HD
ATOM    398  N   VAL A  30       9.741  13.688  -9.149  1.00 15.79    -0.346 N 
ATOM    399  HN  VAL A  30       9.441  14.173  -9.995  1.00  0.00     0.163 HD
ATOM    400  CA  VAL A  30       9.273  12.341  -8.884  1.00 15.55     0.092 C 
ATOM    401  HA  VAL A  30       8.805  12.272  -7.874  1.00  0.00     0.088 H 
ATOM    402  C   VAL A  30      10.559  11.520  -8.949  1.00 15.53     0.241 C 
ATOM    403  O   VAL A  30      11.390  11.752  -9.828  1.00 16.24    -0.271 OA
ATOM    404  CB  VAL A  30       8.303  11.856  -9.976  1.00 16.03    -0.033 C 
ATOM    405  HB  VAL A  30       8.806  11.942 -10.968  1.00  0.00     0.042 H 
ATOM    406  CG1 VAL A  30       7.942  10.399  -9.733  1.00 16.10    -0.071 C 
ATOM    407 1HG1 VAL A  30       8.859   9.765  -9.727  1.00  0.00     0.028 H 
ATOM    408 2HG1 VAL A  30       7.188  10.031 -10.467  1.00  0.00     0.028 H 
ATOM    409 3HG1 VAL A  30       7.343  10.270  -8.801  1.00  0.00     0.028 H 
ATOM    410  CG2 VAL A  30       7.045  12.725  -9.984  1.00 15.27    -0.071 C 
ATOM    411 1HG2 VAL A  30       7.310  13.793 -10.162  1.00  0.00     0.028 H 
ATOM    412 2HG2 VAL A  30       6.446  12.596  -9.052  1.00  0.00     0.028 H 
ATOM    413 3HG2 VAL A  30       6.291  12.357 -10.718  1.00  0.00     0.028 H 
ATOM    414  N   GLY A  31      10.735  10.587  -8.017  1.00 14.61    -0.351 N 
ATOM    415  HN  GLY A  31      10.017  10.436  -7.308  1.00  0.00     0.163 HD
ATOM    416  CA  GLY A  31      11.946   9.782  -8.004  1.00 14.76     0.069 C 
ATOM    417  HA1 GLY A  31      11.717   8.716  -7.771  1.00  0.00     0.078 H 
ATOM    418  HA2 GLY A  31      12.355   9.656  -9.034  1.00  0.00     0.078 H 
ATOM    419  C   GLY A  31      13.003  10.335  -7.058  1.00 15.64     0.236 C 
ATOM    420  O   GLY A  31      14.105   9.789  -6.954  1.00 16.22    -0.272 OA
ATOM    421  N   GLN A  32      12.670  11.428  -6.374  1.00 14.94    -0.346 N 
ATOM    422  HN  GLN A  32      11.746  11.836  -6.519  1.00  0.00     0.163 HD
ATOM    423  CA  GLN A  32      13.581  12.065  -5.422  1.00 15.01     0.090 C 
ATOM    424  HA  GLN A  32      14.491  11.430  -5.310  1.00  0.00     0.087 H 
ATOM    425  C   GLN A  32      12.896  12.191  -4.067  1.00 14.44     0.241 C 
ATOM    426  O   GLN A  32      11.670  12.100  -3.972  1.00 13.92    -0.271 OA
ATOM    427  CB  GLN A  32      14.000  13.450  -5.924  1.00 14.87    -0.030 C 
ATOM    428  HB1 GLN A  32      14.649  13.965  -5.177  1.00  0.00     0.037 H 
ATOM    429  HB2 GLN A  32      13.133  14.152  -5.927  1.00  0.00     0.037 H 
ATOM    430  CG  GLN A  32      14.671  13.409  -7.291  1.00 16.99     0.011 C 
ATOM    431  HG1 GLN A  32      15.529  12.697  -7.290  1.00  0.00     0.047 H 
ATOM    432  HG2 GLN A  32      14.015  12.906  -8.039  1.00  0.00     0.047 H 
ATOM    433  CD  GLN A  32      15.106  14.776  -7.787  1.00 19.09     0.215 C 
ATOM    434  OE1 GLN A  32      14.475  15.793  -7.488  1.00 18.60    -0.274 OA
ATOM    435  NE2 GLN A  32      16.177  14.804  -8.567  1.00 19.55    -0.370 N 
ATOM    436 1HE2 GLN A  32      16.699  13.963  -8.814  1.00  0.00     0.159 HD
ATOM    437 2HE2 GLN A  32      16.469  15.723  -8.900  1.00  0.00     0.159 HD
ATOM    438  N   ASN A  33      13.687  12.405  -3.021  1.00 12.63    -0.346 N 
ATOM    439  HN  ASN A  33      14.693  12.489  -3.165  1.00  0.00     0.163 HD
ATOM    440  CA  ASN A  33      13.146  12.522  -1.672  1.00 12.81     0.097 C 
ATOM    441  HA  ASN A  33      12.113  12.102  -1.682  1.00  0.00     0.088 H 
ATOM    442  C   ASN A  33      13.068  13.928  -1.105  1.00 12.77     0.241 C 
ATOM    443  O   ASN A  33      13.934  14.768  -1.354  1.00 13.20    -0.271 OA
ATOM    444  CB  ASN A  33      13.975  11.697  -0.688  1.00 13.95     0.036 C 
ATOM    445  HB1 ASN A  33      15.063  11.908  -0.810  1.00  0.00     0.051 H 
ATOM    446  HB2 ASN A  33      13.834  12.063   0.356  1.00  0.00     0.051 H 
ATOM    447  CG  ASN A  33      13.702  10.222  -0.780  1.00 15.88     0.217 C 
ATOM    448  OD1 ASN A  33      14.392   9.420  -0.149  1.00 19.27    -0.274 OA
ATOM    449  ND2 ASN A  33      12.689   9.847  -1.556  1.00 14.62    -0.370 N 
ATOM    450 1HD2 ASN A  33      12.504   8.846  -1.618  1.00  0.00     0.159 HD
ATOM    451 2HD2 ASN A  33      12.118  10.511  -2.078  1.00  0.00     0.159 HD
ATOM    452  N   LEU A  34      12.010  14.163  -0.337  1.00 11.96    -0.346 N 
ATOM    453  HN  LEU A  34      11.302  13.435  -0.244  1.00  0.00     0.163 HD
ATOM    454  CA  LEU A  34      11.820  15.414   0.376  1.00 11.76     0.089 C 
ATOM    455  HA  LEU A  34      12.594  16.166   0.097  1.00  0.00     0.087 H 
ATOM    456  C   LEU A  34      11.999  14.930   1.816  1.00 12.65     0.241 C 
ATOM    457  O   LEU A  34      11.157  14.197   2.333  1.00 11.87    -0.271 OA
ATOM    458  CB  LEU A  34      10.402  15.967   0.184  1.00 13.93    -0.035 C 
ATOM    459  HB1 LEU A  34      10.202  16.161  -0.896  1.00  0.00     0.037 H 
ATOM    460  HB2 LEU A  34       9.644  15.173   0.378  1.00  0.00     0.037 H 
ATOM    461  CG  LEU A  34      10.095  17.220   1.022  1.00 14.94    -0.059 C 
ATOM    462  HG  LEU A  34      10.209  16.965   2.101  1.00  0.00     0.038 H 
ATOM    463  CD1 LEU A  34      11.080  18.324   0.676  1.00 15.13    -0.073 C 
ATOM    464 1HD1 LEU A  34      10.857  19.232   1.283  1.00  0.00     0.028 H 
ATOM    465 2HD1 LEU A  34      11.096  18.544  -0.417  1.00  0.00     0.028 H 
ATOM    466 3HD1 LEU A  34      12.138  17.992   0.790  1.00  0.00     0.028 H 
ATOM    467  CD2 LEU A  34       8.671  17.684   0.779  1.00 13.19    -0.073 C 
ATOM    468 1HD2 LEU A  34       8.448  18.592   1.386  1.00  0.00     0.028 H 
ATOM    469 2HD2 LEU A  34       7.932  16.870   0.964  1.00  0.00     0.028 H 
ATOM    470 3HD2 LEU A  34       8.468  17.849  -0.305  1.00  0.00     0.028 H 
ATOM    471  N   VAL A  35      13.106  15.302   2.453  1.00 10.85    -0.346 N 
ATOM    472  HN  VAL A  35      13.783  15.904   1.984  1.00  0.00     0.163 HD
ATOM    473  CA  VAL A  35      13.358  14.854   3.818  1.00 12.35     0.092 C 
ATOM    474  HA  VAL A  35      12.697  13.978   4.017  1.00  0.00     0.088 H 
ATOM    475  C   VAL A  35      13.056  15.915   4.870  1.00 12.99     0.241 C 
ATOM    476  O   VAL A  35      13.679  16.978   4.890  1.00 15.10    -0.271 OA
ATOM    477  CB  VAL A  35      14.823  14.389   3.987  1.00 11.82    -0.033 C 
ATOM    478  HB  VAL A  35      15.503  15.236   3.733  1.00  0.00     0.042 H 
ATOM    479  CG1 VAL A  35      15.077  13.968   5.424  1.00 13.63    -0.071 C 
ATOM    480 1HG1 VAL A  35      16.133  13.633   5.546  1.00  0.00     0.028 H 
ATOM    481 2HG1 VAL A  35      14.352  13.193   5.765  1.00  0.00     0.028 H 
ATOM    482 3HG1 VAL A  35      14.809  14.773   6.147  1.00  0.00     0.028 H 
ATOM    483  CG2 VAL A  35      15.107  13.232   3.048  1.00 13.33    -0.071 C 
ATOM    484 1HG2 VAL A  35      16.163  12.897   3.170  1.00  0.00     0.028 H 
ATOM    485 2HG2 VAL A  35      14.867  13.483   1.989  1.00  0.00     0.028 H 
ATOM    486 3HG2 VAL A  35      14.383  12.395   3.184  1.00  0.00     0.028 H 
ATOM    487  N   VAL A  36      12.092  15.619   5.740  1.00 13.12    -0.346 N 
ATOM    488  HN  VAL A  36      11.605  14.727   5.654  1.00  0.00     0.163 HD
ATOM    489  CA  VAL A  36      11.712  16.534   6.814  1.00 11.97     0.092 C 
ATOM    490  HA  VAL A  36      12.147  17.542   6.619  1.00  0.00     0.088 H 
ATOM    491  C   VAL A  36      12.282  15.974   8.109  1.00 13.24     0.241 C 
ATOM    492  O   VAL A  36      11.663  15.138   8.765  1.00 12.78    -0.271 OA
ATOM    493  CB  VAL A  36      10.177  16.648   6.948  1.00 12.36    -0.033 C 
ATOM    494  HB  VAL A  36       9.776  15.672   7.308  1.00  0.00     0.042 H 
ATOM    495  CG1 VAL A  36       9.827  17.722   7.961  1.00 11.08    -0.071 C 
ATOM    496 1HG1 VAL A  36      10.280  17.493   8.954  1.00  0.00     0.028 H 
ATOM    497 2HG1 VAL A  36       8.725  17.875   8.035  1.00  0.00     0.028 H 
ATOM    498 3HG1 VAL A  36      10.114  18.738   7.601  1.00  0.00     0.028 H 
ATOM    499  CG2 VAL A  36       9.560  16.960   5.594  1.00 11.92    -0.071 C 
ATOM    500 1HG2 VAL A  36       9.817  16.171   4.850  1.00  0.00     0.028 H 
ATOM    501 2HG2 VAL A  36       9.847  17.976   5.234  1.00  0.00     0.028 H 
ATOM    502 3HG2 VAL A  36       8.458  17.113   5.668  1.00  0.00     0.028 H 
ATOM    503  N   ASP A  37      13.473  16.444   8.464  1.00 12.37    -0.345 N 
ATOM    504  HN  ASP A  37      13.914  17.154   7.879  1.00  0.00     0.163 HD
ATOM    505  CA  ASP A  37      14.173  15.985   9.654  1.00 13.71     0.098 C 
ATOM    506  HA  ASP A  37      13.887  14.923   9.836  1.00  0.00     0.088 H 
ATOM    507  C   ASP A  37      13.827  16.794  10.911  1.00 13.25     0.241 C 
ATOM    508  O   ASP A  37      14.293  17.921  11.088  1.00 14.26    -0.271 OA
ATOM    509  CB  ASP A  37      15.679  16.030   9.370  1.00 14.47     0.043 C 
ATOM    510  HB1 ASP A  37      15.995  17.051   9.053  1.00  0.00     0.052 H 
ATOM    511  HB2 ASP A  37      15.926  15.467   8.440  1.00  0.00     0.052 H 
ATOM    512  CG  ASP A  37      16.509  15.545  10.531  1.00 16.15     0.175 C 
ATOM    513  OD1 ASP A  37      15.960  14.842  11.409  1.00 16.56    -0.648 OA
ATOM    514  OD2 ASP A  37      17.720  15.856  10.552  1.00 19.24    -0.648 OA
ATOM    515  N   LEU A  38      13.006  16.217  11.784  1.00 13.53    -0.346 N 
ATOM    516  HN  LEU A  38      12.646  15.281  11.595  1.00  0.00     0.163 HD
ATOM    517  CA  LEU A  38      12.613  16.907  13.010  1.00 11.85     0.089 C 
ATOM    518  HA  LEU A  38      12.459  17.982  12.757  1.00  0.00     0.087 H 
ATOM    519  C   LEU A  38      13.674  16.838  14.116  1.00 12.27     0.241 C 
ATOM    520  O   LEU A  38      13.556  17.531  15.125  1.00 11.77    -0.271 OA
ATOM    521  CB  LEU A  38      11.276  16.358  13.540  1.00 11.11    -0.035 C 
ATOM    522  HB1 LEU A  38      11.368  15.256  13.681  1.00  0.00     0.037 H 
ATOM    523  HB2 LEU A  38      11.137  16.699  14.592  1.00  0.00     0.037 H 
ATOM    524  CG  LEU A  38       9.993  16.653  12.747  1.00 11.99    -0.059 C 
ATOM    525  HG  LEU A  38       9.112  16.350  13.359  1.00  0.00     0.038 H 
ATOM    526  CD1 LEU A  38       9.900  18.143  12.451  1.00 13.05    -0.073 C 
ATOM    527 1HD1 LEU A  38       9.905  18.721  13.405  1.00  0.00     0.028 H 
ATOM    528 2HD1 LEU A  38       9.016  18.389  11.817  1.00  0.00     0.028 H 
ATOM    529 3HD1 LEU A  38      10.700  18.482  11.752  1.00  0.00     0.028 H 
ATOM    530  CD2 LEU A  38       9.986  15.867  11.450  1.00 13.76    -0.073 C 
ATOM    531 1HD2 LEU A  38      10.054  14.775  11.667  1.00  0.00     0.028 H 
ATOM    532 2HD2 LEU A  38      10.786  16.206  10.751  1.00  0.00     0.028 H 
ATOM    533 3HD2 LEU A  38       9.102  16.113  10.816  1.00  0.00     0.028 H 
ATOM    534  N   SER A  39      14.711  16.020  13.927  1.00 12.60    -0.344 N 
ATOM    535  HN  SER A  39      14.771  15.474  13.068  1.00  0.00     0.163 HD
ATOM    536  CA  SER A  39      15.764  15.896  14.938  1.00 13.32     0.109 C 
ATOM    537  HA  SER A  39      15.283  15.605  15.901  1.00  0.00     0.090 H 
ATOM    538  C   SER A  39      16.508  17.213  15.163  1.00 13.41     0.243 C 
ATOM    539  O   SER A  39      17.148  17.397  16.195  1.00 14.68    -0.271 OA
ATOM    540  CB  SER A  39      16.770  14.797  14.562  1.00 14.06     0.044 C 
ATOM    541  HB1 SER A  39      17.321  14.427  15.458  1.00  0.00     0.077 H 
ATOM    542  HB2 SER A  39      16.252  13.853  14.274  1.00  0.00     0.077 H 
ATOM    543  OG  SER A  39      17.660  15.226  13.550  1.00 14.40    -0.398 OA
ATOM    544  HG  SER A  39      18.282  14.547  13.318  1.00  0.00     0.209 HD
ATOM    545  N   THR A  40      16.429  18.126  14.199  1.00 13.32    -0.344 N 
ATOM    546  HN  THR A  40      15.901  17.916  13.352  1.00  0.00     0.163 HD
ATOM    547  CA  THR A  40      17.088  19.428  14.333  1.00 13.86     0.113 C 
ATOM    548  HA  THR A  40      17.892  19.360  15.102  1.00  0.00     0.091 H 
ATOM    549  C   THR A  40      16.071  20.482  14.754  1.00 13.84     0.243 C 
ATOM    550  O   THR A  40      16.407  21.661  14.883  1.00 14.83    -0.271 OA
ATOM    551  CB  THR A  40      17.691  19.901  13.005  1.00 14.37     0.060 C 
ATOM    552  HB  THR A  40      18.190  20.886  13.161  1.00  0.00     0.086 H 
ATOM    553  OG1 THR A  40      16.639  20.056  12.045  1.00 15.64    -0.393 OA
ATOM    554  HG1 THR A  40      17.013  20.349  11.222  1.00  0.00     0.210 HD
ATOM    555  CG2 THR A  40      18.717  18.899  12.489  1.00 15.02    -0.050 C 
ATOM    556 1HG2 THR A  40      19.156  19.243  11.523  1.00  0.00     0.031 H 
ATOM    557 2HG2 THR A  40      18.286  17.874  12.405  1.00  0.00     0.031 H 
ATOM    558 3HG2 THR A  40      19.506  18.688  13.248  1.00  0.00     0.031 H 
ATOM    559  N   GLN A  41      14.828  20.049  14.963  1.00 13.28    -0.346 N 
ATOM    560  HN  GLN A  41      14.631  19.053  14.864  1.00  0.00     0.163 HD
ATOM    561  CA  GLN A  41      13.739  20.949  15.328  1.00 12.52     0.090 C 
ATOM    562  HA  GLN A  41      14.130  21.992  15.289  1.00  0.00     0.087 H 
ATOM    563  C   GLN A  41      13.141  20.727  16.708  1.00 12.92     0.241 C 
ATOM    564  O   GLN A  41      12.732  21.678  17.365  1.00 14.34    -0.271 OA
ATOM    565  CB  GLN A  41      12.604  20.836  14.310  1.00 14.20    -0.030 C 
ATOM    566  HB1 GLN A  41      12.141  19.822  14.352  1.00  0.00     0.037 H 
ATOM    567  HB2 GLN A  41      11.733  21.455  14.627  1.00  0.00     0.037 H 
ATOM    568  CG  GLN A  41      13.007  21.175  12.894  1.00 18.32     0.011 C 
ATOM    569  HG1 GLN A  41      12.139  21.107  12.198  1.00  0.00     0.047 H 
ATOM    570  HG2 GLN A  41      13.648  20.377  12.452  1.00  0.00     0.047 H 
ATOM    571  CD  GLN A  41      13.675  22.526  12.809  1.00 18.88     0.215 C 
ATOM    572  OE1 GLN A  41      13.114  23.538  13.239  1.00 20.04    -0.274 OA
ATOM    573  NE2 GLN A  41      14.884  22.553  12.259  1.00 21.22    -0.370 N 
ATOM    574 1HE2 GLN A  41      15.335  23.466  12.202  1.00  0.00     0.159 HD
ATOM    575 2HE2 GLN A  41      15.348  21.717  11.904  1.00  0.00     0.159 HD
ATOM    576  N   ILE A  42      13.074  19.475  17.141  1.00 10.97    -0.346 N 
ATOM    577  HN  ILE A  42      13.449  18.723  16.563  1.00  0.00     0.163 HD
ATOM    578  CA  ILE A  42      12.473  19.158  18.428  1.00 10.22     0.092 C 
ATOM    579  HA  ILE A  42      12.103  20.107  18.881  1.00  0.00     0.088 H 
ATOM    580  C   ILE A  42      13.465  18.525  19.396  1.00 11.42     0.241 C 
ATOM    581  O   ILE A  42      14.135  17.542  19.062  1.00 10.80    -0.271 OA
ATOM    582  CB  ILE A  42      11.258  18.216  18.222  1.00 10.10    -0.030 C 
ATOM    583  HB  ILE A  42      11.613  17.273  17.744  1.00  0.00     0.043 H 
ATOM    584  CG1 ILE A  42      10.244  18.891  17.286  1.00 10.19    -0.063 C 
ATOM    585 1HG1 ILE A  42       9.833  19.814  17.758  1.00  0.00     0.033 H 
ATOM    586 2HG1 ILE A  42      10.764  19.342  16.408  1.00  0.00     0.033 H 
ATOM    587  CG2 ILE A  42      10.614  17.873  19.561  1.00  9.60    -0.071 C 
ATOM    588 1HG2 ILE A  42      11.350  17.383  20.240  1.00  0.00     0.028 H 
ATOM    589 2HG2 ILE A  42       9.696  17.253  19.431  1.00  0.00     0.028 H 
ATOM    590 3HG2 ILE A  42      10.147  18.767  20.035  1.00  0.00     0.028 H 
ATOM    591  CD1 ILE A  42       9.111  17.977  16.824  1.00 10.98    -0.076 C 
ATOM    592 1HD1 ILE A  42       8.375  18.467  16.145  1.00  0.00     0.027 H 
ATOM    593 2HD1 ILE A  42       8.591  17.526  17.702  1.00  0.00     0.027 H 
ATOM    594 3HD1 ILE A  42       9.522  17.054  16.352  1.00  0.00     0.027 H 
ATOM    595  N   PHE A  43      13.550  19.103  20.595  1.00 10.96    -0.346 N 
ATOM    596  HN  PHE A  43      12.963  19.913  20.794  1.00  0.00     0.163 HD
ATOM    597  CA  PHE A  43      14.455  18.615  21.634  1.00 11.67     0.093 C 
ATOM    598  HA  PHE A  43      14.856  17.621  21.327  1.00  0.00     0.088 H 
ATOM    599  C   PHE A  43      13.720  18.463  22.959  1.00 12.02     0.241 C 
ATOM    600  O   PHE A  43      12.833  19.255  23.275  1.00 12.31    -0.271 OA
ATOM    601  CB  PHE A  43      15.625  19.586  21.820  1.00 11.13    -0.014 C 
ATOM    602  HB1 PHE A  43      16.364  19.177  22.548  1.00  0.00     0.043 H 
ATOM    603  HB2 PHE A  43      15.298  20.495  22.377  1.00  0.00     0.043 H 
ATOM    604  CG  PHE A  43      16.299  19.965  20.539  1.00 12.34    -0.056 A 
ATOM    605  CD1 PHE A  43      15.711  20.883  19.673  1.00 13.44    -0.077 A 
ATOM    606  HD1 PHE A  43      14.761  21.367  19.958  1.00  0.00     0.084 H 
ATOM    607  CD2 PHE A  43      17.496  19.370  20.168  1.00 14.48    -0.077 A 
ATOM    608  HD2 PHE A  43      17.977  18.644  20.845  1.00  0.00     0.084 H 
ATOM    609  CE1 PHE A  43      16.303  21.200  18.453  1.00 12.61    -0.082 A 
ATOM    610  HE1 PHE A  43      15.824  21.929  17.777  1.00  0.00     0.083 H 
ATOM    611  CE2 PHE A  43      18.097  19.680  18.949  1.00 15.05    -0.082 A 
ATOM    612  HE2 PHE A  43      19.048  19.199  18.665  1.00  0.00     0.083 H 
ATOM    613  CZ  PHE A  43      17.497  20.595  18.092  1.00 13.72    -0.083 A 
ATOM    614  HZ  PHE A  43      17.970  20.839  17.126  1.00  0.00     0.083 H 
ATOM    615  N   CYS A  44      14.085  17.441  23.727  1.00 11.83    -0.345 N 
ATOM    616  HN  CYS A  44      14.814  16.806  23.402  1.00  0.00     0.163 HD
ATOM    617  CA  CYS A  44      13.462  17.211  25.024  1.00 12.21     0.098 C 
ATOM    618  HA  CYS A  44      12.965  18.149  25.364  1.00  0.00     0.088 H 
ATOM    619  C   CYS A  44      14.515  16.806  26.041  1.00 12.17     0.242 C 
ATOM    620  O   CYS A  44      15.645  16.473  25.677  1.00 10.99    -0.271 OA
ATOM    621  CB  CYS A  44      12.427  16.093  24.947  1.00 13.21     0.013 C 
ATOM    622  HB1 CYS A  44      12.946  15.107  24.898  1.00  0.00     0.053 H 
ATOM    623  HB2 CYS A  44      11.904  16.002  25.927  1.00  0.00     0.053 H 
ATOM    624  SG  CYS A  44      11.197  16.200  23.608  1.00 15.62    -0.095 SA
ATOM    625  N   HIS A  45      14.136  16.830  27.316  1.00 11.10    -0.346 N 
ATOM    626  HN  HIS A  45      13.190  17.129  27.551  1.00  0.00     0.163 HD
ATOM    627  CA  HIS A  45      15.045  16.438  28.382  1.00 12.03     0.094 C 
ATOM    628  HA  HIS A  45      15.758  15.679  27.983  1.00  0.00     0.088 H 
ATOM    629  C   HIS A  45      14.281  15.824  29.550  1.00 12.37     0.241 C 
ATOM    630  O   HIS A  45      13.067  16.019  29.688  1.00 12.48    -0.271 OA
ATOM    631  CB  HIS A  45      15.842  17.644  28.883  1.00 12.54     0.002 C 
ATOM    632  HB1 HIS A  45      16.351  18.160  28.036  1.00  0.00     0.046 H 
ATOM    633  HB2 HIS A  45      16.735  17.313  29.462  1.00  0.00     0.046 H 
ATOM    634  CG  HIS A  45      15.024  18.612  29.678  1.00 13.76     0.028 A 
ATOM    635  ND1 HIS A  45      14.208  19.553  29.091  1.00 13.51    -0.354 N 
ATOM    636  HD1 HIS A  45      14.121  19.714  28.088  1.00  0.00     0.166 HD
ATOM    637  CD2 HIS A  45      14.843  18.736  31.014  1.00 13.57    -0.000 A 
ATOM    638  HD2 HIS A  45      15.342  18.144  31.800  1.00  0.00     0.114 H 
ATOM    639  CE1 HIS A  45      13.556  20.214  30.031  1.00 14.03     0.040 A 
ATOM    640  HE1 HIS A  45      12.829  21.026  29.862  1.00  0.00     0.140 H 
ATOM    641  NE2 HIS A  45      13.921  19.738  31.207  1.00 12.71    -0.360 N 
ATOM    642  HE2 HIS A  45      13.576  20.061  32.111  1.00  0.00     0.166 HD
ATOM    643  N   ASN A  46      15.011  15.077  30.374  1.00 10.85    -0.346 N 
ATOM    644  HN  ASN A  46      16.001  14.958  30.161  1.00  0.00     0.163 HD
ATOM    645  CA  ASN A  46      14.483  14.418  31.564  1.00 11.04     0.097 C 
ATOM    646  HA  ASN A  46      13.392  14.219  31.450  1.00  0.00     0.088 H 
ATOM    647  C   ASN A  46      14.736  15.399  32.718  1.00 11.88     0.241 C 
ATOM    648  O   ASN A  46      15.855  15.884  32.892  1.00 10.91    -0.271 OA
ATOM    649  CB  ASN A  46      15.252  13.103  31.795  1.00 11.16     0.036 C 
ATOM    650  HB1 ASN A  46      16.348  13.292  31.871  1.00  0.00     0.051 H 
ATOM    651  HB2 ASN A  46      15.238  12.469  30.878  1.00  0.00     0.051 H 
ATOM    652  CG  ASN A  46      14.754  12.324  32.998  1.00 11.44     0.217 C 
ATOM    653  OD1 ASN A  46      14.389  12.901  34.028  1.00 11.65    -0.274 OA
ATOM    654  ND2 ASN A  46      14.762  10.996  32.883  1.00 10.68    -0.370 N 
ATOM    655 1HD2 ASN A  46      15.063  10.520  32.033  1.00  0.00     0.159 HD
ATOM    656 2HD2 ASN A  46      14.427  10.472  33.692  1.00  0.00     0.159 HD
ATOM    657  N   ASP A  47      13.698  15.699  33.493  1.00 11.50    -0.345 N 
ATOM    658  HN  ASP A  47      12.795  15.264  33.303  1.00  0.00     0.163 HD
ATOM    659  CA  ASP A  47      13.815  16.639  34.614  1.00 11.36     0.098 C 
ATOM    660  HA  ASP A  47      14.525  17.442  34.307  1.00  0.00     0.088 H 
ATOM    661  C   ASP A  47      14.332  16.043  35.925  1.00 11.40     0.241 C 
ATOM    662  O   ASP A  47      14.651  16.782  36.858  1.00 11.60    -0.271 OA
ATOM    663  CB  ASP A  47      12.454  17.303  34.883  1.00 10.79     0.043 C 
ATOM    664  HB1 ASP A  47      12.368  17.622  35.948  1.00  0.00     0.052 H 
ATOM    665  HB2 ASP A  47      11.630  16.553  34.853  1.00  0.00     0.052 H 
ATOM    666  CG  ASP A  47      12.171  18.462  33.942  1.00 12.41     0.175 C 
ATOM    667  OD1 ASP A  47      12.996  19.398  33.903  1.00 12.01    -0.648 OA
ATOM    668  OD2 ASP A  47      11.132  18.441  33.248  1.00  9.99    -0.648 OA
ATOM    669  N   TYR A  48      14.427  14.717  35.993  1.00 10.71    -0.346 N 
ATOM    670  HN  TYR A  48      14.191  14.154  35.176  1.00  0.00     0.163 HD
ATOM    671  CA  TYR A  48      14.865  14.055  37.222  1.00 11.90     0.093 C 
ATOM    672  HA  TYR A  48      15.579  14.720  37.762  1.00  0.00     0.088 H 
ATOM    673  C   TYR A  48      15.562  12.725  36.894  1.00 11.87     0.243 C 
ATOM    674  O   TYR A  48      15.192  11.668  37.417  1.00 11.46    -0.271 OA
ATOM    675  CB  TYR A  48      13.619  13.837  38.095  1.00 11.01    -0.014 C 
ATOM    676  HB1 TYR A  48      12.937  13.113  37.590  1.00  0.00     0.043 H 
ATOM    677  HB2 TYR A  48      12.993  14.760  38.080  1.00  0.00     0.043 H 
ATOM    678  CG  TYR A  48      13.835  13.403  39.527  1.00 10.89    -0.056 A 
ATOM    679  CD1 TYR A  48      15.063  13.573  40.170  1.00 11.54    -0.074 A 
ATOM    680  HD1 TYR A  48      15.916  13.995  39.613  1.00  0.00     0.084 H 
ATOM    681  CD2 TYR A  48      12.777  12.865  40.258  1.00 11.92    -0.074 A 
ATOM    682  HD2 TYR A  48      11.800  12.720  39.766  1.00  0.00     0.084 H 
ATOM    683  CE1 TYR A  48      15.224  13.214  41.512  1.00 12.05    -0.051 A 
ATOM    684  HE1 TYR A  48      16.198  13.351  42.011  1.00  0.00     0.087 H 
ATOM    685  CE2 TYR A  48      12.925  12.508  41.589  1.00 11.79    -0.051 A 
ATOM    686  HE2 TYR A  48      12.073  12.087  42.148  1.00  0.00     0.087 H 
ATOM    687  CZ  TYR A  48      14.147  12.683  42.212  1.00 11.96     0.065 A 
ATOM    688  OH  TYR A  48      14.275  12.319  43.533  1.00 13.89    -0.361 OA
ATOM    689  HH  TYR A  48      15.115  12.439  43.961  1.00  0.00     0.217 HD
ATOM    690  N   PRO A  49      16.596  12.771  36.032  1.00 12.25    -0.337 N 
ATOM    691  CA  PRO A  49      17.343  11.578  35.625  1.00 13.59     0.091 C 
ATOM    692  HA  PRO A  49      16.650  10.882  35.097  1.00  0.00     0.087 H 
ATOM    693  C   PRO A  49      18.013  10.828  36.776  1.00 13.76     0.241 C 
ATOM    694  O   PRO A  49      18.336   9.645  36.646  1.00 14.59    -0.271 OA
ATOM    695  CB  PRO A  49      18.352  12.133  34.613  1.00 12.56    -0.036 C 
ATOM    696  HB1 PRO A  49      19.256  11.499  34.458  1.00  0.00     0.036 H 
ATOM    697  HB2 PRO A  49      18.013  12.103  33.551  1.00  0.00     0.036 H 
ATOM    698  CG  PRO A  49      18.630  13.498  35.142  1.00 11.83    -0.048 C 
ATOM    699  HG1 PRO A  49      19.208  14.162  34.458  1.00  0.00     0.035 H 
ATOM    700  HG2 PRO A  49      19.368  13.541  35.976  1.00  0.00     0.035 H 
ATOM    701  CD  PRO A  49      17.233  13.988  35.490  1.00 11.83    -0.001 C 
ATOM    702  HD1 PRO A  49      17.201  14.875  36.165  1.00  0.00     0.064 H 
ATOM    703  HD2 PRO A  49      16.682  14.472  34.650  1.00  0.00     0.064 H 
ATOM    704  N   GLU A  50      18.216  11.513  37.896  1.00 14.46    -0.346 N 
ATOM    705  HN  GLU A  50      17.927  12.490  37.944  1.00  0.00     0.163 HD
ATOM    706  CA  GLU A  50      18.845  10.895  39.061  1.00 14.77     0.090 C 
ATOM    707  HA  GLU A  50      19.841  10.491  38.763  1.00  0.00     0.087 H 
ATOM    708  C   GLU A  50      17.992   9.759  39.597  1.00 15.35     0.241 C 
ATOM    709  O   GLU A  50      18.506   8.808  40.186  1.00 15.36    -0.271 OA
ATOM    710  CB  GLU A  50      19.039  11.919  40.184  1.00 16.14    -0.029 C 
ATOM    711  HB1 GLU A  50      19.331  11.401  41.127  1.00  0.00     0.037 H 
ATOM    712  HB2 GLU A  50      18.054  12.343  40.489  1.00  0.00     0.037 H 
ATOM    713  CG  GLU A  50      20.018  13.040  39.880  1.00 15.18     0.018 C 
ATOM    714  HG1 GLU A  50      20.905  12.651  39.328  1.00  0.00     0.049 H 
ATOM    715  HG2 GLU A  50      20.519  13.391  40.812  1.00  0.00     0.049 H 
ATOM    716  CD  GLU A  50      19.389  14.204  39.136  1.00 15.86     0.172 C 
ATOM    717  OE1 GLU A  50      18.210  14.102  38.730  1.00 13.62    -0.648 OA
ATOM    718  OE2 GLU A  50      20.086  15.226  38.958  1.00 15.49    -0.648 OA
ATOM    719  N   THR A  51      16.686   9.860  39.378  1.00 14.56    -0.344 N 
ATOM    720  HN  THR A  51      16.333  10.652  38.841  1.00  0.00     0.163 HD
ATOM    721  CA  THR A  51      15.744   8.872  39.882  1.00 14.26     0.113 C 
ATOM    722  HA  THR A  51      16.333   8.040  40.334  1.00  0.00     0.091 H 
ATOM    723  C   THR A  51      14.805   8.267  38.843  1.00 15.29     0.243 C 
ATOM    724  O   THR A  51      14.462   7.084  38.917  1.00 15.63    -0.271 OA
ATOM    725  CB  THR A  51      14.889   9.508  41.003  1.00 13.67     0.060 C 
ATOM    726  HB  THR A  51      14.443  10.456  40.622  1.00  0.00     0.086 H 
ATOM    727  OG1 THR A  51      15.733   9.811  42.120  1.00 15.51    -0.393 OA
ATOM    728  HG1 THR A  51      15.208  10.202  42.809  1.00  0.00     0.210 HD
ATOM    729  CG2 THR A  51      13.764   8.574  41.439  1.00 15.28    -0.050 C 
ATOM    730 1HG2 THR A  51      13.148   9.032  42.247  1.00  0.00     0.031 H 
ATOM    731 2HG2 THR A  51      14.155   7.574  41.740  1.00  0.00     0.031 H 
ATOM    732 3HG2 THR A  51      13.135   8.258  40.574  1.00  0.00     0.031 H 
ATOM    733  N   ILE A  52      14.404   9.077  37.870  1.00 14.36    -0.346 N 
ATOM    734  HN  ILE A  52      14.769  10.029  37.832  1.00  0.00     0.163 HD
ATOM    735  CA  ILE A  52      13.455   8.639  36.855  1.00 13.78     0.092 C 
ATOM    736  HA  ILE A  52      12.998   7.687  37.213  1.00  0.00     0.088 H 
ATOM    737  C   ILE A  52      14.014   8.382  35.458  1.00 13.61     0.241 C 
ATOM    738  O   ILE A  52      14.941   9.057  35.005  1.00 13.06    -0.271 OA
ATOM    739  CB  ILE A  52      12.310   9.686  36.723  1.00 13.11    -0.030 C 
ATOM    740  HB  ILE A  52      12.753  10.656  36.399  1.00  0.00     0.043 H 
ATOM    741  CG1 ILE A  52      11.637   9.890  38.087  1.00 12.20    -0.063 C 
ATOM    742 1HG1 ILE A  52      12.402  10.052  38.882  1.00  0.00     0.033 H 
ATOM    743 2HG1 ILE A  52      11.189   8.936  38.450  1.00  0.00     0.033 H 
ATOM    744  CG2 ILE A  52      11.291   9.240  35.668  1.00 12.25    -0.071 C 
ATOM    745 1HG2 ILE A  52      10.471   9.990  35.573  1.00  0.00     0.028 H 
ATOM    746 2HG2 ILE A  52      10.896   8.219  35.879  1.00  0.00     0.028 H 
ATOM    747 3HG2 ILE A  52      11.776   9.031  34.686  1.00  0.00     0.028 H 
ATOM    748  CD1 ILE A  52      10.603  11.008  38.103  1.00  8.79    -0.076 C 
ATOM    749 1HD1 ILE A  52      10.114  11.156  39.094  1.00  0.00     0.027 H 
ATOM    750 2HD1 ILE A  52       9.838  10.846  37.308  1.00  0.00     0.027 H 
ATOM    751 3HD1 ILE A  52      11.051  11.962  37.740  1.00  0.00     0.027 H 
ATOM    752  N   THR A  53      13.440   7.384  34.792  1.00 11.87    -0.344 N 
ATOM    753  HN  THR A  53      12.728   6.823  35.259  1.00  0.00     0.163 HD
ATOM    754  CA  THR A  53      13.798   7.070  33.419  1.00 12.14     0.113 C 
ATOM    755  HA  THR A  53      14.645   7.714  33.086  1.00  0.00     0.091 H 
ATOM    756  C   THR A  53      12.545   7.390  32.609  1.00 11.67     0.243 C 
ATOM    757  O   THR A  53      11.454   6.879  32.903  1.00 10.98    -0.271 OA
ATOM    758  CB  THR A  53      14.145   5.579  33.204  1.00 12.93     0.060 C 
ATOM    759  HB  THR A  53      13.299   4.946  33.559  1.00  0.00     0.086 H 
ATOM    760  OG1 THR A  53      15.328   5.248  33.936  1.00 16.84    -0.393 OA
ATOM    761  HG1 THR A  53      15.171   5.417  34.858  1.00  0.00     0.210 HD
ATOM    762  CG2 THR A  53      14.397   5.307  31.723  1.00 12.61    -0.050 C 
ATOM    763 1HG2 THR A  53      13.475   5.565  31.152  1.00  0.00     0.031 H 
ATOM    764 2HG2 THR A  53      14.739   4.263  31.532  1.00  0.00     0.031 H 
ATOM    765 3HG2 THR A  53      15.300   5.837  31.339  1.00  0.00     0.031 H 
ATOM    766  N   ASP A  54      12.699   8.258  31.615  1.00 10.66    -0.345 N 
ATOM    767  HN  ASP A  54      13.619   8.667  31.450  1.00  0.00     0.163 HD
ATOM    768  CA  ASP A  54      11.588   8.639  30.756  1.00 10.47     0.098 C 
ATOM    769  HA  ASP A  54      10.636   8.469  31.312  1.00  0.00     0.088 H 
ATOM    770  C   ASP A  54      11.557   7.810  29.482  1.00 10.78     0.241 C 
ATOM    771  O   ASP A  54      12.598   7.578  28.864  1.00 10.50    -0.271 OA
ATOM    772  CB  ASP A  54      11.682  10.122  30.396  1.00 10.12     0.043 C 
ATOM    773  HB1 ASP A  54      12.684  10.371  29.974  1.00  0.00     0.052 H 
ATOM    774  HB2 ASP A  54      11.051  10.361  29.509  1.00  0.00     0.052 H 
ATOM    775  CG  ASP A  54      11.344  11.020  31.563  1.00 10.49     0.175 C 
ATOM    776  OD1 ASP A  54      10.424  10.663  32.326  1.00 10.99    -0.648 OA
ATOM    777  OD2 ASP A  54      11.983  12.079  31.709  1.00 10.33    -0.648 OA
ATOM    778  N   TYR A  55      10.362   7.363  29.095  1.00 10.76    -0.346 N 
ATOM    779  HN  TYR A  55       9.542   7.589  29.659  1.00  0.00     0.163 HD
ATOM    780  CA  TYR A  55      10.192   6.558  27.886  1.00 10.59     0.093 C 
ATOM    781  HA  TYR A  55      11.195   6.288  27.481  1.00  0.00     0.088 H 
ATOM    782  C   TYR A  55       9.446   7.390  26.857  1.00 10.80     0.241 C 
ATOM    783  O   TYR A  55       8.387   7.944  27.150  1.00 11.01    -0.271 OA
ATOM    784  CB  TYR A  55       9.414   5.280  28.196  1.00 11.30    -0.014 C 
ATOM    785  HB1 TYR A  55       8.354   5.516  28.449  1.00  0.00     0.043 H 
ATOM    786  HB2 TYR A  55       9.256   4.681  27.269  1.00  0.00     0.043 H 
ATOM    787  CG  TYR A  55      10.043   4.434  29.276  1.00 12.31    -0.056 A 
ATOM    788  CD1 TYR A  55       9.351   4.154  30.453  1.00 13.49    -0.074 A 
ATOM    789  HD1 TYR A  55       8.331   4.552  30.588  1.00  0.00     0.084 H 
ATOM    790  CD2 TYR A  55      11.332   3.917  29.131  1.00 14.46    -0.074 A 
ATOM    791  HD2 TYR A  55      11.899   4.124  28.208  1.00  0.00     0.084 H 
ATOM    792  CE1 TYR A  55       9.923   3.380  31.465  1.00 14.08    -0.051 A 
ATOM    793  HE1 TYR A  55       9.359   3.170  32.389  1.00  0.00     0.087 H 
ATOM    794  CE2 TYR A  55      11.916   3.140  30.139  1.00 13.90    -0.051 A 
ATOM    795  HE2 TYR A  55      12.935   2.739  30.011  1.00  0.00     0.087 H 
ATOM    796  CZ  TYR A  55      11.202   2.879  31.300  1.00 14.91     0.065 A 
ATOM    797  OH  TYR A  55      11.758   2.115  32.300  1.00 17.36    -0.361 OA
ATOM    798  HH  TYR A  55      11.269   1.936  33.095  1.00  0.00     0.217 HD
ATOM    799  N   VAL A  56       9.994   7.474  25.649  1.00 10.16    -0.346 N 
ATOM    800  HN  VAL A  56      10.852   6.960  25.450  1.00  0.00     0.163 HD
ATOM    801  CA  VAL A  56       9.386   8.291  24.604  1.00 10.10     0.092 C 
ATOM    802  HA  VAL A  56       8.390   8.633  24.970  1.00  0.00     0.088 H 
ATOM    803  C   VAL A  56       9.176   7.556  23.288  1.00 11.06     0.241 C 
ATOM    804  O   VAL A  56      10.116   7.011  22.711  1.00 10.36    -0.271 OA
ATOM    805  CB  VAL A  56      10.253   9.547  24.331  1.00 10.08    -0.033 C 
ATOM    806  HB  VAL A  56      11.268   9.215  24.010  1.00  0.00     0.042 H 
ATOM    807  CG1 VAL A  56       9.637  10.380  23.209  1.00  9.79    -0.071 C 
ATOM    808 1HG1 VAL A  56       9.534   9.779  22.276  1.00  0.00     0.028 H 
ATOM    809 2HG1 VAL A  56      10.210  11.320  23.032  1.00  0.00     0.028 H 
ATOM    810 3HG1 VAL A  56       8.665  10.830  23.517  1.00  0.00     0.028 H 
ATOM    811  CG2 VAL A  56      10.393  10.368  25.606  1.00  9.89    -0.071 C 
ATOM    812 1HG2 VAL A  56      10.843   9.760  26.425  1.00  0.00     0.028 H 
ATOM    813 2HG2 VAL A  56       9.421  10.818  25.914  1.00  0.00     0.028 H 
ATOM    814 3HG2 VAL A  56      10.966  11.308  25.429  1.00  0.00     0.028 H 
ATOM    815  N   THR A  57       7.935   7.548  22.813  1.00 11.18    -0.344 N 
ATOM    816  HN  THR A  57       7.192   8.008  23.339  1.00  0.00     0.163 HD
ATOM    817  CA  THR A  57       7.620   6.892  21.552  1.00 10.36     0.113 C 
ATOM    818  HA  THR A  57       8.549   6.467  21.106  1.00  0.00     0.091 H 
ATOM    819  C   THR A  57       6.992   7.886  20.585  1.00 10.37     0.243 C 
ATOM    820  O   THR A  57       6.609   8.993  20.973  1.00 10.13    -0.271 OA
ATOM    821  CB  THR A  57       6.561   5.778  21.712  1.00 10.80     0.060 C 
ATOM    822  HB  THR A  57       6.417   5.275  20.728  1.00  0.00     0.086 H 
ATOM    823  OG1 THR A  57       5.319   6.372  22.114  1.00  9.52    -0.393 OA
ATOM    824  HG1 THR A  57       5.051   7.021  21.474  1.00  0.00     0.210 HD
ATOM    825  CG2 THR A  57       6.987   4.746  22.729  1.00 10.10    -0.050 C 
ATOM    826 1HG2 THR A  57       7.953   4.284  22.416  1.00  0.00     0.031 H 
ATOM    827 2HG2 THR A  57       6.195   3.982  22.908  1.00  0.00     0.031 H 
ATOM    828 3HG2 THR A  57       7.039   5.169  23.759  1.00  0.00     0.031 H 
ATOM    829  N   LEU A  58       6.922   7.486  19.321  1.00  9.17    -0.346 N 
ATOM    830  HN  LEU A  58       7.372   6.612  19.050  1.00  0.00     0.163 HD
ATOM    831  CA  LEU A  58       6.220   8.263  18.314  1.00 10.14     0.089 C 
ATOM    832  HA  LEU A  58       6.080   9.327  18.616  1.00  0.00     0.087 H 
ATOM    833  C   LEU A  58       4.919   7.462  18.372  1.00 10.71     0.241 C 
ATOM    834  O   LEU A  58       4.829   6.356  17.823  1.00  9.69    -0.271 OA
ATOM    835  CB  LEU A  58       6.859   8.125  16.926  1.00 10.17    -0.035 C 
ATOM    836  HB1 LEU A  58       7.824   8.682  16.896  1.00  0.00     0.037 H 
ATOM    837  HB2 LEU A  58       7.226   7.082  16.779  1.00  0.00     0.037 H 
ATOM    838  CG  LEU A  58       5.974   8.543  15.734  1.00 10.46    -0.059 C 
ATOM    839  HG  LEU A  58       5.055   7.912  15.733  1.00  0.00     0.038 H 
ATOM    840  CD1 LEU A  58       5.562  10.005  15.860  1.00  9.59    -0.073 C 
ATOM    841 1HD1 LEU A  58       4.922  10.307  14.998  1.00  0.00     0.028 H 
ATOM    842 2HD1 LEU A  58       6.445  10.676  15.975  1.00  0.00     0.028 H 
ATOM    843 3HD1 LEU A  58       5.066  10.213  16.837  1.00  0.00     0.028 H 
ATOM    844  CD2 LEU A  58       6.726   8.312  14.430  1.00  9.49    -0.073 C 
ATOM    845 1HD2 LEU A  58       6.086   8.614  13.568  1.00  0.00     0.028 H 
ATOM    846 2HD2 LEU A  58       7.089   7.262  14.335  1.00  0.00     0.028 H 
ATOM    847 3HD2 LEU A  58       7.715   8.826  14.419  1.00  0.00     0.028 H 
ATOM    848  N   GLN A  59       3.929   7.997  19.076  1.00 11.02    -0.346 N 
ATOM    849  HN  GLN A  59       4.060   8.908  19.516  1.00  0.00     0.163 HD
ATOM    850  CA  GLN A  59       2.661   7.302  19.228  1.00 11.57     0.090 C 
ATOM    851  HA  GLN A  59       2.876   6.266  19.580  1.00  0.00     0.087 H 
ATOM    852  C   GLN A  59       1.883   7.204  17.933  1.00 11.85     0.241 C 
ATOM    853  O   GLN A  59       1.303   6.163  17.629  1.00 11.80    -0.271 OA
ATOM    854  CB  GLN A  59       1.797   7.986  20.278  1.00 12.05    -0.030 C 
ATOM    855  HB1 GLN A  59       1.541   9.027  19.973  1.00  0.00     0.037 H 
ATOM    856  HB2 GLN A  59       2.384   8.210  21.199  1.00  0.00     0.037 H 
ATOM    857  CG  GLN A  59       0.553   7.191  20.604  1.00 12.88     0.011 C 
ATOM    858  HG1 GLN A  59       0.799   6.120  20.792  1.00  0.00     0.047 H 
ATOM    859  HG2 GLN A  59      -0.094   7.071  19.704  1.00  0.00     0.047 H 
ATOM    860  CD  GLN A  59      -0.224   7.781  21.757  1.00 16.51     0.215 C 
ATOM    861  OE1 GLN A  59      -1.126   7.138  22.309  1.00 17.69    -0.274 OA
ATOM    862  NE2 GLN A  59       0.117   9.015  22.132  1.00 13.83    -0.370 N 
ATOM    863 1HE2 GLN A  59       0.860   9.545  21.677  1.00  0.00     0.159 HD
ATOM    864 2HE2 GLN A  59      -0.408   9.413  22.911  1.00  0.00     0.159 HD
ATOM    865  N   ARG A  60       1.879   8.290  17.168  1.00 12.05    -0.346 N 
ATOM    866  HN  ARG A  60       2.399   9.114  17.469  1.00  0.00     0.163 HD
ATOM    867  CA  ARG A  60       1.147   8.329  15.907  1.00 12.47     0.089 C 
ATOM    868  HA  ARG A  60       1.279   7.356  15.379  1.00  0.00     0.087 H 
ATOM    869  C   ARG A  60       1.660   9.450  15.019  1.00 11.18     0.240 C 
ATOM    870  O   ARG A  60       2.080  10.499  15.506  1.00  9.66    -0.271 OA
ATOM    871  CB  ARG A  60      -0.348   8.556  16.176  1.00 14.21    -0.036 C 
ATOM    872  HB1 ARG A  60      -0.505   9.557  16.640  1.00  0.00     0.036 H 
ATOM    873  HB2 ARG A  60      -0.691   7.898  17.008  1.00  0.00     0.036 H 
ATOM    874  CG  ARG A  60      -1.265   8.390  14.962  1.00 21.11    -0.048 C 
ATOM    875  HG1 ARG A  60      -0.824   8.838  14.041  1.00  0.00     0.035 H 
ATOM    876  HG2 ARG A  60      -1.316   7.330  14.620  1.00  0.00     0.035 H 
ATOM    877  CD  ARG A  60      -2.656   8.962  15.269  1.00 24.83     0.009 C 
ATOM    878  HD1 ARG A  60      -3.446   8.524  14.616  1.00  0.00     0.064 H 
ATOM    879  HD2 ARG A  60      -2.756  10.025  14.947  1.00  0.00     0.064 H 
ATOM    880  NE  ARG A  60      -2.951   8.784  16.688  1.00 31.17    -0.227 N 
ATOM    881  HE  ARG A  60      -2.461   8.039  17.183  1.00  0.00     0.177 HD
ATOM    882  CZ  ARG A  60      -3.813   9.523  17.383  1.00 32.85     0.665 C 
ATOM    883  NH1 ARG A  60      -3.991   9.277  18.676  1.00 34.45    -0.235 N 
ATOM    884 1HH1 ARG A  60      -3.460   8.531  19.126  1.00  0.00     0.174 HD
ATOM    885 2HH1 ARG A  60      -4.651   9.843  19.209  1.00  0.00     0.174 HD
ATOM    886  NH2 ARG A  60      -4.507  10.498  16.794  1.00 35.04    -0.235 N 
ATOM    887 1HH2 ARG A  60      -4.370  10.687  15.801  1.00  0.00     0.174 HD
ATOM    888 2HH2 ARG A  60      -5.167  11.064  17.327  1.00  0.00     0.174 HD
ATOM    889  N   GLY A  61       1.635   9.208  13.713  1.00 10.58    -0.351 N 
ATOM    890  HN  GLY A  61       1.316   8.298  13.380  1.00  0.00     0.163 HD
ATOM    891  CA  GLY A  61       2.052  10.210  12.749  1.00 10.07     0.069 C 
ATOM    892  HA1 GLY A  61       3.076  10.028  12.346  1.00  0.00     0.078 H 
ATOM    893  HA2 GLY A  61       2.254  11.204  13.213  1.00  0.00     0.078 H 
ATOM    894  C   GLY A  61       0.988  10.265  11.666  1.00 12.09     0.236 C 
ATOM    895  O   GLY A  61       0.686   9.240  11.047  1.00 12.19    -0.272 OA
ATOM    896  N   SER A  62       0.408  11.441  11.444  1.00 10.52    -0.344 N 
ATOM    897  HN  SER A  62       0.693  12.250  11.997  1.00  0.00     0.163 HD
ATOM    898  CA  SER A  62      -0.626  11.600  10.428  1.00 11.56     0.109 C 
ATOM    899  HA  SER A  62      -0.786  10.617   9.927  1.00  0.00     0.090 H 
ATOM    900  C   SER A  62      -0.220  12.625   9.369  1.00 12.12     0.243 C 
ATOM    901  O   SER A  62       0.491  13.591   9.666  1.00 11.85    -0.271 OA
ATOM    902  CB  SER A  62      -1.941  12.035  11.077  1.00 11.79     0.044 C 
ATOM    903  HB1 SER A  62      -1.877  13.071  11.483  1.00  0.00     0.077 H 
ATOM    904  HB2 SER A  62      -2.740  12.201  10.317  1.00  0.00     0.077 H 
ATOM    905  OG  SER A  62      -2.346  11.109  12.068  1.00 14.79    -0.398 OA
ATOM    906  HG  SER A  62      -3.163  11.379  12.471  1.00  0.00     0.209 HD
ATOM    907  N   ALA A  63      -0.680  12.409   8.138  1.00 11.53    -0.346 N 
ATOM    908  HN  ALA A  63      -1.265  11.591   7.967  1.00  0.00     0.163 HD
ATOM    909  CA  ALA A  63      -0.374  13.305   7.023  1.00 11.32     0.086 C 
ATOM    910  HA  ALA A  63       0.521  13.914   7.290  1.00  0.00     0.086 H 
ATOM    911  C   ALA A  63      -1.539  14.248   6.737  1.00 11.40     0.240 C 
ATOM    912  O   ALA A  63      -2.702  13.901   6.966  1.00 10.39    -0.271 OA
ATOM    913  CB  ALA A  63      -0.056  12.491   5.771  1.00 10.77    -0.049 C 
ATOM    914  HB1 ALA A  63       0.795  11.802   5.980  1.00  0.00     0.030 H 
ATOM    915  HB2 ALA A  63       0.136  13.140   4.885  1.00  0.00     0.030 H 
ATOM    916  HB3 ALA A  63      -0.950  11.950   5.383  1.00  0.00     0.030 H 
ATOM    917  N   TYR A  64      -1.214  15.434   6.225  1.00 10.97    -0.346 N 
ATOM    918  HN  TYR A  64      -0.230  15.647   6.060  1.00  0.00     0.163 HD
ATOM    919  CA  TYR A  64      -2.220  16.441   5.891  1.00 12.01     0.093 C 
ATOM    920  HA  TYR A  64      -3.200  15.924   5.770  1.00  0.00     0.088 H 
ATOM    921  C   TYR A  64      -1.913  17.184   4.594  1.00 11.34     0.241 C 
ATOM    922  O   TYR A  64      -0.777  17.174   4.107  1.00 10.47    -0.271 OA
ATOM    923  CB  TYR A  64      -2.361  17.472   7.024  1.00 12.15    -0.014 C 
ATOM    924  HB1 TYR A  64      -3.003  18.325   6.703  1.00  0.00     0.043 H 
ATOM    925  HB2 TYR A  64      -1.400  18.013   7.186  1.00  0.00     0.043 H 
ATOM    926  CG  TYR A  64      -2.865  16.884   8.318  1.00 13.64    -0.056 A 
ATOM    927  CD1 TYR A  64      -2.004  16.207   9.178  1.00 12.16    -0.074 A 
ATOM    928  HD1 TYR A  64      -0.929  16.154   8.937  1.00  0.00     0.084 H 
ATOM    929  CD2 TYR A  64      -4.220  16.941   8.650  1.00 14.42    -0.074 A 
ATOM    930  HD2 TYR A  64      -4.920  17.477   7.987  1.00  0.00     0.084 H 
ATOM    931  CE1 TYR A  64      -2.473  15.598  10.332  1.00 13.67    -0.051 A 
ATOM    932  HE1 TYR A  64      -1.775  15.069  11.002  1.00  0.00     0.087 H 
ATOM    933  CE2 TYR A  64      -4.702  16.330   9.807  1.00 14.82    -0.051 A 
ATOM    934  HE2 TYR A  64      -5.775  16.382  10.058  1.00  0.00     0.087 H 
ATOM    935  CZ  TYR A  64      -3.821  15.657  10.640  1.00 15.58     0.065 A 
ATOM    936  OH  TYR A  64      -4.288  15.022  11.770  1.00 18.13    -0.361 OA
ATOM    937  HH  TYR A  64      -5.213  15.062  11.981  1.00  0.00     0.217 HD
ATOM    938  N   GLY A  65      -2.943  17.827   4.051  1.00 10.72    -0.351 N 
ATOM    939  HN  GLY A  65      -3.856  17.769   4.502  1.00  0.00     0.163 HD
ATOM    940  CA  GLY A  65      -2.805  18.610   2.834  1.00 11.40     0.069 C 
ATOM    941  HA1 GLY A  65      -3.817  18.901   2.466  1.00  0.00     0.078 H 
ATOM    942  HA2 GLY A  65      -2.379  19.609   3.085  1.00  0.00     0.078 H 
ATOM    943  C   GLY A  65      -2.012  17.998   1.693  1.00 11.54     0.235 C 
ATOM    944  O   GLY A  65      -2.294  16.885   1.255  1.00 12.06    -0.272 OA
ATOM    945  N   GLY A  66      -1.018  18.746   1.216  1.00 12.07    -0.351 N 
ATOM    946  HN  GLY A  66      -0.834  19.656   1.640  1.00  0.00     0.163 HD
ATOM    947  CA  GLY A  66      -0.188  18.301   0.108  1.00 11.87     0.069 C 
ATOM    948  HA1 GLY A  66       0.512  19.113  -0.197  1.00  0.00     0.078 H 
ATOM    949  HA2 GLY A  66      -0.801  18.213  -0.819  1.00  0.00     0.078 H 
ATOM    950  C   GLY A  66       0.578  17.017   0.350  1.00 11.66     0.236 C 
ATOM    951  O   GLY A  66       0.855  16.268  -0.592  1.00 10.98    -0.272 OA
ATOM    952  N   VAL A  67       0.942  16.755   1.601  1.00 10.70    -0.346 N 
ATOM    953  HN  VAL A  67       0.714  17.412   2.347  1.00  0.00     0.163 HD
ATOM    954  CA  VAL A  67       1.666  15.529   1.906  1.00 10.89     0.092 C 
ATOM    955  HA  VAL A  67       2.445  15.380   1.123  1.00  0.00     0.088 H 
ATOM    956  C   VAL A  67       0.706  14.344   1.857  1.00 11.45     0.241 C 
ATOM    957  O   VAL A  67       1.037  13.288   1.317  1.00 10.48    -0.271 OA
ATOM    958  CB  VAL A  67       2.370  15.618   3.279  1.00 11.45    -0.033 C 
ATOM    959  HB  VAL A  67       1.646  15.992   4.040  1.00  0.00     0.042 H 
ATOM    960  CG1 VAL A  67       2.881  14.255   3.704  1.00 11.07    -0.071 C 
ATOM    961 1HG1 VAL A  67       2.025  13.544   3.776  1.00  0.00     0.028 H 
ATOM    962 2HG1 VAL A  67       3.471  14.302   4.649  1.00  0.00     0.028 H 
ATOM    963 3HG1 VAL A  67       3.687  13.878   3.032  1.00  0.00     0.028 H 
ATOM    964  CG2 VAL A  67       3.542  16.591   3.180  1.00  9.70    -0.071 C 
ATOM    965 1HG2 VAL A  67       3.166  17.593   2.868  1.00  0.00     0.028 H 
ATOM    966 2HG2 VAL A  67       4.348  16.214   2.508  1.00  0.00     0.028 H 
ATOM    967 3HG2 VAL A  67       4.132  16.638   4.125  1.00  0.00     0.028 H 
ATOM    968  N   LEU A  68      -0.494  14.533   2.397  1.00 11.74    -0.346 N 
ATOM    969  HN  LEU A  68      -0.712  15.431   2.829  1.00  0.00     0.163 HD
ATOM    970  CA  LEU A  68      -1.507  13.481   2.385  1.00 11.59     0.089 C 
ATOM    971  HA  LEU A  68      -1.094  12.582   2.899  1.00  0.00     0.087 H 
ATOM    972  C   LEU A  68      -1.899  13.090   0.955  1.00 11.77     0.241 C 
ATOM    973  O   LEU A  68      -2.075  11.910   0.648  1.00 13.49    -0.271 OA
ATOM    974  CB  LEU A  68      -2.760  13.947   3.142  1.00  9.76    -0.035 C 
ATOM    975  HB1 LEU A  68      -3.047  14.966   2.791  1.00  0.00     0.037 H 
ATOM    976  HB2 LEU A  68      -2.493  14.160   4.203  1.00  0.00     0.037 H 
ATOM    977  CG  LEU A  68      -3.988  13.029   3.100  1.00  9.65    -0.059 C 
ATOM    978  HG  LEU A  68      -4.242  12.815   2.036  1.00  0.00     0.038 H 
ATOM    979  CD1 LEU A  68      -3.671  11.714   3.807  1.00 11.97    -0.073 C 
ATOM    980 1HD1 LEU A  68      -2.803  11.209   3.323  1.00  0.00     0.028 H 
ATOM    981 2HD1 LEU A  68      -4.562  11.046   3.859  1.00  0.00     0.028 H 
ATOM    982 3HD1 LEU A  68      -3.508  11.860   4.900  1.00  0.00     0.028 H 
ATOM    983  CD2 LEU A  68      -5.177  13.721   3.763  1.00  8.90    -0.073 C 
ATOM    984 1HD2 LEU A  68      -5.409  14.682   3.247  1.00  0.00     0.028 H 
ATOM    985 2HD2 LEU A  68      -5.014  13.867   4.856  1.00  0.00     0.028 H 
ATOM    986 3HD2 LEU A  68      -6.068  13.053   3.815  1.00  0.00     0.028 H 
ATOM    987  N   SER A  69      -2.012  14.077   0.075  1.00 12.36    -0.344 N 
ATOM    988  HN  SER A  69      -1.803  15.034   0.360  1.00  0.00     0.163 HD
ATOM    989  CA  SER A  69      -2.431  13.808  -1.294  1.00 12.66     0.109 C 
ATOM    990  HA  SER A  69      -3.041  12.875  -1.267  1.00  0.00     0.090 H 
ATOM    991  C   SER A  69      -1.363  13.605  -2.360  1.00 12.77     0.243 C 
ATOM    992  O   SER A  69      -1.560  12.808  -3.278  1.00 12.29    -0.271 OA
ATOM    993  CB  SER A  69      -3.355  14.924  -1.768  1.00 15.30     0.044 C 
ATOM    994  HB1 SER A  69      -4.217  15.071  -1.077  1.00  0.00     0.077 H 
ATOM    995  HB2 SER A  69      -3.924  14.633  -2.682  1.00  0.00     0.077 H 
ATOM    996  OG  SER A  69      -2.624  16.119  -1.961  1.00 16.90    -0.398 OA
ATOM    997  HG  SER A  69      -3.200  16.814  -2.256  1.00  0.00     0.209 HD
ATOM    998  N   ASN A  70      -0.236  14.302  -2.242  1.00 11.86    -0.345 N 
ATOM    999  HN  ASN A  70      -0.091  14.896  -1.426  1.00  0.00     0.163 HD
ATOM   1000  CA  ASN A  70       0.797  14.222  -3.274  1.00 11.57     0.097 C 
ATOM   1001  HA  ASN A  70       0.315  13.756  -4.165  1.00  0.00     0.088 H 
ATOM   1002  C   ASN A  70       2.061  13.421  -3.003  1.00 11.50     0.241 C 
ATOM   1003  O   ASN A  70       2.878  13.233  -3.910  1.00 10.54    -0.271 OA
ATOM   1004  CB  ASN A  70       1.196  15.641  -3.691  1.00 10.65     0.036 C 
ATOM   1005  HB1 ASN A  70       1.721  16.171  -2.862  1.00  0.00     0.051 H 
ATOM   1006  HB2 ASN A  70       2.020  15.622  -4.441  1.00  0.00     0.051 H 
ATOM   1007  CG  ASN A  70       0.015  16.450  -4.196  1.00 11.86     0.217 C 
ATOM   1008  OD1 ASN A  70      -0.765  15.977  -5.022  1.00 12.44    -0.274 OA
ATOM   1009  ND2 ASN A  70      -0.116  17.679  -3.709  1.00 11.22    -0.370 N 
ATOM   1010 1HD2 ASN A  70       0.531  18.071  -3.024  1.00  0.00     0.159 HD
ATOM   1011 2HD2 ASN A  70      -0.910  18.223  -4.048  1.00  0.00     0.159 HD
ATOM   1012  N   PHE A  71       2.230  12.948  -1.775  1.00 11.25    -0.346 N 
ATOM   1013  HN  PHE A  71       1.516  13.115  -1.066  1.00  0.00     0.163 HD
ATOM   1014  CA  PHE A  71       3.426  12.192  -1.431  1.00 11.78     0.093 C 
ATOM   1015  HA  PHE A  71       4.012  12.018  -2.364  1.00  0.00     0.088 H 
ATOM   1016  C   PHE A  71       3.128  10.847  -0.796  1.00 11.32     0.241 C 
ATOM   1017  O   PHE A  71       2.024  10.595  -0.325  1.00 11.24    -0.271 OA
ATOM   1018  CB  PHE A  71       4.300  12.989  -0.452  1.00 10.25    -0.014 C 
ATOM   1019  HB1 PHE A  71       3.744  13.189   0.493  1.00  0.00     0.043 H 
ATOM   1020  HB2 PHE A  71       5.124  12.350  -0.056  1.00  0.00     0.043 H 
ATOM   1021  CG  PHE A  71       4.850  14.263  -1.016  1.00  9.25    -0.056 A 
ATOM   1022  CD1 PHE A  71       4.030  15.365  -1.214  1.00 10.39    -0.077 A 
ATOM   1023  HD1 PHE A  71       2.964  15.308  -0.937  1.00  0.00     0.084 H 
ATOM   1024  CD2 PHE A  71       6.194  14.351  -1.370  1.00 11.34    -0.077 A 
ATOM   1025  HD2 PHE A  71       6.855  13.482  -1.215  1.00  0.00     0.084 H 
ATOM   1026  CE1 PHE A  71       4.536  16.537  -1.757  1.00 12.11    -0.082 A 
ATOM   1027  HE1 PHE A  71       3.874  17.406  -1.909  1.00  0.00     0.083 H 
ATOM   1028  CE2 PHE A  71       6.713  15.518  -1.915  1.00 12.08    -0.082 A 
ATOM   1029  HE2 PHE A  71       7.779  15.574  -2.192  1.00  0.00     0.083 H 
ATOM   1030  CZ  PHE A  71       5.882  16.614  -2.110  1.00 13.74    -0.083 A 
ATOM   1031  HZ  PHE A  71       6.287  17.544  -2.544  1.00  0.00     0.083 H 
ATOM   1032  N   SER A  72       4.136   9.985  -0.803  1.00 11.26    -0.344 N 
ATOM   1033  HN  SER A  72       5.005  10.245  -1.270  1.00  0.00     0.163 HD
ATOM   1034  CA  SER A  72       4.042   8.682  -0.167  1.00 14.02     0.109 C 
ATOM   1035  HA  SER A  72       3.145   8.619   0.492  1.00  0.00     0.090 H 
ATOM   1036  C   SER A  72       5.319   8.664   0.645  1.00 15.07     0.242 C 
ATOM   1037  O   SER A  72       6.301   9.310   0.277  1.00 16.41    -0.271 OA
ATOM   1038  CB  SER A  72       4.061   7.543  -1.187  1.00 15.79     0.044 C 
ATOM   1039  HB1 SER A  72       3.718   6.582  -0.736  1.00  0.00     0.077 H 
ATOM   1040  HB2 SER A  72       3.261   7.665  -1.954  1.00  0.00     0.077 H 
ATOM   1041  OG  SER A  72       5.338   7.414  -1.781  1.00 18.10    -0.398 OA
ATOM   1042  HG  SER A  72       5.350   6.706  -2.415  1.00  0.00     0.209 HD
ATOM   1043  N   GLY A  73       5.324   7.959   1.761  1.00 16.08    -0.350 N 
ATOM   1044  HN  GLY A  73       4.500   7.440   2.065  1.00  0.00     0.163 HD
ATOM   1045  CA  GLY A  73       6.541   7.953   2.533  1.00 16.70     0.069 C 
ATOM   1046  HA1 GLY A  73       6.809   8.997   2.820  1.00  0.00     0.078 H 
ATOM   1047  HA2 GLY A  73       7.403   7.697   1.874  1.00  0.00     0.078 H 
ATOM   1048  C   GLY A  73       6.556   7.072   3.752  1.00 15.05     0.236 C 
ATOM   1049  O   GLY A  73       5.636   6.295   4.009  1.00 13.79    -0.272 OA
ATOM   1050  N   THR A  74       7.645   7.210   4.492  1.00 13.58    -0.344 N 
ATOM   1051  HN  THR A  74       8.361   7.869   4.186  1.00  0.00     0.163 HD
ATOM   1052  CA  THR A  74       7.866   6.469   5.713  1.00 12.96     0.113 C 
ATOM   1053  HA  THR A  74       6.914   6.006   6.063  1.00  0.00     0.091 H 
ATOM   1054  C   THR A  74       8.377   7.467   6.738  1.00 11.40     0.243 C 
ATOM   1055  O   THR A  74       8.764   8.586   6.395  1.00  9.54    -0.271 OA
ATOM   1056  CB  THR A  74       8.949   5.388   5.519  1.00 13.56     0.060 C 
ATOM   1057  HB  THR A  74       9.118   4.860   6.486  1.00  0.00     0.086 H 
ATOM   1058  OG1 THR A  74      10.172   6.015   5.103  1.00 12.58    -0.393 OA
ATOM   1059  HG1 THR A  74      10.839   5.349   4.984  1.00  0.00     0.210 HD
ATOM   1060  CG2 THR A  74       8.519   4.376   4.464  1.00 15.05    -0.050 C 
ATOM   1061 1HG2 THR A  74       9.302   3.595   4.324  1.00  0.00     0.031 H 
ATOM   1062 2HG2 THR A  74       8.253   4.871   3.501  1.00  0.00     0.031 H 
ATOM   1063 3HG2 THR A  74       7.526   3.928   4.702  1.00  0.00     0.031 H 
ATOM   1064  N   VAL A  75       8.353   7.065   7.999  1.00 11.10    -0.346 N 
ATOM   1065  HN  VAL A  75       7.963   6.150   8.227  1.00  0.00     0.163 HD
ATOM   1066  CA  VAL A  75       8.871   7.903   9.059  1.00 10.89     0.092 C 
ATOM   1067  HA  VAL A  75       9.279   8.844   8.623  1.00  0.00     0.088 H 
ATOM   1068  C   VAL A  75       9.999   7.113   9.709  1.00 11.37     0.241 C 
ATOM   1069  O   VAL A  75       9.853   5.923  10.004  1.00 10.80    -0.271 OA
ATOM   1070  CB  VAL A  75       7.797   8.246  10.107  1.00 10.62    -0.033 C 
ATOM   1071  HB  VAL A  75       7.028   8.899   9.632  1.00  0.00     0.042 H 
ATOM   1072  CG1 VAL A  75       7.118   6.981  10.614  1.00 11.10    -0.071 C 
ATOM   1073 1HG1 VAL A  75       6.340   7.229  11.373  1.00  0.00     0.028 H 
ATOM   1074 2HG1 VAL A  75       7.857   6.243  11.005  1.00  0.00     0.028 H 
ATOM   1075 3HG1 VAL A  75       6.701   6.372   9.778  1.00  0.00     0.028 H 
ATOM   1076  CG2 VAL A  75       8.440   9.006  11.256  1.00  9.61    -0.071 C 
ATOM   1077 1HG2 VAL A  75       7.662   9.254  12.015  1.00  0.00     0.028 H 
ATOM   1078 2HG2 VAL A  75       8.994   9.909  10.908  1.00  0.00     0.028 H 
ATOM   1079 3HG2 VAL A  75       9.301   8.453  11.699  1.00  0.00     0.028 H 
ATOM   1080  N   LYS A  76      11.138   7.767   9.894  1.00 10.83    -0.346 N 
ATOM   1081  HN  LYS A  76      11.213   8.740   9.598  1.00  0.00     0.163 HD
ATOM   1082  CA  LYS A  76      12.280   7.117  10.512  1.00 12.17     0.089 C 
ATOM   1083  HA  LYS A  76      12.133   6.012  10.481  1.00  0.00     0.087 H 
ATOM   1084  C   LYS A  76      12.367   7.571  11.967  1.00 11.27     0.241 C 
ATOM   1085  O   LYS A  76      12.489   8.763  12.249  1.00 11.41    -0.271 OA
ATOM   1086  CB  LYS A  76      13.564   7.475   9.757  1.00 12.25    -0.038 C 
ATOM   1087  HB1 LYS A  76      13.777   8.566   9.840  1.00  0.00     0.036 H 
ATOM   1088  HB2 LYS A  76      13.407   7.398   8.656  1.00  0.00     0.036 H 
ATOM   1089  CG  LYS A  76      14.778   6.657  10.185  1.00 15.80    -0.061 C 
ATOM   1090  HG1 LYS A  76      15.063   6.869  11.242  1.00  0.00     0.033 H 
ATOM   1091  HG2 LYS A  76      14.527   5.576  10.289  1.00  0.00     0.033 H 
ATOM   1092  CD  LYS A  76      15.951   6.870   9.236  1.00 16.70    -0.043 C 
ATOM   1093  HD1 LYS A  76      15.635   6.782   8.170  1.00  0.00     0.035 H 
ATOM   1094  HD2 LYS A  76      16.283   7.934   9.230  1.00  0.00     0.035 H 
ATOM   1095  CE  LYS A  76      17.099   5.932   9.554  1.00 20.06     0.080 C 
ATOM   1096  HE1 LYS A  76      17.410   6.010  10.622  1.00  0.00     0.075 H 
ATOM   1097  HE2 LYS A  76      16.772   4.866   9.550  1.00  0.00     0.075 H 
ATOM   1098  NZ  LYS A  76      18.245   6.157   8.632  1.00 23.83    -0.079 N 
ATOM   1099  HZ1 LYS A  76      19.017   5.526   8.846  1.00  0.00     0.274 HD
ATOM   1100  HZ2 LYS A  76      18.544   7.132   8.636  1.00  0.00     0.274 HD
ATOM   1101  HZ3 LYS A  76      17.961   6.085   7.655  1.00  0.00     0.274 HD
ATOM   1102  N   TYR A  77      12.279   6.615  12.888  1.00 11.60    -0.346 N 
ATOM   1103  HN  TYR A  77      12.162   5.646  12.593  1.00  0.00     0.163 HD
ATOM   1104  CA  TYR A  77      12.347   6.926  14.309  1.00 10.66     0.093 C 
ATOM   1105  HA  TYR A  77      12.547   8.017  14.423  1.00  0.00     0.088 H 
ATOM   1106  C   TYR A  77      13.464   6.158  14.993  1.00 10.95     0.241 C 
ATOM   1107  O   TYR A  77      13.438   4.927  15.060  1.00 10.69    -0.271 OA
ATOM   1108  CB  TYR A  77      11.019   6.599  15.004  1.00 10.49    -0.014 C 
ATOM   1109  HB1 TYR A  77      10.158   7.009  14.427  1.00  0.00     0.043 H 
ATOM   1110  HB2 TYR A  77      10.789   5.511  14.929  1.00  0.00     0.043 H 
ATOM   1111  CG  TYR A  77      10.971   7.062  16.447  1.00 10.70    -0.056 A 
ATOM   1112  CD1 TYR A  77      11.140   8.407  16.767  1.00 10.83    -0.074 A 
ATOM   1113  HD1 TYR A  77      11.318   9.136  15.959  1.00  0.00     0.084 H 
ATOM   1114  CD2 TYR A  77      10.751   6.161  17.492  1.00 10.36    -0.074 A 
ATOM   1115  HD2 TYR A  77      10.619   5.090  17.265  1.00  0.00     0.084 H 
ATOM   1116  CE1 TYR A  77      11.089   8.852  18.093  1.00 12.35    -0.051 A 
ATOM   1117  HE1 TYR A  77      11.228   9.921  18.325  1.00  0.00     0.087 H 
ATOM   1118  CE2 TYR A  77      10.695   6.595  18.825  1.00 11.24    -0.051 A 
ATOM   1119  HE2 TYR A  77      10.519   5.871  19.638  1.00  0.00     0.087 H 
ATOM   1120  CZ  TYR A  77      10.863   7.941  19.114  1.00 11.66     0.065 A 
ATOM   1121  OH  TYR A  77      10.790   8.387  20.415  1.00 12.59    -0.361 OA
ATOM   1122  HH  TYR A  77      10.635   7.763  21.114  1.00  0.00     0.217 HD
ATOM   1123  N   SER A  78      14.447   6.894  15.496  1.00 12.13    -0.344 N 
ATOM   1124  HN  SER A  78      14.418   7.907  15.377  1.00  0.00     0.163 HD
ATOM   1125  CA  SER A  78      15.565   6.299  16.212  1.00 14.71     0.109 C 
ATOM   1126  HA  SER A  78      16.344   7.085  16.350  1.00  0.00     0.090 H 
ATOM   1127  C   SER A  78      16.205   5.121  15.462  1.00 15.20     0.242 C 
ATOM   1128  O   SER A  78      16.392   4.039  16.030  1.00 16.04    -0.271 OA
ATOM   1129  CB  SER A  78      15.087   5.854  17.604  1.00 15.59     0.044 C 
ATOM   1130  HB1 SER A  78      14.382   6.596  18.046  1.00  0.00     0.077 H 
ATOM   1131  HB2 SER A  78      14.400   4.978  17.535  1.00  0.00     0.077 H 
ATOM   1132  OG  SER A  78      16.171   5.590  18.479  1.00 15.20    -0.398 OA
ATOM   1133  HG  SER A  78      15.876   5.315  19.339  1.00  0.00     0.209 HD
ATOM   1134  N   GLY A  79      16.530   5.337  14.188  1.00 15.71    -0.350 N 
ATOM   1135  HN  GLY A  79      16.325   6.242  13.764  1.00  0.00     0.163 HD
ATOM   1136  CA  GLY A  79      17.174   4.302  13.390  1.00 16.85     0.069 C 
ATOM   1137  HA1 GLY A  79      17.861   3.717  14.045  1.00  0.00     0.078 H 
ATOM   1138  HA2 GLY A  79      17.898   4.783  12.692  1.00  0.00     0.078 H 
ATOM   1139  C   GLY A  79      16.303   3.335  12.604  1.00 17.73     0.236 C 
ATOM   1140  O   GLY A  79      16.799   2.652  11.705  1.00 18.52    -0.272 OA
ATOM   1141  N   SER A  80      15.013   3.271  12.925  1.00 17.09    -0.344 N 
ATOM   1142  HN  SER A  80      14.653   3.872  13.666  1.00  0.00     0.163 HD
ATOM   1143  CA  SER A  80      14.105   2.362  12.241  1.00 15.18     0.109 C 
ATOM   1144  HA  SER A  80      14.706   1.726  11.550  1.00  0.00     0.090 H 
ATOM   1145  C   SER A  80      13.042   3.086  11.419  1.00 14.28     0.243 C 
ATOM   1146  O   SER A  80      12.570   4.151  11.807  1.00 14.04    -0.271 OA
ATOM   1147  CB  SER A  80      13.427   1.449  13.259  1.00 16.74     0.044 C 
ATOM   1148  HB1 SER A  80      12.636   0.819  12.788  1.00  0.00     0.077 H 
ATOM   1149  HB2 SER A  80      12.784   2.023  13.966  1.00  0.00     0.077 H 
ATOM   1150  OG  SER A  80      14.387   0.664  13.941  1.00 19.35    -0.398 OA
ATOM   1151  HG  SER A  80      13.965   0.096  14.575  1.00  0.00     0.209 HD
ATOM   1152  N   SER A  81      12.667   2.490  10.290  1.00 13.12    -0.344 N 
ATOM   1153  HN  SER A  81      13.094   1.599  10.037  1.00  0.00     0.163 HD
ATOM   1154  CA  SER A  81      11.666   3.069   9.403  1.00 13.32     0.109 C 
ATOM   1155  HA  SER A  81      11.544   4.146   9.666  1.00  0.00     0.090 H 
ATOM   1156  C   SER A  81      10.312   2.385   9.541  1.00 12.60     0.243 C 
ATOM   1157  O   SER A  81      10.229   1.165   9.695  1.00 12.01    -0.271 OA
ATOM   1158  CB  SER A  81      12.135   2.978   7.950  1.00 14.79     0.044 C 
ATOM   1159  HB1 SER A  81      12.254   1.921   7.617  1.00  0.00     0.077 H 
ATOM   1160  HB2 SER A  81      11.337   3.287   7.235  1.00  0.00     0.077 H 
ATOM   1161  OG  SER A  81      13.322   3.724   7.770  1.00 18.63    -0.398 OA
ATOM   1162  HG  SER A  81      13.613   3.667   6.868  1.00  0.00     0.209 HD
ATOM   1163  N   TYR A  82       9.255   3.186   9.481  1.00 12.81    -0.346 N 
ATOM   1164  HN  TYR A  82       9.401   4.186   9.344  1.00  0.00     0.163 HD
ATOM   1165  CA  TYR A  82       7.892   2.683   9.604  1.00 13.77     0.093 C 
ATOM   1166  HA  TYR A  82       7.886   1.583   9.423  1.00  0.00     0.088 H 
ATOM   1167  C   TYR A  82       7.006   3.366   8.580  1.00 14.05     0.243 C 
ATOM   1168  O   TYR A  82       7.368   4.403   8.021  1.00 12.94    -0.271 OA
ATOM   1169  CB  TYR A  82       7.325   2.973  11.000  1.00 14.33    -0.014 C 
ATOM   1170  HB1 TYR A  82       7.097   4.059  11.110  1.00  0.00     0.043 H 
ATOM   1171  HB2 TYR A  82       6.297   2.552  11.098  1.00  0.00     0.043 H 
ATOM   1172  CG  TYR A  82       8.200   2.500  12.137  1.00 14.52    -0.056 A 
ATOM   1173  CD1 TYR A  82       9.258   3.278  12.597  1.00 13.67    -0.074 A 
ATOM   1174  HD1 TYR A  82       9.442   4.266  12.143  1.00  0.00     0.084 H 
ATOM   1175  CD2 TYR A  82       7.990   1.258  12.730  1.00 13.91    -0.074 A 
ATOM   1176  HD2 TYR A  82       7.156   0.626  12.382  1.00  0.00     0.084 H 
ATOM   1177  CE1 TYR A  82      10.085   2.831  13.618  1.00 14.73    -0.051 A 
ATOM   1178  HE1 TYR A  82      10.919   3.460  13.973  1.00  0.00     0.087 H 
ATOM   1179  CE2 TYR A  82       8.809   0.803  13.747  1.00 14.67    -0.051 A 
ATOM   1180  HE2 TYR A  82       8.629  -0.184  14.205  1.00  0.00     0.087 H 
ATOM   1181  CZ  TYR A  82       9.856   1.594  14.186  1.00 14.31     0.065 A 
ATOM   1182  OH  TYR A  82      10.682   1.144  15.186  1.00 15.30    -0.361 OA
ATOM   1183  HH  TYR A  82      10.524   0.293  15.577  1.00  0.00     0.217 HD
ATOM   1184  N   PRO A  83       5.821   2.794   8.325  1.00 14.59    -0.337 N 
ATOM   1185  CA  PRO A  83       4.908   3.398   7.356  1.00 13.95     0.091 C 
ATOM   1186  HA  PRO A  83       5.393   3.500   6.357  1.00  0.00     0.087 H 
ATOM   1187  C   PRO A  83       4.447   4.751   7.881  1.00 13.54     0.241 C 
ATOM   1188  O   PRO A  83       4.369   4.955   9.090  1.00 12.56    -0.271 OA
ATOM   1189  CB  PRO A  83       3.744   2.408   7.303  1.00 14.77    -0.036 C 
ATOM   1190  HB1 PRO A  83       2.852   2.714   7.898  1.00  0.00     0.036 H 
ATOM   1191  HB2 PRO A  83       3.221   2.365   6.319  1.00  0.00     0.036 H 
ATOM   1192  CG  PRO A  83       4.362   1.105   7.736  1.00 16.26    -0.048 C 
ATOM   1193  HG1 PRO A  83       3.631   0.309   8.011  1.00  0.00     0.035 H 
ATOM   1194  HG2 PRO A  83       4.853   0.526   6.919  1.00  0.00     0.035 H 
ATOM   1195  CD  PRO A  83       5.278   1.527   8.845  1.00 15.16    -0.001 C 
ATOM   1196  HD1 PRO A  83       6.042   0.771   9.141  1.00  0.00     0.064 H 
ATOM   1197  HD2 PRO A  83       4.803   1.594   9.851  1.00  0.00     0.064 H 
ATOM   1198  N   PHE A  84       4.152   5.667   6.965  1.00 12.92    -0.346 N 
ATOM   1199  HN  PHE A  84       4.283   5.437   5.980  1.00  0.00     0.163 HD
ATOM   1200  CA  PHE A  84       3.648   6.990   7.316  1.00 12.93     0.093 C 
ATOM   1201  HA  PHE A  84       3.159   6.954   8.317  1.00  0.00     0.088 H 
ATOM   1202  C   PHE A  84       2.620   7.354   6.253  1.00 13.38     0.243 C 
ATOM   1203  O   PHE A  84       2.939   7.380   5.063  1.00 14.04    -0.271 OA
ATOM   1204  CB  PHE A  84       4.761   8.041   7.321  1.00 11.53    -0.014 C 
ATOM   1205  HB1 PHE A  84       5.353   7.996   6.377  1.00  0.00     0.043 H 
ATOM   1206  HB2 PHE A  84       5.559   7.770   8.052  1.00  0.00     0.043 H 
ATOM   1207  CG  PHE A  84       4.257   9.438   7.571  1.00 12.47    -0.056 A 
ATOM   1208  CD1 PHE A  84       3.912   9.849   8.858  1.00 11.67    -0.077 A 
ATOM   1209  HD1 PHE A  84       4.057   9.160   9.707  1.00  0.00     0.084 H 
ATOM   1210  CD2 PHE A  84       4.069  10.326   6.511  1.00 11.72    -0.077 A 
ATOM   1211  HD2 PHE A  84       4.341  10.018   5.487  1.00  0.00     0.084 H 
ATOM   1212  CE1 PHE A  84       3.384  11.125   9.087  1.00 11.11    -0.082 A 
ATOM   1213  HE1 PHE A  84       3.117  11.435  10.111  1.00  0.00     0.083 H 
ATOM   1214  CE2 PHE A  84       3.539  11.605   6.731  1.00 11.79    -0.082 A 
ATOM   1215  HE2 PHE A  84       3.394  12.296   5.883  1.00  0.00     0.083 H 
ATOM   1216  CZ  PHE A  84       3.196  12.003   8.022  1.00 10.23    -0.083 A 
ATOM   1217  HZ  PHE A  84       2.778  13.008   8.199  1.00  0.00     0.083 H 
ATOM   1218  N   PRO A  85       1.367   7.620   6.660  1.00 13.11    -0.337 N 
ATOM   1219  CA  PRO A  85       0.826   7.611   8.025  1.00 12.56     0.091 C 
ATOM   1220  HA  PRO A  85       1.202   8.500   8.584  1.00  0.00     0.087 H 
ATOM   1221  C   PRO A  85       1.180   6.335   8.789  1.00 12.40     0.241 C 
ATOM   1222  O   PRO A  85       1.266   5.251   8.205  1.00 13.42    -0.271 OA
ATOM   1223  CB  PRO A  85      -0.680   7.746   7.796  1.00 13.09    -0.036 C 
ATOM   1224  HB1 PRO A  85      -1.230   6.779   7.725  1.00  0.00     0.036 H 
ATOM   1225  HB2 PRO A  85      -1.252   8.135   8.670  1.00  0.00     0.036 H 
ATOM   1226  CG  PRO A  85      -0.752   8.596   6.575  1.00 14.64    -0.048 C 
ATOM   1227  HG1 PRO A  85      -0.643   9.691   6.758  1.00  0.00     0.035 H 
ATOM   1228  HG2 PRO A  85      -1.763   8.664   6.109  1.00  0.00     0.035 H 
ATOM   1229  CD  PRO A  85       0.321   7.986   5.689  1.00 14.57    -0.001 C 
ATOM   1230  HD1 PRO A  85      -0.028   7.150   5.038  1.00  0.00     0.064 H 
ATOM   1231  HD2 PRO A  85       0.665   8.639   4.853  1.00  0.00     0.064 H 
ATOM   1232  N   THR A  86       1.380   6.473  10.095  1.00 12.45    -0.344 N 
ATOM   1233  HN  THR A  86       1.279   7.397  10.514  1.00  0.00     0.163 HD
ATOM   1234  CA  THR A  86       1.740   5.345  10.952  1.00 13.46     0.113 C 
ATOM   1235  HA  THR A  86       2.594   4.809  10.475  1.00  0.00     0.091 H 
ATOM   1236  C   THR A  86       0.606   4.343  11.148  1.00 14.66     0.243 C 
ATOM   1237  O   THR A  86      -0.577   4.691  11.074  1.00 14.81    -0.271 OA
ATOM   1238  CB  THR A  86       2.198   5.826  12.342  1.00 12.53     0.060 C 
ATOM   1239  HB  THR A  86       2.457   4.941  12.969  1.00  0.00     0.086 H 
ATOM   1240  OG1 THR A  86       1.134   6.551  12.968  1.00  9.15    -0.393 OA
ATOM   1241  HG1 THR A  86       1.416   6.848  13.825  1.00  0.00     0.210 HD
ATOM   1242  CG2 THR A  86       3.422   6.725  12.216  1.00 11.88    -0.050 C 
ATOM   1243 1HG2 THR A  86       3.753   7.073  13.222  1.00  0.00     0.031 H 
ATOM   1244 2HG2 THR A  86       3.241   7.577  11.520  1.00  0.00     0.031 H 
ATOM   1245 3HG2 THR A  86       4.247   6.227  11.656  1.00  0.00     0.031 H 
ATOM   1246  N   THR A  87       0.981   3.096  11.411  1.00 14.72    -0.344 N 
ATOM   1247  HN  THR A  87       1.976   2.879  11.477  1.00  0.00     0.163 HD
ATOM   1248  CA  THR A  87       0.008   2.031  11.608  1.00 15.59     0.113 C 
ATOM   1249  HA  THR A  87      -1.007   2.439  11.391  1.00  0.00     0.091 H 
ATOM   1250  C   THR A  87       0.021   1.514  13.042  1.00 16.54     0.243 C 
ATOM   1251  O   THR A  87      -0.841   0.729  13.432  1.00 17.81    -0.271 OA
ATOM   1252  CB  THR A  87       0.278   0.865  10.640  1.00 15.90     0.060 C 
ATOM   1253  HB  THR A  87      -0.425   0.029  10.865  1.00  0.00     0.086 H 
ATOM   1254  OG1 THR A  87       1.624   0.409  10.805  1.00 18.05    -0.393 OA
ATOM   1255  HG1 THR A  87       1.747   0.129  11.704  1.00  0.00     0.210 HD
ATOM   1256  CG2 THR A  87       0.081   1.313   9.201  1.00 16.23    -0.050 C 
ATOM   1257 1HG2 THR A  87      -0.968   1.668   9.072  1.00  0.00     0.031 H 
ATOM   1258 2HG2 THR A  87       0.353   0.518   8.468  1.00  0.00     0.031 H 
ATOM   1259 3HG2 THR A  87       0.830   2.077   8.888  1.00  0.00     0.031 H 
ATOM   1260  N   SER A  88       0.998   1.964  13.825  1.00 14.71    -0.344 N 
ATOM   1261  HN  SER A  88       1.688   2.607  13.438  1.00  0.00     0.163 HD
ATOM   1262  CA  SER A  88       1.108   1.561  15.224  1.00 15.21     0.109 C 
ATOM   1263  HA  SER A  88       0.109   1.653  15.710  1.00  0.00     0.090 H 
ATOM   1264  C   SER A  88       2.103   2.457  15.953  1.00 14.34     0.243 C 
ATOM   1265  O   SER A  88       2.765   3.294  15.337  1.00 15.03    -0.271 OA
ATOM   1266  CB  SER A  88       1.584   0.117  15.328  1.00 15.27     0.044 C 
ATOM   1267  HB1 SER A  88       1.426  -0.303  16.349  1.00  0.00     0.077 H 
ATOM   1268  HB2 SER A  88       0.926  -0.582  14.761  1.00  0.00     0.077 H 
ATOM   1269  OG  SER A  88       2.937   0.022  14.919  1.00 19.61    -0.398 OA
ATOM   1270  HG  SER A  88       3.234  -0.878  14.984  1.00  0.00     0.209 HD
ATOM   1271  N   GLU A  89       2.204   2.266  17.265  1.00 12.71    -0.346 N 
ATOM   1272  HN  GLU A  89       1.618   1.558  17.707  1.00  0.00     0.163 HD
ATOM   1273  CA  GLU A  89       3.124   3.034  18.093  1.00 12.87     0.090 C 
ATOM   1274  HA  GLU A  89       3.174   4.080  17.711  1.00  0.00     0.087 H 
ATOM   1275  C   GLU A  89       4.522   2.405  18.023  1.00 11.25     0.241 C 
ATOM   1276  O   GLU A  89       4.666   1.187  18.063  1.00 12.46    -0.271 OA
ATOM   1277  CB  GLU A  89       2.621   3.050  19.537  1.00 12.51    -0.029 C 
ATOM   1278  HB1 GLU A  89       1.569   3.418  19.581  1.00  0.00     0.037 H 
ATOM   1279  HB2 GLU A  89       2.473   2.010  19.911  1.00  0.00     0.037 H 
ATOM   1280  CG  GLU A  89       3.501   3.838  20.490  1.00 14.09     0.018 C 
ATOM   1281  HG1 GLU A  89       3.765   4.834  20.063  1.00  0.00     0.049 H 
ATOM   1282  HG2 GLU A  89       4.522   3.395  20.553  1.00  0.00     0.049 H 
ATOM   1283  CD  GLU A  89       2.881   3.980  21.865  1.00 14.37     0.172 C 
ATOM   1284  OE1 GLU A  89       3.468   4.679  22.715  1.00 14.64    -0.648 OA
ATOM   1285  OE2 GLU A  89       1.805   3.389  22.097  1.00 18.72    -0.648 OA
ATOM   1286  N   THR A  90       5.550   3.239  17.915  1.00 11.00    -0.344 N 
ATOM   1287  HN  THR A  90       5.376   4.244  17.899  1.00  0.00     0.163 HD
ATOM   1288  CA  THR A  90       6.926   2.751  17.819  1.00 10.36     0.114 C 
ATOM   1289  HA  THR A  90       6.963   1.900  17.099  1.00  0.00     0.091 H 
ATOM   1290  C   THR A  90       7.466   2.293  19.159  1.00 10.87     0.245 C 
ATOM   1291  O   THR A  90       6.837   2.493  20.197  1.00 11.01    -0.271 OA
ATOM   1292  CB  THR A  90       7.908   3.856  17.351  1.00  9.37     0.060 C 
ATOM   1293  HB  THR A  90       8.918   3.405  17.211  1.00  0.00     0.086 H 
ATOM   1294  OG1 THR A  90       7.991   4.875  18.361  1.00  9.22    -0.393 OA
ATOM   1295  HG1 THR A  90       8.593   5.552  18.074  1.00  0.00     0.210 HD
ATOM   1296  CG2 THR A  90       7.462   4.469  16.043  1.00  8.85    -0.050 C 
ATOM   1297 1HG2 THR A  90       8.168   5.264  15.706  1.00  0.00     0.031 H 
ATOM   1298 2HG2 THR A  90       6.416   4.851  16.105  1.00  0.00     0.031 H 
ATOM   1299 3HG2 THR A  90       7.315   3.693  15.256  1.00  0.00     0.031 H 
ATOM   1300  N   PRO A  91       8.646   1.652  19.147  1.00 12.64    -0.337 N 
ATOM   1301  CA  PRO A  91       9.262   1.194  20.389  1.00 12.64     0.091 C 
ATOM   1302  HA  PRO A  91       8.561   0.584  21.005  1.00  0.00     0.087 H 
ATOM   1303  C   PRO A  91       9.698   2.471  21.108  1.00 13.08     0.241 C 
ATOM   1304  O   PRO A  91       9.740   3.542  20.502  1.00 12.34    -0.271 OA
ATOM   1305  CB  PRO A  91      10.457   0.380  19.905  1.00 13.38    -0.036 C 
ATOM   1306  HB1 PRO A  91      10.824  -0.384  20.629  1.00  0.00     0.036 H 
ATOM   1307  HB2 PRO A  91      11.414   0.948  19.847  1.00  0.00     0.036 H 
ATOM   1308  CG  PRO A  91       9.982  -0.172  18.607  1.00 12.79    -0.048 C 
ATOM   1309  HG1 PRO A  91      10.773  -0.644  17.979  1.00  0.00     0.035 H 
ATOM   1310  HG2 PRO A  91       9.349  -1.087  18.687  1.00  0.00     0.035 H 
ATOM   1311  CD  PRO A  91       9.300   1.023  17.983  1.00 12.37    -0.001 C 
ATOM   1312  HD1 PRO A  91       8.620   0.786  17.132  1.00  0.00     0.064 H 
ATOM   1313  HD2 PRO A  91       9.970   1.696  17.399  1.00  0.00     0.064 H 
ATOM   1314  N   ARG A  92      10.030   2.347  22.386  1.00 14.09    -0.346 N 
ATOM   1315  HN  ARG A  92       9.993   1.421  22.812  1.00  0.00     0.163 HD
ATOM   1316  CA  ARG A  92      10.446   3.479  23.209  1.00 15.40     0.089 C 
ATOM   1317  HA  ARG A  92       9.798   4.351  22.957  1.00  0.00     0.087 H 
ATOM   1318  C   ARG A  92      11.902   3.903  23.050  1.00 15.86     0.241 C 
ATOM   1319  O   ARG A  92      12.776   3.092  22.741  1.00 16.77    -0.271 OA
ATOM   1320  CB  ARG A  92      10.249   3.147  24.686  1.00 16.30    -0.036 C 
ATOM   1321  HB1 ARG A  92      10.695   3.954  25.313  1.00  0.00     0.036 H 
ATOM   1322  HB2 ARG A  92      10.901   2.286  24.965  1.00  0.00     0.036 H 
ATOM   1323  CG  ARG A  92       8.839   2.879  25.139  1.00 21.98    -0.048 C 
ATOM   1324  HG1 ARG A  92       8.208   3.798  25.161  1.00  0.00     0.035 H 
ATOM   1325  HG2 ARG A  92       8.243   2.310  24.388  1.00  0.00     0.035 H 
ATOM   1326  CD  ARG A  92       8.914   2.178  26.491  1.00 25.91     0.009 C 
ATOM   1327  HD1 ARG A  92       9.319   1.145  26.376  1.00  0.00     0.064 H 
ATOM   1328  HD2 ARG A  92       9.718   2.625  27.121  1.00  0.00     0.064 H 
ATOM   1329  NE  ARG A  92       7.648   2.155  27.215  1.00 29.37    -0.227 N 
ATOM   1330  HE  ARG A  92       6.850   2.642  26.807  1.00  0.00     0.177 HD
ATOM   1331  CZ  ARG A  92       7.478   1.534  28.377  1.00 30.79     0.665 C 
ATOM   1332  NH1 ARG A  92       6.297   1.561  28.984  1.00 31.32    -0.235 N 
ATOM   1333 1HH1 ARG A  92       6.166   1.084  29.876  1.00  0.00     0.174 HD
ATOM   1334 2HH1 ARG A  92       5.517   2.066  28.563  1.00  0.00     0.174 HD
ATOM   1335  NH2 ARG A  92       8.495   0.875  28.926  1.00 29.90    -0.235 N 
ATOM   1336 1HH2 ARG A  92       8.364   0.398  29.818  1.00  0.00     0.174 HD
ATOM   1337 2HH2 ARG A  92       9.402   0.854  28.460  1.00  0.00     0.174 HD
ATOM   1338  N   VAL A  93      12.144   5.188  23.288  1.00 14.95    -0.346 N 
ATOM   1339  HN  VAL A  93      11.354   5.800  23.491  1.00  0.00     0.163 HD
ATOM   1340  CA  VAL A  93      13.483   5.768  23.274  1.00 14.76     0.092 C 
ATOM   1341  HA  VAL A  93      14.249   4.989  23.050  1.00  0.00     0.088 H 
ATOM   1342  C   VAL A  93      13.639   6.287  24.706  1.00 15.49     0.241 C 
ATOM   1343  O   VAL A  93      12.756   6.978  25.221  1.00 14.52    -0.271 OA
ATOM   1344  CB  VAL A  93      13.602   6.953  22.288  1.00 14.33    -0.033 C 
ATOM   1345  HB  VAL A  93      12.718   7.621  22.413  1.00  0.00     0.042 H 
ATOM   1346  CG1 VAL A  93      14.875   7.750  22.577  1.00 16.61    -0.071 C 
ATOM   1347 1HG1 VAL A  93      14.848   8.127  23.626  1.00  0.00     0.028 H 
ATOM   1348 2HG1 VAL A  93      15.035   8.570  21.839  1.00  0.00     0.028 H 
ATOM   1349 3HG1 VAL A  93      15.798   7.161  22.365  1.00  0.00     0.028 H 
ATOM   1350  CG2 VAL A  93      13.639   6.437  20.852  1.00 14.16    -0.071 C 
ATOM   1351 1HG2 VAL A  93      12.711   5.856  20.641  1.00  0.00     0.028 H 
ATOM   1352 2HG2 VAL A  93      14.562   5.848  20.640  1.00  0.00     0.028 H 
ATOM   1353 3HG2 VAL A  93      13.799   7.257  20.114  1.00  0.00     0.028 H 
ATOM   1354  N   VAL A  94      14.741   5.942  25.361  1.00 15.30    -0.346 N 
ATOM   1355  HN  VAL A  94      15.442   5.360  24.903  1.00  0.00     0.163 HD
ATOM   1356  CA  VAL A  94      14.954   6.391  26.731  1.00 14.87     0.092 C 
ATOM   1357  HA  VAL A  94      13.958   6.455  27.229  1.00  0.00     0.088 H 
ATOM   1358  C   VAL A  94      15.612   7.761  26.825  1.00 14.82     0.241 C 
ATOM   1359  O   VAL A  94      16.578   8.051  26.119  1.00 15.10    -0.271 OA
ATOM   1360  CB  VAL A  94      15.818   5.373  27.524  1.00 15.58    -0.033 C 
ATOM   1361  HB  VAL A  94      16.685   5.067  26.892  1.00  0.00     0.042 H 
ATOM   1362  CG1 VAL A  94      16.344   6.011  28.807  1.00 17.46    -0.071 C 
ATOM   1363 1HG1 VAL A  94      16.949   6.916  28.563  1.00  0.00     0.028 H 
ATOM   1364 2HG1 VAL A  94      16.913   5.284  29.432  1.00  0.00     0.028 H 
ATOM   1365 3HG1 VAL A  94      15.524   6.238  29.527  1.00  0.00     0.028 H 
ATOM   1366  CG2 VAL A  94      14.994   4.140  27.856  1.00 14.71    -0.071 C 
ATOM   1367 1HG2 VAL A  94      14.610   3.674  26.919  1.00  0.00     0.028 H 
ATOM   1368 2HG2 VAL A  94      14.174   4.367  28.576  1.00  0.00     0.028 H 
ATOM   1369 3HG2 VAL A  94      15.563   3.413  28.481  1.00  0.00     0.028 H 
ATOM   1370  N   TYR A  95      15.063   8.608  27.691  1.00 12.71    -0.346 N 
ATOM   1371  HN  TYR A  95      14.224   8.325  28.198  1.00  0.00     0.163 HD
ATOM   1372  CA  TYR A  95      15.628   9.931  27.936  1.00 13.01     0.093 C 
ATOM   1373  HA  TYR A  95      16.510  10.093  27.273  1.00  0.00     0.088 H 
ATOM   1374  C   TYR A  95      16.075   9.896  29.385  1.00 13.34     0.241 C 
ATOM   1375  O   TYR A  95      15.257   9.811  30.302  1.00 11.98    -0.271 OA
ATOM   1376  CB  TYR A  95      14.597  11.040  27.707  1.00 11.36    -0.014 C 
ATOM   1377  HB1 TYR A  95      13.618  10.778  28.172  1.00  0.00     0.043 H 
ATOM   1378  HB2 TYR A  95      14.845  11.947  28.307  1.00  0.00     0.043 H 
ATOM   1379  CG  TYR A  95      14.428  11.387  26.242  1.00 11.66    -0.056 A 
ATOM   1380  CD1 TYR A  95      13.827  10.487  25.360  1.00 11.30    -0.074 A 
ATOM   1381  HD1 TYR A  95      13.437   9.530  25.746  1.00  0.00     0.084 H 
ATOM   1382  CD2 TYR A  95      14.912  12.596  25.725  1.00 12.07    -0.074 A 
ATOM   1383  HD2 TYR A  95      15.388  13.325  26.403  1.00  0.00     0.084 H 
ATOM   1384  CE1 TYR A  95      13.711  10.775  24.000  1.00 10.72    -0.051 A 
ATOM   1385  HE1 TYR A  95      13.232  10.052  23.319  1.00  0.00     0.087 H 
ATOM   1386  CE2 TYR A  95      14.801  12.894  24.360  1.00 10.84    -0.051 A 
ATOM   1387  HE2 TYR A  95      15.186  13.849  23.965  1.00  0.00     0.087 H 
ATOM   1388  CZ  TYR A  95      14.201  11.975  23.510  1.00 10.69     0.065 A 
ATOM   1389  OH  TYR A  95      14.091  12.239  22.168  1.00 13.34    -0.361 OA
ATOM   1390  HH  TYR A  95      14.427  13.062  21.832  1.00  0.00     0.217 HD
ATOM   1391  N   ASN A  96      17.386   9.931  29.583  1.00 13.07    -0.346 N 
ATOM   1392  HN  ASN A  96      18.012  10.011  28.782  1.00  0.00     0.163 HD
ATOM   1393  CA  ASN A  96      17.944   9.858  30.918  1.00 14.49     0.097 C 
ATOM   1394  HA  ASN A  96      17.109   9.941  31.652  1.00  0.00     0.088 H 
ATOM   1395  C   ASN A  96      18.942  10.969  31.203  1.00 14.71     0.241 C 
ATOM   1396  O   ASN A  96      19.913  10.769  31.928  1.00 15.18    -0.271 OA
ATOM   1397  CB  ASN A  96      18.620   8.503  31.113  1.00 16.47     0.036 C 
ATOM   1398  HB1 ASN A  96      19.075   8.423  32.128  1.00  0.00     0.051 H 
ATOM   1399  HB2 ASN A  96      17.866   7.685  31.190  1.00  0.00     0.051 H 
ATOM   1400  CG  ASN A  96      19.644   8.204  30.028  1.00 20.50     0.217 C 
ATOM   1401  OD1 ASN A  96      20.034   9.092  29.263  1.00 21.10    -0.274 OA
ATOM   1402  ND2 ASN A  96      20.091   6.953  29.962  1.00 21.61    -0.370 N 
ATOM   1403 1HD2 ASN A  96      19.769   6.220  30.594  1.00  0.00     0.159 HD
ATOM   1404 2HD2 ASN A  96      20.777   6.753  29.235  1.00  0.00     0.159 HD
ATOM   1405  N   SER A  97      18.708  12.142  30.635  1.00 14.48    -0.344 N 
ATOM   1406  HN  SER A  97      17.895  12.261  30.031  1.00  0.00     0.163 HD
ATOM   1407  CA  SER A  97      19.604  13.258  30.869  1.00 14.59     0.109 C 
ATOM   1408  HA  SER A  97      20.124  13.097  31.842  1.00  0.00     0.090 H 
ATOM   1409  C   SER A  97      18.838  14.563  30.943  1.00 13.95     0.243 C 
ATOM   1410  O   SER A  97      17.826  14.746  30.267  1.00 12.52    -0.271 OA
ATOM   1411  CB  SER A  97      20.655  13.347  29.766  1.00 15.95     0.044 C 
ATOM   1412  HB1 SER A  97      20.197  13.295  28.751  1.00  0.00     0.077 H 
ATOM   1413  HB2 SER A  97      21.281  12.426  29.713  1.00  0.00     0.077 H 
ATOM   1414  OG  SER A  97      21.444  14.513  29.931  1.00 16.92    -0.398 OA
ATOM   1415  HG  SER A  97      22.098  14.568  29.244  1.00  0.00     0.209 HD
ATOM   1416  N   ARG A  98      19.335  15.472  31.770  1.00 13.93    -0.346 N 
ATOM   1417  HN  ARG A  98      20.180  15.253  32.299  1.00  0.00     0.163 HD
ATOM   1418  CA  ARG A  98      18.711  16.767  31.943  1.00 14.39     0.089 C 
ATOM   1419  HA  ARG A  98      17.604  16.637  31.965  1.00  0.00     0.087 H 
ATOM   1420  C   ARG A  98      19.086  17.661  30.756  1.00 15.26     0.241 C 
ATOM   1421  O   ARG A  98      18.440  18.677  30.496  1.00 14.90    -0.271 OA
ATOM   1422  CB  ARG A  98      19.171  17.370  33.276  1.00 15.23    -0.036 C 
ATOM   1423  HB1 ARG A  98      20.273  17.540  33.264  1.00  0.00     0.036 H 
ATOM   1424  HB2 ARG A  98      19.102  16.610  34.089  1.00  0.00     0.036 H 
ATOM   1425  CG  ARG A  98      18.449  18.635  33.678  1.00 14.51    -0.048 C 
ATOM   1426  HG1 ARG A  98      17.352  18.552  33.496  1.00  0.00     0.035 H 
ATOM   1427  HG2 ARG A  98      18.679  19.474  32.980  1.00  0.00     0.035 H 
ATOM   1428  CD  ARG A  98      18.746  19.019  35.127  1.00 15.57     0.009 C 
ATOM   1429  HD1 ARG A  98      19.831  18.902  35.354  1.00  0.00     0.064 H 
ATOM   1430  HD2 ARG A  98      18.646  20.120  35.274  1.00  0.00     0.064 H 
ATOM   1431  NE  ARG A  98      17.928  18.286  36.098  1.00 15.36    -0.227 N 
ATOM   1432  HE  ARG A  98      16.958  18.580  36.215  1.00  0.00     0.177 HD
ATOM   1433  CZ  ARG A  98      18.354  17.267  36.838  1.00 14.79     0.665 C 
ATOM   1434  NH1 ARG A  98      19.605  16.836  36.731  1.00 14.08    -0.235 N 
ATOM   1435 1HH1 ARG A  98      20.239  17.280  36.067  1.00  0.00     0.174 HD
ATOM   1436 2HH1 ARG A  98      19.932  16.054  37.299  1.00  0.00     0.174 HD
ATOM   1437  NH2 ARG A  98      17.529  16.689  37.702  1.00 13.74    -0.235 N 
ATOM   1438 1HH2 ARG A  98      16.568  17.020  37.784  1.00  0.00     0.174 HD
ATOM   1439 2HH2 ARG A  98      17.856  15.907  38.270  1.00  0.00     0.174 HD
ATOM   1440  N   THR A  99      20.131  17.265  30.031  1.00 15.30    -0.344 N 
ATOM   1441  HN  THR A  99      20.631  16.419  30.304  1.00  0.00     0.163 HD
ATOM   1442  CA  THR A  99      20.583  18.008  28.854  1.00 16.22     0.113 C 
ATOM   1443  HA  THR A  99      20.549  19.102  29.068  1.00  0.00     0.091 H 
ATOM   1444  C   THR A  99      19.660  17.690  27.683  1.00 15.96     0.243 C 
ATOM   1445  O   THR A  99      19.317  16.529  27.460  1.00 17.05    -0.271 OA
ATOM   1446  CB  THR A  99      22.020  17.605  28.451  1.00 16.44     0.060 C 
ATOM   1447  HB  THR A  99      22.045  16.511  28.237  1.00  0.00     0.086 H 
ATOM   1448  OG1 THR A  99      22.917  17.892  29.527  1.00 18.62    -0.393 OA
ATOM   1449  HG1 THR A  99      22.640  17.418  30.302  1.00  0.00     0.210 HD
ATOM   1450  CG2 THR A  99      22.463  18.364  27.210  1.00 16.43    -0.050 C 
ATOM   1451 1HG2 THR A  99      21.764  18.140  26.371  1.00  0.00     0.031 H 
ATOM   1452 2HG2 THR A  99      23.525  18.153  26.942  1.00  0.00     0.031 H 
ATOM   1453 3HG2 THR A  99      22.561  19.459  27.397  1.00  0.00     0.031 H 
ATOM   1454  N   ASP A 100      19.265  18.710  26.930  1.00 16.97    -0.345 N 
ATOM   1455  HN  ASP A 100      19.583  19.654  27.150  1.00  0.00     0.163 HD
ATOM   1456  CA  ASP A 100      18.379  18.492  25.790  1.00 18.11     0.098 C 
ATOM   1457  HA  ASP A 100      17.427  18.055  26.173  1.00  0.00     0.088 H 
ATOM   1458  C   ASP A 100      18.959  17.529  24.768  1.00 18.26     0.241 C 
ATOM   1459  O   ASP A 100      20.132  17.616  24.404  1.00 18.10    -0.271 OA
ATOM   1460  CB  ASP A 100      18.045  19.810  25.089  1.00 19.70     0.043 C 
ATOM   1461  HB1 ASP A 100      17.617  19.628  24.076  1.00  0.00     0.052 H 
ATOM   1462  HB2 ASP A 100      18.973  20.355  24.797  1.00  0.00     0.052 H 
ATOM   1463  CG  ASP A 100      17.134  20.691  25.913  1.00 23.12     0.175 C 
ATOM   1464  OD1 ASP A 100      16.244  20.151  26.599  1.00 24.71    -0.648 OA
ATOM   1465  OD2 ASP A 100      17.299  21.926  25.863  1.00 28.30    -0.648 OA
ATOM   1466  N   LYS A 101      18.120  16.610  24.313  1.00 16.19    -0.346 N 
ATOM   1467  HN  LYS A 101      17.166  16.596  24.673  1.00  0.00     0.163 HD
ATOM   1468  CA  LYS A 101      18.508  15.620  23.320  1.00 16.60     0.089 C 
ATOM   1469  HA  LYS A 101      19.522  15.852  22.919  1.00  0.00     0.087 H 
ATOM   1470  C   LYS A 101      17.462  15.720  22.207  1.00 15.74     0.243 C 
ATOM   1471  O   LYS A 101      16.293  16.015  22.467  1.00 14.35    -0.271 OA
ATOM   1472  CB  LYS A 101      18.487  14.210  23.937  1.00 18.61    -0.038 C 
ATOM   1473  HB1 LYS A 101      17.437  13.878  24.115  1.00  0.00     0.036 H 
ATOM   1474  HB2 LYS A 101      18.858  14.239  24.988  1.00  0.00     0.036 H 
ATOM   1475  CG  LYS A 101      19.249  13.160  23.131  1.00 23.82    -0.061 C 
ATOM   1476  HG1 LYS A 101      19.494  13.545  22.114  1.00  0.00     0.033 H 
ATOM   1477  HG2 LYS A 101      20.281  13.027  23.532  1.00  0.00     0.033 H 
ATOM   1478  CD  LYS A 101      18.520  11.807  23.041  1.00 25.61    -0.043 C 
ATOM   1479  HD1 LYS A 101      17.530  11.924  22.542  1.00  0.00     0.035 H 
ATOM   1480  HD2 LYS A 101      19.021  11.137  22.304  1.00  0.00     0.035 H 
ATOM   1481  CE  LYS A 101      18.367  11.110  24.385  1.00 25.25     0.080 C 
ATOM   1482  HE1 LYS A 101      19.314  11.147  24.972  1.00  0.00     0.075 H 
ATOM   1483  HE2 LYS A 101      17.713  11.694  25.074  1.00  0.00     0.075 H 
ATOM   1484  NZ  LYS A 101      17.880   9.713  24.227  1.00 24.59    -0.079 N 
ATOM   1485  HZ1 LYS A 101      17.777   9.246  25.128  1.00  0.00     0.274 HD
ATOM   1486  HZ2 LYS A 101      18.479   9.179  23.597  1.00  0.00     0.274 HD
ATOM   1487  HZ3 LYS A 101      17.014   9.679  23.690  1.00  0.00     0.274 HD
ATOM   1488  N   PRO A 102      17.867  15.492  20.953  1.00 13.77    -0.337 N 
ATOM   1489  CA  PRO A 102      16.919  15.569  19.837  1.00 12.98     0.091 C 
ATOM   1490  HA  PRO A 102      16.418  16.565  19.832  1.00  0.00     0.087 H 
ATOM   1491  C   PRO A 102      15.871  14.460  19.857  1.00 12.46     0.241 C 
ATOM   1492  O   PRO A 102      16.117  13.378  20.388  1.00 12.66    -0.271 OA
ATOM   1493  CB  PRO A 102      17.821  15.434  18.610  1.00 15.03    -0.036 C 
ATOM   1494  HB1 PRO A 102      17.422  15.918  17.688  1.00  0.00     0.036 H 
ATOM   1495  HB2 PRO A 102      17.874  14.404  18.187  1.00  0.00     0.036 H 
ATOM   1496  CG  PRO A 102      19.142  15.983  19.081  1.00 14.03    -0.048 C 
ATOM   1497  HG1 PRO A 102      20.006  15.779  18.407  1.00  0.00     0.035 H 
ATOM   1498  HG2 PRO A 102      19.236  17.093  19.037  1.00  0.00     0.035 H 
ATOM   1499  CD  PRO A 102      19.252  15.386  20.460  1.00 14.42    -0.001 C 
ATOM   1500  HD1 PRO A 102      20.023  15.853  21.116  1.00  0.00     0.064 H 
ATOM   1501  HD2 PRO A 102      19.689  14.361  20.497  1.00  0.00     0.064 H 
ATOM   1502  N   TRP A 103      14.694  14.737  19.306  1.00 10.17    -0.346 N 
ATOM   1503  HN  TRP A 103      14.506  15.679  18.962  1.00  0.00     0.163 HD
ATOM   1504  CA  TRP A 103      13.669  13.707  19.188  1.00 10.10     0.093 C 
ATOM   1505  HA  TRP A 103      13.792  12.910  19.958  1.00  0.00     0.088 H 
ATOM   1506  C   TRP A 103      14.046  13.211  17.789  1.00 10.56     0.243 C 
ATOM   1507  O   TRP A 103      13.894  13.934  16.802  1.00 10.80    -0.271 OA
ATOM   1508  CB  TRP A 103      12.264  14.318  19.219  1.00  8.24    -0.012 C 
ATOM   1509  HB1 TRP A 103      12.114  15.004  18.353  1.00  0.00     0.044 H 
ATOM   1510  HB2 TRP A 103      12.171  15.050  20.055  1.00  0.00     0.044 H 
ATOM   1511  CG  TRP A 103      11.161  13.294  19.284  1.00  9.20    -0.028 A 
ATOM   1512  CD1 TRP A 103      11.170  12.104  19.970  1.00  9.52    -0.015 A 
ATOM   1513  HD1 TRP A 103      12.015  11.729  20.571  1.00  0.00     0.112 H 
ATOM   1514  CD2 TRP A 103       9.878  13.379  18.653  1.00 10.27    -0.002 A 
ATOM   1515  NE1 TRP A 103       9.973  11.447  19.800  1.00  7.62    -0.365 N 
ATOM   1516  HE1 TRP A 103       9.729  10.543  20.205  1.00  0.00     0.165 HD
ATOM   1517  CE2 TRP A 103       9.162  12.207  18.996  1.00 10.74     0.042 A 
ATOM   1518  CE3 TRP A 103       9.261  14.335  17.828  1.00  9.92    -0.070 A 
ATOM   1519  HE3 TRP A 103       9.792  15.259  17.544  1.00  0.00     0.084 H 
ATOM   1520  CZ2 TRP A 103       7.858  11.963  18.540  1.00 10.35    -0.056 A 
ATOM   1521  HZ2 TRP A 103       7.318  11.043  18.819  1.00  0.00     0.086 H 
ATOM   1522  CZ3 TRP A 103       7.964  14.092  17.375  1.00 10.26    -0.082 A 
ATOM   1523  HZ3 TRP A 103       7.467  14.833  16.727  1.00  0.00     0.083 H 
ATOM   1524  CH2 TRP A 103       7.279  12.911  17.734  1.00  9.25    -0.081 A 
ATOM   1525  HH2 TRP A 103       6.255  12.746  17.358  1.00  0.00     0.083 H 
ATOM   1526  N   PRO A 104      14.578  11.981  17.694  1.00 10.85    -0.337 N 
ATOM   1527  CA  PRO A 104      15.019  11.358  16.440  1.00 11.47     0.091 C 
ATOM   1528  HA  PRO A 104      15.682  12.083  15.913  1.00  0.00     0.087 H 
ATOM   1529  C   PRO A 104      13.958  10.895  15.452  1.00 11.06     0.241 C 
ATOM   1530  O   PRO A 104      13.838   9.705  15.185  1.00 12.07    -0.271 OA
ATOM   1531  CB  PRO A 104      15.887  10.203  16.932  1.00 12.04    -0.036 C 
ATOM   1532  HB1 PRO A 104      16.955  10.460  17.125  1.00  0.00     0.036 H 
ATOM   1533  HB2 PRO A 104      16.107   9.417  16.172  1.00  0.00     0.036 H 
ATOM   1534  CG  PRO A 104      15.115   9.735  18.131  1.00 12.93    -0.048 C 
ATOM   1535  HG1 PRO A 104      14.259   9.060  17.898  1.00  0.00     0.035 H 
ATOM   1536  HG2 PRO A 104      15.659   9.009  18.779  1.00  0.00     0.035 H 
ATOM   1537  CD  PRO A 104      14.726  11.039  18.824  1.00 10.92    -0.001 C 
ATOM   1538  HD1 PRO A 104      13.834  10.965  19.489  1.00  0.00     0.064 H 
ATOM   1539  HD2 PRO A 104      15.432  11.373  19.620  1.00  0.00     0.064 H 
ATOM   1540  N   VAL A 105      13.211  11.838  14.895  1.00 11.90    -0.346 N 
ATOM   1541  HN  VAL A 105      13.372  12.813  15.147  1.00  0.00     0.163 HD
ATOM   1542  CA  VAL A 105      12.165  11.516  13.931  1.00 12.19     0.092 C 
ATOM   1543  HA  VAL A 105      12.211  10.426  13.699  1.00  0.00     0.088 H 
ATOM   1544  C   VAL A 105      12.367  12.301  12.647  1.00 13.10     0.241 C 
ATOM   1545  O   VAL A 105      12.647  13.507  12.678  1.00 12.07    -0.271 OA
ATOM   1546  CB  VAL A 105      10.754  11.852  14.489  1.00 12.74    -0.033 C 
ATOM   1547  HB  VAL A 105      10.546  11.193  15.364  1.00  0.00     0.042 H 
ATOM   1548  CG1 VAL A 105      10.709  13.292  14.940  1.00 16.07    -0.071 C 
ATOM   1549 1HG1 VAL A 105       9.697  13.533  15.340  1.00  0.00     0.028 H 
ATOM   1550 2HG1 VAL A 105      11.017  13.994  14.130  1.00  0.00     0.028 H 
ATOM   1551 3HG1 VAL A 105      11.516  13.526  15.673  1.00  0.00     0.028 H 
ATOM   1552  CG2 VAL A 105       9.694  11.612  13.430  1.00 13.81    -0.071 C 
ATOM   1553 1HG2 VAL A 105       8.682  11.853  13.830  1.00  0.00     0.028 H 
ATOM   1554 2HG2 VAL A 105       9.743  10.576  13.022  1.00  0.00     0.028 H 
ATOM   1555 3HG2 VAL A 105       9.912  12.171  12.490  1.00  0.00     0.028 H 
ATOM   1556  N   ALA A 106      12.211  11.616  11.518  1.00 11.57    -0.346 N 
ATOM   1557  HN  ALA A 106      11.990  10.621  11.565  1.00  0.00     0.163 HD
ATOM   1558  CA  ALA A 106      12.348  12.253  10.216  1.00 10.99     0.086 C 
ATOM   1559  HA  ALA A 106      12.112  13.338  10.319  1.00  0.00     0.086 H 
ATOM   1560  C   ALA A 106      11.363  11.626   9.244  1.00 10.09     0.240 C 
ATOM   1561  O   ALA A 106      11.151  10.414   9.256  1.00 10.85    -0.271 OA
ATOM   1562  CB  ALA A 106      13.781  12.105   9.691  1.00 10.13    -0.049 C 
ATOM   1563  HB1 ALA A 106      13.886  12.593   8.694  1.00  0.00     0.030 H 
ATOM   1564  HB2 ALA A 106      14.104  11.038   9.666  1.00  0.00     0.030 H 
ATOM   1565  HB3 ALA A 106      14.531  12.490  10.421  1.00  0.00     0.030 H 
ATOM   1566  N   LEU A 107      10.750  12.459   8.413  1.00  9.69    -0.346 N 
ATOM   1567  HN  LEU A 107      10.946  13.458   8.471  1.00  0.00     0.163 HD
ATOM   1568  CA  LEU A 107       9.805  11.975   7.423  1.00 10.55     0.089 C 
ATOM   1569  HA  LEU A 107       9.443  10.963   7.721  1.00  0.00     0.087 H 
ATOM   1570  C   LEU A 107      10.513  11.882   6.078  1.00 11.37     0.241 C 
ATOM   1571  O   LEU A 107      11.165  12.834   5.643  1.00 11.69    -0.271 OA
ATOM   1572  CB  LEU A 107       8.610  12.928   7.307  1.00 10.97    -0.035 C 
ATOM   1573  HB1 LEU A 107       7.971  12.616   6.448  1.00  0.00     0.037 H 
ATOM   1574  HB2 LEU A 107       8.965  13.924   6.952  1.00  0.00     0.037 H 
ATOM   1575  CG  LEU A 107       7.733  13.116   8.551  1.00 10.57    -0.059 C 
ATOM   1576  HG  LEU A 107       8.374  13.455   9.398  1.00  0.00     0.038 H 
ATOM   1577  CD1 LEU A 107       6.678  14.174   8.278  1.00 13.16    -0.073 C 
ATOM   1578 1HD1 LEU A 107       7.160  15.141   8.003  1.00  0.00     0.028 H 
ATOM   1579 2HD1 LEU A 107       5.974  14.290   9.135  1.00  0.00     0.028 H 
ATOM   1580 3HD1 LEU A 107       5.946  13.841   7.506  1.00  0.00     0.028 H 
ATOM   1581  CD2 LEU A 107       7.078  11.801   8.925  1.00 10.70    -0.073 C 
ATOM   1582 1HD2 LEU A 107       7.852  11.024   9.125  1.00  0.00     0.028 H 
ATOM   1583 2HD2 LEU A 107       6.346  11.468   8.153  1.00  0.00     0.028 H 
ATOM   1584 3HD2 LEU A 107       6.374  11.917   9.782  1.00  0.00     0.028 H 
ATOM   1585  N   TYR A 108      10.413  10.725   5.433  1.00 11.62    -0.346 N 
ATOM   1586  HN  TYR A 108       9.902   9.953   5.861  1.00  0.00     0.163 HD
ATOM   1587  CA  TYR A 108      11.024  10.545   4.123  1.00 12.70     0.093 C 
ATOM   1588  HA  TYR A 108      11.658  11.431   3.888  1.00  0.00     0.088 H 
ATOM   1589  C   TYR A 108       9.884  10.471   3.133  1.00 13.06     0.241 C 
ATOM   1590  O   TYR A 108       9.210   9.449   3.002  1.00 13.84    -0.271 OA
ATOM   1591  CB  TYR A 108      11.886   9.284   4.086  1.00 12.86    -0.014 C 
ATOM   1592  HB1 TYR A 108      11.337   8.406   4.499  1.00  0.00     0.043 H 
ATOM   1593  HB2 TYR A 108      12.032   8.924   3.041  1.00  0.00     0.043 H 
ATOM   1594  CG  TYR A 108      13.207   9.483   4.787  1.00 14.61    -0.056 A 
ATOM   1595  CD1 TYR A 108      13.275   9.578   6.176  1.00 16.65    -0.074 A 
ATOM   1596  HD1 TYR A 108      12.356   9.456   6.773  1.00  0.00     0.084 H 
ATOM   1597  CD2 TYR A 108      14.385   9.633   4.061  1.00 15.60    -0.074 A 
ATOM   1598  HD2 TYR A 108      14.357   9.553   2.961  1.00  0.00     0.084 H 
ATOM   1599  CE1 TYR A 108      14.487   9.825   6.824  1.00 18.20    -0.051 A 
ATOM   1600  HE1 TYR A 108      14.524   9.898   7.924  1.00  0.00     0.087 H 
ATOM   1601  CE2 TYR A 108      15.598   9.882   4.698  1.00 16.49    -0.051 A 
ATOM   1602  HE2 TYR A 108      16.520  10.003   4.105  1.00  0.00     0.087 H 
ATOM   1603  CZ  TYR A 108      15.642   9.977   6.075  1.00 18.20     0.065 A 
ATOM   1604  OH  TYR A 108      16.834  10.244   6.705  1.00 22.66    -0.361 OA
ATOM   1605  HH  TYR A 108      17.626  10.348   6.191  1.00  0.00     0.217 HD
ATOM   1606  N   LEU A 109       9.674  11.589   2.449  1.00 12.69    -0.346 N 
ATOM   1607  HN  LEU A 109      10.302  12.379   2.599  1.00  0.00     0.163 HD
ATOM   1608  CA  LEU A 109       8.589  11.735   1.497  1.00 13.28     0.089 C 
ATOM   1609  HA  LEU A 109       7.891  10.875   1.622  1.00  0.00     0.087 H 
ATOM   1610  C   LEU A 109       9.055  11.772   0.047  1.00 14.34     0.241 C 
ATOM   1611  O   LEU A 109      10.129  12.285  -0.265  1.00 15.76    -0.271 OA
ATOM   1612  CB  LEU A 109       7.831  13.025   1.818  1.00 12.54    -0.035 C 
ATOM   1613  HB1 LEU A 109       6.925  13.103   1.173  1.00  0.00     0.037 H 
ATOM   1614  HB2 LEU A 109       8.410  13.906   1.455  1.00  0.00     0.037 H 
ATOM   1615  CG  LEU A 109       7.444  13.224   3.291  1.00 12.86    -0.059 C 
ATOM   1616  HG  LEU A 109       8.356  13.105   3.921  1.00  0.00     0.038 H 
ATOM   1617  CD1 LEU A 109       6.890  14.625   3.491  1.00 11.27    -0.073 C 
ATOM   1618 1HD1 LEU A 109       7.638  15.395   3.189  1.00  0.00     0.028 H 
ATOM   1619 2HD1 LEU A 109       6.535  14.782   4.536  1.00  0.00     0.028 H 
ATOM   1620 3HD1 LEU A 109       5.919  14.764   2.961  1.00  0.00     0.028 H 
ATOM   1621  CD2 LEU A 109       6.420  12.170   3.704  1.00 12.57    -0.073 C 
ATOM   1622 1HD2 LEU A 109       6.826  11.142   3.557  1.00  0.00     0.028 H 
ATOM   1623 2HD2 LEU A 109       5.449  12.309   3.174  1.00  0.00     0.028 H 
ATOM   1624 3HD2 LEU A 109       6.065  12.327   4.749  1.00  0.00     0.028 H 
ATOM   1625  N   THR A 110       8.243  11.218  -0.842  1.00 12.64    -0.344 N 
ATOM   1626  HN  THR A 110       7.378  10.777  -0.531  1.00  0.00     0.163 HD
ATOM   1627  CA  THR A 110       8.577  11.235  -2.257  1.00 12.36     0.114 C 
ATOM   1628  HA  THR A 110       9.269  12.088  -2.447  1.00  0.00     0.091 H 
ATOM   1629  C   THR A 110       7.290  11.470  -3.047  1.00 11.77     0.245 C 
ATOM   1630  O   THR A 110       6.231  10.932  -2.713  1.00 10.20    -0.271 OA
ATOM   1631  CB  THR A 110       9.281   9.923  -2.696  1.00 13.63     0.060 C 
ATOM   1632  HB  THR A 110      10.084   9.678  -1.962  1.00  0.00     0.086 H 
ATOM   1633  OG1 THR A 110       9.872  10.115  -3.987  1.00 13.71    -0.393 OA
ATOM   1634  HG1 THR A 110      10.487  10.838  -3.948  1.00  0.00     0.210 HD
ATOM   1635  CG2 THR A 110       8.297   8.766  -2.759  1.00 14.18    -0.050 C 
ATOM   1636 1HG2 THR A 110       7.837   8.617  -1.754  1.00  0.00     0.031 H 
ATOM   1637 2HG2 THR A 110       8.766   7.834  -3.151  1.00  0.00     0.031 H 
ATOM   1638 3HG2 THR A 110       7.531   8.906  -3.557  1.00  0.00     0.031 H 
ATOM   1639  N   PRO A 111       7.360  12.301  -4.094  1.00 12.18    -0.337 N 
ATOM   1640  CA  PRO A 111       6.157  12.574  -4.887  1.00 12.74     0.091 C 
ATOM   1641  HA  PRO A 111       5.398  13.079  -4.245  1.00  0.00     0.087 H 
ATOM   1642  C   PRO A 111       5.539  11.328  -5.515  1.00 13.47     0.241 C 
ATOM   1643  O   PRO A 111       6.249  10.434  -5.985  1.00 13.41    -0.271 OA
ATOM   1644  CB  PRO A 111       6.656  13.558  -5.951  1.00 11.74    -0.036 C 
ATOM   1645  HB1 PRO A 111       5.875  14.251  -6.341  1.00  0.00     0.036 H 
ATOM   1646  HB2 PRO A 111       6.899  13.091  -6.934  1.00  0.00     0.036 H 
ATOM   1647  CG  PRO A 111       7.816  14.241  -5.282  1.00 11.36    -0.048 C 
ATOM   1648  HG1 PRO A 111       7.542  15.095  -4.619  1.00  0.00     0.035 H 
ATOM   1649  HG2 PRO A 111       8.467  14.839  -5.962  1.00  0.00     0.035 H 
ATOM   1650  CD  PRO A 111       8.506  13.087  -4.587  1.00 11.67    -0.001 C 
ATOM   1651  HD1 PRO A 111       9.232  12.521  -5.217  1.00  0.00     0.064 H 
ATOM   1652  HD2 PRO A 111       9.249  13.379  -3.809  1.00  0.00     0.064 H 
ATOM   1653  N   VAL A 112       4.211  11.264  -5.514  1.00 12.41    -0.346 N 
ATOM   1654  HN  VAL A 112       3.666  12.004  -5.072  1.00  0.00     0.163 HD
ATOM   1655  CA  VAL A 112       3.536  10.142  -6.142  1.00 12.48     0.092 C 
ATOM   1656  HA  VAL A 112       4.063   9.195  -5.880  1.00  0.00     0.088 H 
ATOM   1657  C   VAL A 112       3.651  10.394  -7.649  1.00 12.53     0.241 C 
ATOM   1658  O   VAL A 112       3.942  11.517  -8.078  1.00 12.32    -0.271 OA
ATOM   1659  CB  VAL A 112       2.054  10.048  -5.705  1.00 11.88    -0.033 C 
ATOM   1660  HB  VAL A 112       1.571   9.202  -6.248  1.00  0.00     0.042 H 
ATOM   1661  CG1 VAL A 112       1.986   9.775  -4.212  1.00 11.50    -0.071 C 
ATOM   1662 1HG1 VAL A 112       2.532   8.834  -3.970  1.00  0.00     0.028 H 
ATOM   1663 2HG1 VAL A 112       0.936   9.756  -3.838  1.00  0.00     0.028 H 
ATOM   1664 3HG1 VAL A 112       2.357  10.639  -3.612  1.00  0.00     0.028 H 
ATOM   1665  CG2 VAL A 112       1.309  11.332  -6.035  1.00 11.12    -0.071 C 
ATOM   1666 1HG2 VAL A 112       1.359  11.532  -7.131  1.00  0.00     0.028 H 
ATOM   1667 2HG2 VAL A 112       1.680  12.196  -5.435  1.00  0.00     0.028 H 
ATOM   1668 3HG2 VAL A 112       0.259  11.313  -5.661  1.00  0.00     0.028 H 
ATOM   1669  N   SER A 113       3.442   9.350  -8.442  1.00 14.16    -0.344 N 
ATOM   1670  HN  SER A 113       3.197   8.455  -8.019  1.00  0.00     0.163 HD
ATOM   1671  CA  SER A 113       3.549   9.434  -9.897  1.00 17.92     0.109 C 
ATOM   1672  HA  SER A 113       4.631   9.536 -10.145  1.00  0.00     0.090 H 
ATOM   1673  C   SER A 113       2.819  10.607 -10.552  1.00 17.12     0.243 C 
ATOM   1674  O   SER A 113       3.357  11.261 -11.445  1.00 17.18    -0.271 OA
ATOM   1675  CB  SER A 113       3.060   8.122 -10.520  1.00 20.83     0.044 C 
ATOM   1676  HB1 SER A 113       2.956   8.205 -11.627  1.00  0.00     0.077 H 
ATOM   1677  HB2 SER A 113       1.994   7.917 -10.266  1.00  0.00     0.077 H 
ATOM   1678  OG  SER A 113       3.905   7.043 -10.151  1.00 26.67    -0.398 OA
ATOM   1679  HG  SER A 113       3.602   6.230 -10.537  1.00  0.00     0.209 HD
ATOM   1680  N   SER A 114       1.599  10.871 -10.105  1.00 17.21    -0.344 N 
ATOM   1681  HN  SER A 114       1.217  10.306  -9.347  1.00  0.00     0.163 HD
ATOM   1682  CA  SER A 114       0.786  11.945 -10.664  1.00 18.81     0.109 C 
ATOM   1683  HA  SER A 114       1.045  12.046 -11.744  1.00  0.00     0.090 H 
ATOM   1684  C   SER A 114       0.983  13.307 -10.004  1.00 17.58     0.243 C 
ATOM   1685  O   SER A 114       0.267  14.260 -10.317  1.00 18.65    -0.271 OA
ATOM   1686  CB  SER A 114      -0.684  11.557 -10.567  1.00 19.06     0.044 C 
ATOM   1687  HB1 SER A 114      -1.353  12.340 -10.994  1.00  0.00     0.077 H 
ATOM   1688  HB2 SER A 114      -0.945  10.725 -11.262  1.00  0.00     0.077 H 
ATOM   1689  OG  SER A 114      -1.011  11.252  -9.224  1.00 22.16    -0.398 OA
ATOM   1690  HG  SER A 114      -1.928  11.010  -9.164  1.00  0.00     0.209 HD
ATOM   1691  N   ALA A 115       1.937  13.407  -9.085  1.00 16.18    -0.346 N 
ATOM   1692  HN  ALA A 115       2.499  12.589  -8.848  1.00  0.00     0.163 HD
ATOM   1693  CA  ALA A 115       2.188  14.679  -8.411  1.00 15.74     0.086 C 
ATOM   1694  HA  ALA A 115       1.234  15.048  -7.967  1.00  0.00     0.086 H 
ATOM   1695  C   ALA A 115       2.697  15.708  -9.420  1.00 15.63     0.240 C 
ATOM   1696  O   ALA A 115       3.500  15.385 -10.297  1.00 16.27    -0.271 OA
ATOM   1697  CB  ALA A 115       3.214  14.490  -7.295  1.00 14.67    -0.049 C 
ATOM   1698  HB1 ALA A 115       3.406  15.461  -6.781  1.00  0.00     0.030 H 
ATOM   1699  HB2 ALA A 115       4.155  14.023  -7.669  1.00  0.00     0.030 H 
ATOM   1700  HB3 ALA A 115       2.909  13.692  -6.579  1.00  0.00     0.030 H 
ATOM   1701  N   GLY A 116       2.231  16.945  -9.298  1.00 14.70    -0.351 N 
ATOM   1702  HN  GLY A 116       1.565  17.169  -8.559  1.00  0.00     0.163 HD
ATOM   1703  CA  GLY A 116       2.670  17.978 -10.216  1.00 14.92     0.069 C 
ATOM   1704  HA1 GLY A 116       3.769  17.918 -10.395  1.00  0.00     0.078 H 
ATOM   1705  HA2 GLY A 116       2.311  17.776 -11.252  1.00  0.00     0.078 H 
ATOM   1706  C   GLY A 116       2.265  19.361  -9.756  1.00 15.54     0.235 C 
ATOM   1707  O   GLY A 116       1.208  19.528  -9.150  1.00 18.04    -0.272 OA
ATOM   1708  N   GLY A 117       3.106  20.353 -10.038  1.00 15.13    -0.351 N 
ATOM   1709  HN  GLY A 117       3.974  20.153 -10.535  1.00  0.00     0.163 HD
ATOM   1710  CA  GLY A 117       2.800  21.720  -9.644  1.00 13.02     0.069 C 
ATOM   1711  HA1 GLY A 117       3.312  22.456 -10.306  1.00  0.00     0.078 H 
ATOM   1712  HA2 GLY A 117       1.741  21.981  -9.877  1.00  0.00     0.078 H 
ATOM   1713  C   GLY A 117       3.121  21.975  -8.186  1.00 13.40     0.236 C 
ATOM   1714  O   GLY A 117       4.043  21.374  -7.635  1.00 13.68    -0.272 OA
ATOM   1715  N   VAL A 118       2.374  22.873  -7.554  1.00 13.17    -0.346 N 
ATOM   1716  HN  VAL A 118       1.635  23.362  -8.059  1.00  0.00     0.163 HD
ATOM   1717  CA  VAL A 118       2.602  23.166  -6.144  1.00 12.48     0.092 C 
ATOM   1718  HA  VAL A 118       3.697  23.240  -5.949  1.00  0.00     0.088 H 
ATOM   1719  C   VAL A 118       2.018  21.993  -5.356  1.00 11.88     0.241 C 
ATOM   1720  O   VAL A 118       0.810  21.936  -5.108  1.00 12.61    -0.271 OA
ATOM   1721  CB  VAL A 118       1.911  24.484  -5.734  1.00 13.81    -0.033 C 
ATOM   1722  HB  VAL A 118       0.807  24.348  -5.817  1.00  0.00     0.042 H 
ATOM   1723  CG1 VAL A 118       2.252  24.825  -4.286  1.00 11.56    -0.071 C 
ATOM   1724 1HG1 VAL A 118       1.941  24.005  -3.598  1.00  0.00     0.028 H 
ATOM   1725 2HG1 VAL A 118       1.816  25.805  -3.981  1.00  0.00     0.028 H 
ATOM   1726 3HG1 VAL A 118       3.332  25.075  -4.166  1.00  0.00     0.028 H 
ATOM   1727  CG2 VAL A 118       2.336  25.607  -6.676  1.00 12.04    -0.071 C 
ATOM   1728 1HG2 VAL A 118       2.087  25.358  -7.734  1.00  0.00     0.028 H 
ATOM   1729 2HG2 VAL A 118       3.416  25.857  -6.556  1.00  0.00     0.028 H 
ATOM   1730 3HG2 VAL A 118       1.900  26.587  -6.371  1.00  0.00     0.028 H 
ATOM   1731  N   ALA A 119       2.884  21.056  -4.977  1.00  9.98    -0.346 N 
ATOM   1732  HN  ALA A 119       3.871  21.180  -5.201  1.00  0.00     0.163 HD
ATOM   1733  CA  ALA A 119       2.472  19.856  -4.252  1.00 10.93     0.086 C 
ATOM   1734  HA  ALA A 119       1.513  19.503  -4.697  1.00  0.00     0.086 H 
ATOM   1735  C   ALA A 119       2.235  20.092  -2.766  1.00 10.68     0.240 C 
ATOM   1736  O   ALA A 119       1.544  19.311  -2.102  1.00 10.79    -0.271 OA
ATOM   1737  CB  ALA A 119       3.506  18.756  -4.447  1.00 11.08    -0.049 C 
ATOM   1738  HB1 ALA A 119       3.192  17.840  -3.894  1.00  0.00     0.030 H 
ATOM   1739  HB2 ALA A 119       4.531  19.088  -4.160  1.00  0.00     0.030 H 
ATOM   1740  HB3 ALA A 119       3.700  18.549  -5.525  1.00  0.00     0.030 H 
ATOM   1741  N   ILE A 120       2.831  21.166  -2.255  1.00 10.65    -0.346 N 
ATOM   1742  HN  ILE A 120       3.410  21.738  -2.869  1.00  0.00     0.163 HD
ATOM   1743  CA  ILE A 120       2.696  21.565  -0.859  1.00  9.96     0.092 C 
ATOM   1744  HA  ILE A 120       1.759  21.136  -0.433  1.00  0.00     0.088 H 
ATOM   1745  C   ILE A 120       2.619  23.083  -0.847  1.00 10.98     0.241 C 
ATOM   1746  O   ILE A 120       3.488  23.750  -1.405  1.00 12.40    -0.271 OA
ATOM   1747  CB  ILE A 120       3.907  21.126  -0.005  1.00  9.71    -0.030 C 
ATOM   1748  HB  ILE A 120       4.839  21.515  -0.477  1.00  0.00     0.043 H 
ATOM   1749  CG1 ILE A 120       3.981  19.597   0.047  1.00  9.34    -0.063 C 
ATOM   1750 1HG1 ILE A 120       3.030  19.172   0.446  1.00  0.00     0.033 H 
ATOM   1751 2HG1 ILE A 120       3.961  19.169  -0.982  1.00  0.00     0.033 H 
ATOM   1752  CG2 ILE A 120       3.786  21.712   1.406  1.00  9.92    -0.071 C 
ATOM   1753 1HG2 ILE A 120       3.732  22.825   1.368  1.00  0.00     0.028 H 
ATOM   1754 2HG2 ILE A 120       4.609  21.361   2.071  1.00  0.00     0.028 H 
ATOM   1755 3HG2 ILE A 120       2.924  21.276   1.962  1.00  0.00     0.028 H 
ATOM   1756  CD1 ILE A 120       5.169  19.063   0.823  1.00 10.47    -0.076 C 
ATOM   1757 1HD1 ILE A 120       5.223  17.950   0.861  1.00  0.00     0.027 H 
ATOM   1758 2HD1 ILE A 120       5.189  19.491   1.852  1.00  0.00     0.027 H 
ATOM   1759 3HD1 ILE A 120       6.120  19.488   0.424  1.00  0.00     0.027 H 
ATOM   1760  N   LYS A 121       1.577  23.622  -0.219  1.00 12.09    -0.346 N 
ATOM   1761  HN  LYS A 121       0.895  23.008   0.226  1.00  0.00     0.163 HD
ATOM   1762  CA  LYS A 121       1.383  25.069  -0.149  1.00 13.34     0.089 C 
ATOM   1763  HA  LYS A 121       1.819  25.529  -1.067  1.00  0.00     0.087 H 
ATOM   1764  C   LYS A 121       2.050  25.696   1.068  1.00 12.83     0.241 C 
ATOM   1765  O   LYS A 121       1.988  25.151   2.171  1.00 12.41    -0.271 OA
ATOM   1766  CB  LYS A 121      -0.109  25.418  -0.092  1.00 16.24    -0.038 C 
ATOM   1767  HB1 LYS A 121      -0.236  26.515   0.062  1.00  0.00     0.036 H 
ATOM   1768  HB2 LYS A 121      -0.553  25.030   0.854  1.00  0.00     0.036 H 
ATOM   1769  CG  LYS A 121      -0.941  24.964  -1.276  1.00 21.89    -0.061 C 
ATOM   1770  HG1 LYS A 121      -0.438  25.199  -2.243  1.00  0.00     0.033 H 
ATOM   1771  HG2 LYS A 121      -0.962  23.852  -1.359  1.00  0.00     0.033 H 
ATOM   1772  CD  LYS A 121      -2.342  25.545  -1.221  1.00 26.46    -0.043 C 
ATOM   1773  HD1 LYS A 121      -2.352  26.613  -1.542  1.00  0.00     0.035 H 
ATOM   1774  HD2 LYS A 121      -2.686  25.677  -0.169  1.00  0.00     0.035 H 
ATOM   1775  CE  LYS A 121      -3.337  24.707  -2.034  1.00 32.02     0.080 C 
ATOM   1776  HE1 LYS A 121      -3.927  25.352  -2.726  1.00  0.00     0.075 H 
ATOM   1777  HE2 LYS A 121      -2.805  24.075  -2.783  1.00  0.00     0.075 H 
ATOM   1778  NZ  LYS A 121      -4.246  23.870  -1.174  1.00 32.37    -0.079 N 
ATOM   1779  HZ1 LYS A 121      -4.908  23.313  -1.715  1.00  0.00     0.274 HD
ATOM   1780  HZ2 LYS A 121      -4.733  24.448  -0.489  1.00  0.00     0.274 HD
ATOM   1781  HZ3 LYS A 121      -3.706  23.280  -0.541  1.00  0.00     0.274 HD
ATOM   1782  N   ALA A 122       2.666  26.856   0.864  1.00 11.10    -0.346 N 
ATOM   1783  HN  ALA A 122       2.689  27.248  -0.078  1.00  0.00     0.163 HD
ATOM   1784  CA  ALA A 122       3.310  27.583   1.952  1.00 10.66     0.086 C 
ATOM   1785  HA  ALA A 122       4.177  26.994   2.333  1.00  0.00     0.086 H 
ATOM   1786  C   ALA A 122       2.289  27.773   3.073  1.00 10.46     0.240 C 
ATOM   1787  O   ALA A 122       1.105  28.021   2.811  1.00 10.54    -0.271 OA
ATOM   1788  CB  ALA A 122       3.797  28.949   1.452  1.00  8.81    -0.049 C 
ATOM   1789  HB1 ALA A 122       4.542  28.810   0.634  1.00  0.00     0.030 H 
ATOM   1790  HB2 ALA A 122       4.197  29.579   2.280  1.00  0.00     0.030 H 
ATOM   1791  HB3 ALA A 122       2.952  29.607   1.141  1.00  0.00     0.030 H 
ATOM   1792  N   GLY A 123       2.746  27.629   4.315  1.00 10.64    -0.351 N 
ATOM   1793  HN  GLY A 123       3.726  27.388   4.462  1.00  0.00     0.163 HD
ATOM   1794  CA  GLY A 123       1.878  27.808   5.466  1.00 11.41     0.069 C 
ATOM   1795  HA1 GLY A 123       1.307  28.759   5.350  1.00  0.00     0.078 H 
ATOM   1796  HA2 GLY A 123       2.501  28.043   6.361  1.00  0.00     0.078 H 
ATOM   1797  C   GLY A 123       0.913  26.687   5.811  1.00 11.43     0.236 C 
ATOM   1798  O   GLY A 123       0.231  26.762   6.831  1.00 11.93    -0.272 OA
ATOM   1799  N   SER A 124       0.851  25.643   4.990  1.00  9.69    -0.344 N 
ATOM   1800  HN  SER A 124       1.456  25.612   4.169  1.00  0.00     0.163 HD
ATOM   1801  CA  SER A 124      -0.071  24.541   5.248  1.00  9.20     0.109 C 
ATOM   1802  HA  SER A 124      -1.001  24.977   5.683  1.00  0.00     0.090 H 
ATOM   1803  C   SER A 124       0.445  23.487   6.229  1.00  8.59     0.243 C 
ATOM   1804  O   SER A 124       1.652  23.297   6.398  1.00  8.95    -0.271 OA
ATOM   1805  CB  SER A 124      -0.457  23.852   3.930  1.00  9.55     0.044 C 
ATOM   1806  HB1 SER A 124      -1.308  23.146   4.073  1.00  0.00     0.077 H 
ATOM   1807  HB2 SER A 124      -0.941  24.566   3.224  1.00  0.00     0.077 H 
ATOM   1808  OG  SER A 124       0.656  23.208   3.334  1.00  8.92    -0.398 OA
ATOM   1809  HG  SER A 124       0.417  22.782   2.519  1.00  0.00     0.209 HD
ATOM   1810  N   LEU A 125      -0.495  22.806   6.876  1.00  8.63    -0.346 N 
ATOM   1811  HN  LEU A 125      -1.475  23.036   6.709  1.00  0.00     0.163 HD
ATOM   1812  CA  LEU A 125      -0.171  21.739   7.818  1.00  8.80     0.089 C 
ATOM   1813  HA  LEU A 125       0.696  22.035   8.453  1.00  0.00     0.087 H 
ATOM   1814  C   LEU A 125       0.184  20.514   6.975  1.00  9.65     0.241 C 
ATOM   1815  O   LEU A 125      -0.597  20.113   6.105  1.00  9.61    -0.271 OA
ATOM   1816  CB  LEU A 125      -1.384  21.425   8.692  1.00  8.90    -0.035 C 
ATOM   1817  HB1 LEU A 125      -2.285  21.290   8.049  1.00  0.00     0.037 H 
ATOM   1818  HB2 LEU A 125      -1.678  22.335   9.266  1.00  0.00     0.037 H 
ATOM   1819  CG  LEU A 125      -1.251  20.233   9.648  1.00  7.87    -0.059 C 
ATOM   1820  HG  LEU A 125      -0.909  19.341   9.072  1.00  0.00     0.038 H 
ATOM   1821  CD1 LEU A 125      -0.229  20.548  10.728  1.00  9.21    -0.073 C 
ATOM   1822 1HD1 LEU A 125       0.764  20.768  10.272  1.00  0.00     0.028 H 
ATOM   1823 2HD1 LEU A 125      -0.165  19.735  11.489  1.00  0.00     0.028 H 
ATOM   1824 3HD1 LEU A 125      -0.571  21.373  11.395  1.00  0.00     0.028 H 
ATOM   1825  CD2 LEU A 125      -2.614  19.931  10.274  1.00  8.06    -0.073 C 
ATOM   1826 1HD2 LEU A 125      -3.364  19.700   9.482  1.00  0.00     0.028 H 
ATOM   1827 2HD2 LEU A 125      -2.956  20.756  10.941  1.00  0.00     0.028 H 
ATOM   1828 3HD2 LEU A 125      -2.550  19.118  11.035  1.00  0.00     0.028 H 
ATOM   1829  N   ILE A 126       1.356  19.928   7.213  1.00  7.97    -0.346 N 
ATOM   1830  HN  ILE A 126       1.971  20.297   7.938  1.00  0.00     0.163 HD
ATOM   1831  CA  ILE A 126       1.763  18.759   6.440  1.00  8.81     0.092 C 
ATOM   1832  HA  ILE A 126       1.046  18.645   5.594  1.00  0.00     0.088 H 
ATOM   1833  C   ILE A 126       1.732  17.467   7.254  1.00  8.99     0.241 C 
ATOM   1834  O   ILE A 126       1.648  16.374   6.687  1.00 10.81    -0.271 OA
ATOM   1835  CB  ILE A 126       3.191  18.922   5.833  1.00  8.85    -0.030 C 
ATOM   1836  HB  ILE A 126       3.444  17.992   5.272  1.00  0.00     0.043 H 
ATOM   1837  CG1 ILE A 126       4.224  19.114   6.942  1.00  8.57    -0.063 C 
ATOM   1838 1HG1 ILE A 126       4.055  20.077   7.477  1.00  0.00     0.033 H 
ATOM   1839 2HG1 ILE A 126       4.041  18.402   7.780  1.00  0.00     0.033 H 
ATOM   1840  CG2 ILE A 126       3.216  20.093   4.862  1.00  8.68    -0.071 C 
ATOM   1841 1HG2 ILE A 126       2.462  19.953   4.053  1.00  0.00     0.028 H 
ATOM   1842 2HG2 ILE A 126       4.237  20.265   4.449  1.00  0.00     0.028 H 
ATOM   1843 3HG2 ILE A 126       3.081  21.067   5.387  1.00  0.00     0.028 H 
ATOM   1844  CD1 ILE A 126       5.660  19.014   6.455  1.00 10.40    -0.076 C 
ATOM   1845 1HD1 ILE A 126       6.414  19.154   7.264  1.00  0.00     0.027 H 
ATOM   1846 2HD1 ILE A 126       5.843  19.726   5.617  1.00  0.00     0.027 H 
ATOM   1847 3HD1 ILE A 126       5.829  18.051   5.920  1.00  0.00     0.027 H 
ATOM   1848  N   ALA A 127       1.794  17.588   8.576  1.00  7.38    -0.346 N 
ATOM   1849  HN  ALA A 127       1.851  18.516   8.996  1.00  0.00     0.163 HD
ATOM   1850  CA  ALA A 127       1.782  16.411   9.430  1.00  8.49     0.086 C 
ATOM   1851  HA  ALA A 127       0.939  15.755   9.111  1.00  0.00     0.086 H 
ATOM   1852  C   ALA A 127       1.590  16.754  10.897  1.00  9.31     0.240 C 
ATOM   1853  O   ALA A 127       1.836  17.880  11.330  1.00 10.18    -0.271 OA
ATOM   1854  CB  ALA A 127       3.090  15.632   9.256  1.00  7.76    -0.049 C 
ATOM   1855  HB1 ALA A 127       3.081  14.730   9.911  1.00  0.00     0.030 H 
ATOM   1856  HB2 ALA A 127       3.986  16.271   9.435  1.00  0.00     0.030 H 
ATOM   1857  HB3 ALA A 127       3.286  15.374   8.189  1.00  0.00     0.030 H 
ATOM   1858  N   VAL A 128       1.128  15.769  11.654  1.00 10.04    -0.346 N 
ATOM   1859  HN  VAL A 128       0.889  14.880  11.214  1.00  0.00     0.163 HD
ATOM   1860  CA  VAL A 128       0.950  15.912  13.090  1.00  9.50     0.092 C 
ATOM   1861  HA  VAL A 128       1.456  16.839  13.446  1.00  0.00     0.088 H 
ATOM   1862  C   VAL A 128       1.636  14.688  13.676  1.00  9.68     0.241 C 
ATOM   1863  O   VAL A 128       1.278  13.547  13.359  1.00  9.34    -0.271 OA
ATOM   1864  CB  VAL A 128      -0.539  15.934  13.497  1.00  9.45    -0.033 C 
ATOM   1865  HB  VAL A 128      -1.041  15.021  13.101  1.00  0.00     0.042 H 
ATOM   1866  CG1 VAL A 128      -0.663  15.956  15.016  1.00  9.35    -0.071 C 
ATOM   1867 1HG1 VAL A 128      -0.172  15.051  15.445  1.00  0.00     0.028 H 
ATOM   1868 2HG1 VAL A 128      -1.722  16.058  15.350  1.00  0.00     0.028 H 
ATOM   1869 3HG1 VAL A 128      -0.264  16.899  15.457  1.00  0.00     0.028 H 
ATOM   1870  CG2 VAL A 128      -1.208  17.167  12.912  1.00 11.43    -0.071 C 
ATOM   1871 1HG2 VAL A 128      -1.117  17.151  11.801  1.00  0.00     0.028 H 
ATOM   1872 2HG2 VAL A 128      -0.809  18.110  13.353  1.00  0.00     0.028 H 
ATOM   1873 3HG2 VAL A 128      -2.267  17.269  13.246  1.00  0.00     0.028 H 
ATOM   1874  N   LEU A 129       2.654  14.934  14.493  1.00  8.47    -0.346 N 
ATOM   1875  HN  LEU A 129       2.909  15.902  14.691  1.00  0.00     0.163 HD
ATOM   1876  CA  LEU A 129       3.413  13.863  15.111  1.00  9.72     0.089 C 
ATOM   1877  HA  LEU A 129       3.058  12.883  14.715  1.00  0.00     0.087 H 
ATOM   1878  C   LEU A 129       3.194  13.908  16.615  1.00  9.88     0.241 C 
ATOM   1879  O   LEU A 129       3.407  14.942  17.255  1.00  8.69    -0.271 OA
ATOM   1880  CB  LEU A 129       4.900  14.032  14.785  1.00 10.10    -0.035 C 
ATOM   1881  HB1 LEU A 129       5.339  14.870  15.375  1.00  0.00     0.037 H 
ATOM   1882  HB2 LEU A 129       5.492  13.182  15.198  1.00  0.00     0.037 H 
ATOM   1883  CG  LEU A 129       5.189  14.215  13.292  1.00 11.76    -0.059 C 
ATOM   1884  HG  LEU A 129       4.573  15.063  12.911  1.00  0.00     0.038 H 
ATOM   1885  CD1 LEU A 129       6.661  14.555  13.091  1.00 11.24    -0.073 C 
ATOM   1886 1HD1 LEU A 129       6.941  15.478  13.650  1.00  0.00     0.028 H 
ATOM   1887 2HD1 LEU A 129       6.919  14.637  12.009  1.00  0.00     0.028 H 
ATOM   1888 3HD1 LEU A 129       7.320  13.697  13.359  1.00  0.00     0.028 H 
ATOM   1889  CD2 LEU A 129       4.807  12.956  12.529  1.00 10.39    -0.073 C 
ATOM   1890 1HD2 LEU A 129       3.730  12.707  12.676  1.00  0.00     0.028 H 
ATOM   1891 2HD2 LEU A 129       5.466  12.098  12.797  1.00  0.00     0.028 H 
ATOM   1892 3HD2 LEU A 129       5.065  13.038  11.447  1.00  0.00     0.028 H 
ATOM   1893  N   ILE A 130       2.757  12.787  17.177  1.00  9.26    -0.346 N 
ATOM   1894  HN  ILE A 130       2.602  11.960  16.600  1.00  0.00     0.163 HD
ATOM   1895  CA  ILE A 130       2.497  12.725  18.607  1.00  9.36     0.092 C 
ATOM   1896  HA  ILE A 130       2.445  13.769  18.995  1.00  0.00     0.088 H 
ATOM   1897  C   ILE A 130       3.580  11.992  19.373  1.00  9.57     0.241 C 
ATOM   1898  O   ILE A 130       3.816  10.800  19.165  1.00  9.46    -0.271 OA
ATOM   1899  CB  ILE A 130       1.154  12.035  18.910  1.00 11.51    -0.030 C 
ATOM   1900  HB  ILE A 130       1.181  11.005  18.484  1.00  0.00     0.043 H 
ATOM   1901  CG1 ILE A 130       0.015  12.810  18.238  1.00 11.91    -0.063 C 
ATOM   1902 1HG1 ILE A 130       0.205  12.911  17.144  1.00  0.00     0.033 H 
ATOM   1903 2HG1 ILE A 130       0.045  13.884  18.536  1.00  0.00     0.033 H 
ATOM   1904  CG2 ILE A 130       0.964  11.930  20.425  1.00  9.69    -0.071 C 
ATOM   1905 1HG2 ILE A 130       1.793  11.366  20.914  1.00  0.00     0.028 H 
ATOM   1906 2HG2 ILE A 130      -0.029  11.489  20.678  1.00  0.00     0.028 H 
ATOM   1907 3HG2 ILE A 130       0.833  12.937  20.886  1.00  0.00     0.028 H 
ATOM   1908  CD1 ILE A 130      -1.361  12.231  18.485  1.00 14.85    -0.076 C 
ATOM   1909 1HD1 ILE A 130      -2.190  12.795  17.996  1.00  0.00     0.027 H 
ATOM   1910 2HD1 ILE A 130      -1.551  12.130  19.579  1.00  0.00     0.027 H 
ATOM   1911 3HD1 ILE A 130      -1.391  11.157  18.187  1.00  0.00     0.027 H 
ATOM   1912  N   LEU A 131       4.240  12.725  20.258  1.00  9.62    -0.346 N 
ATOM   1913  HN  LEU A 131       4.005  13.713  20.352  1.00  0.00     0.163 HD
ATOM   1914  CA  LEU A 131       5.286  12.172  21.099  1.00  9.78     0.089 C 
ATOM   1915  HA  LEU A 131       5.751  11.284  20.611  1.00  0.00     0.087 H 
ATOM   1916  C   LEU A 131       4.583  11.766  22.391  1.00 11.91     0.241 C 
ATOM   1917  O   LEU A 131       3.904  12.587  23.012  1.00 11.24    -0.271 OA
ATOM   1918  CB  LEU A 131       6.344  13.247  21.377  1.00  9.10    -0.035 C 
ATOM   1919  HB1 LEU A 131       5.831  14.149  21.785  1.00  0.00     0.037 H 
ATOM   1920  HB2 LEU A 131       6.724  13.629  20.401  1.00  0.00     0.037 H 
ATOM   1921  CG  LEU A 131       7.545  12.926  22.272  1.00 10.11    -0.059 C 
ATOM   1922  HG  LEU A 131       7.954  11.930  21.982  1.00  0.00     0.038 H 
ATOM   1923  CD1 LEU A 131       8.620  13.982  22.055  1.00 10.18    -0.073 C 
ATOM   1924 1HD1 LEU A 131       9.494  13.748  22.706  1.00  0.00     0.028 H 
ATOM   1925 2HD1 LEU A 131       8.237  15.017  22.213  1.00  0.00     0.028 H 
ATOM   1926 3HD1 LEU A 131       8.905  14.084  20.982  1.00  0.00     0.028 H 
ATOM   1927  CD2 LEU A 131       7.129  12.880  23.739  1.00 10.17    -0.073 C 
ATOM   1928 1HD2 LEU A 131       8.003  12.646  24.390  1.00  0.00     0.028 H 
ATOM   1929 2HD2 LEU A 131       6.287  12.169  23.907  1.00  0.00     0.028 H 
ATOM   1930 3HD2 LEU A 131       6.620  13.821  24.053  1.00  0.00     0.028 H 
ATOM   1931  N   ARG A 132       4.715  10.501  22.779  1.00  9.87    -0.346 N 
ATOM   1932  HN  ARG A 132       5.266   9.857  22.212  1.00  0.00     0.163 HD
ATOM   1933  CA  ARG A 132       4.084  10.021  24.003  1.00 10.86     0.089 C 
ATOM   1934  HA  ARG A 132       3.401  10.809  24.398  1.00  0.00     0.087 H 
ATOM   1935  C   ARG A 132       5.173   9.747  25.020  1.00  9.87     0.241 C 
ATOM   1936  O   ARG A 132       6.130   9.025  24.734  1.00  8.71    -0.271 OA
ATOM   1937  CB  ARG A 132       3.283   8.746  23.737  1.00  9.99    -0.036 C 
ATOM   1938  HB1 ARG A 132       3.935   7.957  23.294  1.00  0.00     0.036 H 
ATOM   1939  HB2 ARG A 132       2.572   8.898  22.891  1.00  0.00     0.036 H 
ATOM   1940  CG  ARG A 132       2.553   8.213  24.962  1.00 11.46    -0.048 C 
ATOM   1941  HG1 ARG A 132       1.840   8.961  25.381  1.00  0.00     0.035 H 
ATOM   1942  HG2 ARG A 132       3.230   8.120  25.843  1.00  0.00     0.035 H 
ATOM   1943  CD  ARG A 132       1.868   6.899  24.632  1.00 10.31     0.009 C 
ATOM   1944  HD1 ARG A 132       1.184   7.014  23.759  1.00  0.00     0.064 H 
ATOM   1945  HD2 ARG A 132       2.592   6.169  24.200  1.00  0.00     0.064 H 
ATOM   1946  NE  ARG A 132       1.165   6.323  25.773  1.00 10.54    -0.227 N 
ATOM   1947  HE  ARG A 132       1.121   6.866  26.636  1.00  0.00     0.177 HD
ATOM   1948  CZ  ARG A 132       0.579   5.131  25.751  1.00 10.29     0.665 C 
ATOM   1949  NH1 ARG A 132       0.622   4.398  24.647  1.00 11.27    -0.235 N 
ATOM   1950 1HH1 ARG A 132       1.107   4.750  23.822  1.00  0.00     0.174 HD
ATOM   1951 2HH1 ARG A 132       0.172   3.483  24.630  1.00  0.00     0.174 HD
ATOM   1952  NH2 ARG A 132      -0.051   4.674  26.822  1.00 10.75    -0.235 N 
ATOM   1953 1HH2 ARG A 132      -0.084   5.238  27.671  1.00  0.00     0.174 HD
ATOM   1954 2HH2 ARG A 132      -0.501   3.759  26.805  1.00  0.00     0.174 HD
ATOM   1955  N   GLN A 133       5.022  10.330  26.203  1.00  9.01    -0.346 N 
ATOM   1956  HN  GLN A 133       4.193  10.899  26.375  1.00  0.00     0.163 HD
ATOM   1957  CA  GLN A 133       6.008  10.178  27.260  1.00  9.76     0.090 C 
ATOM   1958  HA  GLN A 133       6.832   9.537  26.869  1.00  0.00     0.087 H 
ATOM   1959  C   GLN A 133       5.470   9.525  28.528  1.00 10.65     0.241 C 
ATOM   1960  O   GLN A 133       4.448   9.939  29.077  1.00 10.30    -0.271 OA
ATOM   1961  CB  GLN A 133       6.601  11.550  27.600  1.00  9.50    -0.030 C 
ATOM   1962  HB1 GLN A 133       5.783  12.287  27.776  1.00  0.00     0.037 H 
ATOM   1963  HB2 GLN A 133       7.077  11.996  26.695  1.00  0.00     0.037 H 
ATOM   1964  CG  GLN A 133       7.581  11.568  28.769  1.00 10.90     0.011 C 
ATOM   1965  HG1 GLN A 133       8.515  12.113  28.500  1.00  0.00     0.047 H 
ATOM   1966  HG2 GLN A 133       8.009  10.554  28.948  1.00  0.00     0.047 H 
ATOM   1967  CD  GLN A 133       6.966  12.133  30.040  1.00 10.15     0.215 C 
ATOM   1968  OE1 GLN A 133       6.232  13.118  29.997  1.00 10.47    -0.274 OA
ATOM   1969  NE2 GLN A 133       7.279  11.521  31.179  1.00 10.75    -0.370 N 
ATOM   1970 1HE2 GLN A 133       7.888  10.704  31.215  1.00  0.00     0.159 HD
ATOM   1971 2HE2 GLN A 133       6.867  11.900  32.031  1.00  0.00     0.159 HD
ATOM   1972  N   THR A 134       6.161   8.482  28.970  1.00 10.21    -0.344 N 
ATOM   1973  HN  THR A 134       6.964   8.157  28.431  1.00  0.00     0.163 HD
ATOM   1974  CA  THR A 134       5.809   7.789  30.198  1.00 10.07     0.113 C 
ATOM   1975  HA  THR A 134       5.103   8.416  30.792  1.00  0.00     0.091 H 
ATOM   1976  C   THR A 134       7.118   7.627  30.964  1.00 10.38     0.243 C 
ATOM   1977  O   THR A 134       8.156   8.150  30.539  1.00 10.51    -0.271 OA
ATOM   1978  CB  THR A 134       5.168   6.411  29.918  1.00 10.10     0.060 C 
ATOM   1979  HB  THR A 134       5.039   5.866  30.882  1.00  0.00     0.086 H 
ATOM   1980  OG1 THR A 134       6.018   5.645  29.058  1.00 11.21    -0.393 OA
ATOM   1981  HG1 THR A 134       5.624   4.798  28.886  1.00  0.00     0.210 HD
ATOM   1982  CG2 THR A 134       3.798   6.590  29.257  1.00 10.51    -0.050 C 
ATOM   1983 1HG2 THR A 134       3.336   5.596  29.055  1.00  0.00     0.031 H 
ATOM   1984 2HG2 THR A 134       3.858   7.216  28.337  1.00  0.00     0.031 H 
ATOM   1985 3HG2 THR A 134       3.128   7.247  29.859  1.00  0.00     0.031 H 
ATOM   1986  N   ASN A 135       7.083   6.924  32.089  1.00  9.35    -0.345 N 
ATOM   1987  HN  ASN A 135       6.202   6.518  32.405  1.00  0.00     0.163 HD
ATOM   1988  CA  ASN A 135       8.294   6.728  32.877  1.00 11.34     0.097 C 
ATOM   1989  HA  ASN A 135       9.160   6.627  32.182  1.00  0.00     0.088 H 
ATOM   1990  C   ASN A 135       8.203   5.467  33.732  1.00 12.76     0.241 C 
ATOM   1991  O   ASN A 135       7.226   4.724  33.654  1.00 11.47    -0.271 OA
ATOM   1992  CB  ASN A 135       8.531   7.939  33.783  1.00 10.49     0.036 C 
ATOM   1993  HB1 ASN A 135       8.732   8.857  33.183  1.00  0.00     0.051 H 
ATOM   1994  HB2 ASN A 135       9.507   7.857  34.316  1.00  0.00     0.051 H 
ATOM   1995  CG  ASN A 135       7.390   8.163  34.761  1.00  9.42     0.217 C 
ATOM   1996  OD1 ASN A 135       6.859   7.208  35.334  1.00  8.97    -0.274 OA
ATOM   1997  ND2 ASN A 135       7.017   9.426  34.969  1.00  9.19    -0.370 N 
ATOM   1998 1HD2 ASN A 135       6.251   9.576  35.626  1.00  0.00     0.159 HD
ATOM   1999 2HD2 ASN A 135       7.456  10.215  34.495  1.00  0.00     0.159 HD
ATOM   2000  N   ASN A 136       9.230   5.240  34.548  1.00 12.80    -0.346 N 
ATOM   2001  HN  ASN A 136      10.011   5.896  34.554  1.00  0.00     0.163 HD
ATOM   2002  CA  ASN A 136       9.273   4.080  35.435  1.00 13.35     0.097 C 
ATOM   2003  HA  ASN A 136       8.455   3.374  35.161  1.00  0.00     0.088 H 
ATOM   2004  C   ASN A 136       9.071   4.558  36.871  1.00 15.00     0.241 C 
ATOM   2005  O   ASN A 136       9.437   3.868  37.829  1.00 15.36    -0.271 OA
ATOM   2006  CB  ASN A 136      10.631   3.365  35.306  1.00 12.34     0.036 C 
ATOM   2007  HB1 ASN A 136      10.803   3.022  34.259  1.00  0.00     0.051 H 
ATOM   2008  HB2 ASN A 136      10.611   2.376  35.820  1.00  0.00     0.051 H 
ATOM   2009  CG  ASN A 136      11.804   4.217  35.803  1.00 12.61     0.217 C 
ATOM   2010  OD1 ASN A 136      11.669   5.423  36.017  1.00 12.47    -0.274 OA
ATOM   2011  ND2 ASN A 136      12.962   3.586  35.985  1.00 13.26    -0.370 N 
ATOM   2012 1HD2 ASN A 136      13.074   2.588  35.808  1.00  0.00     0.159 HD
ATOM   2013 2HD2 ASN A 136      13.743   4.153  36.316  1.00  0.00     0.159 HD
ATOM   2014  N   TYR A 137       8.456   5.731  37.008  1.00 13.34    -0.346 N 
ATOM   2015  HN  TYR A 137       8.125   6.214  36.173  1.00  0.00     0.163 HD
ATOM   2016  CA  TYR A 137       8.239   6.349  38.312  1.00 14.02     0.093 C 
ATOM   2017  HA  TYR A 137       8.825   5.768  39.062  1.00  0.00     0.088 H 
ATOM   2018  C   TYR A 137       6.786   6.400  38.798  1.00 13.14     0.241 C 
ATOM   2019  O   TYR A 137       6.499   6.034  39.941  1.00 14.16    -0.271 OA
ATOM   2020  CB  TYR A 137       8.812   7.760  38.274  1.00 16.06    -0.014 C 
ATOM   2021  HB1 TYR A 137       8.297   8.363  37.490  1.00  0.00     0.043 H 
ATOM   2022  HB2 TYR A 137       9.847   7.744  37.859  1.00  0.00     0.043 H 
ATOM   2023  CG  TYR A 137       8.792   8.494  39.593  1.00 19.98    -0.056 A 
ATOM   2024  CD1 TYR A 137       9.631   8.111  40.641  1.00 21.25    -0.074 A 
ATOM   2025  HD1 TYR A 137      10.285   7.231  40.519  1.00  0.00     0.084 H 
ATOM   2026  CD2 TYR A 137       7.968   9.603  39.780  1.00 20.51    -0.074 A 
ATOM   2027  HD2 TYR A 137       7.293   9.918  38.967  1.00  0.00     0.084 H 
ATOM   2028  CE1 TYR A 137       9.655   8.825  41.842  1.00 22.72    -0.051 A 
ATOM   2029  HE1 TYR A 137      10.326   8.514  42.660  1.00  0.00     0.087 H 
ATOM   2030  CE2 TYR A 137       7.981  10.322  40.975  1.00 21.62    -0.051 A 
ATOM   2031  HE2 TYR A 137       7.322  11.197  41.104  1.00  0.00     0.087 H 
ATOM   2032  CZ  TYR A 137       8.828   9.929  41.999  1.00 22.45     0.065 A 
ATOM   2033  OH  TYR A 137       8.859  10.650  43.173  1.00 25.07    -0.361 OA
ATOM   2034  HH  TYR A 137       9.440  10.381  43.875  1.00  0.00     0.217 HD
ATOM   2035  N   ASN A 138       5.877   6.866  37.946  1.00 10.63    -0.346 N 
ATOM   2036  HN  ASN A 138       6.171   7.159  37.014  1.00  0.00     0.163 HD
ATOM   2037  CA  ASN A 138       4.463   6.968  38.315  1.00 10.42     0.097 C 
ATOM   2038  HA  ASN A 138       4.250   6.183  39.078  1.00  0.00     0.088 H 
ATOM   2039  C   ASN A 138       3.548   6.722  37.120  1.00 10.09     0.241 C 
ATOM   2040  O   ASN A 138       3.987   6.187  36.106  1.00 10.21    -0.271 OA
ATOM   2041  CB  ASN A 138       4.176   8.341  38.953  1.00 11.10     0.036 C 
ATOM   2042  HB1 ASN A 138       4.695   8.440  39.935  1.00  0.00     0.051 H 
ATOM   2043  HB2 ASN A 138       3.118   8.406  39.298  1.00  0.00     0.051 H 
ATOM   2044  CG  ASN A 138       4.521   9.506  38.037  1.00 11.73     0.217 C 
ATOM   2045  OD1 ASN A 138       4.702  10.638  38.496  1.00 14.03    -0.274 OA
ATOM   2046  ND2 ASN A 138       4.604   9.240  36.742  1.00  9.07    -0.370 N 
ATOM   2047 1HD2 ASN A 138       4.454   8.305  36.363  1.00  0.00     0.159 HD
ATOM   2048 2HD2 ASN A 138       4.835  10.021  36.128  1.00  0.00     0.159 HD
ATOM   2049  N   SER A 139       2.280   7.115  37.239  1.00 10.46    -0.344 N 
ATOM   2050  HN  SER A 139       1.983   7.581  38.096  1.00  0.00     0.163 HD
ATOM   2051  CA  SER A 139       1.304   6.896  36.172  1.00 10.20     0.109 C 
ATOM   2052  HA  SER A 139       1.525   5.904  35.713  1.00  0.00     0.090 H 
ATOM   2053  C   SER A 139       1.308   7.932  35.050  1.00 11.71     0.243 C 
ATOM   2054  O   SER A 139       0.449   7.891  34.165  1.00 12.47    -0.271 OA
ATOM   2055  CB  SER A 139      -0.102   6.826  36.762  1.00 10.01     0.044 C 
ATOM   2056  HB1 SER A 139      -0.231   5.939  37.426  1.00  0.00     0.077 H 
ATOM   2057  HB2 SER A 139      -0.864   6.566  35.991  1.00  0.00     0.077 H 
ATOM   2058  OG  SER A 139      -0.415   8.032  37.427  1.00 10.15    -0.398 OA
ATOM   2059  HG  SER A 139      -1.290   7.988  37.794  1.00  0.00     0.209 HD
ATOM   2060  N   ASP A 140       2.264   8.856  35.071  1.00 10.82    -0.345 N 
ATOM   2061  HN  ASP A 140       2.961   8.848  35.816  1.00  0.00     0.163 HD
ATOM   2062  CA  ASP A 140       2.322   9.883  34.033  1.00 10.54     0.098 C 
ATOM   2063  HA  ASP A 140       1.425  10.538  34.132  1.00  0.00     0.088 H 
ATOM   2064  C   ASP A 140       2.321   9.270  32.639  1.00  9.67     0.241 C 
ATOM   2065  O   ASP A 140       3.129   8.401  32.336  1.00 10.73    -0.271 OA
ATOM   2066  CB  ASP A 140       3.571  10.745  34.194  1.00 10.86     0.043 C 
ATOM   2067  HB1 ASP A 140       3.812  11.279  33.245  1.00  0.00     0.052 H 
ATOM   2068  HB2 ASP A 140       4.484  10.111  34.283  1.00  0.00     0.052 H 
ATOM   2069  CG  ASP A 140       3.471  11.718  35.354  1.00 12.24     0.175 C 
ATOM   2070  OD1 ASP A 140       4.459  12.444  35.582  1.00 12.05    -0.648 OA
ATOM   2071  OD2 ASP A 140       2.420  11.762  36.034  1.00 10.82    -0.648 OA
ATOM   2072  N   ASP A 141       1.401   9.737  31.801  1.00 10.52    -0.345 N 
ATOM   2073  HN  ASP A 141       0.758  10.453  32.138  1.00  0.00     0.163 HD
ATOM   2074  CA  ASP A 141       1.265   9.277  30.422  1.00  9.92     0.098 C 
ATOM   2075  HA  ASP A 141       2.244   8.917  30.028  1.00  0.00     0.088 H 
ATOM   2076  C   ASP A 141       0.805  10.527  29.670  1.00 10.27     0.241 C 
ATOM   2077  O   ASP A 141      -0.392  10.823  29.600  1.00  8.49    -0.271 OA
ATOM   2078  CB  ASP A 141       0.207   8.171  30.342  1.00  9.93     0.043 C 
ATOM   2079  HB1 ASP A 141       0.298   7.468  31.202  1.00  0.00     0.052 H 
ATOM   2080  HB2 ASP A 141      -0.811   8.576  30.547  1.00  0.00     0.052 H 
ATOM   2081  CG  ASP A 141       0.239   7.425  29.025  1.00 11.38     0.175 C 
ATOM   2082  OD1 ASP A 141       0.633   8.028  28.004  1.00 10.99    -0.648 OA
ATOM   2083  OD2 ASP A 141      -0.146   6.236  29.010  1.00 11.67    -0.648 OA
ATOM   2084  N   PHE A 142       1.767  11.257  29.113  1.00 10.63    -0.346 N 
ATOM   2085  HN  PHE A 142       2.730  10.925  29.164  1.00  0.00     0.163 HD
ATOM   2086  CA  PHE A 142       1.489  12.519  28.430  1.00  9.62     0.093 C 
ATOM   2087  HA  PHE A 142       0.415  12.768  28.594  1.00  0.00     0.088 H 
ATOM   2088  C   PHE A 142       1.749  12.539  26.932  1.00 10.45     0.241 C 
ATOM   2089  O   PHE A 142       2.619  11.832  26.429  1.00 11.47    -0.271 OA
ATOM   2090  CB  PHE A 142       2.331  13.628  29.067  1.00 10.22    -0.014 C 
ATOM   2091  HB1 PHE A 142       2.137  14.603  28.563  1.00  0.00     0.043 H 
ATOM   2092  HB2 PHE A 142       3.408  13.494  28.813  1.00  0.00     0.043 H 
ATOM   2093  CG  PHE A 142       2.153  13.760  30.557  1.00  9.36    -0.056 A 
ATOM   2094  CD1 PHE A 142       3.266  13.820  31.395  1.00  8.10    -0.077 A 
ATOM   2095  HD1 PHE A 142       4.277  13.739  30.961  1.00  0.00     0.084 H 
ATOM   2096  CD2 PHE A 142       0.880  13.862  31.120  1.00  8.92    -0.077 A 
ATOM   2097  HD2 PHE A 142      -0.010  13.813  30.470  1.00  0.00     0.084 H 
ATOM   2098  CE1 PHE A 142       3.120  13.982  32.780  1.00  6.23    -0.082 A 
ATOM   2099  HE1 PHE A 142       4.011  14.028  33.429  1.00  0.00     0.083 H 
ATOM   2100  CE2 PHE A 142       0.721  14.025  32.499  1.00  8.64    -0.082 A 
ATOM   2101  HE2 PHE A 142      -0.290  14.107  32.932  1.00  0.00     0.083 H 
ATOM   2102  CZ  PHE A 142       1.849  14.084  33.331  1.00  9.27    -0.083 A 
ATOM   2103  HZ  PHE A 142       1.727  14.211  34.420  1.00  0.00     0.083 H 
ATOM   2104  N   GLN A 143       1.004  13.384  26.229  1.00  9.45    -0.346 N 
ATOM   2105  HN  GLN A 143       0.299  13.945  26.708  1.00  0.00     0.163 HD
ATOM   2106  CA  GLN A 143       1.171  13.527  24.791  1.00  8.97     0.090 C 
ATOM   2107  HA  GLN A 143       1.909  12.770  24.437  1.00  0.00     0.087 H 
ATOM   2108  C   GLN A 143       1.691  14.917  24.454  1.00  9.72     0.241 C 
ATOM   2109  O   GLN A 143       1.163  15.927  24.933  1.00  9.51    -0.271 OA
ATOM   2110  CB  GLN A 143      -0.155  13.302  24.063  1.00 10.22    -0.030 C 
ATOM   2111  HB1 GLN A 143      -0.930  14.008  24.441  1.00  0.00     0.037 H 
ATOM   2112  HB2 GLN A 143      -0.081  13.648  23.005  1.00  0.00     0.037 H 
ATOM   2113  CG  GLN A 143      -0.670  11.871  24.118  1.00 11.84     0.011 C 
ATOM   2114  HG1 GLN A 143       0.107  11.147  23.777  1.00  0.00     0.047 H 
ATOM   2115  HG2 GLN A 143      -0.785  11.522  25.171  1.00  0.00     0.047 H 
ATOM   2116  CD  GLN A 143      -1.955  11.704  23.341  1.00 15.25     0.215 C 
ATOM   2117  OE1 GLN A 143      -2.877  12.508  23.476  1.00 18.64    -0.274 OA
ATOM   2118  NE2 GLN A 143      -2.031  10.656  22.526  1.00 14.54    -0.370 N 
ATOM   2119 1HE2 GLN A 143      -2.898  10.543  22.001  1.00  0.00     0.159 HD
ATOM   2120 2HE2 GLN A 143      -1.267   9.990  22.414  1.00  0.00     0.159 HD
ATOM   2121  N   PHE A 144       2.757  14.948  23.659  1.00  9.00    -0.346 N 
ATOM   2122  HN  PHE A 144       3.174  14.064  23.368  1.00  0.00     0.163 HD
ATOM   2123  CA  PHE A 144       3.356  16.189  23.185  1.00  8.28     0.093 C 
ATOM   2124  HA  PHE A 144       2.881  17.066  23.682  1.00  0.00     0.088 H 
ATOM   2125  C   PHE A 144       3.032  16.181  21.688  1.00  8.50     0.241 C 
ATOM   2126  O   PHE A 144       3.669  15.475  20.909  1.00  7.42    -0.271 OA
ATOM   2127  CB  PHE A 144       4.873  16.186  23.434  1.00  7.61    -0.014 C 
ATOM   2128  HB1 PHE A 144       5.345  15.285  22.977  1.00  0.00     0.043 H 
ATOM   2129  HB2 PHE A 144       5.372  16.982  22.834  1.00  0.00     0.043 H 
ATOM   2130  CG  PHE A 144       5.247  16.303  24.891  1.00  7.92    -0.056 A 
ATOM   2131  CD1 PHE A 144       5.016  15.250  25.774  1.00  8.37    -0.077 A 
ATOM   2132  HD1 PHE A 144       4.586  14.307  25.396  1.00  0.00     0.084 H 
ATOM   2133  CD2 PHE A 144       5.795  17.487  25.389  1.00  8.09    -0.077 A 
ATOM   2134  HD2 PHE A 144       5.986  18.328  24.701  1.00  0.00     0.084 H 
ATOM   2135  CE1 PHE A 144       5.321  15.372  27.132  1.00  8.13    -0.082 A 
ATOM   2136  HE1 PHE A 144       5.132  14.530  27.818  1.00  0.00     0.083 H 
ATOM   2137  CE2 PHE A 144       6.105  17.623  26.747  1.00  6.40    -0.082 A 
ATOM   2138  HE2 PHE A 144       6.536  18.565  27.125  1.00  0.00     0.083 H 
ATOM   2139  CZ  PHE A 144       5.866  16.562  27.619  1.00  6.82    -0.083 A 
ATOM   2140  HZ  PHE A 144       6.107  16.662  28.691  1.00  0.00     0.083 H 
ATOM   2141  N   VAL A 145       2.008  16.943  21.310  1.00  8.73    -0.346 N 
ATOM   2142  HN  VAL A 145       1.528  17.503  22.014  1.00  0.00     0.163 HD
ATOM   2143  CA  VAL A 145       1.547  17.008  19.930  1.00  7.97     0.092 C 
ATOM   2144  HA  VAL A 145       1.723  16.012  19.460  1.00  0.00     0.088 H 
ATOM   2145  C   VAL A 145       2.284  18.054  19.108  1.00  8.01     0.241 C 
ATOM   2146  O   VAL A 145       2.236  19.249  19.409  1.00  8.81    -0.271 OA
ATOM   2147  CB  VAL A 145       0.020  17.300  19.884  1.00  7.84    -0.033 C 
ATOM   2148  HB  VAL A 145      -0.167  18.303  20.333  1.00  0.00     0.042 H 
ATOM   2149  CG1 VAL A 145      -0.468  17.311  18.440  1.00  8.08    -0.071 C 
ATOM   2150 1HG1 VAL A 145      -1.563  17.520  18.407  1.00  0.00     0.028 H 
ATOM   2151 2HG1 VAL A 145      -0.207  16.369  17.904  1.00  0.00     0.028 H 
ATOM   2152 3HG1 VAL A 145       0.112  18.024  17.809  1.00  0.00     0.028 H 
ATOM   2153  CG2 VAL A 145      -0.729  16.253  20.696  1.00  8.58    -0.071 C 
ATOM   2154 1HG2 VAL A 145      -1.824  16.462  20.663  1.00  0.00     0.028 H 
ATOM   2155 2HG2 VAL A 145      -0.347  16.181  21.741  1.00  0.00     0.028 H 
ATOM   2156 3HG2 VAL A 145      -0.490  15.215  20.365  1.00  0.00     0.028 H 
ATOM   2157  N   TRP A 146       2.969  17.597  18.067  1.00  7.69    -0.346 N 
ATOM   2158  HN  TRP A 146       2.964  16.597  17.866  1.00  0.00     0.163 HD
ATOM   2159  CA  TRP A 146       3.728  18.492  17.205  1.00  8.96     0.093 C 
ATOM   2160  HA  TRP A 146       3.797  19.486  17.705  1.00  0.00     0.088 H 
ATOM   2161  C   TRP A 146       3.043  18.680  15.861  1.00  8.78     0.241 C 
ATOM   2162  O   TRP A 146       2.897  17.730  15.085  1.00  9.03    -0.271 OA
ATOM   2163  CB  TRP A 146       5.151  17.957  16.996  1.00  8.09    -0.012 C 
ATOM   2164  HB1 TRP A 146       5.144  17.057  16.338  1.00  0.00     0.044 H 
ATOM   2165  HB2 TRP A 146       5.745  18.649  16.354  1.00  0.00     0.044 H 
ATOM   2166  CG  TRP A 146       5.868  17.673  18.281  1.00  8.23    -0.028 A 
ATOM   2167  CD1 TRP A 146       6.008  16.458  18.895  1.00  7.50    -0.015 A 
ATOM   2168  HD1 TRP A 146       5.640  15.500  18.490  1.00  0.00     0.112 H 
ATOM   2169  CD2 TRP A 146       6.487  18.632  19.145  1.00  9.55    -0.002 A 
ATOM   2170  NE1 TRP A 146       6.673  16.603  20.089  1.00 10.07    -0.365 N 
ATOM   2171  HE1 TRP A 146       6.901  15.849  20.736  1.00  0.00     0.165 HD
ATOM   2172  CE2 TRP A 146       6.980  17.929  20.268  1.00  8.62     0.042 A 
ATOM   2173  CE3 TRP A 146       6.671  20.023  19.083  1.00  8.74    -0.070 A 
ATOM   2174  HE3 TRP A 146       6.298  20.601  18.221  1.00  0.00     0.084 H 
ATOM   2175  CZ2 TRP A 146       7.646  18.567  21.322  1.00  9.97    -0.056 A 
ATOM   2176  HZ2 TRP A 146       8.022  17.999  22.189  1.00  0.00     0.086 H 
ATOM   2177  CZ3 TRP A 146       7.332  20.658  20.128  1.00  8.04    -0.082 A 
ATOM   2178  HZ3 TRP A 146       7.482  21.750  20.091  1.00  0.00     0.083 H 
ATOM   2179  CH2 TRP A 146       7.813  19.929  21.234  1.00  7.88    -0.081 A 
ATOM   2180  HH2 TRP A 146       8.335  20.462  22.046  1.00  0.00     0.083 H 
ATOM   2181  N   ASN A 147       2.616  19.910  15.595  1.00  7.86    -0.346 N 
ATOM   2182  HN  ASN A 147       2.760  20.647  16.285  1.00  0.00     0.163 HD
ATOM   2183  CA  ASN A 147       1.948  20.231  14.343  1.00  9.53     0.097 C 
ATOM   2184  HA  ASN A 147       1.522  19.299  13.904  1.00  0.00     0.088 H 
ATOM   2185  C   ASN A 147       2.993  20.800  13.394  1.00  9.91     0.241 C 
ATOM   2186  O   ASN A 147       3.517  21.889  13.613  1.00 10.36    -0.271 OA
ATOM   2187  CB  ASN A 147       0.820  21.232  14.593  1.00 10.02     0.036 C 
ATOM   2188  HB1 ASN A 147       0.324  21.526  13.639  1.00  0.00     0.051 H 
ATOM   2189  HB2 ASN A 147       1.224  22.226  14.897  1.00  0.00     0.051 H 
ATOM   2190  CG  ASN A 147      -0.193  20.718  15.603  1.00  9.52     0.217 C 
ATOM   2191  OD1 ASN A 147      -0.682  19.599  15.484  1.00 11.17    -0.274 OA
ATOM   2192  ND2 ASN A 147      -0.509  21.535  16.603  1.00  9.89    -0.370 N 
ATOM   2193 1HD2 ASN A 147      -1.189  21.190  17.281  1.00  0.00     0.159 HD
ATOM   2194 2HD2 ASN A 147      -0.102  22.465  16.702  1.00  0.00     0.159 HD
ATOM   2195  N   ILE A 148       3.290  20.046  12.342  1.00  9.13    -0.346 N 
ATOM   2196  HN  ILE A 148       2.789  19.168  12.206  1.00  0.00     0.163 HD
ATOM   2197  CA  ILE A 148       4.310  20.434  11.376  1.00  9.79     0.092 C 
ATOM   2198  HA  ILE A 148       5.061  21.066  11.905  1.00  0.00     0.088 H 
ATOM   2199  C   ILE A 148       3.757  21.241  10.208  1.00  9.07     0.241 C 
ATOM   2200  O   ILE A 148       2.944  20.749   9.420  1.00  9.22    -0.271 OA
ATOM   2201  CB  ILE A 148       5.039  19.187  10.825  1.00  8.82    -0.030 C 
ATOM   2202  HB  ILE A 148       4.382  18.686  10.076  1.00  0.00     0.043 H 
ATOM   2203  CG1 ILE A 148       5.332  18.202  11.968  1.00  9.53    -0.063 C 
ATOM   2204 1HG1 ILE A 148       5.862  17.302  11.578  1.00  0.00     0.033 H 
ATOM   2205 2HG1 ILE A 148       4.387  17.729  12.324  1.00  0.00     0.033 H 
ATOM   2206  CG2 ILE A 148       6.334  19.602  10.146  1.00  8.96    -0.071 C 
ATOM   2207 1HG2 ILE A 148       6.121  20.317   9.317  1.00  0.00     0.028 H 
ATOM   2208 2HG2 ILE A 148       6.922  18.722   9.797  1.00  0.00     0.028 H 
ATOM   2209 3HG2 ILE A 148       7.072  20.015  10.873  1.00  0.00     0.028 H 
ATOM   2210  CD1 ILE A 148       6.098  18.802  13.140  1.00 10.36    -0.076 C 
ATOM   2211 1HD1 ILE A 148       6.311  18.087  13.969  1.00  0.00     0.027 H 
ATOM   2212 2HD1 ILE A 148       5.568  19.702  13.530  1.00  0.00     0.027 H 
ATOM   2213 3HD1 ILE A 148       7.043  19.275  12.784  1.00  0.00     0.027 H 
ATOM   2214  N   TYR A 149       4.221  22.481  10.101  1.00  8.29    -0.346 N 
ATOM   2215  HN  TYR A 149       4.904  22.809  10.784  1.00  0.00     0.163 HD
ATOM   2216  CA  TYR A 149       3.793  23.391   9.048  1.00  8.11     0.093 C 
ATOM   2217  HA  TYR A 149       2.956  22.912   8.489  1.00  0.00     0.088 H 
ATOM   2218  C   TYR A 149       4.901  23.724   8.060  1.00  9.22     0.241 C 
ATOM   2219  O   TYR A 149       6.055  23.921   8.444  1.00  9.39    -0.271 OA
ATOM   2220  CB  TYR A 149       3.280  24.688   9.662  1.00  8.01    -0.014 C 
ATOM   2221  HB1 TYR A 149       3.998  25.076  10.422  1.00  0.00     0.043 H 
ATOM   2222  HB2 TYR A 149       3.326  25.520   8.922  1.00  0.00     0.043 H 
ATOM   2223  CG  TYR A 149       1.900  24.571  10.245  1.00  7.22    -0.056 A 
ATOM   2224  CD1 TYR A 149       1.711  24.237  11.584  1.00  8.27    -0.074 A 
ATOM   2225  HD1 TYR A 149       2.588  24.066  12.230  1.00  0.00     0.084 H 
ATOM   2226  CD2 TYR A 149       0.778  24.777   9.448  1.00  9.32    -0.074 A 
ATOM   2227  HD2 TYR A 149       0.910  25.041   8.385  1.00  0.00     0.084 H 
ATOM   2228  CE1 TYR A 149       0.427  24.115  12.121  1.00  8.12    -0.051 A 
ATOM   2229  HE1 TYR A 149       0.290  23.854  13.184  1.00  0.00     0.087 H 
ATOM   2230  CE2 TYR A 149      -0.507  24.656   9.966  1.00  8.79    -0.051 A 
ATOM   2231  HE2 TYR A 149      -1.385  24.821   9.320  1.00  0.00     0.087 H 
ATOM   2232  CZ  TYR A 149      -0.674  24.326  11.304  1.00  9.47     0.065 A 
ATOM   2233  OH  TYR A 149      -1.948  24.219  11.813  1.00 10.99    -0.361 OA
ATOM   2234  HH  TYR A 149      -2.062  23.993  12.729  1.00  0.00     0.217 HD
ATOM   2235  N   ALA A 150       4.534  23.800   6.784  1.00  9.69    -0.346 N 
ATOM   2236  HN  ALA A 150       3.561  23.619   6.535  1.00  0.00     0.163 HD
ATOM   2237  CA  ALA A 150       5.485  24.135   5.731  1.00  9.44     0.086 C 
ATOM   2238  HA  ALA A 150       6.473  23.680   5.977  1.00  0.00     0.086 H 
ATOM   2239  C   ALA A 150       5.648  25.653   5.632  1.00 10.28     0.240 C 
ATOM   2240  O   ALA A 150       4.665  26.395   5.625  1.00 11.37    -0.271 OA
ATOM   2241  CB  ALA A 150       4.998  23.573   4.395  1.00  9.79    -0.049 C 
ATOM   2242  HB1 ALA A 150       5.725  23.829   3.590  1.00  0.00     0.030 H 
ATOM   2243  HB2 ALA A 150       3.964  23.912   4.150  1.00  0.00     0.030 H 
ATOM   2244  HB3 ALA A 150       4.801  22.477   4.448  1.00  0.00     0.030 H 
ATOM   2245  N   ASN A 151       6.892  26.118   5.558  1.00 10.41    -0.346 N 
ATOM   2246  HN  ASN A 151       7.676  25.466   5.583  1.00  0.00     0.163 HD
ATOM   2247  CA  ASN A 151       7.148  27.549   5.441  1.00 11.01     0.097 C 
ATOM   2248  HA  ASN A 151       6.400  28.093   6.064  1.00  0.00     0.088 H 
ATOM   2249  C   ASN A 151       7.033  28.050   4.002  1.00 12.90     0.241 C 
ATOM   2250  O   ASN A 151       6.845  29.244   3.772  1.00 15.83    -0.271 OA
ATOM   2251  CB  ASN A 151       8.549  27.896   5.953  1.00 12.85     0.036 C 
ATOM   2252  HB1 ASN A 151       8.946  28.806   5.446  1.00  0.00     0.051 H 
ATOM   2253  HB2 ASN A 151       9.299  27.151   5.600  1.00  0.00     0.051 H 
ATOM   2254  CG  ASN A 151       8.601  28.047   7.453  1.00 14.57     0.217 C 
ATOM   2255  OD1 ASN A 151       7.588  28.338   8.094  1.00 15.50    -0.274 OA
ATOM   2256  ND2 ASN A 151       9.789  27.875   8.026  1.00 15.46    -0.370 N 
ATOM   2257 1HD2 ASN A 151      10.627  27.634   7.496  1.00  0.00     0.159 HD
ATOM   2258 2HD2 ASN A 151       9.824  27.977   9.040  1.00  0.00     0.159 HD
ATOM   2259  N   ASN A 152       7.129  27.145   3.034  1.00 13.31    -0.346 N 
ATOM   2260  HN  ASN A 152       7.230  26.158   3.272  1.00  0.00     0.163 HD
ATOM   2261  CA  ASN A 152       7.091  27.550   1.636  1.00 13.44     0.097 C 
ATOM   2262  HA  ASN A 152       6.513  28.500   1.556  1.00  0.00     0.088 H 
ATOM   2263  C   ASN A 152       6.460  26.519   0.719  1.00 12.38     0.241 C 
ATOM   2264  O   ASN A 152       6.259  25.367   1.105  1.00 11.74    -0.271 OA
ATOM   2265  CB  ASN A 152       8.521  27.805   1.151  1.00 14.68     0.036 C 
ATOM   2266  HB1 ASN A 152       8.532  28.147   0.090  1.00  0.00     0.051 H 
ATOM   2267  HB2 ASN A 152       8.955  28.712   1.634  1.00  0.00     0.051 H 
ATOM   2268  CG  ASN A 152       9.420  26.594   1.348  1.00 15.79     0.217 C 
ATOM   2269  OD1 ASN A 152       9.853  26.306   2.461  1.00 19.15    -0.274 OA
ATOM   2270  ND2 ASN A 152       9.686  25.868   0.271  1.00 16.60    -0.370 N 
ATOM   2271 1HD2 ASN A 152       9.326  26.107  -0.653  1.00  0.00     0.159 HD
ATOM   2272 2HD2 ASN A 152      10.289  25.056   0.403  1.00  0.00     0.159 HD
ATOM   2273  N   ASP A 153       6.162  26.946  -0.507  1.00 12.70    -0.345 N 
ATOM   2274  HN  ASP A 153       6.334  27.921  -0.751  1.00  0.00     0.163 HD
ATOM   2275  CA  ASP A 153       5.595  26.049  -1.509  1.00 12.23     0.098 C 
ATOM   2276  HA  ASP A 153       4.720  25.505  -1.083  1.00  0.00     0.088 H 
ATOM   2277  C   ASP A 153       6.675  25.057  -1.925  1.00 12.14     0.241 C 
ATOM   2278  O   ASP A 153       7.869  25.378  -1.909  1.00 11.11    -0.271 OA
ATOM   2279  CB  ASP A 153       5.177  26.801  -2.780  1.00 11.43     0.043 C 
ATOM   2280  HB1 ASP A 153       6.042  27.356  -3.213  1.00  0.00     0.052 H 
ATOM   2281  HB2 ASP A 153       4.979  26.087  -3.613  1.00  0.00     0.052 H 
ATOM   2282  CG  ASP A 153       3.996  27.726  -2.574  1.00 15.11     0.175 C 
ATOM   2283  OD1 ASP A 153       3.150  27.457  -1.697  1.00 13.33    -0.648 OA
ATOM   2284  OD2 ASP A 153       3.906  28.722  -3.327  1.00 16.27    -0.648 OA
ATOM   2285  N   VAL A 154       6.248  23.853  -2.291  1.00  9.84    -0.346 N 
ATOM   2286  HN  VAL A 154       5.253  23.640  -2.221  1.00  0.00     0.163 HD
ATOM   2287  CA  VAL A 154       7.155  22.828  -2.789  1.00 10.57     0.092 C 
ATOM   2288  HA  VAL A 154       8.188  23.239  -2.881  1.00  0.00     0.088 H 
ATOM   2289  C   VAL A 154       6.593  22.499  -4.169  1.00 11.06     0.241 C 
ATOM   2290  O   VAL A 154       5.421  22.112  -4.305  1.00  9.54    -0.271 OA
ATOM   2291  CB  VAL A 154       7.161  21.559  -1.905  1.00 10.45    -0.033 C 
ATOM   2292  HB  VAL A 154       6.111  21.215  -1.755  1.00  0.00     0.042 H 
ATOM   2293  CG1 VAL A 154       7.954  20.452  -2.592  1.00 10.82    -0.071 C 
ATOM   2294 1HG1 VAL A 154       7.502  20.221  -3.585  1.00  0.00     0.028 H 
ATOM   2295 2HG1 VAL A 154       8.045  19.544  -1.952  1.00  0.00     0.028 H 
ATOM   2296 3HG1 VAL A 154       9.037  20.702  -2.674  1.00  0.00     0.028 H 
ATOM   2297  CG2 VAL A 154       7.778  21.874  -0.551  1.00  9.19    -0.071 C 
ATOM   2298 1HG2 VAL A 154       7.198  22.683  -0.049  1.00  0.00     0.028 H 
ATOM   2299 2HG2 VAL A 154       8.861  22.124  -0.633  1.00  0.00     0.028 H 
ATOM   2300 3HG2 VAL A 154       7.869  20.966   0.089  1.00  0.00     0.028 H 
ATOM   2301  N   VAL A 155       7.422  22.682  -5.191  1.00  9.19    -0.346 N 
ATOM   2302  HN  VAL A 155       8.373  23.003  -5.010  1.00  0.00     0.163 HD
ATOM   2303  CA  VAL A 155       7.005  22.436  -6.562  1.00  9.93     0.092 C 
ATOM   2304  HA  VAL A 155       5.892  22.378  -6.577  1.00  0.00     0.088 H 
ATOM   2305  C   VAL A 155       7.549  21.139  -7.140  1.00 10.88     0.241 C 
ATOM   2306  O   VAL A 155       8.739  20.821  -7.005  1.00 11.25    -0.271 OA
ATOM   2307  CB  VAL A 155       7.434  23.608  -7.487  1.00 10.77    -0.033 C 
ATOM   2308  HB  VAL A 155       8.529  23.778  -7.366  1.00  0.00     0.042 H 
ATOM   2309  CG1 VAL A 155       7.147  23.269  -8.950  1.00 10.85    -0.071 C 
ATOM   2310 1HG1 VAL A 155       7.688  22.339  -9.242  1.00  0.00     0.028 H 
ATOM   2311 2HG1 VAL A 155       7.384  24.121  -9.629  1.00  0.00     0.028 H 
ATOM   2312 3HG1 VAL A 155       6.053  23.196  -9.154  1.00  0.00     0.028 H 
ATOM   2313  CG2 VAL A 155       6.695  24.877  -7.088  1.00 11.21    -0.071 C 
ATOM   2314 1HG2 VAL A 155       6.904  25.124  -6.021  1.00  0.00     0.028 H 
ATOM   2315 2HG2 VAL A 155       5.601  24.804  -7.292  1.00  0.00     0.028 H 
ATOM   2316 3HG2 VAL A 155       6.932  25.729  -7.767  1.00  0.00     0.028 H 
ATOM   2317  N   VAL A 156       6.658  20.388  -7.775  1.00  9.97    -0.346 N 
ATOM   2318  HN  VAL A 156       5.685  20.692  -7.808  1.00  0.00     0.163 HD
ATOM   2319  CA  VAL A 156       7.034  19.145  -8.423  1.00 10.70     0.092 C 
ATOM   2320  HA  VAL A 156       8.090  18.893  -8.170  1.00  0.00     0.088 H 
ATOM   2321  C   VAL A 156       6.912  19.404  -9.923  1.00  9.69     0.243 C 
ATOM   2322  O   VAL A 156       5.809  19.534 -10.454  1.00  9.52    -0.271 OA
ATOM   2323  CB  VAL A 156       6.104  17.977  -8.006  1.00  9.65    -0.033 C 
ATOM   2324  HB  VAL A 156       5.049  18.248  -8.246  1.00  0.00     0.042 H 
ATOM   2325  CG1 VAL A 156       6.479  16.710  -8.770  1.00  9.59    -0.071 C 
ATOM   2326 1HG1 VAL A 156       6.390  16.888  -9.867  1.00  0.00     0.028 H 
ATOM   2327 2HG1 VAL A 156       5.881  15.829  -8.439  1.00  0.00     0.028 H 
ATOM   2328 3HG1 VAL A 156       7.490  16.334  -8.487  1.00  0.00     0.028 H 
ATOM   2329  CG2 VAL A 156       6.225  17.734  -6.512  1.00  9.67    -0.071 C 
ATOM   2330 1HG2 VAL A 156       5.951  18.660  -5.954  1.00  0.00     0.028 H 
ATOM   2331 2HG2 VAL A 156       7.236  17.358  -6.229  1.00  0.00     0.028 H 
ATOM   2332 3HG2 VAL A 156       5.627  16.853  -6.181  1.00  0.00     0.028 H 
ATOM   2333  N   PRO A 157       8.054  19.509 -10.621  1.00  9.45    -0.337 N 
ATOM   2334  CA  PRO A 157       8.060  19.760 -12.068  1.00 10.62     0.091 C 
ATOM   2335  HA  PRO A 157       7.732  20.807 -12.267  1.00  0.00     0.087 H 
ATOM   2336  C   PRO A 157       7.168  18.789 -12.839  1.00 12.29     0.241 C 
ATOM   2337  O   PRO A 157       7.061  17.616 -12.480  1.00 12.17    -0.271 OA
ATOM   2338  CB  PRO A 157       9.537  19.606 -12.437  1.00 11.20    -0.036 C 
ATOM   2339  HB1 PRO A 157       9.843  20.135 -13.370  1.00  0.00     0.036 H 
ATOM   2340  HB2 PRO A 157       9.827  18.588 -12.786  1.00  0.00     0.036 H 
ATOM   2341  CG  PRO A 157      10.241  20.069 -11.191  1.00  9.39    -0.048 C 
ATOM   2342  HG1 PRO A 157      10.354  21.175 -11.101  1.00  0.00     0.035 H 
ATOM   2343  HG2 PRO A 157      11.333  19.845 -11.159  1.00  0.00     0.035 H 
ATOM   2344  CD  PRO A 157       9.427  19.421 -10.091  1.00  8.57    -0.001 C 
ATOM   2345  HD1 PRO A 157       9.756  18.394  -9.806  1.00  0.00     0.064 H 
ATOM   2346  HD2 PRO A 157       9.569  19.865  -9.078  1.00  0.00     0.064 H 
ATOM   2347  N   THR A 158       6.524  19.281 -13.893  1.00 12.74    -0.343 N 
ATOM   2348  HN  THR A 158       6.637  20.266 -14.132  1.00  0.00     0.163 HD
ATOM   2349  CA  THR A 158       5.659  18.440 -14.715  1.00 14.60     0.120 C 
ATOM   2350  HA  THR A 158       5.668  17.407 -14.296  1.00  0.00     0.093 H 
ATOM   2351  C   THR A 158       6.162  18.383 -16.161  1.00 15.72     0.199 C 
ATOM   2352  O   THR A 158       7.154  19.081 -16.469  1.00 15.83    -0.646 OA
ATOM   2353  CB  THR A 158       4.202  18.958 -14.712  1.00 13.49     0.061 C 
ATOM   2354  HB  THR A 158       3.593  18.338 -15.410  1.00  0.00     0.086 H 
ATOM   2355  OG1 THR A 158       4.175  20.324 -15.150  1.00 14.37    -0.393 OA
ATOM   2356  HG1 THR A 158       3.280  20.642 -15.148  1.00  0.00     0.210 HD
ATOM   2357  CG2 THR A 158       3.608  18.865 -13.316  1.00 12.13    -0.050 C 
ATOM   2358 1HG2 THR A 158       2.557  19.239 -13.314  1.00  0.00     0.031 H 
ATOM   2359 2HG2 THR A 158       4.237  19.392 -12.561  1.00  0.00     0.031 H 
ATOM   2360 3HG2 THR A 158       3.682  17.833 -12.902  1.00  0.00     0.031 H 
ATOM   2361  OXT THR A 158       5.558  17.641 -16.968  1.00 15.26    -0.646 OA
ATOM   2362  HO1 DEG A1159       8.644  15.221  37.696  1.00 12.15     0.212 HD
ATOM   2363  C2  DEG A1159       7.214  14.873  34.813  1.00  8.78     0.110 C 
ATOM   2364  H2  DEG A1159       6.200  15.150  35.186  1.00  0.00     0.094 H 
ATOM   2365  O2  DEG A1159       7.411  15.380  33.504  1.00  8.26    -0.388 OA
ATOM   2366  H2  DEG A1159       6.741  15.030  32.929  1.00  0.00     0.210 HD
ATOM   2367  C3  DEG A1159       7.368  13.296  34.758  1.00  9.37     0.092 C 
ATOM   2368  H3  DEG A1159       7.227  12.871  35.779  1.00  0.00     0.091 H 
ATOM   2369  O3  DEG A1159       6.380  12.757  33.874  1.00 10.96    -0.390 OA
ATOM   2370  H3  DEG A1159       6.472  11.812  33.841  1.00  0.00     0.210 HD
ATOM   2371  C4  DEG A1159       8.766  12.925  34.233  1.00  8.11     0.090 C 
ATOM   2372  H4  DEG A1159       8.904  13.348  33.211  1.00  0.00     0.091 H 
ATOM   2373  O4  DEG A1159       8.919  11.486  34.185  1.00 10.44    -0.390 OA
ATOM   2374  H4  DEG A1159       9.782  11.257  33.861  1.00  0.00     0.210 HD
ATOM   2375  C5  DEG A1159       9.851  13.519  35.197  1.00  6.79     0.089 C 
ATOM   2376  H5  DEG A1159       9.713  13.080  36.213  1.00  0.00     0.090 H 
ATOM   2377  O5  DEG A1159       9.681  15.002  35.281  1.00  8.74    -0.349 OA
ATOM   2378  C6  DEG A1159      11.262  13.209  34.710  1.00  7.12     0.043 C 
ATOM   2379  H61 DEG A1159      11.458  12.111  34.704  1.00  0.00     0.078 H 
ATOM   2380  H62 DEG A1159      12.028  13.518  35.459  1.00  0.00     0.078 H 
ATOM   2381  O6  DEG A1159      11.515  13.785  33.446  1.00  8.43    -0.398 OA
ATOM   2382  H6  DEG A1159      12.394  13.592  33.143  1.00  0.00     0.209 HD
ATOM   2383  O1  DEG A1159       8.112  14.964  37.110  1.00 12.59    -0.369 OA
ATOM   2384  C1  DEG A1159       8.335  15.459  35.776  1.00  9.53     0.156 C 
ATOM   2385  H1  DEG A1159       8.290  16.573  35.774  1.00  0.00     0.133 H 
ATOM   2386  O   HOH A2255       6.099  15.536  31.139  1.00  8.88     0.000 OA
ATOM   2387  O   HOH A2269       3.923  15.139  36.215  1.00 33.41     0.000 OA
ATOM   2388  O   HOH A2271       5.304  13.699  38.184  1.00 68.52     0.000 OA
ATOM   2389  O   HOH A2302       5.401  16.184  38.260  1.00 36.56     0.000 OA
TER    2390      HOH A2302 
