# Supplementary material for: Computational Pipeline for Accelerating the Design of Glycomimetics
Source: J Chem Inf Model. 2025 Nov 27;65(24):13374–85. doi: 10.1021/acs.jcim.5c02282 (PMC12728930; doi:10.1021/acs.jcim.5c02282)
Supplement: Supplementary file 2 [file ci5c02282_si_002.zip › gm_supp/Test/FimH/1uwf/moieties/O1_R.pdbqt]

MODEL 0
REMARK FAKE_HEAD_ATOM=C1_O1
REMARK REAL_HEAD_ATOM=C1'_C2'
REMARK DUMMY_ATOM=C1_H11_H12_H13_O1
REMARK TORSION=H1'_C1'_C2'_C3'
REMARK TORSION=C1'_C2'_C3'_C4'
ATOM      1  C3' DEG A1159       9.688  14.789  40.634  1.00 18.61    -0.067 C 
ATOM      2  C4' DEG A1159       9.603  14.016  41.933  1.00 20.95    -0.076 C 
ATOM      3  C1' DEG A1159       9.043  15.414  38.134  1.00 12.15     0.019 C 
ATOM      4  C2' DEG A1159       8.857  14.564  39.379  1.00 15.07    -0.045 C 
ATOM      5  O1  DEG A1159       8.112  14.964  37.110  1.00 12.59    -0.396 OA
ATOM      6  C1  DEG A1159       8.335  15.459  35.776  1.00  9.53     0.004 C 
ATOM      7  H3' DEG A1159      10.723  14.679  40.309  1.00  0.00     0.032 H 
ATOM      8 'H3' DEG A1159       9.562  15.839  40.897  1.00  0.00     0.032 H 
ATOM      9  H1' DEG A1159       8.847  16.459  38.373  1.00  0.00     0.074 H 
ATOM     10 'H1' DEG A1159      10.065  15.309  37.770  1.00  0.00     0.074 H 
ATOM     11  H2' DEG A1159       7.815  14.681  39.677  1.00  0.00     0.036 H 
ATOM     12 'H2' DEG A1159       8.994  13.524  39.083  1.00  0.00     0.036 H 
ATOM     13  H11 DEG A1159       7.577  15.053  35.106  1.00  0.00     0.066 H 
ATOM     14  H12 DEG A1159       9.324  15.152  35.435  1.00  0.00     0.066 H 
ATOM     15  H13 DEG A1159       8.273  16.547  35.777  1.00  0.00     0.066 H 
ATOM     16 1H4' DEG A1159      10.328  14.415  42.642  1.00  0.00     0.027 H 
ATOM     17 2H4' DEG A1159       8.599  14.112  42.347  1.00  0.00     0.027 H 
ATOM     18 3H4' DEG A1159       9.820  12.964  41.745  1.00  0.00     0.027 H 
TER      19      DEG A1159 
ENDMDL
