# Supplementary material for: Computational Pipeline for Accelerating the Design of Glycomimetics
Source: J Chem Inf Model. 2025 Nov 27;65(24):13374–85. doi: 10.1021/acs.jcim.5c02282 (PMC12728930; doi:10.1021/acs.jcim.5c02282)
Supplement: Supplementary file 2 [file ci5c02282_si_002.zip › gm_supp/Test/FimH/1uwf/output/O1_R_ligand.pdb]

TITLE     Generated by GMML                                                     
ATOM      1 C2   DEG A1159       7.214  14.873  34.813                       C  
ATOM      2 O2   DEG A1159       7.411  15.380  33.504                       O  
ATOM      3 C3   DEG A1159       7.368  13.296  34.758                       C  
ATOM      4 O3   DEG A1159       6.380  12.757  33.874                       O  
ATOM      5 C4   DEG A1159       8.766  12.925  34.233                       C  
ATOM      6 O4   DEG A1159       8.919  11.486  34.185                       O  
ATOM      7 C5   DEG A1159       9.851  13.519  35.197                       C  
ATOM      8 O5   DEG A1159       9.681  15.002  35.281                       O  
ATOM      9 C6   DEG A1159      11.262  13.209  34.710                       C  
ATOM     10 O6   DEG A1159      11.515  13.785  33.446                       O  
ATOM     11 O1   DEG A1159       8.112  14.964  37.110                       O  
ATOM     12 C1   DEG A1159       8.335  15.459  35.776                       C  
ATOM     13 H2   DEG A1159       6.200  15.150  35.186                       H  
ATOM     14 H2   DEG A1159       6.741  15.030  32.929                       H  
ATOM     15 H3   DEG A1159       7.227  12.871  35.779                       H  
ATOM     16 H3   DEG A1159       6.472  11.812  33.841                       H  
ATOM     17 H4   DEG A1159       8.904  13.348  33.211                       H  
ATOM     18 H4   DEG A1159       9.782  11.257  33.861                       H  
ATOM     19 H5   DEG A1159       9.713  13.080  36.213                       H  
ATOM     20 H61  DEG A1159      11.458  12.111  34.704                       H  
ATOM     21 H62  DEG A1159      12.028  13.518  35.459                       H  
ATOM     22 H6   DEG A1159      12.394  13.592  33.143                       H  
ATOM     23 H1   DEG A1159       8.290  16.573  35.774                       H  
ATOM     24 C3'  DEG A1159       9.091  13.774  40.223                       C  
ATOM     25 C4'  DEG A1159       9.458  13.682  41.689                       C  
ATOM     26 C1'  DEG A1159       9.042  15.414  38.133                       C  
ATOM     27 C2'  DEG A1159       8.524  14.985  39.495                       C  
ATOM     28 H3'  DEG A1159       8.356  12.984  40.067                       H  
ATOM     29 'H3' DEG A1159       9.980  13.476  39.668                       H  
ATOM     30 H1'  DEG A1159       9.124  16.500  38.100                       H  
ATOM     31 'H1' DEG A1159      10.021  14.969  37.958                       H  
ATOM     32 H2'  DEG A1159       8.669  15.837  40.160                       H  
ATOM     33 'H2' DEG A1159       7.450  14.830  39.398                       H  
ATOM     34 1H4' DEG A1159       9.837  12.684  41.907                       H  
ATOM     35 2H4' DEG A1159      10.226  14.421  41.917                       H  
ATOM     36 3H4' DEG A1159       8.574  13.876  42.298                       H  
TER      37      DEG A1159                                                      
CONECT    1    2    3   12   13                                                 
CONECT    2    1   14                                                           
CONECT    3    1    4    5   15                                                 
CONECT    4    3   16                                                           
CONECT    5    3    6    7   17                                                 
CONECT    6    5   18                                                           
CONECT    7    5    8    9   19                                                 
CONECT    8    7   12                                                           
CONECT    9    7   10   20   21                                                 
CONECT   10    9   22                                                           
CONECT   11   12   26                                                           
CONECT   12    1    8   11   23                                                 
CONECT   13    1                                                                
CONECT   14    2                                                                
CONECT   15    3                                                                
CONECT   16    4                                                                
CONECT   17    5                                                                
CONECT   18    6                                                                
CONECT   19    7                                                                
CONECT   20    9                                                                
CONECT   21    9                                                                
CONECT   22   10                                                                
CONECT   23   12                                                                
CONECT   24   25   27   28   29                                                 
CONECT   25   24   34   35   36                                                 
CONECT   26   27   30   31   11                                                 
CONECT   27   24   26   32   33                                                 
CONECT   28   24                                                                
CONECT   29   24                                                                
CONECT   30   26                                                                
CONECT   31   26                                                                
CONECT   32   27                                                                
CONECT   33   27                                                                
CONECT   34   25                                                                
CONECT   35   25                                                                
CONECT   36   25                                                                
END                                                                             
