# Supplementary material for: Computational Pipeline for Accelerating the Design of Glycomimetics
Source: J Chem Inf Model. 2025 Nov 27;65(24):13374–85. doi: 10.1021/acs.jcim.5c02282 (PMC12728930; doi:10.1021/acs.jcim.5c02282)
Supplement: Supplementary file 2 [file ci5c02282_si_002.zip › gm_supp/Test/FimH/1uwf/output/O1_R_receptor.pdb]

TITLE     Generated by GMML                                                     
ATOM      1 N    PHE A   1      10.050  15.969  32.590                       N  
ATOM      2 CA   PHE A   1      10.217  15.834  31.116                       C  
ATOM      3 C    PHE A   1       9.452  16.917  30.384                       C  
ATOM      4 O    PHE A   1       8.263  17.113  30.618                       O  
ATOM      5 CB   PHE A   1       9.723  14.464  30.640                       C  
ATOM      6 CG   PHE A   1       9.843  14.257  29.153                       C  
ATOM      7 CD1  PHE A   1       8.832  14.677  28.291                       C  
ATOM      8 CD2  PHE A   1      10.976  13.655  28.614                       C  
ATOM      9 CE1  PHE A   1       8.945  14.500  26.911                       C  
ATOM     10 CE2  PHE A   1      11.104  13.470  27.237                       C  
ATOM     11 CZ   PHE A   1      10.087  13.893  26.383                       C  
ATOM     12 N    ALA A   2      10.147  17.614  29.494                       N  
ATOM     13 CA   ALA A   2       9.542  18.673  28.707                       C  
ATOM     14 C    ALA A   2      10.323  18.801  27.408                       C  
ATOM     15 O    ALA A   2      11.429  18.278  27.292                       O  
ATOM     16 CB   ALA A   2       9.571  19.983  29.483                       C  
ATOM     17 N    CYX A   3       9.747  19.496  26.435                       N  
ATOM     18 CA   CYX A   3      10.384  19.672  25.136                       C  
ATOM     19 C    CYX A   3      10.333  21.121  24.657                       C  
ATOM     20 O    CYX A   3       9.569  21.932  25.172                       O  
ATOM     21 CB   CYX A   3       9.692  18.793  24.091                       C  
ATOM     22 SG   CYX A   3       9.542  17.013  24.475                       S  
ATOM     23 N    LYS A   4      11.148  21.436  23.656                       N  
ATOM     24 CA   LYS A   4      11.182  22.777  23.078                       C  
ATOM     25 C    LYS A   4      11.588  22.645  21.611                       C  
ATOM     26 O    LYS A   4      12.208  21.652  21.222                       O  
ATOM     27 CB   LYS A   4      12.189  23.658  23.823                       C  
ATOM     28 CG   LYS A   4      13.621  23.156  23.724                       C  
ATOM     29 CD   LYS A   4      14.625  24.149  24.283                       C  
ATOM     30 CE   LYS A   4      14.380  24.442  25.755                       C  
ATOM     31 NZ   LYS A   4      15.495  25.242  26.341                       N  
ATOM     32 N    THR A   5      11.228  23.631  20.794                       N  
ATOM     33 CA   THR A   5      11.572  23.596  19.375                       C  
ATOM     34 C    THR A   5      12.815  24.438  19.106                       C  
ATOM     35 O    THR A   5      13.307  25.136  19.992                       O  
ATOM     36 CB   THR A   5      10.433  24.137  18.496                       C  
ATOM     37 OG1  THR A   5      10.291  25.542  18.718                       O  
ATOM     38 CG2  THR A   5       9.124  23.446  18.828                       C  
ATOM     39 N    ALA A   6      13.313  24.367  17.877                       N  
ATOM     40 CA   ALA A   6      14.497  25.118  17.480                       C  
ATOM     41 C    ALA A   6      14.384  26.603  17.825                       C  
ATOM     42 O    ALA A   6      15.363  27.214  18.261                       O  
ATOM     43 CB   ALA A   6      14.750  24.945  15.982                       C  
ATOM     44 N    ASN A   7      13.202  27.189  17.640                       N  
ATOM     45 CA   ASN A   7      13.034  28.607  17.955                       C  
ATOM     46 C    ASN A   7      12.687  28.845  19.424                       C  
ATOM     47 O    ASN A   7      12.417  29.976  19.830                       O  
ATOM     48 CB   ASN A   7      11.971  29.263  17.057                       C  
ATOM     49 CG   ASN A   7      10.563  28.830  17.397                       C  
ATOM     50 OD1  ASN A   7      10.294  28.341  18.497                       O  
ATOM     51 ND2  ASN A   7       9.645  29.029  16.457                       N  
ATOM     52 N    GLY A   8      12.677  27.780  20.218                       N  
ATOM     53 CA   GLY A   8      12.390  27.935  21.632                       C  
ATOM     54 C    GLY A   8      10.978  27.668  22.123                       C  
ATOM     55 O    GLY A   8      10.783  27.570  23.334                       O  
ATOM     56 N    THR A   9       9.995  27.569  21.228                       N  
ATOM     57 CA   THR A   9       8.620  27.292  21.664                       C  
ATOM     58 C    THR A   9       8.670  25.990  22.447                       C  
ATOM     59 O    THR A   9       9.242  25.005  21.983                       O  
ATOM     60 CB   THR A   9       7.654  27.100  20.480                       C  
ATOM     61 OG1  THR A   9       7.747  28.222  19.597                       O  
ATOM     62 CG2  THR A   9       6.219  26.987  20.978                       C  
ATOM     63 N    ALA A  10       8.064  25.975  23.627                       N  
ATOM     64 CA   ALA A  10       8.110  24.783  24.458                       C  
ATOM     65 C    ALA A  10       6.765  24.199  24.869                       C  
ATOM     66 O    ALA A  10       5.733  24.870  24.829                       O  
ATOM     67 CB   ALA A  10       8.934  25.079  25.708                       C  
ATOM     68 N    ILE A  11       6.802  22.924  25.246                       N  
ATOM     69 CA   ILE A  11       5.639  22.216  25.761                       C  
ATOM     70 C    ILE A  11       6.173  21.772  27.126                       C  
ATOM     71 O    ILE A  11       7.174  21.058  27.209                       O  
ATOM     72 CB   ILE A  11       5.253  20.985  24.909                       C  
ATOM     73 CG1  ILE A  11       4.935  21.420  23.469                       C  
ATOM     74 CG2  ILE A  11       4.034  20.306  25.531                       C  
ATOM     75 CD1  ILE A  11       4.451  20.300  22.560                       C  
ATOM     76 N    PRO A  12       5.522  22.207  28.214                       N  
ATOM     77 CA   PRO A  12       5.962  21.855  29.564                       C  
ATOM     78 C    PRO A  12       5.590  20.466  30.056                       C  
ATOM     79 O    PRO A  12       4.952  19.677  29.353                       O  
ATOM     80 CB   PRO A  12       5.303  22.934  30.409                       C  
ATOM     81 CG   PRO A  12       3.953  23.041  29.747                       C  
ATOM     82 CD   PRO A  12       4.319  23.063  28.266                       C  
ATOM     83 N    ILE A  13       6.012  20.195  31.289                       N  
ATOM     84 CA   ILE A  13       5.714  18.952  31.981                       C  
ATOM     85 C    ILE A  13       4.199  18.744  31.870                       C  
ATOM     86 O    ILE A  13       3.424  19.678  32.080                       O  
ATOM     87 CB   ILE A  13       6.123  19.077  33.474                       C  
ATOM     88 CG1  ILE A  13       7.647  18.950  33.595                       C  
ATOM     89 CG2  ILE A  13       5.377  18.061  34.329                       C  
ATOM     90 CD1  ILE A  13       8.195  19.318  34.964                       C  
ATOM     91 N    GLY A  14       3.783  17.528  31.530                       N  
ATOM     92 CA   GLY A  14       2.363  17.246  31.394                       C  
ATOM     93 C    GLY A  14       1.911  17.205  29.942                       C  
ATOM     94 O    GLY A  14       0.777  16.824  29.644                       O  
ATOM     95 N    GLY A  15       2.792  17.611  29.035                       N  
ATOM     96 CA   GLY A  15       2.450  17.595  27.624                       C  
ATOM     97 C    GLY A  15       1.625  18.775  27.142                       C  
ATOM     98 O    GLY A  15       1.382  19.742  27.875                       O  
ATOM     99 N    GLY A  16       1.187  18.680  25.891                       N  
ATOM    100 CA   GLY A  16       0.406  19.735  25.280                       C  
ATOM    101 C    GLY A  16       0.633  19.713  23.782                       C  
ATOM    102 O    GLY A  16       0.750  18.643  23.189                       O  
ATOM    103 N    SER A  17       0.721  20.889  23.166                       N  
ATOM    104 CA   SER A  17       0.925  20.962  21.721                       C  
ATOM    105 C    SER A  17       1.739  22.184  21.316                       C  
ATOM    106 O    SER A  17       1.821  23.161  22.053                       O  
ATOM    107 CB   SER A  17      -0.429  21.016  21.014                       C  
ATOM    108 OG   SER A  17      -1.099  22.217  21.354                       O  
ATOM    109 N    ALA A  18       2.330  22.126  20.130                       N  
ATOM    110 CA   ALA A  18       3.119  23.238  19.614                       C  
ATOM    111 C    ALA A  18       3.273  23.095  18.108                       C  
ATOM    112 O    ALA A  18       3.228  21.983  17.575                       O  
ATOM    113 CB   ALA A  18       4.493  23.259  20.276                       C  
ATOM    114 N    ASN A  19       3.447  24.223  17.427                       N  
ATOM    115 CA   ASN A  19       3.642  24.214  15.983                       C  
ATOM    116 C    ASN A  19       5.138  24.233  15.680                       C  
ATOM    117 O    ASN A  19       5.921  24.846  16.405                       O  
ATOM    118 CB   ASN A  19       2.978  25.428  15.338                       C  
ATOM    119 CG   ASN A  19       1.481  25.454  15.557                       C  
ATOM    120 OD1  ASN A  19       0.859  24.417  15.789                       O  
ATOM    121 ND2  ASN A  19       0.890  26.639  15.475                       N  
ATOM    122 N    VAL A  20       5.526  23.541  14.618                       N  
ATOM    123 CA   VAL A  20       6.919  23.482  14.199                       C  
ATOM    124 C    VAL A  20       6.917  23.926  12.741                       C  
ATOM    125 O    VAL A  20       6.216  23.345  11.911                       O  
ATOM    126 CB   VAL A  20       7.491  22.043  14.311                       C  
ATOM    127 CG1  VAL A  20       8.981  22.035  13.957                       C  
ATOM    128 CG2  VAL A  20       7.284  21.512  15.721                       C  
ATOM    129 N    TYR A  21       7.686  24.965  12.433                       N  
ATOM    130 CA   TYR A  21       7.736  25.480  11.070                       C  
ATOM    131 C    TYR A  21       9.004  25.001  10.386                       C  
ATOM    132 O    TYR A  21      10.101  25.179  10.908                       O  
ATOM    133 CB   TYR A  21       7.647  27.009  11.092                       C  
ATOM    134 CG   TYR A  21       6.388  27.485  11.790                       C  
ATOM    135 CD1  TYR A  21       6.387  27.772  13.155                       C  
ATOM    136 CD2  TYR A  21       5.176  27.571  11.099                       C  
ATOM    137 CE1  TYR A  21       5.218  28.123  13.814                       C  
ATOM    138 CE2  TYR A  21       3.999  27.920  11.751                       C  
ATOM    139 CZ   TYR A  21       4.028  28.195  13.107                       C  
ATOM    140 OH   TYR A  21       2.869  28.535  13.756                       O  
ATOM    141 N    VAL A  22       8.847  24.379   9.222                       N  
ATOM    142 CA   VAL A  22       9.994  23.850   8.505                       C  
ATOM    143 C    VAL A  22      10.160  24.389   7.092                       C  
ATOM    144 O    VAL A  22       9.181  24.614   6.376                       O  
ATOM    145 CB   VAL A  22       9.924  22.311   8.428                       C  
ATOM    146 CG1  VAL A  22       9.940  21.723   9.831                       C  
ATOM    147 CG2  VAL A  22       8.662  21.881   7.691                       C  
ATOM    148 N    ASN A  23      11.414  24.604   6.704                       N  
ATOM    149 CA   ASN A  23      11.724  25.074   5.363                       C  
ATOM    150 C    ASN A  23      11.917  23.817   4.533                       C  
ATOM    151 O    ASN A  23      12.652  22.918   4.930                       O  
ATOM    152 CB   ASN A  23      13.006  25.904   5.372                       C  
ATOM    153 CG   ASN A  23      12.878  27.138   6.228                       C  
ATOM    154 OD1  ASN A  23      11.889  27.863   6.137                       O  
ATOM    155 ND2  ASN A  23      13.875  27.387   7.063                       N  
ATOM    156 N    LEU A  24      11.257  23.753   3.384                       N  
ATOM    157 CA   LEU A  24      11.338  22.576   2.527                       C  
ATOM    158 C    LEU A  24      11.991  22.868   1.183                       C  
ATOM    159 O    LEU A  24      11.896  23.984   0.666                       O  
ATOM    160 CB   LEU A  24       9.926  22.037   2.283                       C  
ATOM    161 CG   LEU A  24       9.075  21.807   3.531                       C  
ATOM    162 CD1  LEU A  24       7.625  21.653   3.122                       C  
ATOM    163 CD2  LEU A  24       9.565  20.584   4.289                       C  
ATOM    164 N    ALA A  25      12.655  21.863   0.617                       N  
ATOM    165 CA   ALA A  25      13.282  22.018  -0.694                       C  
ATOM    166 C    ALA A  25      12.189  22.571  -1.606                       C  
ATOM    167 O    ALA A  25      11.090  22.017  -1.666                       O  
ATOM    168 CB   ALA A  25      13.760  20.675  -1.206                       C  
ATOM    169 N    PRO A  26      12.473  23.673  -2.324                       N  
ATOM    170 CA   PRO A  26      11.481  24.278  -3.220                       C  
ATOM    171 C    PRO A  26      11.075  23.424  -4.422                       C  
ATOM    172 O    PRO A  26       9.936  23.503  -4.887                       O  
ATOM    173 CB   PRO A  26      12.139  25.600  -3.627                       C  
ATOM    174 CG   PRO A  26      13.602  25.263  -3.612                       C  
ATOM    175 CD   PRO A  26      13.746  24.417  -2.359                       C  
ATOM    176 N    VAL A  27      11.997  22.608  -4.920                       N  
ATOM    177 CA   VAL A  27      11.709  21.754  -6.064                       C  
ATOM    178 C    VAL A  27      12.067  20.299  -5.782                       C  
ATOM    179 O    VAL A  27      13.209  19.984  -5.439                       O  
ATOM    180 CB   VAL A  27      12.488  22.218  -7.325                       C  
ATOM    181 CG1  VAL A  27      12.242  21.264  -8.472                       C  
ATOM    182 CG2  VAL A  27      12.063  23.625  -7.715                       C  
ATOM    183 N    VAL A  28      11.081  19.418  -5.917                       N  
ATOM    184 CA   VAL A  28      11.302  17.992  -5.708                       C  
ATOM    185 C    VAL A  28      10.685  17.221  -6.871                       C  
ATOM    186 O    VAL A  28       9.488  17.323  -7.142                       O  
ATOM    187 CB   VAL A  28      10.678  17.490  -4.383                       C  
ATOM    188 CG1  VAL A  28      11.041  16.030  -4.166                       C  
ATOM    189 CG2  VAL A  28      11.172  18.331  -3.215                       C  
ATOM    190 N    ASN A  29      11.517  16.458  -7.568                       N  
ATOM    191 CA   ASN A  29      11.050  15.677  -8.703                       C  
ATOM    192 C    ASN A  29      10.559  14.293  -8.295                       C  
ATOM    193 O    ASN A  29      10.893  13.791  -7.218                       O  
ATOM    194 CB   ASN A  29      12.179  15.532  -9.727                       C  
ATOM    195 CG   ASN A  29      12.466  16.826 -10.465                       C  
ATOM    196 OD1  ASN A  29      11.725  17.214 -11.370                       O  
ATOM    197 ND2  ASN A  29      13.540  17.505 -10.077                       N  
ATOM    198 N    VAL A  30       9.741  13.688  -9.149                       N  
ATOM    199 CA   VAL A  30       9.273  12.341  -8.884                       C  
ATOM    200 C    VAL A  30      10.559  11.520  -8.949                       C  
ATOM    201 O    VAL A  30      11.390  11.752  -9.828                       O  
ATOM    202 CB   VAL A  30       8.303  11.856  -9.976                       C  
ATOM    203 CG1  VAL A  30       7.942  10.399  -9.733                       C  
ATOM    204 CG2  VAL A  30       7.045  12.725  -9.984                       C  
ATOM    205 N    GLY A  31      10.735  10.587  -8.017                       N  
ATOM    206 CA   GLY A  31      11.946   9.782  -8.004                       C  
ATOM    207 C    GLY A  31      13.003  10.335  -7.058                       C  
ATOM    208 O    GLY A  31      14.105   9.789  -6.954                       O  
ATOM    209 N    GLN A  32      12.670  11.428  -6.374                       N  
ATOM    210 CA   GLN A  32      13.581  12.065  -5.422                       C  
ATOM    211 C    GLN A  32      12.896  12.191  -4.067                       C  
ATOM    212 O    GLN A  32      11.670  12.100  -3.972                       O  
ATOM    213 CB   GLN A  32      14.000  13.450  -5.924                       C  
ATOM    214 CG   GLN A  32      14.671  13.409  -7.291                       C  
ATOM    215 CD   GLN A  32      15.106  14.776  -7.787                       C  
ATOM    216 OE1  GLN A  32      14.475  15.793  -7.488                       O  
ATOM    217 NE2  GLN A  32      16.177  14.804  -8.567                       N  
ATOM    218 N    ASN A  33      13.687  12.405  -3.021                       N  
ATOM    219 CA   ASN A  33      13.146  12.522  -1.672                       C  
ATOM    220 C    ASN A  33      13.068  13.928  -1.105                       C  
ATOM    221 O    ASN A  33      13.934  14.768  -1.354                       O  
ATOM    222 CB   ASN A  33      13.975  11.697  -0.688                       C  
ATOM    223 CG   ASN A  33      13.702  10.222  -0.780                       C  
ATOM    224 OD1  ASN A  33      14.392   9.420  -0.149                       O  
ATOM    225 ND2  ASN A  33      12.689   9.847  -1.556                       N  
ATOM    226 N    LEU A  34      12.010  14.163  -0.337                       N  
ATOM    227 CA   LEU A  34      11.820  15.414   0.376                       C  
ATOM    228 C    LEU A  34      11.999  14.930   1.816                       C  
ATOM    229 O    LEU A  34      11.157  14.197   2.333                       O  
ATOM    230 CB   LEU A  34      10.402  15.967   0.184                       C  
ATOM    231 CG   LEU A  34      10.095  17.220   1.022                       C  
ATOM    232 CD1  LEU A  34      11.080  18.324   0.676                       C  
ATOM    233 CD2  LEU A  34       8.671  17.684   0.779                       C  
ATOM    234 N    VAL A  35      13.106  15.302   2.453                       N  
ATOM    235 CA   VAL A  35      13.358  14.854   3.818                       C  
ATOM    236 C    VAL A  35      13.056  15.915   4.870                       C  
ATOM    237 O    VAL A  35      13.679  16.978   4.890                       O  
ATOM    238 CB   VAL A  35      14.823  14.389   3.987                       C  
ATOM    239 CG1  VAL A  35      15.077  13.968   5.424                       C  
ATOM    240 CG2  VAL A  35      15.107  13.232   3.048                       C  
ATOM    241 N    VAL A  36      12.092  15.619   5.740                       N  
ATOM    242 CA   VAL A  36      11.712  16.534   6.814                       C  
ATOM    243 C    VAL A  36      12.282  15.974   8.109                       C  
ATOM    244 O    VAL A  36      11.663  15.138   8.765                       O  
ATOM    245 CB   VAL A  36      10.177  16.648   6.948                       C  
ATOM    246 CG1  VAL A  36       9.827  17.722   7.961                       C  
ATOM    247 CG2  VAL A  36       9.560  16.960   5.594                       C  
ATOM    248 N    ASP A  37      13.473  16.444   8.464                       N  
ATOM    249 CA   ASP A  37      14.173  15.985   9.654                       C  
ATOM    250 C    ASP A  37      13.827  16.794  10.911                       C  
ATOM    251 O    ASP A  37      14.293  17.921  11.088                       O  
ATOM    252 CB   ASP A  37      15.679  16.030   9.370                       C  
ATOM    253 CG   ASP A  37      16.509  15.545  10.531                       C  
ATOM    254 OD1  ASP A  37      15.960  14.842  11.409                       O  
ATOM    255 OD2  ASP A  37      17.720  15.856  10.552                       O  
ATOM    256 N    LEU A  38      13.006  16.217  11.784                       N  
ATOM    257 CA   LEU A  38      12.613  16.907  13.010                       C  
ATOM    258 C    LEU A  38      13.674  16.838  14.116                       C  
ATOM    259 O    LEU A  38      13.556  17.531  15.125                       O  
ATOM    260 CB   LEU A  38      11.276  16.358  13.540                       C  
ATOM    261 CG   LEU A  38       9.993  16.653  12.747                       C  
ATOM    262 CD1  LEU A  38       9.900  18.143  12.451                       C  
ATOM    263 CD2  LEU A  38       9.986  15.867  11.450                       C  
ATOM    264 N    SER A  39      14.711  16.020  13.927                       N  
ATOM    265 CA   SER A  39      15.764  15.896  14.938                       C  
ATOM    266 C    SER A  39      16.508  17.213  15.163                       C  
ATOM    267 O    SER A  39      17.148  17.397  16.195                       O  
ATOM    268 CB   SER A  39      16.770  14.797  14.562                       C  
ATOM    269 OG   SER A  39      17.660  15.226  13.550                       O  
ATOM    270 N    THR A  40      16.429  18.126  14.199                       N  
ATOM    271 CA   THR A  40      17.088  19.428  14.333                       C  
ATOM    272 C    THR A  40      16.071  20.482  14.754                       C  
ATOM    273 O    THR A  40      16.407  21.661  14.883                       O  
ATOM    274 CB   THR A  40      17.691  19.901  13.005                       C  
ATOM    275 OG1  THR A  40      16.639  20.056  12.045                       O  
ATOM    276 CG2  THR A  40      18.717  18.899  12.489                       C  
ATOM    277 N    GLN A  41      14.828  20.049  14.963                       N  
ATOM    278 CA   GLN A  41      13.739  20.949  15.328                       C  
ATOM    279 C    GLN A  41      13.141  20.727  16.708                       C  
ATOM    280 O    GLN A  41      12.732  21.678  17.365                       O  
ATOM    281 CB   GLN A  41      12.604  20.836  14.310                       C  
ATOM    282 CG   GLN A  41      13.007  21.175  12.894                       C  
ATOM    283 CD   GLN A  41      13.675  22.526  12.809                       C  
ATOM    284 OE1  GLN A  41      13.114  23.538  13.239                       O  
ATOM    285 NE2  GLN A  41      14.884  22.553  12.259                       N  
ATOM    286 N    ILE A  42      13.074  19.475  17.141                       N  
ATOM    287 CA   ILE A  42      12.473  19.158  18.428                       C  
ATOM    288 C    ILE A  42      13.465  18.525  19.396                       C  
ATOM    289 O    ILE A  42      14.135  17.542  19.062                       O  
ATOM    290 CB   ILE A  42      11.258  18.216  18.222                       C  
ATOM    291 CG1  ILE A  42      10.244  18.891  17.286                       C  
ATOM    292 CG2  ILE A  42      10.614  17.873  19.561                       C  
ATOM    293 CD1  ILE A  42       9.111  17.977  16.824                       C  
ATOM    294 N    PHE A  43      13.550  19.103  20.595                       N  
ATOM    295 CA   PHE A  43      14.455  18.615  21.634                       C  
ATOM    296 C    PHE A  43      13.720  18.463  22.959                       C  
ATOM    297 O    PHE A  43      12.833  19.255  23.275                       O  
ATOM    298 CB   PHE A  43      15.625  19.586  21.820                       C  
ATOM    299 CG   PHE A  43      16.299  19.965  20.539                       C  
ATOM    300 CD1  PHE A  43      15.711  20.883  19.673                       C  
ATOM    301 CD2  PHE A  43      17.496  19.370  20.168                       C  
ATOM    302 CE1  PHE A  43      16.303  21.200  18.453                       C  
ATOM    303 CE2  PHE A  43      18.097  19.680  18.949                       C  
ATOM    304 CZ   PHE A  43      17.497  20.595  18.092                       C  
ATOM    305 N    CYX A  44      14.085  17.441  23.727                       N  
ATOM    306 CA   CYX A  44      13.462  17.211  25.024                       C  
ATOM    307 C    CYX A  44      14.515  16.806  26.041                       C  
ATOM    308 O    CYX A  44      15.645  16.473  25.677                       O  
ATOM    309 CB   CYX A  44      12.427  16.093  24.947                       C  
ATOM    310 SG   CYX A  44      11.197  16.200  23.608                       S  
ATOM    311 N    HIS A  45      14.136  16.830  27.316                       N  
ATOM    312 CA   HIS A  45      15.045  16.438  28.382                       C  
ATOM    313 C    HIS A  45      14.281  15.824  29.550                       C  
ATOM    314 O    HIS A  45      13.067  16.019  29.688                       O  
ATOM    315 CB   HIS A  45      15.842  17.644  28.883                       C  
ATOM    316 CG   HIS A  45      15.024  18.612  29.678                       C  
ATOM    317 ND1  HIS A  45      14.208  19.553  29.091                       N  
ATOM    318 CD2  HIS A  45      14.843  18.736  31.014                       C  
ATOM    319 CE1  HIS A  45      13.556  20.214  30.031                       C  
ATOM    320 NE2  HIS A  45      13.921  19.738  31.207                       N  
ATOM    321 N    ASN A  46      15.011  15.077  30.374                       N  
ATOM    322 CA   ASN A  46      14.483  14.418  31.564                       C  
ATOM    323 C    ASN A  46      14.736  15.399  32.718                       C  
ATOM    324 O    ASN A  46      15.855  15.884  32.892                       O  
ATOM    325 CB   ASN A  46      15.252  13.103  31.795                       C  
ATOM    326 CG   ASN A  46      14.754  12.324  32.998                       C  
ATOM    327 OD1  ASN A  46      14.389  12.901  34.028                       O  
ATOM    328 ND2  ASN A  46      14.762  10.996  32.883                       N  
ATOM    329 N    ASP A  47      13.698  15.699  33.493                       N  
ATOM    330 CA   ASP A  47      13.815  16.639  34.614                       C  
ATOM    331 C    ASP A  47      14.332  16.043  35.925                       C  
ATOM    332 O    ASP A  47      14.651  16.782  36.858                       O  
ATOM    333 CB   ASP A  47      12.454  17.303  34.883                       C  
ATOM    334 CG   ASP A  47      12.171  18.462  33.942                       C  
ATOM    335 OD1  ASP A  47      12.996  19.398  33.903                       O  
ATOM    336 OD2  ASP A  47      11.132  18.441  33.248                       O  
ATOM    337 N    TYR A  48      14.427  14.717  35.993                       N  
ATOM    338 CA   TYR A  48      14.865  14.055  37.222                       C  
ATOM    339 C    TYR A  48      15.562  12.725  36.894                       C  
ATOM    340 O    TYR A  48      15.192  11.668  37.417                       O  
ATOM    341 CB   TYR A  48      13.619  13.837  38.095                       C  
ATOM    342 CG   TYR A  48      13.835  13.403  39.527                       C  
ATOM    343 CD1  TYR A  48      15.063  13.573  40.170                       C  
ATOM    344 CD2  TYR A  48      12.777  12.865  40.258                       C  
ATOM    345 CE1  TYR A  48      15.224  13.214  41.512                       C  
ATOM    346 CE2  TYR A  48      12.925  12.508  41.589                       C  
ATOM    347 CZ   TYR A  48      14.147  12.683  42.212                       C  
ATOM    348 OH   TYR A  48      14.275  12.319  43.533                       O  
ATOM    349 N    PRO A  49      16.596  12.771  36.032                       N  
ATOM    350 CA   PRO A  49      17.343  11.578  35.625                       C  
ATOM    351 C    PRO A  49      18.013  10.828  36.776                       C  
ATOM    352 O    PRO A  49      18.336   9.645  36.646                       O  
ATOM    353 CB   PRO A  49      18.352  12.133  34.613                       C  
ATOM    354 CG   PRO A  49      18.630  13.498  35.142                       C  
ATOM    355 CD   PRO A  49      17.233  13.988  35.490                       C  
ATOM    356 N    GLU A  50      18.216  11.513  37.896                       N  
ATOM    357 CA   GLU A  50      18.845  10.895  39.061                       C  
ATOM    358 C    GLU A  50      17.992   9.759  39.597                       C  
ATOM    359 O    GLU A  50      18.506   8.808  40.186                       O  
ATOM    360 CB   GLU A  50      19.039  11.919  40.184                       C  
ATOM    361 CG   GLU A  50      20.018  13.040  39.880                       C  
ATOM    362 CD   GLU A  50      19.389  14.204  39.136                       C  
ATOM    363 OE1  GLU A  50      18.210  14.102  38.730                       O  
ATOM    364 OE2  GLU A  50      20.086  15.226  38.958                       O  
ATOM    365 N    THR A  51      16.686   9.860  39.378                       N  
ATOM    366 CA   THR A  51      15.744   8.872  39.882                       C  
ATOM    367 C    THR A  51      14.805   8.267  38.843                       C  
ATOM    368 O    THR A  51      14.462   7.084  38.917                       O  
ATOM    369 CB   THR A  51      14.889   9.508  41.003                       C  
ATOM    370 OG1  THR A  51      15.733   9.811  42.120                       O  
ATOM    371 CG2  THR A  51      13.764   8.574  41.439                       C  
ATOM    372 N    ILE A  52      14.404   9.077  37.870                       N  
ATOM    373 CA   ILE A  52      13.455   8.639  36.855                       C  
ATOM    374 C    ILE A  52      14.014   8.382  35.458                       C  
ATOM    375 O    ILE A  52      14.941   9.057  35.005                       O  
ATOM    376 CB   ILE A  52      12.310   9.686  36.723                       C  
ATOM    377 CG1  ILE A  52      11.637   9.890  38.087                       C  
ATOM    378 CG2  ILE A  52      11.291   9.240  35.668                       C  
ATOM    379 CD1  ILE A  52      10.603  11.008  38.103                       C  
ATOM    380 N    THR A  53      13.440   7.384  34.792                       N  
ATOM    381 CA   THR A  53      13.798   7.070  33.419                       C  
ATOM    382 C    THR A  53      12.545   7.390  32.609                       C  
ATOM    383 O    THR A  53      11.454   6.879  32.903                       O  
ATOM    384 CB   THR A  53      14.145   5.579  33.204                       C  
ATOM    385 OG1  THR A  53      15.328   5.248  33.936                       O  
ATOM    386 CG2  THR A  53      14.397   5.307  31.723                       C  
ATOM    387 N    ASP A  54      12.699   8.258  31.615                       N  
ATOM    388 CA   ASP A  54      11.588   8.639  30.756                       C  
ATOM    389 C    ASP A  54      11.557   7.810  29.482                       C  
ATOM    390 O    ASP A  54      12.598   7.578  28.864                       O  
ATOM    391 CB   ASP A  54      11.682  10.122  30.396                       C  
ATOM    392 CG   ASP A  54      11.344  11.020  31.563                       C  
ATOM    393 OD1  ASP A  54      10.424  10.663  32.326                       O  
ATOM    394 OD2  ASP A  54      11.983  12.079  31.709                       O  
ATOM    395 N    TYR A  55      10.362   7.363  29.095                       N  
ATOM    396 CA   TYR A  55      10.192   6.558  27.886                       C  
ATOM    397 C    TYR A  55       9.446   7.390  26.857                       C  
ATOM    398 O    TYR A  55       8.387   7.944  27.150                       O  
ATOM    399 CB   TYR A  55       9.414   5.280  28.196                       C  
ATOM    400 CG   TYR A  55      10.043   4.434  29.276                       C  
ATOM    401 CD1  TYR A  55       9.351   4.154  30.453                       C  
ATOM    402 CD2  TYR A  55      11.332   3.917  29.131                       C  
ATOM    403 CE1  TYR A  55       9.923   3.380  31.465                       C  
ATOM    404 CE2  TYR A  55      11.916   3.140  30.139                       C  
ATOM    405 CZ   TYR A  55      11.202   2.879  31.300                       C  
ATOM    406 OH   TYR A  55      11.758   2.115  32.300                       O  
ATOM    407 N    VAL A  56       9.994   7.474  25.649                       N  
ATOM    408 CA   VAL A  56       9.386   8.291  24.604                       C  
ATOM    409 C    VAL A  56       9.176   7.556  23.288                       C  
ATOM    410 O    VAL A  56      10.116   7.011  22.711                       O  
ATOM    411 CB   VAL A  56      10.253   9.547  24.331                       C  
ATOM    412 CG1  VAL A  56       9.637  10.380  23.209                       C  
ATOM    413 CG2  VAL A  56      10.393  10.368  25.606                       C  
ATOM    414 N    THR A  57       7.935   7.548  22.813                       N  
ATOM    415 CA   THR A  57       7.620   6.892  21.552                       C  
ATOM    416 C    THR A  57       6.992   7.886  20.585                       C  
ATOM    417 O    THR A  57       6.609   8.993  20.973                       O  
ATOM    418 CB   THR A  57       6.561   5.778  21.712                       C  
ATOM    419 OG1  THR A  57       5.319   6.372  22.114                       O  
ATOM    420 CG2  THR A  57       6.987   4.746  22.729                       C  
ATOM    421 N    LEU A  58       6.922   7.486  19.321                       N  
ATOM    422 CA   LEU A  58       6.220   8.263  18.314                       C  
ATOM    423 C    LEU A  58       4.919   7.462  18.372                       C  
ATOM    424 O    LEU A  58       4.829   6.356  17.823                       O  
ATOM    425 CB   LEU A  58       6.859   8.125  16.926                       C  
ATOM    426 CG   LEU A  58       5.974   8.543  15.734                       C  
ATOM    427 CD1  LEU A  58       5.562  10.005  15.860                       C  
ATOM    428 CD2  LEU A  58       6.726   8.312  14.430                       C  
ATOM    429 N    GLN A  59       3.929   7.997  19.076                       N  
ATOM    430 CA   GLN A  59       2.661   7.302  19.228                       C  
ATOM    431 C    GLN A  59       1.883   7.204  17.933                       C  
ATOM    432 O    GLN A  59       1.303   6.163  17.629                       O  
ATOM    433 CB   GLN A  59       1.797   7.986  20.278                       C  
ATOM    434 CG   GLN A  59       0.553   7.191  20.604                       C  
ATOM    435 CD   GLN A  59      -0.224   7.781  21.757                       C  
ATOM    436 OE1  GLN A  59      -1.126   7.138  22.309                       O  
ATOM    437 NE2  GLN A  59       0.117   9.015  22.132                       N  
ATOM    438 N    ARG A  60       1.879   8.290  17.168                       N  
ATOM    439 CA   ARG A  60       1.147   8.329  15.907                       C  
ATOM    440 C    ARG A  60       1.660   9.450  15.019                       C  
ATOM    441 O    ARG A  60       2.080  10.499  15.506                       O  
ATOM    442 CB   ARG A  60      -0.348   8.556  16.176                       C  
ATOM    443 CG   ARG A  60      -1.265   8.390  14.962                       C  
ATOM    444 CD   ARG A  60      -2.656   8.962  15.269                       C  
ATOM    445 NE   ARG A  60      -2.951   8.784  16.688                       N  
ATOM    446 CZ   ARG A  60      -3.813   9.523  17.383                       C  
ATOM    447 NH1  ARG A  60      -3.991   9.277  18.676                       N  
ATOM    448 NH2  ARG A  60      -4.507  10.498  16.794                       N  
ATOM    449 N    GLY A  61       1.635   9.208  13.713                       N  
ATOM    450 CA   GLY A  61       2.052  10.210  12.749                       C  
ATOM    451 C    GLY A  61       0.988  10.265  11.666                       C  
ATOM    452 O    GLY A  61       0.686   9.240  11.047                       O  
ATOM    453 N    SER A  62       0.408  11.441  11.444                       N  
ATOM    454 CA   SER A  62      -0.626  11.600  10.428                       C  
ATOM    455 C    SER A  62      -0.220  12.625   9.369                       C  
ATOM    456 O    SER A  62       0.491  13.591   9.666                       O  
ATOM    457 CB   SER A  62      -1.941  12.035  11.077                       C  
ATOM    458 OG   SER A  62      -2.346  11.109  12.068                       O  
ATOM    459 N    ALA A  63      -0.680  12.409   8.138                       N  
ATOM    460 CA   ALA A  63      -0.374  13.305   7.023                       C  
ATOM    461 C    ALA A  63      -1.539  14.248   6.737                       C  
ATOM    462 O    ALA A  63      -2.702  13.901   6.966                       O  
ATOM    463 CB   ALA A  63      -0.056  12.491   5.771                       C  
ATOM    464 N    TYR A  64      -1.214  15.434   6.225                       N  
ATOM    465 CA   TYR A  64      -2.220  16.441   5.891                       C  
ATOM    466 C    TYR A  64      -1.913  17.184   4.594                       C  
ATOM    467 O    TYR A  64      -0.777  17.174   4.107                       O  
ATOM    468 CB   TYR A  64      -2.361  17.472   7.024                       C  
ATOM    469 CG   TYR A  64      -2.865  16.884   8.318                       C  
ATOM    470 CD1  TYR A  64      -2.004  16.207   9.178                       C  
ATOM    471 CD2  TYR A  64      -4.220  16.941   8.650                       C  
ATOM    472 CE1  TYR A  64      -2.473  15.598  10.332                       C  
ATOM    473 CE2  TYR A  64      -4.702  16.330   9.807                       C  
ATOM    474 CZ   TYR A  64      -3.821  15.657  10.640                       C  
ATOM    475 OH   TYR A  64      -4.288  15.022  11.770                       O  
ATOM    476 N    GLY A  65      -2.943  17.827   4.051                       N  
ATOM    477 CA   GLY A  65      -2.805  18.610   2.834                       C  
ATOM    478 C    GLY A  65      -2.012  17.998   1.693                       C  
ATOM    479 O    GLY A  65      -2.294  16.885   1.255                       O  
ATOM    480 N    GLY A  66      -1.018  18.746   1.216                       N  
ATOM    481 CA   GLY A  66      -0.188  18.301   0.108                       C  
ATOM    482 C    GLY A  66       0.578  17.017   0.350                       C  
ATOM    483 O    GLY A  66       0.855  16.268  -0.592                       O  
ATOM    484 N    VAL A  67       0.942  16.755   1.601                       N  
ATOM    485 CA   VAL A  67       1.666  15.529   1.906                       C  
ATOM    486 C    VAL A  67       0.706  14.344   1.857                       C  
ATOM    487 O    VAL A  67       1.037  13.288   1.317                       O  
ATOM    488 CB   VAL A  67       2.370  15.618   3.279                       C  
ATOM    489 CG1  VAL A  67       2.881  14.255   3.704                       C  
ATOM    490 CG2  VAL A  67       3.542  16.591   3.180                       C  
ATOM    491 N    LEU A  68      -0.494  14.533   2.397                       N  
ATOM    492 CA   LEU A  68      -1.507  13.481   2.385                       C  
ATOM    493 C    LEU A  68      -1.899  13.090   0.955                       C  
ATOM    494 O    LEU A  68      -2.075  11.910   0.648                       O  
ATOM    495 CB   LEU A  68      -2.760  13.947   3.142                       C  
ATOM    496 CG   LEU A  68      -3.988  13.029   3.100                       C  
ATOM    497 CD1  LEU A  68      -3.671  11.714   3.807                       C  
ATOM    498 CD2  LEU A  68      -5.177  13.721   3.763                       C  
ATOM    499 N    SER A  69      -2.012  14.077   0.075                       N  
ATOM    500 CA   SER A  69      -2.431  13.808  -1.294                       C  
ATOM    501 C    SER A  69      -1.363  13.605  -2.360                       C  
ATOM    502 O    SER A  69      -1.560  12.808  -3.278                       O  
ATOM    503 CB   SER A  69      -3.355  14.924  -1.768                       C  
ATOM    504 OG   SER A  69      -2.624  16.119  -1.961                       O  
ATOM    505 N    ASN A  70      -0.236  14.302  -2.242                       N  
ATOM    506 CA   ASN A  70       0.797  14.222  -3.274                       C  
ATOM    507 C    ASN A  70       2.061  13.421  -3.003                       C  
ATOM    508 O    ASN A  70       2.878  13.233  -3.910                       O  
ATOM    509 CB   ASN A  70       1.196  15.641  -3.691                       C  
ATOM    510 CG   ASN A  70       0.015  16.450  -4.196                       C  
ATOM    511 OD1  ASN A  70      -0.765  15.977  -5.022                       O  
ATOM    512 ND2  ASN A  70      -0.116  17.679  -3.709                       N  
ATOM    513 N    PHE A  71       2.230  12.948  -1.775                       N  
ATOM    514 CA   PHE A  71       3.426  12.192  -1.431                       C  
ATOM    515 C    PHE A  71       3.128  10.847  -0.796                       C  
ATOM    516 O    PHE A  71       2.024  10.595  -0.325                       O  
ATOM    517 CB   PHE A  71       4.300  12.989  -0.452                       C  
ATOM    518 CG   PHE A  71       4.850  14.263  -1.016                       C  
ATOM    519 CD1  PHE A  71       4.030  15.365  -1.214                       C  
ATOM    520 CD2  PHE A  71       6.194  14.351  -1.370                       C  
ATOM    521 CE1  PHE A  71       4.536  16.537  -1.757                       C  
ATOM    522 CE2  PHE A  71       6.713  15.518  -1.915                       C  
ATOM    523 CZ   PHE A  71       5.882  16.614  -2.110                       C  
ATOM    524 N    SER A  72       4.136   9.985  -0.803                       N  
ATOM    525 CA   SER A  72       4.042   8.682  -0.167                       C  
ATOM    526 C    SER A  72       5.319   8.664   0.645                       C  
ATOM    527 O    SER A  72       6.301   9.310   0.277                       O  
ATOM    528 CB   SER A  72       4.061   7.543  -1.187                       C  
ATOM    529 OG   SER A  72       5.338   7.414  -1.781                       O  
ATOM    530 N    GLY A  73       5.324   7.959   1.761                       N  
ATOM    531 CA   GLY A  73       6.541   7.953   2.533                       C  
ATOM    532 C    GLY A  73       6.556   7.072   3.752                       C  
ATOM    533 O    GLY A  73       5.636   6.295   4.009                       O  
ATOM    534 N    THR A  74       7.645   7.210   4.492                       N  
ATOM    535 CA   THR A  74       7.866   6.469   5.713                       C  
ATOM    536 C    THR A  74       8.377   7.467   6.738                       C  
ATOM    537 O    THR A  74       8.764   8.586   6.395                       O  
ATOM    538 CB   THR A  74       8.949   5.388   5.519                       C  
ATOM    539 OG1  THR A  74      10.172   6.015   5.103                       O  
ATOM    540 CG2  THR A  74       8.519   4.376   4.464                       C  
ATOM    541 N    VAL A  75       8.353   7.065   7.999                       N  
ATOM    542 CA   VAL A  75       8.871   7.903   9.059                       C  
ATOM    543 C    VAL A  75       9.999   7.113   9.709                       C  
ATOM    544 O    VAL A  75       9.853   5.923  10.004                       O  
ATOM    545 CB   VAL A  75       7.797   8.246  10.107                       C  
ATOM    546 CG1  VAL A  75       7.118   6.981  10.614                       C  
ATOM    547 CG2  VAL A  75       8.440   9.006  11.256                       C  
ATOM    548 N    LYS A  76      11.138   7.767   9.894                       N  
ATOM    549 CA   LYS A  76      12.280   7.117  10.512                       C  
ATOM    550 C    LYS A  76      12.367   7.571  11.967                       C  
ATOM    551 O    LYS A  76      12.489   8.763  12.249                       O  
ATOM    552 CB   LYS A  76      13.564   7.475   9.757                       C  
ATOM    553 CG   LYS A  76      14.778   6.657  10.185                       C  
ATOM    554 CD   LYS A  76      15.951   6.870   9.236                       C  
ATOM    555 CE   LYS A  76      17.099   5.932   9.554                       C  
ATOM    556 NZ   LYS A  76      18.245   6.157   8.632                       N  
ATOM    557 N    TYR A  77      12.279   6.615  12.888                       N  
ATOM    558 CA   TYR A  77      12.347   6.926  14.309                       C  
ATOM    559 C    TYR A  77      13.464   6.158  14.993                       C  
ATOM    560 O    TYR A  77      13.438   4.927  15.060                       O  
ATOM    561 CB   TYR A  77      11.019   6.599  15.004                       C  
ATOM    562 CG   TYR A  77      10.971   7.062  16.447                       C  
ATOM    563 CD1  TYR A  77      11.140   8.407  16.767                       C  
ATOM    564 CD2  TYR A  77      10.751   6.161  17.492                       C  
ATOM    565 CE1  TYR A  77      11.089   8.852  18.093                       C  
ATOM    566 CE2  TYR A  77      10.695   6.595  18.825                       C  
ATOM    567 CZ   TYR A  77      10.863   7.941  19.114                       C  
ATOM    568 OH   TYR A  77      10.790   8.387  20.415                       O  
ATOM    569 N    SER A  78      14.447   6.894  15.496                       N  
ATOM    570 CA   SER A  78      15.565   6.299  16.212                       C  
ATOM    571 C    SER A  78      16.205   5.121  15.462                       C  
ATOM    572 O    SER A  78      16.392   4.039  16.030                       O  
ATOM    573 CB   SER A  78      15.087   5.854  17.604                       C  
ATOM    574 OG   SER A  78      16.171   5.590  18.479                       O  
ATOM    575 N    GLY A  79      16.530   5.337  14.188                       N  
ATOM    576 CA   GLY A  79      17.174   4.302  13.390                       C  
ATOM    577 C    GLY A  79      16.303   3.335  12.604                       C  
ATOM    578 O    GLY A  79      16.799   2.652  11.705                       O  
ATOM    579 N    SER A  80      15.013   3.271  12.925                       N  
ATOM    580 CA   SER A  80      14.105   2.362  12.241                       C  
ATOM    581 C    SER A  80      13.042   3.086  11.419                       C  
ATOM    582 O    SER A  80      12.570   4.151  11.807                       O  
ATOM    583 CB   SER A  80      13.427   1.449  13.259                       C  
ATOM    584 OG   SER A  80      14.387   0.664  13.941                       O  
ATOM    585 N    SER A  81      12.667   2.490  10.290                       N  
ATOM    586 CA   SER A  81      11.666   3.069   9.403                       C  
ATOM    587 C    SER A  81      10.312   2.385   9.541                       C  
ATOM    588 O    SER A  81      10.229   1.165   9.695                       O  
ATOM    589 CB   SER A  81      12.135   2.978   7.950                       C  
ATOM    590 OG   SER A  81      13.322   3.724   7.770                       O  
ATOM    591 N    TYR A  82       9.255   3.186   9.481                       N  
ATOM    592 CA   TYR A  82       7.892   2.683   9.604                       C  
ATOM    593 C    TYR A  82       7.006   3.366   8.580                       C  
ATOM    594 O    TYR A  82       7.368   4.403   8.021                       O  
ATOM    595 CB   TYR A  82       7.325   2.973  11.000                       C  
ATOM    596 CG   TYR A  82       8.200   2.500  12.137                       C  
ATOM    597 CD1  TYR A  82       9.258   3.278  12.597                       C  
ATOM    598 CD2  TYR A  82       7.990   1.258  12.730                       C  
ATOM    599 CE1  TYR A  82      10.085   2.831  13.618                       C  
ATOM    600 CE2  TYR A  82       8.809   0.803  13.747                       C  
ATOM    601 CZ   TYR A  82       9.856   1.594  14.186                       C  
ATOM    602 OH   TYR A  82      10.682   1.144  15.186                       O  
ATOM    603 N    PRO A  83       5.821   2.794   8.325                       N  
ATOM    604 CA   PRO A  83       4.908   3.398   7.356                       C  
ATOM    605 C    PRO A  83       4.447   4.751   7.881                       C  
ATOM    606 O    PRO A  83       4.369   4.955   9.090                       O  
ATOM    607 CB   PRO A  83       3.744   2.408   7.303                       C  
ATOM    608 CG   PRO A  83       4.362   1.105   7.736                       C  
ATOM    609 CD   PRO A  83       5.278   1.527   8.845                       C  
ATOM    610 N    PHE A  84       4.152   5.667   6.965                       N  
ATOM    611 CA   PHE A  84       3.648   6.990   7.316                       C  
ATOM    612 C    PHE A  84       2.620   7.354   6.253                       C  
ATOM    613 O    PHE A  84       2.939   7.380   5.063                       O  
ATOM    614 CB   PHE A  84       4.761   8.041   7.321                       C  
ATOM    615 CG   PHE A  84       4.257   9.438   7.571                       C  
ATOM    616 CD1  PHE A  84       3.912   9.849   8.858                       C  
ATOM    617 CD2  PHE A  84       4.069  10.326   6.511                       C  
ATOM    618 CE1  PHE A  84       3.384  11.125   9.087                       C  
ATOM    619 CE2  PHE A  84       3.539  11.605   6.731                       C  
ATOM    620 CZ   PHE A  84       3.196  12.003   8.022                       C  
ATOM    621 N    PRO A  85       1.367   7.620   6.660                       N  
ATOM    622 CA   PRO A  85       0.826   7.611   8.025                       C  
ATOM    623 C    PRO A  85       1.180   6.335   8.789                       C  
ATOM    624 O    PRO A  85       1.266   5.251   8.205                       O  
ATOM    625 CB   PRO A  85      -0.680   7.746   7.796                       C  
ATOM    626 CG   PRO A  85      -0.752   8.596   6.575                       C  
ATOM    627 CD   PRO A  85       0.321   7.986   5.689                       C  
ATOM    628 N    THR A  86       1.380   6.473  10.095                       N  
ATOM    629 CA   THR A  86       1.740   5.345  10.952                       C  
ATOM    630 C    THR A  86       0.606   4.343  11.148                       C  
ATOM    631 O    THR A  86      -0.577   4.691  11.074                       O  
ATOM    632 CB   THR A  86       2.198   5.826  12.342                       C  
ATOM    633 OG1  THR A  86       1.134   6.551  12.968                       O  
ATOM    634 CG2  THR A  86       3.422   6.725  12.216                       C  
ATOM    635 N    THR A  87       0.981   3.096  11.411                       N  
ATOM    636 CA   THR A  87       0.008   2.031  11.608                       C  
ATOM    637 C    THR A  87       0.021   1.514  13.042                       C  
ATOM    638 O    THR A  87      -0.841   0.729  13.432                       O  
ATOM    639 CB   THR A  87       0.278   0.865  10.640                       C  
ATOM    640 OG1  THR A  87       1.624   0.409  10.805                       O  
ATOM    641 CG2  THR A  87       0.081   1.313   9.201                       C  
ATOM    642 N    SER A  88       0.998   1.964  13.825                       N  
ATOM    643 CA   SER A  88       1.108   1.561  15.224                       C  
ATOM    644 C    SER A  88       2.103   2.457  15.953                       C  
ATOM    645 O    SER A  88       2.765   3.294  15.337                       O  
ATOM    646 CB   SER A  88       1.584   0.117  15.328                       C  
ATOM    647 OG   SER A  88       2.937   0.022  14.919                       O  
ATOM    648 N    GLU A  89       2.204   2.266  17.265                       N  
ATOM    649 CA   GLU A  89       3.124   3.034  18.093                       C  
ATOM    650 C    GLU A  89       4.522   2.405  18.023                       C  
ATOM    651 O    GLU A  89       4.666   1.187  18.063                       O  
ATOM    652 CB   GLU A  89       2.621   3.050  19.537                       C  
ATOM    653 CG   GLU A  89       3.501   3.838  20.490                       C  
ATOM    654 CD   GLU A  89       2.881   3.980  21.865                       C  
ATOM    655 OE1  GLU A  89       3.468   4.679  22.715                       O  
ATOM    656 OE2  GLU A  89       1.805   3.389  22.097                       O  
ATOM    657 N    THR A  90       5.550   3.239  17.915                       N  
ATOM    658 CA   THR A  90       6.926   2.751  17.819                       C  
ATOM    659 C    THR A  90       7.466   2.293  19.159                       C  
ATOM    660 O    THR A  90       6.837   2.493  20.197                       O  
ATOM    661 CB   THR A  90       7.908   3.856  17.351                       C  
ATOM    662 OG1  THR A  90       7.991   4.875  18.361                       O  
ATOM    663 CG2  THR A  90       7.462   4.469  16.043                       C  
ATOM    664 N    PRO A  91       8.646   1.652  19.147                       N  
ATOM    665 CA   PRO A  91       9.262   1.194  20.389                       C  
ATOM    666 C    PRO A  91       9.698   2.471  21.108                       C  
ATOM    667 O    PRO A  91       9.740   3.542  20.502                       O  
ATOM    668 CB   PRO A  91      10.457   0.380  19.905                       C  
ATOM    669 CG   PRO A  91       9.982  -0.172  18.607                       C  
ATOM    670 CD   PRO A  91       9.300   1.023  17.983                       C  
ATOM    671 N    ARG A  92      10.030   2.347  22.386                       N  
ATOM    672 CA   ARG A  92      10.446   3.479  23.209                       C  
ATOM    673 C    ARG A  92      11.902   3.903  23.050                       C  
ATOM    674 O    ARG A  92      12.776   3.092  22.741                       O  
ATOM    675 CB   ARG A  92      10.249   3.147  24.686                       C  
ATOM    676 CG   ARG A  92       8.839   2.879  25.139                       C  
ATOM    677 CD   ARG A  92       8.914   2.178  26.491                       C  
ATOM    678 NE   ARG A  92       7.648   2.155  27.215                       N  
ATOM    679 CZ   ARG A  92       7.478   1.534  28.377                       C  
ATOM    680 NH1  ARG A  92       6.297   1.561  28.984                       N  
ATOM    681 NH2  ARG A  92       8.495   0.875  28.926                       N  
ATOM    682 N    VAL A  93      12.144   5.188  23.288                       N  
ATOM    683 CA   VAL A  93      13.483   5.768  23.274                       C  
ATOM    684 C    VAL A  93      13.639   6.287  24.706                       C  
ATOM    685 O    VAL A  93      12.756   6.978  25.221                       O  
ATOM    686 CB   VAL A  93      13.602   6.953  22.288                       C  
ATOM    687 CG1  VAL A  93      14.875   7.750  22.577                       C  
ATOM    688 CG2  VAL A  93      13.639   6.437  20.852                       C  
ATOM    689 N    VAL A  94      14.741   5.942  25.361                       N  
ATOM    690 CA   VAL A  94      14.954   6.391  26.731                       C  
ATOM    691 C    VAL A  94      15.612   7.761  26.825                       C  
ATOM    692 O    VAL A  94      16.578   8.051  26.119                       O  
ATOM    693 CB   VAL A  94      15.818   5.373  27.524                       C  
ATOM    694 CG1  VAL A  94      16.344   6.011  28.807                       C  
ATOM    695 CG2  VAL A  94      14.994   4.140  27.856                       C  
ATOM    696 N    TYR A  95      15.063   8.608  27.691                       N  
ATOM    697 CA   TYR A  95      15.628   9.931  27.936                       C  
ATOM    698 C    TYR A  95      16.075   9.896  29.385                       C  
ATOM    699 O    TYR A  95      15.257   9.811  30.302                       O  
ATOM    700 CB   TYR A  95      14.597  11.040  27.707                       C  
ATOM    701 CG   TYR A  95      14.428  11.387  26.242                       C  
ATOM    702 CD1  TYR A  95      13.827  10.487  25.360                       C  
ATOM    703 CD2  TYR A  95      14.912  12.596  25.725                       C  
ATOM    704 CE1  TYR A  95      13.711  10.775  24.000                       C  
ATOM    705 CE2  TYR A  95      14.801  12.894  24.360                       C  
ATOM    706 CZ   TYR A  95      14.201  11.975  23.510                       C  
ATOM    707 OH   TYR A  95      14.091  12.239  22.168                       O  
ATOM    708 N    ASN A  96      17.386   9.931  29.583                       N  
ATOM    709 CA   ASN A  96      17.944   9.858  30.918                       C  
ATOM    710 C    ASN A  96      18.942  10.969  31.203                       C  
ATOM    711 O    ASN A  96      19.913  10.769  31.928                       O  
ATOM    712 CB   ASN A  96      18.620   8.503  31.113                       C  
ATOM    713 CG   ASN A  96      19.644   8.204  30.028                       C  
ATOM    714 OD1  ASN A  96      20.034   9.092  29.263                       O  
ATOM    715 ND2  ASN A  96      20.091   6.953  29.962                       N  
ATOM    716 N    SER A  97      18.708  12.142  30.635                       N  
ATOM    717 CA   SER A  97      19.604  13.258  30.869                       C  
ATOM    718 C    SER A  97      18.838  14.563  30.943                       C  
ATOM    719 O    SER A  97      17.826  14.746  30.267                       O  
ATOM    720 CB   SER A  97      20.655  13.347  29.766                       C  
ATOM    721 OG   SER A  97      21.444  14.513  29.931                       O  
ATOM    722 N    ARG A  98      19.335  15.472  31.770                       N  
ATOM    723 CA   ARG A  98      18.711  16.767  31.943                       C  
ATOM    724 C    ARG A  98      19.086  17.661  30.756                       C  
ATOM    725 O    ARG A  98      18.440  18.677  30.496                       O  
ATOM    726 CB   ARG A  98      19.171  17.370  33.276                       C  
ATOM    727 CG   ARG A  98      18.449  18.635  33.678                       C  
ATOM    728 CD   ARG A  98      18.746  19.019  35.127                       C  
ATOM    729 NE   ARG A  98      17.928  18.286  36.098                       N  
ATOM    730 CZ   ARG A  98      18.354  17.267  36.838                       C  
ATOM    731 NH1  ARG A  98      19.605  16.836  36.731                       N  
ATOM    732 NH2  ARG A  98      17.529  16.689  37.702                       N  
ATOM    733 N    THR A  99      20.131  17.265  30.031                       N  
ATOM    734 CA   THR A  99      20.583  18.008  28.854                       C  
ATOM    735 C    THR A  99      19.660  17.690  27.683                       C  
ATOM    736 O    THR A  99      19.317  16.529  27.460                       O  
ATOM    737 CB   THR A  99      22.020  17.605  28.451                       C  
ATOM    738 OG1  THR A  99      22.917  17.892  29.527                       O  
ATOM    739 CG2  THR A  99      22.463  18.364  27.210                       C  
ATOM    740 N    ASP A 100      19.265  18.710  26.930                       N  
ATOM    741 CA   ASP A 100      18.379  18.492  25.790                       C  
ATOM    742 C    ASP A 100      18.959  17.529  24.768                       C  
ATOM    743 O    ASP A 100      20.132  17.616  24.404                       O  
ATOM    744 CB   ASP A 100      18.045  19.810  25.089                       C  
ATOM    745 CG   ASP A 100      17.134  20.691  25.913                       C  
ATOM    746 OD1  ASP A 100      16.244  20.151  26.599                       O  
ATOM    747 OD2  ASP A 100      17.299  21.926  25.863                       O  
ATOM    748 N    LYS A 101      18.120  16.610  24.313                       N  
ATOM    749 CA   LYS A 101      18.508  15.620  23.320                       C  
ATOM    750 C    LYS A 101      17.462  15.720  22.207                       C  
ATOM    751 O    LYS A 101      16.293  16.015  22.467                       O  
ATOM    752 CB   LYS A 101      18.487  14.210  23.937                       C  
ATOM    753 CG   LYS A 101      19.249  13.160  23.131                       C  
ATOM    754 CD   LYS A 101      18.520  11.807  23.041                       C  
ATOM    755 CE   LYS A 101      18.367  11.110  24.385                       C  
ATOM    756 NZ   LYS A 101      17.880   9.713  24.227                       N  
ATOM    757 N    PRO A 102      17.867  15.492  20.953                       N  
ATOM    758 CA   PRO A 102      16.919  15.569  19.837                       C  
ATOM    759 C    PRO A 102      15.871  14.460  19.857                       C  
ATOM    760 O    PRO A 102      16.117  13.378  20.388                       O  
ATOM    761 CB   PRO A 102      17.821  15.434  18.610                       C  
ATOM    762 CG   PRO A 102      19.142  15.983  19.081                       C  
ATOM    763 CD   PRO A 102      19.252  15.386  20.460                       C  
ATOM    764 N    TRP A 103      14.694  14.737  19.306                       N  
ATOM    765 CA   TRP A 103      13.669  13.707  19.188                       C  
ATOM    766 C    TRP A 103      14.046  13.211  17.789                       C  
ATOM    767 O    TRP A 103      13.894  13.934  16.802                       O  
ATOM    768 CB   TRP A 103      12.264  14.318  19.219                       C  
ATOM    769 CG   TRP A 103      11.161  13.294  19.284                       C  
ATOM    770 CD1  TRP A 103      11.170  12.104  19.970                       C  
ATOM    771 CD2  TRP A 103       9.878  13.379  18.653                       C  
ATOM    772 NE1  TRP A 103       9.973  11.447  19.800                       N  
ATOM    773 CE2  TRP A 103       9.162  12.207  18.996                       C  
ATOM    774 CE3  TRP A 103       9.261  14.335  17.828                       C  
ATOM    775 CZ2  TRP A 103       7.858  11.963  18.540                       C  
ATOM    776 CZ3  TRP A 103       7.964  14.092  17.375                       C  
ATOM    777 CH2  TRP A 103       7.279  12.911  17.734                       C  
ATOM    778 N    PRO A 104      14.578  11.981  17.694                       N  
ATOM    779 CA   PRO A 104      15.019  11.358  16.440                       C  
ATOM    780 C    PRO A 104      13.958  10.895  15.452                       C  
ATOM    781 O    PRO A 104      13.838   9.705  15.185                       O  
ATOM    782 CB   PRO A 104      15.887  10.203  16.932                       C  
ATOM    783 CG   PRO A 104      15.115   9.735  18.131                       C  
ATOM    784 CD   PRO A 104      14.726  11.039  18.824                       C  
ATOM    785 N    VAL A 105      13.211  11.838  14.895                       N  
ATOM    786 CA   VAL A 105      12.165  11.516  13.931                       C  
ATOM    787 C    VAL A 105      12.367  12.301  12.647                       C  
ATOM    788 O    VAL A 105      12.647  13.507  12.678                       O  
ATOM    789 CB   VAL A 105      10.754  11.852  14.489                       C  
ATOM    790 CG1  VAL A 105      10.709  13.292  14.940                       C  
ATOM    791 CG2  VAL A 105       9.694  11.612  13.430                       C  
ATOM    792 N    ALA A 106      12.211  11.616  11.518                       N  
ATOM    793 CA   ALA A 106      12.348  12.253  10.216                       C  
ATOM    794 C    ALA A 106      11.363  11.626   9.244                       C  
ATOM    795 O    ALA A 106      11.151  10.414   9.256                       O  
ATOM    796 CB   ALA A 106      13.781  12.105   9.691                       C  
ATOM    797 N    LEU A 107      10.750  12.459   8.413                       N  
ATOM    798 CA   LEU A 107       9.805  11.975   7.423                       C  
ATOM    799 C    LEU A 107      10.513  11.882   6.078                       C  
ATOM    800 O    LEU A 107      11.165  12.834   5.643                       O  
ATOM    801 CB   LEU A 107       8.610  12.928   7.307                       C  
ATOM    802 CG   LEU A 107       7.733  13.116   8.551                       C  
ATOM    803 CD1  LEU A 107       6.678  14.174   8.278                       C  
ATOM    804 CD2  LEU A 107       7.078  11.801   8.925                       C  
ATOM    805 N    TYR A 108      10.413  10.725   5.433                       N  
ATOM    806 CA   TYR A 108      11.024  10.545   4.123                       C  
ATOM    807 C    TYR A 108       9.884  10.471   3.133                       C  
ATOM    808 O    TYR A 108       9.210   9.449   3.002                       O  
ATOM    809 CB   TYR A 108      11.886   9.284   4.086                       C  
ATOM    810 CG   TYR A 108      13.207   9.483   4.787                       C  
ATOM    811 CD1  TYR A 108      13.275   9.578   6.176                       C  
ATOM    812 CD2  TYR A 108      14.385   9.633   4.061                       C  
ATOM    813 CE1  TYR A 108      14.487   9.825   6.824                       C  
ATOM    814 CE2  TYR A 108      15.598   9.882   4.698                       C  
ATOM    815 CZ   TYR A 108      15.642   9.977   6.075                       C  
ATOM    816 OH   TYR A 108      16.834  10.244   6.705                       O  
ATOM    817 N    LEU A 109       9.674  11.589   2.449                       N  
ATOM    818 CA   LEU A 109       8.589  11.735   1.497                       C  
ATOM    819 C    LEU A 109       9.055  11.772   0.047                       C  
ATOM    820 O    LEU A 109      10.129  12.285  -0.265                       O  
ATOM    821 CB   LEU A 109       7.831  13.025   1.818                       C  
ATOM    822 CG   LEU A 109       7.444  13.224   3.291                       C  
ATOM    823 CD1  LEU A 109       6.890  14.625   3.491                       C  
ATOM    824 CD2  LEU A 109       6.420  12.170   3.704                       C  
ATOM    825 N    THR A 110       8.243  11.218  -0.842                       N  
ATOM    826 CA   THR A 110       8.577  11.235  -2.257                       C  
ATOM    827 C    THR A 110       7.290  11.470  -3.047                       C  
ATOM    828 O    THR A 110       6.231  10.932  -2.713                       O  
ATOM    829 CB   THR A 110       9.281   9.923  -2.696                       C  
ATOM    830 OG1  THR A 110       9.872  10.115  -3.987                       O  
ATOM    831 CG2  THR A 110       8.297   8.766  -2.759                       C  
ATOM    832 N    PRO A 111       7.360  12.301  -4.094                       N  
ATOM    833 CA   PRO A 111       6.157  12.574  -4.887                       C  
ATOM    834 C    PRO A 111       5.539  11.328  -5.515                       C  
ATOM    835 O    PRO A 111       6.249  10.434  -5.985                       O  
ATOM    836 CB   PRO A 111       6.656  13.558  -5.951                       C  
ATOM    837 CG   PRO A 111       7.816  14.241  -5.282                       C  
ATOM    838 CD   PRO A 111       8.506  13.087  -4.587                       C  
ATOM    839 N    VAL A 112       4.211  11.264  -5.514                       N  
ATOM    840 CA   VAL A 112       3.536  10.142  -6.142                       C  
ATOM    841 C    VAL A 112       3.651  10.394  -7.649                       C  
ATOM    842 O    VAL A 112       3.942  11.517  -8.078                       O  
ATOM    843 CB   VAL A 112       2.054  10.048  -5.705                       C  
ATOM    844 CG1  VAL A 112       1.986   9.775  -4.212                       C  
ATOM    845 CG2  VAL A 112       1.309  11.332  -6.035                       C  
ATOM    846 N    SER A 113       3.442   9.350  -8.442                       N  
ATOM    847 CA   SER A 113       3.549   9.434  -9.897                       C  
ATOM    848 C    SER A 113       2.819  10.607 -10.552                       C  
ATOM    849 O    SER A 113       3.357  11.261 -11.445                       O  
ATOM    850 CB   SER A 113       3.060   8.122 -10.520                       C  
ATOM    851 OG   SER A 113       3.905   7.043 -10.151                       O  
ATOM    852 N    SER A 114       1.599  10.871 -10.105                       N  
ATOM    853 CA   SER A 114       0.786  11.945 -10.664                       C  
ATOM    854 C    SER A 114       0.983  13.307 -10.004                       C  
ATOM    855 O    SER A 114       0.267  14.260 -10.317                       O  
ATOM    856 CB   SER A 114      -0.684  11.557 -10.567                       C  
ATOM    857 OG   SER A 114      -1.011  11.252  -9.224                       O  
ATOM    858 N    ALA A 115       1.937  13.407  -9.085                       N  
ATOM    859 CA   ALA A 115       2.188  14.679  -8.411                       C  
ATOM    860 C    ALA A 115       2.697  15.708  -9.420                       C  
ATOM    861 O    ALA A 115       3.500  15.385 -10.297                       O  
ATOM    862 CB   ALA A 115       3.214  14.490  -7.295                       C  
ATOM    863 N    GLY A 116       2.231  16.945  -9.298                       N  
ATOM    864 CA   GLY A 116       2.670  17.978 -10.216                       C  
ATOM    865 C    GLY A 116       2.265  19.361  -9.756                       C  
ATOM    866 O    GLY A 116       1.208  19.528  -9.150                       O  
ATOM    867 N    GLY A 117       3.106  20.353 -10.038                       N  
ATOM    868 CA   GLY A 117       2.800  21.720  -9.644                       C  
ATOM    869 C    GLY A 117       3.121  21.975  -8.186                       C  
ATOM    870 O    GLY A 117       4.043  21.374  -7.635                       O  
ATOM    871 N    VAL A 118       2.374  22.873  -7.554                       N  
ATOM    872 CA   VAL A 118       2.602  23.166  -6.144                       C  
ATOM    873 C    VAL A 118       2.018  21.993  -5.356                       C  
ATOM    874 O    VAL A 118       0.810  21.936  -5.108                       O  
ATOM    875 CB   VAL A 118       1.911  24.484  -5.734                       C  
ATOM    876 CG1  VAL A 118       2.252  24.825  -4.286                       C  
ATOM    877 CG2  VAL A 118       2.336  25.607  -6.676                       C  
ATOM    878 N    ALA A 119       2.884  21.056  -4.977                       N  
ATOM    879 CA   ALA A 119       2.472  19.856  -4.252                       C  
ATOM    880 C    ALA A 119       2.235  20.092  -2.766                       C  
ATOM    881 O    ALA A 119       1.544  19.311  -2.102                       O  
ATOM    882 CB   ALA A 119       3.506  18.756  -4.447                       C  
ATOM    883 N    ILE A 120       2.831  21.166  -2.255                       N  
ATOM    884 CA   ILE A 120       2.696  21.565  -0.859                       C  
ATOM    885 C    ILE A 120       2.619  23.083  -0.847                       C  
ATOM    886 O    ILE A 120       3.488  23.750  -1.405                       O  
ATOM    887 CB   ILE A 120       3.907  21.126  -0.005                       C  
ATOM    888 CG1  ILE A 120       3.981  19.597   0.047                       C  
ATOM    889 CG2  ILE A 120       3.786  21.712   1.406                       C  
ATOM    890 CD1  ILE A 120       5.169  19.063   0.823                       C  
ATOM    891 N    LYS A 121       1.577  23.622  -0.219                       N  
ATOM    892 CA   LYS A 121       1.383  25.069  -0.149                       C  
ATOM    893 C    LYS A 121       2.050  25.696   1.068                       C  
ATOM    894 O    LYS A 121       1.988  25.151   2.171                       O  
ATOM    895 CB   LYS A 121      -0.109  25.418  -0.092                       C  
ATOM    896 CG   LYS A 121      -0.941  24.964  -1.276                       C  
ATOM    897 CD   LYS A 121      -2.342  25.545  -1.221                       C  
ATOM    898 CE   LYS A 121      -3.337  24.707  -2.034                       C  
ATOM    899 NZ   LYS A 121      -4.246  23.870  -1.174                       N  
ATOM    900 N    ALA A 122       2.666  26.856   0.864                       N  
ATOM    901 CA   ALA A 122       3.310  27.583   1.952                       C  
ATOM    902 C    ALA A 122       2.289  27.773   3.073                       C  
ATOM    903 O    ALA A 122       1.105  28.021   2.811                       O  
ATOM    904 CB   ALA A 122       3.797  28.949   1.452                       C  
ATOM    905 N    GLY A 123       2.746  27.629   4.315                       N  
ATOM    906 CA   GLY A 123       1.878  27.808   5.466                       C  
ATOM    907 C    GLY A 123       0.913  26.687   5.811                       C  
ATOM    908 O    GLY A 123       0.231  26.762   6.831                       O  
ATOM    909 N    SER A 124       0.851  25.643   4.990                       N  
ATOM    910 CA   SER A 124      -0.071  24.541   5.248                       C  
ATOM    911 C    SER A 124       0.445  23.487   6.229                       C  
ATOM    912 O    SER A 124       1.652  23.297   6.398                       O  
ATOM    913 CB   SER A 124      -0.457  23.852   3.930                       C  
ATOM    914 OG   SER A 124       0.656  23.208   3.334                       O  
ATOM    915 N    LEU A 125      -0.495  22.806   6.876                       N  
ATOM    916 CA   LEU A 125      -0.171  21.739   7.818                       C  
ATOM    917 C    LEU A 125       0.184  20.514   6.975                       C  
ATOM    918 O    LEU A 125      -0.597  20.113   6.105                       O  
ATOM    919 CB   LEU A 125      -1.384  21.425   8.692                       C  
ATOM    920 CG   LEU A 125      -1.251  20.233   9.648                       C  
ATOM    921 CD1  LEU A 125      -0.229  20.548  10.728                       C  
ATOM    922 CD2  LEU A 125      -2.614  19.931  10.274                       C  
ATOM    923 N    ILE A 126       1.356  19.928   7.213                       N  
ATOM    924 CA   ILE A 126       1.763  18.759   6.440                       C  
ATOM    925 C    ILE A 126       1.732  17.467   7.254                       C  
ATOM    926 O    ILE A 126       1.648  16.374   6.687                       O  
ATOM    927 CB   ILE A 126       3.191  18.922   5.833                       C  
ATOM    928 CG1  ILE A 126       4.224  19.114   6.942                       C  
ATOM    929 CG2  ILE A 126       3.216  20.093   4.862                       C  
ATOM    930 CD1  ILE A 126       5.660  19.014   6.455                       C  
ATOM    931 N    ALA A 127       1.794  17.588   8.576                       N  
ATOM    932 CA   ALA A 127       1.782  16.411   9.430                       C  
ATOM    933 C    ALA A 127       1.590  16.754  10.897                       C  
ATOM    934 O    ALA A 127       1.836  17.880  11.330                       O  
ATOM    935 CB   ALA A 127       3.090  15.632   9.256                       C  
ATOM    936 N    VAL A 128       1.128  15.769  11.654                       N  
ATOM    937 CA   VAL A 128       0.950  15.912  13.090                       C  
ATOM    938 C    VAL A 128       1.636  14.688  13.676                       C  
ATOM    939 O    VAL A 128       1.278  13.547  13.359                       O  
ATOM    940 CB   VAL A 128      -0.539  15.934  13.497                       C  
ATOM    941 CG1  VAL A 128      -0.663  15.956  15.016                       C  
ATOM    942 CG2  VAL A 128      -1.208  17.167  12.912                       C  
ATOM    943 N    LEU A 129       2.654  14.934  14.493                       N  
ATOM    944 CA   LEU A 129       3.413  13.863  15.111                       C  
ATOM    945 C    LEU A 129       3.194  13.908  16.615                       C  
ATOM    946 O    LEU A 129       3.407  14.942  17.255                       O  
ATOM    947 CB   LEU A 129       4.900  14.032  14.785                       C  
ATOM    948 CG   LEU A 129       5.189  14.215  13.292                       C  
ATOM    949 CD1  LEU A 129       6.661  14.555  13.091                       C  
ATOM    950 CD2  LEU A 129       4.807  12.956  12.529                       C  
ATOM    951 N    ILE A 130       2.757  12.787  17.177                       N  
ATOM    952 CA   ILE A 130       2.497  12.725  18.607                       C  
ATOM    953 C    ILE A 130       3.580  11.992  19.373                       C  
ATOM    954 O    ILE A 130       3.816  10.800  19.165                       O  
ATOM    955 CB   ILE A 130       1.154  12.035  18.910                       C  
ATOM    956 CG1  ILE A 130       0.015  12.810  18.238                       C  
ATOM    957 CG2  ILE A 130       0.964  11.930  20.425                       C  
ATOM    958 CD1  ILE A 130      -1.361  12.231  18.485                       C  
ATOM    959 N    LEU A 131       4.240  12.725  20.258                       N  
ATOM    960 CA   LEU A 131       5.286  12.172  21.099                       C  
ATOM    961 C    LEU A 131       4.583  11.766  22.391                       C  
ATOM    962 O    LEU A 131       3.904  12.587  23.012                       O  
ATOM    963 CB   LEU A 131       6.344  13.247  21.377                       C  
ATOM    964 CG   LEU A 131       7.545  12.926  22.272                       C  
ATOM    965 CD1  LEU A 131       8.620  13.982  22.055                       C  
ATOM    966 CD2  LEU A 131       7.129  12.880  23.739                       C  
ATOM    967 N    ARG A 132       4.715  10.501  22.779                       N  
ATOM    968 CA   ARG A 132       4.084  10.021  24.003                       C  
ATOM    969 C    ARG A 132       5.173   9.747  25.020                       C  
ATOM    970 O    ARG A 132       6.130   9.025  24.734                       O  
ATOM    971 CB   ARG A 132       3.283   8.746  23.737                       C  
ATOM    972 CG   ARG A 132       2.553   8.213  24.962                       C  
ATOM    973 CD   ARG A 132       1.868   6.899  24.632                       C  
ATOM    974 NE   ARG A 132       1.165   6.323  25.773                       N  
ATOM    975 CZ   ARG A 132       0.579   5.131  25.751                       C  
ATOM    976 NH1  ARG A 132       0.622   4.398  24.647                       N  
ATOM    977 NH2  ARG A 132      -0.051   4.674  26.822                       N  
ATOM    978 N    GLN A 133       5.022  10.330  26.203                       N  
ATOM    979 CA   GLN A 133       6.008  10.178  27.260                       C  
ATOM    980 C    GLN A 133       5.470   9.525  28.528                       C  
ATOM    981 O    GLN A 133       4.448   9.939  29.077                       O  
ATOM    982 CB   GLN A 133       6.601  11.550  27.600                       C  
ATOM    983 CG   GLN A 133       7.581  11.568  28.769                       C  
ATOM    984 CD   GLN A 133       6.966  12.133  30.040                       C  
ATOM    985 OE1  GLN A 133       6.232  13.118  29.997                       O  
ATOM    986 NE2  GLN A 133       7.279  11.521  31.179                       N  
ATOM    987 N    THR A 134       6.161   8.482  28.970                       N  
ATOM    988 CA   THR A 134       5.809   7.789  30.198                       C  
ATOM    989 C    THR A 134       7.118   7.627  30.964                       C  
ATOM    990 O    THR A 134       8.156   8.150  30.539                       O  
ATOM    991 CB   THR A 134       5.168   6.411  29.918                       C  
ATOM    992 OG1  THR A 134       6.018   5.645  29.058                       O  
ATOM    993 CG2  THR A 134       3.798   6.590  29.257                       C  
ATOM    994 N    ASN A 135       7.083   6.924  32.089                       N  
ATOM    995 CA   ASN A 135       8.294   6.728  32.877                       C  
ATOM    996 C    ASN A 135       8.203   5.467  33.732                       C  
ATOM    997 O    ASN A 135       7.226   4.724  33.654                       O  
ATOM    998 CB   ASN A 135       8.531   7.939  33.783                       C  
ATOM    999 CG   ASN A 135       7.390   8.163  34.761                       C  
ATOM   1000 OD1  ASN A 135       6.859   7.208  35.334                       O  
ATOM   1001 ND2  ASN A 135       7.017   9.426  34.969                       N  
ATOM   1002 N    ASN A 136       9.230   5.240  34.548                       N  
ATOM   1003 CA   ASN A 136       9.273   4.080  35.435                       C  
ATOM   1004 C    ASN A 136       9.071   4.558  36.871                       C  
ATOM   1005 O    ASN A 136       9.437   3.868  37.829                       O  
ATOM   1006 CB   ASN A 136      10.631   3.365  35.306                       C  
ATOM   1007 CG   ASN A 136      11.804   4.217  35.803                       C  
ATOM   1008 OD1  ASN A 136      11.669   5.423  36.017                       O  
ATOM   1009 ND2  ASN A 136      12.962   3.586  35.985                       N  
ATOM   1010 N    TYR A 137       8.456   5.731  37.008                       N  
ATOM   1011 CA   TYR A 137       8.239   6.349  38.312                       C  
ATOM   1012 C    TYR A 137       6.786   6.400  38.798                       C  
ATOM   1013 O    TYR A 137       6.499   6.034  39.941                       O  
ATOM   1014 CB   TYR A 137       8.812   7.760  38.274                       C  
ATOM   1015 CG   TYR A 137       8.792   8.494  39.593                       C  
ATOM   1016 CD1  TYR A 137       9.631   8.111  40.641                       C  
ATOM   1017 CD2  TYR A 137       7.968   9.603  39.780                       C  
ATOM   1018 CE1  TYR A 137       9.655   8.825  41.842                       C  
ATOM   1019 CE2  TYR A 137       7.981  10.322  40.975                       C  
ATOM   1020 CZ   TYR A 137       8.828   9.929  41.999                       C  
ATOM   1021 OH   TYR A 137       8.859  10.650  43.173                       O  
ATOM   1022 N    ASN A 138       5.877   6.866  37.946                       N  
ATOM   1023 CA   ASN A 138       4.463   6.968  38.315                       C  
ATOM   1024 C    ASN A 138       3.548   6.722  37.120                       C  
ATOM   1025 O    ASN A 138       3.987   6.187  36.106                       O  
ATOM   1026 CB   ASN A 138       4.176   8.341  38.953                       C  
ATOM   1027 CG   ASN A 138       4.521   9.506  38.037                       C  
ATOM   1028 OD1  ASN A 138       4.702  10.638  38.496                       O  
ATOM   1029 ND2  ASN A 138       4.604   9.240  36.742                       N  
ATOM   1030 N    SER A 139       2.280   7.115  37.239                       N  
ATOM   1031 CA   SER A 139       1.304   6.896  36.172                       C  
ATOM   1032 C    SER A 139       1.308   7.932  35.050                       C  
ATOM   1033 O    SER A 139       0.449   7.891  34.165                       O  
ATOM   1034 CB   SER A 139      -0.102   6.826  36.762                       C  
ATOM   1035 OG   SER A 139      -0.415   8.032  37.427                       O  
ATOM   1036 N    ASP A 140       2.264   8.856  35.071                       N  
ATOM   1037 CA   ASP A 140       2.322   9.883  34.033                       C  
ATOM   1038 C    ASP A 140       2.321   9.270  32.639                       C  
ATOM   1039 O    ASP A 140       3.129   8.401  32.336                       O  
ATOM   1040 CB   ASP A 140       3.571  10.745  34.194                       C  
ATOM   1041 CG   ASP A 140       3.471  11.718  35.354                       C  
ATOM   1042 OD1  ASP A 140       4.459  12.444  35.582                       O  
ATOM   1043 OD2  ASP A 140       2.420  11.762  36.034                       O  
ATOM   1044 N    ASP A 141       1.401   9.737  31.801                       N  
ATOM   1045 CA   ASP A 141       1.265   9.277  30.422                       C  
ATOM   1046 C    ASP A 141       0.805  10.527  29.670                       C  
ATOM   1047 O    ASP A 141      -0.392  10.823  29.600                       O  
ATOM   1048 CB   ASP A 141       0.207   8.171  30.342                       C  
ATOM   1049 CG   ASP A 141       0.239   7.425  29.025                       C  
ATOM   1050 OD1  ASP A 141       0.633   8.028  28.004                       O  
ATOM   1051 OD2  ASP A 141      -0.146   6.236  29.010                       O  
ATOM   1052 N    PHE A 142       1.767  11.257  29.113                       N  
ATOM   1053 CA   PHE A 142       1.489  12.519  28.430                       C  
ATOM   1054 C    PHE A 142       1.749  12.539  26.932                       C  
ATOM   1055 O    PHE A 142       2.619  11.832  26.429                       O  
ATOM   1056 CB   PHE A 142       2.331  13.628  29.067                       C  
ATOM   1057 CG   PHE A 142       2.153  13.760  30.557                       C  
ATOM   1058 CD1  PHE A 142       3.266  13.820  31.395                       C  
ATOM   1059 CD2  PHE A 142       0.880  13.862  31.120                       C  
ATOM   1060 CE1  PHE A 142       3.120  13.982  32.780                       C  
ATOM   1061 CE2  PHE A 142       0.721  14.025  32.499                       C  
ATOM   1062 CZ   PHE A 142       1.849  14.084  33.331                       C  
ATOM   1063 N    GLN A 143       1.004  13.384  26.229                       N  
ATOM   1064 CA   GLN A 143       1.171  13.527  24.791                       C  
ATOM   1065 C    GLN A 143       1.691  14.917  24.454                       C  
ATOM   1066 O    GLN A 143       1.163  15.927  24.933                       O  
ATOM   1067 CB   GLN A 143      -0.155  13.302  24.063                       C  
ATOM   1068 CG   GLN A 143      -0.670  11.871  24.118                       C  
ATOM   1069 CD   GLN A 143      -1.955  11.704  23.341                       C  
ATOM   1070 OE1  GLN A 143      -2.877  12.508  23.476                       O  
ATOM   1071 NE2  GLN A 143      -2.031  10.656  22.526                       N  
ATOM   1072 N    PHE A 144       2.757  14.948  23.659                       N  
ATOM   1073 CA   PHE A 144       3.356  16.189  23.185                       C  
ATOM   1074 C    PHE A 144       3.032  16.181  21.688                       C  
ATOM   1075 O    PHE A 144       3.669  15.475  20.909                       O  
ATOM   1076 CB   PHE A 144       4.873  16.186  23.434                       C  
ATOM   1077 CG   PHE A 144       5.247  16.303  24.891                       C  
ATOM   1078 CD1  PHE A 144       5.016  15.250  25.774                       C  
ATOM   1079 CD2  PHE A 144       5.795  17.487  25.389                       C  
ATOM   1080 CE1  PHE A 144       5.321  15.372  27.132                       C  
ATOM   1081 CE2  PHE A 144       6.105  17.623  26.747                       C  
ATOM   1082 CZ   PHE A 144       5.866  16.562  27.619                       C  
ATOM   1083 N    VAL A 145       2.008  16.943  21.310                       N  
ATOM   1084 CA   VAL A 145       1.547  17.008  19.930                       C  
ATOM   1085 C    VAL A 145       2.284  18.054  19.108                       C  
ATOM   1086 O    VAL A 145       2.236  19.249  19.409                       O  
ATOM   1087 CB   VAL A 145       0.020  17.300  19.884                       C  
ATOM   1088 CG1  VAL A 145      -0.468  17.311  18.440                       C  
ATOM   1089 CG2  VAL A 145      -0.729  16.253  20.696                       C  
ATOM   1090 N    TRP A 146       2.969  17.597  18.067                       N  
ATOM   1091 CA   TRP A 146       3.728  18.492  17.205                       C  
ATOM   1092 C    TRP A 146       3.043  18.680  15.861                       C  
ATOM   1093 O    TRP A 146       2.897  17.730  15.085                       O  
ATOM   1094 CB   TRP A 146       5.151  17.957  16.996                       C  
ATOM   1095 CG   TRP A 146       5.868  17.673  18.281                       C  
ATOM   1096 CD1  TRP A 146       6.008  16.458  18.895                       C  
ATOM   1097 CD2  TRP A 146       6.487  18.632  19.145                       C  
ATOM   1098 NE1  TRP A 146       6.673  16.603  20.089                       N  
ATOM   1099 CE2  TRP A 146       6.980  17.929  20.268                       C  
ATOM   1100 CE3  TRP A 146       6.671  20.023  19.083                       C  
ATOM   1101 CZ2  TRP A 146       7.646  18.567  21.322                       C  
ATOM   1102 CZ3  TRP A 146       7.332  20.658  20.128                       C  
ATOM   1103 CH2  TRP A 146       7.813  19.929  21.234                       C  
ATOM   1104 N    ASN A 147       2.616  19.910  15.595                       N  
ATOM   1105 CA   ASN A 147       1.948  20.231  14.343                       C  
ATOM   1106 C    ASN A 147       2.993  20.800  13.394                       C  
ATOM   1107 O    ASN A 147       3.517  21.889  13.613                       O  
ATOM   1108 CB   ASN A 147       0.820  21.232  14.593                       C  
ATOM   1109 CG   ASN A 147      -0.193  20.718  15.603                       C  
ATOM   1110 OD1  ASN A 147      -0.682  19.599  15.484                       O  
ATOM   1111 ND2  ASN A 147      -0.509  21.535  16.603                       N  
ATOM   1112 N    ILE A 148       3.290  20.046  12.342                       N  
ATOM   1113 CA   ILE A 148       4.310  20.434  11.376                       C  
ATOM   1114 C    ILE A 148       3.757  21.241  10.208                       C  
ATOM   1115 O    ILE A 148       2.944  20.749   9.420                       O  
ATOM   1116 CB   ILE A 148       5.039  19.187  10.825                       C  
ATOM   1117 CG1  ILE A 148       5.332  18.202  11.968                       C  
ATOM   1118 CG2  ILE A 148       6.334  19.602  10.146                       C  
ATOM   1119 CD1  ILE A 148       6.098  18.802  13.140                       C  
ATOM   1120 N    TYR A 149       4.221  22.481  10.101                       N  
ATOM   1121 CA   TYR A 149       3.793  23.391   9.048                       C  
ATOM   1122 C    TYR A 149       4.901  23.724   8.060                       C  
ATOM   1123 O    TYR A 149       6.055  23.921   8.444                       O  
ATOM   1124 CB   TYR A 149       3.280  24.688   9.662                       C  
ATOM   1125 CG   TYR A 149       1.900  24.571  10.245                       C  
ATOM   1126 CD1  TYR A 149       1.711  24.237  11.584                       C  
ATOM   1127 CD2  TYR A 149       0.778  24.777   9.448                       C  
ATOM   1128 CE1  TYR A 149       0.427  24.115  12.121                       C  
ATOM   1129 CE2  TYR A 149      -0.507  24.656   9.966                       C  
ATOM   1130 CZ   TYR A 149      -0.674  24.326  11.304                       C  
ATOM   1131 OH   TYR A 149      -1.948  24.219  11.813                       O  
ATOM   1132 N    ALA A 150       4.534  23.800   6.784                       N  
ATOM   1133 CA   ALA A 150       5.485  24.135   5.731                       C  
ATOM   1134 C    ALA A 150       5.648  25.653   5.632                       C  
ATOM   1135 O    ALA A 150       4.665  26.395   5.625                       O  
ATOM   1136 CB   ALA A 150       4.998  23.573   4.395                       C  
ATOM   1137 N    ASN A 151       6.892  26.118   5.558                       N  
ATOM   1138 CA   ASN A 151       7.148  27.549   5.441                       C  
ATOM   1139 C    ASN A 151       7.033  28.050   4.002                       C  
ATOM   1140 O    ASN A 151       6.845  29.244   3.772                       O  
ATOM   1141 CB   ASN A 151       8.549  27.896   5.953                       C  
ATOM   1142 CG   ASN A 151       8.601  28.047   7.453                       C  
ATOM   1143 OD1  ASN A 151       7.588  28.338   8.094                       O  
ATOM   1144 ND2  ASN A 151       9.789  27.875   8.026                       N  
ATOM   1145 N    ASN A 152       7.129  27.145   3.034                       N  
ATOM   1146 CA   ASN A 152       7.091  27.550   1.636                       C  
ATOM   1147 C    ASN A 152       6.460  26.519   0.719                       C  
ATOM   1148 O    ASN A 152       6.259  25.367   1.105                       O  
ATOM   1149 CB   ASN A 152       8.521  27.805   1.151                       C  
ATOM   1150 CG   ASN A 152       9.420  26.594   1.348                       C  
ATOM   1151 OD1  ASN A 152       9.853  26.306   2.461                       O  
ATOM   1152 ND2  ASN A 152       9.686  25.868   0.271                       N  
ATOM   1153 N    ASP A 153       6.162  26.946  -0.507                       N  
ATOM   1154 CA   ASP A 153       5.595  26.049  -1.509                       C  
ATOM   1155 C    ASP A 153       6.675  25.057  -1.925                       C  
ATOM   1156 O    ASP A 153       7.869  25.378  -1.909                       O  
ATOM   1157 CB   ASP A 153       5.177  26.801  -2.780                       C  
ATOM   1158 CG   ASP A 153       3.996  27.726  -2.574                       C  
ATOM   1159 OD1  ASP A 153       3.150  27.457  -1.697                       O  
ATOM   1160 OD2  ASP A 153       3.906  28.722  -3.327                       O  
ATOM   1161 N    VAL A 154       6.248  23.853  -2.291                       N  
ATOM   1162 CA   VAL A 154       7.155  22.828  -2.789                       C  
ATOM   1163 C    VAL A 154       6.593  22.499  -4.169                       C  
ATOM   1164 O    VAL A 154       5.421  22.112  -4.305                       O  
ATOM   1165 CB   VAL A 154       7.161  21.559  -1.905                       C  
ATOM   1166 CG1  VAL A 154       7.954  20.452  -2.592                       C  
ATOM   1167 CG2  VAL A 154       7.778  21.874  -0.551                       C  
ATOM   1168 N    VAL A 155       7.422  22.682  -5.191                       N  
ATOM   1169 CA   VAL A 155       7.005  22.436  -6.562                       C  
ATOM   1170 C    VAL A 155       7.549  21.139  -7.140                       C  
ATOM   1171 O    VAL A 155       8.739  20.821  -7.005                       O  
ATOM   1172 CB   VAL A 155       7.434  23.608  -7.487                       C  
ATOM   1173 CG1  VAL A 155       7.147  23.269  -8.950                       C  
ATOM   1174 CG2  VAL A 155       6.695  24.877  -7.088                       C  
ATOM   1175 N    VAL A 156       6.658  20.388  -7.775                       N  
ATOM   1176 CA   VAL A 156       7.034  19.145  -8.423                       C  
ATOM   1177 C    VAL A 156       6.912  19.404  -9.923                       C  
ATOM   1178 O    VAL A 156       5.809  19.534 -10.454                       O  
ATOM   1179 CB   VAL A 156       6.104  17.977  -8.006                       C  
ATOM   1180 CG1  VAL A 156       6.479  16.710  -8.770                       C  
ATOM   1181 CG2  VAL A 156       6.225  17.734  -6.512                       C  
ATOM   1182 N    PRO A 157       8.054  19.509 -10.621                       N  
ATOM   1183 CA   PRO A 157       8.060  19.760 -12.068                       C  
ATOM   1184 C    PRO A 157       7.168  18.789 -12.839                       C  
ATOM   1185 O    PRO A 157       7.061  17.616 -12.480                       O  
ATOM   1186 CB   PRO A 157       9.537  19.606 -12.437                       C  
ATOM   1187 CG   PRO A 157      10.241  20.069 -11.191                       C  
ATOM   1188 CD   PRO A 157       9.427  19.421 -10.091                       C  
ATOM   1189 N    THR A 158       6.524  19.281 -13.893                       N  
ATOM   1190 CA   THR A 158       5.659  18.440 -14.715                       C  
ATOM   1191 C    THR A 158       6.162  18.383 -16.161                       C  
ATOM   1192 O    THR A 158       7.154  19.081 -16.469                       O  
ATOM   1193 CB   THR A 158       4.202  18.958 -14.712                       C  
ATOM   1194 OG1  THR A 158       4.175  20.324 -15.150                       O  
ATOM   1195 CG2  THR A 158       3.608  18.865 -13.316                       C  
ATOM   1196 OXT  THR A 158       5.558  17.641 -16.968                       O  
ATOM   1197 O    HOH A2255       6.099  15.536  31.139                       O  
ATOM   1198 O    HOH A2269       3.923  15.139  36.215                       O  
ATOM   1199 O    HOH A2271       5.304  13.699  38.184                       O  
ATOM   1200 O    HOH A2302       5.401  16.184  38.260                       O  
TER    1201      HOH A2302                                                      
CONECT    1    2                                                                
CONECT    2    1    3    5                                                      
CONECT    3    2    4   12                                                      
CONECT    4    3                                                                
CONECT    5    2    6                                                           
CONECT    6    5    7    8                                                      
CONECT    7    6    9                                                           
CONECT    8    6   10                                                           
CONECT    9    7   11                                                           
CONECT   10    8   11                                                           
CONECT   11    9   10                                                           
CONECT   12    3   13                                                           
CONECT   13   12   14   16                                                      
CONECT   14   13   15   17                                                      
CONECT   15   14                                                                
CONECT   16   13                                                                
CONECT   17   14   18                                                           
CONECT   18   17   19   21                                                      
CONECT   19   18   20   23                                                      
CONECT   20   19                                                                
CONECT   21   18   22                                                           
CONECT   22   21  310                                                           
CONECT   23   19   24                                                           
CONECT   24   23   25   27                                                      
CONECT   25   24   26   32                                                      
CONECT   26   25                                                                
CONECT   27   24   28                                                           
CONECT   28   27   29                                                           
CONECT   29   28   30                                                           
CONECT   30   29   31                                                           
CONECT   31   30                                                                
CONECT   32   25   33                                                           
CONECT   33   32   34   36                                                      
CONECT   34   33   35   39                                                      
CONECT   35   34                                                                
CONECT   36   33   37   38                                                      
CONECT   37   36                                                                
CONECT   38   36                                                                
CONECT   39   34   40                                                           
CONECT   40   39   41   43                                                      
CONECT   41   40   42   44                                                      
CONECT   42   41                                                                
CONECT   43   40                                                                
CONECT   44   41   45                                                           
CONECT   45   44   46   48                                                      
CONECT   46   45   47   52                                                      
CONECT   47   46                                                                
CONECT   48   45   49                                                           
CONECT   49   48   50   51                                                      
CONECT   50   49                                                                
CONECT   51   49                                                                
CONECT   52   46   53                                                           
CONECT   53   52   54                                                           
CONECT   54   53   55   56                                                      
CONECT   55   54                                                                
CONECT   56   54   57                                                           
CONECT   57   56   58   60                                                      
CONECT   58   57   59   63                                                      
CONECT   59   58                                                                
CONECT   60   57   61   62                                                      
CONECT   61   60                                                                
CONECT   62   60                                                                
CONECT   63   58   64                                                           
CONECT   64   63   65   67                                                      
CONECT   65   64   66   68                                                      
CONECT   66   65                                                                
CONECT   67   64                                                                
CONECT   68   65   69                                                           
CONECT   69   68   70   72                                                      
CONECT   70   69   71   76                                                      
CONECT   71   70                                                                
CONECT   72   69   73   74                                                      
CONECT   73   72   75                                                           
CONECT   74   72                                                                
CONECT   75   73                                                                
CONECT   76   70   77   82                                                      
CONECT   77   76   78   80                                                      
CONECT   78   77   79   83                                                      
CONECT   79   78                                                                
CONECT   80   77   81                                                           
CONECT   81   80   82                                                           
CONECT   82   76   81                                                           
CONECT   83   78   84                                                           
CONECT   84   83   85   87                                                      
CONECT   85   84   86   91                                                      
CONECT   86   85                                                                
CONECT   87   84   88   89                                                      
CONECT   88   87   90                                                           
CONECT   89   87                                                                
CONECT   90   88                                                                
CONECT   91   85   92                                                           
CONECT   92   91   93                                                           
CONECT   93   92   94   95                                                      
CONECT   94   93                                                                
CONECT   95   93   96                                                           
CONECT   96   95   97                                                           
CONECT   97   96   98   99                                                      
CONECT   98   97                                                                
CONECT   99   97  100                                                           
CONECT  100   99  101                                                           
CONECT  101  100  102  103                                                      
CONECT  102  101                                                                
CONECT  103  101  104                                                           
CONECT  104  103  105  107                                                      
CONECT  105  104  106  109                                                      
CONECT  106  105                                                                
CONECT  107  104  108                                                           
CONECT  108  107                                                                
CONECT  109  105  110                                                           
CONECT  110  109  111  113                                                      
CONECT  111  110  112  114                                                      
CONECT  112  111                                                                
CONECT  113  110                                                                
CONECT  114  111  115                                                           
CONECT  115  114  116  118                                                      
CONECT  116  115  117  122                                                      
CONECT  117  116                                                                
CONECT  118  115  119                                                           
CONECT  119  118  120  121                                                      
CONECT  120  119                                                                
CONECT  121  119                                                                
CONECT  122  116  123                                                           
CONECT  123  122  124  126                                                      
CONECT  124  123  125  129                                                      
CONECT  125  124                                                                
CONECT  126  123  127  128                                                      
CONECT  127  126                                                                
CONECT  128  126                                                                
CONECT  129  124  130                                                           
CONECT  130  129  131  133                                                      
CONECT  131  130  132  141                                                      
CONECT  132  131                                                                
CONECT  133  130  134                                                           
CONECT  134  133  135  136                                                      
CONECT  135  134  137                                                           
CONECT  136  134  138                                                           
CONECT  137  135  139                                                           
CONECT  138  136  139                                                           
CONECT  139  137  138  140                                                      
CONECT  140  139                                                                
CONECT  141  131  142                                                           
CONECT  142  141  143  145                                                      
CONECT  143  142  144  148                                                      
CONECT  144  143                                                                
CONECT  145  142  146  147                                                      
CONECT  146  145                                                                
CONECT  147  145                                                                
CONECT  148  143  149                                                           
CONECT  149  148  150  152                                                      
CONECT  150  149  151  156                                                      
CONECT  151  150                                                                
CONECT  152  149  153                                                           
CONECT  153  152  154  155                                                      
CONECT  154  153                                                                
CONECT  155  153                                                                
CONECT  156  150  157                                                           
CONECT  157  156  158  160                                                      
CONECT  158  157  159  164                                                      
CONECT  159  158                                                                
CONECT  160  157  161                                                           
CONECT  161  160  162  163                                                      
CONECT  162  161                                                                
CONECT  163  161                                                                
CONECT  164  158  165                                                           
CONECT  165  164  166  168                                                      
CONECT  166  165  167  169                                                      
CONECT  167  166                                                                
CONECT  168  165                                                                
CONECT  169  166  170  175                                                      
CONECT  170  169  171  173                                                      
CONECT  171  170  172  176                                                      
CONECT  172  171                                                                
CONECT  173  170  174                                                           
CONECT  174  173  175                                                           
CONECT  175  169  174                                                           
CONECT  176  171  177                                                           
CONECT  177  176  178  180                                                      
CONECT  178  177  179  183                                                      
CONECT  179  178                                                                
CONECT  180  177  181  182                                                      
CONECT  181  180                                                                
CONECT  182  180                                                                
CONECT  183  178  184                                                           
CONECT  184  183  185  187                                                      
CONECT  185  184  186  190                                                      
CONECT  186  185                                                                
CONECT  187  184  188  189                                                      
CONECT  188  187                                                                
CONECT  189  187                                                                
CONECT  190  185  191                                                           
CONECT  191  190  192  194                                                      
CONECT  192  191  193  198                                                      
CONECT  193  192                                                                
CONECT  194  191  195                                                           
CONECT  195  194  196  197                                                      
CONECT  196  195                                                                
CONECT  197  195                                                                
CONECT  198  192  199                                                           
CONECT  199  198  200  202                                                      
CONECT  200  199  201  205                                                      
CONECT  201  200                                                                
CONECT  202  199  203  204                                                      
CONECT  203  202                                                                
CONECT  204  202                                                                
CONECT  205  200  206                                                           
CONECT  206  205  207                                                           
CONECT  207  206  208  209                                                      
CONECT  208  207                                                                
CONECT  209  207  210                                                           
CONECT  210  209  211  213                                                      
CONECT  211  210  212  218                                                      
CONECT  212  211                                                                
CONECT  213  210  214                                                           
CONECT  214  213  215                                                           
CONECT  215  214  216  217                                                      
CONECT  216  215                                                                
CONECT  217  215                                                                
CONECT  218  211  219                                                           
CONECT  219  218  220  222                                                      
CONECT  220  219  221  226                                                      
CONECT  221  220                                                                
CONECT  222  219  223                                                           
CONECT  223  222  224  225                                                      
CONECT  224  223                                                                
CONECT  225  223                                                                
CONECT  226  220  227                                                           
CONECT  227  226  228  230                                                      
CONECT  228  227  229  234                                                      
CONECT  229  228                                                                
CONECT  230  227  231                                                           
CONECT  231  230  232  233                                                      
CONECT  232  231                                                                
CONECT  233  231                                                                
CONECT  234  228  235                                                           
CONECT  235  234  236  238                                                      
CONECT  236  235  237  241                                                      
CONECT  237  236                                                                
CONECT  238  235  239  240                                                      
CONECT  239  238                                                                
CONECT  240  238                                                                
CONECT  241  236  242                                                           
CONECT  242  241  243  245                                                      
CONECT  243  242  244  248                                                      
CONECT  244  243                                                                
CONECT  245  242  246  247                                                      
CONECT  246  245                                                                
CONECT  247  245                                                                
CONECT  248  243  249                                                           
CONECT  249  248  250  252                                                      
CONECT  250  249  251  256                                                      
CONECT  251  250                                                                
CONECT  252  249  253                                                           
CONECT  253  252  254  255                                                      
CONECT  254  253                                                                
CONECT  255  253                                                                
CONECT  256  250  257                                                           
CONECT  257  256  258  260                                                      
CONECT  258  257  259  264                                                      
CONECT  259  258                                                                
CONECT  260  257  261                                                           
CONECT  261  260  262  263                                                      
CONECT  262  261                                                                
CONECT  263  261                                                                
CONECT  264  258  265                                                           
CONECT  265  264  266  268                                                      
CONECT  266  265  267  270                                                      
CONECT  267  266                                                                
CONECT  268  265  269                                                           
CONECT  269  268                                                                
CONECT  270  266  271                                                           
CONECT  271  270  272  274                                                      
CONECT  272  271  273  277                                                      
CONECT  273  272                                                                
CONECT  274  271  275  276                                                      
CONECT  275  274                                                                
CONECT  276  274                                                                
CONECT  277  272  278                                                           
CONECT  278  277  279  281                                                      
CONECT  279  278  280  286                                                      
CONECT  280  279                                                                
CONECT  281  278  282                                                           
CONECT  282  281  283                                                           
CONECT  283  282  284  285                                                      
CONECT  284  283                                                                
CONECT  285  283                                                                
CONECT  286  279  287                                                           
CONECT  287  286  288  290                                                      
CONECT  288  287  289  294                                                      
CONECT  289  288                                                                
CONECT  290  287  292  291                                                      
CONECT  291  290  293                                                           
CONECT  292  290                                                                
CONECT  293  291                                                                
CONECT  294  288  295                                                           
CONECT  295  294  296  298                                                      
CONECT  296  295  297  305                                                      
CONECT  297  296                                                                
CONECT  298  295  299                                                           
CONECT  299  298  300  301                                                      
CONECT  300  299  302                                                           
CONECT  301  299  303                                                           
CONECT  302  300  304                                                           
CONECT  303  301  304                                                           
CONECT  304  302  303                                                           
CONECT  305  296  306                                                           
CONECT  306  305  307  309                                                      
CONECT  307  306  308  311                                                      
CONECT  308  307                                                                
CONECT  309  306  310                                                           
CONECT  310   22  309                                                           
CONECT  311  307  312                                                           
CONECT  312  311  313  315                                                      
CONECT  313  312  314  321                                                      
CONECT  314  313                                                                
CONECT  315  312  316                                                           
CONECT  316  315  317  318                                                      
CONECT  317  316  319                                                           
CONECT  318  316  320                                                           
CONECT  319  317  320                                                           
CONECT  320  318  319                                                           
CONECT  321  313  322                                                           
CONECT  322  321  323  325                                                      
CONECT  323  322  324  329                                                      
CONECT  324  323                                                                
CONECT  325  322  326                                                           
CONECT  326  325  327  328                                                      
CONECT  327  326                                                                
CONECT  328  326                                                                
CONECT  329  323  330                                                           
CONECT  330  329  331  333                                                      
CONECT  331  330  332  337                                                      
CONECT  332  331                                                                
CONECT  333  330  334                                                           
CONECT  334  333  335  336                                                      
CONECT  335  334                                                                
CONECT  336  334                                                                
CONECT  337  331  338                                                           
CONECT  338  337  339  341                                                      
CONECT  339  338  340  349                                                      
CONECT  340  339                                                                
CONECT  341  338  342                                                           
CONECT  342  341  343  344                                                      
CONECT  343  342  345                                                           
CONECT  344  342  346                                                           
CONECT  345  343  347                                                           
CONECT  346  344  347                                                           
CONECT  347  345  346  348                                                      
CONECT  348  347                                                                
CONECT  349  339  350  355                                                      
CONECT  350  349  351  353                                                      
CONECT  351  350  352  356                                                      
CONECT  352  351                                                                
CONECT  353  350  354                                                           
CONECT  354  353  355                                                           
CONECT  355  349  354                                                           
CONECT  356  351  357                                                           
CONECT  357  356  358  360                                                      
CONECT  358  357  359  365                                                      
CONECT  359  358                                                                
CONECT  360  357  361                                                           
CONECT  361  360  362                                                           
CONECT  362  361  363  364                                                      
CONECT  363  362                                                                
CONECT  364  362                                                                
CONECT  365  358  366                                                           
CONECT  366  365  367  369                                                      
CONECT  367  366  368  372                                                      
CONECT  368  367                                                                
CONECT  369  366  370  371                                                      
CONECT  370  369                                                                
CONECT  371  369                                                                
CONECT  372  367  373                                                           
CONECT  373  372  374  376                                                      
CONECT  374  373  375  380                                                      
CONECT  375  374                                                                
CONECT  376  373  377  378                                                      
CONECT  377  376  379                                                           
CONECT  378  376                                                                
CONECT  379  377                                                                
CONECT  380  374  381                                                           
CONECT  381  380  382  384                                                      
CONECT  382  381  383  387                                                      
CONECT  383  382                                                                
CONECT  384  381  385  386                                                      
CONECT  385  384                                                                
CONECT  386  384                                                                
CONECT  387  382  388                                                           
CONECT  388  387  389  391                                                      
CONECT  389  388  390  395                                                      
CONECT  390  389                                                                
CONECT  391  388  392                                                           
CONECT  392  391  393  394                                                      
CONECT  393  392                                                                
CONECT  394  392                                                                
CONECT  395  389  396                                                           
CONECT  396  395  397  399                                                      
CONECT  397  396  398  407                                                      
CONECT  398  397                                                                
CONECT  399  396  400                                                           
CONECT  400  399  401  402                                                      
CONECT  401  400  403                                                           
CONECT  402  400  404                                                           
CONECT  403  401  405                                                           
CONECT  404  402  405                                                           
CONECT  405  403  404  406                                                      
CONECT  406  405                                                                
CONECT  407  397  408                                                           
CONECT  408  407  409  411                                                      
CONECT  409  408  410  414                                                      
CONECT  410  409                                                                
CONECT  411  408  412  413                                                      
CONECT  412  411                                                                
CONECT  413  411                                                                
CONECT  414  409  415                                                           
CONECT  415  414  416  418                                                      
CONECT  416  415  417  421                                                      
CONECT  417  416                                                                
CONECT  418  415  419  420                                                      
CONECT  419  418                                                                
CONECT  420  418                                                                
CONECT  421  416  422                                                           
CONECT  422  421  423  425                                                      
CONECT  423  422  424  429                                                      
CONECT  424  423                                                                
CONECT  425  422  426                                                           
CONECT  426  425  427  428                                                      
CONECT  427  426                                                                
CONECT  428  426                                                                
CONECT  429  423  430                                                           
CONECT  430  429  431  433                                                      
CONECT  431  430  432  438                                                      
CONECT  432  431                                                                
CONECT  433  430  434                                                           
CONECT  434  433  435                                                           
CONECT  435  434  436  437                                                      
CONECT  436  435                                                                
CONECT  437  435                                                                
CONECT  438  431  439                                                           
CONECT  439  438  440  442                                                      
CONECT  440  439  441  449                                                      
CONECT  441  440                                                                
CONECT  442  439  443                                                           
CONECT  443  442  444                                                           
CONECT  444  443  445                                                           
CONECT  445  444  446                                                           
CONECT  446  445  447  448                                                      
CONECT  447  446                                                                
CONECT  448  446                                                                
CONECT  449  440  450                                                           
CONECT  450  449  451                                                           
CONECT  451  450  452  453                                                      
CONECT  452  451                                                                
CONECT  453  451  454                                                           
CONECT  454  453  457  455                                                      
CONECT  455  454  456  459                                                      
CONECT  456  455                                                                
CONECT  457  454  458                                                           
CONECT  458  457                                                                
CONECT  459  455  460                                                           
CONECT  460  459  461  463                                                      
CONECT  461  460  462  464                                                      
CONECT  462  461                                                                
CONECT  463  460                                                                
CONECT  464  461  465                                                           
CONECT  465  464  466  468                                                      
CONECT  466  465  467  476                                                      
CONECT  467  466                                                                
CONECT  468  465  469                                                           
CONECT  469  468  470  471                                                      
CONECT  470  469  472                                                           
CONECT  471  469  473                                                           
CONECT  472  470  474                                                           
CONECT  473  471  474                                                           
CONECT  474  472  473  475                                                      
CONECT  475  474                                                                
CONECT  476  466  477                                                           
CONECT  477  476  478                                                           
CONECT  478  477  479  480                                                      
CONECT  479  478                                                                
CONECT  480  478  481                                                           
CONECT  481  480  482                                                           
CONECT  482  481  483  484                                                      
CONECT  483  482                                                                
CONECT  484  482  485                                                           
CONECT  485  484  486  488                                                      
CONECT  486  485  487  491                                                      
CONECT  487  486                                                                
CONECT  488  485  490  489                                                      
CONECT  489  488                                                                
CONECT  490  488                                                                
CONECT  491  486  492                                                           
CONECT  492  491  493  495                                                      
CONECT  493  492  494  499                                                      
CONECT  494  493                                                                
CONECT  495  492  496                                                           
CONECT  496  495  497  498                                                      
CONECT  497  496                                                                
CONECT  498  496                                                                
CONECT  499  493  500                                                           
CONECT  500  499  501  503                                                      
CONECT  501  500  502  505                                                      
CONECT  502  501                                                                
CONECT  503  500  504                                                           
CONECT  504  503                                                                
CONECT  505  501  506                                                           
CONECT  506  505  507  509                                                      
CONECT  507  506  508  513                                                      
CONECT  508  507                                                                
CONECT  509  506  510                                                           
CONECT  510  509  511  512                                                      
CONECT  511  510                                                                
CONECT  512  510                                                                
CONECT  513  507  514                                                           
CONECT  514  513  515  517                                                      
CONECT  515  514  516  524                                                      
CONECT  516  515                                                                
CONECT  517  514  518                                                           
CONECT  518  517  520  519                                                      
CONECT  519  518  521                                                           
CONECT  520  518  522                                                           
CONECT  521  519  523                                                           
CONECT  522  520  523                                                           
CONECT  523  521  522                                                           
CONECT  524  515  525                                                           
CONECT  525  524  526  528                                                      
CONECT  526  525  527  530                                                      
CONECT  527  526                                                                
CONECT  528  525  529                                                           
CONECT  529  528                                                                
CONECT  530  526  531                                                           
CONECT  531  530  532                                                           
CONECT  532  531  533  534                                                      
CONECT  533  532                                                                
CONECT  534  532  535                                                           
CONECT  535  534  536  538                                                      
CONECT  536  535  541  537                                                      
CONECT  537  536                                                                
CONECT  538  535  539  540                                                      
CONECT  539  538                                                                
CONECT  540  538                                                                
CONECT  541  536  542                                                           
CONECT  542  541  543  545                                                      
CONECT  543  542  544  548                                                      
CONECT  544  543                                                                
CONECT  545  542  546  547                                                      
CONECT  546  545                                                                
CONECT  547  545                                                                
CONECT  548  543  549                                                           
CONECT  549  548  550  552                                                      
CONECT  550  549  551  557                                                      
CONECT  551  550                                                                
CONECT  552  549  553                                                           
CONECT  553  552  554                                                           
CONECT  554  553  555                                                           
CONECT  555  554  556                                                           
CONECT  556  555                                                                
CONECT  557  550  558                                                           
CONECT  558  557  559  561                                                      
CONECT  559  558  560  569                                                      
CONECT  560  559                                                                
CONECT  561  558  562                                                           
CONECT  562  561  563  564                                                      
CONECT  563  562  565                                                           
CONECT  564  562  566                                                           
CONECT  565  563  567                                                           
CONECT  566  564  567                                                           
CONECT  567  565  566  568                                                      
CONECT  568  567                                                                
CONECT  569  559  570                                                           
CONECT  570  569  571  573                                                      
CONECT  571  570  572  575                                                      
CONECT  572  571                                                                
CONECT  573  570  574                                                           
CONECT  574  573                                                                
CONECT  575  571  576                                                           
CONECT  576  575  577                                                           
CONECT  577  576  578  579                                                      
CONECT  578  577                                                                
CONECT  579  577  580                                                           
CONECT  580  579  581  583                                                      
CONECT  581  580  582  585                                                      
CONECT  582  581                                                                
CONECT  583  580  584                                                           
CONECT  584  583                                                                
CONECT  585  581  586                                                           
CONECT  586  585  587  589                                                      
CONECT  587  586  588  591                                                      
CONECT  588  587                                                                
CONECT  589  586  590                                                           
CONECT  590  589                                                                
CONECT  591  587  592                                                           
CONECT  592  591  593  595                                                      
CONECT  593  592  594  603                                                      
CONECT  594  593                                                                
CONECT  595  592  596                                                           
CONECT  596  595  597  598                                                      
CONECT  597  596  599                                                           
CONECT  598  596  600                                                           
CONECT  599  597  601                                                           
CONECT  600  598  601                                                           
CONECT  601  599  600  602                                                      
CONECT  602  601                                                                
CONECT  603  593  604  609                                                      
CONECT  604  603  605  607                                                      
CONECT  605  604  606  610                                                      
CONECT  606  605                                                                
CONECT  607  604  608                                                           
CONECT  608  607  609                                                           
CONECT  609  603  608                                                           
CONECT  610  605  611                                                           
CONECT  611  610  614  612                                                      
CONECT  612  611  613  621                                                      
CONECT  613  612                                                                
CONECT  614  611  615                                                           
CONECT  615  614  616  617                                                      
CONECT  616  615  618                                                           
CONECT  617  615  619                                                           
CONECT  618  616  620                                                           
CONECT  619  617  620                                                           
CONECT  620  618  619                                                           
CONECT  621  612  622  627                                                      
CONECT  622  621  623  625                                                      
CONECT  623  622  624  628                                                      
CONECT  624  623                                                                
CONECT  625  622  626                                                           
CONECT  626  625  627                                                           
CONECT  627  621  626                                                           
CONECT  628  623  629                                                           
CONECT  629  628  630  632                                                      
CONECT  630  629  631  635                                                      
CONECT  631  630                                                                
CONECT  632  629  633  634                                                      
CONECT  633  632                                                                
CONECT  634  632                                                                
CONECT  635  630  636                                                           
CONECT  636  635  637  639                                                      
CONECT  637  636  638  642                                                      
CONECT  638  637                                                                
CONECT  639  636  640  641                                                      
CONECT  640  639                                                                
CONECT  641  639                                                                
CONECT  642  637  643                                                           
CONECT  643  642  644  646                                                      
CONECT  644  643  645  648                                                      
CONECT  645  644                                                                
CONECT  646  643  647                                                           
CONECT  647  646                                                                
CONECT  648  644  649                                                           
CONECT  649  648  650  652                                                      
CONECT  650  649  651  657                                                      
CONECT  651  650                                                                
CONECT  652  649  653                                                           
CONECT  653  652  654                                                           
CONECT  654  653  655  656                                                      
CONECT  655  654                                                                
CONECT  656  654                                                                
CONECT  657  650  658                                                           
CONECT  658  657  659  661                                                      
CONECT  659  658  660  664                                                      
CONECT  660  659                                                                
CONECT  661  658  662  663                                                      
CONECT  662  661                                                                
CONECT  663  661                                                                
CONECT  664  659  665  670                                                      
CONECT  665  664  666  668                                                      
CONECT  666  665  667  671                                                      
CONECT  667  666                                                                
CONECT  668  665  669                                                           
CONECT  669  668  670                                                           
CONECT  670  664  669                                                           
CONECT  671  666  672                                                           
CONECT  672  671  673  675                                                      
CONECT  673  672  682  674                                                      
CONECT  674  673                                                                
CONECT  675  672  676                                                           
CONECT  676  675  677                                                           
CONECT  677  676  678                                                           
CONECT  678  677  679                                                           
CONECT  679  678  680  681                                                      
CONECT  680  679                                                                
CONECT  681  679                                                                
CONECT  682  673  683                                                           
CONECT  683  682  684  686                                                      
CONECT  684  683  685  689                                                      
CONECT  685  684                                                                
CONECT  686  683  687  688                                                      
CONECT  687  686                                                                
CONECT  688  686                                                                
CONECT  689  684  690                                                           
CONECT  690  689  691  693                                                      
CONECT  691  690  692  696                                                      
CONECT  692  691                                                                
CONECT  693  690  694  695                                                      
CONECT  694  693                                                                
CONECT  695  693                                                                
CONECT  696  691  697                                                           
CONECT  697  696  698  700                                                      
CONECT  698  697  699  708                                                      
CONECT  699  698                                                                
CONECT  700  697  701                                                           
CONECT  701  700  702  703                                                      
CONECT  702  701  704                                                           
CONECT  703  701  705                                                           
CONECT  704  702  706                                                           
CONECT  705  703  706                                                           
CONECT  706  704  705  707                                                      
CONECT  707  706                                                                
CONECT  708  698  709                                                           
CONECT  709  708  710  712                                                      
CONECT  710  709  711  716                                                      
CONECT  711  710                                                                
CONECT  712  709  713                                                           
CONECT  713  712  714  715                                                      
CONECT  714  713                                                                
CONECT  715  713                                                                
CONECT  716  710  717                                                           
CONECT  717  716  718  720                                                      
CONECT  718  717  719  722                                                      
CONECT  719  718                                                                
CONECT  720  717  721                                                           
CONECT  721  720                                                                
CONECT  722  718  723                                                           
CONECT  723  722  724  726                                                      
CONECT  724  723  725  733                                                      
CONECT  725  724                                                                
CONECT  726  723  727                                                           
CONECT  727  726  728                                                           
CONECT  728  727  729                                                           
CONECT  729  728  730                                                           
CONECT  730  729  731  732                                                      
CONECT  731  730                                                                
CONECT  732  730                                                                
CONECT  733  724  734                                                           
CONECT  734  733  735  737                                                      
CONECT  735  734  736  740                                                      
CONECT  736  735                                                                
CONECT  737  734  738  739                                                      
CONECT  738  737                                                                
CONECT  739  737                                                                
CONECT  740  735  741                                                           
CONECT  741  740  742  744                                                      
CONECT  742  741  743  748                                                      
CONECT  743  742                                                                
CONECT  744  741  745                                                           
CONECT  745  744  746  747                                                      
CONECT  746  745                                                                
CONECT  747  745                                                                
CONECT  748  742  749                                                           
CONECT  749  748  750  752                                                      
CONECT  750  749  751  757                                                      
CONECT  751  750                                                                
CONECT  752  749  753                                                           
CONECT  753  752  754                                                           
CONECT  754  753  755                                                           
CONECT  755  754  756                                                           
CONECT  756  755                                                                
CONECT  757  750  758  763                                                      
CONECT  758  757  759  761                                                      
CONECT  759  758  760  764                                                      
CONECT  760  759                                                                
CONECT  761  758  762                                                           
CONECT  762  761  763                                                           
CONECT  763  757  762                                                           
CONECT  764  759  765                                                           
CONECT  765  764  768  766                                                      
CONECT  766  765  767  778                                                      
CONECT  767  766                                                                
CONECT  768  765  769                                                           
CONECT  769  768  770  771                                                      
CONECT  770  769  772                                                           
CONECT  771  769  773  774                                                      
CONECT  772  770  773                                                           
CONECT  773  771  772  775                                                      
CONECT  774  771  776                                                           
CONECT  775  773  777                                                           
CONECT  776  774  777                                                           
CONECT  777  775  776                                                           
CONECT  778  766  779  784                                                      
CONECT  779  778  780  782                                                      
CONECT  780  779  781  785                                                      
CONECT  781  780                                                                
CONECT  782  779  783                                                           
CONECT  783  782  784                                                           
CONECT  784  778  783                                                           
CONECT  785  780  786                                                           
CONECT  786  785  787  789                                                      
CONECT  787  786  788  792                                                      
CONECT  788  787                                                                
CONECT  789  786  790  791                                                      
CONECT  790  789                                                                
CONECT  791  789                                                                
CONECT  792  787  793                                                           
CONECT  793  792  794  796                                                      
CONECT  794  793  797  795                                                      
CONECT  795  794                                                                
CONECT  796  793                                                                
CONECT  797  794  798                                                           
CONECT  798  797  799  801                                                      
CONECT  799  798  800  805                                                      
CONECT  800  799                                                                
CONECT  801  798  802                                                           
CONECT  802  801  803  804                                                      
CONECT  803  802                                                                
CONECT  804  802                                                                
CONECT  805  799  806                                                           
CONECT  806  805  807  809                                                      
CONECT  807  806  808  817                                                      
CONECT  808  807                                                                
CONECT  809  806  810                                                           
CONECT  810  809  812  811                                                      
CONECT  811  810  813                                                           
CONECT  812  810  814                                                           
CONECT  813  811  815                                                           
CONECT  814  812  815                                                           
CONECT  815  813  814  816                                                      
CONECT  816  815                                                                
CONECT  817  807  818                                                           
CONECT  818  817  821  819                                                      
CONECT  819  818  820  825                                                      
CONECT  820  819                                                                
CONECT  821  818  822                                                           
CONECT  822  821  823  824                                                      
CONECT  823  822                                                                
CONECT  824  822                                                                
CONECT  825  819  826                                                           
CONECT  826  825  827  829                                                      
CONECT  827  826  828  832                                                      
CONECT  828  827                                                                
CONECT  829  826  830  831                                                      
CONECT  830  829                                                                
CONECT  831  829                                                                
CONECT  832  827  833  838                                                      
CONECT  833  832  834  836                                                      
CONECT  834  833  835  839                                                      
CONECT  835  834                                                                
CONECT  836  833  837                                                           
CONECT  837  836  838                                                           
CONECT  838  832  837                                                           
CONECT  839  834  840                                                           
CONECT  840  839  841  843                                                      
CONECT  841  840  842  846                                                      
CONECT  842  841                                                                
CONECT  843  840  844  845                                                      
CONECT  844  843                                                                
CONECT  845  843                                                                
CONECT  846  841  847                                                           
CONECT  847  846  848  850                                                      
CONECT  848  847  849  852                                                      
CONECT  849  848                                                                
CONECT  850  847  851                                                           
CONECT  851  850                                                                
CONECT  852  848  853                                                           
CONECT  853  852  854  856                                                      
CONECT  854  853  855  858                                                      
CONECT  855  854                                                                
CONECT  856  853  857                                                           
CONECT  857  856                                                                
CONECT  858  854  859                                                           
CONECT  859  858  860  862                                                      
CONECT  860  859  861  863                                                      
CONECT  861  860                                                                
CONECT  862  859                                                                
CONECT  863  860  864                                                           
CONECT  864  863  865                                                           
CONECT  865  864  866  867                                                      
CONECT  866  865                                                                
CONECT  867  865  868                                                           
CONECT  868  867  869                                                           
CONECT  869  868  870  871                                                      
CONECT  870  869                                                                
CONECT  871  869  872                                                           
CONECT  872  871  873  875                                                      
CONECT  873  872  878  874                                                      
CONECT  874  873                                                                
CONECT  875  872  876  877                                                      
CONECT  876  875                                                                
CONECT  877  875                                                                
CONECT  878  873  879                                                           
CONECT  879  878  880  882                                                      
CONECT  880  879  883  881                                                      
CONECT  881  880                                                                
CONECT  882  879                                                                
CONECT  883  880  884                                                           
CONECT  884  883  885  887                                                      
CONECT  885  884  886  891                                                      
CONECT  886  885                                                                
CONECT  887  884  888  889                                                      
CONECT  888  887  890                                                           
CONECT  889  887                                                                
CONECT  890  888                                                                
CONECT  891  885  892                                                           
CONECT  892  891  893  895                                                      
CONECT  893  892  894  900                                                      
CONECT  894  893                                                                
CONECT  895  892  896                                                           
CONECT  896  895  897                                                           
CONECT  897  896  898                                                           
CONECT  898  897  899                                                           
CONECT  899  898                                                                
CONECT  900  893  901                                                           
CONECT  901  900  902  904                                                      
CONECT  902  901  903  905                                                      
CONECT  903  902                                                                
CONECT  904  901                                                                
CONECT  905  902  906                                                           
CONECT  906  905  907                                                           
CONECT  907  906  908  909                                                      
CONECT  908  907                                                                
CONECT  909  907  910                                                           
CONECT  910  909  911  913                                                      
CONECT  911  910  912  915                                                      
CONECT  912  911                                                                
CONECT  913  910  914                                                           
CONECT  914  913                                                                
CONECT  915  911  916                                                           
CONECT  916  915  917  919                                                      
CONECT  917  916  923  918                                                      
CONECT  918  917                                                                
CONECT  919  916  920                                                           
CONECT  920  919  921  922                                                      
CONECT  921  920                                                                
CONECT  922  920                                                                
CONECT  923  917  924                                                           
CONECT  924  923  925  927                                                      
CONECT  925  924  931  926                                                      
CONECT  926  925                                                                
CONECT  927  924  928  929                                                      
CONECT  928  927  930                                                           
CONECT  929  927                                                                
CONECT  930  928                                                                
CONECT  931  925  932                                                           
CONECT  932  931  933  935                                                      
CONECT  933  932  934  936                                                      
CONECT  934  933                                                                
CONECT  935  932                                                                
CONECT  936  933  937                                                           
CONECT  937  936  938  940                                                      
CONECT  938  937  943  939                                                      
CONECT  939  938                                                                
CONECT  940  937  941  942                                                      
CONECT  941  940                                                                
CONECT  942  940                                                                
CONECT  943  938  944                                                           
CONECT  944  943  945  947                                                      
CONECT  945  944  946  951                                                      
CONECT  946  945                                                                
CONECT  947  944  948                                                           
CONECT  948  947  949  950                                                      
CONECT  949  948                                                                
CONECT  950  948                                                                
CONECT  951  945  952                                                           
CONECT  952  951  953  955                                                      
CONECT  953  952  959  954                                                      
CONECT  954  953                                                                
CONECT  955  952  956  957                                                      
CONECT  956  955  958                                                           
CONECT  957  955                                                                
CONECT  958  956                                                                
CONECT  959  953  960                                                           
CONECT  960  959  961  963                                                      
CONECT  961  960  962  967                                                      
CONECT  962  961                                                                
CONECT  963  960  964                                                           
CONECT  964  963  965  966                                                      
CONECT  965  964                                                                
CONECT  966  964                                                                
CONECT  967  961  968                                                           
CONECT  968  967  969  971                                                      
CONECT  969  968  970  978                                                      
CONECT  970  969                                                                
CONECT  971  968  972                                                           
CONECT  972  971  973                                                           
CONECT  973  972  974                                                           
CONECT  974  973  975                                                           
CONECT  975  974  976  977                                                      
CONECT  976  975                                                                
CONECT  977  975                                                                
CONECT  978  969  979                                                           
CONECT  979  978  980  982                                                      
CONECT  980  979  981  987                                                      
CONECT  981  980                                                                
CONECT  982  979  983                                                           
CONECT  983  982  984                                                           
CONECT  984  983  985  986                                                      
CONECT  985  984                                                                
CONECT  986  984                                                                
CONECT  987  980  988                                                           
CONECT  988  987  989  991                                                      
CONECT  989  988  990  994                                                      
CONECT  990  989                                                                
CONECT  991  988  992  993                                                      
CONECT  992  991                                                                
CONECT  993  991                                                                
CONECT  994  989  995                                                           
CONECT  995  994  996  998                                                      
CONECT  996  995  997 1002                                                      
CONECT  997  996                                                                
CONECT  998  995  999                                                           
CONECT  999  998 1000 1001                                                      
CONECT 1000  999                                                                
CONECT 1001  999                                                                
CONECT 1002  996 1003                                                           
CONECT 1003 1002 1004 1006                                                      
CONECT 1004 1003 1005 1010                                                      
CONECT 1005 1004                                                                
CONECT 1006 1003 1007                                                           
CONECT 1007 1006 1008 1009                                                      
CONECT 1008 1007                                                                
CONECT 1009 1007                                                                
CONECT 1010 1004 1011                                                           
CONECT 1011 1010 1012 1014                                                      
CONECT 1012 1011 1013 1022                                                      
CONECT 1013 1012                                                                
CONECT 1014 1011 1015                                                           
CONECT 1015 1014 1016 1017                                                      
CONECT 1016 1015 1018                                                           
CONECT 1017 1015 1019                                                           
CONECT 1018 1016 1020                                                           
CONECT 1019 1017 1020                                                           
CONECT 1020 1018 1019 1021                                                      
CONECT 1021 1020                                                                
CONECT 1022 1012 1023                                                           
CONECT 1023 1022 1024 1026                                                      
CONECT 1024 1023 1025 1030                                                      
CONECT 1025 1024                                                                
CONECT 1026 1023 1027                                                           
CONECT 1027 1026 1028 1029                                                      
CONECT 1028 1027                                                                
CONECT 1029 1027                                                                
CONECT 1030 1024 1031                                                           
CONECT 1031 1030 1032 1034                                                      
CONECT 1032 1031 1033 1036                                                      
CONECT 1033 1032                                                                
CONECT 1034 1031 1035                                                           
CONECT 1035 1034                                                                
CONECT 1036 1032 1037                                                           
CONECT 1037 1036 1038 1040                                                      
CONECT 1038 1037 1039 1044                                                      
CONECT 1039 1038                                                                
CONECT 1040 1037 1041                                                           
CONECT 1041 1040 1042 1043                                                      
CONECT 1042 1041                                                                
CONECT 1043 1041                                                                
CONECT 1044 1038 1045                                                           
CONECT 1045 1044 1046 1048                                                      
CONECT 1046 1045 1047 1052                                                      
CONECT 1047 1046                                                                
CONECT 1048 1045 1049                                                           
CONECT 1049 1048 1050 1051                                                      
CONECT 1050 1049                                                                
CONECT 1051 1049                                                                
CONECT 1052 1046 1053                                                           
CONECT 1053 1052 1054 1056                                                      
CONECT 1054 1053 1055 1063                                                      
CONECT 1055 1054                                                                
CONECT 1056 1053 1057                                                           
CONECT 1057 1056 1058 1059                                                      
CONECT 1058 1057 1060                                                           
CONECT 1059 1057 1061                                                           
CONECT 1060 1058 1062                                                           
CONECT 1061 1059 1062                                                           
CONECT 1062 1060 1061                                                           
CONECT 1063 1054 1064                                                           
CONECT 1064 1063 1065 1067                                                      
CONECT 1065 1064 1066 1072                                                      
CONECT 1066 1065                                                                
CONECT 1067 1064 1068                                                           
CONECT 1068 1067 1069                                                           
CONECT 1069 1068 1070 1071                                                      
CONECT 1070 1069                                                                
CONECT 1071 1069                                                                
CONECT 1072 1065 1073                                                           
CONECT 1073 1072 1074 1076                                                      
CONECT 1074 1073 1075 1083                                                      
CONECT 1075 1074                                                                
CONECT 1076 1073 1077                                                           
CONECT 1077 1076 1078 1079                                                      
CONECT 1078 1077 1080                                                           
CONECT 1079 1077 1081                                                           
CONECT 1080 1078 1082                                                           
CONECT 1081 1079 1082                                                           
CONECT 1082 1080 1081                                                           
CONECT 1083 1074 1084                                                           
CONECT 1084 1083 1085 1087                                                      
CONECT 1085 1084 1086 1090                                                      
CONECT 1086 1085                                                                
CONECT 1087 1084 1088 1089                                                      
CONECT 1088 1087                                                                
CONECT 1089 1087                                                                
CONECT 1090 1085 1091                                                           
CONECT 1091 1090 1092 1094                                                      
CONECT 1092 1091 1093 1104                                                      
CONECT 1093 1092                                                                
CONECT 1094 1091 1095                                                           
CONECT 1095 1094 1096 1097                                                      
CONECT 1096 1095 1098                                                           
CONECT 1097 1095 1099 1100                                                      
CONECT 1098 1096 1099                                                           
CONECT 1099 1097 1098 1101                                                      
CONECT 1100 1097 1102                                                           
CONECT 1101 1099 1103                                                           
CONECT 1102 1100 1103                                                           
CONECT 1103 1101 1102                                                           
CONECT 1104 1092 1105                                                           
CONECT 1105 1104 1106 1108                                                      
CONECT 1106 1105 1107 1112                                                      
CONECT 1107 1106                                                                
CONECT 1108 1105 1109                                                           
CONECT 1109 1108 1110 1111                                                      
CONECT 1110 1109                                                                
CONECT 1111 1109                                                                
CONECT 1112 1106 1113                                                           
CONECT 1113 1112 1114 1116                                                      
CONECT 1114 1113 1115 1120                                                      
CONECT 1115 1114                                                                
CONECT 1116 1113 1117 1118                                                      
CONECT 1117 1116 1119                                                           
CONECT 1118 1116                                                                
CONECT 1119 1117                                                                
CONECT 1120 1114 1121                                                           
CONECT 1121 1120 1122 1124                                                      
CONECT 1122 1121 1123 1132                                                      
CONECT 1123 1122                                                                
CONECT 1124 1121 1125                                                           
CONECT 1125 1124 1126 1127                                                      
CONECT 1126 1125 1128                                                           
CONECT 1127 1125 1129                                                           
CONECT 1128 1126 1130                                                           
CONECT 1129 1127 1130                                                           
CONECT 1130 1128 1129 1131                                                      
CONECT 1131 1130                                                                
CONECT 1132 1122 1133                                                           
CONECT 1133 1132 1134 1136                                                      
CONECT 1134 1133 1137 1135                                                      
CONECT 1135 1134                                                                
CONECT 1136 1133                                                                
CONECT 1137 1134 1138                                                           
CONECT 1138 1137 1141 1139                                                      
CONECT 1139 1138 1140 1145                                                      
CONECT 1140 1139                                                                
CONECT 1141 1138 1142                                                           
CONECT 1142 1141 1143 1144                                                      
CONECT 1143 1142                                                                
CONECT 1144 1142                                                                
CONECT 1145 1139 1146                                                           
CONECT 1146 1145 1147 1149                                                      
CONECT 1147 1146 1148 1153                                                      
CONECT 1148 1147                                                                
CONECT 1149 1146 1150                                                           
CONECT 1150 1149 1151 1152                                                      
CONECT 1151 1150                                                                
CONECT 1152 1150                                                                
CONECT 1153 1147 1154                                                           
CONECT 1154 1153 1155 1157                                                      
CONECT 1155 1154 1156 1161                                                      
CONECT 1156 1155                                                                
CONECT 1157 1154 1158                                                           
CONECT 1158 1157 1159 1160                                                      
CONECT 1159 1158                                                                
CONECT 1160 1158                                                                
CONECT 1161 1155 1162                                                           
CONECT 1162 1161 1163 1165                                                      
CONECT 1163 1162 1164 1168                                                      
CONECT 1164 1163                                                                
CONECT 1165 1162 1166 1167                                                      
CONECT 1166 1165                                                                
CONECT 1167 1165                                                                
CONECT 1168 1163 1169                                                           
CONECT 1169 1168 1170 1172                                                      
CONECT 1170 1169 1171 1175                                                      
CONECT 1171 1170                                                                
CONECT 1172 1169 1173 1174                                                      
CONECT 1173 1172                                                                
CONECT 1174 1172                                                                
CONECT 1175 1170 1176                                                           
CONECT 1176 1175 1177 1179                                                      
CONECT 1177 1176 1178 1182                                                      
CONECT 1178 1177                                                                
CONECT 1179 1176 1180 1181                                                      
CONECT 1180 1179                                                                
CONECT 1181 1179                                                                
CONECT 1182 1177 1183 1188                                                      
CONECT 1183 1182 1184 1186                                                      
CONECT 1184 1183 1185 1189                                                      
CONECT 1185 1184                                                                
CONECT 1186 1183 1187                                                           
CONECT 1187 1186 1188                                                           
CONECT 1188 1182 1187                                                           
CONECT 1189 1184 1190                                                           
CONECT 1190 1189 1191 1193                                                      
CONECT 1191 1190 1192 1196                                                      
CONECT 1192 1191                                                                
CONECT 1193 1190 1194 1195                                                      
CONECT 1194 1193                                                                
CONECT 1195 1193                                                                
CONECT 1196 1191                                                                
CONECT 1197                                                                     
CONECT 1198                                                                     
CONECT 1199                                                                     
CONECT 1200                                                                     
END                                                                             
