# Supplementary material for: Computational Pipeline for Accelerating the Design of Glycomimetics
Source: J Chem Inf Model. 2025 Nov 27;65(24):13374–85. doi: 10.1021/acs.jcim.5c02282 (PMC12728930; doi:10.1021/acs.jcim.5c02282)
Supplement: Supplementary file 2 [file ci5c02282_si_002.zip › gm_supp/Test/FimH/1uwf/output/complex_best_each_position.pdb]

TITLE     Generated by GMML                                                     
ATOM      1 N    PHE A   1      10.050  15.969  32.590                       N  
ATOM      2 CA   PHE A   1      10.217  15.834  31.116                       C  
ATOM      3 C    PHE A   1       9.452  16.917  30.384                       C  
ATOM      4 O    PHE A   1       8.263  17.113  30.618                       O  
ATOM      5 CB   PHE A   1       9.723  14.464  30.640                       C  
ATOM      6 CG   PHE A   1       9.843  14.257  29.153                       C  
ATOM      7 CD1  PHE A   1       8.832  14.677  28.291                       C  
ATOM      8 CD2  PHE A   1      10.976  13.655  28.614                       C  
ATOM      9 CE1  PHE A   1       8.945  14.500  26.911                       C  
ATOM     10 CE2  PHE A   1      11.104  13.470  27.237                       C  
ATOM     11 CZ   PHE A   1      10.087  13.893  26.383                       C  
ATOM     12 HN1  PHE A   1      10.379  16.881  32.907                       H  
ATOM     13 HN2  PHE A   1      10.504  15.207  33.094                       H  
ATOM     14 HN3  PHE A   1       9.088  15.792  32.880                       H  
ATOM     15 HA   PHE A   1      11.300  15.930  30.868                       H  
ATOM     16 HB1  PHE A   1      10.241  13.646  31.193                       H  
ATOM     17 HB2  PHE A   1       8.676  14.285  30.978                       H  
ATOM     18 HD1  PHE A   1       7.929  15.156  28.705                       H  
ATOM     19 HD2  PHE A   1      11.784  13.319  29.285                       H  
ATOM     20 HE1  PHE A   1       8.137  14.838  26.241                       H  
ATOM     21 HE2  PHE A   1      12.008  12.990  26.825                       H  
ATOM     22 HZ   PHE A   1      10.184  13.749  25.294                       H  
ATOM     23 N    ALA A   2      10.147  17.614  29.494                       N  
ATOM     24 CA   ALA A   2       9.542  18.673  28.707                       C  
ATOM     25 C    ALA A   2      10.323  18.801  27.408                       C  
ATOM     26 O    ALA A   2      11.429  18.278  27.292                       O  
ATOM     27 CB   ALA A   2       9.571  19.983  29.483                       C  
ATOM     28 HN   ALA A   2      11.135  17.399  29.359                       H  
ATOM     29 HA   ALA A   2       8.485  18.404  28.477                       H  
ATOM     30 HB1  ALA A   2       9.106  20.796  28.878                       H  
ATOM     31 HB2  ALA A   2      10.601  20.248  29.817                       H  
ATOM     32 HB3  ALA A   2       9.095  19.884  30.486                       H  
ATOM     33 N    CYX A   3       9.747  19.496  26.435                       N  
ATOM     34 CA   CYX A   3      10.384  19.672  25.136                       C  
ATOM     35 C    CYX A   3      10.333  21.121  24.657                       C  
ATOM     36 O    CYX A   3       9.569  21.932  25.172                       O  
ATOM     37 CB   CYX A   3       9.692  18.793  24.091                       C  
ATOM     38 SG   CYX A   3       9.542  17.013  24.475                       S  
ATOM     39 HN   CYX A   3       8.834  19.918  26.601                       H  
ATOM     40 HA   CYX A   3      11.451  19.359  25.216                       H  
ATOM     41 HB1  CYX A   3       8.684  19.211  23.862                       H  
ATOM     42 HB2  CYX A   3      10.197  18.920  23.105                       H  
ATOM     43 N    LYS A   4      11.148  21.436  23.656                       N  
ATOM     44 CA   LYS A   4      11.182  22.777  23.078                       C  
ATOM     45 C    LYS A   4      11.588  22.645  21.611                       C  
ATOM     46 O    LYS A   4      12.208  21.652  21.222                       O  
ATOM     47 CB   LYS A   4      12.189  23.658  23.823                       C  
ATOM     48 CG   LYS A   4      13.621  23.156  23.724                       C  
ATOM     49 CD   LYS A   4      14.625  24.149  24.283                       C  
ATOM     50 CE   LYS A   4      14.380  24.442  25.755                       C  
ATOM     51 NZ   LYS A   4      15.495  25.242  26.341                       N  
ATOM     52 HN   LYS A   4      11.769  20.720  23.280                       H  
ATOM     53 HA   LYS A   4      10.168  23.235  23.143                       H  
ATOM     54 HB1  LYS A   4      11.888  23.787  24.889                       H  
ATOM     55 HB2  LYS A   4      12.117  24.717  23.481                       H  
ATOM     56 HG1  LYS A   4      13.876  22.875  22.676                       H  
ATOM     57 HG2  LYS A   4      13.731  22.158  24.209                       H  
ATOM     58 HD1  LYS A   4      14.643  25.088  23.682                       H  
ATOM     59 HD2  LYS A   4      15.672  23.807  24.108                       H  
ATOM     60 HE1  LYS A   4      14.199  23.506  26.334                       H  
ATOM     61 HE2  LYS A   4      13.393  24.936  25.915                       H  
ATOM     62 HZ1  LYS A   4      15.331  25.439  27.328                       H  
ATOM     63 HZ2  LYS A   4      15.660  26.098  25.811                       H  
ATOM     64 HZ3  LYS A   4      16.398  24.790  26.194                       H  
ATOM     65 N    THR A   5      11.228  23.631  20.794                       N  
ATOM     66 CA   THR A   5      11.572  23.596  19.375                       C  
ATOM     67 C    THR A   5      12.815  24.438  19.106                       C  
ATOM     68 O    THR A   5      13.307  25.136  19.992                       O  
ATOM     69 CB   THR A   5      10.433  24.137  18.496                       C  
ATOM     70 OG1  THR A   5      10.291  25.542  18.718                       O  
ATOM     71 CG2  THR A   5       9.124  23.446  18.828                       C  
ATOM     72 HN   THR A   5      10.704  24.424  21.164                       H  
ATOM     73 HA   THR A   5      11.782  22.541  19.082                       H  
ATOM     74 HB   THR A   5      10.681  23.958  17.424                       H  
ATOM     75 HG1  THR A   5      11.111  25.975  18.510                       H  
ATOM     76 3HG2 THR A   5       8.772  23.678  19.860                       H  
ATOM     77 1HG2 THR A   5       9.235  22.350  18.655                       H  
ATOM     78 2HG2 THR A   5       8.263  23.878  18.267                       H  
ATOM     79 N    ALA A   6      13.313  24.367  17.877                       N  
ATOM     80 CA   ALA A   6      14.497  25.118  17.480                       C  
ATOM     81 C    ALA A   6      14.384  26.603  17.825                       C  
ATOM     82 O    ALA A   6      15.363  27.214  18.261                       O  
ATOM     83 CB   ALA A   6      14.750  24.945  15.982                       C  
ATOM     84 HN   ALA A   6      12.853  23.769  17.190                       H  
ATOM     85 HA   ALA A   6      15.373  24.700  18.030                       H  
ATOM     86 HB1  ALA A   6      14.832  23.862  15.730                       H  
ATOM     87 HB2  ALA A   6      15.641  25.522  15.640                       H  
ATOM     88 HB3  ALA A   6      13.976  25.459  15.366                       H  
ATOM     89 N    ASN A   7      13.202  27.189  17.640                       N  
ATOM     90 CA   ASN A   7      13.034  28.607  17.955                       C  
ATOM     91 C    ASN A   7      12.687  28.845  19.424                       C  
ATOM     92 O    ASN A   7      12.417  29.976  19.830                       O  
ATOM     93 CB   ASN A   7      11.971  29.263  17.057                       C  
ATOM     94 CG   ASN A   7      10.563  28.830  17.397                       C  
ATOM     95 OD1  ASN A   7      10.294  28.341  18.497                       O  
ATOM     96 ND2  ASN A   7       9.645  29.029  16.457                       N  
ATOM     97 HN   ASN A   7      12.415  26.649  17.279                       H  
ATOM     98 HA   ASN A   7      14.006  29.114  17.752                       H  
ATOM     99 HB1  ASN A   7      12.062  30.374  17.078                       H  
ATOM    100 HB2  ASN A   7      12.194  29.083  15.979                       H  
ATOM    101 1HD2 ASN A   7       9.867  29.433  15.547                       H  
ATOM    102 2HD2 ASN A   7       8.695  28.737  16.686                       H  
ATOM    103 N    GLY A   8      12.677  27.780  20.218                       N  
ATOM    104 CA   GLY A   8      12.390  27.935  21.632                       C  
ATOM    105 C    GLY A   8      10.978  27.668  22.123                       C  
ATOM    106 O    GLY A   8      10.783  27.570  23.334                       O  
ATOM    107 HN   GLY A   8      12.871  26.855  19.834                       H  
ATOM    108 HA1  GLY A   8      13.100  27.304  22.216                       H  
ATOM    109 HA2  GLY A   8      12.696  28.958  21.952                       H  
ATOM    110 N    THR A   9       9.995  27.569  21.228                       N  
ATOM    111 CA   THR A   9       8.620  27.292  21.664                       C  
ATOM    112 C    THR A   9       8.670  25.990  22.447                       C  
ATOM    113 O    THR A   9       9.242  25.005  21.983                       O  
ATOM    114 CB   THR A   9       7.654  27.100  20.480                       C  
ATOM    115 OG1  THR A   9       7.747  28.222  19.597                       O  
ATOM    116 CG2  THR A   9       6.219  26.987  20.978                       C  
ATOM    117 HN   THR A   9      10.199  27.686  20.235                       H  
ATOM    118 HA   THR A   9       8.257  28.116  22.321                       H  
ATOM    119 HB   THR A   9       7.927  26.171  19.927                       H  
ATOM    120 HG1  THR A   9       8.642  28.292  19.286                       H  
ATOM    121 1HG2 THR A   9       6.147  26.113  21.666                       H  
ATOM    122 2HG2 THR A   9       5.481  26.935  20.144                       H  
ATOM    123 3HG2 THR A   9       5.855  27.931  21.448                       H  
ATOM    124 N    ALA A  10       8.064  25.975  23.627                       N  
ATOM    125 CA   ALA A  10       8.110  24.783  24.458                       C  
ATOM    126 C    ALA A  10       6.765  24.199  24.869                       C  
ATOM    127 O    ALA A  10       5.733  24.870  24.829                       O  
ATOM    128 CB   ALA A  10       8.934  25.079  25.708                       C  
ATOM    129 HN   ALA A  10       7.564  26.802  23.952                       H  
ATOM    130 HA   ALA A  10       8.651  23.997  23.882                       H  
ATOM    131 HB1  ALA A  10       8.969  24.165  26.345                       H  
ATOM    132 HB2  ALA A  10       8.557  25.969  26.264                       H  
ATOM    133 HB3  ALA A  10       9.951  25.466  25.464                       H  
ATOM    134 N    ILE A  11       6.802  22.924  25.246                       N  
ATOM    135 CA   ILE A  11       5.639  22.216  25.761                       C  
ATOM    136 C    ILE A  11       6.173  21.772  27.126                       C  
ATOM    137 O    ILE A  11       7.174  21.058  27.209                       O  
ATOM    138 CB   ILE A  11       5.253  20.985  24.909                       C  
ATOM    139 CG1  ILE A  11       4.935  21.420  23.469                       C  
ATOM    140 CG2  ILE A  11       4.034  20.306  25.531                       C  
ATOM    141 CD1  ILE A  11       4.451  20.300  22.560                       C  
ATOM    142 HN   ILE A  11       7.685  22.419  25.171                       H  
ATOM    143 HA   ILE A  11       4.772  22.907  25.878                       H  
ATOM    144 HB   ILE A  11       6.106  20.267  24.895                       H  
ATOM    145 1HG1 ILE A  11       4.203  22.261  23.471                       H  
ATOM    146 2HG1 ILE A  11       5.815  21.933  23.016                       H  
ATOM    147 1HG2 ILE A  11       4.265  19.991  26.575                       H  
ATOM    148 2HG2 ILE A  11       3.666  19.457  24.909                       H  
ATOM    149 3HG2 ILE A  11       3.125  20.950  25.480                       H  
ATOM    150 1HD1 ILE A  11       4.220  20.615  21.516                       H  
ATOM    151 2HD1 ILE A  11       3.571  19.787  23.013                       H  
ATOM    152 3HD1 ILE A  11       5.183  19.459  22.558                       H  
ATOM    153 N    PRO A  12       5.522  22.207  28.214                       N  
ATOM    154 CA   PRO A  12       5.962  21.855  29.564                       C  
ATOM    155 C    PRO A  12       5.590  20.466  30.056                       C  
ATOM    156 O    PRO A  12       4.952  19.677  29.353                       O  
ATOM    157 CB   PRO A  12       5.303  22.934  30.409                       C  
ATOM    158 CG   PRO A  12       3.953  23.041  29.747                       C  
ATOM    159 CD   PRO A  12       4.319  23.063  28.266                       C  
ATOM    160 HA   PRO A  12       7.069  21.975  29.625                       H  
ATOM    161 HB1  PRO A  12       5.283  22.736  31.506                       H  
ATOM    162 HB2  PRO A  12       5.872  23.890  30.492                       H  
ATOM    163 HG1  PRO A  12       3.222  22.251  30.039                       H  
ATOM    164 HG2  PRO A  12       3.328  23.898  30.090                       H  
ATOM    165 HD1  PRO A  12       3.497  22.756  27.577                       H  
ATOM    166 HD2  PRO A  12       4.452  24.082  27.833                       H  
ATOM    167 N    ILE A  13       6.012  20.195  31.289                       N  
ATOM    168 CA   ILE A  13       5.714  18.952  31.981                       C  
ATOM    169 C    ILE A  13       4.199  18.744  31.870                       C  
ATOM    170 O    ILE A  13       3.424  19.678  32.080                       O  
ATOM    171 CB   ILE A  13       6.123  19.077  33.474                       C  
ATOM    172 CG1  ILE A  13       7.647  18.950  33.595                       C  
ATOM    173 CG2  ILE A  13       5.377  18.061  34.329                       C  
ATOM    174 CD1  ILE A  13       8.195  19.318  34.964                       C  
ATOM    175 HN   ILE A  13       6.573  20.896  31.773                       H  
ATOM    176 HA   ILE A  13       6.256  18.104  31.502                       H  
ATOM    177 HB   ILE A  13       5.835  20.096  33.824                       H  
ATOM    178 1HG1 ILE A  13       8.153  19.545  32.799                       H  
ATOM    179 2HG1 ILE A  13       7.978  17.926  33.305                       H  
ATOM    180 1HG2 ILE A  13       4.269  18.153  34.241                       H  
ATOM    181 2HG2 ILE A  13       5.700  18.122  35.395                       H  
ATOM    182 3HG2 ILE A  13       5.711  17.023  34.098                       H  
ATOM    183 1HD1 ILE A  13       9.303  19.226  35.052                       H  
ATOM    184 2HD1 ILE A  13       7.689  18.723  35.760                       H  
ATOM    185 3HD1 ILE A  13       7.864  20.342  35.254                       H  
ATOM    186 N    GLY A  14       3.783  17.528  31.530                       N  
ATOM    187 CA   GLY A  14       2.363  17.246  31.394                       C  
ATOM    188 C    GLY A  14       1.911  17.205  29.942                       C  
ATOM    189 O    GLY A  14       0.777  16.824  29.644                       O  
ATOM    190 HN   GLY A  14       4.465  16.788  31.363                       H  
ATOM    191 HA1  GLY A  14       2.089  16.305  31.926                       H  
ATOM    192 HA2  GLY A  14       1.753  17.970  31.983                       H  
ATOM    193 N    GLY A  15       2.792  17.611  29.035                       N  
ATOM    194 CA   GLY A  15       2.450  17.595  27.624                       C  
ATOM    195 C    GLY A  15       1.625  18.775  27.142                       C  
ATOM    196 O    GLY A  15       1.382  19.742  27.875                       O  
ATOM    197 HN   GLY A  15       3.713  17.935  29.331                       H  
ATOM    198 HA1  GLY A  15       1.938  16.639  27.365                       H  
ATOM    199 HA2  GLY A  15       3.374  17.497  27.007                       H  
ATOM    200 N    GLY A  16       1.187  18.680  25.891                       N  
ATOM    201 CA   GLY A  16       0.406  19.735  25.280                       C  
ATOM    202 C    GLY A  16       0.633  19.713  23.782                       C  
ATOM    203 O    GLY A  16       0.750  18.643  23.189                       O  
ATOM    204 HN   GLY A  16       1.406  17.844  25.349                       H  
ATOM    205 HA1  GLY A  16      -0.675  19.672  25.547                       H  
ATOM    206 HA2  GLY A  16       0.619  20.734  25.727                       H  
ATOM    207 N    SER A  17       0.721  20.889  23.166                       N  
ATOM    208 CA   SER A  17       0.925  20.962  21.721                       C  
ATOM    209 C    SER A  17       1.739  22.184  21.316                       C  
ATOM    210 O    SER A  17       1.821  23.161  22.053                       O  
ATOM    211 CB   SER A  17      -0.429  21.016  21.014                       C  
ATOM    212 OG   SER A  17      -1.099  22.217  21.354                       O  
ATOM    213 HN   SER A  17       0.645  21.749  23.709                       H  
ATOM    214 HA   SER A  17       1.466  20.045  21.389                       H  
ATOM    215 HB1  SER A  17      -1.050  20.115  21.227                       H  
ATOM    216 HB2  SER A  17      -0.332  20.888  19.911                       H  
ATOM    217 HG   SER A  17      -1.941  22.251  20.915                       H  
ATOM    218 N    ALA A  18       2.330  22.126  20.130                       N  
ATOM    219 CA   ALA A  18       3.119  23.238  19.614                       C  
ATOM    220 C    ALA A  18       3.273  23.095  18.108                       C  
ATOM    221 O    ALA A  18       3.228  21.983  17.575                       O  
ATOM    222 CB   ALA A  18       4.493  23.259  20.276                       C  
ATOM    223 HN   ALA A  18       2.230  21.283  19.565                       H  
ATOM    224 HA   ALA A  18       2.591  24.195  19.838                       H  
ATOM    225 HB2  ALA A  18       5.024  22.285  20.166                       H  
ATOM    226 HB3  ALA A  18       4.420  23.281  21.388                       H  
ATOM    227 HB1  ALA A  18       5.096  24.109  19.881                       H  
ATOM    228 N    ASN A  19       3.447  24.223  17.427                       N  
ATOM    229 CA   ASN A  19       3.642  24.214  15.983                       C  
ATOM    230 C    ASN A  19       5.138  24.233  15.680                       C  
ATOM    231 O    ASN A  19       5.921  24.846  16.405                       O  
ATOM    232 CB   ASN A  19       2.978  25.428  15.338                       C  
ATOM    233 CG   ASN A  19       1.481  25.454  15.557                       C  
ATOM    234 OD1  ASN A  19       0.859  24.417  15.789                       O  
ATOM    235 ND2  ASN A  19       0.890  26.639  15.475                       N  
ATOM    236 HN   ASN A  19       3.444  25.113  17.925                       H  
ATOM    237 HA   ASN A  19       3.195  23.285  15.559                       H  
ATOM    238 HB1  ASN A  19       3.451  26.376  15.686                       H  
ATOM    239 HB2  ASN A  19       3.226  25.492  14.253                       H  
ATOM    240 1HD2 ASN A  19       1.405  27.498  15.283                       H  
ATOM    241 2HD2 ASN A  19      -0.119  26.657  15.623                       H  
ATOM    242 N    VAL A  20       5.526  23.541  14.618                       N  
ATOM    243 CA   VAL A  20       6.919  23.482  14.199                       C  
ATOM    244 C    VAL A  20       6.917  23.926  12.741                       C  
ATOM    245 O    VAL A  20       6.216  23.345  11.911                       O  
ATOM    246 CB   VAL A  20       7.491  22.043  14.311                       C  
ATOM    247 CG1  VAL A  20       8.981  22.035  13.957                       C  
ATOM    248 CG2  VAL A  20       7.284  21.512  15.721                       C  
ATOM    249 HN   VAL A  20       4.826  23.033  14.077                       H  
ATOM    250 HA   VAL A  20       7.531  24.185  14.811                       H  
ATOM    251 HB   VAL A  20       6.948  21.383  13.595                       H  
ATOM    252 1HG1 VAL A  20       9.133  22.424  12.923                       H  
ATOM    253 2HG1 VAL A  20       9.436  21.026  14.093                       H  
ATOM    254 3HG1 VAL A  20       9.590  22.593  14.706                       H  
ATOM    255 1HG2 VAL A  20       6.199  21.518  15.979                       H  
ATOM    256 2HG2 VAL A  20       7.893  22.070  16.470                       H  
ATOM    257 3HG2 VAL A  20       7.739  20.503  15.857                       H  
ATOM    258 N    TYR A  21       7.686  24.965  12.433                       N  
ATOM    259 CA   TYR A  21       7.736  25.480  11.070                       C  
ATOM    260 C    TYR A  21       9.004  25.001  10.386                       C  
ATOM    261 O    TYR A  21      10.101  25.179  10.908                       O  
ATOM    262 CB   TYR A  21       7.647  27.009  11.092                       C  
ATOM    263 CG   TYR A  21       6.388  27.485  11.790                       C  
ATOM    264 CD1  TYR A  21       6.387  27.772  13.155                       C  
ATOM    265 CD2  TYR A  21       5.176  27.571  11.099                       C  
ATOM    266 CE1  TYR A  21       5.218  28.123  13.814                       C  
ATOM    267 CE2  TYR A  21       3.999  27.920  11.751                       C  
ATOM    268 CZ   TYR A  21       4.028  28.195  13.107                       C  
ATOM    269 OH   TYR A  21       2.869  28.535  13.756                       O  
ATOM    270 HN   TYR A  21       8.249  25.408  13.159                       H  
ATOM    271 HA   TYR A  21       6.859  25.082  10.509                       H  
ATOM    272 HB1  TYR A  21       7.730  27.437  10.066                       H  
ATOM    273 HB2  TYR A  21       8.560  27.464  11.543                       H  
ATOM    274 HD1  TYR A  21       7.333  27.719  13.720                       H  
ATOM    275 HD2  TYR A  21       5.153  27.358  10.017                       H  
ATOM    276 HE1  TYR A  21       5.235  28.344  14.895                       H  
ATOM    277 HE2  TYR A  21       3.050  27.977  11.192                       H  
ATOM    278 HH   TYR A  21       2.053  28.584  13.271                       H  
ATOM    279 N    VAL A  22       8.847  24.379   9.222                       N  
ATOM    280 CA   VAL A  22       9.994  23.850   8.505                       C  
ATOM    281 C    VAL A  22      10.160  24.389   7.092                       C  
ATOM    282 O    VAL A  22       9.181  24.614   6.376                       O  
ATOM    283 CB   VAL A  22       9.924  22.311   8.428                       C  
ATOM    284 CG1  VAL A  22       9.940  21.723   9.831                       C  
ATOM    285 CG2  VAL A  22       8.662  21.881   7.691                       C  
ATOM    286 HN   VAL A  22       7.912  24.272   8.828                       H  
ATOM    287 HA   VAL A  22      10.909  24.120   9.082                       H  
ATOM    288 HB   VAL A  22      10.813  21.937   7.870                       H  
ATOM    289 1HG1 VAL A  22       9.889  20.611   9.775                       H  
ATOM    290 2HG1 VAL A  22       9.133  22.148  10.473                       H  
ATOM    291 3HG1 VAL A  22      10.818  22.074  10.422                       H  
ATOM    292 1HG2 VAL A  22       8.611  20.769   7.635                       H  
ATOM    293 2HG2 VAL A  22       8.586  22.353   6.684                       H  
ATOM    294 3HG2 VAL A  22       7.743  22.318   8.147                       H  
ATOM    295 N    ASN A  23      11.414  24.604   6.704                       N  
ATOM    296 CA   ASN A  23      11.724  25.074   5.363                       C  
ATOM    297 C    ASN A  23      11.917  23.817   4.533                       C  
ATOM    298 O    ASN A  23      12.652  22.918   4.930                       O  
ATOM    299 CB   ASN A  23      13.006  25.904   5.372                       C  
ATOM    300 CG   ASN A  23      12.878  27.138   6.228                       C  
ATOM    301 OD1  ASN A  23      11.889  27.863   6.137                       O  
ATOM    302 ND2  ASN A  23      13.875  27.387   7.063                       N  
ATOM    303 HN   ASN A  23      12.175  24.435   7.362                       H  
ATOM    304 HA   ASN A  23      10.877  25.677   4.960                       H  
ATOM    305 HB1  ASN A  23      13.883  25.288   5.680                       H  
ATOM    306 HB2  ASN A  23      13.326  26.163   4.336                       H  
ATOM    307 1HD2 ASN A  23      14.695  26.786   7.138                       H  
ATOM    308 2HD2 ASN A  23      13.788  28.222   7.642                       H  
ATOM    309 N    LEU A  24      11.257  23.753   3.384                       N  
ATOM    310 CA   LEU A  24      11.338  22.576   2.527                       C  
ATOM    311 C    LEU A  24      11.991  22.868   1.183                       C  
ATOM    312 O    LEU A  24      11.896  23.984   0.666                       O  
ATOM    313 CB   LEU A  24       9.926  22.037   2.283                       C  
ATOM    314 CG   LEU A  24       9.075  21.807   3.531                       C  
ATOM    315 CD1  LEU A  24       7.625  21.653   3.122                       C  
ATOM    316 CD2  LEU A  24       9.565  20.584   4.289                       C  
ATOM    317 HN   LEU A  24      10.681  24.543   3.094                       H  
ATOM    318 HA   LEU A  24      11.934  21.793   3.051                       H  
ATOM    319 HB1  LEU A  24       9.977  21.100   1.681                       H  
ATOM    320 HB2  LEU A  24       9.384  22.703   1.572                       H  
ATOM    321 HG   LEU A  24       9.166  22.698   4.195                       H  
ATOM    322 1HD1 LEU A  24       7.266  22.550   2.566                       H  
ATOM    323 2HD1 LEU A  24       6.974  21.426   3.998                       H  
ATOM    324 3HD1 LEU A  24       7.461  20.717   2.539                       H  
ATOM    325 3HD2 LEU A  24       8.914  20.357   5.165                       H  
ATOM    326 1HD2 LEU A  24      10.633  20.697   4.590                       H  
ATOM    327 2HD2 LEU A  24       9.401  19.648   3.706                       H  
ATOM    328 N    ALA A  25      12.655  21.863   0.617                       N  
ATOM    329 CA   ALA A  25      13.282  22.018  -0.694                       C  
ATOM    330 C    ALA A  25      12.189  22.571  -1.606                       C  
ATOM    331 O    ALA A  25      11.090  22.017  -1.666                       O  
ATOM    332 CB   ALA A  25      13.760  20.675  -1.206                       C  
ATOM    333 HN   ALA A  25      12.727  20.971   1.106                       H  
ATOM    334 HA   ALA A  25      14.134  22.734  -0.633                       H  
ATOM    335 HB1  ALA A  25      14.238  20.793  -2.206                       H  
ATOM    336 HB2  ALA A  25      12.940  19.919  -1.223                       H  
ATOM    337 HB3  ALA A  25      14.435  20.168  -0.478                       H  
ATOM    338 N    PRO A  26      12.473  23.673  -2.324                       N  
ATOM    339 CA   PRO A  26      11.481  24.278  -3.220                       C  
ATOM    340 C    PRO A  26      11.075  23.424  -4.422                       C  
ATOM    341 O    PRO A  26       9.936  23.503  -4.887                       O  
ATOM    342 CB   PRO A  26      12.139  25.600  -3.627                       C  
ATOM    343 CG   PRO A  26      13.602  25.263  -3.612                       C  
ATOM    344 CD   PRO A  26      13.746  24.417  -2.359                       C  
ATOM    345 HA   PRO A  26      10.565  24.509  -2.627                       H  
ATOM    346 HB1  PRO A  26      11.856  26.475  -2.997                       H  
ATOM    347 HB2  PRO A  26      11.769  26.029  -4.587                       H  
ATOM    348 HG1  PRO A  26      14.283  26.145  -3.659                       H  
ATOM    349 HG2  PRO A  26      13.978  24.781  -4.544                       H  
ATOM    350 HD1  PRO A  26      14.661  23.781  -2.327                       H  
ATOM    351 HD2  PRO A  26      13.978  24.990  -1.431                       H  
ATOM    352 N    VAL A  27      11.997  22.608  -4.920                       N  
ATOM    353 CA   VAL A  27      11.709  21.754  -6.064                       C  
ATOM    354 C    VAL A  27      12.067  20.299  -5.782                       C  
ATOM    355 O    VAL A  27      13.209  19.984  -5.439                       O  
ATOM    356 CB   VAL A  27      12.488  22.218  -7.325                       C  
ATOM    357 CG1  VAL A  27      12.242  21.264  -8.472                       C  
ATOM    358 CG2  VAL A  27      12.063  23.625  -7.715                       C  
ATOM    359 HN   VAL A  27      12.923  22.579  -4.494                       H  
ATOM    360 HA   VAL A  27      10.617  21.813  -6.282                       H  
ATOM    361 HB   VAL A  27      13.578  22.224  -7.091                       H  
ATOM    362 1HG1 VAL A  27      12.554  20.232  -8.186                       H  
ATOM    363 2HG1 VAL A  27      12.737  21.604  -9.411                       H  
ATOM    364 3HG1 VAL A  27      11.184  21.298  -8.823                       H  
ATOM    365 1HG2 VAL A  27      12.244  24.328  -6.869                       H  
ATOM    366 2HG2 VAL A  27      11.005  23.659  -8.066                       H  
ATOM    367 3HG2 VAL A  27      12.558  23.965  -8.654                       H  
ATOM    368 N    VAL A  28      11.081  19.418  -5.917                       N  
ATOM    369 CA   VAL A  28      11.302  17.992  -5.708                       C  
ATOM    370 C    VAL A  28      10.685  17.221  -6.871                       C  
ATOM    371 O    VAL A  28       9.488  17.323  -7.142                       O  
ATOM    372 CB   VAL A  28      10.678  17.490  -4.383                       C  
ATOM    373 CG1  VAL A  28      11.041  16.030  -4.166                       C  
ATOM    374 CG2  VAL A  28      11.172  18.331  -3.215                       C  
ATOM    375 HN   VAL A  28      10.150  19.747  -6.172                       H  
ATOM    376 HA   VAL A  28      12.399  17.796  -5.687                       H  
ATOM    377 HB   VAL A  28       9.569  17.580  -4.449                       H  
ATOM    378 1HG1 VAL A  28      10.679  15.414  -5.022                       H  
ATOM    379 2HG1 VAL A  28      10.665  15.648  -3.188                       H  
ATOM    380 3HG1 VAL A  28      12.133  15.894  -3.986                       H  
ATOM    381 1HG2 VAL A  28      10.906  19.402  -3.374                       H  
ATOM    382 2HG2 VAL A  28      12.264  18.195  -3.035                       H  
ATOM    383 3HG2 VAL A  28      10.796  17.949  -2.237                       H  
ATOM    384 N    ASN A  29      11.517  16.458  -7.568                       N  
ATOM    385 CA   ASN A  29      11.050  15.677  -8.703                       C  
ATOM    386 C    ASN A  29      10.559  14.293  -8.295                       C  
ATOM    387 O    ASN A  29      10.893  13.791  -7.218                       O  
ATOM    388 CB   ASN A  29      12.179  15.532  -9.727                       C  
ATOM    389 CG   ASN A  29      12.466  16.826 -10.465                       C  
ATOM    390 OD1  ASN A  29      11.725  17.214 -11.370                       O  
ATOM    391 ND2  ASN A  29      13.540  17.505 -10.077                       N  
ATOM    392 HN   ASN A  29      12.501  16.418  -7.303                       H  
ATOM    393 HA   ASN A  29      10.205  16.224  -9.184                       H  
ATOM    394 HB1  ASN A  29      11.968  14.702 -10.441                       H  
ATOM    395 HB2  ASN A  29      13.103  15.129  -9.250                       H  
ATOM    396 1HD2 ASN A  29      13.733  18.375 -10.573                       H  
ATOM    397 2HD2 ASN A  29      14.153  17.184  -9.328                       H  
ATOM    398 N    VAL A  30       9.741  13.688  -9.149                       N  
ATOM    399 CA   VAL A  30       9.273  12.341  -8.884                       C  
ATOM    400 C    VAL A  30      10.559  11.520  -8.949                       C  
ATOM    401 O    VAL A  30      11.390  11.752  -9.828                       O  
ATOM    402 CB   VAL A  30       8.303  11.856  -9.976                       C  
ATOM    403 CG1  VAL A  30       7.942  10.399  -9.733                       C  
ATOM    404 CG2  VAL A  30       7.045  12.725  -9.984                       C  
ATOM    405 HN   VAL A  30       9.441  14.173  -9.995                       H  
ATOM    406 HA   VAL A  30       8.805  12.272  -7.874                       H  
ATOM    407 HB   VAL A  30       8.806  11.942 -10.968                       H  
ATOM    408 1HG1 VAL A  30       8.859   9.765  -9.727                       H  
ATOM    409 2HG1 VAL A  30       7.188  10.031 -10.467                       H  
ATOM    410 3HG1 VAL A  30       7.343  10.270  -8.801                       H  
ATOM    411 1HG2 VAL A  30       7.310  13.793 -10.162                       H  
ATOM    412 2HG2 VAL A  30       6.446  12.596  -9.052                       H  
ATOM    413 3HG2 VAL A  30       6.291  12.357 -10.718                       H  
ATOM    414 N    GLY A  31      10.735  10.587  -8.017                       N  
ATOM    415 CA   GLY A  31      11.946   9.782  -8.004                       C  
ATOM    416 C    GLY A  31      13.003  10.335  -7.058                       C  
ATOM    417 O    GLY A  31      14.105   9.789  -6.954                       O  
ATOM    418 HN   GLY A  31      10.017  10.436  -7.308                       H  
ATOM    419 HA1  GLY A  31      11.717   8.716  -7.771                       H  
ATOM    420 HA2  GLY A  31      12.355   9.656  -9.034                       H  
ATOM    421 N    GLN A  32      12.670  11.428  -6.374                       N  
ATOM    422 CA   GLN A  32      13.581  12.065  -5.422                       C  
ATOM    423 C    GLN A  32      12.896  12.191  -4.067                       C  
ATOM    424 O    GLN A  32      11.670  12.100  -3.972                       O  
ATOM    425 CB   GLN A  32      14.000  13.450  -5.924                       C  
ATOM    426 CG   GLN A  32      14.671  13.409  -7.291                       C  
ATOM    427 CD   GLN A  32      15.106  14.776  -7.787                       C  
ATOM    428 OE1  GLN A  32      14.475  15.793  -7.488                       O  
ATOM    429 NE2  GLN A  32      16.177  14.804  -8.567                       N  
ATOM    430 HN   GLN A  32      11.746  11.836  -6.519                       H  
ATOM    431 HA   GLN A  32      14.491  11.430  -5.310                       H  
ATOM    432 HB1  GLN A  32      14.649  13.965  -5.177                       H  
ATOM    433 HB2  GLN A  32      13.133  14.152  -5.927                       H  
ATOM    434 HG1  GLN A  32      15.529  12.697  -7.290                       H  
ATOM    435 HG2  GLN A  32      14.015  12.906  -8.039                       H  
ATOM    436 1HE2 GLN A  32      16.699  13.963  -8.814                       H  
ATOM    437 2HE2 GLN A  32      16.469  15.723  -8.900                       H  
ATOM    438 N    ASN A  33      13.687  12.405  -3.021                       N  
ATOM    439 CA   ASN A  33      13.146  12.522  -1.672                       C  
ATOM    440 C    ASN A  33      13.068  13.928  -1.105                       C  
ATOM    441 O    ASN A  33      13.934  14.768  -1.354                       O  
ATOM    442 CB   ASN A  33      13.975  11.697  -0.688                       C  
ATOM    443 CG   ASN A  33      13.702  10.222  -0.780                       C  
ATOM    444 OD1  ASN A  33      14.392   9.420  -0.149                       O  
ATOM    445 ND2  ASN A  33      12.689   9.847  -1.556                       N  
ATOM    446 HN   ASN A  33      14.693  12.489  -3.165                       H  
ATOM    447 HA   ASN A  33      12.113  12.102  -1.682                       H  
ATOM    448 HB2  ASN A  33      13.834  12.063   0.356                       H  
ATOM    449 HB1  ASN A  33      15.063  11.908  -0.810                       H  
ATOM    450 1HD2 ASN A  33      12.504   8.846  -1.618                       H  
ATOM    451 2HD2 ASN A  33      12.118  10.511  -2.078                       H  
ATOM    452 N    LEU A  34      12.010  14.163  -0.337                       N  
ATOM    453 CA   LEU A  34      11.820  15.414   0.376                       C  
ATOM    454 C    LEU A  34      11.999  14.930   1.816                       C  
ATOM    455 O    LEU A  34      11.157  14.197   2.333                       O  
ATOM    456 CB   LEU A  34      10.402  15.967   0.184                       C  
ATOM    457 CG   LEU A  34      10.095  17.220   1.022                       C  
ATOM    458 CD1  LEU A  34      11.080  18.324   0.676                       C  
ATOM    459 CD2  LEU A  34       8.671  17.684   0.779                       C  
ATOM    460 HN   LEU A  34      11.302  13.435  -0.244                       H  
ATOM    461 HA   LEU A  34      12.594  16.166   0.097                       H  
ATOM    462 HB1  LEU A  34      10.202  16.161  -0.896                       H  
ATOM    463 HB2  LEU A  34       9.644  15.173   0.378                       H  
ATOM    464 HG   LEU A  34      10.209  16.965   2.101                       H  
ATOM    465 1HD1 LEU A  34      10.857  19.232   1.283                       H  
ATOM    466 2HD1 LEU A  34      11.096  18.544  -0.417                       H  
ATOM    467 3HD1 LEU A  34      12.138  17.992   0.790                       H  
ATOM    468 1HD2 LEU A  34       8.448  18.592   1.386                       H  
ATOM    469 2HD2 LEU A  34       7.932  16.870   0.964                       H  
ATOM    470 3HD2 LEU A  34       8.468  17.849  -0.305                       H  
ATOM    471 N    VAL A  35      13.106  15.302   2.453                       N  
ATOM    472 CA   VAL A  35      13.358  14.854   3.818                       C  
ATOM    473 C    VAL A  35      13.056  15.915   4.870                       C  
ATOM    474 O    VAL A  35      13.679  16.978   4.890                       O  
ATOM    475 CB   VAL A  35      14.823  14.389   3.987                       C  
ATOM    476 CG1  VAL A  35      15.077  13.968   5.424                       C  
ATOM    477 CG2  VAL A  35      15.107  13.232   3.048                       C  
ATOM    478 HN   VAL A  35      13.783  15.904   1.984                       H  
ATOM    479 HA   VAL A  35      12.697  13.978   4.017                       H  
ATOM    480 HB   VAL A  35      15.503  15.236   3.733                       H  
ATOM    481 1HG1 VAL A  35      16.133  13.633   5.546                       H  
ATOM    482 2HG1 VAL A  35      14.352  13.193   5.765                       H  
ATOM    483 3HG1 VAL A  35      14.809  14.773   6.147                       H  
ATOM    484 1HG2 VAL A  35      16.163  12.897   3.170                       H  
ATOM    485 2HG2 VAL A  35      14.867  13.483   1.989                       H  
ATOM    486 3HG2 VAL A  35      14.383  12.395   3.184                       H  
ATOM    487 N    VAL A  36      12.092  15.619   5.740                       N  
ATOM    488 CA   VAL A  36      11.712  16.534   6.814                       C  
ATOM    489 C    VAL A  36      12.282  15.974   8.109                       C  
ATOM    490 O    VAL A  36      11.663  15.138   8.765                       O  
ATOM    491 CB   VAL A  36      10.177  16.648   6.948                       C  
ATOM    492 CG1  VAL A  36       9.827  17.722   7.961                       C  
ATOM    493 CG2  VAL A  36       9.560  16.960   5.594                       C  
ATOM    494 HN   VAL A  36      11.605  14.727   5.654                       H  
ATOM    495 HA   VAL A  36      12.147  17.542   6.619                       H  
ATOM    496 HB   VAL A  36       9.776  15.672   7.308                       H  
ATOM    497 1HG1 VAL A  36      10.280  17.493   8.954                       H  
ATOM    498 2HG1 VAL A  36       8.725  17.875   8.035                       H  
ATOM    499 3HG1 VAL A  36      10.114  18.738   7.601                       H  
ATOM    500 1HG2 VAL A  36       9.817  16.171   4.850                       H  
ATOM    501 2HG2 VAL A  36       9.847  17.976   5.234                       H  
ATOM    502 3HG2 VAL A  36       8.458  17.113   5.668                       H  
ATOM    503 N    ASP A  37      13.473  16.444   8.464                       N  
ATOM    504 CA   ASP A  37      14.173  15.985   9.654                       C  
ATOM    505 C    ASP A  37      13.827  16.794  10.911                       C  
ATOM    506 O    ASP A  37      14.293  17.921  11.088                       O  
ATOM    507 CB   ASP A  37      15.679  16.030   9.370                       C  
ATOM    508 CG   ASP A  37      16.509  15.545  10.531                       C  
ATOM    509 OD1  ASP A  37      15.960  14.842  11.409                       O  
ATOM    510 OD2  ASP A  37      17.720  15.856  10.552                       O  
ATOM    511 HN   ASP A  37      13.914  17.154   7.879                       H  
ATOM    512 HA   ASP A  37      13.887  14.923   9.836                       H  
ATOM    513 HB1  ASP A  37      15.995  17.051   9.053                       H  
ATOM    514 HB2  ASP A  37      15.926  15.467   8.440                       H  
ATOM    515 N    LEU A  38      13.006  16.217  11.784                       N  
ATOM    516 CA   LEU A  38      12.613  16.907  13.010                       C  
ATOM    517 C    LEU A  38      13.674  16.838  14.116                       C  
ATOM    518 O    LEU A  38      13.556  17.531  15.125                       O  
ATOM    519 CB   LEU A  38      11.276  16.358  13.540                       C  
ATOM    520 CG   LEU A  38       9.993  16.653  12.747                       C  
ATOM    521 CD1  LEU A  38       9.900  18.143  12.451                       C  
ATOM    522 CD2  LEU A  38       9.986  15.867  11.450                       C  
ATOM    523 HN   LEU A  38      12.646  15.281  11.595                       H  
ATOM    524 HA   LEU A  38      12.459  17.982  12.757                       H  
ATOM    525 HB1  LEU A  38      11.368  15.256  13.681                       H  
ATOM    526 HB2  LEU A  38      11.137  16.699  14.592                       H  
ATOM    527 HG   LEU A  38       9.112  16.350  13.359                       H  
ATOM    528 1HD1 LEU A  38       9.905  18.721  13.405                       H  
ATOM    529 2HD1 LEU A  38       9.016  18.389  11.817                       H  
ATOM    530 3HD1 LEU A  38      10.700  18.482  11.752                       H  
ATOM    531 1HD2 LEU A  38      10.054  14.775  11.667                       H  
ATOM    532 2HD2 LEU A  38      10.786  16.206  10.751                       H  
ATOM    533 3HD2 LEU A  38       9.102  16.113  10.816                       H  
ATOM    534 N    SER A  39      14.711  16.020  13.927                       N  
ATOM    535 CA   SER A  39      15.764  15.896  14.938                       C  
ATOM    536 C    SER A  39      16.508  17.213  15.163                       C  
ATOM    537 O    SER A  39      17.148  17.397  16.195                       O  
ATOM    538 CB   SER A  39      16.770  14.797  14.562                       C  
ATOM    539 OG   SER A  39      17.660  15.226  13.550                       O  
ATOM    540 HN   SER A  39      14.771  15.474  13.068                       H  
ATOM    541 HA   SER A  39      15.283  15.605  15.901                       H  
ATOM    542 HB1  SER A  39      17.321  14.427  15.458                       H  
ATOM    543 HB2  SER A  39      16.252  13.853  14.274                       H  
ATOM    544 HG   SER A  39      18.282  14.547  13.318                       H  
ATOM    545 N    THR A  40      16.429  18.126  14.199                       N  
ATOM    546 CA   THR A  40      17.088  19.428  14.333                       C  
ATOM    547 C    THR A  40      16.071  20.482  14.754                       C  
ATOM    548 O    THR A  40      16.407  21.661  14.883                       O  
ATOM    549 CB   THR A  40      17.691  19.901  13.005                       C  
ATOM    550 OG1  THR A  40      16.639  20.056  12.045                       O  
ATOM    551 CG2  THR A  40      18.717  18.899  12.489                       C  
ATOM    552 HN   THR A  40      15.901  17.916  13.352                       H  
ATOM    553 HA   THR A  40      17.892  19.360  15.102                       H  
ATOM    554 HB   THR A  40      18.190  20.886  13.161                       H  
ATOM    555 HG1  THR A  40      17.013  20.349  11.222                       H  
ATOM    556 1HG2 THR A  40      19.156  19.243  11.523                       H  
ATOM    557 2HG2 THR A  40      18.286  17.874  12.405                       H  
ATOM    558 3HG2 THR A  40      19.506  18.688  13.248                       H  
ATOM    559 N    GLN A  41      14.828  20.049  14.963                       N  
ATOM    560 CA   GLN A  41      13.739  20.949  15.328                       C  
ATOM    561 C    GLN A  41      13.141  20.727  16.708                       C  
ATOM    562 O    GLN A  41      12.732  21.678  17.365                       O  
ATOM    563 CB   GLN A  41      12.604  20.836  14.310                       C  
ATOM    564 CG   GLN A  41      13.007  21.175  12.894                       C  
ATOM    565 CD   GLN A  41      13.675  22.526  12.809                       C  
ATOM    566 OE1  GLN A  41      13.114  23.538  13.239                       O  
ATOM    567 NE2  GLN A  41      14.884  22.553  12.259                       N  
ATOM    568 HN   GLN A  41      14.631  19.053  14.864                       H  
ATOM    569 HA   GLN A  41      14.130  21.992  15.289                       H  
ATOM    570 HB1  GLN A  41      12.141  19.822  14.352                       H  
ATOM    571 HB2  GLN A  41      11.733  21.455  14.627                       H  
ATOM    572 HG1  GLN A  41      12.139  21.107  12.198                       H  
ATOM    573 HG2  GLN A  41      13.648  20.377  12.452                       H  
ATOM    574 1HE2 GLN A  41      15.335  23.466  12.202                       H  
ATOM    575 2HE2 GLN A  41      15.348  21.717  11.904                       H  
ATOM    576 N    ILE A  42      13.074  19.475  17.141                       N  
ATOM    577 CA   ILE A  42      12.473  19.158  18.428                       C  
ATOM    578 C    ILE A  42      13.465  18.525  19.396                       C  
ATOM    579 O    ILE A  42      14.135  17.542  19.062                       O  
ATOM    580 CB   ILE A  42      11.258  18.216  18.222                       C  
ATOM    581 CG1  ILE A  42      10.244  18.891  17.286                       C  
ATOM    582 CG2  ILE A  42      10.614  17.873  19.561                       C  
ATOM    583 CD1  ILE A  42       9.111  17.977  16.824                       C  
ATOM    584 HN   ILE A  42      13.449  18.723  16.563                       H  
ATOM    585 HA   ILE A  42      12.103  20.107  18.881                       H  
ATOM    586 HB   ILE A  42      11.613  17.273  17.744                       H  
ATOM    587 1HG1 ILE A  42       9.833  19.814  17.758                       H  
ATOM    588 2HG1 ILE A  42      10.764  19.342  16.408                       H  
ATOM    589 1HG2 ILE A  42      11.350  17.383  20.240                       H  
ATOM    590 2HG2 ILE A  42       9.696  17.253  19.431                       H  
ATOM    591 3HG2 ILE A  42      10.147  18.767  20.035                       H  
ATOM    592 1HD1 ILE A  42       8.375  18.467  16.145                       H  
ATOM    593 2HD1 ILE A  42       8.591  17.526  17.702                       H  
ATOM    594 3HD1 ILE A  42       9.522  17.054  16.352                       H  
ATOM    595 N    PHE A  43      13.550  19.103  20.595                       N  
ATOM    596 CA   PHE A  43      14.455  18.615  21.634                       C  
ATOM    597 C    PHE A  43      13.720  18.463  22.959                       C  
ATOM    598 O    PHE A  43      12.833  19.255  23.275                       O  
ATOM    599 CB   PHE A  43      15.625  19.586  21.820                       C  
ATOM    600 CG   PHE A  43      16.299  19.965  20.539                       C  
ATOM    601 CD1  PHE A  43      15.711  20.883  19.673                       C  
ATOM    602 CD2  PHE A  43      17.496  19.370  20.168                       C  
ATOM    603 CE1  PHE A  43      16.303  21.200  18.453                       C  
ATOM    604 CE2  PHE A  43      18.097  19.680  18.949                       C  
ATOM    605 CZ   PHE A  43      17.497  20.595  18.092                       C  
ATOM    606 HN   PHE A  43      12.963  19.913  20.794                       H  
ATOM    607 HA   PHE A  43      14.856  17.621  21.327                       H  
ATOM    608 HB1  PHE A  43      16.364  19.177  22.548                       H  
ATOM    609 HB2  PHE A  43      15.298  20.495  22.377                       H  
ATOM    610 HD1  PHE A  43      14.761  21.367  19.958                       H  
ATOM    611 HD2  PHE A  43      17.977  18.644  20.845                       H  
ATOM    612 HE1  PHE A  43      15.824  21.929  17.777                       H  
ATOM    613 HE2  PHE A  43      19.048  19.199  18.665                       H  
ATOM    614 HZ   PHE A  43      17.970  20.839  17.126                       H  
ATOM    615 N    CYX A  44      14.085  17.441  23.727                       N  
ATOM    616 CA   CYX A  44      13.462  17.211  25.024                       C  
ATOM    617 C    CYX A  44      14.515  16.806  26.041                       C  
ATOM    618 O    CYX A  44      15.645  16.473  25.677                       O  
ATOM    619 CB   CYX A  44      12.427  16.093  24.947                       C  
ATOM    620 SG   CYX A  44      11.197  16.200  23.608                       S  
ATOM    621 HN   CYX A  44      14.814  16.806  23.402                       H  
ATOM    622 HA   CYX A  44      12.965  18.149  25.364                       H  
ATOM    623 HB1  CYX A  44      12.946  15.107  24.898                       H  
ATOM    624 HB2  CYX A  44      11.904  16.002  25.927                       H  
ATOM    625 N    HIS A  45      14.136  16.830  27.316                       N  
ATOM    626 CA   HIS A  45      15.045  16.438  28.382                       C  
ATOM    627 C    HIS A  45      14.281  15.824  29.550                       C  
ATOM    628 O    HIS A  45      13.067  16.019  29.688                       O  
ATOM    629 CB   HIS A  45      15.842  17.644  28.883                       C  
ATOM    630 CG   HIS A  45      15.024  18.612  29.678                       C  
ATOM    631 ND1  HIS A  45      14.208  19.553  29.091                       N  
ATOM    632 CD2  HIS A  45      14.843  18.736  31.014                       C  
ATOM    633 CE1  HIS A  45      13.556  20.214  30.031                       C  
ATOM    634 NE2  HIS A  45      13.921  19.738  31.207                       N  
ATOM    635 HN   HIS A  45      13.190  17.129  27.551                       H  
ATOM    636 HA   HIS A  45      15.758  15.679  27.983                       H  
ATOM    637 HB1  HIS A  45      16.351  18.160  28.036                       H  
ATOM    638 HB2  HIS A  45      16.735  17.313  29.462                       H  
ATOM    639 HD1  HIS A  45      14.121  19.714  28.088                       H  
ATOM    640 HD2  HIS A  45      15.342  18.144  31.800                       H  
ATOM    641 HE1  HIS A  45      12.829  21.026  29.862                       H  
ATOM    642 HE2  HIS A  45      13.576  20.061  32.111                       H  
ATOM    643 N    ASN A  46      15.011  15.077  30.374                       N  
ATOM    644 CA   ASN A  46      14.483  14.418  31.564                       C  
ATOM    645 C    ASN A  46      14.736  15.399  32.718                       C  
ATOM    646 O    ASN A  46      15.855  15.884  32.892                       O  
ATOM    647 CB   ASN A  46      15.252  13.103  31.795                       C  
ATOM    648 CG   ASN A  46      14.754  12.324  32.998                       C  
ATOM    649 OD1  ASN A  46      14.389  12.901  34.028                       O  
ATOM    650 ND2  ASN A  46      14.762  10.996  32.883                       N  
ATOM    651 HN   ASN A  46      16.001  14.958  30.161                       H  
ATOM    652 HA   ASN A  46      13.392  14.219  31.450                       H  
ATOM    653 HB1  ASN A  46      16.348  13.292  31.871                       H  
ATOM    654 HB2  ASN A  46      15.238  12.469  30.878                       H  
ATOM    655 1HD2 ASN A  46      15.063  10.520  32.033                       H  
ATOM    656 2HD2 ASN A  46      14.427  10.472  33.692                       H  
ATOM    657 N    ASP A  47      13.698  15.699  33.493                       N  
ATOM    658 CA   ASP A  47      13.815  16.639  34.614                       C  
ATOM    659 C    ASP A  47      14.332  16.043  35.925                       C  
ATOM    660 O    ASP A  47      14.651  16.782  36.858                       O  
ATOM    661 CB   ASP A  47      12.454  17.303  34.883                       C  
ATOM    662 CG   ASP A  47      12.171  18.462  33.942                       C  
ATOM    663 OD1  ASP A  47      12.996  19.398  33.903                       O  
ATOM    664 OD2  ASP A  47      11.132  18.441  33.248                       O  
ATOM    665 HN   ASP A  47      12.795  15.264  33.303                       H  
ATOM    666 HA   ASP A  47      14.525  17.442  34.307                       H  
ATOM    667 HB1  ASP A  47      12.368  17.622  35.948                       H  
ATOM    668 HB2  ASP A  47      11.630  16.553  34.853                       H  
ATOM    669 N    TYR A  48      14.427  14.717  35.993                       N  
ATOM    670 CA   TYR A  48      14.865  14.055  37.222                       C  
ATOM    671 C    TYR A  48      15.562  12.725  36.894                       C  
ATOM    672 O    TYR A  48      15.192  11.668  37.417                       O  
ATOM    673 CB   TYR A  48      13.619  13.837  38.095                       C  
ATOM    674 CG   TYR A  48      13.835  13.403  39.527                       C  
ATOM    675 CD1  TYR A  48      15.063  13.573  40.170                       C  
ATOM    676 CD2  TYR A  48      12.777  12.865  40.258                       C  
ATOM    677 CE1  TYR A  48      15.224  13.214  41.512                       C  
ATOM    678 CE2  TYR A  48      12.925  12.508  41.589                       C  
ATOM    679 CZ   TYR A  48      14.147  12.683  42.212                       C  
ATOM    680 OH   TYR A  48      14.275  12.319  43.533                       O  
ATOM    681 HN   TYR A  48      14.191  14.154  35.176                       H  
ATOM    682 HA   TYR A  48      15.579  14.720  37.762                       H  
ATOM    683 HB1  TYR A  48      12.937  13.113  37.590                       H  
ATOM    684 HB2  TYR A  48      12.993  14.760  38.080                       H  
ATOM    685 HD1  TYR A  48      15.916  13.995  39.613                       H  
ATOM    686 HD2  TYR A  48      11.800  12.720  39.766                       H  
ATOM    687 HE1  TYR A  48      16.198  13.351  42.011                       H  
ATOM    688 HE2  TYR A  48      12.073  12.087  42.148                       H  
ATOM    689 HH   TYR A  48      15.115  12.439  43.961                       H  
ATOM    690 N    PRO A  49      16.596  12.771  36.032                       N  
ATOM    691 CA   PRO A  49      17.343  11.578  35.625                       C  
ATOM    692 C    PRO A  49      18.013  10.828  36.776                       C  
ATOM    693 O    PRO A  49      18.336   9.645  36.646                       O  
ATOM    694 CB   PRO A  49      18.352  12.133  34.613                       C  
ATOM    695 CG   PRO A  49      18.630  13.498  35.142                       C  
ATOM    696 CD   PRO A  49      17.233  13.988  35.490                       C  
ATOM    697 HA   PRO A  49      16.650  10.882  35.097                       H  
ATOM    698 HB1  PRO A  49      19.256  11.499  34.458                       H  
ATOM    699 HB2  PRO A  49      18.013  12.103  33.551                       H  
ATOM    700 HG1  PRO A  49      19.208  14.162  34.458                       H  
ATOM    701 HG2  PRO A  49      19.368  13.541  35.976                       H  
ATOM    702 HD1  PRO A  49      17.201  14.875  36.165                       H  
ATOM    703 HD2  PRO A  49      16.682  14.472  34.650                       H  
ATOM    704 N    GLU A  50      18.216  11.513  37.896                       N  
ATOM    705 CA   GLU A  50      18.845  10.895  39.061                       C  
ATOM    706 C    GLU A  50      17.992   9.759  39.597                       C  
ATOM    707 O    GLU A  50      18.506   8.808  40.186                       O  
ATOM    708 CB   GLU A  50      19.039  11.919  40.184                       C  
ATOM    709 CG   GLU A  50      20.018  13.040  39.880                       C  
ATOM    710 CD   GLU A  50      19.389  14.204  39.136                       C  
ATOM    711 OE1  GLU A  50      18.210  14.102  38.730                       O  
ATOM    712 OE2  GLU A  50      20.086  15.226  38.958                       O  
ATOM    713 HN   GLU A  50      17.927  12.490  37.944                       H  
ATOM    714 HA   GLU A  50      19.841  10.491  38.763                       H  
ATOM    715 HB1  GLU A  50      19.331  11.401  41.127                       H  
ATOM    716 HB2  GLU A  50      18.054  12.343  40.489                       H  
ATOM    717 HG1  GLU A  50      20.905  12.651  39.328                       H  
ATOM    718 HG2  GLU A  50      20.519  13.391  40.812                       H  
ATOM    719 N    THR A  51      16.686   9.860  39.378                       N  
ATOM    720 CA   THR A  51      15.744   8.872  39.882                       C  
ATOM    721 C    THR A  51      14.805   8.267  38.843                       C  
ATOM    722 O    THR A  51      14.462   7.084  38.917                       O  
ATOM    723 CB   THR A  51      14.889   9.508  41.003                       C  
ATOM    724 OG1  THR A  51      15.733   9.811  42.120                       O  
ATOM    725 CG2  THR A  51      13.764   8.574  41.439                       C  
ATOM    726 HN   THR A  51      16.333  10.652  38.841                       H  
ATOM    727 HA   THR A  51      16.333   8.040  40.334                       H  
ATOM    728 HB   THR A  51      14.443  10.456  40.622                       H  
ATOM    729 HG1  THR A  51      15.208  10.202  42.809                       H  
ATOM    730 1HG2 THR A  51      13.148   9.032  42.247                       H  
ATOM    731 2HG2 THR A  51      14.155   7.574  41.740                       H  
ATOM    732 3HG2 THR A  51      13.135   8.258  40.574                       H  
ATOM    733 N    ILE A  52      14.404   9.077  37.870                       N  
ATOM    734 CA   ILE A  52      13.455   8.639  36.855                       C  
ATOM    735 C    ILE A  52      14.014   8.382  35.458                       C  
ATOM    736 O    ILE A  52      14.941   9.057  35.005                       O  
ATOM    737 CB   ILE A  52      12.310   9.686  36.723                       C  
ATOM    738 CG1  ILE A  52      11.637   9.890  38.087                       C  
ATOM    739 CG2  ILE A  52      11.291   9.240  35.668                       C  
ATOM    740 CD1  ILE A  52      10.603  11.008  38.103                       C  
ATOM    741 HN   ILE A  52      14.769  10.029  37.832                       H  
ATOM    742 HA   ILE A  52      12.998   7.687  37.213                       H  
ATOM    743 HB   ILE A  52      12.753  10.656  36.399                       H  
ATOM    744 1HG1 ILE A  52      12.402  10.052  38.882                       H  
ATOM    745 2HG1 ILE A  52      11.189   8.936  38.450                       H  
ATOM    746 1HG2 ILE A  52      10.471   9.990  35.573                       H  
ATOM    747 2HG2 ILE A  52      10.896   8.219  35.879                       H  
ATOM    748 3HG2 ILE A  52      11.776   9.031  34.686                       H  
ATOM    749 1HD1 ILE A  52      10.114  11.156  39.094                       H  
ATOM    750 2HD1 ILE A  52       9.838  10.846  37.308                       H  
ATOM    751 3HD1 ILE A  52      11.051  11.962  37.740                       H  
ATOM    752 N    THR A  53      13.440   7.384  34.792                       N  
ATOM    753 CA   THR A  53      13.798   7.070  33.419                       C  
ATOM    754 C    THR A  53      12.545   7.390  32.609                       C  
ATOM    755 O    THR A  53      11.454   6.879  32.903                       O  
ATOM    756 CB   THR A  53      14.145   5.579  33.204                       C  
ATOM    757 OG1  THR A  53      15.328   5.248  33.936                       O  
ATOM    758 CG2  THR A  53      14.397   5.307  31.723                       C  
ATOM    759 HN   THR A  53      12.728   6.823  35.259                       H  
ATOM    760 HA   THR A  53      14.645   7.714  33.086                       H  
ATOM    761 HB   THR A  53      13.299   4.946  33.559                       H  
ATOM    762 HG1  THR A  53      15.171   5.417  34.858                       H  
ATOM    763 1HG2 THR A  53      13.475   5.565  31.152                       H  
ATOM    764 2HG2 THR A  53      14.739   4.263  31.532                       H  
ATOM    765 3HG2 THR A  53      15.300   5.837  31.339                       H  
ATOM    766 N    ASP A  54      12.699   8.258  31.615                       N  
ATOM    767 CA   ASP A  54      11.588   8.639  30.756                       C  
ATOM    768 C    ASP A  54      11.557   7.810  29.482                       C  
ATOM    769 O    ASP A  54      12.598   7.578  28.864                       O  
ATOM    770 CB   ASP A  54      11.682  10.122  30.396                       C  
ATOM    771 CG   ASP A  54      11.344  11.020  31.563                       C  
ATOM    772 OD1  ASP A  54      10.424  10.663  32.326                       O  
ATOM    773 OD2  ASP A  54      11.983  12.079  31.709                       O  
ATOM    774 HN   ASP A  54      13.619   8.667  31.450                       H  
ATOM    775 HA   ASP A  54      10.636   8.469  31.312                       H  
ATOM    776 HB1  ASP A  54      12.684  10.371  29.974                       H  
ATOM    777 HB2  ASP A  54      11.051  10.361  29.509                       H  
ATOM    778 N    TYR A  55      10.362   7.363  29.095                       N  
ATOM    779 CA   TYR A  55      10.192   6.558  27.886                       C  
ATOM    780 C    TYR A  55       9.446   7.390  26.857                       C  
ATOM    781 O    TYR A  55       8.387   7.944  27.150                       O  
ATOM    782 CB   TYR A  55       9.414   5.280  28.196                       C  
ATOM    783 CG   TYR A  55      10.043   4.434  29.276                       C  
ATOM    784 CD1  TYR A  55       9.351   4.154  30.453                       C  
ATOM    785 CD2  TYR A  55      11.332   3.917  29.131                       C  
ATOM    786 CE1  TYR A  55       9.923   3.380  31.465                       C  
ATOM    787 CE2  TYR A  55      11.916   3.140  30.139                       C  
ATOM    788 CZ   TYR A  55      11.202   2.879  31.300                       C  
ATOM    789 OH   TYR A  55      11.758   2.115  32.300                       O  
ATOM    790 HN   TYR A  55       9.542   7.589  29.659                       H  
ATOM    791 HA   TYR A  55      11.195   6.288  27.481                       H  
ATOM    792 HB1  TYR A  55       8.354   5.516  28.449                       H  
ATOM    793 HB2  TYR A  55       9.256   4.681  27.269                       H  
ATOM    794 HD1  TYR A  55       8.331   4.552  30.588                       H  
ATOM    795 HD2  TYR A  55      11.899   4.124  28.208                       H  
ATOM    796 HE1  TYR A  55       9.359   3.170  32.389                       H  
ATOM    797 HE2  TYR A  55      12.935   2.739  30.011                       H  
ATOM    798 HH   TYR A  55      11.269   1.936  33.095                       H  
ATOM    799 N    VAL A  56       9.994   7.474  25.649                       N  
ATOM    800 CA   VAL A  56       9.386   8.291  24.604                       C  
ATOM    801 C    VAL A  56       9.176   7.556  23.288                       C  
ATOM    802 O    VAL A  56      10.116   7.011  22.711                       O  
ATOM    803 CB   VAL A  56      10.253   9.547  24.331                       C  
ATOM    804 CG1  VAL A  56       9.637  10.380  23.209                       C  
ATOM    805 CG2  VAL A  56      10.393  10.368  25.606                       C  
ATOM    806 HN   VAL A  56      10.852   6.960  25.450                       H  
ATOM    807 HA   VAL A  56       8.390   8.633  24.970                       H  
ATOM    808 HB   VAL A  56      11.268   9.215  24.010                       H  
ATOM    809 1HG1 VAL A  56       9.534   9.779  22.276                       H  
ATOM    810 2HG1 VAL A  56      10.210  11.320  23.032                       H  
ATOM    811 3HG1 VAL A  56       8.665  10.830  23.517                       H  
ATOM    812 1HG2 VAL A  56      10.843   9.760  26.425                       H  
ATOM    813 2HG2 VAL A  56       9.421  10.818  25.914                       H  
ATOM    814 3HG2 VAL A  56      10.966  11.308  25.429                       H  
ATOM    815 N    THR A  57       7.935   7.548  22.813                       N  
ATOM    816 CA   THR A  57       7.620   6.892  21.552                       C  
ATOM    817 C    THR A  57       6.992   7.886  20.585                       C  
ATOM    818 O    THR A  57       6.609   8.993  20.973                       O  
ATOM    819 CB   THR A  57       6.561   5.778  21.712                       C  
ATOM    820 OG1  THR A  57       5.319   6.372  22.114                       O  
ATOM    821 CG2  THR A  57       6.987   4.746  22.729                       C  
ATOM    822 HN   THR A  57       7.192   8.008  23.339                       H  
ATOM    823 HA   THR A  57       8.549   6.467  21.106                       H  
ATOM    824 HB   THR A  57       6.417   5.275  20.728                       H  
ATOM    825 HG1  THR A  57       5.051   7.021  21.474                       H  
ATOM    826 3HG2 THR A  57       7.039   5.169  23.759                       H  
ATOM    827 1HG2 THR A  57       7.953   4.284  22.416                       H  
ATOM    828 2HG2 THR A  57       6.195   3.982  22.908                       H  
ATOM    829 N    LEU A  58       6.922   7.486  19.321                       N  
ATOM    830 CA   LEU A  58       6.220   8.263  18.314                       C  
ATOM    831 C    LEU A  58       4.919   7.462  18.372                       C  
ATOM    832 O    LEU A  58       4.829   6.356  17.823                       O  
ATOM    833 CB   LEU A  58       6.859   8.125  16.926                       C  
ATOM    834 CG   LEU A  58       5.974   8.543  15.734                       C  
ATOM    835 CD1  LEU A  58       5.562  10.005  15.860                       C  
ATOM    836 CD2  LEU A  58       6.726   8.312  14.430                       C  
ATOM    837 HN   LEU A  58       7.372   6.612  19.050                       H  
ATOM    838 HA   LEU A  58       6.080   9.327  18.616                       H  
ATOM    839 HB1  LEU A  58       7.824   8.682  16.896                       H  
ATOM    840 HB2  LEU A  58       7.226   7.082  16.779                       H  
ATOM    841 HG   LEU A  58       5.055   7.912  15.733                       H  
ATOM    842 2HD1 LEU A  58       6.445  10.676  15.975                       H  
ATOM    843 1HD1 LEU A  58       4.922  10.307  14.998                       H  
ATOM    844 3HD1 LEU A  58       5.066  10.213  16.837                       H  
ATOM    845 1HD2 LEU A  58       6.086   8.614  13.568                       H  
ATOM    846 2HD2 LEU A  58       7.089   7.262  14.335                       H  
ATOM    847 3HD2 LEU A  58       7.715   8.826  14.419                       H  
ATOM    848 N    GLN A  59       3.929   7.997  19.076                       N  
ATOM    849 CA   GLN A  59       2.661   7.302  19.228                       C  
ATOM    850 C    GLN A  59       1.883   7.204  17.933                       C  
ATOM    851 O    GLN A  59       1.303   6.163  17.629                       O  
ATOM    852 CB   GLN A  59       1.797   7.986  20.278                       C  
ATOM    853 CG   GLN A  59       0.553   7.191  20.604                       C  
ATOM    854 CD   GLN A  59      -0.224   7.781  21.757                       C  
ATOM    855 OE1  GLN A  59      -1.126   7.138  22.309                       O  
ATOM    856 NE2  GLN A  59       0.117   9.015  22.132                       N  
ATOM    857 HN   GLN A  59       4.060   8.908  19.516                       H  
ATOM    858 HA   GLN A  59       2.876   6.266  19.580                       H  
ATOM    859 HB1  GLN A  59       1.541   9.027  19.973                       H  
ATOM    860 HB2  GLN A  59       2.384   8.210  21.199                       H  
ATOM    861 HG1  GLN A  59       0.799   6.120  20.792                       H  
ATOM    862 HG2  GLN A  59      -0.094   7.071  19.704                       H  
ATOM    863 1HE2 GLN A  59       0.860   9.545  21.677                       H  
ATOM    864 2HE2 GLN A  59      -0.408   9.413  22.911                       H  
ATOM    865 N    ARG A  60       1.879   8.290  17.168                       N  
ATOM    866 CA   ARG A  60       1.147   8.329  15.907                       C  
ATOM    867 C    ARG A  60       1.660   9.450  15.019                       C  
ATOM    868 O    ARG A  60       2.080  10.499  15.506                       O  
ATOM    869 CB   ARG A  60      -0.348   8.556  16.176                       C  
ATOM    870 CG   ARG A  60      -1.265   8.390  14.962                       C  
ATOM    871 CD   ARG A  60      -2.656   8.962  15.269                       C  
ATOM    872 NE   ARG A  60      -2.951   8.784  16.688                       N  
ATOM    873 CZ   ARG A  60      -3.813   9.523  17.383                       C  
ATOM    874 NH1  ARG A  60      -3.991   9.277  18.676                       N  
ATOM    875 NH2  ARG A  60      -4.507  10.498  16.794                       N  
ATOM    876 HN   ARG A  60       2.399   9.114  17.469                       H  
ATOM    877 HA   ARG A  60       1.279   7.356  15.379                       H  
ATOM    878 HB1  ARG A  60      -0.505   9.557  16.640                       H  
ATOM    879 HB2  ARG A  60      -0.691   7.898  17.008                       H  
ATOM    880 HG1  ARG A  60      -0.824   8.838  14.041                       H  
ATOM    881 HG2  ARG A  60      -1.316   7.330  14.620                       H  
ATOM    882 HD1  ARG A  60      -3.446   8.524  14.616                       H  
ATOM    883 HD2  ARG A  60      -2.756  10.025  14.947                       H  
ATOM    884 HE   ARG A  60      -2.461   8.039  17.183                       H  
ATOM    885 1HH1 ARG A  60      -3.460   8.531  19.126                       H  
ATOM    886 2HH1 ARG A  60      -4.651   9.843  19.209                       H  
ATOM    887 1HH2 ARG A  60      -4.370  10.687  15.801                       H  
ATOM    888 2HH2 ARG A  60      -5.167  11.064  17.327                       H  
ATOM    889 N    GLY A  61       1.635   9.208  13.713                       N  
ATOM    890 CA   GLY A  61       2.052  10.210  12.749                       C  
ATOM    891 C    GLY A  61       0.988  10.265  11.666                       C  
ATOM    892 O    GLY A  61       0.686   9.240  11.047                       O  
ATOM    893 HN   GLY A  61       1.316   8.298  13.380                       H  
ATOM    894 HA1  GLY A  61       3.076  10.028  12.346                       H  
ATOM    895 HA2  GLY A  61       2.254  11.204  13.213                       H  
ATOM    896 N    SER A  62       0.408  11.441  11.444                       N  
ATOM    897 CA   SER A  62      -0.626  11.600  10.428                       C  
ATOM    898 C    SER A  62      -0.220  12.625   9.369                       C  
ATOM    899 O    SER A  62       0.491  13.591   9.666                       O  
ATOM    900 CB   SER A  62      -1.941  12.035  11.077                       C  
ATOM    901 OG   SER A  62      -2.346  11.109  12.068                       O  
ATOM    902 HN   SER A  62       0.693  12.250  11.997                       H  
ATOM    903 HA   SER A  62      -0.786  10.617   9.927                       H  
ATOM    904 HB1  SER A  62      -1.877  13.071  11.483                       H  
ATOM    905 HB2  SER A  62      -2.740  12.201  10.317                       H  
ATOM    906 HG   SER A  62      -3.163  11.379  12.471                       H  
ATOM    907 N    ALA A  63      -0.680  12.409   8.138                       N  
ATOM    908 CA   ALA A  63      -0.374  13.305   7.023                       C  
ATOM    909 C    ALA A  63      -1.539  14.248   6.737                       C  
ATOM    910 O    ALA A  63      -2.702  13.901   6.966                       O  
ATOM    911 CB   ALA A  63      -0.056  12.491   5.771                       C  
ATOM    912 HN   ALA A  63      -1.265  11.591   7.967                       H  
ATOM    913 HA   ALA A  63       0.521  13.914   7.290                       H  
ATOM    914 HB1  ALA A  63       0.795  11.802   5.980                       H  
ATOM    915 HB2  ALA A  63       0.136  13.140   4.885                       H  
ATOM    916 HB3  ALA A  63      -0.950  11.950   5.383                       H  
ATOM    917 N    TYR A  64      -1.214  15.434   6.225                       N  
ATOM    918 CA   TYR A  64      -2.220  16.441   5.891                       C  
ATOM    919 C    TYR A  64      -1.913  17.184   4.594                       C  
ATOM    920 O    TYR A  64      -0.777  17.174   4.107                       O  
ATOM    921 CB   TYR A  64      -2.361  17.472   7.024                       C  
ATOM    922 CG   TYR A  64      -2.865  16.884   8.318                       C  
ATOM    923 CD1  TYR A  64      -2.004  16.207   9.178                       C  
ATOM    924 CD2  TYR A  64      -4.220  16.941   8.650                       C  
ATOM    925 CE1  TYR A  64      -2.473  15.598  10.332                       C  
ATOM    926 CE2  TYR A  64      -4.702  16.330   9.807                       C  
ATOM    927 CZ   TYR A  64      -3.821  15.657  10.640                       C  
ATOM    928 OH   TYR A  64      -4.288  15.022  11.770                       O  
ATOM    929 HN   TYR A  64      -0.230  15.647   6.060                       H  
ATOM    930 HA   TYR A  64      -3.200  15.924   5.770                       H  
ATOM    931 HB1  TYR A  64      -3.003  18.325   6.703                       H  
ATOM    932 HB2  TYR A  64      -1.400  18.013   7.186                       H  
ATOM    933 HD1  TYR A  64      -0.929  16.154   8.937                       H  
ATOM    934 HD2  TYR A  64      -4.920  17.477   7.987                       H  
ATOM    935 HE1  TYR A  64      -1.775  15.069  11.002                       H  
ATOM    936 HE2  TYR A  64      -5.775  16.382  10.058                       H  
ATOM    937 HH   TYR A  64      -5.213  15.062  11.981                       H  
ATOM    938 N    GLY A  65      -2.943  17.827   4.051                       N  
ATOM    939 CA   GLY A  65      -2.805  18.610   2.834                       C  
ATOM    940 C    GLY A  65      -2.012  17.998   1.693                       C  
ATOM    941 O    GLY A  65      -2.294  16.885   1.255                       O  
ATOM    942 HN   GLY A  65      -3.856  17.769   4.502                       H  
ATOM    943 HA1  GLY A  65      -3.817  18.901   2.466                       H  
ATOM    944 HA2  GLY A  65      -2.379  19.609   3.085                       H  
ATOM    945 N    GLY A  66      -1.018  18.746   1.216                       N  
ATOM    946 CA   GLY A  66      -0.188  18.301   0.108                       C  
ATOM    947 C    GLY A  66       0.578  17.017   0.350                       C  
ATOM    948 O    GLY A  66       0.855  16.268  -0.592                       O  
ATOM    949 HN   GLY A  66      -0.834  19.656   1.640                       H  
ATOM    950 HA1  GLY A  66       0.512  19.113  -0.197                       H  
ATOM    951 HA2  GLY A  66      -0.801  18.213  -0.819                       H  
ATOM    952 N    VAL A  67       0.942  16.755   1.601                       N  
ATOM    953 CA   VAL A  67       1.666  15.529   1.906                       C  
ATOM    954 C    VAL A  67       0.706  14.344   1.857                       C  
ATOM    955 O    VAL A  67       1.037  13.288   1.317                       O  
ATOM    956 CB   VAL A  67       2.370  15.618   3.279                       C  
ATOM    957 CG1  VAL A  67       2.881  14.255   3.704                       C  
ATOM    958 CG2  VAL A  67       3.542  16.591   3.180                       C  
ATOM    959 HN   VAL A  67       0.714  17.412   2.347                       H  
ATOM    960 HA   VAL A  67       2.445  15.380   1.123                       H  
ATOM    961 HB   VAL A  67       1.646  15.992   4.040                       H  
ATOM    962 2HG1 VAL A  67       3.471  14.302   4.649                       H  
ATOM    963 3HG1 VAL A  67       3.687  13.878   3.032                       H  
ATOM    964 1HG1 VAL A  67       2.025  13.544   3.776                       H  
ATOM    965 1HG2 VAL A  67       3.166  17.593   2.868                       H  
ATOM    966 2HG2 VAL A  67       4.348  16.214   2.508                       H  
ATOM    967 3HG2 VAL A  67       4.132  16.638   4.125                       H  
ATOM    968 N    LEU A  68      -0.494  14.533   2.397                       N  
ATOM    969 CA   LEU A  68      -1.507  13.481   2.385                       C  
ATOM    970 C    LEU A  68      -1.899  13.090   0.955                       C  
ATOM    971 O    LEU A  68      -2.075  11.910   0.648                       O  
ATOM    972 CB   LEU A  68      -2.760  13.947   3.142                       C  
ATOM    973 CG   LEU A  68      -3.988  13.029   3.100                       C  
ATOM    974 CD1  LEU A  68      -3.671  11.714   3.807                       C  
ATOM    975 CD2  LEU A  68      -5.177  13.721   3.763                       C  
ATOM    976 HN   LEU A  68      -0.712  15.431   2.829                       H  
ATOM    977 HA   LEU A  68      -1.094  12.582   2.899                       H  
ATOM    978 HB1  LEU A  68      -3.047  14.966   2.791                       H  
ATOM    979 HB2  LEU A  68      -2.493  14.160   4.203                       H  
ATOM    980 HG   LEU A  68      -4.242  12.815   2.036                       H  
ATOM    981 1HD1 LEU A  68      -2.803  11.209   3.323                       H  
ATOM    982 2HD1 LEU A  68      -4.562  11.046   3.859                       H  
ATOM    983 3HD1 LEU A  68      -3.508  11.860   4.900                       H  
ATOM    984 1HD2 LEU A  68      -5.409  14.682   3.247                       H  
ATOM    985 2HD2 LEU A  68      -5.014  13.867   4.856                       H  
ATOM    986 3HD2 LEU A  68      -6.068  13.053   3.815                       H  
ATOM    987 N    SER A  69      -2.012  14.077   0.075                       N  
ATOM    988 CA   SER A  69      -2.431  13.808  -1.294                       C  
ATOM    989 C    SER A  69      -1.363  13.605  -2.360                       C  
ATOM    990 O    SER A  69      -1.560  12.808  -3.278                       O  
ATOM    991 CB   SER A  69      -3.355  14.924  -1.768                       C  
ATOM    992 OG   SER A  69      -2.624  16.119  -1.961                       O  
ATOM    993 HN   SER A  69      -1.803  15.034   0.360                       H  
ATOM    994 HA   SER A  69      -3.041  12.875  -1.267                       H  
ATOM    995 HB1  SER A  69      -4.217  15.071  -1.077                       H  
ATOM    996 HB2  SER A  69      -3.924  14.633  -2.682                       H  
ATOM    997 HG   SER A  69      -3.200  16.814  -2.256                       H  
ATOM    998 N    ASN A  70      -0.236  14.302  -2.242                       N  
ATOM    999 CA   ASN A  70       0.797  14.222  -3.274                       C  
ATOM   1000 C    ASN A  70       2.061  13.421  -3.003                       C  
ATOM   1001 O    ASN A  70       2.878  13.233  -3.910                       O  
ATOM   1002 CB   ASN A  70       1.196  15.641  -3.691                       C  
ATOM   1003 CG   ASN A  70       0.015  16.450  -4.196                       C  
ATOM   1004 OD1  ASN A  70      -0.765  15.977  -5.022                       O  
ATOM   1005 ND2  ASN A  70      -0.116  17.679  -3.709                       N  
ATOM   1006 HN   ASN A  70      -0.091  14.896  -1.426                       H  
ATOM   1007 HA   ASN A  70       0.315  13.756  -4.165                       H  
ATOM   1008 HB1  ASN A  70       1.721  16.171  -2.862                       H  
ATOM   1009 HB2  ASN A  70       2.020  15.622  -4.441                       H  
ATOM   1010 1HD2 ASN A  70       0.531  18.071  -3.024                       H  
ATOM   1011 2HD2 ASN A  70      -0.910  18.223  -4.048                       H  
ATOM   1012 N    PHE A  71       2.230  12.948  -1.775                       N  
ATOM   1013 CA   PHE A  71       3.426  12.192  -1.431                       C  
ATOM   1014 C    PHE A  71       3.128  10.847  -0.796                       C  
ATOM   1015 O    PHE A  71       2.024  10.595  -0.325                       O  
ATOM   1016 CB   PHE A  71       4.300  12.989  -0.452                       C  
ATOM   1017 CG   PHE A  71       4.850  14.263  -1.016                       C  
ATOM   1018 CD1  PHE A  71       4.030  15.365  -1.214                       C  
ATOM   1019 CD2  PHE A  71       6.194  14.351  -1.370                       C  
ATOM   1020 CE1  PHE A  71       4.536  16.537  -1.757                       C  
ATOM   1021 CE2  PHE A  71       6.713  15.518  -1.915                       C  
ATOM   1022 CZ   PHE A  71       5.882  16.614  -2.110                       C  
ATOM   1023 HN   PHE A  71       1.516  13.115  -1.066                       H  
ATOM   1024 HA   PHE A  71       4.012  12.018  -2.364                       H  
ATOM   1025 HB1  PHE A  71       3.744  13.189   0.493                       H  
ATOM   1026 HB2  PHE A  71       5.124  12.350  -0.056                       H  
ATOM   1027 HD1  PHE A  71       2.964  15.308  -0.937                       H  
ATOM   1028 HD2  PHE A  71       6.855  13.482  -1.215                       H  
ATOM   1029 HE1  PHE A  71       3.874  17.406  -1.909                       H  
ATOM   1030 HE2  PHE A  71       7.779  15.574  -2.192                       H  
ATOM   1031 HZ   PHE A  71       6.287  17.544  -2.544                       H  
ATOM   1032 N    SER A  72       4.136   9.985  -0.803                       N  
ATOM   1033 CA   SER A  72       4.042   8.682  -0.167                       C  
ATOM   1034 C    SER A  72       5.319   8.664   0.645                       C  
ATOM   1035 O    SER A  72       6.301   9.310   0.277                       O  
ATOM   1036 CB   SER A  72       4.061   7.543  -1.187                       C  
ATOM   1037 OG   SER A  72       5.338   7.414  -1.781                       O  
ATOM   1038 HN   SER A  72       5.005  10.245  -1.270                       H  
ATOM   1039 HA   SER A  72       3.145   8.619   0.492                       H  
ATOM   1040 HB1  SER A  72       3.718   6.582  -0.736                       H  
ATOM   1041 HB2  SER A  72       3.261   7.665  -1.954                       H  
ATOM   1042 HG   SER A  72       5.350   6.706  -2.415                       H  
ATOM   1043 N    GLY A  73       5.324   7.959   1.761                       N  
ATOM   1044 CA   GLY A  73       6.541   7.953   2.533                       C  
ATOM   1045 C    GLY A  73       6.556   7.072   3.752                       C  
ATOM   1046 O    GLY A  73       5.636   6.295   4.009                       O  
ATOM   1047 HN   GLY A  73       4.500   7.440   2.065                       H  
ATOM   1048 HA1  GLY A  73       6.809   8.997   2.820                       H  
ATOM   1049 HA2  GLY A  73       7.403   7.697   1.874                       H  
ATOM   1050 N    THR A  74       7.645   7.210   4.492                       N  
ATOM   1051 CA   THR A  74       7.866   6.469   5.713                       C  
ATOM   1052 C    THR A  74       8.377   7.467   6.738                       C  
ATOM   1053 O    THR A  74       8.764   8.586   6.395                       O  
ATOM   1054 CB   THR A  74       8.949   5.388   5.519                       C  
ATOM   1055 OG1  THR A  74      10.172   6.015   5.103                       O  
ATOM   1056 CG2  THR A  74       8.519   4.376   4.464                       C  
ATOM   1057 HN   THR A  74       8.361   7.869   4.186                       H  
ATOM   1058 HA   THR A  74       6.914   6.006   6.063                       H  
ATOM   1059 HB   THR A  74       9.118   4.860   6.486                       H  
ATOM   1060 HG1  THR A  74      10.839   5.349   4.984                       H  
ATOM   1061 1HG2 THR A  74       9.302   3.595   4.324                       H  
ATOM   1062 2HG2 THR A  74       8.253   4.871   3.501                       H  
ATOM   1063 3HG2 THR A  74       7.526   3.928   4.702                       H  
ATOM   1064 N    VAL A  75       8.353   7.065   7.999                       N  
ATOM   1065 CA   VAL A  75       8.871   7.903   9.059                       C  
ATOM   1066 C    VAL A  75       9.999   7.113   9.709                       C  
ATOM   1067 O    VAL A  75       9.853   5.923  10.004                       O  
ATOM   1068 CB   VAL A  75       7.797   8.246  10.107                       C  
ATOM   1069 CG1  VAL A  75       7.118   6.981  10.614                       C  
ATOM   1070 CG2  VAL A  75       8.440   9.006  11.256                       C  
ATOM   1071 HN   VAL A  75       7.963   6.150   8.227                       H  
ATOM   1072 HA   VAL A  75       9.279   8.844   8.623                       H  
ATOM   1073 HB   VAL A  75       7.028   8.899   9.632                       H  
ATOM   1074 1HG1 VAL A  75       6.340   7.229  11.373                       H  
ATOM   1075 2HG1 VAL A  75       7.857   6.243  11.005                       H  
ATOM   1076 3HG1 VAL A  75       6.701   6.372   9.778                       H  
ATOM   1077 1HG2 VAL A  75       7.662   9.254  12.015                       H  
ATOM   1078 2HG2 VAL A  75       8.994   9.909  10.908                       H  
ATOM   1079 3HG2 VAL A  75       9.301   8.453  11.699                       H  
ATOM   1080 N    LYS A  76      11.138   7.767   9.894                       N  
ATOM   1081 CA   LYS A  76      12.280   7.117  10.512                       C  
ATOM   1082 C    LYS A  76      12.367   7.571  11.967                       C  
ATOM   1083 O    LYS A  76      12.489   8.763  12.249                       O  
ATOM   1084 CB   LYS A  76      13.564   7.475   9.757                       C  
ATOM   1085 CG   LYS A  76      14.778   6.657  10.185                       C  
ATOM   1086 CD   LYS A  76      15.951   6.870   9.236                       C  
ATOM   1087 CE   LYS A  76      17.099   5.932   9.554                       C  
ATOM   1088 NZ   LYS A  76      18.245   6.157   8.632                       N  
ATOM   1089 HN   LYS A  76      11.213   8.740   9.598                       H  
ATOM   1090 HA   LYS A  76      12.133   6.012  10.481                       H  
ATOM   1091 HB1  LYS A  76      13.777   8.566   9.840                       H  
ATOM   1092 HB2  LYS A  76      13.407   7.398   8.656                       H  
ATOM   1093 HG1  LYS A  76      15.063   6.869  11.242                       H  
ATOM   1094 HG2  LYS A  76      14.527   5.576  10.289                       H  
ATOM   1095 HD1  LYS A  76      15.635   6.782   8.170                       H  
ATOM   1096 HD2  LYS A  76      16.283   7.934   9.230                       H  
ATOM   1097 HE1  LYS A  76      17.410   6.010  10.622                       H  
ATOM   1098 HE2  LYS A  76      16.772   4.866   9.550                       H  
ATOM   1099 HZ1  LYS A  76      19.017   5.526   8.846                       H  
ATOM   1100 HZ2  LYS A  76      18.544   7.132   8.636                       H  
ATOM   1101 HZ3  LYS A  76      17.961   6.085   7.655                       H  
ATOM   1102 N    TYR A  77      12.279   6.615  12.888                       N  
ATOM   1103 CA   TYR A  77      12.347   6.926  14.309                       C  
ATOM   1104 C    TYR A  77      13.464   6.158  14.993                       C  
ATOM   1105 O    TYR A  77      13.438   4.927  15.060                       O  
ATOM   1106 CB   TYR A  77      11.019   6.599  15.004                       C  
ATOM   1107 CG   TYR A  77      10.971   7.062  16.447                       C  
ATOM   1108 CD1  TYR A  77      11.140   8.407  16.767                       C  
ATOM   1109 CD2  TYR A  77      10.751   6.161  17.492                       C  
ATOM   1110 CE1  TYR A  77      11.089   8.852  18.093                       C  
ATOM   1111 CE2  TYR A  77      10.695   6.595  18.825                       C  
ATOM   1112 CZ   TYR A  77      10.863   7.941  19.114                       C  
ATOM   1113 OH   TYR A  77      10.790   8.387  20.415                       O  
ATOM   1114 HN   TYR A  77      12.162   5.646  12.593                       H  
ATOM   1115 HA   TYR A  77      12.547   8.017  14.423                       H  
ATOM   1116 HB1  TYR A  77      10.158   7.009  14.427                       H  
ATOM   1117 HB2  TYR A  77      10.789   5.511  14.929                       H  
ATOM   1118 HD1  TYR A  77      11.318   9.136  15.959                       H  
ATOM   1119 HD2  TYR A  77      10.619   5.090  17.265                       H  
ATOM   1120 HE1  TYR A  77      11.228   9.921  18.325                       H  
ATOM   1121 HE2  TYR A  77      10.519   5.871  19.638                       H  
ATOM   1122 HH   TYR A  77      10.635   7.763  21.114                       H  
ATOM   1123 N    SER A  78      14.447   6.894  15.496                       N  
ATOM   1124 CA   SER A  78      15.565   6.299  16.212                       C  
ATOM   1125 C    SER A  78      16.205   5.121  15.462                       C  
ATOM   1126 O    SER A  78      16.392   4.039  16.030                       O  
ATOM   1127 CB   SER A  78      15.087   5.854  17.604                       C  
ATOM   1128 OG   SER A  78      16.171   5.590  18.479                       O  
ATOM   1129 HN   SER A  78      14.418   7.907  15.377                       H  
ATOM   1130 HA   SER A  78      16.344   7.085  16.350                       H  
ATOM   1131 HB1  SER A  78      14.382   6.596  18.046                       H  
ATOM   1132 HB2  SER A  78      14.400   4.978  17.535                       H  
ATOM   1133 HG   SER A  78      15.876   5.315  19.339                       H  
ATOM   1134 N    GLY A  79      16.530   5.337  14.188                       N  
ATOM   1135 CA   GLY A  79      17.174   4.302  13.390                       C  
ATOM   1136 C    GLY A  79      16.303   3.335  12.604                       C  
ATOM   1137 O    GLY A  79      16.799   2.652  11.705                       O  
ATOM   1138 HN   GLY A  79      16.325   6.242  13.764                       H  
ATOM   1139 HA1  GLY A  79      17.861   3.717  14.045                       H  
ATOM   1140 HA2  GLY A  79      17.898   4.783  12.692                       H  
ATOM   1141 N    SER A  80      15.013   3.271  12.925                       N  
ATOM   1142 CA   SER A  80      14.105   2.362  12.241                       C  
ATOM   1143 C    SER A  80      13.042   3.086  11.419                       C  
ATOM   1144 O    SER A  80      12.570   4.151  11.807                       O  
ATOM   1145 CB   SER A  80      13.427   1.449  13.259                       C  
ATOM   1146 OG   SER A  80      14.387   0.664  13.941                       O  
ATOM   1147 HN   SER A  80      14.653   3.872  13.666                       H  
ATOM   1148 HA   SER A  80      14.706   1.726  11.550                       H  
ATOM   1149 HB1  SER A  80      12.636   0.819  12.788                       H  
ATOM   1150 HB2  SER A  80      12.784   2.023  13.966                       H  
ATOM   1151 HG   SER A  80      13.965   0.096  14.575                       H  
ATOM   1152 N    SER A  81      12.667   2.490  10.290                       N  
ATOM   1153 CA   SER A  81      11.666   3.069   9.403                       C  
ATOM   1154 C    SER A  81      10.312   2.385   9.541                       C  
ATOM   1155 O    SER A  81      10.229   1.165   9.695                       O  
ATOM   1156 CB   SER A  81      12.135   2.978   7.950                       C  
ATOM   1157 OG   SER A  81      13.322   3.724   7.770                       O  
ATOM   1158 HN   SER A  81      13.094   1.599  10.037                       H  
ATOM   1159 HA   SER A  81      11.544   4.146   9.666                       H  
ATOM   1160 HB1  SER A  81      12.254   1.921   7.617                       H  
ATOM   1161 HB2  SER A  81      11.337   3.287   7.235                       H  
ATOM   1162 HG   SER A  81      13.613   3.667   6.868                       H  
ATOM   1163 N    TYR A  82       9.255   3.186   9.481                       N  
ATOM   1164 CA   TYR A  82       7.892   2.683   9.604                       C  
ATOM   1165 C    TYR A  82       7.006   3.366   8.580                       C  
ATOM   1166 O    TYR A  82       7.368   4.403   8.021                       O  
ATOM   1167 CB   TYR A  82       7.325   2.973  11.000                       C  
ATOM   1168 CG   TYR A  82       8.200   2.500  12.137                       C  
ATOM   1169 CD1  TYR A  82       9.258   3.278  12.597                       C  
ATOM   1170 CD2  TYR A  82       7.990   1.258  12.730                       C  
ATOM   1171 CE1  TYR A  82      10.085   2.831  13.618                       C  
ATOM   1172 CE2  TYR A  82       8.809   0.803  13.747                       C  
ATOM   1173 CZ   TYR A  82       9.856   1.594  14.186                       C  
ATOM   1174 OH   TYR A  82      10.682   1.144  15.186                       O  
ATOM   1175 HN   TYR A  82       9.401   4.186   9.344                       H  
ATOM   1176 HA   TYR A  82       7.886   1.583   9.423                       H  
ATOM   1177 HB1  TYR A  82       7.097   4.059  11.110                       H  
ATOM   1178 HB2  TYR A  82       6.297   2.552  11.098                       H  
ATOM   1179 HD1  TYR A  82       9.442   4.266  12.143                       H  
ATOM   1180 HD2  TYR A  82       7.156   0.626  12.382                       H  
ATOM   1181 HE1  TYR A  82      10.919   3.460  13.973                       H  
ATOM   1182 HE2  TYR A  82       8.629  -0.184  14.205                       H  
ATOM   1183 HH   TYR A  82      10.524   0.293  15.577                       H  
ATOM   1184 N    PRO A  83       5.821   2.794   8.325                       N  
ATOM   1185 CA   PRO A  83       4.908   3.398   7.356                       C  
ATOM   1186 C    PRO A  83       4.447   4.751   7.881                       C  
ATOM   1187 O    PRO A  83       4.369   4.955   9.090                       O  
ATOM   1188 CB   PRO A  83       3.744   2.408   7.303                       C  
ATOM   1189 CG   PRO A  83       4.362   1.105   7.736                       C  
ATOM   1190 CD   PRO A  83       5.278   1.527   8.845                       C  
ATOM   1191 HA   PRO A  83       5.393   3.500   6.357                       H  
ATOM   1192 HB1  PRO A  83       2.852   2.714   7.898                       H  
ATOM   1193 HB2  PRO A  83       3.221   2.365   6.319                       H  
ATOM   1194 HG1  PRO A  83       3.631   0.309   8.011                       H  
ATOM   1195 HG2  PRO A  83       4.853   0.526   6.919                       H  
ATOM   1196 HD1  PRO A  83       6.042   0.771   9.141                       H  
ATOM   1197 HD2  PRO A  83       4.803   1.594   9.851                       H  
ATOM   1198 N    PHE A  84       4.152   5.667   6.965                       N  
ATOM   1199 CA   PHE A  84       3.648   6.990   7.316                       C  
ATOM   1200 C    PHE A  84       2.620   7.354   6.253                       C  
ATOM   1201 O    PHE A  84       2.939   7.380   5.063                       O  
ATOM   1202 CB   PHE A  84       4.761   8.041   7.321                       C  
ATOM   1203 CG   PHE A  84       4.257   9.438   7.571                       C  
ATOM   1204 CD1  PHE A  84       3.912   9.849   8.858                       C  
ATOM   1205 CD2  PHE A  84       4.069  10.326   6.511                       C  
ATOM   1206 CE1  PHE A  84       3.384  11.125   9.087                       C  
ATOM   1207 CE2  PHE A  84       3.539  11.605   6.731                       C  
ATOM   1208 CZ   PHE A  84       3.196  12.003   8.022                       C  
ATOM   1209 HN   PHE A  84       4.283   5.437   5.980                       H  
ATOM   1210 HA   PHE A  84       3.159   6.954   8.317                       H  
ATOM   1211 HB2  PHE A  84       5.559   7.770   8.052                       H  
ATOM   1212 HB1  PHE A  84       5.353   7.996   6.377                       H  
ATOM   1213 HD1  PHE A  84       4.057   9.160   9.707                       H  
ATOM   1214 HD2  PHE A  84       4.341  10.018   5.487                       H  
ATOM   1215 HE1  PHE A  84       3.117  11.435  10.111                       H  
ATOM   1216 HE2  PHE A  84       3.394  12.296   5.883                       H  
ATOM   1217 HZ   PHE A  84       2.778  13.008   8.199                       H  
ATOM   1218 N    PRO A  85       1.367   7.620   6.660                       N  
ATOM   1219 CA   PRO A  85       0.826   7.611   8.025                       C  
ATOM   1220 C    PRO A  85       1.180   6.335   8.789                       C  
ATOM   1221 O    PRO A  85       1.266   5.251   8.205                       O  
ATOM   1222 CB   PRO A  85      -0.680   7.746   7.796                       C  
ATOM   1223 CG   PRO A  85      -0.752   8.596   6.575                       C  
ATOM   1224 CD   PRO A  85       0.321   7.986   5.689                       C  
ATOM   1225 HA   PRO A  85       1.202   8.500   8.584                       H  
ATOM   1226 HB1  PRO A  85      -1.230   6.779   7.725                       H  
ATOM   1227 HB2  PRO A  85      -1.252   8.135   8.670                       H  
ATOM   1228 HG1  PRO A  85      -0.643   9.691   6.758                       H  
ATOM   1229 HG2  PRO A  85      -1.763   8.664   6.109                       H  
ATOM   1230 HD1  PRO A  85      -0.028   7.150   5.038                       H  
ATOM   1231 HD2  PRO A  85       0.665   8.639   4.853                       H  
ATOM   1232 N    THR A  86       1.380   6.473  10.095                       N  
ATOM   1233 CA   THR A  86       1.740   5.345  10.952                       C  
ATOM   1234 C    THR A  86       0.606   4.343  11.148                       C  
ATOM   1235 O    THR A  86      -0.577   4.691  11.074                       O  
ATOM   1236 CB   THR A  86       2.198   5.826  12.342                       C  
ATOM   1237 OG1  THR A  86       1.134   6.551  12.968                       O  
ATOM   1238 CG2  THR A  86       3.422   6.725  12.216                       C  
ATOM   1239 HN   THR A  86       1.279   7.397  10.514                       H  
ATOM   1240 HA   THR A  86       2.594   4.809  10.475                       H  
ATOM   1241 HB   THR A  86       2.457   4.941  12.969                       H  
ATOM   1242 HG1  THR A  86       1.416   6.848  13.825                       H  
ATOM   1243 1HG2 THR A  86       3.753   7.073  13.222                       H  
ATOM   1244 2HG2 THR A  86       3.241   7.577  11.520                       H  
ATOM   1245 3HG2 THR A  86       4.247   6.227  11.656                       H  
ATOM   1246 N    THR A  87       0.981   3.096  11.411                       N  
ATOM   1247 CA   THR A  87       0.008   2.031  11.608                       C  
ATOM   1248 C    THR A  87       0.021   1.514  13.042                       C  
ATOM   1249 O    THR A  87      -0.841   0.729  13.432                       O  
ATOM   1250 CB   THR A  87       0.278   0.865  10.640                       C  
ATOM   1251 OG1  THR A  87       1.624   0.409  10.805                       O  
ATOM   1252 CG2  THR A  87       0.081   1.313   9.201                       C  
ATOM   1253 HN   THR A  87       1.976   2.879  11.477                       H  
ATOM   1254 HA   THR A  87      -1.007   2.439  11.391                       H  
ATOM   1255 HB   THR A  87      -0.425   0.029  10.865                       H  
ATOM   1256 HG1  THR A  87       1.747   0.129  11.704                       H  
ATOM   1257 3HG2 THR A  87       0.830   2.077   8.888                       H  
ATOM   1258 1HG2 THR A  87      -0.968   1.668   9.072                       H  
ATOM   1259 2HG2 THR A  87       0.353   0.518   8.468                       H  
ATOM   1260 N    SER A  88       0.998   1.964  13.825                       N  
ATOM   1261 CA   SER A  88       1.108   1.561  15.224                       C  
ATOM   1262 C    SER A  88       2.103   2.457  15.953                       C  
ATOM   1263 O    SER A  88       2.765   3.294  15.337                       O  
ATOM   1264 CB   SER A  88       1.584   0.117  15.328                       C  
ATOM   1265 OG   SER A  88       2.937   0.022  14.919                       O  
ATOM   1266 HN   SER A  88       1.688   2.607  13.438                       H  
ATOM   1267 HA   SER A  88       0.109   1.653  15.710                       H  
ATOM   1268 HB1  SER A  88       1.426  -0.303  16.349                       H  
ATOM   1269 HB2  SER A  88       0.926  -0.582  14.761                       H  
ATOM   1270 HG   SER A  88       3.234  -0.878  14.984                       H  
ATOM   1271 N    GLU A  89       2.204   2.266  17.265                       N  
ATOM   1272 CA   GLU A  89       3.124   3.034  18.093                       C  
ATOM   1273 C    GLU A  89       4.522   2.405  18.023                       C  
ATOM   1274 O    GLU A  89       4.666   1.187  18.063                       O  
ATOM   1275 CB   GLU A  89       2.621   3.050  19.537                       C  
ATOM   1276 CG   GLU A  89       3.501   3.838  20.490                       C  
ATOM   1277 CD   GLU A  89       2.881   3.980  21.865                       C  
ATOM   1278 OE1  GLU A  89       3.468   4.679  22.715                       O  
ATOM   1279 OE2  GLU A  89       1.805   3.389  22.097                       O  
ATOM   1280 HN   GLU A  89       1.618   1.558  17.707                       H  
ATOM   1281 HA   GLU A  89       3.174   4.080  17.711                       H  
ATOM   1282 HB1  GLU A  89       1.569   3.418  19.581                       H  
ATOM   1283 HB2  GLU A  89       2.473   2.010  19.911                       H  
ATOM   1284 HG1  GLU A  89       3.765   4.834  20.063                       H  
ATOM   1285 HG2  GLU A  89       4.522   3.395  20.553                       H  
ATOM   1286 N    THR A  90       5.550   3.239  17.915                       N  
ATOM   1287 CA   THR A  90       6.926   2.751  17.819                       C  
ATOM   1288 C    THR A  90       7.466   2.293  19.159                       C  
ATOM   1289 O    THR A  90       6.837   2.493  20.197                       O  
ATOM   1290 CB   THR A  90       7.908   3.856  17.351                       C  
ATOM   1291 OG1  THR A  90       7.991   4.875  18.361                       O  
ATOM   1292 CG2  THR A  90       7.462   4.469  16.043                       C  
ATOM   1293 HN   THR A  90       5.376   4.244  17.899                       H  
ATOM   1294 HA   THR A  90       6.963   1.900  17.099                       H  
ATOM   1295 HB   THR A  90       8.918   3.405  17.211                       H  
ATOM   1296 HG1  THR A  90       8.593   5.552  18.074                       H  
ATOM   1297 1HG2 THR A  90       8.168   5.264  15.706                       H  
ATOM   1298 2HG2 THR A  90       6.416   4.851  16.105                       H  
ATOM   1299 3HG2 THR A  90       7.315   3.693  15.256                       H  
ATOM   1300 N    PRO A  91       8.646   1.652  19.147                       N  
ATOM   1301 CA   PRO A  91       9.262   1.194  20.389                       C  
ATOM   1302 C    PRO A  91       9.698   2.471  21.108                       C  
ATOM   1303 O    PRO A  91       9.740   3.542  20.502                       O  
ATOM   1304 CB   PRO A  91      10.457   0.380  19.905                       C  
ATOM   1305 CG   PRO A  91       9.982  -0.172  18.607                       C  
ATOM   1306 CD   PRO A  91       9.300   1.023  17.983                       C  
ATOM   1307 HA   PRO A  91       8.561   0.584  21.005                       H  
ATOM   1308 HB1  PRO A  91      10.824  -0.384  20.629                       H  
ATOM   1309 HB2  PRO A  91      11.414   0.948  19.847                       H  
ATOM   1310 HG1  PRO A  91      10.773  -0.644  17.979                       H  
ATOM   1311 HG2  PRO A  91       9.349  -1.087  18.687                       H  
ATOM   1312 HD1  PRO A  91       8.620   0.786  17.132                       H  
ATOM   1313 HD2  PRO A  91       9.970   1.696  17.399                       H  
ATOM   1314 N    ARG A  92      10.030   2.347  22.386                       N  
ATOM   1315 CA   ARG A  92      10.446   3.479  23.209                       C  
ATOM   1316 C    ARG A  92      11.902   3.903  23.050                       C  
ATOM   1317 O    ARG A  92      12.776   3.092  22.741                       O  
ATOM   1318 CB   ARG A  92      10.249   3.147  24.686                       C  
ATOM   1319 CG   ARG A  92       8.839   2.879  25.139                       C  
ATOM   1320 CD   ARG A  92       8.914   2.178  26.491                       C  
ATOM   1321 NE   ARG A  92       7.648   2.155  27.215                       N  
ATOM   1322 CZ   ARG A  92       7.478   1.534  28.377                       C  
ATOM   1323 NH1  ARG A  92       6.297   1.561  28.984                       N  
ATOM   1324 NH2  ARG A  92       8.495   0.875  28.926                       N  
ATOM   1325 HN   ARG A  92       9.993   1.421  22.812                       H  
ATOM   1326 HA   ARG A  92       9.798   4.351  22.957                       H  
ATOM   1327 HB1  ARG A  92      10.695   3.954  25.313                       H  
ATOM   1328 HB2  ARG A  92      10.901   2.286  24.965                       H  
ATOM   1329 HG1  ARG A  92       8.208   3.798  25.161                       H  
ATOM   1330 HG2  ARG A  92       8.243   2.310  24.388                       H  
ATOM   1331 HD2  ARG A  92       9.718   2.625  27.121                       H  
ATOM   1332 HD1  ARG A  92       9.319   1.145  26.376                       H  
ATOM   1333 HE   ARG A  92       6.850   2.642  26.807                       H  
ATOM   1334 1HH1 ARG A  92       6.166   1.084  29.876                       H  
ATOM   1335 2HH1 ARG A  92       5.517   2.066  28.563                       H  
ATOM   1336 1HH2 ARG A  92       8.364   0.398  29.818                       H  
ATOM   1337 2HH2 ARG A  92       9.402   0.854  28.460                       H  
ATOM   1338 N    VAL A  93      12.144   5.188  23.288                       N  
ATOM   1339 CA   VAL A  93      13.483   5.768  23.274                       C  
ATOM   1340 C    VAL A  93      13.639   6.287  24.706                       C  
ATOM   1341 O    VAL A  93      12.756   6.978  25.221                       O  
ATOM   1342 CB   VAL A  93      13.602   6.953  22.288                       C  
ATOM   1343 CG1  VAL A  93      14.875   7.750  22.577                       C  
ATOM   1344 CG2  VAL A  93      13.639   6.437  20.852                       C  
ATOM   1345 HN   VAL A  93      11.354   5.800  23.491                       H  
ATOM   1346 HA   VAL A  93      14.249   4.989  23.050                       H  
ATOM   1347 HB   VAL A  93      12.718   7.621  22.413                       H  
ATOM   1348 1HG1 VAL A  93      14.848   8.127  23.626                       H  
ATOM   1349 2HG1 VAL A  93      15.035   8.570  21.839                       H  
ATOM   1350 3HG1 VAL A  93      15.798   7.161  22.365                       H  
ATOM   1351 1HG2 VAL A  93      12.711   5.856  20.641                       H  
ATOM   1352 2HG2 VAL A  93      14.562   5.848  20.640                       H  
ATOM   1353 3HG2 VAL A  93      13.799   7.257  20.114                       H  
ATOM   1354 N    VAL A  94      14.741   5.942  25.361                       N  
ATOM   1355 CA   VAL A  94      14.954   6.391  26.731                       C  
ATOM   1356 C    VAL A  94      15.612   7.761  26.825                       C  
ATOM   1357 O    VAL A  94      16.578   8.051  26.119                       O  
ATOM   1358 CB   VAL A  94      15.818   5.373  27.524                       C  
ATOM   1359 CG1  VAL A  94      16.344   6.011  28.807                       C  
ATOM   1360 CG2  VAL A  94      14.994   4.140  27.856                       C  
ATOM   1361 HN   VAL A  94      15.442   5.360  24.903                       H  
ATOM   1362 HA   VAL A  94      13.958   6.455  27.229                       H  
ATOM   1363 HB   VAL A  94      16.685   5.067  26.892                       H  
ATOM   1364 1HG1 VAL A  94      16.949   6.916  28.563                       H  
ATOM   1365 2HG1 VAL A  94      16.913   5.284  29.432                       H  
ATOM   1366 3HG1 VAL A  94      15.524   6.238  29.527                       H  
ATOM   1367 1HG2 VAL A  94      14.610   3.674  26.919                       H  
ATOM   1368 2HG2 VAL A  94      14.174   4.367  28.576                       H  
ATOM   1369 3HG2 VAL A  94      15.563   3.413  28.481                       H  
ATOM   1370 N    TYR A  95      15.063   8.608  27.691                       N  
ATOM   1371 CA   TYR A  95      15.628   9.931  27.936                       C  
ATOM   1372 C    TYR A  95      16.075   9.896  29.385                       C  
ATOM   1373 O    TYR A  95      15.257   9.811  30.302                       O  
ATOM   1374 CB   TYR A  95      14.597  11.040  27.707                       C  
ATOM   1375 CG   TYR A  95      14.428  11.387  26.242                       C  
ATOM   1376 CD1  TYR A  95      13.827  10.487  25.360                       C  
ATOM   1377 CD2  TYR A  95      14.912  12.596  25.725                       C  
ATOM   1378 CE1  TYR A  95      13.711  10.775  24.000                       C  
ATOM   1379 CE2  TYR A  95      14.801  12.894  24.360                       C  
ATOM   1380 CZ   TYR A  95      14.201  11.975  23.510                       C  
ATOM   1381 OH   TYR A  95      14.091  12.239  22.168                       O  
ATOM   1382 HN   TYR A  95      14.224   8.325  28.198                       H  
ATOM   1383 HA   TYR A  95      16.510  10.093  27.273                       H  
ATOM   1384 HB1  TYR A  95      13.618  10.778  28.172                       H  
ATOM   1385 HB2  TYR A  95      14.845  11.947  28.307                       H  
ATOM   1386 HD1  TYR A  95      13.437   9.530  25.746                       H  
ATOM   1387 HD2  TYR A  95      15.388  13.325  26.403                       H  
ATOM   1388 HE1  TYR A  95      13.232  10.052  23.319                       H  
ATOM   1389 HE2  TYR A  95      15.186  13.849  23.965                       H  
ATOM   1390 HH   TYR A  95      14.427  13.062  21.832                       H  
ATOM   1391 N    ASN A  96      17.386   9.931  29.583                       N  
ATOM   1392 CA   ASN A  96      17.944   9.858  30.918                       C  
ATOM   1393 C    ASN A  96      18.942  10.969  31.203                       C  
ATOM   1394 O    ASN A  96      19.913  10.769  31.928                       O  
ATOM   1395 CB   ASN A  96      18.620   8.503  31.113                       C  
ATOM   1396 CG   ASN A  96      19.644   8.204  30.028                       C  
ATOM   1397 OD1  ASN A  96      20.034   9.092  29.263                       O  
ATOM   1398 ND2  ASN A  96      20.091   6.953  29.962                       N  
ATOM   1399 HN   ASN A  96      18.012  10.011  28.782                       H  
ATOM   1400 HA   ASN A  96      17.109   9.941  31.652                       H  
ATOM   1401 HB1  ASN A  96      19.075   8.423  32.128                       H  
ATOM   1402 HB2  ASN A  96      17.866   7.685  31.190                       H  
ATOM   1403 1HD2 ASN A  96      19.769   6.220  30.594                       H  
ATOM   1404 2HD2 ASN A  96      20.777   6.753  29.235                       H  
ATOM   1405 N    SER A  97      18.708  12.142  30.635                       N  
ATOM   1406 CA   SER A  97      19.604  13.258  30.869                       C  
ATOM   1407 C    SER A  97      18.838  14.563  30.943                       C  
ATOM   1408 O    SER A  97      17.826  14.746  30.267                       O  
ATOM   1409 CB   SER A  97      20.655  13.347  29.766                       C  
ATOM   1410 OG   SER A  97      21.444  14.513  29.931                       O  
ATOM   1411 HN   SER A  97      17.895  12.261  30.031                       H  
ATOM   1412 HA   SER A  97      20.124  13.097  31.842                       H  
ATOM   1413 HB1  SER A  97      20.197  13.295  28.751                       H  
ATOM   1414 HB2  SER A  97      21.281  12.426  29.713                       H  
ATOM   1415 HG   SER A  97      22.098  14.568  29.244                       H  
ATOM   1416 N    ARG A  98      19.335  15.472  31.770                       N  
ATOM   1417 CA   ARG A  98      18.711  16.767  31.943                       C  
ATOM   1418 C    ARG A  98      19.086  17.661  30.756                       C  
ATOM   1419 O    ARG A  98      18.440  18.677  30.496                       O  
ATOM   1420 CB   ARG A  98      19.171  17.370  33.276                       C  
ATOM   1421 CG   ARG A  98      18.449  18.635  33.678                       C  
ATOM   1422 CD   ARG A  98      18.746  19.019  35.127                       C  
ATOM   1423 NE   ARG A  98      17.928  18.286  36.098                       N  
ATOM   1424 CZ   ARG A  98      18.354  17.267  36.838                       C  
ATOM   1425 NH1  ARG A  98      19.605  16.836  36.731                       N  
ATOM   1426 NH2  ARG A  98      17.529  16.689  37.702                       N  
ATOM   1427 HN   ARG A  98      20.180  15.253  32.299                       H  
ATOM   1428 HA   ARG A  98      17.604  16.637  31.965                       H  
ATOM   1429 HB1  ARG A  98      20.273  17.540  33.264                       H  
ATOM   1430 HB2  ARG A  98      19.102  16.610  34.089                       H  
ATOM   1431 HG1  ARG A  98      17.352  18.552  33.496                       H  
ATOM   1432 HG2  ARG A  98      18.679  19.474  32.980                       H  
ATOM   1433 HD1  ARG A  98      19.831  18.902  35.354                       H  
ATOM   1434 HD2  ARG A  98      18.646  20.120  35.274                       H  
ATOM   1435 HE   ARG A  98      16.958  18.580  36.215                       H  
ATOM   1436 1HH1 ARG A  98      20.239  17.280  36.067                       H  
ATOM   1437 2HH1 ARG A  98      19.932  16.054  37.299                       H  
ATOM   1438 1HH2 ARG A  98      16.568  17.020  37.784                       H  
ATOM   1439 2HH2 ARG A  98      17.856  15.907  38.270                       H  
ATOM   1440 N    THR A  99      20.131  17.265  30.031                       N  
ATOM   1441 CA   THR A  99      20.583  18.008  28.854                       C  
ATOM   1442 C    THR A  99      19.660  17.690  27.683                       C  
ATOM   1443 O    THR A  99      19.317  16.529  27.460                       O  
ATOM   1444 CB   THR A  99      22.020  17.605  28.451                       C  
ATOM   1445 OG1  THR A  99      22.917  17.892  29.527                       O  
ATOM   1446 CG2  THR A  99      22.463  18.364  27.210                       C  
ATOM   1447 HN   THR A  99      20.631  16.419  30.304                       H  
ATOM   1448 HA   THR A  99      20.549  19.102  29.068                       H  
ATOM   1449 HB   THR A  99      22.045  16.511  28.237                       H  
ATOM   1450 HG1  THR A  99      22.640  17.418  30.302                       H  
ATOM   1451 1HG2 THR A  99      21.764  18.140  26.371                       H  
ATOM   1452 2HG2 THR A  99      23.525  18.153  26.942                       H  
ATOM   1453 3HG2 THR A  99      22.561  19.459  27.397                       H  
ATOM   1454 N    ASP A 100      19.265  18.710  26.930                       N  
ATOM   1455 CA   ASP A 100      18.379  18.492  25.790                       C  
ATOM   1456 C    ASP A 100      18.959  17.529  24.768                       C  
ATOM   1457 O    ASP A 100      20.132  17.616  24.404                       O  
ATOM   1458 CB   ASP A 100      18.045  19.810  25.089                       C  
ATOM   1459 CG   ASP A 100      17.134  20.691  25.913                       C  
ATOM   1460 OD1  ASP A 100      16.244  20.151  26.599                       O  
ATOM   1461 OD2  ASP A 100      17.299  21.926  25.863                       O  
ATOM   1462 HN   ASP A 100      19.583  19.654  27.150                       H  
ATOM   1463 HA   ASP A 100      17.427  18.055  26.173                       H  
ATOM   1464 HB1  ASP A 100      17.617  19.628  24.076                       H  
ATOM   1465 HB2  ASP A 100      18.973  20.355  24.797                       H  
ATOM   1466 N    LYS A 101      18.120  16.610  24.313                       N  
ATOM   1467 CA   LYS A 101      18.508  15.620  23.320                       C  
ATOM   1468 C    LYS A 101      17.462  15.720  22.207                       C  
ATOM   1469 O    LYS A 101      16.293  16.015  22.467                       O  
ATOM   1470 CB   LYS A 101      18.487  14.210  23.937                       C  
ATOM   1471 CG   LYS A 101      19.249  13.160  23.131                       C  
ATOM   1472 CD   LYS A 101      18.520  11.807  23.041                       C  
ATOM   1473 CE   LYS A 101      18.367  11.110  24.385                       C  
ATOM   1474 NZ   LYS A 101      17.880   9.713  24.227                       N  
ATOM   1475 HN   LYS A 101      17.166  16.596  24.673                       H  
ATOM   1476 HA   LYS A 101      19.522  15.852  22.919                       H  
ATOM   1477 HB1  LYS A 101      17.437  13.878  24.115                       H  
ATOM   1478 HB2  LYS A 101      18.858  14.239  24.988                       H  
ATOM   1479 HG1  LYS A 101      19.494  13.545  22.114                       H  
ATOM   1480 HG2  LYS A 101      20.281  13.027  23.532                       H  
ATOM   1481 HD1  LYS A 101      17.530  11.924  22.542                       H  
ATOM   1482 HD2  LYS A 101      19.021  11.137  22.304                       H  
ATOM   1483 HE1  LYS A 101      19.314  11.147  24.972                       H  
ATOM   1484 HE2  LYS A 101      17.713  11.694  25.074                       H  
ATOM   1485 HZ1  LYS A 101      17.777   9.246  25.128                       H  
ATOM   1486 HZ2  LYS A 101      18.479   9.179  23.597                       H  
ATOM   1487 HZ3  LYS A 101      17.014   9.679  23.690                       H  
ATOM   1488 N    PRO A 102      17.867  15.492  20.953                       N  
ATOM   1489 CA   PRO A 102      16.919  15.569  19.837                       C  
ATOM   1490 C    PRO A 102      15.871  14.460  19.857                       C  
ATOM   1491 O    PRO A 102      16.117  13.378  20.388                       O  
ATOM   1492 CB   PRO A 102      17.821  15.434  18.610                       C  
ATOM   1493 CG   PRO A 102      19.142  15.983  19.081                       C  
ATOM   1494 CD   PRO A 102      19.252  15.386  20.460                       C  
ATOM   1495 HA   PRO A 102      16.418  16.565  19.832                       H  
ATOM   1496 HB1  PRO A 102      17.422  15.918  17.688                       H  
ATOM   1497 HB2  PRO A 102      17.874  14.404  18.187                       H  
ATOM   1498 HG1  PRO A 102      20.006  15.779  18.407                       H  
ATOM   1499 HG2  PRO A 102      19.236  17.093  19.037                       H  
ATOM   1500 HD1  PRO A 102      20.023  15.853  21.116                       H  
ATOM   1501 HD2  PRO A 102      19.689  14.361  20.497                       H  
ATOM   1502 N    TRP A 103      14.694  14.737  19.306                       N  
ATOM   1503 CA   TRP A 103      13.669  13.707  19.188                       C  
ATOM   1504 C    TRP A 103      14.046  13.211  17.789                       C  
ATOM   1505 O    TRP A 103      13.894  13.934  16.802                       O  
ATOM   1506 CB   TRP A 103      12.264  14.318  19.219                       C  
ATOM   1507 CG   TRP A 103      11.161  13.294  19.284                       C  
ATOM   1508 CD1  TRP A 103      11.170  12.104  19.970                       C  
ATOM   1509 CD2  TRP A 103       9.878  13.379  18.653                       C  
ATOM   1510 NE1  TRP A 103       9.973  11.447  19.800                       N  
ATOM   1511 CE2  TRP A 103       9.162  12.207  18.996                       C  
ATOM   1512 CE3  TRP A 103       9.261  14.335  17.828                       C  
ATOM   1513 CZ2  TRP A 103       7.858  11.963  18.540                       C  
ATOM   1514 CZ3  TRP A 103       7.964  14.092  17.375                       C  
ATOM   1515 CH2  TRP A 103       7.279  12.911  17.734                       C  
ATOM   1516 HN   TRP A 103      14.506  15.679  18.962                       H  
ATOM   1517 HA   TRP A 103      13.792  12.910  19.958                       H  
ATOM   1518 HB1  TRP A 103      12.114  15.004  18.353                       H  
ATOM   1519 HB2  TRP A 103      12.171  15.050  20.055                       H  
ATOM   1520 HD1  TRP A 103      12.015  11.729  20.571                       H  
ATOM   1521 HE1  TRP A 103       9.729  10.543  20.205                       H  
ATOM   1522 HE3  TRP A 103       9.792  15.259  17.544                       H  
ATOM   1523 HZ2  TRP A 103       7.318  11.043  18.819                       H  
ATOM   1524 HZ3  TRP A 103       7.467  14.833  16.727                       H  
ATOM   1525 HH2  TRP A 103       6.255  12.746  17.358                       H  
ATOM   1526 N    PRO A 104      14.578  11.981  17.694                       N  
ATOM   1527 CA   PRO A 104      15.019  11.358  16.440                       C  
ATOM   1528 C    PRO A 104      13.958  10.895  15.452                       C  
ATOM   1529 O    PRO A 104      13.838   9.705  15.185                       O  
ATOM   1530 CB   PRO A 104      15.887  10.203  16.932                       C  
ATOM   1531 CG   PRO A 104      15.115   9.735  18.131                       C  
ATOM   1532 CD   PRO A 104      14.726  11.039  18.824                       C  
ATOM   1533 HA   PRO A 104      15.682  12.083  15.913                       H  
ATOM   1534 HB1  PRO A 104      16.955  10.460  17.125                       H  
ATOM   1535 HB2  PRO A 104      16.107   9.417  16.172                       H  
ATOM   1536 HG1  PRO A 104      14.259   9.060  17.898                       H  
ATOM   1537 HG2  PRO A 104      15.659   9.009  18.779                       H  
ATOM   1538 HD1  PRO A 104      13.834  10.965  19.489                       H  
ATOM   1539 HD2  PRO A 104      15.432  11.373  19.620                       H  
ATOM   1540 N    VAL A 105      13.211  11.838  14.895                       N  
ATOM   1541 CA   VAL A 105      12.165  11.516  13.931                       C  
ATOM   1542 C    VAL A 105      12.367  12.301  12.647                       C  
ATOM   1543 O    VAL A 105      12.647  13.507  12.678                       O  
ATOM   1544 CB   VAL A 105      10.754  11.852  14.489                       C  
ATOM   1545 CG1  VAL A 105      10.709  13.292  14.940                       C  
ATOM   1546 CG2  VAL A 105       9.694  11.612  13.430                       C  
ATOM   1547 HN   VAL A 105      13.372  12.813  15.147                       H  
ATOM   1548 HA   VAL A 105      12.211  10.426  13.699                       H  
ATOM   1549 HB   VAL A 105      10.546  11.193  15.364                       H  
ATOM   1550 1HG1 VAL A 105       9.697  13.533  15.340                       H  
ATOM   1551 2HG1 VAL A 105      11.017  13.994  14.130                       H  
ATOM   1552 3HG1 VAL A 105      11.516  13.526  15.673                       H  
ATOM   1553 1HG2 VAL A 105       8.682  11.853  13.830                       H  
ATOM   1554 2HG2 VAL A 105       9.743  10.576  13.022                       H  
ATOM   1555 3HG2 VAL A 105       9.912  12.171  12.490                       H  
ATOM   1556 N    ALA A 106      12.211  11.616  11.518                       N  
ATOM   1557 CA   ALA A 106      12.348  12.253  10.216                       C  
ATOM   1558 C    ALA A 106      11.363  11.626   9.244                       C  
ATOM   1559 O    ALA A 106      11.151  10.414   9.256                       O  
ATOM   1560 CB   ALA A 106      13.781  12.105   9.691                       C  
ATOM   1561 HN   ALA A 106      11.990  10.621  11.565                       H  
ATOM   1562 HA   ALA A 106      12.112  13.338  10.319                       H  
ATOM   1563 HB3  ALA A 106      14.531  12.490  10.421                       H  
ATOM   1564 HB1  ALA A 106      13.886  12.593   8.694                       H  
ATOM   1565 HB2  ALA A 106      14.104  11.038   9.666                       H  
ATOM   1566 N    LEU A 107      10.750  12.459   8.413                       N  
ATOM   1567 CA   LEU A 107       9.805  11.975   7.423                       C  
ATOM   1568 C    LEU A 107      10.513  11.882   6.078                       C  
ATOM   1569 O    LEU A 107      11.165  12.834   5.643                       O  
ATOM   1570 CB   LEU A 107       8.610  12.928   7.307                       C  
ATOM   1571 CG   LEU A 107       7.733  13.116   8.551                       C  
ATOM   1572 CD1  LEU A 107       6.678  14.174   8.278                       C  
ATOM   1573 CD2  LEU A 107       7.078  11.801   8.925                       C  
ATOM   1574 HN   LEU A 107      10.946  13.458   8.471                       H  
ATOM   1575 HA   LEU A 107       9.443  10.963   7.721                       H  
ATOM   1576 HB1  LEU A 107       7.971  12.616   6.448                       H  
ATOM   1577 HB2  LEU A 107       8.965  13.924   6.952                       H  
ATOM   1578 HG   LEU A 107       8.374  13.455   9.398                       H  
ATOM   1579 1HD1 LEU A 107       7.160  15.141   8.003                       H  
ATOM   1580 2HD1 LEU A 107       5.974  14.290   9.135                       H  
ATOM   1581 3HD1 LEU A 107       5.946  13.841   7.506                       H  
ATOM   1582 1HD2 LEU A 107       7.852  11.024   9.125                       H  
ATOM   1583 2HD2 LEU A 107       6.346  11.468   8.153                       H  
ATOM   1584 3HD2 LEU A 107       6.374  11.917   9.782                       H  
ATOM   1585 N    TYR A 108      10.413  10.725   5.433                       N  
ATOM   1586 CA   TYR A 108      11.024  10.545   4.123                       C  
ATOM   1587 C    TYR A 108       9.884  10.471   3.133                       C  
ATOM   1588 O    TYR A 108       9.210   9.449   3.002                       O  
ATOM   1589 CB   TYR A 108      11.886   9.284   4.086                       C  
ATOM   1590 CG   TYR A 108      13.207   9.483   4.787                       C  
ATOM   1591 CD1  TYR A 108      13.275   9.578   6.176                       C  
ATOM   1592 CD2  TYR A 108      14.385   9.633   4.061                       C  
ATOM   1593 CE1  TYR A 108      14.487   9.825   6.824                       C  
ATOM   1594 CE2  TYR A 108      15.598   9.882   4.698                       C  
ATOM   1595 CZ   TYR A 108      15.642   9.977   6.075                       C  
ATOM   1596 OH   TYR A 108      16.834  10.244   6.705                       O  
ATOM   1597 HN   TYR A 108       9.902   9.953   5.861                       H  
ATOM   1598 HA   TYR A 108      11.658  11.431   3.888                       H  
ATOM   1599 HB1  TYR A 108      11.337   8.406   4.499                       H  
ATOM   1600 HB2  TYR A 108      12.032   8.924   3.041                       H  
ATOM   1601 HD1  TYR A 108      12.356   9.456   6.773                       H  
ATOM   1602 HD2  TYR A 108      14.357   9.553   2.961                       H  
ATOM   1603 HE1  TYR A 108      14.524   9.898   7.924                       H  
ATOM   1604 HE2  TYR A 108      16.520  10.003   4.105                       H  
ATOM   1605 HH   TYR A 108      17.626  10.348   6.191                       H  
ATOM   1606 N    LEU A 109       9.674  11.589   2.449                       N  
ATOM   1607 CA   LEU A 109       8.589  11.735   1.497                       C  
ATOM   1608 C    LEU A 109       9.055  11.772   0.047                       C  
ATOM   1609 O    LEU A 109      10.129  12.285  -0.265                       O  
ATOM   1610 CB   LEU A 109       7.831  13.025   1.818                       C  
ATOM   1611 CG   LEU A 109       7.444  13.224   3.291                       C  
ATOM   1612 CD1  LEU A 109       6.890  14.625   3.491                       C  
ATOM   1613 CD2  LEU A 109       6.420  12.170   3.704                       C  
ATOM   1614 HN   LEU A 109      10.302  12.379   2.599                       H  
ATOM   1615 HA   LEU A 109       7.891  10.875   1.622                       H  
ATOM   1616 HB1  LEU A 109       6.925  13.103   1.173                       H  
ATOM   1617 HB2  LEU A 109       8.410  13.906   1.455                       H  
ATOM   1618 HG   LEU A 109       8.356  13.105   3.921                       H  
ATOM   1619 1HD1 LEU A 109       7.638  15.395   3.189                       H  
ATOM   1620 2HD1 LEU A 109       6.535  14.782   4.536                       H  
ATOM   1621 3HD1 LEU A 109       5.919  14.764   2.961                       H  
ATOM   1622 1HD2 LEU A 109       6.826  11.142   3.557                       H  
ATOM   1623 2HD2 LEU A 109       5.449  12.309   3.174                       H  
ATOM   1624 3HD2 LEU A 109       6.065  12.327   4.749                       H  
ATOM   1625 N    THR A 110       8.243  11.218  -0.842                       N  
ATOM   1626 CA   THR A 110       8.577  11.235  -2.257                       C  
ATOM   1627 C    THR A 110       7.290  11.470  -3.047                       C  
ATOM   1628 O    THR A 110       6.231  10.932  -2.713                       O  
ATOM   1629 CB   THR A 110       9.281   9.923  -2.696                       C  
ATOM   1630 OG1  THR A 110       9.872  10.115  -3.987                       O  
ATOM   1631 CG2  THR A 110       8.297   8.766  -2.759                       C  
ATOM   1632 HN   THR A 110       7.378  10.777  -0.531                       H  
ATOM   1633 HA   THR A 110       9.269  12.088  -2.447                       H  
ATOM   1634 HB   THR A 110      10.084   9.678  -1.962                       H  
ATOM   1635 HG1  THR A 110      10.487  10.838  -3.948                       H  
ATOM   1636 1HG2 THR A 110       7.837   8.617  -1.754                       H  
ATOM   1637 2HG2 THR A 110       8.766   7.834  -3.151                       H  
ATOM   1638 3HG2 THR A 110       7.531   8.906  -3.557                       H  
ATOM   1639 N    PRO A 111       7.360  12.301  -4.094                       N  
ATOM   1640 CA   PRO A 111       6.157  12.574  -4.887                       C  
ATOM   1641 C    PRO A 111       5.539  11.328  -5.515                       C  
ATOM   1642 O    PRO A 111       6.249  10.434  -5.985                       O  
ATOM   1643 CB   PRO A 111       6.656  13.558  -5.951                       C  
ATOM   1644 CG   PRO A 111       7.816  14.241  -5.282                       C  
ATOM   1645 CD   PRO A 111       8.506  13.087  -4.587                       C  
ATOM   1646 HA   PRO A 111       5.398  13.079  -4.245                       H  
ATOM   1647 HB1  PRO A 111       5.875  14.251  -6.341                       H  
ATOM   1648 HB2  PRO A 111       6.899  13.091  -6.934                       H  
ATOM   1649 HG1  PRO A 111       7.542  15.095  -4.619                       H  
ATOM   1650 HG2  PRO A 111       8.467  14.839  -5.962                       H  
ATOM   1651 HD1  PRO A 111       9.232  12.521  -5.217                       H  
ATOM   1652 HD2  PRO A 111       9.249  13.379  -3.809                       H  
ATOM   1653 N    VAL A 112       4.211  11.264  -5.514                       N  
ATOM   1654 CA   VAL A 112       3.536  10.142  -6.142                       C  
ATOM   1655 C    VAL A 112       3.651  10.394  -7.649                       C  
ATOM   1656 O    VAL A 112       3.942  11.517  -8.078                       O  
ATOM   1657 CB   VAL A 112       2.054  10.048  -5.705                       C  
ATOM   1658 CG1  VAL A 112       1.986   9.775  -4.212                       C  
ATOM   1659 CG2  VAL A 112       1.309  11.332  -6.035                       C  
ATOM   1660 HN   VAL A 112       3.666  12.004  -5.072                       H  
ATOM   1661 HA   VAL A 112       4.063   9.195  -5.880                       H  
ATOM   1662 HB   VAL A 112       1.571   9.202  -6.248                       H  
ATOM   1663 1HG1 VAL A 112       2.532   8.834  -3.970                       H  
ATOM   1664 2HG1 VAL A 112       0.936   9.756  -3.838                       H  
ATOM   1665 3HG1 VAL A 112       2.357  10.639  -3.612                       H  
ATOM   1666 1HG2 VAL A 112       1.359  11.532  -7.131                       H  
ATOM   1667 2HG2 VAL A 112       1.680  12.196  -5.435                       H  
ATOM   1668 3HG2 VAL A 112       0.259  11.313  -5.661                       H  
ATOM   1669 N    SER A 113       3.442   9.350  -8.442                       N  
ATOM   1670 CA   SER A 113       3.549   9.434  -9.897                       C  
ATOM   1671 C    SER A 113       2.819  10.607 -10.552                       C  
ATOM   1672 O    SER A 113       3.357  11.261 -11.445                       O  
ATOM   1673 CB   SER A 113       3.060   8.122 -10.520                       C  
ATOM   1674 OG   SER A 113       3.905   7.043 -10.151                       O  
ATOM   1675 HN   SER A 113       3.197   8.455  -8.019                       H  
ATOM   1676 HA   SER A 113       4.631   9.536 -10.145                       H  
ATOM   1677 HB1  SER A 113       2.956   8.205 -11.627                       H  
ATOM   1678 HB2  SER A 113       1.994   7.917 -10.266                       H  
ATOM   1679 HG   SER A 113       3.602   6.230 -10.537                       H  
ATOM   1680 N    SER A 114       1.599  10.871 -10.105                       N  
ATOM   1681 CA   SER A 114       0.786  11.945 -10.664                       C  
ATOM   1682 C    SER A 114       0.983  13.307 -10.004                       C  
ATOM   1683 O    SER A 114       0.267  14.260 -10.317                       O  
ATOM   1684 CB   SER A 114      -0.684  11.557 -10.567                       C  
ATOM   1685 OG   SER A 114      -1.011  11.252  -9.224                       O  
ATOM   1686 HN   SER A 114       1.217  10.306  -9.347                       H  
ATOM   1687 HA   SER A 114       1.045  12.046 -11.744                       H  
ATOM   1688 HB1  SER A 114      -1.353  12.340 -10.994                       H  
ATOM   1689 HB2  SER A 114      -0.945  10.725 -11.262                       H  
ATOM   1690 HG   SER A 114      -1.928  11.010  -9.164                       H  
ATOM   1691 N    ALA A 115       1.937  13.407  -9.085                       N  
ATOM   1692 CA   ALA A 115       2.188  14.679  -8.411                       C  
ATOM   1693 C    ALA A 115       2.697  15.708  -9.420                       C  
ATOM   1694 O    ALA A 115       3.500  15.385 -10.297                       O  
ATOM   1695 CB   ALA A 115       3.214  14.490  -7.295                       C  
ATOM   1696 HN   ALA A 115       2.499  12.589  -8.848                       H  
ATOM   1697 HA   ALA A 115       1.234  15.048  -7.967                       H  
ATOM   1698 HB1  ALA A 115       3.406  15.461  -6.781                       H  
ATOM   1699 HB2  ALA A 115       4.155  14.023  -7.669                       H  
ATOM   1700 HB3  ALA A 115       2.909  13.692  -6.579                       H  
ATOM   1701 N    GLY A 116       2.231  16.945  -9.298                       N  
ATOM   1702 CA   GLY A 116       2.670  17.978 -10.216                       C  
ATOM   1703 C    GLY A 116       2.265  19.361  -9.756                       C  
ATOM   1704 O    GLY A 116       1.208  19.528  -9.150                       O  
ATOM   1705 HN   GLY A 116       1.565  17.169  -8.559                       H  
ATOM   1706 HA1  GLY A 116       3.769  17.918 -10.395                       H  
ATOM   1707 HA2  GLY A 116       2.311  17.776 -11.252                       H  
ATOM   1708 N    GLY A 117       3.106  20.353 -10.038                       N  
ATOM   1709 CA   GLY A 117       2.800  21.720  -9.644                       C  
ATOM   1710 C    GLY A 117       3.121  21.975  -8.186                       C  
ATOM   1711 O    GLY A 117       4.043  21.374  -7.635                       O  
ATOM   1712 HN   GLY A 117       3.974  20.153 -10.535                       H  
ATOM   1713 HA1  GLY A 117       3.312  22.456 -10.306                       H  
ATOM   1714 HA2  GLY A 117       1.741  21.981  -9.877                       H  
ATOM   1715 N    VAL A 118       2.374  22.873  -7.554                       N  
ATOM   1716 CA   VAL A 118       2.602  23.166  -6.144                       C  
ATOM   1717 C    VAL A 118       2.018  21.993  -5.356                       C  
ATOM   1718 O    VAL A 118       0.810  21.936  -5.108                       O  
ATOM   1719 CB   VAL A 118       1.911  24.484  -5.734                       C  
ATOM   1720 CG1  VAL A 118       2.252  24.825  -4.286                       C  
ATOM   1721 CG2  VAL A 118       2.336  25.607  -6.676                       C  
ATOM   1722 HN   VAL A 118       1.635  23.362  -8.059                       H  
ATOM   1723 HA   VAL A 118       3.697  23.240  -5.949                       H  
ATOM   1724 HB   VAL A 118       0.807  24.348  -5.817                       H  
ATOM   1725 1HG1 VAL A 118       1.941  24.005  -3.598                       H  
ATOM   1726 2HG1 VAL A 118       1.816  25.805  -3.981                       H  
ATOM   1727 3HG1 VAL A 118       3.332  25.075  -4.166                       H  
ATOM   1728 2HG2 VAL A 118       3.416  25.857  -6.556                       H  
ATOM   1729 1HG2 VAL A 118       2.087  25.358  -7.734                       H  
ATOM   1730 3HG2 VAL A 118       1.900  26.587  -6.371                       H  
ATOM   1731 N    ALA A 119       2.884  21.056  -4.977                       N  
ATOM   1732 CA   ALA A 119       2.472  19.856  -4.252                       C  
ATOM   1733 C    ALA A 119       2.235  20.092  -2.766                       C  
ATOM   1734 O    ALA A 119       1.544  19.311  -2.102                       O  
ATOM   1735 CB   ALA A 119       3.506  18.756  -4.447                       C  
ATOM   1736 HN   ALA A 119       3.871  21.180  -5.201                       H  
ATOM   1737 HA   ALA A 119       1.513  19.503  -4.697                       H  
ATOM   1738 HB2  ALA A 119       4.531  19.088  -4.160                       H  
ATOM   1739 HB1  ALA A 119       3.192  17.840  -3.894                       H  
ATOM   1740 HB3  ALA A 119       3.700  18.549  -5.525                       H  
ATOM   1741 N    ILE A 120       2.831  21.166  -2.255                       N  
ATOM   1742 CA   ILE A 120       2.696  21.565  -0.859                       C  
ATOM   1743 C    ILE A 120       2.619  23.083  -0.847                       C  
ATOM   1744 O    ILE A 120       3.488  23.750  -1.405                       O  
ATOM   1745 CB   ILE A 120       3.907  21.126  -0.005                       C  
ATOM   1746 CG1  ILE A 120       3.981  19.597   0.047                       C  
ATOM   1747 CG2  ILE A 120       3.786  21.712   1.406                       C  
ATOM   1748 CD1  ILE A 120       5.169  19.063   0.823                       C  
ATOM   1749 HN   ILE A 120       3.410  21.738  -2.869                       H  
ATOM   1750 HA   ILE A 120       1.759  21.136  -0.433                       H  
ATOM   1751 HB   ILE A 120       4.839  21.515  -0.477                       H  
ATOM   1752 1HG1 ILE A 120       3.030  19.172   0.446                       H  
ATOM   1753 2HG1 ILE A 120       3.961  19.169  -0.982                       H  
ATOM   1754 1HG2 ILE A 120       3.732  22.825   1.368                       H  
ATOM   1755 2HG2 ILE A 120       4.609  21.361   2.071                       H  
ATOM   1756 3HG2 ILE A 120       2.924  21.276   1.962                       H  
ATOM   1757 1HD1 ILE A 120       5.223  17.950   0.861                       H  
ATOM   1758 2HD1 ILE A 120       5.189  19.491   1.852                       H  
ATOM   1759 3HD1 ILE A 120       6.120  19.488   0.424                       H  
ATOM   1760 N    LYS A 121       1.577  23.622  -0.219                       N  
ATOM   1761 CA   LYS A 121       1.383  25.069  -0.149                       C  
ATOM   1762 C    LYS A 121       2.050  25.696   1.068                       C  
ATOM   1763 O    LYS A 121       1.988  25.151   2.171                       O  
ATOM   1764 CB   LYS A 121      -0.109  25.418  -0.092                       C  
ATOM   1765 CG   LYS A 121      -0.941  24.964  -1.276                       C  
ATOM   1766 CD   LYS A 121      -2.342  25.545  -1.221                       C  
ATOM   1767 CE   LYS A 121      -3.337  24.707  -2.034                       C  
ATOM   1768 NZ   LYS A 121      -4.246  23.870  -1.174                       N  
ATOM   1769 HN   LYS A 121       0.895  23.008   0.226                       H  
ATOM   1770 HA   LYS A 121       1.819  25.529  -1.067                       H  
ATOM   1771 HB1  LYS A 121      -0.236  26.515   0.062                       H  
ATOM   1772 HB2  LYS A 121      -0.553  25.030   0.854                       H  
ATOM   1773 HG1  LYS A 121      -0.438  25.199  -2.243                       H  
ATOM   1774 HG2  LYS A 121      -0.962  23.852  -1.359                       H  
ATOM   1775 HD1  LYS A 121      -2.352  26.613  -1.542                       H  
ATOM   1776 HD2  LYS A 121      -2.686  25.677  -0.169                       H  
ATOM   1777 HE1  LYS A 121      -3.927  25.352  -2.726                       H  
ATOM   1778 HE2  LYS A 121      -2.805  24.075  -2.783                       H  
ATOM   1779 HZ3  LYS A 121      -3.706  23.280  -0.541                       H  
ATOM   1780 HZ1  LYS A 121      -4.908  23.313  -1.715                       H  
ATOM   1781 HZ2  LYS A 121      -4.733  24.448  -0.489                       H  
ATOM   1782 N    ALA A 122       2.666  26.856   0.864                       N  
ATOM   1783 CA   ALA A 122       3.310  27.583   1.952                       C  
ATOM   1784 C    ALA A 122       2.289  27.773   3.073                       C  
ATOM   1785 O    ALA A 122       1.105  28.021   2.811                       O  
ATOM   1786 CB   ALA A 122       3.797  28.949   1.452                       C  
ATOM   1787 HN   ALA A 122       2.689  27.248  -0.078                       H  
ATOM   1788 HA   ALA A 122       4.177  26.994   2.333                       H  
ATOM   1789 HB1  ALA A 122       4.542  28.810   0.634                       H  
ATOM   1790 HB2  ALA A 122       4.197  29.579   2.280                       H  
ATOM   1791 HB3  ALA A 122       2.952  29.607   1.141                       H  
ATOM   1792 N    GLY A 123       2.746  27.629   4.315                       N  
ATOM   1793 CA   GLY A 123       1.878  27.808   5.466                       C  
ATOM   1794 C    GLY A 123       0.913  26.687   5.811                       C  
ATOM   1795 O    GLY A 123       0.231  26.762   6.831                       O  
ATOM   1796 HN   GLY A 123       3.726  27.388   4.462                       H  
ATOM   1797 HA1  GLY A 123       1.307  28.759   5.350                       H  
ATOM   1798 HA2  GLY A 123       2.501  28.043   6.361                       H  
ATOM   1799 N    SER A 124       0.851  25.643   4.990                       N  
ATOM   1800 CA   SER A 124      -0.071  24.541   5.248                       C  
ATOM   1801 C    SER A 124       0.445  23.487   6.229                       C  
ATOM   1802 O    SER A 124       1.652  23.297   6.398                       O  
ATOM   1803 CB   SER A 124      -0.457  23.852   3.930                       C  
ATOM   1804 OG   SER A 124       0.656  23.208   3.334                       O  
ATOM   1805 HN   SER A 124       1.456  25.612   4.169                       H  
ATOM   1806 HA   SER A 124      -1.001  24.977   5.683                       H  
ATOM   1807 HB1  SER A 124      -1.308  23.146   4.073                       H  
ATOM   1808 HB2  SER A 124      -0.941  24.566   3.224                       H  
ATOM   1809 HG   SER A 124       0.417  22.782   2.519                       H  
ATOM   1810 N    LEU A 125      -0.495  22.806   6.876                       N  
ATOM   1811 CA   LEU A 125      -0.171  21.739   7.818                       C  
ATOM   1812 C    LEU A 125       0.184  20.514   6.975                       C  
ATOM   1813 O    LEU A 125      -0.597  20.113   6.105                       O  
ATOM   1814 CB   LEU A 125      -1.384  21.425   8.692                       C  
ATOM   1815 CG   LEU A 125      -1.251  20.233   9.648                       C  
ATOM   1816 CD1  LEU A 125      -0.229  20.548  10.728                       C  
ATOM   1817 CD2  LEU A 125      -2.614  19.931  10.274                       C  
ATOM   1818 HN   LEU A 125      -1.475  23.036   6.709                       H  
ATOM   1819 HA   LEU A 125       0.696  22.035   8.453                       H  
ATOM   1820 HB1  LEU A 125      -2.285  21.290   8.049                       H  
ATOM   1821 HB2  LEU A 125      -1.678  22.335   9.266                       H  
ATOM   1822 HG   LEU A 125      -0.909  19.341   9.072                       H  
ATOM   1823 1HD1 LEU A 125       0.764  20.768  10.272                       H  
ATOM   1824 2HD1 LEU A 125      -0.165  19.735  11.489                       H  
ATOM   1825 3HD1 LEU A 125      -0.571  21.373  11.395                       H  
ATOM   1826 1HD2 LEU A 125      -3.364  19.700   9.482                       H  
ATOM   1827 2HD2 LEU A 125      -2.956  20.756  10.941                       H  
ATOM   1828 3HD2 LEU A 125      -2.550  19.118  11.035                       H  
ATOM   1829 N    ILE A 126       1.356  19.928   7.213                       N  
ATOM   1830 CA   ILE A 126       1.763  18.759   6.440                       C  
ATOM   1831 C    ILE A 126       1.732  17.467   7.254                       C  
ATOM   1832 O    ILE A 126       1.648  16.374   6.687                       O  
ATOM   1833 CB   ILE A 126       3.191  18.922   5.833                       C  
ATOM   1834 CG1  ILE A 126       4.224  19.114   6.942                       C  
ATOM   1835 CG2  ILE A 126       3.216  20.093   4.862                       C  
ATOM   1836 CD1  ILE A 126       5.660  19.014   6.455                       C  
ATOM   1837 HN   ILE A 126       1.971  20.297   7.938                       H  
ATOM   1838 HA   ILE A 126       1.046  18.645   5.594                       H  
ATOM   1839 HB   ILE A 126       3.444  17.992   5.272                       H  
ATOM   1840 1HG1 ILE A 126       4.055  20.077   7.477                       H  
ATOM   1841 2HG1 ILE A 126       4.041  18.402   7.780                       H  
ATOM   1842 1HG2 ILE A 126       2.462  19.953   4.053                       H  
ATOM   1843 2HG2 ILE A 126       4.237  20.265   4.449                       H  
ATOM   1844 3HG2 ILE A 126       3.081  21.067   5.387                       H  
ATOM   1845 1HD1 ILE A 126       6.414  19.154   7.264                       H  
ATOM   1846 2HD1 ILE A 126       5.843  19.726   5.617                       H  
ATOM   1847 3HD1 ILE A 126       5.829  18.051   5.920                       H  
ATOM   1848 N    ALA A 127       1.794  17.588   8.576                       N  
ATOM   1849 CA   ALA A 127       1.782  16.411   9.430                       C  
ATOM   1850 C    ALA A 127       1.590  16.754  10.897                       C  
ATOM   1851 O    ALA A 127       1.836  17.880  11.330                       O  
ATOM   1852 CB   ALA A 127       3.090  15.632   9.256                       C  
ATOM   1853 HN   ALA A 127       1.851  18.516   8.996                       H  
ATOM   1854 HA   ALA A 127       0.939  15.755   9.111                       H  
ATOM   1855 HB2  ALA A 127       3.986  16.271   9.435                       H  
ATOM   1856 HB1  ALA A 127       3.081  14.730   9.911                       H  
ATOM   1857 HB3  ALA A 127       3.286  15.374   8.189                       H  
ATOM   1858 N    VAL A 128       1.128  15.769  11.654                       N  
ATOM   1859 CA   VAL A 128       0.950  15.912  13.090                       C  
ATOM   1860 C    VAL A 128       1.636  14.688  13.676                       C  
ATOM   1861 O    VAL A 128       1.278  13.547  13.359                       O  
ATOM   1862 CB   VAL A 128      -0.539  15.934  13.497                       C  
ATOM   1863 CG1  VAL A 128      -0.663  15.956  15.016                       C  
ATOM   1864 CG2  VAL A 128      -1.208  17.167  12.912                       C  
ATOM   1865 HN   VAL A 128       0.889  14.880  11.214                       H  
ATOM   1866 HA   VAL A 128       1.456  16.839  13.446                       H  
ATOM   1867 HB   VAL A 128      -1.041  15.021  13.101                       H  
ATOM   1868 3HG1 VAL A 128      -0.264  16.899  15.457                       H  
ATOM   1869 1HG1 VAL A 128      -0.172  15.051  15.445                       H  
ATOM   1870 2HG1 VAL A 128      -1.722  16.058  15.350                       H  
ATOM   1871 2HG2 VAL A 128      -0.809  18.110  13.353                       H  
ATOM   1872 1HG2 VAL A 128      -1.117  17.151  11.801                       H  
ATOM   1873 3HG2 VAL A 128      -2.267  17.269  13.246                       H  
ATOM   1874 N    LEU A 129       2.654  14.934  14.493                       N  
ATOM   1875 CA   LEU A 129       3.413  13.863  15.111                       C  
ATOM   1876 C    LEU A 129       3.194  13.908  16.615                       C  
ATOM   1877 O    LEU A 129       3.407  14.942  17.255                       O  
ATOM   1878 CB   LEU A 129       4.900  14.032  14.785                       C  
ATOM   1879 CG   LEU A 129       5.189  14.215  13.292                       C  
ATOM   1880 CD1  LEU A 129       6.661  14.555  13.091                       C  
ATOM   1881 CD2  LEU A 129       4.807  12.956  12.529                       C  
ATOM   1882 HN   LEU A 129       2.909  15.902  14.691                       H  
ATOM   1883 HA   LEU A 129       3.058  12.883  14.715                       H  
ATOM   1884 HB1  LEU A 129       5.339  14.870  15.375                       H  
ATOM   1885 HB2  LEU A 129       5.492  13.182  15.198                       H  
ATOM   1886 HG   LEU A 129       4.573  15.063  12.911                       H  
ATOM   1887 1HD1 LEU A 129       6.941  15.478  13.650                       H  
ATOM   1888 2HD1 LEU A 129       6.919  14.637  12.009                       H  
ATOM   1889 3HD1 LEU A 129       7.320  13.697  13.359                       H  
ATOM   1890 1HD2 LEU A 129       3.730  12.707  12.676                       H  
ATOM   1891 2HD2 LEU A 129       5.466  12.098  12.797                       H  
ATOM   1892 3HD2 LEU A 129       5.065  13.038  11.447                       H  
ATOM   1893 N    ILE A 130       2.757  12.787  17.177                       N  
ATOM   1894 CA   ILE A 130       2.497  12.725  18.607                       C  
ATOM   1895 C    ILE A 130       3.580  11.992  19.373                       C  
ATOM   1896 O    ILE A 130       3.816  10.800  19.165                       O  
ATOM   1897 CB   ILE A 130       1.154  12.035  18.910                       C  
ATOM   1898 CG1  ILE A 130       0.015  12.810  18.238                       C  
ATOM   1899 CG2  ILE A 130       0.964  11.930  20.425                       C  
ATOM   1900 CD1  ILE A 130      -1.361  12.231  18.485                       C  
ATOM   1901 HN   ILE A 130       2.602  11.960  16.600                       H  
ATOM   1902 HA   ILE A 130       2.445  13.769  18.995                       H  
ATOM   1903 HB   ILE A 130       1.181  11.005  18.484                       H  
ATOM   1904 1HG1 ILE A 130       0.205  12.911  17.144                       H  
ATOM   1905 2HG1 ILE A 130       0.045  13.884  18.536                       H  
ATOM   1906 1HG2 ILE A 130       1.793  11.366  20.914                       H  
ATOM   1907 2HG2 ILE A 130      -0.029  11.489  20.678                       H  
ATOM   1908 3HG2 ILE A 130       0.833  12.937  20.886                       H  
ATOM   1909 1HD1 ILE A 130      -2.190  12.795  17.996                       H  
ATOM   1910 2HD1 ILE A 130      -1.551  12.130  19.579                       H  
ATOM   1911 3HD1 ILE A 130      -1.391  11.157  18.187                       H  
ATOM   1912 N    LEU A 131       4.240  12.725  20.258                       N  
ATOM   1913 CA   LEU A 131       5.286  12.172  21.099                       C  
ATOM   1914 C    LEU A 131       4.583  11.766  22.391                       C  
ATOM   1915 O    LEU A 131       3.904  12.587  23.012                       O  
ATOM   1916 CB   LEU A 131       6.344  13.247  21.377                       C  
ATOM   1917 CG   LEU A 131       7.545  12.926  22.272                       C  
ATOM   1918 CD1  LEU A 131       8.620  13.982  22.055                       C  
ATOM   1919 CD2  LEU A 131       7.129  12.880  23.739                       C  
ATOM   1920 HN   LEU A 131       4.005  13.713  20.352                       H  
ATOM   1921 HA   LEU A 131       5.751  11.284  20.611                       H  
ATOM   1922 HB1  LEU A 131       5.831  14.149  21.785                       H  
ATOM   1923 HB2  LEU A 131       6.724  13.629  20.401                       H  
ATOM   1924 HG   LEU A 131       7.954  11.930  21.982                       H  
ATOM   1925 1HD1 LEU A 131       9.494  13.748  22.706                       H  
ATOM   1926 2HD1 LEU A 131       8.237  15.017  22.213                       H  
ATOM   1927 3HD1 LEU A 131       8.905  14.084  20.982                       H  
ATOM   1928 1HD2 LEU A 131       8.003  12.646  24.390                       H  
ATOM   1929 2HD2 LEU A 131       6.287  12.169  23.907                       H  
ATOM   1930 3HD2 LEU A 131       6.620  13.821  24.053                       H  
ATOM   1931 N    ARG A 132       4.715  10.501  22.779                       N  
ATOM   1932 CA   ARG A 132       4.084  10.021  24.003                       C  
ATOM   1933 C    ARG A 132       5.173   9.747  25.020                       C  
ATOM   1934 O    ARG A 132       6.130   9.025  24.734                       O  
ATOM   1935 CB   ARG A 132       3.283   8.746  23.737                       C  
ATOM   1936 CG   ARG A 132       2.553   8.213  24.962                       C  
ATOM   1937 CD   ARG A 132       1.868   6.899  24.632                       C  
ATOM   1938 NE   ARG A 132       1.165   6.323  25.773                       N  
ATOM   1939 CZ   ARG A 132       0.579   5.131  25.751                       C  
ATOM   1940 NH1  ARG A 132       0.622   4.398  24.647                       N  
ATOM   1941 NH2  ARG A 132      -0.051   4.674  26.822                       N  
ATOM   1942 HN   ARG A 132       5.266   9.857  22.212                       H  
ATOM   1943 HA   ARG A 132       3.401  10.809  24.398                       H  
ATOM   1944 HB1  ARG A 132       3.935   7.957  23.294                       H  
ATOM   1945 HB2  ARG A 132       2.572   8.898  22.891                       H  
ATOM   1946 HG1  ARG A 132       1.840   8.961  25.381                       H  
ATOM   1947 HG2  ARG A 132       3.230   8.120  25.843                       H  
ATOM   1948 HD2  ARG A 132       2.592   6.169  24.200                       H  
ATOM   1949 HD1  ARG A 132       1.184   7.014  23.759                       H  
ATOM   1950 HE   ARG A 132       1.121   6.866  26.636                       H  
ATOM   1951 1HH1 ARG A 132       1.107   4.750  23.822                       H  
ATOM   1952 2HH1 ARG A 132       0.172   3.483  24.630                       H  
ATOM   1953 1HH2 ARG A 132      -0.084   5.238  27.671                       H  
ATOM   1954 2HH2 ARG A 132      -0.501   3.759  26.805                       H  
ATOM   1955 N    GLN A 133       5.022  10.330  26.203                       N  
ATOM   1956 CA   GLN A 133       6.008  10.178  27.260                       C  
ATOM   1957 C    GLN A 133       5.470   9.525  28.528                       C  
ATOM   1958 O    GLN A 133       4.448   9.939  29.077                       O  
ATOM   1959 CB   GLN A 133       6.601  11.550  27.600                       C  
ATOM   1960 CG   GLN A 133       7.581  11.568  28.769                       C  
ATOM   1961 CD   GLN A 133       6.966  12.133  30.040                       C  
ATOM   1962 OE1  GLN A 133       6.232  13.118  29.997                       O  
ATOM   1963 NE2  GLN A 133       7.279  11.521  31.179                       N  
ATOM   1964 HN   GLN A 133       4.193  10.899  26.375                       H  
ATOM   1965 HA   GLN A 133       6.832   9.537  26.869                       H  
ATOM   1966 HB1  GLN A 133       5.783  12.287  27.776                       H  
ATOM   1967 HB2  GLN A 133       7.077  11.996  26.695                       H  
ATOM   1968 HG1  GLN A 133       8.515  12.113  28.500                       H  
ATOM   1969 HG2  GLN A 133       8.009  10.554  28.948                       H  
ATOM   1970 1HE2 GLN A 133       7.888  10.704  31.215                       H  
ATOM   1971 2HE2 GLN A 133       6.867  11.900  32.031                       H  
ATOM   1972 N    THR A 134       6.161   8.482  28.970                       N  
ATOM   1973 CA   THR A 134       5.809   7.789  30.198                       C  
ATOM   1974 C    THR A 134       7.118   7.627  30.964                       C  
ATOM   1975 O    THR A 134       8.156   8.150  30.539                       O  
ATOM   1976 CB   THR A 134       5.168   6.411  29.918                       C  
ATOM   1977 OG1  THR A 134       6.018   5.645  29.058                       O  
ATOM   1978 CG2  THR A 134       3.798   6.590  29.257                       C  
ATOM   1979 HN   THR A 134       6.964   8.157  28.431                       H  
ATOM   1980 HA   THR A 134       5.103   8.416  30.792                       H  
ATOM   1981 HB   THR A 134       5.039   5.866  30.882                       H  
ATOM   1982 HG1  THR A 134       5.624   4.798  28.886                       H  
ATOM   1983 1HG2 THR A 134       3.336   5.596  29.055                       H  
ATOM   1984 2HG2 THR A 134       3.858   7.216  28.337                       H  
ATOM   1985 3HG2 THR A 134       3.128   7.247  29.859                       H  
ATOM   1986 N    ASN A 135       7.083   6.924  32.089                       N  
ATOM   1987 CA   ASN A 135       8.294   6.728  32.877                       C  
ATOM   1988 C    ASN A 135       8.203   5.467  33.732                       C  
ATOM   1989 O    ASN A 135       7.226   4.724  33.654                       O  
ATOM   1990 CB   ASN A 135       8.531   7.939  33.783                       C  
ATOM   1991 CG   ASN A 135       7.390   8.163  34.761                       C  
ATOM   1992 OD1  ASN A 135       6.859   7.208  35.334                       O  
ATOM   1993 ND2  ASN A 135       7.017   9.426  34.969                       N  
ATOM   1994 HN   ASN A 135       6.202   6.518  32.405                       H  
ATOM   1995 HA   ASN A 135       9.160   6.627  32.182                       H  
ATOM   1996 HB1  ASN A 135       8.732   8.857  33.183                       H  
ATOM   1997 HB2  ASN A 135       9.507   7.857  34.316                       H  
ATOM   1998 1HD2 ASN A 135       6.251   9.576  35.626                       H  
ATOM   1999 2HD2 ASN A 135       7.456  10.215  34.495                       H  
ATOM   2000 N    ASN A 136       9.230   5.240  34.548                       N  
ATOM   2001 CA   ASN A 136       9.273   4.080  35.435                       C  
ATOM   2002 C    ASN A 136       9.071   4.558  36.871                       C  
ATOM   2003 O    ASN A 136       9.437   3.868  37.829                       O  
ATOM   2004 CB   ASN A 136      10.631   3.365  35.306                       C  
ATOM   2005 CG   ASN A 136      11.804   4.217  35.803                       C  
ATOM   2006 OD1  ASN A 136      11.669   5.423  36.017                       O  
ATOM   2007 ND2  ASN A 136      12.962   3.586  35.985                       N  
ATOM   2008 HN   ASN A 136      10.011   5.896  34.554                       H  
ATOM   2009 HA   ASN A 136       8.455   3.374  35.161                       H  
ATOM   2010 HB1  ASN A 136      10.803   3.022  34.259                       H  
ATOM   2011 HB2  ASN A 136      10.611   2.376  35.820                       H  
ATOM   2012 1HD2 ASN A 136      13.074   2.588  35.808                       H  
ATOM   2013 2HD2 ASN A 136      13.743   4.153  36.316                       H  
ATOM   2014 N    TYR A 137       8.456   5.731  37.008                       N  
ATOM   2015 CA   TYR A 137       8.239   6.349  38.312                       C  
ATOM   2016 C    TYR A 137       6.786   6.400  38.798                       C  
ATOM   2017 O    TYR A 137       6.499   6.034  39.941                       O  
ATOM   2018 CB   TYR A 137       8.812   7.760  38.274                       C  
ATOM   2019 CG   TYR A 137       8.792   8.494  39.593                       C  
ATOM   2020 CD1  TYR A 137       9.631   8.111  40.641                       C  
ATOM   2021 CD2  TYR A 137       7.968   9.603  39.780                       C  
ATOM   2022 CE1  TYR A 137       9.655   8.825  41.842                       C  
ATOM   2023 CE2  TYR A 137       7.981  10.322  40.975                       C  
ATOM   2024 CZ   TYR A 137       8.828   9.929  41.999                       C  
ATOM   2025 OH   TYR A 137       8.859  10.650  43.173                       O  
ATOM   2026 HN   TYR A 137       8.125   6.214  36.173                       H  
ATOM   2027 HA   TYR A 137       8.825   5.768  39.062                       H  
ATOM   2028 HB1  TYR A 137       8.297   8.363  37.490                       H  
ATOM   2029 HB2  TYR A 137       9.847   7.744  37.859                       H  
ATOM   2030 HD1  TYR A 137      10.285   7.231  40.519                       H  
ATOM   2031 HD2  TYR A 137       7.293   9.918  38.967                       H  
ATOM   2032 HE1  TYR A 137      10.326   8.514  42.660                       H  
ATOM   2033 HE2  TYR A 137       7.322  11.197  41.104                       H  
ATOM   2034 HH   TYR A 137       9.440  10.381  43.875                       H  
ATOM   2035 N    ASN A 138       5.877   6.866  37.946                       N  
ATOM   2036 CA   ASN A 138       4.463   6.968  38.315                       C  
ATOM   2037 C    ASN A 138       3.548   6.722  37.120                       C  
ATOM   2038 O    ASN A 138       3.987   6.187  36.106                       O  
ATOM   2039 CB   ASN A 138       4.176   8.341  38.953                       C  
ATOM   2040 CG   ASN A 138       4.521   9.506  38.037                       C  
ATOM   2041 OD1  ASN A 138       4.702  10.638  38.496                       O  
ATOM   2042 ND2  ASN A 138       4.604   9.240  36.742                       N  
ATOM   2043 HN   ASN A 138       6.171   7.159  37.014                       H  
ATOM   2044 HA   ASN A 138       4.250   6.183  39.078                       H  
ATOM   2045 HB1  ASN A 138       4.695   8.440  39.935                       H  
ATOM   2046 HB2  ASN A 138       3.118   8.406  39.298                       H  
ATOM   2047 1HD2 ASN A 138       4.454   8.305  36.363                       H  
ATOM   2048 2HD2 ASN A 138       4.835  10.021  36.128                       H  
ATOM   2049 N    SER A 139       2.280   7.115  37.239                       N  
ATOM   2050 CA   SER A 139       1.304   6.896  36.172                       C  
ATOM   2051 C    SER A 139       1.308   7.932  35.050                       C  
ATOM   2052 O    SER A 139       0.449   7.891  34.165                       O  
ATOM   2053 CB   SER A 139      -0.102   6.826  36.762                       C  
ATOM   2054 OG   SER A 139      -0.415   8.032  37.427                       O  
ATOM   2055 HN   SER A 139       1.983   7.581  38.096                       H  
ATOM   2056 HA   SER A 139       1.525   5.904  35.713                       H  
ATOM   2057 HB2  SER A 139      -0.864   6.566  35.991                       H  
ATOM   2058 HB1  SER A 139      -0.231   5.939  37.426                       H  
ATOM   2059 HG   SER A 139      -1.290   7.988  37.794                       H  
ATOM   2060 N    ASP A 140       2.264   8.856  35.071                       N  
ATOM   2061 CA   ASP A 140       2.322   9.883  34.033                       C  
ATOM   2062 C    ASP A 140       2.321   9.270  32.639                       C  
ATOM   2063 O    ASP A 140       3.129   8.401  32.336                       O  
ATOM   2064 CB   ASP A 140       3.571  10.745  34.194                       C  
ATOM   2065 CG   ASP A 140       3.471  11.718  35.354                       C  
ATOM   2066 OD1  ASP A 140       4.459  12.444  35.582                       O  
ATOM   2067 OD2  ASP A 140       2.420  11.762  36.034                       O  
ATOM   2068 HN   ASP A 140       2.961   8.848  35.816                       H  
ATOM   2069 HA   ASP A 140       1.425  10.538  34.132                       H  
ATOM   2070 HB1  ASP A 140       3.812  11.279  33.245                       H  
ATOM   2071 HB2  ASP A 140       4.484  10.111  34.283                       H  
ATOM   2072 N    ASP A 141       1.401   9.737  31.801                       N  
ATOM   2073 CA   ASP A 141       1.265   9.277  30.422                       C  
ATOM   2074 C    ASP A 141       0.805  10.527  29.670                       C  
ATOM   2075 O    ASP A 141      -0.392  10.823  29.600                       O  
ATOM   2076 CB   ASP A 141       0.207   8.171  30.342                       C  
ATOM   2077 CG   ASP A 141       0.239   7.425  29.025                       C  
ATOM   2078 OD1  ASP A 141       0.633   8.028  28.004                       O  
ATOM   2079 OD2  ASP A 141      -0.146   6.236  29.010                       O  
ATOM   2080 HN   ASP A 141       0.758  10.453  32.138                       H  
ATOM   2081 HA   ASP A 141       2.244   8.917  30.028                       H  
ATOM   2082 HB1  ASP A 141       0.298   7.468  31.202                       H  
ATOM   2083 HB2  ASP A 141      -0.811   8.576  30.547                       H  
ATOM   2084 N    PHE A 142       1.767  11.257  29.113                       N  
ATOM   2085 CA   PHE A 142       1.489  12.519  28.430                       C  
ATOM   2086 C    PHE A 142       1.749  12.539  26.932                       C  
ATOM   2087 O    PHE A 142       2.619  11.832  26.429                       O  
ATOM   2088 CB   PHE A 142       2.331  13.628  29.067                       C  
ATOM   2089 CG   PHE A 142       2.153  13.760  30.557                       C  
ATOM   2090 CD1  PHE A 142       3.266  13.820  31.395                       C  
ATOM   2091 CD2  PHE A 142       0.880  13.862  31.120                       C  
ATOM   2092 CE1  PHE A 142       3.120  13.982  32.780                       C  
ATOM   2093 CE2  PHE A 142       0.721  14.025  32.499                       C  
ATOM   2094 CZ   PHE A 142       1.849  14.084  33.331                       C  
ATOM   2095 HN   PHE A 142       2.730  10.925  29.164                       H  
ATOM   2096 HA   PHE A 142       0.415  12.768  28.594                       H  
ATOM   2097 HB1  PHE A 142       2.137  14.603  28.563                       H  
ATOM   2098 HB2  PHE A 142       3.408  13.494  28.813                       H  
ATOM   2099 HD1  PHE A 142       4.277  13.739  30.961                       H  
ATOM   2100 HD2  PHE A 142      -0.010  13.813  30.470                       H  
ATOM   2101 HE1  PHE A 142       4.011  14.028  33.429                       H  
ATOM   2102 HE2  PHE A 142      -0.290  14.107  32.932                       H  
ATOM   2103 HZ   PHE A 142       1.727  14.211  34.420                       H  
ATOM   2104 N    GLN A 143       1.004  13.384  26.229                       N  
ATOM   2105 CA   GLN A 143       1.171  13.527  24.791                       C  
ATOM   2106 C    GLN A 143       1.691  14.917  24.454                       C  
ATOM   2107 O    GLN A 143       1.163  15.927  24.933                       O  
ATOM   2108 CB   GLN A 143      -0.155  13.302  24.063                       C  
ATOM   2109 CG   GLN A 143      -0.670  11.871  24.118                       C  
ATOM   2110 CD   GLN A 143      -1.955  11.704  23.341                       C  
ATOM   2111 OE1  GLN A 143      -2.877  12.508  23.476                       O  
ATOM   2112 NE2  GLN A 143      -2.031  10.656  22.526                       N  
ATOM   2113 HN   GLN A 143       0.299  13.945  26.708                       H  
ATOM   2114 HA   GLN A 143       1.909  12.770  24.437                       H  
ATOM   2115 HB1  GLN A 143      -0.930  14.008  24.441                       H  
ATOM   2116 HB2  GLN A 143      -0.081  13.648  23.005                       H  
ATOM   2117 HG1  GLN A 143       0.107  11.147  23.777                       H  
ATOM   2118 HG2  GLN A 143      -0.785  11.522  25.171                       H  
ATOM   2119 1HE2 GLN A 143      -2.898  10.543  22.001                       H  
ATOM   2120 2HE2 GLN A 143      -1.267   9.990  22.414                       H  
ATOM   2121 N    PHE A 144       2.757  14.948  23.659                       N  
ATOM   2122 CA   PHE A 144       3.356  16.189  23.185                       C  
ATOM   2123 C    PHE A 144       3.032  16.181  21.688                       C  
ATOM   2124 O    PHE A 144       3.669  15.475  20.909                       O  
ATOM   2125 CB   PHE A 144       4.873  16.186  23.434                       C  
ATOM   2126 CG   PHE A 144       5.247  16.303  24.891                       C  
ATOM   2127 CD1  PHE A 144       5.016  15.250  25.774                       C  
ATOM   2128 CD2  PHE A 144       5.795  17.487  25.389                       C  
ATOM   2129 CE1  PHE A 144       5.321  15.372  27.132                       C  
ATOM   2130 CE2  PHE A 144       6.105  17.623  26.747                       C  
ATOM   2131 CZ   PHE A 144       5.866  16.562  27.619                       C  
ATOM   2132 HN   PHE A 144       3.174  14.064  23.368                       H  
ATOM   2133 HA   PHE A 144       2.881  17.066  23.682                       H  
ATOM   2134 HB1  PHE A 144       5.345  15.285  22.977                       H  
ATOM   2135 HB2  PHE A 144       5.372  16.982  22.834                       H  
ATOM   2136 HD1  PHE A 144       4.586  14.307  25.396                       H  
ATOM   2137 HD2  PHE A 144       5.986  18.328  24.701                       H  
ATOM   2138 HE1  PHE A 144       5.132  14.530  27.818                       H  
ATOM   2139 HE2  PHE A 144       6.536  18.565  27.125                       H  
ATOM   2140 HZ   PHE A 144       6.107  16.662  28.691                       H  
ATOM   2141 N    VAL A 145       2.008  16.943  21.310                       N  
ATOM   2142 CA   VAL A 145       1.547  17.008  19.930                       C  
ATOM   2143 C    VAL A 145       2.284  18.054  19.108                       C  
ATOM   2144 O    VAL A 145       2.236  19.249  19.409                       O  
ATOM   2145 CB   VAL A 145       0.020  17.300  19.884                       C  
ATOM   2146 CG1  VAL A 145      -0.468  17.311  18.440                       C  
ATOM   2147 CG2  VAL A 145      -0.729  16.253  20.696                       C  
ATOM   2148 HN   VAL A 145       1.528  17.503  22.014                       H  
ATOM   2149 HA   VAL A 145       1.723  16.012  19.460                       H  
ATOM   2150 HB   VAL A 145      -0.167  18.303  20.333                       H  
ATOM   2151 1HG1 VAL A 145      -1.563  17.520  18.407                       H  
ATOM   2152 2HG1 VAL A 145      -0.207  16.369  17.904                       H  
ATOM   2153 3HG1 VAL A 145       0.112  18.024  17.809                       H  
ATOM   2154 2HG2 VAL A 145      -0.347  16.181  21.741                       H  
ATOM   2155 3HG2 VAL A 145      -0.490  15.215  20.365                       H  
ATOM   2156 1HG2 VAL A 145      -1.824  16.462  20.663                       H  
ATOM   2157 N    TRP A 146       2.969  17.597  18.067                       N  
ATOM   2158 CA   TRP A 146       3.728  18.492  17.205                       C  
ATOM   2159 C    TRP A 146       3.043  18.680  15.861                       C  
ATOM   2160 O    TRP A 146       2.897  17.730  15.085                       O  
ATOM   2161 CB   TRP A 146       5.151  17.957  16.996                       C  
ATOM   2162 CG   TRP A 146       5.868  17.673  18.281                       C  
ATOM   2163 CD1  TRP A 146       6.008  16.458  18.895                       C  
ATOM   2164 CD2  TRP A 146       6.487  18.632  19.145                       C  
ATOM   2165 NE1  TRP A 146       6.673  16.603  20.089                       N  
ATOM   2166 CE2  TRP A 146       6.980  17.929  20.268                       C  
ATOM   2167 CE3  TRP A 146       6.671  20.023  19.083                       C  
ATOM   2168 CZ2  TRP A 146       7.646  18.567  21.322                       C  
ATOM   2169 CZ3  TRP A 146       7.332  20.658  20.128                       C  
ATOM   2170 CH2  TRP A 146       7.813  19.929  21.234                       C  
ATOM   2171 HN   TRP A 146       2.964  16.597  17.866                       H  
ATOM   2172 HA   TRP A 146       3.797  19.486  17.705                       H  
ATOM   2173 HB1  TRP A 146       5.144  17.057  16.338                       H  
ATOM   2174 HB2  TRP A 146       5.745  18.649  16.354                       H  
ATOM   2175 HD1  TRP A 146       5.640  15.500  18.490                       H  
ATOM   2176 HE1  TRP A 146       6.901  15.849  20.736                       H  
ATOM   2177 HE3  TRP A 146       6.298  20.601  18.221                       H  
ATOM   2178 HZ2  TRP A 146       8.022  17.999  22.189                       H  
ATOM   2179 HZ3  TRP A 146       7.482  21.750  20.091                       H  
ATOM   2180 HH2  TRP A 146       8.335  20.462  22.046                       H  
ATOM   2181 N    ASN A 147       2.616  19.910  15.595                       N  
ATOM   2182 CA   ASN A 147       1.948  20.231  14.343                       C  
ATOM   2183 C    ASN A 147       2.993  20.800  13.394                       C  
ATOM   2184 O    ASN A 147       3.517  21.889  13.613                       O  
ATOM   2185 CB   ASN A 147       0.820  21.232  14.593                       C  
ATOM   2186 CG   ASN A 147      -0.193  20.718  15.603                       C  
ATOM   2187 OD1  ASN A 147      -0.682  19.599  15.484                       O  
ATOM   2188 ND2  ASN A 147      -0.509  21.535  16.603                       N  
ATOM   2189 HN   ASN A 147       2.760  20.647  16.285                       H  
ATOM   2190 HA   ASN A 147       1.522  19.299  13.904                       H  
ATOM   2191 HB1  ASN A 147       0.324  21.526  13.639                       H  
ATOM   2192 HB2  ASN A 147       1.224  22.226  14.897                       H  
ATOM   2193 1HD2 ASN A 147      -1.189  21.190  17.281                       H  
ATOM   2194 2HD2 ASN A 147      -0.102  22.465  16.702                       H  
ATOM   2195 N    ILE A 148       3.290  20.046  12.342                       N  
ATOM   2196 CA   ILE A 148       4.310  20.434  11.376                       C  
ATOM   2197 C    ILE A 148       3.757  21.241  10.208                       C  
ATOM   2198 O    ILE A 148       2.944  20.749   9.420                       O  
ATOM   2199 CB   ILE A 148       5.039  19.187  10.825                       C  
ATOM   2200 CG1  ILE A 148       5.332  18.202  11.968                       C  
ATOM   2201 CG2  ILE A 148       6.334  19.602  10.146                       C  
ATOM   2202 CD1  ILE A 148       6.098  18.802  13.140                       C  
ATOM   2203 HN   ILE A 148       2.789  19.168  12.206                       H  
ATOM   2204 HA   ILE A 148       5.061  21.066  11.905                       H  
ATOM   2205 HB   ILE A 148       4.382  18.686  10.076                       H  
ATOM   2206 1HG1 ILE A 148       5.862  17.302  11.578                       H  
ATOM   2207 2HG1 ILE A 148       4.387  17.729  12.324                       H  
ATOM   2208 1HG2 ILE A 148       6.121  20.317   9.317                       H  
ATOM   2209 2HG2 ILE A 148       6.922  18.722   9.797                       H  
ATOM   2210 3HG2 ILE A 148       7.072  20.015  10.873                       H  
ATOM   2211 1HD1 ILE A 148       6.311  18.087  13.969                       H  
ATOM   2212 2HD1 ILE A 148       5.568  19.702  13.530                       H  
ATOM   2213 3HD1 ILE A 148       7.043  19.275  12.784                       H  
ATOM   2214 N    TYR A 149       4.221  22.481  10.101                       N  
ATOM   2215 CA   TYR A 149       3.793  23.391   9.048                       C  
ATOM   2216 C    TYR A 149       4.901  23.724   8.060                       C  
ATOM   2217 O    TYR A 149       6.055  23.921   8.444                       O  
ATOM   2218 CB   TYR A 149       3.280  24.688   9.662                       C  
ATOM   2219 CG   TYR A 149       1.900  24.571  10.245                       C  
ATOM   2220 CD1  TYR A 149       1.711  24.237  11.584                       C  
ATOM   2221 CD2  TYR A 149       0.778  24.777   9.448                       C  
ATOM   2222 CE1  TYR A 149       0.427  24.115  12.121                       C  
ATOM   2223 CE2  TYR A 149      -0.507  24.656   9.966                       C  
ATOM   2224 CZ   TYR A 149      -0.674  24.326  11.304                       C  
ATOM   2225 OH   TYR A 149      -1.948  24.219  11.813                       O  
ATOM   2226 HN   TYR A 149       4.904  22.809  10.784                       H  
ATOM   2227 HA   TYR A 149       2.956  22.912   8.489                       H  
ATOM   2228 HB1  TYR A 149       3.998  25.076  10.422                       H  
ATOM   2229 HB2  TYR A 149       3.326  25.520   8.922                       H  
ATOM   2230 HD1  TYR A 149       2.588  24.066  12.230                       H  
ATOM   2231 HD2  TYR A 149       0.910  25.041   8.385                       H  
ATOM   2232 HE1  TYR A 149       0.290  23.854  13.184                       H  
ATOM   2233 HE2  TYR A 149      -1.385  24.821   9.320                       H  
ATOM   2234 HH   TYR A 149      -2.062  23.993  12.729                       H  
ATOM   2235 N    ALA A 150       4.534  23.800   6.784                       N  
ATOM   2236 CA   ALA A 150       5.485  24.135   5.731                       C  
ATOM   2237 C    ALA A 150       5.648  25.653   5.632                       C  
ATOM   2238 O    ALA A 150       4.665  26.395   5.625                       O  
ATOM   2239 CB   ALA A 150       4.998  23.573   4.395                       C  
ATOM   2240 HN   ALA A 150       3.561  23.619   6.535                       H  
ATOM   2241 HA   ALA A 150       6.473  23.680   5.977                       H  
ATOM   2242 HB1  ALA A 150       5.725  23.829   3.590                       H  
ATOM   2243 HB2  ALA A 150       3.964  23.912   4.150                       H  
ATOM   2244 HB3  ALA A 150       4.801  22.477   4.448                       H  
ATOM   2245 N    ASN A 151       6.892  26.118   5.558                       N  
ATOM   2246 CA   ASN A 151       7.148  27.549   5.441                       C  
ATOM   2247 C    ASN A 151       7.033  28.050   4.002                       C  
ATOM   2248 O    ASN A 151       6.845  29.244   3.772                       O  
ATOM   2249 CB   ASN A 151       8.549  27.896   5.953                       C  
ATOM   2250 CG   ASN A 151       8.601  28.047   7.453                       C  
ATOM   2251 OD1  ASN A 151       7.588  28.338   8.094                       O  
ATOM   2252 ND2  ASN A 151       9.789  27.875   8.026                       N  
ATOM   2253 HN   ASN A 151       7.676  25.466   5.583                       H  
ATOM   2254 HA   ASN A 151       6.400  28.093   6.064                       H  
ATOM   2255 HB2  ASN A 151       9.299  27.151   5.600                       H  
ATOM   2256 HB1  ASN A 151       8.946  28.806   5.446                       H  
ATOM   2257 1HD2 ASN A 151      10.627  27.634   7.496                       H  
ATOM   2258 2HD2 ASN A 151       9.824  27.977   9.040                       H  
ATOM   2259 N    ASN A 152       7.129  27.145   3.034                       N  
ATOM   2260 CA   ASN A 152       7.091  27.550   1.636                       C  
ATOM   2261 C    ASN A 152       6.460  26.519   0.719                       C  
ATOM   2262 O    ASN A 152       6.259  25.367   1.105                       O  
ATOM   2263 CB   ASN A 152       8.521  27.805   1.151                       C  
ATOM   2264 CG   ASN A 152       9.420  26.594   1.348                       C  
ATOM   2265 OD1  ASN A 152       9.853  26.306   2.461                       O  
ATOM   2266 ND2  ASN A 152       9.686  25.868   0.271                       N  
ATOM   2267 HN   ASN A 152       7.230  26.158   3.272                       H  
ATOM   2268 HA   ASN A 152       6.513  28.500   1.556                       H  
ATOM   2269 HB1  ASN A 152       8.532  28.147   0.090                       H  
ATOM   2270 HB2  ASN A 152       8.955  28.712   1.634                       H  
ATOM   2271 1HD2 ASN A 152       9.326  26.107  -0.653                       H  
ATOM   2272 2HD2 ASN A 152      10.289  25.056   0.403                       H  
ATOM   2273 N    ASP A 153       6.162  26.946  -0.507                       N  
ATOM   2274 CA   ASP A 153       5.595  26.049  -1.509                       C  
ATOM   2275 C    ASP A 153       6.675  25.057  -1.925                       C  
ATOM   2276 O    ASP A 153       7.869  25.378  -1.909                       O  
ATOM   2277 CB   ASP A 153       5.177  26.801  -2.780                       C  
ATOM   2278 CG   ASP A 153       3.996  27.726  -2.574                       C  
ATOM   2279 OD1  ASP A 153       3.150  27.457  -1.697                       O  
ATOM   2280 OD2  ASP A 153       3.906  28.722  -3.327                       O  
ATOM   2281 HN   ASP A 153       6.334  27.921  -0.751                       H  
ATOM   2282 HA   ASP A 153       4.720  25.505  -1.083                       H  
ATOM   2283 HB1  ASP A 153       6.042  27.356  -3.213                       H  
ATOM   2284 HB2  ASP A 153       4.979  26.087  -3.613                       H  
ATOM   2285 N    VAL A 154       6.248  23.853  -2.291                       N  
ATOM   2286 CA   VAL A 154       7.155  22.828  -2.789                       C  
ATOM   2287 C    VAL A 154       6.593  22.499  -4.169                       C  
ATOM   2288 O    VAL A 154       5.421  22.112  -4.305                       O  
ATOM   2289 CB   VAL A 154       7.161  21.559  -1.905                       C  
ATOM   2290 CG1  VAL A 154       7.954  20.452  -2.592                       C  
ATOM   2291 CG2  VAL A 154       7.778  21.874  -0.551                       C  
ATOM   2292 HN   VAL A 154       5.253  23.640  -2.221                       H  
ATOM   2293 HA   VAL A 154       8.188  23.239  -2.881                       H  
ATOM   2294 HB   VAL A 154       6.111  21.215  -1.755                       H  
ATOM   2295 1HG1 VAL A 154       7.502  20.221  -3.585                       H  
ATOM   2296 2HG1 VAL A 154       8.045  19.544  -1.952                       H  
ATOM   2297 3HG1 VAL A 154       9.037  20.702  -2.674                       H  
ATOM   2298 1HG2 VAL A 154       7.198  22.683  -0.049                       H  
ATOM   2299 2HG2 VAL A 154       8.861  22.124  -0.633                       H  
ATOM   2300 3HG2 VAL A 154       7.869  20.966   0.089                       H  
ATOM   2301 N    VAL A 155       7.422  22.682  -5.191                       N  
ATOM   2302 CA   VAL A 155       7.005  22.436  -6.562                       C  
ATOM   2303 C    VAL A 155       7.549  21.139  -7.140                       C  
ATOM   2304 O    VAL A 155       8.739  20.821  -7.005                       O  
ATOM   2305 CB   VAL A 155       7.434  23.608  -7.487                       C  
ATOM   2306 CG1  VAL A 155       7.147  23.269  -8.950                       C  
ATOM   2307 CG2  VAL A 155       6.695  24.877  -7.088                       C  
ATOM   2308 HN   VAL A 155       8.373  23.003  -5.010                       H  
ATOM   2309 HA   VAL A 155       5.892  22.378  -6.577                       H  
ATOM   2310 HB   VAL A 155       8.529  23.778  -7.366                       H  
ATOM   2311 1HG1 VAL A 155       7.688  22.339  -9.242                       H  
ATOM   2312 2HG1 VAL A 155       7.384  24.121  -9.629                       H  
ATOM   2313 3HG1 VAL A 155       6.053  23.196  -9.154                       H  
ATOM   2314 1HG2 VAL A 155       6.904  25.124  -6.021                       H  
ATOM   2315 2HG2 VAL A 155       5.601  24.804  -7.292                       H  
ATOM   2316 3HG2 VAL A 155       6.932  25.729  -7.767                       H  
ATOM   2317 N    VAL A 156       6.658  20.388  -7.775                       N  
ATOM   2318 CA   VAL A 156       7.034  19.145  -8.423                       C  
ATOM   2319 C    VAL A 156       6.912  19.404  -9.923                       C  
ATOM   2320 O    VAL A 156       5.809  19.534 -10.454                       O  
ATOM   2321 CB   VAL A 156       6.104  17.977  -8.006                       C  
ATOM   2322 CG1  VAL A 156       6.479  16.710  -8.770                       C  
ATOM   2323 CG2  VAL A 156       6.225  17.734  -6.512                       C  
ATOM   2324 HN   VAL A 156       5.685  20.692  -7.808                       H  
ATOM   2325 HA   VAL A 156       8.090  18.893  -8.170                       H  
ATOM   2326 HB   VAL A 156       5.049  18.248  -8.246                       H  
ATOM   2327 1HG1 VAL A 156       6.390  16.888  -9.867                       H  
ATOM   2328 2HG1 VAL A 156       5.881  15.829  -8.439                       H  
ATOM   2329 3HG1 VAL A 156       7.490  16.334  -8.487                       H  
ATOM   2330 1HG2 VAL A 156       5.951  18.660  -5.954                       H  
ATOM   2331 2HG2 VAL A 156       7.236  17.358  -6.229                       H  
ATOM   2332 3HG2 VAL A 156       5.627  16.853  -6.181                       H  
ATOM   2333 N    PRO A 157       8.054  19.509 -10.621                       N  
ATOM   2334 CA   PRO A 157       8.060  19.760 -12.068                       C  
ATOM   2335 C    PRO A 157       7.168  18.789 -12.839                       C  
ATOM   2336 O    PRO A 157       7.061  17.616 -12.480                       O  
ATOM   2337 CB   PRO A 157       9.537  19.606 -12.437                       C  
ATOM   2338 CG   PRO A 157      10.241  20.069 -11.191                       C  
ATOM   2339 CD   PRO A 157       9.427  19.421 -10.091                       C  
ATOM   2340 HA   PRO A 157       7.732  20.807 -12.267                       H  
ATOM   2341 HB1  PRO A 157       9.843  20.135 -13.370                       H  
ATOM   2342 HB2  PRO A 157       9.827  18.588 -12.786                       H  
ATOM   2343 HG1  PRO A 157      10.354  21.175 -11.101                       H  
ATOM   2344 HG2  PRO A 157      11.333  19.845 -11.159                       H  
ATOM   2345 HD1  PRO A 157       9.756  18.394  -9.806                       H  
ATOM   2346 HD2  PRO A 157       9.569  19.865  -9.078                       H  
ATOM   2347 N    THR A 158       6.524  19.281 -13.893                       N  
ATOM   2348 CA   THR A 158       5.659  18.440 -14.715                       C  
ATOM   2349 C    THR A 158       6.162  18.383 -16.161                       C  
ATOM   2350 O    THR A 158       7.154  19.081 -16.469                       O  
ATOM   2351 CB   THR A 158       4.202  18.958 -14.712                       C  
ATOM   2352 OG1  THR A 158       4.175  20.324 -15.150                       O  
ATOM   2353 CG2  THR A 158       3.608  18.865 -13.316                       C  
ATOM   2354 OXT  THR A 158       5.558  17.641 -16.968                       O  
ATOM   2355 HN   THR A 158       6.637  20.266 -14.132                       H  
ATOM   2356 HA   THR A 158       5.668  17.407 -14.296                       H  
ATOM   2357 HB   THR A 158       3.593  18.338 -15.410                       H  
ATOM   2358 HG1  THR A 158       3.280  20.642 -15.148                       H  
ATOM   2359 1HG2 THR A 158       2.557  19.239 -13.314                       H  
ATOM   2360 2HG2 THR A 158       4.237  19.392 -12.561                       H  
ATOM   2361 3HG2 THR A 158       3.682  17.833 -12.902                       H  
ATOM   2362 C3'  DEG A1159       9.028  13.717  40.042                       C  
ATOM   2363 C4'  DEG A1159       9.353  13.793  41.519                       C  
ATOM   2364 C1'  DEG A1159       8.873  15.599  38.174                       C  
ATOM   2365 C2'  DEG A1159       9.657  14.536  38.924                       C  
ATOM   2366 H3'  DEG A1159       7.960  13.927  39.978                       H  
ATOM   2367 'H3' DEG A1159       9.150  12.672  39.758                       H  
ATOM   2368 H1'  DEG A1159       8.192  16.102  38.860                       H  
ATOM   2369 'H1' DEG A1159       9.563  16.326  37.745                       H  
ATOM   2370 H2'  DEG A1159       9.997  13.821  38.175                       H  
ATOM   2371 'H2' DEG A1159      10.543  15.019  39.336                       H  
ATOM   2372 1H4' DEG A1159       8.734  13.081  42.065                       H  
ATOM   2373 2H4' DEG A1159      10.405  13.552  41.672                       H  
ATOM   2374 3H4' DEG A1159       9.153  14.801  41.884                       H  
ATOM   2375 C2   DEG A1159       7.214  14.873  34.813                       C  
ATOM   2376 O2   DEG A1159       7.411  15.380  33.504                       O  
ATOM   2377 C3   DEG A1159       7.368  13.296  34.758                       C  
ATOM   2378 O3   DEG A1159       6.380  12.757  33.874                       O  
ATOM   2379 C4   DEG A1159       8.766  12.925  34.233                       C  
ATOM   2380 O4   DEG A1159       8.919  11.486  34.185                       O  
ATOM   2381 C5   DEG A1159       9.851  13.519  35.197                       C  
ATOM   2382 O5   DEG A1159       9.681  15.002  35.281                       O  
ATOM   2383 C6   DEG A1159      11.262  13.209  34.710                       C  
ATOM   2384 O6   DEG A1159      11.515  13.785  33.446                       O  
ATOM   2385 O1   DEG A1159       8.112  14.964  37.110                       O  
ATOM   2386 C1   DEG A1159       8.335  15.459  35.776                       C  
ATOM   2387 H2   DEG A1159       6.200  15.150  35.186                       H  
ATOM   2388 H2   DEG A1159       6.741  15.030  32.929                       H  
ATOM   2389 H3   DEG A1159       7.227  12.871  35.779                       H  
ATOM   2390 H3   DEG A1159       6.472  11.812  33.841                       H  
ATOM   2391 H4   DEG A1159       8.904  13.348  33.211                       H  
ATOM   2392 H4   DEG A1159       9.782  11.257  33.861                       H  
ATOM   2393 H5   DEG A1159       9.713  13.080  36.213                       H  
ATOM   2394 H61  DEG A1159      11.458  12.111  34.704                       H  
ATOM   2395 H62  DEG A1159      12.028  13.518  35.459                       H  
ATOM   2396 H6   DEG A1159      12.394  13.592  33.143                       H  
ATOM   2397 H1   DEG A1159       8.290  16.573  35.774                       H  
ATOM   2398 O    HOH A2255       6.099  15.536  31.139                       O  
ATOM   2399 O    HOH A2269       3.923  15.139  36.215                       O  
ATOM   2400 O    HOH A2271       5.304  13.699  38.184                       O  
ATOM   2401 O    HOH A2302       5.401  16.184  38.260                       O  
TER    2402      HOH A2302                                                      
CONECT    1    2   12   13   14                                                 
CONECT    2    1    3    5   15                                                 
CONECT    3    2    4   23                                                      
CONECT    4    3                                                                
CONECT    5    2    6   16   17                                                 
CONECT    6    5    7    8                                                      
CONECT    7    6    9   18                                                      
CONECT    8    6   10   19                                                      
CONECT    9    7   11   20                                                      
CONECT   10    8   11   21                                                      
CONECT   11    9   10   22                                                      
CONECT   12    1                                                                
CONECT   13    1                                                                
CONECT   14    1                                                                
CONECT   15    2                                                                
CONECT   16    5                                                                
CONECT   17    5                                                                
CONECT   18    7                                                                
CONECT   19    8                                                                
CONECT   20    9                                                                
CONECT   21   10                                                                
CONECT   22   11                                                                
CONECT   23    3   24   28                                                      
CONECT   24   23   25   27   29                                                 
CONECT   25   24   26   33                                                      
CONECT   26   25                                                                
CONECT   27   24   30   31   32                                                 
CONECT   28   23                                                                
CONECT   29   24                                                                
CONECT   30   27                                                                
CONECT   31   27                                                                
CONECT   32   27                                                                
CONECT   33   25   34   39                                                      
CONECT   34   33   35   37   40                                                 
CONECT   35   34   36   43                                                      
CONECT   36   35                                                                
CONECT   37   34   38   41   42                                                 
CONECT   38   37  620                                                           
CONECT   39   33                                                                
CONECT   40   34                                                                
CONECT   41   37                                                                
CONECT   42   37                                                                
CONECT   43   35   44   52                                                      
CONECT   44   43   45   47   53                                                 
CONECT   45   44   46   65                                                      
CONECT   46   45                                                                
CONECT   47   44   48   54   55                                                 
CONECT   48   47   49   56   57                                                 
CONECT   49   48   50   58   59                                                 
CONECT   50   49   51   60   61                                                 
CONECT   51   50   62   63   64                                                 
CONECT   52   43                                                                
CONECT   53   44                                                                
CONECT   54   47                                                                
CONECT   55   47                                                                
CONECT   56   48                                                                
CONECT   57   48                                                                
CONECT   58   49                                                                
CONECT   59   49                                                                
CONECT   60   50                                                                
CONECT   61   50                                                                
CONECT   62   51                                                                
CONECT   63   51                                                                
CONECT   64   51                                                                
CONECT   65   45   66   72                                                      
CONECT   66   65   67   69   73                                                 
CONECT   67   66   68   79                                                      
CONECT   68   67                                                                
CONECT   69   66   70   71   74                                                 
CONECT   70   69   75                                                           
CONECT   71   69   76   77   78                                                 
CONECT   72   65                                                                
CONECT   73   66                                                                
CONECT   74   69                                                                
CONECT   75   70                                                                
CONECT   76   71                                                                
CONECT   77   71                                                                
CONECT   78   71                                                                
CONECT   79   67   80   84                                                      
CONECT   80   79   81   83   85                                                 
CONECT   81   80   82   89                                                      
CONECT   82   81                                                                
CONECT   83   80   86   87   88                                                 
CONECT   84   79                                                                
CONECT   85   80                                                                
CONECT   86   83                                                                
CONECT   87   83                                                                
CONECT   88   83                                                                
CONECT   89   81   90   97                                                      
CONECT   90   89   91   93   98                                                 
CONECT   91   90   92  103                                                      
CONECT   92   91                                                                
CONECT   93   90   94   99  100                                                 
CONECT   94   93   95   96                                                      
CONECT   95   94                                                                
CONECT   96   94  101  102                                                      
CONECT   97   89                                                                
CONECT   98   90                                                                
CONECT   99   93                                                                
CONECT  100   93                                                                
CONECT  101   96                                                                
CONECT  102   96                                                                
CONECT  103   91  104  107                                                      
CONECT  104  103  105  108  109                                                 
CONECT  105  104  106  110                                                      
CONECT  106  105                                                                
CONECT  107  103                                                                
CONECT  108  104                                                                
CONECT  109  104                                                                
CONECT  110  105  111  117                                                      
CONECT  111  110  112  114  118                                                 
CONECT  112  111  113  124                                                      
CONECT  113  112                                                                
CONECT  114  111  115  116  119                                                 
CONECT  115  114  120                                                           
CONECT  116  114  121  122  123                                                 
CONECT  117  110                                                                
CONECT  118  111                                                                
CONECT  119  114                                                                
CONECT  120  115                                                                
CONECT  121  116                                                                
CONECT  122  116                                                                
CONECT  123  116                                                                
CONECT  124  112  125  129                                                      
CONECT  125  124  126  128  130                                                 
CONECT  126  125  127  134                                                      
CONECT  127  126                                                                
CONECT  128  125  131  132  133                                                 
CONECT  129  124                                                                
CONECT  130  125                                                                
CONECT  131  128                                                                
CONECT  132  128                                                                
CONECT  133  128                                                                
CONECT  134  126  135  142                                                      
CONECT  135  134  136  138  143                                                 
CONECT  136  135  137  153                                                      
CONECT  137  136                                                                
CONECT  138  135  139  140  144                                                 
CONECT  139  138  141  145  146                                                 
CONECT  140  138  147  148  149                                                 
CONECT  141  139  150  151  152                                                 
CONECT  142  134                                                                
CONECT  143  135                                                                
CONECT  144  138                                                                
CONECT  145  139                                                                
CONECT  146  139                                                                
CONECT  147  140                                                                
CONECT  148  140                                                                
CONECT  149  140                                                                
CONECT  150  141                                                                
CONECT  151  141                                                                
CONECT  152  141                                                                
CONECT  153  136  154  159                                                      
CONECT  154  153  155  157  160                                                 
CONECT  155  154  156  167                                                      
CONECT  156  155                                                                
CONECT  157  154  158  161  162                                                 
CONECT  158  157  159  163  164                                                 
CONECT  159  153  158  165  166                                                 
CONECT  160  154                                                                
CONECT  161  157                                                                
CONECT  162  157                                                                
CONECT  163  158                                                                
CONECT  164  158                                                                
CONECT  165  159                                                                
CONECT  166  159                                                                
CONECT  167  155  168  175                                                      
CONECT  168  167  169  171  176                                                 
CONECT  169  168  170  186                                                      
CONECT  170  169                                                                
CONECT  171  168  172  173  177                                                 
CONECT  172  171  174  178  179                                                 
CONECT  173  171  180  181  182                                                 
CONECT  174  172  183  184  185                                                 
CONECT  175  167                                                                
CONECT  176  168                                                                
CONECT  177  171                                                                
CONECT  178  172                                                                
CONECT  179  172                                                                
CONECT  180  173                                                                
CONECT  181  173                                                                
CONECT  182  173                                                                
CONECT  183  174                                                                
CONECT  184  174                                                                
CONECT  185  174                                                                
CONECT  186  169  187  190                                                      
CONECT  187  186  188  191  192                                                 
CONECT  188  187  189  193                                                      
CONECT  189  188                                                                
CONECT  190  186                                                                
CONECT  191  187                                                                
CONECT  192  187                                                                
CONECT  193  188  194  197                                                      
CONECT  194  193  195  198  199                                                 
CONECT  195  194  196  200                                                      
CONECT  196  195                                                                
CONECT  197  193                                                                
CONECT  198  194                                                                
CONECT  199  194                                                                
CONECT  200  195  201  204                                                      
CONECT  201  200  202  205  206                                                 
CONECT  202  201  203  207                                                      
CONECT  203  202                                                                
CONECT  204  200                                                                
CONECT  205  201                                                                
CONECT  206  201                                                                
CONECT  207  202  208  213                                                      
CONECT  208  207  209  211  214                                                 
CONECT  209  208  210  218                                                      
CONECT  210  209                                                                
CONECT  211  208  212  215  216                                                 
CONECT  212  211  217                                                           
CONECT  213  207                                                                
CONECT  214  208                                                                
CONECT  215  211                                                                
CONECT  216  211                                                                
CONECT  217  212                                                                
CONECT  218  209  219  223                                                      
CONECT  219  218  220  222  224                                                 
CONECT  220  219  221  228                                                      
CONECT  221  220                                                                
CONECT  222  219  225  226  227                                                 
CONECT  223  218                                                                
CONECT  224  219                                                                
CONECT  225  222                                                                
CONECT  226  222                                                                
CONECT  227  222                                                                
CONECT  228  220  229  236                                                      
CONECT  229  228  230  232  237                                                 
CONECT  230  229  231  242                                                      
CONECT  231  230                                                                
CONECT  232  229  233  238  239                                                 
CONECT  233  232  234  235                                                      
CONECT  234  233                                                                
CONECT  235  233  240  241                                                      
CONECT  236  228                                                                
CONECT  237  229                                                                
CONECT  238  232                                                                
CONECT  239  232                                                                
CONECT  240  235                                                                
CONECT  241  235                                                                
CONECT  242  230  243  249                                                      
CONECT  243  242  244  246  250                                                 
CONECT  244  243  245  258                                                      
CONECT  245  244                                                                
CONECT  246  243  247  248  251                                                 
CONECT  247  246  252  253  254                                                 
CONECT  248  246  255  256  257                                                 
CONECT  249  242                                                                
CONECT  250  243                                                                
CONECT  251  246                                                                
CONECT  252  247                                                                
CONECT  253  247                                                                
CONECT  254  247                                                                
CONECT  255  248                                                                
CONECT  256  248                                                                
CONECT  257  248                                                                
CONECT  258  244  259  270                                                      
CONECT  259  258  260  262  271                                                 
CONECT  260  259  261  279                                                      
CONECT  261  260                                                                
CONECT  262  259  263  272  273                                                 
CONECT  263  262  264  265                                                      
CONECT  264  263  266  274                                                      
CONECT  265  263  267  275                                                      
CONECT  266  264  268  276                                                      
CONECT  267  265  268  277                                                      
CONECT  268  266  267  269                                                      
CONECT  269  268  278                                                           
CONECT  270  258                                                                
CONECT  271  259                                                                
CONECT  272  262                                                                
CONECT  273  262                                                                
CONECT  274  264                                                                
CONECT  275  265                                                                
CONECT  276  266                                                                
CONECT  277  267                                                                
CONECT  278  269                                                                
CONECT  279  260  280  286                                                      
CONECT  280  279  281  283  287                                                 
CONECT  281  280  282  295                                                      
CONECT  282  281                                                                
CONECT  283  280  284  285  288                                                 
CONECT  284  283  289  290  291                                                 
CONECT  285  283  292  293  294                                                 
CONECT  286  279                                                                
CONECT  287  280                                                                
CONECT  288  283                                                                
CONECT  289  284                                                                
CONECT  290  284                                                                
CONECT  291  284                                                                
CONECT  292  285                                                                
CONECT  293  285                                                                
CONECT  294  285                                                                
CONECT  295  281  296  303                                                      
CONECT  296  295  297  299  304                                                 
CONECT  297  296  298  309                                                      
CONECT  298  297                                                                
CONECT  299  296  300  305  306                                                 
CONECT  300  299  301  302                                                      
CONECT  301  300                                                                
CONECT  302  300  307  308                                                      
CONECT  303  295                                                                
CONECT  304  296                                                                
CONECT  305  299                                                                
CONECT  306  299                                                                
CONECT  307  302                                                                
CONECT  308  302                                                                
CONECT  309  297  310  317                                                      
CONECT  310  309  311  313  318                                                 
CONECT  311  310  312  328                                                      
CONECT  312  311                                                                
CONECT  313  310  314  319  320                                                 
CONECT  314  313  315  316  321                                                 
CONECT  315  314  322  323  324                                                 
CONECT  316  314  325  326  327                                                 
CONECT  317  309                                                                
CONECT  318  310                                                                
CONECT  319  313                                                                
CONECT  320  313                                                                
CONECT  321  314                                                                
CONECT  322  315                                                                
CONECT  323  315                                                                
CONECT  324  315                                                                
CONECT  325  316                                                                
CONECT  326  316                                                                
CONECT  327  316                                                                
CONECT  328  311  329  333                                                      
CONECT  329  328  330  332  334                                                 
CONECT  330  329  331  338                                                      
CONECT  331  330                                                                
CONECT  332  329  335  336  337                                                 
CONECT  333  328                                                                
CONECT  334  329                                                                
CONECT  335  332                                                                
CONECT  336  332                                                                
CONECT  337  332                                                                
CONECT  338  330  339  344                                                      
CONECT  339  338  340  342  345                                                 
CONECT  340  339  341  352                                                      
CONECT  341  340                                                                
CONECT  342  339  343  346  347                                                 
CONECT  343  342  344  348  349                                                 
CONECT  344  338  343  350  351                                                 
CONECT  345  339                                                                
CONECT  346  342                                                                
CONECT  347  342                                                                
CONECT  348  343                                                                
CONECT  349  343                                                                
CONECT  350  344                                                                
CONECT  351  344                                                                
CONECT  352  340  353  359                                                      
CONECT  353  352  354  356  360                                                 
CONECT  354  353  355  368                                                      
CONECT  355  354                                                                
CONECT  356  353  357  358  361                                                 
CONECT  357  356  362  363  364                                                 
CONECT  358  356  365  366  367                                                 
CONECT  359  352                                                                
CONECT  360  353                                                                
CONECT  361  356                                                                
CONECT  362  357                                                                
CONECT  363  357                                                                
CONECT  364  357                                                                
CONECT  365  358                                                                
CONECT  366  358                                                                
CONECT  367  358                                                                
CONECT  368  354  369  375                                                      
CONECT  369  368  370  372  376                                                 
CONECT  370  369  371  384                                                      
CONECT  371  370                                                                
CONECT  372  369  373  374  377                                                 
CONECT  373  372  378  379  380                                                 
CONECT  374  372  381  382  383                                                 
CONECT  375  368                                                                
CONECT  376  369                                                                
CONECT  377  372                                                                
CONECT  378  373                                                                
CONECT  379  373                                                                
CONECT  380  373                                                                
CONECT  381  374                                                                
CONECT  382  374                                                                
CONECT  383  374                                                                
CONECT  384  370  385  392                                                      
CONECT  385  384  386  388  393                                                 
CONECT  386  385  387  398                                                      
CONECT  387  386                                                                
CONECT  388  385  389  394  395                                                 
CONECT  389  388  390  391                                                      
CONECT  390  389                                                                
CONECT  391  389  396  397                                                      
CONECT  392  384                                                                
CONECT  393  385                                                                
CONECT  394  388                                                                
CONECT  395  388                                                                
CONECT  396  391                                                                
CONECT  397  391                                                                
CONECT  398  386  399  405                                                      
CONECT  399  398  400  402  406                                                 
CONECT  400  399  401  414                                                      
CONECT  401  400                                                                
CONECT  402  399  403  404  407                                                 
CONECT  403  402  408  409  410                                                 
CONECT  404  402  411  412  413                                                 
CONECT  405  398                                                                
CONECT  406  399                                                                
CONECT  407  402                                                                
CONECT  408  403                                                                
CONECT  409  403                                                                
CONECT  410  403                                                                
CONECT  411  404                                                                
CONECT  412  404                                                                
CONECT  413  404                                                                
CONECT  414  400  415  418                                                      
CONECT  415  414  416  419  420                                                 
CONECT  416  415  417  421                                                      
CONECT  417  416                                                                
CONECT  418  414                                                                
CONECT  419  415                                                                
CONECT  420  415                                                                
CONECT  421  416  422  430                                                      
CONECT  422  421  423  425  431                                                 
CONECT  423  422  424  438                                                      
CONECT  424  423                                                                
CONECT  425  422  426  432  433                                                 
CONECT  426  425  427  434  435                                                 
CONECT  427  426  428  429                                                      
CONECT  428  427                                                                
CONECT  429  427  436  437                                                      
CONECT  430  421                                                                
CONECT  431  422                                                                
CONECT  432  425                                                                
CONECT  433  425                                                                
CONECT  434  426                                                                
CONECT  435  426                                                                
CONECT  436  429                                                                
CONECT  437  429                                                                
CONECT  438  423  439  446                                                      
CONECT  439  438  440  442  447                                                 
CONECT  440  439  441  452                                                      
CONECT  441  440                                                                
CONECT  442  439  443  448  449                                                 
CONECT  443  442  444  445                                                      
CONECT  444  443                                                                
CONECT  445  443  450  451                                                      
CONECT  446  438                                                                
CONECT  447  439                                                                
CONECT  448  442                                                                
CONECT  449  442                                                                
CONECT  450  445                                                                
CONECT  451  445                                                                
CONECT  452  440  453  460                                                      
CONECT  453  452  454  456  461                                                 
CONECT  454  453  455  471                                                      
CONECT  455  454                                                                
CONECT  456  453  457  462  463                                                 
CONECT  457  456  458  459  464                                                 
CONECT  458  457  465  466  467                                                 
CONECT  459  457  468  469  470                                                 
CONECT  460  452                                                                
CONECT  461  453                                                                
CONECT  462  456                                                                
CONECT  463  456                                                                
CONECT  464  457                                                                
CONECT  465  458                                                                
CONECT  466  458                                                                
CONECT  467  458                                                                
CONECT  468  459                                                                
CONECT  469  459                                                                
CONECT  470  459                                                                
CONECT  471  454  472  478                                                      
CONECT  472  471  473  475  479                                                 
CONECT  473  472  474  487                                                      
CONECT  474  473                                                                
CONECT  475  472  476  477  480                                                 
CONECT  476  475  481  482  483                                                 
CONECT  477  475  484  485  486                                                 
CONECT  478  471                                                                
CONECT  479  472                                                                
CONECT  480  475                                                                
CONECT  481  476                                                                
CONECT  482  476                                                                
CONECT  483  476                                                                
CONECT  484  477                                                                
CONECT  485  477                                                                
CONECT  486  477                                                                
CONECT  487  473  488  494                                                      
CONECT  488  487  489  491  495                                                 
CONECT  489  488  490  503                                                      
CONECT  490  489                                                                
CONECT  491  488  492  493  496                                                 
CONECT  492  491  497  498  499                                                 
CONECT  493  491  500  501  502                                                 
CONECT  494  487                                                                
CONECT  495  488                                                                
CONECT  496  491                                                                
CONECT  497  492                                                                
CONECT  498  492                                                                
CONECT  499  492                                                                
CONECT  500  493                                                                
CONECT  501  493                                                                
CONECT  502  493                                                                
CONECT  503  489  504  511                                                      
CONECT  504  503  505  507  512                                                 
CONECT  505  504  506  515                                                      
CONECT  506  505                                                                
CONECT  507  504  508  513  514                                                 
CONECT  508  507  509  510                                                      
CONECT  509  508                                                                
CONECT  510  508                                                                
CONECT  511  503                                                                
CONECT  512  504                                                                
CONECT  513  507                                                                
CONECT  514  507                                                                
CONECT  515  505  516  523                                                      
CONECT  516  515  517  519  524                                                 
CONECT  517  516  518  534                                                      
CONECT  518  517                                                                
CONECT  519  516  520  525  526                                                 
CONECT  520  519  521  522  527                                                 
CONECT  521  520  528  529  530                                                 
CONECT  522  520  531  532  533                                                 
CONECT  523  515                                                                
CONECT  524  516                                                                
CONECT  525  519                                                                
CONECT  526  519                                                                
CONECT  527  520                                                                
CONECT  528  521                                                                
CONECT  529  521                                                                
CONECT  530  521                                                                
CONECT  531  522                                                                
CONECT  532  522                                                                
CONECT  533  522                                                                
CONECT  534  517  535  540                                                      
CONECT  535  534  536  538  541                                                 
CONECT  536  535  537  545                                                      
CONECT  537  536                                                                
CONECT  538  535  539  542  543                                                 
CONECT  539  538  544                                                           
CONECT  540  534                                                                
CONECT  541  535                                                                
CONECT  542  538                                                                
CONECT  543  538                                                                
CONECT  544  539                                                                
CONECT  545  536  546  552                                                      
CONECT  546  545  547  549  553                                                 
CONECT  547  546  548  559                                                      
CONECT  548  547                                                                
CONECT  549  546  550  551  554                                                 
CONECT  550  549  555                                                           
CONECT  551  549  556  557  558                                                 
CONECT  552  545                                                                
CONECT  553  546                                                                
CONECT  554  549                                                                
CONECT  555  550                                                                
CONECT  556  551                                                                
CONECT  557  551                                                                
CONECT  558  551                                                                
CONECT  559  547  560  568                                                      
CONECT  560  559  561  563  569                                                 
CONECT  561  560  562  576                                                      
CONECT  562  561                                                                
CONECT  563  560  564  570  571                                                 
CONECT  564  563  565  572  573                                                 
CONECT  565  564  566  567                                                      
CONECT  566  565                                                                
CONECT  567  565  574  575                                                      
CONECT  568  559                                                                
CONECT  569  560                                                                
CONECT  570  563                                                                
CONECT  571  563                                                                
CONECT  572  564                                                                
CONECT  573  564                                                                
CONECT  574  567                                                                
CONECT  575  567                                                                
CONECT  576  561  577  584                                                      
CONECT  577  576  578  580  585                                                 
CONECT  578  577  579  595                                                      
CONECT  579  578                                                                
CONECT  580  577  582  581  586                                                 
CONECT  581  580  583  587  588                                                 
CONECT  582  580  589  590  591                                                 
CONECT  583  581  592  593  594                                                 
CONECT  584  576                                                                
CONECT  585  577                                                                
CONECT  586  580                                                                
CONECT  587  581                                                                
CONECT  588  581                                                                
CONECT  589  582                                                                
CONECT  590  582                                                                
CONECT  591  582                                                                
CONECT  592  583                                                                
CONECT  593  583                                                                
CONECT  594  583                                                                
CONECT  595  578  596  606                                                      
CONECT  596  595  597  599  607                                                 
CONECT  597  596  598  615                                                      
CONECT  598  597                                                                
CONECT  599  596  600  608  609                                                 
CONECT  600  599  601  602                                                      
CONECT  601  600  603  610                                                      
CONECT  602  600  604  611                                                      
CONECT  603  601  605  612                                                      
CONECT  604  602  605  613                                                      
CONECT  605  603  604  614                                                      
CONECT  606  595                                                                
CONECT  607  596                                                                
CONECT  608  599                                                                
CONECT  609  599                                                                
CONECT  610  601                                                                
CONECT  611  602                                                                
CONECT  612  603                                                                
CONECT  613  604                                                                
CONECT  614  605                                                                
CONECT  615  597  616  621                                                      
CONECT  616  615  617  619  622                                                 
CONECT  617  616  618  625                                                      
CONECT  618  617                                                                
CONECT  619  616  620  623  624                                                 
CONECT  620   38  619                                                           
CONECT  621  615                                                                
CONECT  622  616                                                                
CONECT  623  619                                                                
CONECT  624  619                                                                
CONECT  625  617  626  635                                                      
CONECT  626  625  627  629  636                                                 
CONECT  627  626  628  643                                                      
CONECT  628  627                                                                
CONECT  629  626  630  637  638                                                 
CONECT  630  629  631  632                                                      
CONECT  631  630  633  639                                                      
CONECT  632  630  634  640                                                      
CONECT  633  631  634  641                                                      
CONECT  634  632  633  642                                                      
CONECT  635  625                                                                
CONECT  636  626                                                                
CONECT  637  629                                                                
CONECT  638  629                                                                
CONECT  639  631                                                                
CONECT  640  632                                                                
CONECT  641  633                                                                
CONECT  642  634                                                                
CONECT  643  627  644  651                                                      
CONECT  644  643  645  647  652                                                 
CONECT  645  644  646  657                                                      
CONECT  646  645                                                                
CONECT  647  644  648  653  654                                                 
CONECT  648  647  649  650                                                      
CONECT  649  648                                                                
CONECT  650  648  655  656                                                      
CONECT  651  643                                                                
CONECT  652  644                                                                
CONECT  653  647                                                                
CONECT  654  647                                                                
CONECT  655  650                                                                
CONECT  656  650                                                                
CONECT  657  645  658  665                                                      
CONECT  658  657  659  661  666                                                 
CONECT  659  658  660  669                                                      
CONECT  660  659                                                                
CONECT  661  658  662  667  668                                                 
CONECT  662  661  663  664                                                      
CONECT  663  662                                                                
CONECT  664  662                                                                
CONECT  665  657                                                                
CONECT  666  658                                                                
CONECT  667  661                                                                
CONECT  668  661                                                                
CONECT  669  659  670  681                                                      
CONECT  670  669  671  673  682                                                 
CONECT  671  670  672  690                                                      
CONECT  672  671                                                                
CONECT  673  670  674  683  684                                                 
CONECT  674  673  675  676                                                      
CONECT  675  674  677  685                                                      
CONECT  676  674  678  686                                                      
CONECT  677  675  679  687                                                      
CONECT  678  676  679  688                                                      
CONECT  679  677  678  680                                                      
CONECT  680  679  689                                                           
CONECT  681  669                                                                
CONECT  682  670                                                                
CONECT  683  673                                                                
CONECT  684  673                                                                
CONECT  685  675                                                                
CONECT  686  676                                                                
CONECT  687  677                                                                
CONECT  688  678                                                                
CONECT  689  680                                                                
CONECT  690  671  691  696                                                      
CONECT  691  690  692  694  697                                                 
CONECT  692  691  693  704                                                      
CONECT  693  692                                                                
CONECT  694  691  695  698  699                                                 
CONECT  695  694  696  700  701                                                 
CONECT  696  690  695  702  703                                                 
CONECT  697  691                                                                
CONECT  698  694                                                                
CONECT  699  694                                                                
CONECT  700  695                                                                
CONECT  701  695                                                                
CONECT  702  696                                                                
CONECT  703  696                                                                
CONECT  704  692  705  713                                                      
CONECT  705  704  706  708  714                                                 
CONECT  706  705  707  719                                                      
CONECT  707  706                                                                
CONECT  708  705  709  715  716                                                 
CONECT  709  708  710  717  718                                                 
CONECT  710  709  711  712                                                      
CONECT  711  710                                                                
CONECT  712  710                                                                
CONECT  713  704                                                                
CONECT  714  705                                                                
CONECT  715  708                                                                
CONECT  716  708                                                                
CONECT  717  709                                                                
CONECT  718  709                                                                
CONECT  719  706  720  726                                                      
CONECT  720  719  721  723  727                                                 
CONECT  721  720  722  733                                                      
CONECT  722  721                                                                
CONECT  723  720  724  725  728                                                 
CONECT  724  723  729                                                           
CONECT  725  723  730  731  732                                                 
CONECT  726  719                                                                
CONECT  727  720                                                                
CONECT  728  723                                                                
CONECT  729  724                                                                
CONECT  730  725                                                                
CONECT  731  725                                                                
CONECT  732  725                                                                
CONECT  733  721  734  741                                                      
CONECT  734  733  735  737  742                                                 
CONECT  735  734  736  752                                                      
CONECT  736  735                                                                
CONECT  737  734  738  739  743                                                 
CONECT  738  737  740  744  745                                                 
CONECT  739  737  746  747  748                                                 
CONECT  740  738  749  750  751                                                 
CONECT  741  733                                                                
CONECT  742  734                                                                
CONECT  743  737                                                                
CONECT  744  738                                                                
CONECT  745  738                                                                
CONECT  746  739                                                                
CONECT  747  739                                                                
CONECT  748  739                                                                
CONECT  749  740                                                                
CONECT  750  740                                                                
CONECT  751  740                                                                
CONECT  752  735  753  759                                                      
CONECT  753  752  754  756  760                                                 
CONECT  754  753  755  766                                                      
CONECT  755  754                                                                
CONECT  756  753  757  758  761                                                 
CONECT  757  756  762                                                           
CONECT  758  756  763  764  765                                                 
CONECT  759  752                                                                
CONECT  760  753                                                                
CONECT  761  756                                                                
CONECT  762  757                                                                
CONECT  763  758                                                                
CONECT  764  758                                                                
CONECT  765  758                                                                
CONECT  766  754  767  774                                                      
CONECT  767  766  768  770  775                                                 
CONECT  768  767  769  778                                                      
CONECT  769  768                                                                
CONECT  770  767  771  776  777                                                 
CONECT  771  770  772  773                                                      
CONECT  772  771                                                                
CONECT  773  771                                                                
CONECT  774  766                                                                
CONECT  775  767                                                                
CONECT  776  770                                                                
CONECT  777  770                                                                
CONECT  778  768  779  790                                                      
CONECT  779  778  780  782  791                                                 
CONECT  780  779  781  799                                                      
CONECT  781  780                                                                
CONECT  782  779  783  792  793                                                 
CONECT  783  782  784  785                                                      
CONECT  784  783  786  794                                                      
CONECT  785  783  787  795                                                      
CONECT  786  784  788  796                                                      
CONECT  787  785  788  797                                                      
CONECT  788  786  787  789                                                      
CONECT  789  788  798                                                           
CONECT  790  778                                                                
CONECT  791  779                                                                
CONECT  792  782                                                                
CONECT  793  782                                                                
CONECT  794  784                                                                
CONECT  795  785                                                                
CONECT  796  786                                                                
CONECT  797  787                                                                
CONECT  798  789                                                                
CONECT  799  780  800  806                                                      
CONECT  800  799  801  803  807                                                 
CONECT  801  800  802  815                                                      
CONECT  802  801                                                                
CONECT  803  800  804  805  808                                                 
CONECT  804  803  809  810  811                                                 
CONECT  805  803  812  813  814                                                 
CONECT  806  799                                                                
CONECT  807  800                                                                
CONECT  808  803                                                                
CONECT  809  804                                                                
CONECT  810  804                                                                
CONECT  811  804                                                                
CONECT  812  805                                                                
CONECT  813  805                                                                
CONECT  814  805                                                                
CONECT  815  801  816  822                                                      
CONECT  816  815  817  819  823                                                 
CONECT  817  816  818  829                                                      
CONECT  818  817                                                                
CONECT  819  816  820  821  824                                                 
CONECT  820  819  825                                                           
CONECT  821  819  826  827  828                                                 
CONECT  822  815                                                                
CONECT  823  816                                                                
CONECT  824  819                                                                
CONECT  825  820                                                                
CONECT  826  821                                                                
CONECT  827  821                                                                
CONECT  828  821                                                                
CONECT  829  817  830  837                                                      
CONECT  830  829  831  833  838                                                 
CONECT  831  830  832  848                                                      
CONECT  832  831                                                                
CONECT  833  830  834  839  840                                                 
CONECT  834  833  835  836  841                                                 
CONECT  835  834  842  843  844                                                 
CONECT  836  834  845  846  847                                                 
CONECT  837  829                                                                
CONECT  838  830                                                                
CONECT  839  833                                                                
CONECT  840  833                                                                
CONECT  841  834                                                                
CONECT  842  835                                                                
CONECT  843  835                                                                
CONECT  844  835                                                                
CONECT  845  836                                                                
CONECT  846  836                                                                
CONECT  847  836                                                                
CONECT  848  831  849  857                                                      
CONECT  849  848  850  852  858                                                 
CONECT  850  849  851  865                                                      
CONECT  851  850                                                                
CONECT  852  849  853  859  860                                                 
CONECT  853  852  854  861  862                                                 
CONECT  854  853  855  856                                                      
CONECT  855  854                                                                
CONECT  856  854  863  864                                                      
CONECT  857  848                                                                
CONECT  858  849                                                                
CONECT  859  852                                                                
CONECT  860  852                                                                
CONECT  861  853                                                                
CONECT  862  853                                                                
CONECT  863  856                                                                
CONECT  864  856                                                                
CONECT  865  850  866  876                                                      
CONECT  866  865  867  869  877                                                 
CONECT  867  866  868  889                                                      
CONECT  868  867                                                                
CONECT  869  866  870  878  879                                                 
CONECT  870  869  871  880  881                                                 
CONECT  871  870  872  882  883                                                 
CONECT  872  871  873  884                                                      
CONECT  873  872  874  875                                                      
CONECT  874  873  885  886                                                      
CONECT  875  873  887  888                                                      
CONECT  876  865                                                                
CONECT  877  866                                                                
CONECT  878  869                                                                
CONECT  879  869                                                                
CONECT  880  870                                                                
CONECT  881  870                                                                
CONECT  882  871                                                                
CONECT  883  871                                                                
CONECT  884  872                                                                
CONECT  885  874                                                                
CONECT  886  874                                                                
CONECT  887  875                                                                
CONECT  888  875                                                                
CONECT  889  867  890  893                                                      
CONECT  890  889  891  894  895                                                 
CONECT  891  890  892  896                                                      
CONECT  892  891                                                                
CONECT  893  889                                                                
CONECT  894  890                                                                
CONECT  895  890                                                                
CONECT  896  891  897  902                                                      
CONECT  897  896  900  898  903                                                 
CONECT  898  897  899  907                                                      
CONECT  899  898                                                                
CONECT  900  897  901  904  905                                                 
CONECT  901  900  906                                                           
CONECT  902  896                                                                
CONECT  903  897                                                                
CONECT  904  900                                                                
CONECT  905  900                                                                
CONECT  906  901                                                                
CONECT  907  898  908  912                                                      
CONECT  908  907  909  911  913                                                 
CONECT  909  908  910  917                                                      
CONECT  910  909                                                                
CONECT  911  908  914  915  916                                                 
CONECT  912  907                                                                
CONECT  913  908                                                                
CONECT  914  911                                                                
CONECT  915  911                                                                
CONECT  916  911                                                                
CONECT  917  909  918  929                                                      
CONECT  918  917  919  921  930                                                 
CONECT  919  918  920  938                                                      
CONECT  920  919                                                                
CONECT  921  918  922  931  932                                                 
CONECT  922  921  923  924                                                      
CONECT  923  922  925  933                                                      
CONECT  924  922  926  934                                                      
CONECT  925  923  927  935                                                      
CONECT  926  924  927  936                                                      
CONECT  927  925  926  928                                                      
CONECT  928  927  937                                                           
CONECT  929  917                                                                
CONECT  930  918                                                                
CONECT  931  921                                                                
CONECT  932  921                                                                
CONECT  933  923                                                                
CONECT  934  924                                                                
CONECT  935  925                                                                
CONECT  936  926                                                                
CONECT  937  928                                                                
CONECT  938  919  939  942                                                      
CONECT  939  938  940  943  944                                                 
CONECT  940  939  941  945                                                      
CONECT  941  940                                                                
CONECT  942  938                                                                
CONECT  943  939                                                                
CONECT  944  939                                                                
CONECT  945  940  946  949                                                      
CONECT  946  945  947  950  951                                                 
CONECT  947  946  948  952                                                      
CONECT  948  947                                                                
CONECT  949  945                                                                
CONECT  950  946                                                                
CONECT  951  946                                                                
CONECT  952  947  953  959                                                      
CONECT  953  952  954  956  960                                                 
CONECT  954  953  955  968                                                      
CONECT  955  954                                                                
CONECT  956  953  958  957  961                                                 
CONECT  957  956  962  963  964                                                 
CONECT  958  956  965  966  967                                                 
CONECT  959  952                                                                
CONECT  960  953                                                                
CONECT  961  956                                                                
CONECT  962  957                                                                
CONECT  963  957                                                                
CONECT  964  957                                                                
CONECT  965  958                                                                
CONECT  966  958                                                                
CONECT  967  958                                                                
CONECT  968  954  969  976                                                      
CONECT  969  968  970  972  977                                                 
CONECT  970  969  971  987                                                      
CONECT  971  970                                                                
CONECT  972  969  973  978  979                                                 
CONECT  973  972  974  975  980                                                 
CONECT  974  973  981  982  983                                                 
CONECT  975  973  984  985  986                                                 
CONECT  976  968                                                                
CONECT  977  969                                                                
CONECT  978  972                                                                
CONECT  979  972                                                                
CONECT  980  973                                                                
CONECT  981  974                                                                
CONECT  982  974                                                                
CONECT  983  974                                                                
CONECT  984  975                                                                
CONECT  985  975                                                                
CONECT  986  975                                                                
CONECT  987  970  988  993                                                      
CONECT  988  987  989  991  994                                                 
CONECT  989  988  990  998                                                      
CONECT  990  989                                                                
CONECT  991  988  992  995  996                                                 
CONECT  992  991  997                                                           
CONECT  993  987                                                                
CONECT  994  988                                                                
CONECT  995  991                                                                
CONECT  996  991                                                                
CONECT  997  992                                                                
CONECT  998  989  999 1006                                                      
CONECT  999  998 1000 1002 1007                                                 
CONECT 1000  999 1001 1012                                                      
CONECT 1001 1000                                                                
CONECT 1002  999 1003 1008 1009                                                 
CONECT 1003 1002 1004 1005                                                      
CONECT 1004 1003                                                                
CONECT 1005 1003 1010 1011                                                      
CONECT 1006  998                                                                
CONECT 1007  999                                                                
CONECT 1008 1002                                                                
CONECT 1009 1002                                                                
CONECT 1010 1005                                                                
CONECT 1011 1005                                                                
CONECT 1012 1000 1013 1023                                                      
CONECT 1013 1012 1014 1016 1024                                                 
CONECT 1014 1013 1015 1032                                                      
CONECT 1015 1014                                                                
CONECT 1016 1013 1017 1025 1026                                                 
CONECT 1017 1016 1019 1018                                                      
CONECT 1018 1017 1020 1027                                                      
CONECT 1019 1017 1021 1028                                                      
CONECT 1020 1018 1022 1029                                                      
CONECT 1021 1019 1022 1030                                                      
CONECT 1022 1020 1021 1031                                                      
CONECT 1023 1012                                                                
CONECT 1024 1013                                                                
CONECT 1025 1016                                                                
CONECT 1026 1016                                                                
CONECT 1027 1018                                                                
CONECT 1028 1019                                                                
CONECT 1029 1020                                                                
CONECT 1030 1021                                                                
CONECT 1031 1022                                                                
CONECT 1032 1014 1033 1038                                                      
CONECT 1033 1032 1034 1036 1039                                                 
CONECT 1034 1033 1035 1043                                                      
CONECT 1035 1034                                                                
CONECT 1036 1033 1037 1040 1041                                                 
CONECT 1037 1036 1042                                                           
CONECT 1038 1032                                                                
CONECT 1039 1033                                                                
CONECT 1040 1036                                                                
CONECT 1041 1036                                                                
CONECT 1042 1037                                                                
CONECT 1043 1034 1044 1047                                                      
CONECT 1044 1043 1045 1048 1049                                                 
CONECT 1045 1044 1046 1050                                                      
CONECT 1046 1045                                                                
CONECT 1047 1043                                                                
CONECT 1048 1044                                                                
CONECT 1049 1044                                                                
CONECT 1050 1045 1051 1057                                                      
CONECT 1051 1050 1052 1054 1058                                                 
CONECT 1052 1051 1064 1053                                                      
CONECT 1053 1052                                                                
CONECT 1054 1051 1055 1056 1059                                                 
CONECT 1055 1054 1060                                                           
CONECT 1056 1054 1061 1062 1063                                                 
CONECT 1057 1050                                                                
CONECT 1058 1051                                                                
CONECT 1059 1054                                                                
CONECT 1060 1055                                                                
CONECT 1061 1056                                                                
CONECT 1062 1056                                                                
CONECT 1063 1056                                                                
CONECT 1064 1052 1065 1071                                                      
CONECT 1065 1064 1066 1068 1072                                                 
CONECT 1066 1065 1067 1080                                                      
CONECT 1067 1066                                                                
CONECT 1068 1065 1069 1070 1073                                                 
CONECT 1069 1068 1074 1075 1076                                                 
CONECT 1070 1068 1077 1078 1079                                                 
CONECT 1071 1064                                                                
CONECT 1072 1065                                                                
CONECT 1073 1068                                                                
CONECT 1074 1069                                                                
CONECT 1075 1069                                                                
CONECT 1076 1069                                                                
CONECT 1077 1070                                                                
CONECT 1078 1070                                                                
CONECT 1079 1070                                                                
CONECT 1080 1066 1081 1089                                                      
CONECT 1081 1080 1082 1084 1090                                                 
CONECT 1082 1081 1083 1102                                                      
CONECT 1083 1082                                                                
CONECT 1084 1081 1085 1091 1092                                                 
CONECT 1085 1084 1086 1093 1094                                                 
CONECT 1086 1085 1087 1095 1096                                                 
CONECT 1087 1086 1088 1097 1098                                                 
CONECT 1088 1087 1099 1100 1101                                                 
CONECT 1089 1080                                                                
CONECT 1090 1081                                                                
CONECT 1091 1084                                                                
CONECT 1092 1084                                                                
CONECT 1093 1085                                                                
CONECT 1094 1085                                                                
CONECT 1095 1086                                                                
CONECT 1096 1086                                                                
CONECT 1097 1087                                                                
CONECT 1098 1087                                                                
CONECT 1099 1088                                                                
CONECT 1100 1088                                                                
CONECT 1101 1088                                                                
CONECT 1102 1082 1103 1114                                                      
CONECT 1103 1102 1104 1106 1115                                                 
CONECT 1104 1103 1105 1123                                                      
CONECT 1105 1104                                                                
CONECT 1106 1103 1107 1116 1117                                                 
CONECT 1107 1106 1108 1109                                                      
CONECT 1108 1107 1110 1118                                                      
CONECT 1109 1107 1111 1119                                                      
CONECT 1110 1108 1112 1120                                                      
CONECT 1111 1109 1112 1121                                                      
CONECT 1112 1110 1111 1113                                                      
CONECT 1113 1112 1122                                                           
CONECT 1114 1102                                                                
CONECT 1115 1103                                                                
CONECT 1116 1106                                                                
CONECT 1117 1106                                                                
CONECT 1118 1108                                                                
CONECT 1119 1109                                                                
CONECT 1120 1110                                                                
CONECT 1121 1111                                                                
CONECT 1122 1113                                                                
CONECT 1123 1104 1124 1129                                                      
CONECT 1124 1123 1125 1127 1130                                                 
CONECT 1125 1124 1126 1134                                                      
CONECT 1126 1125                                                                
CONECT 1127 1124 1128 1131 1132                                                 
CONECT 1128 1127 1133                                                           
CONECT 1129 1123                                                                
CONECT 1130 1124                                                                
CONECT 1131 1127                                                                
CONECT 1132 1127                                                                
CONECT 1133 1128                                                                
CONECT 1134 1125 1135 1138                                                      
CONECT 1135 1134 1136 1139 1140                                                 
CONECT 1136 1135 1137 1141                                                      
CONECT 1137 1136                                                                
CONECT 1138 1134                                                                
CONECT 1139 1135                                                                
CONECT 1140 1135                                                                
CONECT 1141 1136 1142 1147                                                      
CONECT 1142 1141 1143 1145 1148                                                 
CONECT 1143 1142 1144 1152                                                      
CONECT 1144 1143                                                                
CONECT 1145 1142 1146 1149 1150                                                 
CONECT 1146 1145 1151                                                           
CONECT 1147 1141                                                                
CONECT 1148 1142                                                                
CONECT 1149 1145                                                                
CONECT 1150 1145                                                                
CONECT 1151 1146                                                                
CONECT 1152 1143 1153 1158                                                      
CONECT 1153 1152 1154 1156 1159                                                 
CONECT 1154 1153 1155 1163                                                      
CONECT 1155 1154                                                                
CONECT 1156 1153 1157 1160 1161                                                 
CONECT 1157 1156 1162                                                           
CONECT 1158 1152                                                                
CONECT 1159 1153                                                                
CONECT 1160 1156                                                                
CONECT 1161 1156                                                                
CONECT 1162 1157                                                                
CONECT 1163 1154 1164 1175                                                      
CONECT 1164 1163 1165 1167 1176                                                 
CONECT 1165 1164 1166 1184                                                      
CONECT 1166 1165                                                                
CONECT 1167 1164 1168 1177 1178                                                 
CONECT 1168 1167 1169 1170                                                      
CONECT 1169 1168 1171 1179                                                      
CONECT 1170 1168 1172 1180                                                      
CONECT 1171 1169 1173 1181                                                      
CONECT 1172 1170 1173 1182                                                      
CONECT 1173 1171 1172 1174                                                      
CONECT 1174 1173 1183                                                           
CONECT 1175 1163                                                                
CONECT 1176 1164                                                                
CONECT 1177 1167                                                                
CONECT 1178 1167                                                                
CONECT 1179 1169                                                                
CONECT 1180 1170                                                                
CONECT 1181 1171                                                                
CONECT 1182 1172                                                                
CONECT 1183 1174                                                                
CONECT 1184 1165 1185 1190                                                      
CONECT 1185 1184 1186 1188 1191                                                 
CONECT 1186 1185 1187 1198                                                      
CONECT 1187 1186                                                                
CONECT 1188 1185 1189 1192 1193                                                 
CONECT 1189 1188 1190 1194 1195                                                 
CONECT 1190 1184 1189 1196 1197                                                 
CONECT 1191 1185                                                                
CONECT 1192 1188                                                                
CONECT 1193 1188                                                                
CONECT 1194 1189                                                                
CONECT 1195 1189                                                                
CONECT 1196 1190                                                                
CONECT 1197 1190                                                                
CONECT 1198 1186 1199 1209                                                      
CONECT 1199 1198 1202 1200 1210                                                 
CONECT 1200 1199 1201 1218                                                      
CONECT 1201 1200                                                                
CONECT 1202 1199 1203 1211 1212                                                 
CONECT 1203 1202 1204 1205                                                      
CONECT 1204 1203 1206 1213                                                      
CONECT 1205 1203 1207 1214                                                      
CONECT 1206 1204 1208 1215                                                      
CONECT 1207 1205 1208 1216                                                      
CONECT 1208 1206 1207 1217                                                      
CONECT 1209 1198                                                                
CONECT 1210 1199                                                                
CONECT 1211 1202                                                                
CONECT 1212 1202                                                                
CONECT 1213 1204                                                                
CONECT 1214 1205                                                                
CONECT 1215 1206                                                                
CONECT 1216 1207                                                                
CONECT 1217 1208                                                                
CONECT 1218 1200 1219 1224                                                      
CONECT 1219 1218 1220 1222 1225                                                 
CONECT 1220 1219 1221 1232                                                      
CONECT 1221 1220                                                                
CONECT 1222 1219 1223 1226 1227                                                 
CONECT 1223 1222 1224 1228 1229                                                 
CONECT 1224 1218 1223 1230 1231                                                 
CONECT 1225 1219                                                                
CONECT 1226 1222                                                                
CONECT 1227 1222                                                                
CONECT 1228 1223                                                                
CONECT 1229 1223                                                                
CONECT 1230 1224                                                                
CONECT 1231 1224                                                                
CONECT 1232 1220 1233 1239                                                      
CONECT 1233 1232 1234 1236 1240                                                 
CONECT 1234 1233 1235 1246                                                      
CONECT 1235 1234                                                                
CONECT 1236 1233 1237 1238 1241                                                 
CONECT 1237 1236 1242                                                           
CONECT 1238 1236 1243 1244 1245                                                 
CONECT 1239 1232                                                                
CONECT 1240 1233                                                                
CONECT 1241 1236                                                                
CONECT 1242 1237                                                                
CONECT 1243 1238                                                                
CONECT 1244 1238                                                                
CONECT 1245 1238                                                                
CONECT 1246 1234 1247 1253                                                      
CONECT 1247 1246 1248 1250 1254                                                 
CONECT 1248 1247 1249 1260                                                      
CONECT 1249 1248                                                                
CONECT 1250 1247 1251 1252 1255                                                 
CONECT 1251 1250 1256                                                           
CONECT 1252 1250 1257 1258 1259                                                 
CONECT 1253 1246                                                                
CONECT 1254 1247                                                                
CONECT 1255 1250                                                                
CONECT 1256 1251                                                                
CONECT 1257 1252                                                                
CONECT 1258 1252                                                                
CONECT 1259 1252                                                                
CONECT 1260 1248 1261 1266                                                      
CONECT 1261 1260 1262 1264 1267                                                 
CONECT 1262 1261 1263 1271                                                      
CONECT 1263 1262                                                                
CONECT 1264 1261 1265 1268 1269                                                 
CONECT 1265 1264 1270                                                           
CONECT 1266 1260                                                                
CONECT 1267 1261                                                                
CONECT 1268 1264                                                                
CONECT 1269 1264                                                                
CONECT 1270 1265                                                                
CONECT 1271 1262 1272 1280                                                      
CONECT 1272 1271 1273 1275 1281                                                 
CONECT 1273 1272 1274 1286                                                      
CONECT 1274 1273                                                                
CONECT 1275 1272 1276 1282 1283                                                 
CONECT 1276 1275 1277 1284 1285                                                 
CONECT 1277 1276 1278 1279                                                      
CONECT 1278 1277                                                                
CONECT 1279 1277                                                                
CONECT 1280 1271                                                                
CONECT 1281 1272                                                                
CONECT 1282 1275                                                                
CONECT 1283 1275                                                                
CONECT 1284 1276                                                                
CONECT 1285 1276                                                                
CONECT 1286 1273 1287 1293                                                      
CONECT 1287 1286 1288 1290 1294                                                 
CONECT 1288 1287 1289 1300                                                      
CONECT 1289 1288                                                                
CONECT 1290 1287 1291 1292 1295                                                 
CONECT 1291 1290 1296                                                           
CONECT 1292 1290 1297 1298 1299                                                 
CONECT 1293 1286                                                                
CONECT 1294 1287                                                                
CONECT 1295 1290                                                                
CONECT 1296 1291                                                                
CONECT 1297 1292                                                                
CONECT 1298 1292                                                                
CONECT 1299 1292                                                                
CONECT 1300 1288 1301 1306                                                      
CONECT 1301 1300 1302 1304 1307                                                 
CONECT 1302 1301 1303 1314                                                      
CONECT 1303 1302                                                                
CONECT 1304 1301 1305 1308 1309                                                 
CONECT 1305 1304 1306 1310 1311                                                 
CONECT 1306 1300 1305 1312 1313                                                 
CONECT 1307 1301                                                                
CONECT 1308 1304                                                                
CONECT 1309 1304                                                                
CONECT 1310 1305                                                                
CONECT 1311 1305                                                                
CONECT 1312 1306                                                                
CONECT 1313 1306                                                                
CONECT 1314 1302 1315 1325                                                      
CONECT 1315 1314 1316 1318 1326                                                 
CONECT 1316 1315 1338 1317                                                      
CONECT 1317 1316                                                                
CONECT 1318 1315 1319 1327 1328                                                 
CONECT 1319 1318 1320 1329 1330                                                 
CONECT 1320 1319 1321 1331 1332                                                 
CONECT 1321 1320 1322 1333                                                      
CONECT 1322 1321 1323 1324                                                      
CONECT 1323 1322 1334 1335                                                      
CONECT 1324 1322 1336 1337                                                      
CONECT 1325 1314                                                                
CONECT 1326 1315                                                                
CONECT 1327 1318                                                                
CONECT 1328 1318                                                                
CONECT 1329 1319                                                                
CONECT 1330 1319                                                                
CONECT 1331 1320                                                                
CONECT 1332 1320                                                                
CONECT 1333 1321                                                                
CONECT 1334 1323                                                                
CONECT 1335 1323                                                                
CONECT 1336 1324                                                                
CONECT 1337 1324                                                                
CONECT 1338 1316 1339 1345                                                      
CONECT 1339 1338 1340 1342 1346                                                 
CONECT 1340 1339 1341 1354                                                      
CONECT 1341 1340                                                                
CONECT 1342 1339 1343 1344 1347                                                 
CONECT 1343 1342 1348 1349 1350                                                 
CONECT 1344 1342 1351 1352 1353                                                 
CONECT 1345 1338                                                                
CONECT 1346 1339                                                                
CONECT 1347 1342                                                                
CONECT 1348 1343                                                                
CONECT 1349 1343                                                                
CONECT 1350 1343                                                                
CONECT 1351 1344                                                                
CONECT 1352 1344                                                                
CONECT 1353 1344                                                                
CONECT 1354 1340 1355 1361                                                      
CONECT 1355 1354 1356 1358 1362                                                 
CONECT 1356 1355 1357 1370                                                      
CONECT 1357 1356                                                                
CONECT 1358 1355 1359 1360 1363                                                 
CONECT 1359 1358 1364 1365 1366                                                 
CONECT 1360 1358 1367 1368 1369                                                 
CONECT 1361 1354                                                                
CONECT 1362 1355                                                                
CONECT 1363 1358                                                                
CONECT 1364 1359                                                                
CONECT 1365 1359                                                                
CONECT 1366 1359                                                                
CONECT 1367 1360                                                                
CONECT 1368 1360                                                                
CONECT 1369 1360                                                                
CONECT 1370 1356 1371 1382                                                      
CONECT 1371 1370 1372 1374 1383                                                 
CONECT 1372 1371 1373 1391                                                      
CONECT 1373 1372                                                                
CONECT 1374 1371 1375 1384 1385                                                 
CONECT 1375 1374 1376 1377                                                      
CONECT 1376 1375 1378 1386                                                      
CONECT 1377 1375 1379 1387                                                      
CONECT 1378 1376 1380 1388                                                      
CONECT 1379 1377 1380 1389                                                      
CONECT 1380 1378 1379 1381                                                      
CONECT 1381 1380 1390                                                           
CONECT 1382 1370                                                                
CONECT 1383 1371                                                                
CONECT 1384 1374                                                                
CONECT 1385 1374                                                                
CONECT 1386 1376                                                                
CONECT 1387 1377                                                                
CONECT 1388 1378                                                                
CONECT 1389 1379                                                                
CONECT 1390 1381                                                                
CONECT 1391 1372 1392 1399                                                      
CONECT 1392 1391 1393 1395 1400                                                 
CONECT 1393 1392 1394 1405                                                      
CONECT 1394 1393                                                                
CONECT 1395 1392 1396 1401 1402                                                 
CONECT 1396 1395 1397 1398                                                      
CONECT 1397 1396                                                                
CONECT 1398 1396 1403 1404                                                      
CONECT 1399 1391                                                                
CONECT 1400 1392                                                                
CONECT 1401 1395                                                                
CONECT 1402 1395                                                                
CONECT 1403 1398                                                                
CONECT 1404 1398                                                                
CONECT 1405 1393 1406 1411                                                      
CONECT 1406 1405 1407 1409 1412                                                 
CONECT 1407 1406 1408 1416                                                      
CONECT 1408 1407                                                                
CONECT 1409 1406 1410 1413 1414                                                 
CONECT 1410 1409 1415                                                           
CONECT 1411 1405                                                                
CONECT 1412 1406                                                                
CONECT 1413 1409                                                                
CONECT 1414 1409                                                                
CONECT 1415 1410                                                                
CONECT 1416 1407 1417 1427                                                      
CONECT 1417 1416 1418 1420 1428                                                 
CONECT 1418 1417 1419 1440                                                      
CONECT 1419 1418                                                                
CONECT 1420 1417 1421 1429 1430                                                 
CONECT 1421 1420 1422 1431 1432                                                 
CONECT 1422 1421 1423 1433 1434                                                 
CONECT 1423 1422 1424 1435                                                      
CONECT 1424 1423 1425 1426                                                      
CONECT 1425 1424 1436 1437                                                      
CONECT 1426 1424 1438 1439                                                      
CONECT 1427 1416                                                                
CONECT 1428 1417                                                                
CONECT 1429 1420                                                                
CONECT 1430 1420                                                                
CONECT 1431 1421                                                                
CONECT 1432 1421                                                                
CONECT 1433 1422                                                                
CONECT 1434 1422                                                                
CONECT 1435 1423                                                                
CONECT 1436 1425                                                                
CONECT 1437 1425                                                                
CONECT 1438 1426                                                                
CONECT 1439 1426                                                                
CONECT 1440 1418 1441 1447                                                      
CONECT 1441 1440 1442 1444 1448                                                 
CONECT 1442 1441 1443 1454                                                      
CONECT 1443 1442                                                                
CONECT 1444 1441 1445 1446 1449                                                 
CONECT 1445 1444 1450                                                           
CONECT 1446 1444 1451 1452 1453                                                 
CONECT 1447 1440                                                                
CONECT 1448 1441                                                                
CONECT 1449 1444                                                                
CONECT 1450 1445                                                                
CONECT 1451 1446                                                                
CONECT 1452 1446                                                                
CONECT 1453 1446                                                                
CONECT 1454 1442 1455 1462                                                      
CONECT 1455 1454 1456 1458 1463                                                 
CONECT 1456 1455 1457 1466                                                      
CONECT 1457 1456                                                                
CONECT 1458 1455 1459 1464 1465                                                 
CONECT 1459 1458 1460 1461                                                      
CONECT 1460 1459                                                                
CONECT 1461 1459                                                                
CONECT 1462 1454                                                                
CONECT 1463 1455                                                                
CONECT 1464 1458                                                                
CONECT 1465 1458                                                                
CONECT 1466 1456 1467 1475                                                      
CONECT 1467 1466 1468 1470 1476                                                 
CONECT 1468 1467 1469 1488                                                      
CONECT 1469 1468                                                                
CONECT 1470 1467 1471 1477 1478                                                 
CONECT 1471 1470 1472 1479 1480                                                 
CONECT 1472 1471 1473 1481 1482                                                 
CONECT 1473 1472 1474 1483 1484                                                 
CONECT 1474 1473 1485 1486 1487                                                 
CONECT 1475 1466                                                                
CONECT 1476 1467                                                                
CONECT 1477 1470                                                                
CONECT 1478 1470                                                                
CONECT 1479 1471                                                                
CONECT 1480 1471                                                                
CONECT 1481 1472                                                                
CONECT 1482 1472                                                                
CONECT 1483 1473                                                                
CONECT 1484 1473                                                                
CONECT 1485 1474                                                                
CONECT 1486 1474                                                                
CONECT 1487 1474                                                                
CONECT 1488 1468 1489 1494                                                      
CONECT 1489 1488 1490 1492 1495                                                 
CONECT 1490 1489 1491 1502                                                      
CONECT 1491 1490                                                                
CONECT 1492 1489 1493 1496 1497                                                 
CONECT 1493 1492 1494 1498 1499                                                 
CONECT 1494 1488 1493 1500 1501                                                 
CONECT 1495 1489                                                                
CONECT 1496 1492                                                                
CONECT 1497 1492                                                                
CONECT 1498 1493                                                                
CONECT 1499 1493                                                                
CONECT 1500 1494                                                                
CONECT 1501 1494                                                                
CONECT 1502 1490 1503 1516                                                      
CONECT 1503 1502 1506 1504 1517                                                 
CONECT 1504 1503 1505 1526                                                      
CONECT 1505 1504                                                                
CONECT 1506 1503 1507 1518 1519                                                 
CONECT 1507 1506 1508 1509                                                      
CONECT 1508 1507 1510 1520                                                      
CONECT 1509 1507 1511 1512                                                      
CONECT 1510 1508 1511 1521                                                      
CONECT 1511 1509 1510 1513                                                      
CONECT 1512 1509 1514 1522                                                      
CONECT 1513 1511 1515 1523                                                      
CONECT 1514 1512 1515 1524                                                      
CONECT 1515 1513 1514 1525                                                      
CONECT 1516 1502                                                                
CONECT 1517 1503                                                                
CONECT 1518 1506                                                                
CONECT 1519 1506                                                                
CONECT 1520 1508                                                                
CONECT 1521 1510                                                                
CONECT 1522 1512                                                                
CONECT 1523 1513                                                                
CONECT 1524 1514                                                                
CONECT 1525 1515                                                                
CONECT 1526 1504 1527 1532                                                      
CONECT 1527 1526 1528 1530 1533                                                 
CONECT 1528 1527 1529 1540                                                      
CONECT 1529 1528                                                                
CONECT 1530 1527 1531 1534 1535                                                 
CONECT 1531 1530 1532 1536 1537                                                 
CONECT 1532 1526 1531 1538 1539                                                 
CONECT 1533 1527                                                                
CONECT 1534 1530                                                                
CONECT 1535 1530                                                                
CONECT 1536 1531                                                                
CONECT 1537 1531                                                                
CONECT 1538 1532                                                                
CONECT 1539 1532                                                                
CONECT 1540 1528 1541 1547                                                      
CONECT 1541 1540 1542 1544 1548                                                 
CONECT 1542 1541 1543 1556                                                      
CONECT 1543 1542                                                                
CONECT 1544 1541 1545 1546 1549                                                 
CONECT 1545 1544 1550 1551 1552                                                 
CONECT 1546 1544 1553 1554 1555                                                 
CONECT 1547 1540                                                                
CONECT 1548 1541                                                                
CONECT 1549 1544                                                                
CONECT 1550 1545                                                                
CONECT 1551 1545                                                                
CONECT 1552 1545                                                                
CONECT 1553 1546                                                                
CONECT 1554 1546                                                                
CONECT 1555 1546                                                                
CONECT 1556 1542 1557 1561                                                      
CONECT 1557 1556 1558 1560 1562                                                 
CONECT 1558 1557 1566 1559                                                      
CONECT 1559 1558                                                                
CONECT 1560 1557 1563 1564 1565                                                 
CONECT 1561 1556                                                                
CONECT 1562 1557                                                                
CONECT 1563 1560                                                                
CONECT 1564 1560                                                                
CONECT 1565 1560                                                                
CONECT 1566 1558 1567 1574                                                      
CONECT 1567 1566 1568 1570 1575                                                 
CONECT 1568 1567 1569 1585                                                      
CONECT 1569 1568                                                                
CONECT 1570 1567 1571 1576 1577                                                 
CONECT 1571 1570 1572 1573 1578                                                 
CONECT 1572 1571 1579 1580 1581                                                 
CONECT 1573 1571 1582 1583 1584                                                 
CONECT 1574 1566                                                                
CONECT 1575 1567                                                                
CONECT 1576 1570                                                                
CONECT 1577 1570                                                                
CONECT 1578 1571                                                                
CONECT 1579 1572                                                                
CONECT 1580 1572                                                                
CONECT 1581 1572                                                                
CONECT 1582 1573                                                                
CONECT 1583 1573                                                                
CONECT 1584 1573                                                                
CONECT 1585 1568 1586 1597                                                      
CONECT 1586 1585 1587 1589 1598                                                 
CONECT 1587 1586 1588 1606                                                      
CONECT 1588 1587                                                                
CONECT 1589 1586 1590 1599 1600                                                 
CONECT 1590 1589 1592 1591                                                      
CONECT 1591 1590 1593 1601                                                      
CONECT 1592 1590 1594 1602                                                      
CONECT 1593 1591 1595 1603                                                      
CONECT 1594 1592 1595 1604                                                      
CONECT 1595 1593 1594 1596                                                      
CONECT 1596 1595 1605                                                           
CONECT 1597 1585                                                                
CONECT 1598 1586                                                                
CONECT 1599 1589                                                                
CONECT 1600 1589                                                                
CONECT 1601 1591                                                                
CONECT 1602 1592                                                                
CONECT 1603 1593                                                                
CONECT 1604 1594                                                                
CONECT 1605 1596                                                                
CONECT 1606 1587 1607 1614                                                      
CONECT 1607 1606 1610 1608 1615                                                 
CONECT 1608 1607 1609 1625                                                      
CONECT 1609 1608                                                                
CONECT 1610 1607 1611 1616 1617                                                 
CONECT 1611 1610 1612 1613 1618                                                 
CONECT 1612 1611 1619 1620 1621                                                 
CONECT 1613 1611 1622 1623 1624                                                 
CONECT 1614 1606                                                                
CONECT 1615 1607                                                                
CONECT 1616 1610                                                                
CONECT 1617 1610                                                                
CONECT 1618 1611                                                                
CONECT 1619 1612                                                                
CONECT 1620 1612                                                                
CONECT 1621 1612                                                                
CONECT 1622 1613                                                                
CONECT 1623 1613                                                                
CONECT 1624 1613                                                                
CONECT 1625 1608 1626 1632                                                      
CONECT 1626 1625 1627 1629 1633                                                 
CONECT 1627 1626 1628 1639                                                      
CONECT 1628 1627                                                                
CONECT 1629 1626 1630 1631 1634                                                 
CONECT 1630 1629 1635                                                           
CONECT 1631 1629 1636 1637 1638                                                 
CONECT 1632 1625                                                                
CONECT 1633 1626                                                                
CONECT 1634 1629                                                                
CONECT 1635 1630                                                                
CONECT 1636 1631                                                                
CONECT 1637 1631                                                                
CONECT 1638 1631                                                                
CONECT 1639 1627 1640 1645                                                      
CONECT 1640 1639 1641 1643 1646                                                 
CONECT 1641 1640 1642 1653                                                      
CONECT 1642 1641                                                                
CONECT 1643 1640 1644 1647 1648                                                 
CONECT 1644 1643 1645 1649 1650                                                 
CONECT 1645 1639 1644 1651 1652                                                 
CONECT 1646 1640                                                                
CONECT 1647 1643                                                                
CONECT 1648 1643                                                                
CONECT 1649 1644                                                                
CONECT 1650 1644                                                                
CONECT 1651 1645                                                                
CONECT 1652 1645                                                                
CONECT 1653 1641 1654 1660                                                      
CONECT 1654 1653 1655 1657 1661                                                 
CONECT 1655 1654 1656 1669                                                      
CONECT 1656 1655                                                                
CONECT 1657 1654 1658 1659 1662                                                 
CONECT 1658 1657 1663 1664 1665                                                 
CONECT 1659 1657 1666 1667 1668                                                 
CONECT 1660 1653                                                                
CONECT 1661 1654                                                                
CONECT 1662 1657                                                                
CONECT 1663 1658                                                                
CONECT 1664 1658                                                                
CONECT 1665 1658                                                                
CONECT 1666 1659                                                                
CONECT 1667 1659                                                                
CONECT 1668 1659                                                                
CONECT 1669 1655 1670 1675                                                      
CONECT 1670 1669 1671 1673 1676                                                 
CONECT 1671 1670 1672 1680                                                      
CONECT 1672 1671                                                                
CONECT 1673 1670 1674 1677 1678                                                 
CONECT 1674 1673 1679                                                           
CONECT 1675 1669                                                                
CONECT 1676 1670                                                                
CONECT 1677 1673                                                                
CONECT 1678 1673                                                                
CONECT 1679 1674                                                                
CONECT 1680 1671 1681 1686                                                      
CONECT 1681 1680 1682 1684 1687                                                 
CONECT 1682 1681 1683 1691                                                      
CONECT 1683 1682                                                                
CONECT 1684 1681 1685 1688 1689                                                 
CONECT 1685 1684 1690                                                           
CONECT 1686 1680                                                                
CONECT 1687 1681                                                                
CONECT 1688 1684                                                                
CONECT 1689 1684                                                                
CONECT 1690 1685                                                                
CONECT 1691 1682 1692 1696                                                      
CONECT 1692 1691 1693 1695 1697                                                 
CONECT 1693 1692 1694 1701                                                      
CONECT 1694 1693                                                                
CONECT 1695 1692 1698 1699 1700                                                 
CONECT 1696 1691                                                                
CONECT 1697 1692                                                                
CONECT 1698 1695                                                                
CONECT 1699 1695                                                                
CONECT 1700 1695                                                                
CONECT 1701 1693 1702 1705                                                      
CONECT 1702 1701 1703 1706 1707                                                 
CONECT 1703 1702 1704 1708                                                      
CONECT 1704 1703                                                                
CONECT 1705 1701                                                                
CONECT 1706 1702                                                                
CONECT 1707 1702                                                                
CONECT 1708 1703 1709 1712                                                      
CONECT 1709 1708 1710 1713 1714                                                 
CONECT 1710 1709 1711 1715                                                      
CONECT 1711 1710                                                                
CONECT 1712 1708                                                                
CONECT 1713 1709                                                                
CONECT 1714 1709                                                                
CONECT 1715 1710 1716 1722                                                      
CONECT 1716 1715 1717 1719 1723                                                 
CONECT 1717 1716 1731 1718                                                      
CONECT 1718 1717                                                                
CONECT 1719 1716 1720 1721 1724                                                 
CONECT 1720 1719 1725 1726 1727                                                 
CONECT 1721 1719 1728 1729 1730                                                 
CONECT 1722 1715                                                                
CONECT 1723 1716                                                                
CONECT 1724 1719                                                                
CONECT 1725 1720                                                                
CONECT 1726 1720                                                                
CONECT 1727 1720                                                                
CONECT 1728 1721                                                                
CONECT 1729 1721                                                                
CONECT 1730 1721                                                                
CONECT 1731 1717 1732 1736                                                      
CONECT 1732 1731 1733 1735 1737                                                 
CONECT 1733 1732 1741 1734                                                      
CONECT 1734 1733                                                                
CONECT 1735 1732 1738 1739 1740                                                 
CONECT 1736 1731                                                                
CONECT 1737 1732                                                                
CONECT 1738 1735                                                                
CONECT 1739 1735                                                                
CONECT 1740 1735                                                                
CONECT 1741 1733 1742 1749                                                      
CONECT 1742 1741 1743 1745 1750                                                 
CONECT 1743 1742 1744 1760                                                      
CONECT 1744 1743                                                                
CONECT 1745 1742 1746 1747 1751                                                 
CONECT 1746 1745 1748 1752 1753                                                 
CONECT 1747 1745 1754 1755 1756                                                 
CONECT 1748 1746 1757 1758 1759                                                 
CONECT 1749 1741                                                                
CONECT 1750 1742                                                                
CONECT 1751 1745                                                                
CONECT 1752 1746                                                                
CONECT 1753 1746                                                                
CONECT 1754 1747                                                                
CONECT 1755 1747                                                                
CONECT 1756 1747                                                                
CONECT 1757 1748                                                                
CONECT 1758 1748                                                                
CONECT 1759 1748                                                                
CONECT 1760 1743 1761 1769                                                      
CONECT 1761 1760 1762 1764 1770                                                 
CONECT 1762 1761 1763 1782                                                      
CONECT 1763 1762                                                                
CONECT 1764 1761 1765 1771 1772                                                 
CONECT 1765 1764 1766 1773 1774                                                 
CONECT 1766 1765 1767 1775 1776                                                 
CONECT 1767 1766 1768 1777 1778                                                 
CONECT 1768 1767 1779 1780 1781                                                 
CONECT 1769 1760                                                                
CONECT 1770 1761                                                                
CONECT 1771 1764                                                                
CONECT 1772 1764                                                                
CONECT 1773 1765                                                                
CONECT 1774 1765                                                                
CONECT 1775 1766                                                                
CONECT 1776 1766                                                                
CONECT 1777 1767                                                                
CONECT 1778 1767                                                                
CONECT 1779 1768                                                                
CONECT 1780 1768                                                                
CONECT 1781 1768                                                                
CONECT 1782 1762 1783 1787                                                      
CONECT 1783 1782 1784 1786 1788                                                 
CONECT 1784 1783 1785 1792                                                      
CONECT 1785 1784                                                                
CONECT 1786 1783 1789 1790 1791                                                 
CONECT 1787 1782                                                                
CONECT 1788 1783                                                                
CONECT 1789 1786                                                                
CONECT 1790 1786                                                                
CONECT 1791 1786                                                                
CONECT 1792 1784 1793 1796                                                      
CONECT 1793 1792 1794 1797 1798                                                 
CONECT 1794 1793 1795 1799                                                      
CONECT 1795 1794                                                                
CONECT 1796 1792                                                                
CONECT 1797 1793                                                                
CONECT 1798 1793                                                                
CONECT 1799 1794 1800 1805                                                      
CONECT 1800 1799 1801 1803 1806                                                 
CONECT 1801 1800 1802 1810                                                      
CONECT 1802 1801                                                                
CONECT 1803 1800 1804 1807 1808                                                 
CONECT 1804 1803 1809                                                           
CONECT 1805 1799                                                                
CONECT 1806 1800                                                                
CONECT 1807 1803                                                                
CONECT 1808 1803                                                                
CONECT 1809 1804                                                                
CONECT 1810 1801 1811 1818                                                      
CONECT 1811 1810 1812 1814 1819                                                 
CONECT 1812 1811 1829 1813                                                      
CONECT 1813 1812                                                                
CONECT 1814 1811 1815 1820 1821                                                 
CONECT 1815 1814 1816 1817 1822                                                 
CONECT 1816 1815 1823 1824 1825                                                 
CONECT 1817 1815 1826 1827 1828                                                 
CONECT 1818 1810                                                                
CONECT 1819 1811                                                                
CONECT 1820 1814                                                                
CONECT 1821 1814                                                                
CONECT 1822 1815                                                                
CONECT 1823 1816                                                                
CONECT 1824 1816                                                                
CONECT 1825 1816                                                                
CONECT 1826 1817                                                                
CONECT 1827 1817                                                                
CONECT 1828 1817                                                                
CONECT 1829 1812 1830 1837                                                      
CONECT 1830 1829 1831 1833 1838                                                 
CONECT 1831 1830 1848 1832                                                      
CONECT 1832 1831                                                                
CONECT 1833 1830 1834 1835 1839                                                 
CONECT 1834 1833 1836 1840 1841                                                 
CONECT 1835 1833 1842 1843 1844                                                 
CONECT 1836 1834 1845 1846 1847                                                 
CONECT 1837 1829                                                                
CONECT 1838 1830                                                                
CONECT 1839 1833                                                                
CONECT 1840 1834                                                                
CONECT 1841 1834                                                                
CONECT 1842 1835                                                                
CONECT 1843 1835                                                                
CONECT 1844 1835                                                                
CONECT 1845 1836                                                                
CONECT 1846 1836                                                                
CONECT 1847 1836                                                                
CONECT 1848 1831 1849 1853                                                      
CONECT 1849 1848 1850 1852 1854                                                 
CONECT 1850 1849 1851 1858                                                      
CONECT 1851 1850                                                                
CONECT 1852 1849 1855 1856 1857                                                 
CONECT 1853 1848                                                                
CONECT 1854 1849                                                                
CONECT 1855 1852                                                                
CONECT 1856 1852                                                                
CONECT 1857 1852                                                                
CONECT 1858 1850 1859 1865                                                      
CONECT 1859 1858 1860 1862 1866                                                 
CONECT 1860 1859 1874 1861                                                      
CONECT 1861 1860                                                                
CONECT 1862 1859 1863 1864 1867                                                 
CONECT 1863 1862 1868 1869 1870                                                 
CONECT 1864 1862 1871 1872 1873                                                 
CONECT 1865 1858                                                                
CONECT 1866 1859                                                                
CONECT 1867 1862                                                                
CONECT 1868 1863                                                                
CONECT 1869 1863                                                                
CONECT 1870 1863                                                                
CONECT 1871 1864                                                                
CONECT 1872 1864                                                                
CONECT 1873 1864                                                                
CONECT 1874 1860 1875 1882                                                      
CONECT 1875 1874 1876 1878 1883                                                 
CONECT 1876 1875 1877 1893                                                      
CONECT 1877 1876                                                                
CONECT 1878 1875 1879 1884 1885                                                 
CONECT 1879 1878 1880 1881 1886                                                 
CONECT 1880 1879 1887 1888 1889                                                 
CONECT 1881 1879 1890 1891 1892                                                 
CONECT 1882 1874                                                                
CONECT 1883 1875                                                                
CONECT 1884 1878                                                                
CONECT 1885 1878                                                                
CONECT 1886 1879                                                                
CONECT 1887 1880                                                                
CONECT 1888 1880                                                                
CONECT 1889 1880                                                                
CONECT 1890 1881                                                                
CONECT 1891 1881                                                                
CONECT 1892 1881                                                                
CONECT 1893 1876 1894 1901                                                      
CONECT 1894 1893 1895 1897 1902                                                 
CONECT 1895 1894 1912 1896                                                      
CONECT 1896 1895                                                                
CONECT 1897 1894 1898 1899 1903                                                 
CONECT 1898 1897 1900 1904 1905                                                 
CONECT 1899 1897 1906 1907 1908                                                 
CONECT 1900 1898 1909 1910 1911                                                 
CONECT 1901 1893                                                                
CONECT 1902 1894                                                                
CONECT 1903 1897                                                                
CONECT 1904 1898                                                                
CONECT 1905 1898                                                                
CONECT 1906 1899                                                                
CONECT 1907 1899                                                                
CONECT 1908 1899                                                                
CONECT 1909 1900                                                                
CONECT 1910 1900                                                                
CONECT 1911 1900                                                                
CONECT 1912 1895 1913 1920                                                      
CONECT 1913 1912 1914 1916 1921                                                 
CONECT 1914 1913 1915 1931                                                      
CONECT 1915 1914                                                                
CONECT 1916 1913 1917 1922 1923                                                 
CONECT 1917 1916 1918 1919 1924                                                 
CONECT 1918 1917 1925 1926 1927                                                 
CONECT 1919 1917 1928 1929 1930                                                 
CONECT 1920 1912                                                                
CONECT 1921 1913                                                                
CONECT 1922 1916                                                                
CONECT 1923 1916                                                                
CONECT 1924 1917                                                                
CONECT 1925 1918                                                                
CONECT 1926 1918                                                                
CONECT 1927 1918                                                                
CONECT 1928 1919                                                                
CONECT 1929 1919                                                                
CONECT 1930 1919                                                                
CONECT 1931 1914 1932 1942                                                      
CONECT 1932 1931 1933 1935 1943                                                 
CONECT 1933 1932 1934 1955                                                      
CONECT 1934 1933                                                                
CONECT 1935 1932 1936 1944 1945                                                 
CONECT 1936 1935 1937 1946 1947                                                 
CONECT 1937 1936 1938 1948 1949                                                 
CONECT 1938 1937 1939 1950                                                      
CONECT 1939 1938 1940 1941                                                      
CONECT 1940 1939 1951 1952                                                      
CONECT 1941 1939 1953 1954                                                      
CONECT 1942 1931                                                                
CONECT 1943 1932                                                                
CONECT 1944 1935                                                                
CONECT 1945 1935                                                                
CONECT 1946 1936                                                                
CONECT 1947 1936                                                                
CONECT 1948 1937                                                                
CONECT 1949 1937                                                                
CONECT 1950 1938                                                                
CONECT 1951 1940                                                                
CONECT 1952 1940                                                                
CONECT 1953 1941                                                                
CONECT 1954 1941                                                                
CONECT 1955 1933 1956 1964                                                      
CONECT 1956 1955 1957 1959 1965                                                 
CONECT 1957 1956 1958 1972                                                      
CONECT 1958 1957                                                                
CONECT 1959 1956 1960 1966 1967                                                 
CONECT 1960 1959 1961 1968 1969                                                 
CONECT 1961 1960 1962 1963                                                      
CONECT 1962 1961                                                                
CONECT 1963 1961 1970 1971                                                      
CONECT 1964 1955                                                                
CONECT 1965 1956                                                                
CONECT 1966 1959                                                                
CONECT 1967 1959                                                                
CONECT 1968 1960                                                                
CONECT 1969 1960                                                                
CONECT 1970 1963                                                                
CONECT 1971 1963                                                                
CONECT 1972 1957 1973 1979                                                      
CONECT 1973 1972 1974 1976 1980                                                 
CONECT 1974 1973 1975 1986                                                      
CONECT 1975 1974                                                                
CONECT 1976 1973 1977 1978 1981                                                 
CONECT 1977 1976 1982                                                           
CONECT 1978 1976 1983 1984 1985                                                 
CONECT 1979 1972                                                                
CONECT 1980 1973                                                                
CONECT 1981 1976                                                                
CONECT 1982 1977                                                                
CONECT 1983 1978                                                                
CONECT 1984 1978                                                                
CONECT 1985 1978                                                                
CONECT 1986 1974 1987 1994                                                      
CONECT 1987 1986 1988 1990 1995                                                 
CONECT 1988 1987 1989 2000                                                      
CONECT 1989 1988                                                                
CONECT 1990 1987 1991 1996 1997                                                 
CONECT 1991 1990 1992 1993                                                      
CONECT 1992 1991                                                                
CONECT 1993 1991 1998 1999                                                      
CONECT 1994 1986                                                                
CONECT 1995 1987                                                                
CONECT 1996 1990                                                                
CONECT 1997 1990                                                                
CONECT 1998 1993                                                                
CONECT 1999 1993                                                                
CONECT 2000 1988 2001 2008                                                      
CONECT 2001 2000 2002 2004 2009                                                 
CONECT 2002 2001 2003 2014                                                      
CONECT 2003 2002                                                                
CONECT 2004 2001 2005 2010 2011                                                 
CONECT 2005 2004 2006 2007                                                      
CONECT 2006 2005                                                                
CONECT 2007 2005 2012 2013                                                      
CONECT 2008 2000                                                                
CONECT 2009 2001                                                                
CONECT 2010 2004                                                                
CONECT 2011 2004                                                                
CONECT 2012 2007                                                                
CONECT 2013 2007                                                                
CONECT 2014 2002 2015 2026                                                      
CONECT 2015 2014 2016 2018 2027                                                 
CONECT 2016 2015 2017 2035                                                      
CONECT 2017 2016                                                                
CONECT 2018 2015 2019 2028 2029                                                 
CONECT 2019 2018 2020 2021                                                      
CONECT 2020 2019 2022 2030                                                      
CONECT 2021 2019 2023 2031                                                      
CONECT 2022 2020 2024 2032                                                      
CONECT 2023 2021 2024 2033                                                      
CONECT 2024 2022 2023 2025                                                      
CONECT 2025 2024 2034                                                           
CONECT 2026 2014                                                                
CONECT 2027 2015                                                                
CONECT 2028 2018                                                                
CONECT 2029 2018                                                                
CONECT 2030 2020                                                                
CONECT 2031 2021                                                                
CONECT 2032 2022                                                                
CONECT 2033 2023                                                                
CONECT 2034 2025                                                                
CONECT 2035 2016 2036 2043                                                      
CONECT 2036 2035 2037 2039 2044                                                 
CONECT 2037 2036 2038 2049                                                      
CONECT 2038 2037                                                                
CONECT 2039 2036 2040 2045 2046                                                 
CONECT 2040 2039 2041 2042                                                      
CONECT 2041 2040                                                                
CONECT 2042 2040 2047 2048                                                      
CONECT 2043 2035                                                                
CONECT 2044 2036                                                                
CONECT 2045 2039                                                                
CONECT 2046 2039                                                                
CONECT 2047 2042                                                                
CONECT 2048 2042                                                                
CONECT 2049 2037 2050 2055                                                      
CONECT 2050 2049 2051 2053 2056                                                 
CONECT 2051 2050 2052 2060                                                      
CONECT 2052 2051                                                                
CONECT 2053 2050 2054 2057 2058                                                 
CONECT 2054 2053 2059                                                           
CONECT 2055 2049                                                                
CONECT 2056 2050                                                                
CONECT 2057 2053                                                                
CONECT 2058 2053                                                                
CONECT 2059 2054                                                                
CONECT 2060 2051 2061 2068                                                      
CONECT 2061 2060 2062 2064 2069                                                 
CONECT 2062 2061 2063 2072                                                      
CONECT 2063 2062                                                                
CONECT 2064 2061 2065 2070 2071                                                 
CONECT 2065 2064 2066 2067                                                      
CONECT 2066 2065                                                                
CONECT 2067 2065                                                                
CONECT 2068 2060                                                                
CONECT 2069 2061                                                                
CONECT 2070 2064                                                                
CONECT 2071 2064                                                                
CONECT 2072 2062 2073 2080                                                      
CONECT 2073 2072 2074 2076 2081                                                 
CONECT 2074 2073 2075 2084                                                      
CONECT 2075 2074                                                                
CONECT 2076 2073 2077 2082 2083                                                 
CONECT 2077 2076 2078 2079                                                      
CONECT 2078 2077                                                                
CONECT 2079 2077                                                                
CONECT 2080 2072                                                                
CONECT 2081 2073                                                                
CONECT 2082 2076                                                                
CONECT 2083 2076                                                                
CONECT 2084 2074 2085 2095                                                      
CONECT 2085 2084 2086 2088 2096                                                 
CONECT 2086 2085 2087 2104                                                      
CONECT 2087 2086                                                                
CONECT 2088 2085 2089 2097 2098                                                 
CONECT 2089 2088 2090 2091                                                      
CONECT 2090 2089 2092 2099                                                      
CONECT 2091 2089 2093 2100                                                      
CONECT 2092 2090 2094 2101                                                      
CONECT 2093 2091 2094 2102                                                      
CONECT 2094 2092 2093 2103                                                      
CONECT 2095 2084                                                                
CONECT 2096 2085                                                                
CONECT 2097 2088                                                                
CONECT 2098 2088                                                                
CONECT 2099 2090                                                                
CONECT 2100 2091                                                                
CONECT 2101 2092                                                                
CONECT 2102 2093                                                                
CONECT 2103 2094                                                                
CONECT 2104 2086 2105 2113                                                      
CONECT 2105 2104 2106 2108 2114                                                 
CONECT 2106 2105 2107 2121                                                      
CONECT 2107 2106                                                                
CONECT 2108 2105 2109 2115 2116                                                 
CONECT 2109 2108 2110 2117 2118                                                 
CONECT 2110 2109 2111 2112                                                      
CONECT 2111 2110                                                                
CONECT 2112 2110 2119 2120                                                      
CONECT 2113 2104                                                                
CONECT 2114 2105                                                                
CONECT 2115 2108                                                                
CONECT 2116 2108                                                                
CONECT 2117 2109                                                                
CONECT 2118 2109                                                                
CONECT 2119 2112                                                                
CONECT 2120 2112                                                                
CONECT 2121 2106 2122 2132                                                      
CONECT 2122 2121 2123 2125 2133                                                 
CONECT 2123 2122 2124 2141                                                      
CONECT 2124 2123                                                                
CONECT 2125 2122 2126 2134 2135                                                 
CONECT 2126 2125 2127 2128                                                      
CONECT 2127 2126 2129 2136                                                      
CONECT 2128 2126 2130 2137                                                      
CONECT 2129 2127 2131 2138                                                      
CONECT 2130 2128 2131 2139                                                      
CONECT 2131 2129 2130 2140                                                      
CONECT 2132 2121                                                                
CONECT 2133 2122                                                                
CONECT 2134 2125                                                                
CONECT 2135 2125                                                                
CONECT 2136 2127                                                                
CONECT 2137 2128                                                                
CONECT 2138 2129                                                                
CONECT 2139 2130                                                                
CONECT 2140 2131                                                                
CONECT 2141 2123 2142 2148                                                      
CONECT 2142 2141 2143 2145 2149                                                 
CONECT 2143 2142 2144 2157                                                      
CONECT 2144 2143                                                                
CONECT 2145 2142 2146 2147 2150                                                 
CONECT 2146 2145 2151 2152 2153                                                 
CONECT 2147 2145 2154 2155 2156                                                 
CONECT 2148 2141                                                                
CONECT 2149 2142                                                                
CONECT 2150 2145                                                                
CONECT 2151 2146                                                                
CONECT 2152 2146                                                                
CONECT 2153 2146                                                                
CONECT 2154 2147                                                                
CONECT 2155 2147                                                                
CONECT 2156 2147                                                                
CONECT 2157 2143 2158 2171                                                      
CONECT 2158 2157 2159 2161 2172                                                 
CONECT 2159 2158 2160 2181                                                      
CONECT 2160 2159                                                                
CONECT 2161 2158 2162 2173 2174                                                 
CONECT 2162 2161 2163 2164                                                      
CONECT 2163 2162 2165 2175                                                      
CONECT 2164 2162 2166 2167                                                      
CONECT 2165 2163 2166 2176                                                      
CONECT 2166 2164 2165 2168                                                      
CONECT 2167 2164 2169 2177                                                      
CONECT 2168 2166 2170 2178                                                      
CONECT 2169 2167 2170 2179                                                      
CONECT 2170 2168 2169 2180                                                      
CONECT 2171 2157                                                                
CONECT 2172 2158                                                                
CONECT 2173 2161                                                                
CONECT 2174 2161                                                                
CONECT 2175 2163                                                                
CONECT 2176 2165                                                                
CONECT 2177 2167                                                                
CONECT 2178 2168                                                                
CONECT 2179 2169                                                                
CONECT 2180 2170                                                                
CONECT 2181 2159 2182 2189                                                      
CONECT 2182 2181 2183 2185 2190                                                 
CONECT 2183 2182 2184 2195                                                      
CONECT 2184 2183                                                                
CONECT 2185 2182 2186 2191 2192                                                 
CONECT 2186 2185 2187 2188                                                      
CONECT 2187 2186                                                                
CONECT 2188 2186 2193 2194                                                      
CONECT 2189 2181                                                                
CONECT 2190 2182                                                                
CONECT 2191 2185                                                                
CONECT 2192 2185                                                                
CONECT 2193 2188                                                                
CONECT 2194 2188                                                                
CONECT 2195 2183 2196 2203                                                      
CONECT 2196 2195 2197 2199 2204                                                 
CONECT 2197 2196 2198 2214                                                      
CONECT 2198 2197                                                                
CONECT 2199 2196 2200 2201 2205                                                 
CONECT 2200 2199 2202 2206 2207                                                 
CONECT 2201 2199 2208 2209 2210                                                 
CONECT 2202 2200 2211 2212 2213                                                 
CONECT 2203 2195                                                                
CONECT 2204 2196                                                                
CONECT 2205 2199                                                                
CONECT 2206 2200                                                                
CONECT 2207 2200                                                                
CONECT 2208 2201                                                                
CONECT 2209 2201                                                                
CONECT 2210 2201                                                                
CONECT 2211 2202                                                                
CONECT 2212 2202                                                                
CONECT 2213 2202                                                                
CONECT 2214 2197 2215 2226                                                      
CONECT 2215 2214 2216 2218 2227                                                 
CONECT 2216 2215 2217 2235                                                      
CONECT 2217 2216                                                                
CONECT 2218 2215 2219 2228 2229                                                 
CONECT 2219 2218 2220 2221                                                      
CONECT 2220 2219 2222 2230                                                      
CONECT 2221 2219 2223 2231                                                      
CONECT 2222 2220 2224 2232                                                      
CONECT 2223 2221 2224 2233                                                      
CONECT 2224 2222 2223 2225                                                      
CONECT 2225 2224 2234                                                           
CONECT 2226 2214                                                                
CONECT 2227 2215                                                                
CONECT 2228 2218                                                                
CONECT 2229 2218                                                                
CONECT 2230 2220                                                                
CONECT 2231 2221                                                                
CONECT 2232 2222                                                                
CONECT 2233 2223                                                                
CONECT 2234 2225                                                                
CONECT 2235 2216 2236 2240                                                      
CONECT 2236 2235 2237 2239 2241                                                 
CONECT 2237 2236 2245 2238                                                      
CONECT 2238 2237                                                                
CONECT 2239 2236 2242 2243 2244                                                 
CONECT 2240 2235                                                                
CONECT 2241 2236                                                                
CONECT 2242 2239                                                                
CONECT 2243 2239                                                                
CONECT 2244 2239                                                                
CONECT 2245 2237 2246 2253                                                      
CONECT 2246 2245 2249 2247 2254                                                 
CONECT 2247 2246 2248 2259                                                      
CONECT 2248 2247                                                                
CONECT 2249 2246 2250 2255 2256                                                 
CONECT 2250 2249 2251 2252                                                      
CONECT 2251 2250                                                                
CONECT 2252 2250 2257 2258                                                      
CONECT 2253 2245                                                                
CONECT 2254 2246                                                                
CONECT 2255 2249                                                                
CONECT 2256 2249                                                                
CONECT 2257 2252                                                                
CONECT 2258 2252                                                                
CONECT 2259 2247 2260 2267                                                      
CONECT 2260 2259 2261 2263 2268                                                 
CONECT 2261 2260 2262 2273                                                      
CONECT 2262 2261                                                                
CONECT 2263 2260 2264 2269 2270                                                 
CONECT 2264 2263 2265 2266                                                      
CONECT 2265 2264                                                                
CONECT 2266 2264 2271 2272                                                      
CONECT 2267 2259                                                                
CONECT 2268 2260                                                                
CONECT 2269 2263                                                                
CONECT 2270 2263                                                                
CONECT 2271 2266                                                                
CONECT 2272 2266                                                                
CONECT 2273 2261 2274 2281                                                      
CONECT 2274 2273 2275 2277 2282                                                 
CONECT 2275 2274 2276 2285                                                      
CONECT 2276 2275                                                                
CONECT 2277 2274 2278 2283 2284                                                 
CONECT 2278 2277 2279 2280                                                      
CONECT 2279 2278                                                                
CONECT 2280 2278                                                                
CONECT 2281 2273                                                                
CONECT 2282 2274                                                                
CONECT 2283 2277                                                                
CONECT 2284 2277                                                                
CONECT 2285 2275 2286 2292                                                      
CONECT 2286 2285 2287 2289 2293                                                 
CONECT 2287 2286 2288 2301                                                      
CONECT 2288 2287                                                                
CONECT 2289 2286 2290 2291 2294                                                 
CONECT 2290 2289 2295 2296 2297                                                 
CONECT 2291 2289 2298 2299 2300                                                 
CONECT 2292 2285                                                                
CONECT 2293 2286                                                                
CONECT 2294 2289                                                                
CONECT 2295 2290                                                                
CONECT 2296 2290                                                                
CONECT 2297 2290                                                                
CONECT 2298 2291                                                                
CONECT 2299 2291                                                                
CONECT 2300 2291                                                                
CONECT 2301 2287 2302 2308                                                      
CONECT 2302 2301 2303 2305 2309                                                 
CONECT 2303 2302 2304 2317                                                      
CONECT 2304 2303                                                                
CONECT 2305 2302 2306 2307 2310                                                 
CONECT 2306 2305 2311 2312 2313                                                 
CONECT 2307 2305 2314 2315 2316                                                 
CONECT 2308 2301                                                                
CONECT 2309 2302                                                                
CONECT 2310 2305                                                                
CONECT 2311 2306                                                                
CONECT 2312 2306                                                                
CONECT 2313 2306                                                                
CONECT 2314 2307                                                                
CONECT 2315 2307                                                                
CONECT 2316 2307                                                                
CONECT 2317 2303 2318 2324                                                      
CONECT 2318 2317 2319 2321 2325                                                 
CONECT 2319 2318 2320 2333                                                      
CONECT 2320 2319                                                                
CONECT 2321 2318 2322 2323 2326                                                 
CONECT 2322 2321 2327 2328 2329                                                 
CONECT 2323 2321 2330 2331 2332                                                 
CONECT 2324 2317                                                                
CONECT 2325 2318                                                                
CONECT 2326 2321                                                                
CONECT 2327 2322                                                                
CONECT 2328 2322                                                                
CONECT 2329 2322                                                                
CONECT 2330 2323                                                                
CONECT 2331 2323                                                                
CONECT 2332 2323                                                                
CONECT 2333 2319 2334 2339                                                      
CONECT 2334 2333 2335 2337 2340                                                 
CONECT 2335 2334 2336 2347                                                      
CONECT 2336 2335                                                                
CONECT 2337 2334 2338 2341 2342                                                 
CONECT 2338 2337 2339 2343 2344                                                 
CONECT 2339 2333 2338 2345 2346                                                 
CONECT 2340 2334                                                                
CONECT 2341 2337                                                                
CONECT 2342 2337                                                                
CONECT 2343 2338                                                                
CONECT 2344 2338                                                                
CONECT 2345 2339                                                                
CONECT 2346 2339                                                                
CONECT 2347 2335 2348 2355                                                      
CONECT 2348 2347 2349 2351 2356                                                 
CONECT 2349 2348 2350 2354                                                      
CONECT 2350 2349                                                                
CONECT 2351 2348 2352 2353 2357                                                 
CONECT 2352 2351 2358                                                           
CONECT 2353 2351 2359 2360 2361                                                 
CONECT 2354 2349                                                                
CONECT 2355 2347                                                                
CONECT 2356 2348                                                                
CONECT 2357 2351                                                                
CONECT 2358 2352                                                                
CONECT 2359 2353                                                                
CONECT 2360 2353                                                                
CONECT 2361 2353                                                                
CONECT 2362 2363 2365 2366 2367                                                 
CONECT 2363 2362 2372 2373 2374                                                 
CONECT 2364 2365 2368 2369 2385                                                 
CONECT 2365 2362 2364 2370 2371                                                 
CONECT 2366 2362                                                                
CONECT 2367 2362                                                                
CONECT 2368 2364                                                                
CONECT 2369 2364                                                                
CONECT 2370 2365                                                                
CONECT 2371 2365                                                                
CONECT 2372 2363                                                                
CONECT 2373 2363                                                                
CONECT 2374 2363                                                                
CONECT 2375 2376 2377 2386 2387                                                 
CONECT 2376 2375 2388                                                           
CONECT 2377 2375 2378 2379 2389                                                 
CONECT 2378 2377 2390                                                           
CONECT 2379 2377 2380 2381 2391                                                 
CONECT 2380 2379 2392                                                           
CONECT 2381 2379 2382 2383 2393                                                 
CONECT 2382 2381 2386                                                           
CONECT 2383 2381 2384 2394 2395                                                 
CONECT 2384 2383 2396                                                           
CONECT 2385 2386 2364                                                           
CONECT 2386 2375 2382 2385 2397                                                 
CONECT 2387 2375                                                                
CONECT 2388 2376                                                                
CONECT 2389 2377                                                                
CONECT 2390 2378                                                                
CONECT 2391 2379                                                                
CONECT 2392 2380                                                                
CONECT 2393 2381                                                                
CONECT 2394 2383                                                                
CONECT 2395 2383                                                                
CONECT 2396 2384                                                                
CONECT 2397 2386                                                                
CONECT 2398                                                                     
CONECT 2399                                                                     
CONECT 2400                                                                     
CONECT 2401                                                                     
END                                                                             
