# Supplementary material for: Computational Pipeline for Accelerating the Design of Glycomimetics
Source: J Chem Inf Model. 2025 Nov 27;65(24):13374–85. doi: 10.1021/acs.jcim.5c02282 (PMC12728930; doi:10.1021/acs.jcim.5c02282)
Supplement: Supplementary file 2 [file ci5c02282_si_002.zip › gm_supp/Test/FimH/1uwf/output/natural_ligand.pdb]

TITLE     Generated by GMML                                                     
ATOM      1 HO1  DEG A1159       8.644  15.221  37.696                       H  
ATOM      2 C2   DEG A1159       7.214  14.873  34.813                       C  
ATOM      3 H2   DEG A1159       6.200  15.150  35.186                       H  
ATOM      4 O2   DEG A1159       7.411  15.380  33.504                       O  
ATOM      5 H2   DEG A1159       6.741  15.030  32.929                       H  
ATOM      6 C3   DEG A1159       7.368  13.296  34.758                       C  
ATOM      7 H3   DEG A1159       7.227  12.871  35.779                       H  
ATOM      8 O3   DEG A1159       6.380  12.757  33.874                       O  
ATOM      9 H3   DEG A1159       6.472  11.812  33.841                       H  
ATOM     10 C4   DEG A1159       8.766  12.925  34.233                       C  
ATOM     11 H4   DEG A1159       8.904  13.348  33.211                       H  
ATOM     12 O4   DEG A1159       8.919  11.486  34.185                       O  
ATOM     13 H4   DEG A1159       9.782  11.257  33.861                       H  
ATOM     14 C5   DEG A1159       9.851  13.519  35.197                       C  
ATOM     15 H5   DEG A1159       9.713  13.080  36.213                       H  
ATOM     16 O5   DEG A1159       9.681  15.002  35.281                       O  
ATOM     17 C6   DEG A1159      11.262  13.209  34.710                       C  
ATOM     18 H61  DEG A1159      11.458  12.111  34.704                       H  
ATOM     19 H62  DEG A1159      12.028  13.518  35.459                       H  
ATOM     20 O6   DEG A1159      11.515  13.785  33.446                       O  
ATOM     21 H6   DEG A1159      12.394  13.592  33.143                       H  
ATOM     22 O1   DEG A1159       8.112  14.964  37.110                       O  
ATOM     23 C1   DEG A1159       8.335  15.459  35.776                       C  
ATOM     24 H1   DEG A1159       8.290  16.573  35.774                       H  
TER      25      DEG A1159                                                      
CONECT    1   22                                                                
CONECT    2    3    4    6   23                                                 
CONECT    3    2                                                                
CONECT    4    2    5                                                           
CONECT    5    4                                                                
CONECT    6    2    7    8   10                                                 
CONECT    7    6                                                                
CONECT    8    6    9                                                           
CONECT    9    8                                                                
CONECT   10    6   11   12   14                                                 
CONECT   11   10                                                                
CONECT   12   10   13                                                           
CONECT   13   12                                                                
CONECT   14   10   15   16   17                                                 
CONECT   15   14                                                                
CONECT   16   14   23                                                           
CONECT   17   14   18   19   20                                                 
CONECT   18   17                                                                
CONECT   19   17                                                                
CONECT   20   17   21                                                           
CONECT   21   20                                                                
CONECT   22    1   23                                                           
CONECT   23    2   16   22   24                                                 
CONECT   24   23                                                                
END                                                                             
