# Supplementary material for: Computational Pipeline for Accelerating the Design of Glycomimetics
Source: J Chem Inf Model. 2025 Nov 27;65(24):13374–85. doi: 10.1021/acs.jcim.5c02282 (PMC12728930; doi:10.1021/acs.jcim.5c02282)
Supplement: Supplementary file 2 [file ci5c02282_si_002.zip › gm_supp/Test/FimH/4css/4css_chainA.pdbqt]

ATOM      1  N   PHE A   1      -0.402  51.232  -8.715  1.00  7.74    -0.066 N 
ATOM      2  CA  PHE A   1       0.548  51.951  -7.843  1.00  7.61     0.179 C 
ATOM      3  C   PHE A   1       1.765  52.318  -8.665  1.00  7.38     0.249 C 
ATOM      4  O   PHE A   1       2.368  51.464  -9.296  1.00  7.65    -0.271 OA
ATOM      5  CB  PHE A   1       0.944  51.080  -6.655  1.00  7.66    -0.006 C 
ATOM      6  CG  PHE A   1       1.915  51.762  -5.740  1.00  7.64    -0.056 A 
ATOM      7  CD1 PHE A   1       3.274  51.654  -5.946  1.00  7.86    -0.077 A 
ATOM      8  CD2 PHE A   1       1.459  52.508  -4.667  1.00  7.75    -0.077 A 
ATOM      9  CE1 PHE A   1       4.180  52.278  -5.108  1.00  8.05    -0.082 A 
ATOM     10  CE2 PHE A   1       2.347  53.142  -3.825  1.00  8.23    -0.082 A 
ATOM     11  CZ  PHE A   1       3.714  53.037  -4.029  1.00  8.56    -0.083 A 
ATOM     12  H1  PHE A   1       0.030  50.594  -9.161  1.00  9.29     0.275 HD
ATOM     13  H2  PHE A   1      -1.042  50.865  -8.218  1.00  9.29     0.275 HD
ATOM     14  H3  PHE A   1      -0.765  51.803  -9.293  1.00  9.29     0.275 HD
ATOM     15  HA  PHE A   1       0.138  52.765  -7.511  1.00  9.13     0.099 H 
ATOM     16  HB2 PHE A   1       0.150  50.863  -6.143  1.00  9.20     0.043 H 
ATOM     17  HB3 PHE A   1       1.361  50.268  -6.983  1.00  9.20     0.043 H 
ATOM     18  HD1 PHE A   1       3.587  51.152  -6.663  1.00  9.43     0.084 H 
ATOM     19  HD2 PHE A   1       0.544  52.590  -4.519  1.00  9.30     0.084 H 
ATOM     20  HE1 PHE A   1       5.093  52.196  -5.263  1.00  9.66     0.083 H 
ATOM     21  HE2 PHE A   1       2.025  53.640  -3.109  1.00  9.88     0.083 H 
ATOM     22  HZ  PHE A   1       4.311  53.462  -3.456  1.00 10.27     0.083 H 
ATOM     23  N   ALA A   2       2.118  53.592  -8.615  1.00  7.47    -0.346 N 
ATOM     24  CA  ALA A   2       3.294  54.090  -9.313  1.00  7.72     0.086 C 
ATOM     25  C   ALA A   2       3.790  55.324  -8.590  1.00  7.57     0.240 C 
ATOM     26  O   ALA A   2       3.098  55.905  -7.757  1.00  8.20    -0.271 OA
ATOM     27  CB  ALA A   2       2.991  54.401 -10.785  1.00  9.12    -0.049 C 
ATOM     28  H   ALA A   2       1.688  54.196  -8.180  1.00  8.96     0.163 HD
ATOM     29  HA  ALA A   2       3.993  53.418  -9.282  1.00  9.26     0.086 H 
ATOM     30  HB1 ALA A   2       2.296  55.076 -10.828  1.00 10.95     0.030 H 
ATOM     31  HB2 ALA A   2       3.798  54.729 -11.211  1.00 10.95     0.030 H 
ATOM     32  HB3 ALA A   2       2.691  53.589 -11.224  1.00 10.95     0.030 H 
ATOM     33  N   CYS A   3       5.005  55.739  -8.950  1.00  8.00    -0.345 N 
ATOM     34  CA  CYS A   3       5.698  56.810  -8.243  1.00  8.04     0.098 C 
ATOM     35  C   CYS A   3       6.394  57.755  -9.198  1.00  8.15     0.241 C 
ATOM     36  O   CYS A   3       6.687  57.414 -10.357  1.00  8.78    -0.271 OA
ATOM     37  CB  CYS A   3       6.769  56.219  -7.309  1.00  9.47     0.013 C 
ATOM     38  SG  CYS A   3       6.195  55.026  -6.089  1.00 10.41    -0.095 SA
ATOM     39  H   CYS A   3       5.451  55.412  -9.608  1.00  9.60     0.163 HD
ATOM     40  HA  CYS A   3       5.064  57.315  -7.710  1.00  9.64     0.088 H 
ATOM     41  HB2 CYS A   3       7.435  55.774  -7.856  1.00 11.36     0.053 H 
ATOM     42  HB3 CYS A   3       7.185  56.948  -6.825  1.00 11.36     0.053 H 
ATOM     43  N   LYS A   4       6.627  58.964  -8.719  0.64  9.90    -0.346 N 
ATOM     44  CA  LYS A   4       7.272  60.034  -9.470  0.64 10.73     0.089 C 
ATOM     45  C   LYS A   4       8.279  60.754  -8.566  0.64  9.56     0.241 C 
ATOM     46  O   LYS A   4       8.191  60.667  -7.337  0.64  9.64    -0.271 OA
ATOM     47  CB  LYS A   4       6.238  61.031 -10.015  0.64 11.45    -0.038 C 
ATOM     48  CG  LYS A   4       5.473  61.789  -8.915  0.64 12.20    -0.061 C 
ATOM     49  CD  LYS A   4       4.677  62.974  -9.433  0.64 13.79    -0.043 C 
ATOM     50  CE  LYS A   4       3.524  62.534 -10.260  0.64 15.38     0.080 C 
ATOM     51  NZ  LYS A   4       2.594  63.651 -10.568  0.64 17.17    -0.079 N 
ATOM     52  H   LYS A   4       6.409  59.202  -7.922  0.64 11.88     0.163 HD
ATOM     53  HA  LYS A   4       7.754  59.653 -10.221  0.64 12.88     0.087 H 
ATOM     54  HB2 LYS A   4       6.695  61.687 -10.564  0.64 13.74     0.036 H 
ATOM     55  HB3 LYS A   4       5.589  60.548 -10.550  0.64 13.74     0.036 H 
ATOM     56  HG2 LYS A   4       4.852  61.178  -8.488  0.64 14.64     0.033 H 
ATOM     57  HG3 LYS A   4       6.109  62.121  -8.263  0.64 14.64     0.033 H 
ATOM     58  HD2 LYS A   4       4.336  63.484  -8.682  0.64 16.55     0.035 H 
ATOM     59  HD3 LYS A   4       5.251  63.530  -9.983  0.64 16.55     0.035 H 
ATOM     60  HE2 LYS A   4       3.852  62.175 -11.099  0.64 18.45     0.075 H 
ATOM     61  HE3 LYS A   4       3.028  61.853  -9.778  0.64 18.45     0.075 H 
ATOM     62  HZ1 LYS A   4       3.023  64.288 -11.017  0.64 20.60     0.274 HD
ATOM     63  HZ2 LYS A   4       1.916  63.355 -11.062  0.64 20.60     0.274 HD
ATOM     64  HZ3 LYS A   4       2.272  63.995  -9.813  0.64 20.60     0.274 HD
ATOM     65  N   THR A   5       9.230  61.455  -9.170  1.00  9.87    -0.344 N 
ATOM     66  CA  THR A   5      10.244  62.169  -8.431  1.00  9.17     0.113 C 
ATOM     67  C   THR A   5      10.230  63.657  -8.690  1.00  8.61     0.243 C 
ATOM     68  O   THR A   5       9.722  64.171  -9.695  1.00  9.49    -0.271 OA
ATOM     69  CB  THR A   5      11.662  61.689  -8.774  1.00 10.24     0.060 C 
ATOM     70  OG1 THR A   5      12.003  62.169 -10.076  1.00 10.19    -0.393 OA
ATOM     71  CG2 THR A   5      11.795  60.183  -8.706  1.00 12.14    -0.050 C 
ATOM     72  H   THR A   5       9.305  61.530 -10.024  0.64 11.84     0.163 HD
ATOM     73  HA  THR A   5      10.100  62.028  -7.482  1.00 11.01     0.091 H 
ATOM     74  HB  THR A   5      12.282  62.068  -8.131  1.00 12.29     0.086 H 
ATOM     75  HG1 THR A   5      12.777  61.916 -10.282  1.00 12.23     0.210 HD
ATOM     76 1HG2 THR A   5      11.184  59.768  -9.334  1.00 14.57     0.031 H 
ATOM     77 2HG2 THR A   5      12.702  59.920  -8.928  1.00 14.57     0.031 H 
ATOM     78 3HG2 THR A   5      11.588  59.872  -7.811  1.00 14.57     0.031 H 
ATOM     79  N   ALA A   6      10.906  64.377  -7.811  1.00  7.98    -0.346 N 
ATOM     80  CA  ALA A   6      11.118  65.803  -7.958  1.00  8.36     0.086 C 
ATOM     81  C   ALA A   6      12.109  66.137  -9.075  1.00  8.77     0.240 C 
ATOM     82  O   ALA A   6      12.299  67.292  -9.400  1.00  9.97    -0.271 OA
ATOM     83  CB  ALA A   6      11.600  66.391  -6.636  1.00  9.45    -0.049 C 
ATOM     84  H   ALA A   6      11.262  64.050  -7.099  1.00  9.57     0.163 HD
ATOM     85  HA  ALA A   6      10.272  66.222  -8.178  1.00 10.03     0.086 H 
ATOM     86  HB1 ALA A   6      12.433  65.962  -6.385  1.00 11.34     0.030 H 
ATOM     87  HB2 ALA A   6      11.738  67.344  -6.747  1.00 11.34     0.030 H 
ATOM     88  HB3 ALA A   6      10.927  66.231  -5.956  1.00 11.34     0.030 H 
ATOM     89  N   ASN A   7      12.746  65.152  -9.675  0.61 10.49    -0.346 N 
ATOM     90  CA  ASN A   7      13.571  65.431 -10.846  0.61 12.64     0.097 C 
ATOM     91  C   ASN A   7      12.897  64.997 -12.125  0.61 11.23     0.241 C 
ATOM     92  O   ASN A   7      13.554  64.796 -13.140  0.61 12.69    -0.271 OA
ATOM     93  CB  ASN A   7      14.932  64.778 -10.729  0.61 15.76     0.036 C 
ATOM     94  CG  ASN A   7      14.832  63.298 -10.697  0.61 21.63     0.217 C 
ATOM     95  OD1 ASN A   7      14.574  62.665 -11.729  0.61 24.61    -0.274 OA
ATOM     96  ND2 ASN A   7      14.955  62.723  -9.508  0.61 24.00    -0.370 N 
ATOM     97  H   ASN A   7      12.723  64.326  -9.435  0.61 12.58     0.163 HD
ATOM     98  HA  ASN A   7      13.712  66.389 -10.901  0.61 15.16     0.088 H 
ATOM     99  HB2 ASN A   7      15.473  65.029 -11.494  0.61 18.91     0.051 H 
ATOM    100  HB3 ASN A   7      15.357  65.070  -9.908  0.61 18.91     0.051 H 
ATOM    101 1HD2 ASN A   7      15.085  63.206  -8.809  0.61 28.80     0.159 HD
ATOM    102 2HD2 ASN A   7      14.905  61.867  -9.437  0.61 28.80     0.159 HD
ATOM    103  N   GLY A   8      11.589  64.827 -12.076  1.00 10.35    -0.351 N 
ATOM    104  CA  GLY A   8      10.816  64.662 -13.285  1.00 11.20     0.069 C 
ATOM    105  C   GLY A   8      10.831  63.277 -13.878  1.00 11.18     0.236 C 
ATOM    106  O   GLY A   8      10.456  63.110 -15.009  1.00 15.18    -0.272 OA
ATOM    107  H   GLY A   8      11.126  64.804 -11.352  0.61 12.43     0.163 HD
ATOM    108  HA2 GLY A   8       9.893  64.896 -13.100  1.00 13.43     0.078 H 
ATOM    109  HA3 GLY A   8      11.150  65.277 -13.957  1.00 13.43     0.078 H 
ATOM    110  N   THR A   9      11.245  62.275 -13.134  1.00 10.34    -0.344 N 
ATOM    111  CA  THR A   9      11.262  60.902 -13.615  1.00  9.49     0.113 C 
ATOM    112  C   THR A   9      10.223  60.107 -12.850  1.00  9.63     0.243 C 
ATOM    113  O   THR A   9       9.597  60.585 -11.905  1.00 12.83    -0.271 OA
ATOM    114  CB  THR A   9      12.643  60.294 -13.517  1.00 10.28     0.060 C 
ATOM    115  OG1 THR A   9      13.068  60.351 -12.153  1.00 12.26    -0.393 OA
ATOM    116  CG2 THR A   9      13.650  61.012 -14.425  1.00 12.22    -0.050 C 
ATOM    117  H   THR A   9      11.530  62.362 -12.327  1.00 12.40     0.163 HD
ATOM    118  HA  THR A   9      11.006  60.898 -14.551  1.00 11.39     0.091 H 
ATOM    119  HB  THR A   9      12.599  59.366 -13.795  1.00 12.33     0.086 H 
ATOM    120  HG1 THR A   9      13.091  61.149 -11.893  1.00 14.72     0.210 HD
ATOM    121 1HG2 THR A   9      13.715  61.946 -14.172  1.00 14.66     0.031 H 
ATOM    122 2HG2 THR A   9      14.524  60.601 -14.341  1.00 14.66     0.031 H 
ATOM    123 3HG2 THR A   9      13.362  60.955 -15.349  1.00 14.66     0.031 H 
ATOM    124  N   ALA A  10      10.027  58.879 -13.281  1.00  9.41    -0.346 N 
ATOM    125  CA  ALA A  10       8.942  58.042 -12.831  1.00  9.34     0.086 C 
ATOM    126  C   ALA A  10       9.426  56.618 -12.655  1.00  8.83     0.240 C 
ATOM    127  O   ALA A  10      10.405  56.196 -13.278  1.00  9.86    -0.271 OA
ATOM    128  CB  ALA A  10       7.810  58.054 -13.875  1.00 12.83    -0.049 C 
ATOM    129  H   ALA A  10      10.533  58.494 -13.860  1.00 11.29     0.163 HD
ATOM    130  HA  ALA A  10       8.598  58.367 -11.984  1.00 11.21     0.086 H 
ATOM    131  HB1 ALA A  10       8.154  57.717 -14.717  1.00 15.39     0.030 H 
ATOM    132  HB2 ALA A  10       7.087  57.489 -13.562  1.00 15.39     0.030 H 
ATOM    133  HB3 ALA A  10       7.495  58.965 -13.987  1.00 15.39     0.030 H 
ATOM    134  N   ILE A  11       8.648  55.864 -11.897  1.00  8.66    -0.346 N 
ATOM    135  CA  ILE A  11       8.729  54.405 -11.922  1.00  9.26     0.092 C 
ATOM    136  C   ILE A  11       7.275  53.921 -12.049  1.00  9.32     0.243 C 
ATOM    137  O   ILE A  11       6.439  54.283 -11.231  1.00  9.45    -0.271 OA
ATOM    138  CB  ILE A  11       9.363  53.793 -10.669  1.00  9.04    -0.030 C 
ATOM    139  CG1 ILE A  11      10.752  54.385 -10.387  1.00  9.74    -0.063 C 
ATOM    140  CG2 ILE A  11       9.439  52.271 -10.851  1.00  9.90    -0.071 C 
ATOM    141  CD1 ILE A  11      11.409  53.820  -9.126  1.00 10.38    -0.076 C 
ATOM    142  H   ILE A  11       8.057  56.171 -11.353  1.00 10.39     0.163 HD
ATOM    143  HA  ILE A  11       9.227  54.115 -12.702  1.00 11.11     0.088 H 
ATOM    144  HB  ILE A  11       8.789  53.983  -9.911  1.00 10.84     0.043 H 
ATOM    145 2HG1 ILE A  11      11.335  54.192 -11.138  1.00 11.68     0.033 H 
ATOM    146 3HG1 ILE A  11      10.667  55.345 -10.273  1.00 11.68     0.033 H 
ATOM    147 1HG2 ILE A  11       9.982  52.074 -11.630  1.00 11.87     0.028 H 
ATOM    148 2HG2 ILE A  11       9.840  51.879 -10.060  1.00 11.87     0.028 H 
ATOM    149 3HG2 ILE A  11       8.542  51.923 -10.975  1.00 11.87     0.028 H 
ATOM    150 1HD1 ILE A  11      11.512  52.861  -9.227  1.00 12.45     0.027 H 
ATOM    151 2HD1 ILE A  11      12.278  54.235  -9.010  1.00 12.45     0.027 H 
ATOM    152 3HD1 ILE A  11      10.844  54.014  -8.362  1.00 12.45     0.027 H 
ATOM    153  N   PRO A  12       6.963  53.142 -13.100  1.00  8.85    -0.337 N 
ATOM    154  CA  PRO A  12       5.579  52.743 -13.358  1.00  9.40     0.091 C 
ATOM    155  C   PRO A  12       5.149  51.562 -12.499  1.00  8.30     0.241 C 
ATOM    156  O   PRO A  12       5.924  50.995 -11.720  1.00  8.07    -0.271 OA
ATOM    157  CB  PRO A  12       5.619  52.307 -14.833  1.00 11.09    -0.036 C 
ATOM    158  CG  PRO A  12       6.978  51.743 -14.970  1.00 11.29    -0.048 C 
ATOM    159  CD  PRO A  12       7.876  52.654 -14.148  1.00 10.38    -0.001 C 
ATOM    160  HA  PRO A  12       4.968  53.488 -13.243  1.00 11.28     0.087 H 
ATOM    161  HB2 PRO A  12       4.942  51.633 -15.001  1.00 13.31     0.036 H 
ATOM    162  HB3 PRO A  12       5.500  53.076 -15.412  1.00 13.31     0.036 H 
ATOM    163  HG2 PRO A  12       6.993  50.839 -14.618  1.00 13.55     0.035 H 
ATOM    164  HG3 PRO A  12       7.243  51.752 -15.903  1.00 13.55     0.035 H 
ATOM    165  HD2 PRO A  12       8.605  52.149 -13.755  1.00 12.46     0.064 H 
ATOM    166  HD3 PRO A  12       8.199  53.391 -14.688  1.00 12.46     0.064 H 
ATOM    167  N   ILE A  13       3.893  51.177 -12.686  1.00  8.50    -0.346 N 
ATOM    168  CA  ILE A  13       3.380  49.916 -12.183  1.00  8.86     0.092 C 
ATOM    169  C   ILE A  13       4.404  48.835 -12.390  1.00  8.20     0.241 C 
ATOM    170  O   ILE A  13       4.983  48.699 -13.466  1.00  9.16    -0.271 OA
ATOM    171  CB  ILE A  13       2.082  49.543 -12.920  1.00 10.42    -0.030 C 
ATOM    172  CG1 ILE A  13       0.965  50.455 -12.423  1.00 11.16    -0.063 C 
ATOM    173  CG2 ILE A  13       1.764  48.044 -12.785  1.00 11.42    -0.071 C 
ATOM    174  CD1 ILE A  13      -0.362  50.230 -13.110  1.00 14.62    -0.076 C 
ATOM    175  H   ILE A  13       3.307  51.642 -13.111  1.00 10.20     0.163 HD
ATOM    176  HA  ILE A  13       3.192  49.992 -11.235  1.00 10.63     0.088 H 
ATOM    177  HB  ILE A  13       2.215  49.730 -13.862  1.00 12.51     0.043 H 
ATOM    178 2HG1 ILE A  13       0.837  50.302 -11.473  1.00 13.40     0.033 H 
ATOM    179 3HG1 ILE A  13       1.225  51.378 -12.574  1.00 13.40     0.033 H 
ATOM    180 1HG2 ILE A  13       1.661  47.827 -11.845  1.00 13.70     0.028 H 
ATOM    181 2HG2 ILE A  13       0.941  47.851 -13.261  1.00 13.70     0.028 H 
ATOM    182 3HG2 ILE A  13       2.495  47.531 -13.165  1.00 13.70     0.028 H 
ATOM    183 1HD1 ILE A  13      -0.645  49.315 -12.959  1.00 17.55     0.027 H 
ATOM    184 2HD1 ILE A  13      -1.017  50.844 -12.741  1.00 17.55     0.027 H 
ATOM    185 3HD1 ILE A  13      -0.256  50.391 -14.061  1.00 17.55     0.027 H 
ATOM    186  N   GLY A  14       4.593  48.030 -11.349  1.00  8.59    -0.351 N 
ATOM    187  CA  GLY A  14       5.504  46.912 -11.410  1.00  9.63     0.069 C 
ATOM    188  C   GLY A  14       6.888  47.202 -10.897  1.00  9.13     0.235 C 
ATOM    189  O   GLY A  14       7.695  46.278 -10.747  1.00 10.51    -0.272 OA
ATOM    190  H   GLY A  14       4.198  48.117 -10.590  1.00 10.31     0.163 HD
ATOM    191  HA2 GLY A  14       5.139  46.179 -10.890  1.00 11.56     0.078 H 
ATOM    192  HA3 GLY A  14       5.581  46.618 -12.332  1.00 11.56     0.078 H 
ATOM    193  N   GLY A  15       7.194  48.459 -10.585  1.00  8.44    -0.351 N 
ATOM    194  CA  GLY A  15       8.492  48.791 -10.025  1.00  8.79     0.069 C 
ATOM    195  C   GLY A  15       9.574  49.011 -11.042  1.00  8.55     0.235 C 
ATOM    196  O   GLY A  15       9.345  49.085 -12.252  1.00  9.87    -0.272 OA
ATOM    197  H   GLY A  15       6.668  49.131 -10.689  1.00 10.13     0.163 HD
ATOM    198  HA2 GLY A  15       8.409  49.600  -9.495  1.00 10.55     0.078 H 
ATOM    199  HA3 GLY A  15       8.775  48.074  -9.436  1.00 10.55     0.078 H 
ATOM    200  N   GLY A  16      10.780  49.147 -10.528  1.00  8.73    -0.351 N 
ATOM    201  CA  GLY A  16      11.915  49.575 -11.313  1.00  9.38     0.069 C 
ATOM    202  C   GLY A  16      12.798  50.454 -10.484  1.00  9.84     0.236 C 
ATOM    203  O   GLY A  16      12.753  50.395  -9.263  1.00 11.02    -0.272 OA
ATOM    204  H   GLY A  16      10.971  48.992  -9.704  1.00 10.47     0.163 HD
ATOM    205  HA2 GLY A  16      12.425  48.804 -11.609  1.00 11.26     0.078 H 
ATOM    206  HA3 GLY A  16      11.614  50.072 -12.090  1.00 11.26     0.078 H 
ATOM    207  N   SER A  17      13.564  51.307 -11.137  0.45 10.81    -0.344 N 
ATOM    208  CA  SER A  17      14.464  52.180 -10.429  0.45 11.69     0.109 C 
ATOM    209  C   SER A  17      14.411  53.593 -10.936  0.45 10.24     0.243 C 
ATOM    210  O   SER A  17      13.933  53.885 -12.061  0.45 10.38    -0.271 OA
ATOM    211  CB  SER A  17      15.887  51.657 -10.533  0.45 14.34     0.044 C 
ATOM    212  OG  SER A  17      16.299  51.597 -11.886  0.45 17.19    -0.398 OA
ATOM    213  H   SER A  17      13.579  51.397 -11.992  0.45 12.97     0.163 HD
ATOM    214  HA  SER A  17      14.218  52.190  -9.491  0.45 14.02     0.090 H 
ATOM    215  HB2 SER A  17      16.479  52.253 -10.048  0.45 17.21     0.077 H 
ATOM    216  HB3 SER A  17      15.926  50.766 -10.151  0.45 17.21     0.077 H 
ATOM    217  HG  SER A  17      16.269  52.362 -12.230  0.45 20.63     0.209 HD
ATOM    218  N   ALA A  18      14.958  54.468 -10.114  1.00 10.52    -0.346 N 
ATOM    219  CA  ALA A  18      15.086  55.861 -10.491  1.00 10.19     0.086 C 
ATOM    220  C   ALA A  18      16.172  56.490  -9.628  1.00  9.31     0.240 C 
ATOM    221  O   ALA A  18      16.521  56.006  -8.547  1.00 10.42    -0.271 OA
ATOM    222  CB  ALA A  18      13.771  56.615 -10.345  1.00 11.20    -0.049 C 
ATOM    223  H   ALA A  18      15.263  54.282  -9.332  0.45 12.63     0.163 HD
ATOM    224  HA  ALA A  18      15.365  55.917 -11.418  1.00 12.23     0.086 H 
ATOM    225  HB1 ALA A  18      13.484  56.573  -9.419  1.00 13.44     0.030 H 
ATOM    226  HB2 ALA A  18      13.906  57.539 -10.607  1.00 13.44     0.030 H 
ATOM    227  HB3 ALA A  18      13.105  56.202 -10.917  1.00 13.44     0.030 H 
ATOM    228  N   ASN A  19      16.684  57.608 -10.121  1.00  9.86    -0.346 N 
ATOM    229  CA  ASN A  19      17.649  58.448  -9.427  1.00 10.05     0.097 C 
ATOM    230  C   ASN A  19      16.984  59.674  -8.827  1.00 10.27     0.241 C 
ATOM    231  O   ASN A  19      16.096  60.276  -9.441  1.00 12.47    -0.271 OA
ATOM    232  CB  ASN A  19      18.755  58.863 -10.395  1.00 11.77     0.036 C 
ATOM    233  CG  ASN A  19      19.427  57.666 -11.020  1.00 13.07     0.217 C 
ATOM    234  OD1 ASN A  19      19.612  56.648 -10.388  1.00 12.79    -0.274 OA
ATOM    235  ND2 ASN A  19      19.777  57.780 -12.278  1.00 18.09    -0.370 N 
ATOM    236  H   ASN A  19      16.475  57.915 -10.896  1.00 11.83     0.163 HD
ATOM    237  HA  ASN A  19      18.053  57.941  -8.706  1.00 12.06     0.088 H 
ATOM    238  HB2 ASN A  19      18.373  59.401 -11.105  1.00 14.12     0.051 H 
ATOM    239  HB3 ASN A  19      19.427  59.371  -9.914  1.00 14.12     0.051 H 
ATOM    240 1HD2 ASN A  19      19.620  58.511 -12.703  1.00 21.71     0.159 HD
ATOM    241 2HD2 ASN A  19      20.163  57.124 -12.678  1.00 21.71     0.159 HD
ATOM    242  N   VAL A  20      17.441  60.051  -7.637  1.00  9.23    -0.346 N 
ATOM    243  CA  VAL A  20      16.966  61.195  -6.901  1.00  9.93     0.092 C 
ATOM    244  C   VAL A  20      18.174  62.021  -6.532  1.00  8.89     0.241 C 
ATOM    245  O   VAL A  20      19.177  61.475  -6.087  1.00 10.03    -0.271 OA
ATOM    246  CB  VAL A  20      16.253  60.654  -5.613  1.00 12.54    -0.033 C 
ATOM    247  CG1 VAL A  20      15.910  61.792  -4.655  1.00 14.11    -0.071 C 
ATOM    248  CG2 VAL A  20      15.014  59.858  -6.000  1.00 15.52    -0.071 C 
ATOM    249  H   VAL A  20      18.063  59.627  -7.221  1.00 11.08     0.163 HD
ATOM    250  HA  VAL A  20      16.348  61.722  -7.431  1.00 11.91     0.088 H 
ATOM    251  HB  VAL A  20      16.859  60.052  -5.153  1.00 15.05     0.042 H 
ATOM    252 1HG1 VAL A  20      15.316  62.414  -5.104  1.00 16.93     0.028 H 
ATOM    253 2HG1 VAL A  20      15.472  61.423  -3.872  1.00 16.93     0.028 H 
ATOM    254 3HG1 VAL A  20      16.728  62.243  -4.395  1.00 16.93     0.028 H 
ATOM    255 1HG2 VAL A  20      15.280  59.112  -6.560  1.00 18.63     0.028 H 
ATOM    256 2HG2 VAL A  20      14.585  59.531  -5.194  1.00 18.63     0.028 H 
ATOM    257 3HG2 VAL A  20      14.406  60.437  -6.486  1.00 18.63     0.028 H 
ATOM    258  N   TYR A  21      18.057  63.352  -6.680  1.00 10.36    -0.346 N 
ATOM    259  CA  TYR A  21      19.153  64.289  -6.423  1.00 11.15     0.093 C 
ATOM    260  C   TYR A  21      18.733  65.231  -5.324  1.00 11.90     0.241 C 
ATOM    261  O   TYR A  21      17.762  65.973  -5.454  1.00 14.58    -0.271 OA
ATOM    262  CB  TYR A  21      19.459  65.052  -7.710  1.00 12.92    -0.014 C 
ATOM    263  CG  TYR A  21      19.909  64.093  -8.763  1.00 13.80    -0.056 A 
ATOM    264  CD1 TYR A  21      21.238  63.695  -8.837  1.00 14.43    -0.074 A 
ATOM    265  CD2 TYR A  21      18.997  63.508  -9.650  1.00 14.84    -0.074 A 
ATOM    266  CE1 TYR A  21      21.658  62.753  -9.753  1.00 16.57    -0.051 A 
ATOM    267  CE2 TYR A  21      19.422  62.568 -10.594  1.00 16.33    -0.051 A 
ATOM    268  CZ  TYR A  21      20.758  62.186 -10.616  1.00 17.00     0.065 A 
ATOM    269  OH  TYR A  21      21.205  61.247 -11.525  1.00 19.81    -0.361 OA
ATOM    270  H   TYR A  21      17.332  63.739  -6.934  1.00 12.43     0.163 HD
ATOM    271  HA  TYR A  21      19.946  63.807  -6.143  1.00 13.39     0.088 H 
ATOM    272  HB2 TYR A  21      18.658  65.502  -8.021  1.00 15.51     0.043 H 
ATOM    273  HB3 TYR A  21      20.170  65.692  -7.549  1.00 15.51     0.043 H 
ATOM    274  HD1 TYR A  21      21.853  64.053  -8.238  1.00 17.31     0.084 H 
ATOM    275  HD2 TYR A  21      18.100  63.749  -9.613  1.00 17.81     0.084 H 
ATOM    276  HE1 TYR A  21      22.553  62.501  -9.783  1.00 19.88     0.087 H 
ATOM    277  HE2 TYR A  21      18.812  62.178 -11.178  1.00 19.60     0.087 H 
ATOM    278  HH  TYR A  21      20.564  60.975 -11.995  1.00 23.77     0.217 HD
ATOM    279  N   VAL A  22      19.471  65.224  -4.234  0.70  9.82    -0.346 N 
ATOM    280  CA  VAL A  22      19.078  65.958  -3.041  0.70 10.43     0.092 C 
ATOM    281  C   VAL A  22      20.042  67.069  -2.722  0.70 10.87     0.241 C 
ATOM    282  O   VAL A  22      21.248  66.873  -2.680  0.70 11.64    -0.271 OA
ATOM    283  CB  VAL A  22      18.931  65.032  -1.788  0.70 11.54    -0.033 C 
ATOM    284  CG1 VAL A  22      17.804  64.056  -1.966  0.70 12.05    -0.071 C 
ATOM    285  CG2 VAL A  22      20.215  64.288  -1.486  0.70 11.20    -0.071 C 
ATOM    286  H   VAL A  22      20.214  64.798  -4.154  0.70 11.78     0.163 HD
ATOM    287  HA  VAL A  22      18.212  66.364  -3.204  0.70 12.51     0.088 H 
ATOM    288  HB  VAL A  22      18.723  65.583  -1.018  0.70 13.84     0.042 H 
ATOM    289 1HG1 VAL A  22      17.984  63.506  -2.745  0.70 14.46     0.028 H 
ATOM    290 2HG1 VAL A  22      17.742  63.499  -1.175  0.70 14.46     0.028 H 
ATOM    291 3HG1 VAL A  22      16.978  64.548  -2.092  0.70 14.46     0.028 H 
ATOM    292 1HG2 VAL A  22      20.919  64.933  -1.313  0.70 13.43     0.028 H 
ATOM    293 2HG2 VAL A  22      20.079  63.729  -0.706  0.70 13.43     0.028 H 
ATOM    294 3HG2 VAL A  22      20.449  63.739  -2.251  0.70 13.43     0.028 H 
ATOM    295  N   ASN A  23      19.481  68.236  -2.445  1.00 11.89    -0.346 N 
ATOM    296  CA  ASN A  23      20.259  69.309  -1.883  1.00 12.87     0.097 C 
ATOM    297  C   ASN A  23      20.458  69.049  -0.394  1.00 13.30     0.241 C 
ATOM    298  O   ASN A  23      19.501  68.747   0.329  1.00 16.88    -0.271 OA
ATOM    299  CB  ASN A  23      19.552  70.637  -2.057  1.00 16.64     0.036 C 
ATOM    300  CG  ASN A  23      19.457  71.067  -3.494  1.00 20.67     0.217 C 
ATOM    301  OD1 ASN A  23      20.303  70.759  -4.321  1.00 21.21    -0.274 OA
ATOM    302  ND2 ASN A  23      18.445  71.870  -3.779  1.00 26.24    -0.370 N 
ATOM    303  H   ASN A  23      18.652  68.426  -2.575  0.70 14.27     0.163 HD
ATOM    304  HA  ASN A  23      21.126  69.353  -2.315  1.00 15.45     0.088 H 
ATOM    305  HB2 ASN A  23      18.651  70.562  -1.707  1.00 19.96     0.051 H 
ATOM    306  HB3 ASN A  23      20.041  71.320  -1.572  1.00 19.96     0.051 H 
ATOM    307 1HD2 ASN A  23      17.899  72.109  -3.159  1.00 31.49     0.159 HD
ATOM    308 2HD2 ASN A  23      18.334  72.153  -4.583  1.00 31.49     0.159 HD
ATOM    309  N   LEU A  24      21.691  69.181   0.058  1.00 11.56    -0.346 N 
ATOM    310  CA  LEU A  24      22.064  68.857   1.431  1.00 11.45     0.089 C 
ATOM    311  C   LEU A  24      22.607  70.104   2.111  1.00 11.08     0.241 C 
ATOM    312  O   LEU A  24      23.252  70.930   1.470  1.00 12.09    -0.271 OA
ATOM    313  CB  LEU A  24      23.143  67.783   1.412  1.00 11.09    -0.035 C 
ATOM    314  CG  LEU A  24      22.746  66.437   0.811  1.00 11.95    -0.059 C 
ATOM    315  CD1 LEU A  24      23.949  65.529   0.686  1.00 14.06    -0.073 C 
ATOM    316  CD2 LEU A  24      21.666  65.781   1.639  1.00 13.82    -0.073 C 
ATOM    317  H   LEU A  24      22.349  69.462  -0.419  1.00 13.87     0.163 HD
ATOM    318  HA  LEU A  24      21.294  68.531   1.923  1.00 13.74     0.087 H 
ATOM    319  HB2 LEU A  24      23.896  68.117   0.899  1.00 13.31     0.037 H 
ATOM    320  HB3 LEU A  24      23.425  67.619   2.326  1.00 13.31     0.037 H 
ATOM    321  HG  LEU A  24      22.390  66.584  -0.080  1.00 14.34     0.038 H 
ATOM    322 1HD1 LEU A  24      24.327  65.383   1.567  1.00 16.87     0.028 H 
ATOM    323 2HD1 LEU A  24      23.668  64.684   0.302  1.00 16.87     0.028 H 
ATOM    324 3HD1 LEU A  24      24.605  65.952   0.110  1.00 16.87     0.028 H 
ATOM    325 1HD2 LEU A  24      20.889  66.361   1.661  1.00 16.58     0.028 H 
ATOM    326 2HD2 LEU A  24      21.433  64.930   1.236  1.00 16.58     0.028 H 
ATOM    327 3HD2 LEU A  24      22.000  65.640   2.539  1.00 16.58     0.028 H 
ATOM    328  N   ALA A  25      22.393  70.199   3.414  1.00 11.91    -0.346 N 
ATOM    329  CA  ALA A  25      22.995  71.285   4.179  1.00 11.80     0.086 C 
ATOM    330  C   ALA A  25      24.501  71.326   3.880  1.00 11.29     0.243 C 
ATOM    331  O   ALA A  25      25.159  70.305   3.932  1.00 12.33    -0.271 OA
ATOM    332  CB  ALA A  25      22.785  71.061   5.652  1.00 13.61    -0.049 C 
ATOM    333  H   ALA A  25      21.911  69.658   3.876  1.00 14.30     0.163 HD
ATOM    334  HA  ALA A  25      22.598  72.132   3.925  1.00 14.16     0.086 H 
ATOM    335  HB1 ALA A  25      23.198  70.221   5.906  1.00 16.33     0.030 H 
ATOM    336  HB2 ALA A  25      23.192  71.792   6.143  1.00 16.33     0.030 H 
ATOM    337  HB3 ALA A  25      21.833  71.030   5.834  1.00 16.33     0.030 H 
ATOM    338  N   PRO A  26      25.084  72.518   3.633  0.59  9.42    -0.337 N 
ATOM    339  CA  PRO A  26      26.489  72.478   3.210  0.59  9.52     0.091 C 
ATOM    340  C   PRO A  26      27.455  72.252   4.362  0.59  9.14     0.241 C 
ATOM    341  O   PRO A  26      28.601  71.903   4.113  0.59 10.33    -0.271 OA
ATOM    342  CB  PRO A  26      26.703  73.859   2.563  0.59 10.21    -0.036 C 
ATOM    343  CG  PRO A  26      25.743  74.710   3.242  0.59  9.92    -0.048 C 
ATOM    344  CD  PRO A  26      24.509  73.855   3.430  0.59 10.52    -0.001 C 
ATOM    345  HA  PRO A  26      26.620  71.787   2.542  0.59 11.42     0.087 H 
ATOM    346  HB2 PRO A  26      27.610  74.162   2.724  0.59 12.25     0.036 H 
ATOM    347  HB3 PRO A  26      26.514  73.812   1.613  0.59 12.25     0.036 H 
ATOM    348  HG2 PRO A  26      26.102  74.986   4.100  0.59 11.91     0.035 H 
ATOM    349  HG3 PRO A  26      25.544  75.481   2.689  0.59 11.91     0.035 H 
ATOM    350  HD2 PRO A  26      24.015  74.137   4.216  0.59 12.62     0.064 H 
ATOM    351  HD3 PRO A  26      23.957  73.872   2.633  0.59 12.62     0.064 H 
ATOM    352  N   VAL A  27      26.988  72.470   5.586  1.00  9.65    -0.346 N 
ATOM    353  CA  VAL A  27      27.804  72.302   6.785  1.00 10.88     0.092 C 
ATOM    354  C   VAL A  27      27.020  71.523   7.816  1.00 10.85     0.241 C 
ATOM    355  O   VAL A  27      25.866  71.872   8.096  1.00 13.76    -0.271 OA
ATOM    356  CB  VAL A  27      28.164  73.669   7.424  1.00 11.70    -0.033 C 
ATOM    357  CG1 VAL A  27      28.989  73.485   8.695  1.00 15.13    -0.071 C 
ATOM    358  CG2 VAL A  27      28.884  74.535   6.442  1.00 13.59    -0.071 C 
ATOM    359  H   VAL A  27      26.183  72.722   5.753  0.59 11.58     0.163 HD
ATOM    360  HA  VAL A  27      28.620  71.823   6.573  1.00 13.06     0.088 H 
ATOM    361  HB  VAL A  27      27.342  74.123   7.670  1.00 14.05     0.042 H 
ATOM    362 1HG1 VAL A  27      29.809  73.018   8.474  1.00 18.15     0.028 H 
ATOM    363 2HG1 VAL A  27      29.195  74.358   9.066  1.00 18.15     0.028 H 
ATOM    364 3HG1 VAL A  27      28.474  72.967   9.333  1.00 18.15     0.028 H 
ATOM    365 1HG2 VAL A  27      28.311  74.683   5.674  1.00 16.30     0.028 H 
ATOM    366 2HG2 VAL A  27      29.097  75.381   6.865  1.00 16.30     0.028 H 
ATOM    367 3HG2 VAL A  27      29.699  74.087   6.166  1.00 16.30     0.028 H 
ATOM    368  N   VAL A  28      27.672  70.526   8.398  0.30  9.32    -0.346 N 
ATOM    369  CA  VAL A  28      27.090  69.713   9.449  0.30  9.15     0.092 C 
ATOM    370  C   VAL A  28      28.179  69.485  10.471  0.30  8.63     0.241 C 
ATOM    371  O   VAL A  28      29.274  69.052  10.134  0.30  8.79    -0.271 OA
ATOM    372  CB  VAL A  28      26.588  68.380   8.893  0.30  9.17    -0.033 C 
ATOM    373  CG1 VAL A  28      25.993  67.524  10.004  0.30  8.51    -0.071 C 
ATOM    374  CG2 VAL A  28      25.577  68.627   7.783  0.30  9.59    -0.071 C 
ATOM    375  H   VAL A  28      28.475  70.296   8.193  0.30 11.18     0.163 HD
ATOM    376  HA  VAL A  28      26.352  70.184   9.867  0.30 10.98     0.088 H 
ATOM    377  HB  VAL A  28      27.338  67.896   8.512  0.30 11.00     0.042 H 
ATOM    378 1HG1 VAL A  28      25.250  68.001  10.406  0.30 10.22     0.028 H 
ATOM    379 2HG1 VAL A  28      25.683  66.686   9.625  0.30 10.22     0.028 H 
ATOM    380 3HG1 VAL A  28      26.676  67.353  10.671  0.30 10.22     0.028 H 
ATOM    381 1HG2 VAL A  28      26.005  69.133   7.074  0.30 11.50     0.028 H 
ATOM    382 2HG2 VAL A  28      25.269  67.773   7.442  0.30 11.50     0.028 H 
ATOM    383 3HG2 VAL A  28      24.830  69.129   8.144  0.30 11.50     0.028 H 
ATOM    384  N   ASN A  29      27.874  69.788  11.726  0.30  9.13    -0.346 N 
ATOM    385  CA  ASN A  29      28.836  69.662  12.807  0.30  9.81     0.097 C 
ATOM    386  C   ASN A  29      28.750  68.259  13.428  0.30 10.40     0.241 C 
ATOM    387  O   ASN A  29      27.683  67.645  13.415  0.30 10.24    -0.271 OA
ATOM    388  CB  ASN A  29      28.533  70.726  13.875  0.30 10.12     0.036 C 
ATOM    389  CG  ASN A  29      28.426  72.151  13.293  0.30 10.66     0.217 C 
ATOM    390  OD1 ASN A  29      27.574  72.945  13.702  0.30 11.76    -0.274 OA
ATOM    391  ND2 ASN A  29      29.304  72.477  12.351  0.30 11.90    -0.370 N 
ATOM    392  H   ASN A  29      27.103  70.074  11.979  0.30 10.95     0.163 HD
ATOM    393  HA  ASN A  29      29.734  69.802  12.469  0.30 11.77     0.088 H 
ATOM    394  HB2 ASN A  29      27.688  70.513  14.301  0.30 12.14     0.051 H 
ATOM    395  HB3 ASN A  29      29.245  70.724  14.533  0.30 12.14     0.051 H 
ATOM    396 1HD2 ASN A  29      29.892  71.904  12.095  0.30 14.28     0.159 HD
ATOM    397 2HD2 ASN A  29      29.283  73.260  11.997  0.30 14.28     0.159 HD
ATOM    398  N   VAL A  30      29.863  67.739  13.959  1.00 11.57    -0.346 N 
ATOM    399  CA  VAL A  30      29.787  66.616  14.866  1.00 12.38     0.092 C 
ATOM    400  C   VAL A  30      28.745  66.920  15.947  1.00 11.24     0.241 C 
ATOM    401  O   VAL A  30      28.607  68.060  16.411  1.00 12.37    -0.271 OA
ATOM    402  CB  VAL A  30      31.133  66.247  15.509  1.00 14.56    -0.033 C 
ATOM    403  CG1 VAL A  30      32.104  65.765  14.444  1.00 17.44    -0.071 C 
ATOM    404  CG2 VAL A  30      31.694  67.380  16.355  1.00 15.12    -0.071 C 
ATOM    405  H   VAL A  30      30.661  68.022  13.805  0.30 13.89     0.163 HD
ATOM    406  HA  VAL A  30      29.478  65.841  14.372  1.00 14.86     0.088 H 
ATOM    407  HB  VAL A  30      30.981  65.500  16.108  1.00 17.47     0.042 H 
ATOM    408 1HG1 VAL A  30      32.240  66.475  13.797  1.00 20.92     0.028 H 
ATOM    409 2HG1 VAL A  30      32.947  65.537  14.866  1.00 20.92     0.028 H 
ATOM    410 3HG1 VAL A  30      31.731  64.984  14.007  1.00 20.92     0.028 H 
ATOM    411 1HG2 VAL A  30      31.063  67.587  17.063  1.00 18.15     0.028 H 
ATOM    412 2HG2 VAL A  30      32.540  67.099  16.737  1.00 18.15     0.028 H 
ATOM    413 3HG2 VAL A  30      31.827  68.158  15.792  1.00 18.15     0.028 H 
ATOM    414  N   GLY A  31      27.991  65.893  16.303  1.00 10.47    -0.351 N 
ATOM    415  CA  GLY A  31      26.939  66.038  17.280  1.00 11.18     0.069 C 
ATOM    416  C   GLY A  31      25.652  66.610  16.754  1.00 11.05     0.236 C 
ATOM    417  O   GLY A  31      24.741  66.849  17.553  1.00 12.10    -0.272 OA
ATOM    418  H   GLY A  31      28.073  65.097  15.989  1.00 12.56     0.163 HD
ATOM    419  HA2 GLY A  31      26.744  65.169  17.663  1.00 13.42     0.078 H 
ATOM    420  HA3 GLY A  31      27.252  66.616  17.994  1.00 13.42     0.078 H 
ATOM    421  N   GLN A  32      25.560  66.847  15.452  0.45 10.28    -0.346 N 
ATOM    422  CA  GLN A  32      24.320  67.330  14.875  0.45  9.97     0.090 C 
ATOM    423  C   GLN A  32      23.973  66.470  13.656  0.45  8.97     0.241 C 
ATOM    424  O   GLN A  32      24.811  65.735  13.127  0.45  8.28    -0.271 OA
ATOM    425  CB  GLN A  32      24.419  68.835  14.561  0.45 10.28    -0.030 C 
ATOM    426  CG  GLN A  32      24.725  69.666  15.810  0.45 11.57     0.011 C 
ATOM    427  CD  GLN A  32      24.647  71.171  15.611  0.45 13.57     0.215 C 
ATOM    428  OE1 GLN A  32      24.863  71.686  14.528  0.45 14.17    -0.274 OA
ATOM    429  NE2 GLN A  32      24.330  71.876  16.685  0.45 15.58    -0.370 N 
ATOM    430  H   GLN A  32      26.198  66.737  14.886  0.45 12.33     0.163 HD
ATOM    431  HA  GLN A  32      23.610  67.214  15.526  0.45 11.97     0.087 H 
ATOM    432  HB2 GLN A  32      25.132  68.980  13.919  0.45 12.33     0.037 H 
ATOM    433  HB3 GLN A  32      23.574  69.140  14.195  0.45 12.33     0.037 H 
ATOM    434  HG2 GLN A  32      24.088  69.429  16.503  0.45 13.88     0.047 H 
ATOM    435  HG3 GLN A  32      25.624  69.456  16.109  0.45 13.88     0.047 H 
ATOM    436 1HE2 GLN A  32      24.184  71.477  17.433  0.45 18.69     0.159 HD
ATOM    437 2HE2 GLN A  32      24.271  72.732  16.635  0.45 18.69     0.159 HD
ATOM    438  N   ASN A  33      22.722  66.551  13.236  1.00  9.58    -0.346 N 
ATOM    439  CA  ASN A  33      22.189  65.717  12.165  1.00  9.27     0.097 C 
ATOM    440  C   ASN A  33      22.086  66.465  10.848  1.00  9.33     0.241 C 
ATOM    441  O   ASN A  33      21.593  67.578  10.777  1.00 10.81    -0.271 OA
ATOM    442  CB  ASN A  33      20.800  65.212  12.514  1.00 10.58     0.036 C 
ATOM    443  CG  ASN A  33      20.827  64.289  13.692  1.00 11.26     0.217 C 
ATOM    444  OD1 ASN A  33      21.699  63.430  13.806  1.00 13.93    -0.274 OA
ATOM    445  ND2 ASN A  33      19.943  64.511  14.619  1.00 12.35    -0.370 N 
ATOM    446  H   ASN A  33      22.143  67.096  13.564  0.45 11.50     0.163 HD
ATOM    447  HA  ASN A  33      22.769  64.950  12.036  1.00 11.12     0.088 H 
ATOM    448  HB2 ASN A  33      20.232  65.967  12.734  1.00 12.69     0.051 H 
ATOM    449  HB3 ASN A  33      20.436  64.728  11.757  1.00 12.69     0.051 H 
ATOM    450 1HD2 ASN A  33      19.385  65.160  14.534  1.00 14.82     0.159 HD
ATOM    451 2HD2 ASN A  33      19.916  64.009  15.317  1.00 14.82     0.159 HD
ATOM    452  N   LEU A  34      22.517  65.786   9.799  1.00  8.11    -0.346 N 
ATOM    453  CA  LEU A  34      22.225  66.107   8.423  1.00  8.00     0.089 C 
ATOM    454  C   LEU A  34      20.931  65.436   8.077  1.00  8.67     0.241 C 
ATOM    455  O   LEU A  34      20.826  64.204   8.161  1.00  9.54    -0.271 OA
ATOM    456  CB  LEU A  34      23.362  65.579   7.549  1.00  8.87    -0.035 C 
ATOM    457  CG  LEU A  34      23.185  65.765   6.044  1.00 11.02    -0.059 C 
ATOM    458  CD1 LEU A  34      23.206  67.216   5.661  1.00 15.26    -0.073 C 
ATOM    459  CD2 LEU A  34      24.227  64.990   5.275  1.00 11.77    -0.073 C 
ATOM    460  H   LEU A  34      23.015  65.089   9.871  1.00  9.73     0.163 HD
ATOM    461  HA  LEU A  34      22.138  67.066   8.305  1.00  9.60     0.087 H 
ATOM    462  HB2 LEU A  34      24.180  66.035   7.803  1.00 10.65     0.037 H 
ATOM    463  HB3 LEU A  34      23.458  64.628   7.714  1.00 10.65     0.037 H 
ATOM    464  HG  LEU A  34      22.317  65.412   5.793  1.00 13.23     0.038 H 
ATOM    465 1HD1 LEU A  34      24.058  67.599   5.924  1.00 18.31     0.028 H 
ATOM    466 2HD1 LEU A  34      23.091  67.290   4.701  1.00 18.31     0.028 H 
ATOM    467 3HD1 LEU A  34      22.482  67.673   6.118  1.00 18.31     0.028 H 
ATOM    468 1HD2 LEU A  34      24.140  64.048   5.488  1.00 14.13     0.028 H 
ATOM    469 2HD2 LEU A  34      24.087  65.130   4.326  1.00 14.13     0.028 H 
ATOM    470 3HD2 LEU A  34      25.108  65.308   5.530  1.00 14.13     0.028 H 
ATOM    471  N   VAL A  35      19.932  66.215   7.675  1.00  8.88    -0.346 N 
ATOM    472  CA  VAL A  35      18.629  65.661   7.317  1.00 11.44     0.092 C 
ATOM    473  C   VAL A  35      18.528  65.482   5.813  1.00 10.70     0.241 C 
ATOM    474  O   VAL A  35      18.755  66.424   5.040  1.00 13.43    -0.271 OA
ATOM    475  CB  VAL A  35      17.511  66.596   7.785  1.00 16.38    -0.033 C 
ATOM    476  CG1 VAL A  35      16.150  65.960   7.523  1.00 18.66    -0.071 C 
ATOM    477  CG2 VAL A  35      17.667  66.956   9.256  1.00 19.67    -0.071 C 
ATOM    478  H   VAL A  35      19.983  67.070   7.600  1.00 10.66     0.163 HD
ATOM    479  HA  VAL A  35      18.513  64.797   7.743  1.00 13.73     0.088 H 
ATOM    480  HB  VAL A  35      17.557  67.418   7.272  1.00 19.66     0.042 H 
ATOM    481 1HG1 VAL A  35      16.094  65.122   8.010  1.00 22.39     0.028 H 
ATOM    482 2HG1 VAL A  35      15.455  66.565   7.825  1.00 22.39     0.028 H 
ATOM    483 3HG1 VAL A  35      16.056  65.796   6.571  1.00 22.39     0.028 H 
ATOM    484 1HG2 VAL A  35      18.520  67.401   9.383  1.00 23.60     0.028 H 
ATOM    485 2HG2 VAL A  35      16.943  67.547   9.515  1.00 23.60     0.028 H 
ATOM    486 3HG2 VAL A  35      17.636  66.143   9.785  1.00 23.60     0.028 H 
ATOM    487  N   VAL A  36      18.155  64.286   5.395  1.00  9.13    -0.346 N 
ATOM    488  CA  VAL A  36      17.926  64.000   3.997  1.00  9.18     0.092 C 
ATOM    489  C   VAL A  36      16.454  63.614   3.874  1.00  9.05     0.241 C 
ATOM    490  O   VAL A  36      16.087  62.468   4.142  1.00  9.21    -0.271 OA
ATOM    491  CB  VAL A  36      18.833  62.880   3.496  1.00 10.20    -0.033 C 
ATOM    492  CG1 VAL A  36      18.686  62.728   1.981  1.00 13.27    -0.071 C 
ATOM    493  CG2 VAL A  36      20.282  63.118   3.873  1.00 12.05    -0.071 C 
ATOM    494  H   VAL A  36      18.027  63.612   5.913  1.00 10.96     0.163 HD
ATOM    495  HA  VAL A  36      18.088  64.796   3.466  1.00 11.02     0.088 H 
ATOM    496  HB  VAL A  36      18.554  62.046   3.905  1.00 12.24     0.042 H 
ATOM    497 1HG1 VAL A  36      18.937  63.563   1.555  1.00 15.92     0.028 H 
ATOM    498 2HG1 VAL A  36      19.268  62.013   1.678  1.00 15.92     0.028 H 
ATOM    499 3HG1 VAL A  36      17.763  62.515   1.773  1.00 15.92     0.028 H 
ATOM    500 1HG2 VAL A  36      20.353  63.164   4.839  1.00 14.46     0.028 H 
ATOM    501 2HG2 VAL A  36      20.820  62.385   3.536  1.00 14.46     0.028 H 
ATOM    502 3HG2 VAL A  36      20.577  63.954   3.479  1.00 14.46     0.028 H 
ATOM    503  N   ASP A  37      15.599  64.562   3.524  1.00  9.90    -0.345 N 
ATOM    504  CA  ASP A  37      14.167  64.335   3.546  1.00 10.12     0.098 C 
ATOM    505  C   ASP A  37      13.717  63.857   2.177  1.00  9.72     0.241 C 
ATOM    506  O   ASP A  37      13.729  64.637   1.220  1.00 13.31    -0.271 OA
ATOM    507  CB  ASP A  37      13.449  65.628   3.901  1.00 13.35     0.043 C 
ATOM    508  CG  ASP A  37      11.968  65.424   4.158  1.00 15.37     0.175 C 
ATOM    509  OD1 ASP A  37      11.432  64.315   3.983  1.00 12.99    -0.648 OA
ATOM    510  OD2 ASP A  37      11.311  66.416   4.557  1.00 20.50    -0.648 OA
ATOM    511  H   ASP A  37      15.826  65.351   3.268  1.00 11.88     0.163 HD
ATOM    512  HA  ASP A  37      13.947  63.659   4.206  1.00 12.15     0.088 H 
ATOM    513  HB2 ASP A  37      13.845  66.000   4.705  1.00 16.02     0.052 H 
ATOM    514  HB3 ASP A  37      13.542  66.254   3.165  1.00 16.02     0.052 H 
ATOM    515  N   LEU A  38      13.314  62.613   2.044  1.00  8.18    -0.346 N 
ATOM    516  CA  LEU A  38      12.867  62.115   0.762  1.00  8.42     0.089 C 
ATOM    517  C   LEU A  38      11.402  62.398   0.498  1.00  8.19     0.241 C 
ATOM    518  O   LEU A  38      10.924  62.178  -0.612  1.00  8.85    -0.271 OA
ATOM    519  CB  LEU A  38      13.174  60.627   0.583  1.00  9.75    -0.035 C 
ATOM    520  CG  LEU A  38      14.648  60.228   0.438  1.00 11.71    -0.059 C 
ATOM    521  CD1 LEU A  38      15.381  61.132  -0.570  1.00 13.58    -0.073 C 
ATOM    522  CD2 LEU A  38      15.394  60.159   1.741  1.00 12.37    -0.073 C 
ATOM    523  H   LEU A  38      13.288  62.035   2.680  1.00  9.81     0.163 HD
ATOM    524  HA  LEU A  38      13.367  62.585   0.077  1.00 10.10     0.087 H 
ATOM    525  HB2 LEU A  38      12.826  60.153   1.354  1.00 11.70     0.037 H 
ATOM    526  HB3 LEU A  38      12.716  60.319  -0.214  1.00 11.70     0.037 H 
ATOM    527  HG  LEU A  38      14.668  59.332   0.066  1.00 14.05     0.038 H 
ATOM    528 1HD1 LEU A  38      15.336  62.050  -0.261  1.00 16.30     0.028 H 
ATOM    529 2HD1 LEU A  38      16.306  60.848  -0.634  1.00 16.30     0.028 H 
ATOM    530 3HD1 LEU A  38      14.950  61.053  -1.436  1.00 16.30     0.028 H 
ATOM    531 1HD2 LEU A  38      14.969  59.501   2.313  1.00 14.85     0.028 H 
ATOM    532 2HD2 LEU A  38      16.312  59.902   1.566  1.00 14.85     0.028 H 
ATOM    533 3HD2 LEU A  38      15.369  61.031   2.165  1.00 14.85     0.028 H 
ATOM    534  N   SER A  39      10.682  62.912   1.485  1.00  8.32    -0.344 N 
ATOM    535  CA  SER A  39       9.270  63.219   1.290  1.00  8.30     0.109 C 
ATOM    536  C   SER A  39       9.063  64.406   0.356  1.00  8.27     0.243 C 
ATOM    537  O   SER A  39       7.954  64.608  -0.123  1.00  9.74    -0.271 OA
ATOM    538  CB  SER A  39       8.560  63.458   2.603  1.00  9.92     0.044 C 
ATOM    539  OG  SER A  39       8.865  64.704   3.175  1.00 11.80    -0.398 OA
ATOM    540  H   SER A  39      10.982  63.092   2.270  1.00  9.99     0.163 HD
ATOM    541  HA  SER A  39       8.850  62.451   0.874  1.00  9.95     0.090 H 
ATOM    542  HB2 SER A  39       7.603  63.415   2.449  1.00 11.90     0.077 H 
ATOM    543  HB3 SER A  39       8.819  62.761   3.226  1.00 11.90     0.077 H 
ATOM    544  HG  SER A  39       9.690  64.758   3.322  1.00 14.16     0.209 HD
ATOM    545  N   THR A  40      10.113  65.169   0.080  1.00  8.16    -0.344 N 
ATOM    546  CA  THR A  40      10.059  66.234  -0.926  1.00  9.29     0.113 C 
ATOM    547  C   THR A  40      10.630  65.775  -2.268  1.00  8.08     0.243 C 
ATOM    548  O   THR A  40      10.733  66.575  -3.191  1.00  9.16    -0.271 OA
ATOM    549  CB  THR A  40      10.787  67.469  -0.456  1.00 11.59     0.060 C 
ATOM    550  OG1 THR A  40      12.113  67.075  -0.145  1.00 13.37    -0.393 OA
ATOM    551  CG2 THR A  40      10.067  68.105   0.731  1.00 14.28    -0.050 C 
ATOM    552  H   THR A  40      10.879  65.093   0.464  1.00  9.79     0.163 HD
ATOM    553  HA  THR A  40       9.131  66.477  -1.070  1.00 11.15     0.091 H 
ATOM    554  HB  THR A  40      10.810  68.117  -1.177  1.00 13.90     0.086 H 
ATOM    555  HG1 THR A  40      12.486  66.756  -0.827  1.00 16.04     0.210 HD
ATOM    556 1HG2 THR A  40      10.021  67.475   1.467  1.00 17.14     0.031 H 
ATOM    557 2HG2 THR A  40      10.545  68.897   1.023  1.00 17.14     0.031 H 
ATOM    558 3HG2 THR A  40       9.166  68.357   0.475  1.00 17.14     0.031 H 
ATOM    559  N   GLN A  41      10.936  64.481  -2.368  1.00  7.52    -0.346 N 
ATOM    560  CA  GLN A  41      11.583  63.912  -3.542  1.00  7.42     0.090 C 
ATOM    561  C   GLN A  41      10.776  62.845  -4.229  1.00  7.21     0.241 C 
ATOM    562  O   GLN A  41      10.907  62.686  -5.455  1.00  8.47    -0.271 OA
ATOM    563  CB  GLN A  41      12.948  63.337  -3.192  1.00  8.79    -0.030 C 
ATOM    564  CG  GLN A  41      13.909  64.327  -2.589  1.00 10.87     0.011 C 
ATOM    565  CD  GLN A  41      14.431  65.305  -3.605  1.00 13.65     0.215 C 
ATOM    566  OE1 GLN A  41      14.276  65.137  -4.814  1.00 16.38    -0.274 OA
ATOM    567  NE2 GLN A  41      15.114  66.326  -3.123  1.00 16.36    -0.370 N 
ATOM    568  H   GLN A  41      10.773  63.902  -1.753  1.00  9.03     0.163 HD
ATOM    569  HA  GLN A  41      11.725  64.625  -4.185  1.00  8.90     0.087 H 
ATOM    570  HB2 GLN A  41      12.827  62.618  -2.552  1.00 10.55     0.037 H 
ATOM    571  HB3 GLN A  41      13.354  62.989  -4.001  1.00 10.55     0.037 H 
ATOM    572  HG2 GLN A  41      13.454  64.828  -1.894  1.00 13.04     0.047 H 
ATOM    573  HG3 GLN A  41      14.665  63.849  -2.215  1.00 13.04     0.047 H 
ATOM    574 1HE2 GLN A  41      15.236  66.399  -2.274  1.00 19.63     0.159 HD
ATOM    575 2HE2 GLN A  41      15.437  66.918  -3.656  1.00 19.63     0.159 HD
ATOM    576  N   ILE A  42      10.060  62.009  -3.478  1.00  7.16    -0.346 N 
ATOM    577  CA  ILE A  42       9.447  60.779  -3.979  1.00  7.66     0.092 C 
ATOM    578  C   ILE A  42       7.974  60.823  -3.593  1.00  7.42     0.241 C 
ATOM    579  O   ILE A  42       7.636  61.015  -2.418  1.00  7.70    -0.271 OA
ATOM    580  CB  ILE A  42      10.147  59.537  -3.389  1.00  8.24    -0.030 C 
ATOM    581  CG1 ILE A  42      11.611  59.476  -3.829  1.00  9.01    -0.063 C 
ATOM    582  CG2 ILE A  42       9.364  58.256  -3.748  1.00  9.19    -0.071 C 
ATOM    583  CD1 ILE A  42      12.478  58.531  -3.008  1.00  9.61    -0.076 C 
ATOM    584  H   ILE A  42       9.911  62.140  -2.642  1.00  8.59     0.163 HD
ATOM    585  HA  ILE A  42       9.517  60.747  -4.946  1.00  9.19     0.088 H 
ATOM    586  HB  ILE A  42      10.136  59.626  -2.423  1.00  9.89     0.043 H 
ATOM    587 2HG1 ILE A  42      11.645  59.179  -4.752  1.00 10.81     0.033 H 
ATOM    588 3HG1 ILE A  42      11.994  60.364  -3.757  1.00 10.81     0.033 H 
ATOM    589 1HG2 ILE A  42       9.323  58.171  -4.713  1.00 11.03     0.028 H 
ATOM    590 2HG2 ILE A  42       9.821  57.490  -3.367  1.00 11.03     0.028 H 
ATOM    591 3HG2 ILE A  42       8.467  58.321  -3.383  1.00 11.03     0.028 H 
ATOM    592 1HD1 ILE A  42      12.119  57.632  -3.079  1.00 11.53     0.027 H 
ATOM    593 2HD1 ILE A  42      13.384  58.554  -3.354  1.00 11.53     0.027 H 
ATOM    594 3HD1 ILE A  42      12.469  58.819  -2.082  1.00 11.53     0.027 H 
ATOM    595  N   PHE A  43       7.123  60.603  -4.588  1.00  7.41    -0.346 N 
ATOM    596  CA  PHE A  43       5.693  60.720  -4.432  1.00  8.21     0.093 C 
ATOM    597  C   PHE A  43       5.043  59.530  -5.114  1.00  8.95     0.241 C 
ATOM    598  O   PHE A  43       5.425  59.173  -6.218  1.00 12.60    -0.271 OA
ATOM    599  CB  PHE A  43       5.154  62.008  -5.046  1.00  8.94    -0.014 C 
ATOM    600  CG  PHE A  43       5.887  63.241  -4.587  1.00  8.66    -0.056 A 
ATOM    601  CD1 PHE A  43       7.068  63.637  -5.207  1.00  9.52    -0.077 A 
ATOM    602  CD2 PHE A  43       5.428  63.979  -3.506  1.00  8.52    -0.077 A 
ATOM    603  CE1 PHE A  43       7.756  64.727  -4.762  1.00 10.26    -0.082 A 
ATOM    604  CE2 PHE A  43       6.126  65.100  -3.067  1.00  9.78    -0.082 A 
ATOM    605  CZ  PHE A  43       7.296  65.462  -3.694  1.00 10.28    -0.083 A 
ATOM    606  H   PHE A  43       7.364  60.380  -5.383  1.00  8.89     0.163 HD
ATOM    607  HA  PHE A  43       5.463  60.703  -3.490  1.00  9.85     0.088 H 
ATOM    608  HB2 PHE A  43       5.236  61.954  -6.011  1.00 10.73     0.043 H 
ATOM    609  HB3 PHE A  43       4.221  62.107  -4.799  1.00 10.73     0.043 H 
ATOM    610  HD1 PHE A  43       7.400  63.144  -5.922  1.00 11.42     0.084 H 
ATOM    611  HD2 PHE A  43       4.644  63.726  -3.075  1.00 10.22     0.084 H 
ATOM    612  HE1 PHE A  43       8.540  64.983  -5.192  1.00 12.31     0.083 H 
ATOM    613  HE2 PHE A  43       5.811  65.593  -2.344  1.00 11.73     0.083 H 
ATOM    614  HZ  PHE A  43       7.763  66.214  -3.411  1.00 12.34     0.083 H 
ATOM    615  N   CYS A  44       4.036  58.941  -4.498  0.73  7.67    -0.345 N 
ATOM    616  CA  CYS A  44       3.377  57.780  -5.060  0.73  7.49     0.098 C 
ATOM    617  C   CYS A  44       1.877  57.864  -4.920  0.73  7.91     0.242 C 
ATOM    618  O   CYS A  44       1.343  58.674  -4.171  0.73  8.63    -0.271 OA
ATOM    619  CB  CYS A  44       3.866  56.494  -4.386  0.73  9.58     0.013 C 
ATOM    620  SG  CYS A  44       5.659  56.188  -4.362  0.73 11.19    -0.095 SA
ATOM    621  H   CYS A  44       3.711  59.197  -3.744  0.73  9.20     0.163 HD
ATOM    622  HA  CYS A  44       3.588  57.724  -6.005  0.73  8.99     0.088 H 
ATOM    623  HB2 CYS A  44       3.569  56.508  -3.462  0.73 11.50     0.053 H 
ATOM    624  HB3 CYS A  44       3.456  55.743  -4.841  0.73 11.50     0.053 H 
ATOM    625  N   HIS A  45       1.173  56.993  -5.642  1.00  7.90    -0.346 N 
ATOM    626  CA  HIS A  45      -0.277  56.977  -5.567  1.00  8.12     0.094 C 
ATOM    627  C   HIS A  45      -0.777  55.575  -5.868  1.00  7.56     0.241 C 
ATOM    628  O   HIS A  45      -0.087  54.754  -6.463  1.00  8.20    -0.271 OA
ATOM    629  CB  HIS A  45      -0.906  57.998  -6.532  1.00  9.16     0.002 C 
ATOM    630  CG  HIS A  45      -0.744  57.590  -7.941  1.00  9.31     0.028 A 
ATOM    631  ND1 HIS A  45       0.388  57.878  -8.661  1.00 10.97    -0.354 N 
ATOM    632  HD1 HIS A  45       1.177  58.434  -8.330  1.00  0.00     0.166 HD
ATOM    633  CD2 HIS A  45      -1.513  56.807  -8.725  1.00 10.69    -0.000 A 
ATOM    634  CE1 HIS A  45       0.288  57.315  -9.858  1.00 11.68     0.040 A 
ATOM    635  NE2 HIS A  45      -0.854  56.656  -9.918  1.00 11.58    -0.360 N 
ATOM    636  HE2 HIS A  45      -1.191  56.122 -10.719  1.00  0.00     0.166 HD
ATOM    637  H   HIS A  45       1.511  56.409  -6.175  0.73  9.48     0.163 HD
ATOM    638  HA  HIS A  45      -0.551  57.207  -4.665  1.00  9.74     0.088 H 
ATOM    639  HB2 HIS A  45      -1.855  58.072  -6.345  1.00 11.00     0.046 H 
ATOM    640  HB3 HIS A  45      -0.473  58.857  -6.414  1.00 11.00     0.046 H 
ATOM    641  HD2 HIS A  45      -2.339  56.443  -8.501  1.00 12.83     0.114 H 
ATOM    642  HE1 HIS A  45       0.913  57.382 -10.543  1.00 14.02     0.140 H 
ATOM    643  N   ASN A  46      -2.016  55.345  -5.462  1.00  7.89    -0.346 N 
ATOM    644  CA  ASN A  46      -2.771  54.125  -5.715  1.00  8.06     0.097 C 
ATOM    645  C   ASN A  46      -3.617  54.334  -6.980  1.00  7.95     0.241 C 
ATOM    646  O   ASN A  46      -4.282  55.355  -7.147  1.00  9.49    -0.271 OA
ATOM    647  CB  ASN A  46      -3.649  53.895  -4.471  1.00  8.63     0.036 C 
ATOM    648  CG  ASN A  46      -4.548  52.693  -4.522  1.00  8.74     0.217 C 
ATOM    649  OD1 ASN A  46      -5.052  52.272  -5.565  1.00  9.17    -0.274 OA
ATOM    650  ND2 ASN A  46      -4.814  52.147  -3.336  1.00  9.63    -0.370 N 
ATOM    651  H   ASN A  46      -2.468  55.919  -5.008  1.00  9.47     0.163 HD
ATOM    652  HA  ASN A  46      -2.174  53.370  -5.840  1.00  9.68     0.088 H 
ATOM    653  HB2 ASN A  46      -3.068  53.790  -3.701  1.00 10.36     0.051 H 
ATOM    654  HB3 ASN A  46      -4.214  54.674  -4.346  1.00 10.36     0.051 H 
ATOM    655 1HD2 ASN A  46      -4.478  52.486  -2.621  1.00 11.56     0.159 HD
ATOM    656 2HD2 ASN A  46      -5.322  51.455  -3.286  1.00 11.56     0.159 HD
ATOM    657  N   ASP A  47      -3.551  53.379  -7.900  1.00  8.46    -0.345 N 
ATOM    658  CA  ASP A  47      -4.228  53.488  -9.197  1.00  9.20     0.098 C 
ATOM    659  C   ASP A  47      -5.674  52.997  -9.198  1.00  9.18     0.241 C 
ATOM    660  O   ASP A  47      -6.370  53.183 -10.201  1.00 10.31    -0.271 OA
ATOM    661  CB  ASP A  47      -3.409  52.753 -10.263  1.00  9.61     0.043 C 
ATOM    662  CG  ASP A  47      -2.195  53.558 -10.694  1.00 10.03     0.175 C 
ATOM    663  OD1 ASP A  47      -2.373  54.744 -11.073  1.00 10.58    -0.648 OA
ATOM    664  OD2 ASP A  47      -1.073  53.018 -10.638  1.00 10.66    -0.648 OA
ATOM    665  H   ASP A  47      -3.115  52.645  -7.800  1.00 10.15     0.163 HD
ATOM    666  HA  ASP A  47      -4.247  54.425  -9.447  1.00 11.04     0.088 H 
ATOM    667  HB2 ASP A  47      -3.100  51.907  -9.901  1.00 11.53     0.052 H 
ATOM    668  HB3 ASP A  47      -3.965  52.600 -11.043  1.00 11.53     0.052 H 
ATOM    669  N   TYR A  48      -6.135  52.360  -8.125  1.00  9.21    -0.346 N 
ATOM    670  CA  TYR A  48      -7.523  51.911  -8.089  1.00  9.88     0.093 C 
ATOM    671  C   TYR A  48      -8.006  51.856  -6.647  1.00  9.84     0.243 C 
ATOM    672  O   TYR A  48      -8.340  50.807  -6.118  1.00 10.74    -0.271 OA
ATOM    673  CB  TYR A  48      -7.720  50.598  -8.828  1.00 11.45    -0.014 C 
ATOM    674  CG  TYR A  48      -9.162  50.488  -9.289  1.00 14.62    -0.056 A 
ATOM    675  CD1 TYR A  48      -9.668  51.298 -10.309  1.00 16.33    -0.074 A 
ATOM    676  CD2 TYR A  48     -10.046  49.653  -8.667  1.00 18.34    -0.074 A 
ATOM    677  CE1 TYR A  48     -10.986  51.246 -10.696  1.00 19.99    -0.051 A 
ATOM    678  CE2 TYR A  48     -11.376  49.581  -9.050  1.00 20.87    -0.051 A 
ATOM    679  CZ  TYR A  48     -11.830  50.384 -10.069  1.00 22.02     0.065 A 
ATOM    680  OH  TYR A  48     -13.145  50.343 -10.470  1.00 25.27    -0.361 OA
ATOM    681  H   TYR A  48      -5.676  52.178  -7.420  1.00 11.06     0.163 HD
ATOM    682  HA  TYR A  48      -8.064  52.575  -8.544  1.00 11.86     0.088 H 
ATOM    683  HB2 TYR A  48      -7.142  50.572  -9.607  1.00 13.74     0.043 H 
ATOM    684  HB3 TYR A  48      -7.527  49.857  -8.233  1.00 13.74     0.043 H 
ATOM    685  HD1 TYR A  48      -9.096  51.892 -10.739  1.00 19.60     0.084 H 
ATOM    686  HD2 TYR A  48      -9.744  49.109  -7.975  1.00 22.01     0.084 H 
ATOM    687  HE1 TYR A  48     -11.295  51.787 -11.387  1.00 23.99     0.087 H 
ATOM    688  HE2 TYR A  48     -11.956  48.996  -8.620  1.00 25.05     0.087 H 
ATOM    689  HH  TYR A  48     -13.272  50.892 -11.093  1.00 30.33     0.217 HD
ATOM    690  N   PRO A  49      -8.073  53.030  -5.997  1.00 10.42    -0.337 N 
ATOM    691  CA  PRO A  49      -8.361  53.047  -4.559  1.00 11.30     0.091 C 
ATOM    692  C   PRO A  49      -9.800  52.708  -4.206  1.00 12.88     0.241 C 
ATOM    693  O   PRO A  49     -10.104  52.461  -3.053  1.00 14.77    -0.271 OA
ATOM    694  CB  PRO A  49      -8.028  54.487  -4.171  1.00 12.60    -0.036 C 
ATOM    695  CG  PRO A  49      -8.276  55.279  -5.420  1.00 12.16    -0.048 C 
ATOM    696  CD  PRO A  49      -7.746  54.374  -6.505  1.00 11.43    -0.001 C 
ATOM    697  HA  PRO A  49      -7.765  52.443  -4.089  1.00 13.56     0.087 H 
ATOM    698  HB2 PRO A  49      -8.614  54.779  -3.456  1.00 15.12     0.036 H 
ATOM    699  HB3 PRO A  49      -7.098  54.549  -3.903  1.00 15.12     0.036 H 
ATOM    700  HG2 PRO A  49      -9.226  55.438  -5.530  1.00 14.60     0.035 H 
ATOM    701  HG3 PRO A  49      -7.782  56.114  -5.388  1.00 14.60     0.035 H 
ATOM    702  HD2 PRO A  49      -8.206  54.543  -7.342  1.00 13.71     0.064 H 
ATOM    703  HD3 PRO A  49      -6.786  54.479  -6.596  1.00 13.71     0.064 H 
ATOM    704  N   GLU A  50     -10.664  52.667  -5.210  1.00 13.69    -0.346 N 
ATOM    705  CA  GLU A  50     -12.055  52.292  -5.036  1.00 16.12     0.090 C 
ATOM    706  C   GLU A  50     -12.137  50.913  -4.416  1.00 15.76     0.241 C 
ATOM    707  O   GLU A  50     -13.036  50.668  -3.621  1.00 18.32    -0.271 OA
ATOM    708  CB  GLU A  50     -12.801  52.318  -6.379  1.00 18.37    -0.029 C 
ATOM    709  CG  GLU A  50     -12.981  53.701  -7.002  1.00 21.60     0.018 C 
ATOM    710  CD  GLU A  50     -11.839  54.142  -7.912  1.00 21.94     0.172 C 
ATOM    711  OE1 GLU A  50     -10.722  53.592  -7.860  1.00 18.46    -0.648 OA
ATOM    712  OE2 GLU A  50     -12.073  55.081  -8.703  1.00 25.18    -0.648 OA
ATOM    713  H   GLU A  50     -10.460  52.857  -6.023  1.00 16.43     0.163 HD
ATOM    714  HA  GLU A  50     -12.485  52.922  -4.437  1.00 19.34     0.087 H 
ATOM    715  HB2 GLU A  50     -12.309  51.775  -7.014  1.00 22.04     0.037 H 
ATOM    716  HB3 GLU A  50     -13.685  51.941  -6.247  1.00 22.04     0.037 H 
ATOM    717  HG2 GLU A  50     -13.794  53.698  -7.532  1.00 25.92     0.049 H 
ATOM    718  HG3 GLU A  50     -13.058  54.354  -6.290  1.00 25.92     0.049 H 
ATOM    719  N   THR A  51     -11.237  50.012  -4.800  1.00 13.87    -0.344 N 
ATOM    720  CA  THR A  51     -11.284  48.641  -4.319  1.00 14.37     0.113 C 
ATOM    721  C   THR A  51      -9.983  48.097  -3.766  1.00 12.56     0.243 C 
ATOM    722  O   THR A  51     -10.014  47.109  -3.035  1.00 15.54    -0.271 OA
ATOM    723  CB  THR A  51     -11.806  47.671  -5.376  1.00 18.59     0.060 C 
ATOM    724  OG1 THR A  51     -10.920  47.638  -6.465  1.00 19.34    -0.393 OA
ATOM    725  CG2 THR A  51     -13.122  48.095  -5.896  1.00 18.95    -0.050 C 
ATOM    726  H   THR A  51     -10.588  50.172  -5.341  1.00 16.64     0.163 HD
ATOM    727  HA  THR A  51     -11.921  48.617  -3.588  1.00 17.25     0.091 H 
ATOM    728  HB  THR A  51     -11.891  46.783  -4.994  1.00 22.30     0.086 H 
ATOM    729  HG1 THR A  51     -10.853  48.404  -6.804  1.00 23.20     0.210 HD
ATOM    730 1HG2 THR A  51     -13.051  48.973  -6.300  1.00 22.74     0.031 H 
ATOM    731 2HG2 THR A  51     -13.433  47.464  -6.564  1.00 22.74     0.031 H 
ATOM    732 3HG2 THR A  51     -13.768  48.131  -5.173  1.00 22.74     0.031 H 
ATOM    733  N   ILE A  52      -8.865  48.731  -4.061  1.00 10.55    -0.346 N 
ATOM    734  CA  ILE A  52      -7.572  48.186  -3.676  1.00 10.27     0.092 C 
ATOM    735  C   ILE A  52      -6.921  49.092  -2.642  1.00 10.51     0.241 C 
ATOM    736  O   ILE A  52      -6.937  50.317  -2.800  1.00 11.21    -0.271 OA
ATOM    737  CB  ILE A  52      -6.645  48.051  -4.897  1.00  9.87    -0.030 C 
ATOM    738  CG1 ILE A  52      -7.316  47.173  -5.964  1.00 10.78    -0.063 C 
ATOM    739  CG2 ILE A  52      -5.312  47.503  -4.472  1.00 10.90    -0.071 C 
ATOM    740  CD1 ILE A  52      -6.467  46.957  -7.231  1.00 11.44    -0.076 C 
ATOM    741  H   ILE A  52      -8.823  49.479  -4.483  1.00 12.66     0.163 HD
ATOM    742  HA  ILE A  52      -7.694  47.308  -3.283  1.00 12.32     0.088 H 
ATOM    743  HB  ILE A  52      -6.505  48.934  -5.273  1.00 11.84     0.043 H 
ATOM    744 2HG1 ILE A  52      -7.500  46.301  -5.580  1.00 12.93     0.033 H 
ATOM    745 3HG1 ILE A  52      -8.148  47.593  -6.234  1.00 12.93     0.033 H 
ATOM    746 1HG2 ILE A  52      -5.443  46.631  -4.069  1.00 13.08     0.028 H 
ATOM    747 2HG2 ILE A  52      -4.740  47.424  -5.252  1.00 13.08     0.028 H 
ATOM    748 3HG2 ILE A  52      -4.912  48.109  -3.829  1.00 13.08     0.028 H 
ATOM    749 1HD1 ILE A  52      -5.635  46.525  -6.983  1.00 13.73     0.027 H 
ATOM    750 2HD1 ILE A  52      -6.960  46.396  -7.850  1.00 13.73     0.027 H 
ATOM    751 3HD1 ILE A  52      -6.284  47.818  -7.639  1.00 13.73     0.027 H 
ATOM    752  N   THR A  53      -6.338  48.489  -1.605  1.00 10.60    -0.344 N 
ATOM    753  CA  THR A  53      -5.471  49.199  -0.677  1.00 11.55     0.113 C 
ATOM    754  C   THR A  53      -4.035  48.769  -0.941  1.00 10.14     0.243 C 
ATOM    755  O   THR A  53      -3.739  47.588  -1.008  1.00 10.78    -0.271 OA
ATOM    756  CB  THR A  53      -5.837  48.843   0.770  1.00 15.03     0.060 C 
ATOM    757  OG1 THR A  53      -7.211  49.153   1.012  1.00 17.92    -0.393 OA
ATOM    758  CG2 THR A  53      -4.973  49.620   1.755  1.00 16.04    -0.050 C 
ATOM    759  H   THR A  53      -6.433  47.655  -1.419  1.00 12.72     0.163 HD
ATOM    760  HA  THR A  53      -5.551  50.157  -0.804  1.00 13.86     0.091 H 
ATOM    761  HB  THR A  53      -5.690  47.895   0.915  1.00 18.04     0.086 H 
ATOM    762  HG1 THR A  53      -7.346  49.973   0.889  1.00 21.51     0.210 HD
ATOM    763 1HG2 THR A  53      -5.104  50.573   1.630  1.00 19.25     0.031 H 
ATOM    764 2HG2 THR A  53      -5.214  49.386   2.665  1.00 19.25     0.031 H 
ATOM    765 3HG2 THR A  53      -4.037  49.410   1.613  1.00 19.25     0.031 H 
ATOM    766  N   ASP A  54      -3.153  49.752  -1.131  1.00  9.00    -0.345 N 
ATOM    767  CA  ASP A  54      -1.732  49.521  -1.319  1.00  8.60     0.098 C 
ATOM    768  C   ASP A  54      -0.976  49.682   0.006  1.00  8.80     0.241 C 
ATOM    769  O   ASP A  54      -1.287  50.556   0.804  1.00  9.74    -0.271 OA
ATOM    770  CB  ASP A  54      -1.180  50.510  -2.353  1.00  8.79     0.043 C 
ATOM    771  CG  ASP A  54      -1.635  50.217  -3.761  1.00  8.60     0.175 C 
ATOM    772  OD1 ASP A  54      -1.811  49.027  -4.066  1.00 11.24    -0.648 OA
ATOM    773  OD2 ASP A  54      -1.811  51.185  -4.534  1.00  8.64    -0.648 OA
ATOM    774  H   ASP A  54      -3.367  50.585  -1.153  1.00 10.80     0.163 HD
ATOM    775  HA  ASP A  54      -1.590  48.619  -1.649  1.00 10.32     0.088 H 
ATOM    776  HB2 ASP A  54      -1.479  51.404  -2.122  1.00 10.55     0.052 H 
ATOM    777  HB3 ASP A  54      -0.211  50.472  -2.338  1.00 10.55     0.052 H 
ATOM    778  N   TYR A  55       0.018  48.817   0.176  1.00  8.80    -0.346 N 
ATOM    779  CA  TYR A  55       0.861  48.802   1.374  1.00  9.20     0.093 C 
ATOM    780  C   TYR A  55       2.293  49.025   0.941  1.00  8.49     0.241 C 
ATOM    781  O   TYR A  55       2.779  48.365   0.014  1.00  9.53    -0.271 OA
ATOM    782  CB  TYR A  55       0.759  47.452   2.051  1.00 10.60    -0.014 C 
ATOM    783  CG  TYR A  55      -0.638  47.037   2.450  1.00 11.86    -0.056 A 
ATOM    784  CD1 TYR A  55      -1.421  47.820   3.273  1.00 13.85    -0.074 A 
ATOM    785  CD2 TYR A  55      -1.161  45.850   1.985  1.00 13.92    -0.074 A 
ATOM    786  CE1 TYR A  55      -2.702  47.420   3.625  1.00 16.15    -0.051 A 
ATOM    787  CE2 TYR A  55      -2.405  45.435   2.353  1.00 16.43    -0.051 A 
ATOM    788  CZ  TYR A  55      -3.182  46.225   3.162  1.00 17.32     0.065 A 
ATOM    789  OH  TYR A  55      -4.445  45.787   3.487  1.00 20.21    -0.361 OA
ATOM    790  H   TYR A  55       0.232  48.215  -0.400  1.00 10.56     0.163 HD
ATOM    791  HA  TYR A  55       0.592  49.500   1.992  1.00 11.04     0.088 H 
ATOM    792  HB2 TYR A  55       1.102  46.777   1.444  1.00 12.71     0.043 H 
ATOM    793  HB3 TYR A  55       1.299  47.470   2.856  1.00 12.71     0.043 H 
ATOM    794  HD1 TYR A  55      -1.089  48.629   3.588  1.00 16.63     0.084 H 
ATOM    795  HD2 TYR A  55      -0.640  45.304   1.441  1.00 16.70     0.084 H 
ATOM    796  HE1 TYR A  55      -3.224  47.951   4.183  1.00 19.38     0.087 H 
ATOM    797  HE2 TYR A  55      -2.742  44.632   2.027  1.00 19.72     0.087 H 
ATOM    798  HH  TYR A  55      -4.826  46.350   3.981  1.00 24.25     0.217 HD
ATOM    799  N   VAL A  56       2.991  49.917   1.629  1.00  7.80    -0.346 N 
ATOM    800  CA  VAL A  56       4.306  50.348   1.206  1.00  7.79     0.092 C 
ATOM    801  C   VAL A  56       5.260  50.365   2.377  1.00  7.38     0.241 C 
ATOM    802  O   VAL A  56       4.995  51.022   3.386  1.00  8.46    -0.271 OA
ATOM    803  CB  VAL A  56       4.210  51.738   0.572  1.00  9.11    -0.033 C 
ATOM    804  CG1 VAL A  56       5.575  52.310   0.281  1.00 10.39    -0.071 C 
ATOM    805  CG2 VAL A  56       3.382  51.666  -0.721  1.00 10.21    -0.071 C 
ATOM    806  H   VAL A  56       2.718  50.291   2.353  1.00  9.37     0.163 HD
ATOM    807  HA  VAL A  56       4.649  49.731   0.540  1.00  9.35     0.088 H 
ATOM    808  HB  VAL A  56       3.758  52.336   1.187  1.00 10.93     0.042 H 
ATOM    809 1HG1 VAL A  56       6.040  51.720  -0.333  1.00 12.46     0.028 H 
ATOM    810 2HG1 VAL A  56       5.470  53.188  -0.118  1.00 12.46     0.028 H 
ATOM    811 3HG1 VAL A  56       6.070  52.381   1.112  1.00 12.46     0.028 H 
ATOM    812 1HG2 VAL A  56       2.492  51.345  -0.507  1.00 12.26     0.028 H 
ATOM    813 2HG2 VAL A  56       3.329  52.552  -1.111  1.00 12.26     0.028 H 
ATOM    814 3HG2 VAL A  56       3.814  51.057  -1.339  1.00 12.26     0.028 H 
ATOM    815  N   THR A  57       6.375  49.682   2.249  1.00  8.12    -0.344 N 
ATOM    816  CA  THR A  57       7.425  49.640   3.272  1.00  8.15     0.113 C 
ATOM    817  C   THR A  57       8.724  50.190   2.711  1.00  8.13     0.243 C 
ATOM    818  O   THR A  57       8.937  50.260   1.492  1.00  8.60    -0.271 OA
ATOM    819  CB  THR A  57       7.691  48.236   3.783  1.00  9.05     0.060 C 
ATOM    820  OG1 THR A  57       8.244  47.494   2.714  1.00 10.09    -0.393 OA
ATOM    821  CG2 THR A  57       6.448  47.578   4.314  1.00  9.87    -0.050 C 
ATOM    822  H   THR A  57       6.565  49.212   1.554  1.00  9.74     0.163 HD
ATOM    823  HA  THR A  57       7.161  50.192   4.025  1.00  9.78     0.091 H 
ATOM    824  HB  THR A  57       8.338  48.280   4.504  1.00 10.86     0.086 H 
ATOM    825  HG1 THR A  57       8.404  46.708   2.962  1.00 12.10     0.210 HD
ATOM    826 1HG2 THR A  57       5.780  47.516   3.613  1.00 11.85     0.031 H 
ATOM    827 2HG2 THR A  57       6.656  46.685   4.631  1.00 11.85     0.031 H 
ATOM    828 3HG2 THR A  57       6.087  48.097   5.049  1.00 11.85     0.031 H 
ATOM    829  N   LEU A  58       9.619  50.568   3.617  1.00  8.30    -0.346 N 
ATOM    830  CA  LEU A  58      11.035  50.664   3.306  1.00  8.51     0.089 C 
ATOM    831  C   LEU A  58      11.617  49.285   3.599  1.00  7.97     0.241 C 
ATOM    832  O   LEU A  58      11.757  48.871   4.757  1.00  8.65    -0.271 OA
ATOM    833  CB  LEU A  58      11.730  51.750   4.142  1.00  9.14    -0.035 C 
ATOM    834  CG  LEU A  58      13.255  51.823   3.994  1.00  9.23    -0.059 C 
ATOM    835  CD1 LEU A  58      13.668  52.300   2.614  1.00 10.32    -0.073 C 
ATOM    836  CD2 LEU A  58      13.838  52.734   5.062  1.00 10.74    -0.073 C 
ATOM    837  H   LEU A  58       9.426  50.777   4.429  1.00  9.96     0.163 HD
ATOM    838  HA  LEU A  58      11.155  50.864   2.365  1.00 10.22     0.087 H 
ATOM    839  HB2 LEU A  58      11.371  52.613   3.882  1.00 10.97     0.037 H 
ATOM    840  HB3 LEU A  58      11.536  51.587   5.078  1.00 10.97     0.037 H 
ATOM    841  HG  LEU A  58      13.625  50.936   4.125  1.00 11.07     0.038 H 
ATOM    842 1HD1 LEU A  58      13.301  53.185   2.463  1.00 12.38     0.028 H 
ATOM    843 2HD1 LEU A  58      14.637  52.330   2.567  1.00 12.38     0.028 H 
ATOM    844 3HD1 LEU A  58      13.324  51.682   1.950  1.00 12.38     0.028 H 
ATOM    845 1HD2 LEU A  58      13.615  52.378   5.936  1.00 12.89     0.028 H 
ATOM    846 2HD2 LEU A  58      14.802  52.768   4.955  1.00 12.89     0.028 H 
ATOM    847 3HD2 LEU A  58      13.461  53.621   4.960  1.00 12.89     0.028 H 
ATOM    848  N   GLN A  59      11.949  48.575   2.546  0.53  8.49    -0.346 N 
ATOM    849  CA  GLN A  59      12.461  47.224   2.683  0.53  8.96     0.090 C 
ATOM    850  C   GLN A  59      13.910  47.182   3.159  0.53  9.00     0.241 C 
ATOM    851  O   GLN A  59      14.234  46.444   4.102  0.53  9.25    -0.271 OA
ATOM    852  CB  GLN A  59      12.287  46.478   1.374  0.53 10.74    -0.030 C 
ATOM    853  CG  GLN A  59      12.779  45.065   1.442  0.53 13.65     0.011 C 
ATOM    854  CD  GLN A  59      12.361  44.253   0.247  0.53 15.91     0.215 C 
ATOM    855  OE1 GLN A  59      11.960  44.803  -0.785  0.53 15.63    -0.274 OA
ATOM    856  NE2 GLN A  59      12.459  42.939   0.371  0.53 17.80    -0.370 N 
ATOM    857  H   GLN A  59      11.888  48.850   1.733  0.53 10.19     0.163 HD
ATOM    858  HA  GLN A  59      11.927  46.764   3.349  0.53 10.75     0.087 H 
ATOM    859  HB2 GLN A  59      11.344  46.457   1.146  0.53 12.89     0.037 H 
ATOM    860  HB3 GLN A  59      12.786  46.936   0.680  0.53 12.89     0.037 H 
ATOM    861  HG2 GLN A  59      13.748  45.068   1.480  0.53 16.39     0.047 H 
ATOM    862  HG3 GLN A  59      12.417  44.641   2.236  0.53 16.39     0.047 H 
ATOM    863 1HE2 GLN A  59      12.748  42.597   1.105  0.53 21.35     0.159 HD
ATOM    864 2HE2 GLN A  59      12.233  42.428  -0.282  0.53 21.35     0.159 HD
ATOM    865  N   ARG A  60      14.767  47.967   2.516  0.53  8.21    -0.346 N 
ATOM    866  CA  ARG A  60      16.153  48.112   2.942  0.53  8.33     0.089 C 
ATOM    867  C   ARG A  60      16.673  49.462   2.494  0.53  7.53     0.240 C 
ATOM    868  O   ARG A  60      16.393  49.941   1.394  0.53  8.48    -0.271 OA
ATOM    869  CB  ARG A  60      17.062  47.009   2.379  0.53  8.82    -0.036 C 
ATOM    870  CG  ARG A  60      18.505  47.112   2.886  0.53  9.29    -0.048 C 
ATOM    871  CD  ARG A  60      19.374  45.952   2.458  0.53 10.19     0.009 C 
ATOM    872  NE  ARG A  60      19.677  45.976   1.043  0.53 11.75    -0.227 N 
ATOM    873  CZ  ARG A  60      20.352  45.032   0.403  0.53 13.24     0.665 C 
ATOM    874  NH1 ARG A  60      20.823  43.956   1.046  0.53 15.53    -0.235 N 
ATOM    875  NH2 ARG A  60      20.533  45.159  -0.896  0.53 12.18    -0.235 N 
ATOM    876  H   ARG A  60      14.567  48.432   1.820  0.53  9.86     0.163 HD
ATOM    877  HA  ARG A  60      16.195  48.076   3.910  0.53  9.99     0.087 H 
ATOM    878  HB2 ARG A  60      16.712  46.145   2.646  0.53 10.59     0.036 H 
ATOM    879  HB3 ARG A  60      17.079  47.076   1.412  0.53 10.59     0.036 H 
ATOM    880  HG2 ARG A  60      18.902  47.926   2.539  0.53 11.14     0.035 H 
ATOM    881  HG3 ARG A  60      18.496  47.136   3.855  0.53 11.14     0.035 H 
ATOM    882  HD2 ARG A  60      20.212  45.988   2.945  0.53 12.23     0.064 H 
ATOM    883  HD3 ARG A  60      18.912  45.122   2.652  0.53 12.23     0.064 H 
ATOM    884  HE  ARG A  60      19.400  46.650   0.586  0.53 14.10     0.177 HD
ATOM    885 HH11 ARG A  60      20.695  43.870   1.892  0.53 14.62     0.174 HD
ATOM    886 HH12 ARG A  60      21.260  43.354   0.614  0.53 14.62     0.174 HD
ATOM    887 HH21 ARG A  60      20.231  45.852  -1.306  0.53 18.64     0.174 HD
ATOM    888 HH22 ARG A  60      20.975  44.562  -1.329  0.53 18.64     0.174 HD
ATOM    889  N   GLY A  61      17.448  50.063   3.373  1.00  7.98    -0.351 N 
ATOM    890  CA  GLY A  61      18.183  51.271   3.096  1.00  8.28     0.069 C 
ATOM    891  C   GLY A  61      19.655  51.007   3.310  1.00  8.15     0.236 C 
ATOM    892  O   GLY A  61      20.062  50.510   4.374  1.00  8.67    -0.272 OA
ATOM    893  H   GLY A  61      17.567  49.773   4.174  0.53  9.57     0.163 HD
ATOM    894  HA2 GLY A  61      18.039  51.548   2.177  1.00  9.93     0.078 H 
ATOM    895  HA3 GLY A  61      17.896  51.982   3.691  1.00  9.93     0.078 H 
ATOM    896  N   SER A  62      20.450  51.330   2.299  1.00  7.97    -0.344 N 
ATOM    897  CA  SER A  62      21.883  51.108   2.300  1.00  8.53     0.109 C 
ATOM    898  C   SER A  62      22.596  52.435   2.115  1.00  7.80     0.243 C 
ATOM    899  O   SER A  62      22.101  53.321   1.416  1.00  8.24    -0.271 OA
ATOM    900  CB  SER A  62      22.241  50.154   1.148  1.00 10.47     0.044 C 
ATOM    901  OG  SER A  62      21.480  48.959   1.188  1.00 12.02    -0.398 OA
ATOM    902  H   SER A  62      20.167  51.695   1.573  1.00  9.56     0.163 HD
ATOM    903  HA  SER A  62      22.160  50.711   3.141  1.00 10.24     0.090 H 
ATOM    904  HB2 SER A  62      22.069  50.604   0.306  1.00 12.56     0.077 H 
ATOM    905  HB3 SER A  62      23.182  49.927   1.212  1.00 12.56     0.077 H 
ATOM    906  HG  SER A  62      21.620  48.553   1.910  1.00 14.43     0.209 HD
ATOM    907  N   ALA A  63      23.765  52.543   2.726  1.00  8.41    -0.346 N 
ATOM    908  CA  ALA A  63      24.612  53.725   2.654  1.00  8.69     0.086 C 
ATOM    909  C   ALA A  63      25.777  53.517   1.698  1.00  8.70     0.240 C 
ATOM    910  O   ALA A  63      26.331  52.426   1.613  1.00  9.62    -0.271 OA
ATOM    911  CB  ALA A  63      25.163  54.033   4.033  1.00  9.49    -0.049 C 
ATOM    912  H   ALA A  63      24.103  51.918   3.210  1.00 10.09     0.163 HD
ATOM    913  HA  ALA A  63      24.090  54.484   2.349  1.00 10.43     0.086 H 
ATOM    914  HB1 ALA A  63      25.684  53.275   4.341  1.00 11.38     0.030 H 
ATOM    915  HB2 ALA A  63      25.727  54.821   3.978  1.00 11.38     0.030 H 
ATOM    916  HB3 ALA A  63      24.424  54.196   4.639  1.00 11.38     0.030 H 
ATOM    917  N   TYR A  64      26.183  54.612   1.068  1.00  8.72    -0.346 N 
ATOM    918  CA  TYR A  64      27.288  54.601   0.125  1.00  9.63     0.093 C 
ATOM    919  C   TYR A  64      28.196  55.796   0.324  1.00  9.74     0.241 C 
ATOM    920  O   TYR A  64      27.819  56.798   0.929  1.00  9.52    -0.271 OA
ATOM    921  CB  TYR A  64      26.778  54.553  -1.337  1.00  9.90    -0.014 C 
ATOM    922  CG  TYR A  64      26.101  53.249  -1.613  1.00 10.08    -0.056 A 
ATOM    923  CD1 TYR A  64      26.831  52.124  -1.958  1.00 13.80    -0.074 A 
ATOM    924  CD2 TYR A  64      24.747  53.094  -1.399  1.00 11.20    -0.074 A 
ATOM    925  CE1 TYR A  64      26.202  50.903  -2.106  1.00 16.57    -0.051 A 
ATOM    926  CE2 TYR A  64      24.127  51.895  -1.569  1.00 14.00    -0.051 A 
ATOM    927  CZ  TYR A  64      24.844  50.810  -1.907  1.00 17.31     0.065 A 
ATOM    928  OH  TYR A  64      24.186  49.616  -2.041  1.00 21.88    -0.361 OA
ATOM    929  H   TYR A  64      25.826  55.387   1.173  1.00 10.46     0.163 HD
ATOM    930  HA  TYR A  64      27.817  53.802   0.278  1.00 11.56     0.088 H 
ATOM    931  HB2 TYR A  64      26.138  55.268  -1.480  1.00 11.88     0.043 H 
ATOM    932  HB3 TYR A  64      27.529  54.644  -1.945  1.00 11.88     0.043 H 
ATOM    933  HD1 TYR A  64      27.752  52.187  -2.074  1.00 16.56     0.084 H 
ATOM    934  HD2 TYR A  64      24.241  53.833  -1.147  1.00 13.44     0.084 H 
ATOM    935  HE1 TYR A  64      26.691  50.151  -2.351  1.00 19.88     0.087 H 
ATOM    936  HE2 TYR A  64      23.211  51.821  -1.425  1.00 16.79     0.087 H 
ATOM    937  HH  TYR A  64      23.367  49.721  -1.889  1.00 26.26     0.217 HD
ATOM    938  N   GLY A  65      29.399  55.678  -0.220  1.00 11.06    -0.351 N 
ATOM    939  CA  GLY A  65      30.319  56.787  -0.338  1.00 11.04     0.069 C 
ATOM    940  C   GLY A  65      30.609  57.453   0.985  1.00 10.81     0.235 C 
ATOM    941  O   GLY A  65      30.971  56.798   1.962  1.00 11.13    -0.272 OA
ATOM    942  H   GLY A  65      29.709  54.940  -0.536  1.00 13.27     0.163 HD
ATOM    943  HA2 GLY A  65      31.156  56.472  -0.711  1.00 13.25     0.078 H 
ATOM    944  HA3 GLY A  65      29.946  57.451  -0.939  1.00 13.25     0.078 H 
ATOM    945  N   GLY A  66      30.491  58.777   0.993  1.00 10.45    -0.351 N 
ATOM    946  CA  GLY A  66      30.798  59.526   2.191  1.00 10.26     0.069 C 
ATOM    947  C   GLY A  66      29.829  59.300   3.330  1.00 10.42     0.236 C 
ATOM    948  O   GLY A  66      30.193  59.450   4.485  1.00 10.92    -0.272 OA
ATOM    949  H   GLY A  66      30.237  59.255   0.325  1.00 12.53     0.163 HD
ATOM    950  HA2 GLY A  66      31.686  59.282   2.497  1.00 12.31     0.078 H 
ATOM    951  HA3 GLY A  66      30.801  60.472   1.980  1.00 12.31     0.078 H 
ATOM    952  N   VAL A  67      28.587  58.948   3.031  1.00  9.63    -0.346 N 
ATOM    953  CA  VAL A  67      27.661  58.588   4.093  1.00 10.12     0.092 C 
ATOM    954  C   VAL A  67      28.111  57.302   4.775  1.00 10.23     0.241 C 
ATOM    955  O   VAL A  67      28.185  57.215   5.993  1.00 11.88    -0.271 OA
ATOM    956  CB  VAL A  67      26.216  58.540   3.600  1.00 10.31    -0.033 C 
ATOM    957  CG1 VAL A  67      25.302  57.923   4.650  1.00 11.39    -0.071 C 
ATOM    958  CG2 VAL A  67      25.758  59.946   3.244  1.00 11.07    -0.071 C 
ATOM    959  H   VAL A  67      28.260  58.910   2.237  1.00 11.56     0.163 HD
ATOM    960  HA  VAL A  67      27.700  59.286   4.766  1.00 12.15     0.088 H 
ATOM    961  HB  VAL A  67      26.170  57.995   2.799  1.00 12.37     0.042 H 
ATOM    962 1HG1 VAL A  67      25.343  58.459   5.457  1.00 13.67     0.028 H 
ATOM    963 2HG1 VAL A  67      24.395  57.907   4.308  1.00 13.67     0.028 H 
ATOM    964 3HG1 VAL A  67      25.602  57.020   4.837  1.00 13.67     0.028 H 
ATOM    965 1HG2 VAL A  67      26.332  60.297   2.546  1.00 13.29     0.028 H 
ATOM    966 2HG2 VAL A  67      24.841  59.909   2.932  1.00 13.29     0.028 H 
ATOM    967 3HG2 VAL A  67      25.817  60.506   4.034  1.00 13.29     0.028 H 
ATOM    968  N   LEU A  68      28.442  56.295   3.974  1.00  9.93    -0.346 N 
ATOM    969  CA  LEU A  68      28.923  55.030   4.499  1.00 11.11     0.089 C 
ATOM    970  C   LEU A  68      30.198  55.224   5.328  1.00 11.93     0.241 C 
ATOM    971  O   LEU A  68      30.349  54.616   6.368  1.00 14.35    -0.271 OA
ATOM    972  CB  LEU A  68      29.179  54.083   3.344  1.00 11.75    -0.035 C 
ATOM    973  CG  LEU A  68      29.673  52.688   3.706  1.00 14.63    -0.059 C 
ATOM    974  CD1 LEU A  68      28.645  51.921   4.546  1.00 16.66    -0.073 C 
ATOM    975  CD2 LEU A  68      30.011  51.931   2.451  1.00 15.83    -0.073 C 
ATOM    976  H   LEU A  68      28.395  56.323   3.116  1.00 11.92     0.163 HD
ATOM    977  HA  LEU A  68      28.243  54.639   5.071  1.00 13.33     0.087 H 
ATOM    978  HB2 LEU A  68      28.351  53.975   2.851  1.00 14.10     0.037 H 
ATOM    979  HB3 LEU A  68      29.847  54.483   2.766  1.00 14.10     0.037 H 
ATOM    980  HG  LEU A  68      30.484  52.770   4.231  1.00 17.56     0.038 H 
ATOM    981 1HD1 LEU A  68      27.823  51.835   4.038  1.00 19.99     0.028 H 
ATOM    982 2HD1 LEU A  68      29.000  51.042   4.753  1.00 19.99     0.028 H 
ATOM    983 3HD1 LEU A  68      28.478  52.412   5.366  1.00 19.99     0.028 H 
ATOM    984 1HD2 LEU A  68      30.706  52.409   1.972  1.00 18.99     0.028 H 
ATOM    985 2HD2 LEU A  68      30.325  51.045   2.692  1.00 18.99     0.028 H 
ATOM    986 3HD2 LEU A  68      29.216  51.863   1.900  1.00 18.99     0.028 H 
ATOM    987  N   SER A  69      31.119  56.071   4.890  0.53 11.59    -0.344 N 
ATOM    988  CA  SER A  69      32.399  56.151   5.575  0.53 12.67     0.109 C 
ATOM    989  C   SER A  69      32.437  57.178   6.702  0.53 12.53     0.243 C 
ATOM    990  O   SER A  69      33.264  57.050   7.608  0.53 13.37    -0.271 OA
ATOM    991  CB  SER A  69      33.486  56.495   4.580  0.53 14.05     0.044 C 
ATOM    992  OG  SER A  69      33.247  57.780   4.055  0.53 15.40    -0.398 OA
ATOM    993  H   SER A  69      31.033  56.597   4.215  0.53 13.91     0.163 HD
ATOM    994  HA  SER A  69      32.606  55.283   5.955  0.53 15.21     0.090 H 
ATOM    995  HB2 SER A  69      34.345  56.486   5.029  0.53 16.86     0.077 H 
ATOM    996  HB3 SER A  69      33.476  55.847   3.858  0.53 16.86     0.077 H 
ATOM    997  HG  SER A  69      33.846  57.980   3.501  0.53 18.48     0.209 HD
ATOM    998  N   ASN A  70      31.575  58.192   6.652  1.00 11.50    -0.345 N 
ATOM    999  CA  ASN A  70      31.724  59.332   7.565  1.00 11.35     0.097 C 
ATOM   1000  C   ASN A  70      30.552  59.619   8.485  1.00 10.64     0.241 C 
ATOM   1001  O   ASN A  70      30.663  60.530   9.306  1.00 12.08    -0.271 OA
ATOM   1002  CB  ASN A  70      32.071  60.608   6.766  1.00 12.01     0.036 C 
ATOM   1003  CG  ASN A  70      33.346  60.450   5.964  1.00 14.34     0.217 C 
ATOM   1004  OD1 ASN A  70      34.322  59.891   6.448  1.00 17.90    -0.274 OA
ATOM   1005  ND2 ASN A  70      33.347  60.943   4.733  1.00 13.63    -0.370 N 
ATOM   1006  H   ASN A  70      30.908  58.248   6.112  0.53 13.81     0.163 HD
ATOM   1007  HA  ASN A  70      32.485  59.148   8.138  1.00 13.63     0.088 H 
ATOM   1008  HB2 ASN A  70      31.349  60.803   6.149  1.00 14.41     0.051 H 
ATOM   1009  HB3 ASN A  70      32.192  61.347   7.383  1.00 14.41     0.051 H 
ATOM   1010 1HD2 ASN A  70      32.644  61.331   4.425  1.00 16.35     0.159 HD
ATOM   1011 2HD2 ASN A  70      34.051  60.875   4.243  1.00 16.35     0.159 HD
ATOM   1012  N   PHE A  71      29.459  58.869   8.376  1.00 10.00    -0.346 N 
ATOM   1013  CA  PHE A  71      28.247  59.140   9.128  1.00  9.94     0.093 C 
ATOM   1014  C   PHE A  71      27.682  57.886   9.753  1.00 10.36     0.241 C 
ATOM   1015  O   PHE A  71      27.926  56.777   9.294  1.00 11.96    -0.271 OA
ATOM   1016  CB  PHE A  71      27.171  59.756   8.228  1.00  9.90    -0.014 C 
ATOM   1017  CG  PHE A  71      27.500  61.154   7.753  1.00  9.16    -0.056 A 
ATOM   1018  CD1 PHE A  71      28.398  61.367   6.713  1.00 10.19    -0.077 A 
ATOM   1019  CD2 PHE A  71      26.914  62.260   8.358  1.00  8.91    -0.077 A 
ATOM   1020  CE1 PHE A  71      28.693  62.653   6.286  1.00 11.15    -0.082 A 
ATOM   1021  CE2 PHE A  71      27.196  63.536   7.921  1.00 10.45    -0.082 A 
ATOM   1022  CZ  PHE A  71      28.098  63.729   6.891  1.00 11.29    -0.083 A 
ATOM   1023  H   PHE A  71      29.397  58.184   7.861  1.00 12.00     0.163 HD
ATOM   1024  HA  PHE A  71      28.446  59.770   9.838  1.00 11.92     0.088 H 
ATOM   1025  HB2 PHE A  71      27.061  59.196   7.444  1.00 11.88     0.043 H 
ATOM   1026  HB3 PHE A  71      26.338  59.799   8.722  1.00 11.88     0.043 H 
ATOM   1027  HD1 PHE A  71      28.805  60.640   6.299  1.00 12.23     0.084 H 
ATOM   1028  HD2 PHE A  71      26.306  62.136   9.051  1.00 10.70     0.084 H 
ATOM   1029  HE1 PHE A  71      29.294  62.785   5.588  1.00 13.38     0.083 H 
ATOM   1030  HE2 PHE A  71      26.799  64.268   8.335  1.00 12.54     0.083 H 
ATOM   1031  HZ  PHE A  71      28.294  64.591   6.602  1.00 13.55     0.083 H 
ATOM   1032  N   SER A  72      26.879  58.075  10.790  0.66 10.54    -0.344 N 
ATOM   1033  CA  SER A  72      25.943  57.065  11.247  0.66 10.19     0.109 C 
ATOM   1034  C   SER A  72      24.567  57.708  11.360  0.66 10.23     0.242 C 
ATOM   1035  O   SER A  72      24.433  58.868  10.998  0.66 12.59    -0.271 OA
ATOM   1036  CB  SER A  72      26.390  56.459  12.566  0.66 12.18     0.044 C 
ATOM   1037  OG  SER A  72      26.332  57.416  13.582  0.66 15.11    -0.398 OA
ATOM   1038  H   SER A  72      26.859  58.798  11.256  0.66 12.65     0.163 HD
ATOM   1039  HA  SER A  72      25.892  56.355  10.588  0.66 12.23     0.090 H 
ATOM   1040  HB2 SER A  72      25.803  55.720  12.792  0.66 14.61     0.077 H 
ATOM   1041  HB3 SER A  72      27.303  56.144  12.478  0.66 14.61     0.077 H 
ATOM   1042  HG  SER A  72      26.835  58.062  13.396  0.66 18.13     0.209 HD
ATOM   1043  N   GLY A  73      23.566  56.985  11.865  0.66  9.33    -0.350 N 
ATOM   1044  CA  GLY A  73      22.288  57.578  12.192  0.66 10.79     0.069 C 
ATOM   1045  C   GLY A  73      21.077  56.695  12.013  0.66  9.37     0.236 C 
ATOM   1046  O   GLY A  73      21.131  55.473  12.218  0.66  9.52    -0.272 OA
ATOM   1047  H   GLY A  73      23.610  56.141  12.025  0.66 11.19     0.163 HD
ATOM   1048  HA2 GLY A  73      22.308  57.866  13.118  0.66 12.95     0.078 H 
ATOM   1049  HA3 GLY A  73      22.162  58.366  11.640  0.66 12.95     0.078 H 
ATOM   1050  N   THR A  74      19.973  57.335  11.667  0.66  9.13    -0.344 N 
ATOM   1051  CA  THR A  74      18.666  56.709  11.643  0.66  8.76     0.113 C 
ATOM   1052  C   THR A  74      17.923  57.052  10.358  0.66  8.40     0.243 C 
ATOM   1053  O   THR A  74      18.287  57.967   9.612  0.66  8.70    -0.271 OA
ATOM   1054  CB  THR A  74      17.786  57.158  12.865  0.66  9.48     0.060 C 
ATOM   1055  OG1 THR A  74      17.675  58.585  12.881  0.66 10.06    -0.393 OA
ATOM   1056  CG2 THR A  74      18.398  56.653  14.173  0.66  9.92    -0.050 C 
ATOM   1057  H   THR A  74      19.958  58.163  11.434  0.66 10.95     0.163 HD
ATOM   1058  HA  THR A  74      18.773  55.746  11.684  0.66 10.51     0.091 H 
ATOM   1059  HB  THR A  74      16.900  56.772  12.778  0.66 11.38     0.086 H 
ATOM   1060  HG1 THR A  74      17.205  58.829  13.533  0.66 12.07     0.210 HD
ATOM   1061 1HG2 THR A  74      19.291  57.014  14.281  0.66 11.90     0.031 H 
ATOM   1062 2HG2 THR A  74      17.851  56.933  14.924  0.66 11.90     0.031 H 
ATOM   1063 3HG2 THR A  74      18.448  55.685  14.163  0.66 11.90     0.031 H 
ATOM   1064  N   VAL A  75      16.884  56.272  10.117  1.00  8.22    -0.346 N 
ATOM   1065  CA  VAL A  75      15.869  56.593   9.136  1.00  8.02     0.092 C 
ATOM   1066  C   VAL A  75      14.540  56.703   9.862  1.00  8.06     0.241 C 
ATOM   1067  O   VAL A  75      14.187  55.829  10.658  1.00  8.75    -0.271 OA
ATOM   1068  CB  VAL A  75      15.826  55.564   7.985  1.00  8.67    -0.033 C 
ATOM   1069  CG1 VAL A  75      15.655  54.130   8.465  1.00  9.30    -0.071 C 
ATOM   1070  CG2 VAL A  75      14.729  55.923   6.990  1.00  9.59    -0.071 C 
ATOM   1071  H   VAL A  75      16.742  55.527  10.524  0.66  9.87     0.163 HD
ATOM   1072  HA  VAL A  75      16.069  57.460   8.750  1.00  9.63     0.088 H 
ATOM   1073  HB  VAL A  75      16.670  55.607   7.510  1.00 10.40     0.042 H 
ATOM   1074 1HG1 VAL A  75      14.822  54.059   8.957  1.00 11.16     0.028 H 
ATOM   1075 2HG1 VAL A  75      15.636  53.540   7.696  1.00 11.16     0.028 H 
ATOM   1076 3HG1 VAL A  75      16.400  53.899   9.042  1.00 11.16     0.028 H 
ATOM   1077 1HG2 VAL A  75      14.911  56.803   6.625  1.00 11.51     0.028 H 
ATOM   1078 2HG2 VAL A  75      14.721  55.265   6.278  1.00 11.51     0.028 H 
ATOM   1079 3HG2 VAL A  75      13.875  55.925   7.450  1.00 11.51     0.028 H 
ATOM   1080  N   LYS A  76      13.825  57.789   9.605  0.49  7.71    -0.346 N 
ATOM   1081  CA  LYS A  76      12.473  57.962  10.091  0.49  8.05     0.089 C 
ATOM   1082  C   LYS A  76      11.546  57.568   8.964  0.49  8.01     0.241 C 
ATOM   1083  O   LYS A  76      11.679  58.060   7.831  0.49  9.11    -0.271 OA
ATOM   1084  CB  LYS A  76      12.219  59.412  10.516  0.49  9.79    -0.038 C 
ATOM   1085  CG  LYS A  76      10.878  59.595  11.210  0.49 11.24    -0.061 C 
ATOM   1086  CD  LYS A  76      10.545  61.043  11.497  0.49 14.36    -0.043 C 
ATOM   1087  CE  LYS A  76      11.467  61.645  12.533  0.49 16.09     0.080 C 
ATOM   1088  NZ  LYS A  76      11.129  63.071  12.770  0.49 17.78    -0.079 N 
ATOM   1089  H   LYS A  76      14.111  58.453   9.139  0.49  9.25     0.163 HD
ATOM   1090  HA  LYS A  76      12.316  57.378  10.849  0.49  9.66     0.087 H 
ATOM   1091  HB2 LYS A  76      12.916  59.687  11.133  0.49 11.74     0.036 H 
ATOM   1092  HB3 LYS A  76      12.229  59.978   9.729  0.49 11.74     0.036 H 
ATOM   1093  HG2 LYS A  76      10.179  59.235  10.641  0.49 13.49     0.033 H 
ATOM   1094  HG3 LYS A  76      10.895  59.119  12.055  0.49 13.49     0.033 H 
ATOM   1095  HD2 LYS A  76      10.632  61.558  10.679  0.49 17.23     0.035 H 
ATOM   1096  HD3 LYS A  76       9.636  61.100  11.832  0.49 17.23     0.035 H 
ATOM   1097  HE2 LYS A  76      11.369  61.164  13.370  0.49 19.31     0.075 H 
ATOM   1098  HE3 LYS A  76      12.383  61.595  12.218  0.49 19.31     0.075 H 
ATOM   1099  HZ1 LYS A  76      10.291  63.140  13.060  0.49 21.34     0.274 HD
ATOM   1100  HZ2 LYS A  76      11.676  63.415  13.381  0.49 21.34     0.274 HD
ATOM   1101  HZ3 LYS A  76      11.212  63.532  12.013  0.49 21.34     0.274 HD
ATOM   1102  N   TYR A  77      10.624  56.667   9.269  1.00  7.92    -0.346 N 
ATOM   1103  CA  TYR A  77       9.623  56.188   8.335  1.00  8.35     0.093 C 
ATOM   1104  C   TYR A  77       8.277  56.346   8.980  1.00  8.62     0.241 C 
ATOM   1105  O   TYR A  77       7.975  55.699   9.979  1.00  9.30    -0.271 OA
ATOM   1106  CB  TYR A  77       9.861  54.732   7.959  1.00  9.08    -0.014 C 
ATOM   1107  CG  TYR A  77       8.989  54.309   6.805  1.00  9.44    -0.056 A 
ATOM   1108  CD1 TYR A  77       9.106  54.928   5.586  1.00 14.88    -0.074 A 
ATOM   1109  CD2 TYR A  77       8.032  53.338   6.924  1.00  8.74    -0.074 A 
ATOM   1110  CE1 TYR A  77       8.352  54.558   4.496  1.00 15.49    -0.051 A 
ATOM   1111  CE2 TYR A  77       7.261  52.941   5.837  1.00  9.00    -0.051 A 
ATOM   1112  CZ  TYR A  77       7.450  53.549   4.618  1.00 10.90     0.065 A 
ATOM   1113  OH  TYR A  77       6.707  53.177   3.507  1.00 12.22    -0.361 OA
ATOM   1114  H   TYR A  77      10.559  56.305  10.046  0.49  9.51     0.163 HD
ATOM   1115  HA  TYR A  77       9.645  56.725   7.527  1.00 10.03     0.088 H 
ATOM   1116  HB2 TYR A  77      10.788  54.616   7.698  1.00 10.89     0.043 H 
ATOM   1117  HB3 TYR A  77       9.653  54.167   8.720  1.00 10.89     0.043 H 
ATOM   1118  HD1 TYR A  77       9.750  55.590   5.480  1.00 17.85     0.084 H 
ATOM   1119  HD2 TYR A  77       7.931  52.897   7.736  1.00 10.48     0.084 H 
ATOM   1120  HE1 TYR A  77       8.481  54.974   3.675  1.00 18.59     0.087 H 
ATOM   1121  HE2 TYR A  77       6.639  52.256   5.928  1.00 10.80     0.087 H 
ATOM   1122  HH  TYR A  77       6.188  52.547   3.707  1.00 14.66     0.217 HD
ATOM   1123  N   SER A  78       7.486  57.266   8.441  1.00  9.60    -0.344 N 
ATOM   1124  CA  SER A  78       6.140  57.490   8.950  1.00 11.56     0.109 C 
ATOM   1125  C   SER A  78       6.110  57.647  10.472  1.00 12.66     0.242 C 
ATOM   1126  O   SER A  78       5.311  57.014  11.167  1.00 15.30    -0.271 OA
ATOM   1127  CB  SER A  78       5.205  56.378   8.485  1.00 14.51     0.044 C 
ATOM   1128  OG  SER A  78       3.858  56.787   8.612  1.00 17.91    -0.398 OA
ATOM   1129  H   SER A  78       7.704  57.772   7.781  1.00 11.53     0.163 HD
ATOM   1130  HA  SER A  78       5.808  58.319   8.571  1.00 13.87     0.090 H 
ATOM   1131  HB2 SER A  78       5.390  56.176   7.554  1.00 17.41     0.077 H 
ATOM   1132  HB3 SER A  78       5.351  55.591   9.032  1.00 17.41     0.077 H 
ATOM   1133  HG  SER A  78       3.687  56.967   9.414  1.00 21.49     0.209 HD
ATOM   1134  N   GLY A  79       7.005  58.478  10.979  1.00 13.28    -0.350 N 
ATOM   1135  CA  GLY A  79       6.926  58.836  12.399  1.00 14.91     0.069 C 
ATOM   1136  C   GLY A  79       7.688  57.961  13.388  1.00 15.28     0.236 C 
ATOM   1137  O   GLY A  79       7.754  58.319  14.560  1.00 19.83    -0.272 OA
ATOM   1138  H   GLY A  79       7.651  58.843  10.544  1.00 15.94     0.163 HD
ATOM   1139  HA2 GLY A  79       7.252  59.743  12.504  1.00 17.89     0.078 H 
ATOM   1140  HA3 GLY A  79       5.993  58.828  12.665  1.00 17.89     0.078 H 
ATOM   1141  N   SER A  80       8.263  56.843  12.971  1.00 11.66    -0.344 N 
ATOM   1142  CA  SER A  80       9.100  56.035  13.836  1.00 11.12     0.109 C 
ATOM   1143  C   SER A  80      10.484  55.946  13.218  1.00  9.94     0.243 C 
ATOM   1144  O   SER A  80      10.606  55.977  11.988  1.00 10.70    -0.271 OA
ATOM   1145  CB  SER A  80       8.522  54.645  13.995  1.00 13.45     0.044 C 
ATOM   1146  OG  SER A  80       7.308  54.684  14.717  1.00 16.84    -0.398 OA
ATOM   1147  H   SER A  80       8.181  56.527  12.175  1.00 13.99     0.163 HD
ATOM   1148  HA  SER A  80       9.170  56.450  14.710  1.00 13.34     0.090 H 
ATOM   1149  HB2 SER A  80       8.355  54.270  13.116  1.00 16.14     0.077 H 
ATOM   1150  HB3 SER A  80       9.158  54.093  14.476  1.00 16.14     0.077 H 
ATOM   1151  HG  SER A  80       6.997  53.908  14.798  1.00 20.21     0.209 HD
ATOM   1152  N   SER A  81      11.508  55.847  14.055  1.00  9.66    -0.344 N 
ATOM   1153  CA  SER A  81      12.872  55.802  13.590  1.00  9.51     0.109 C 
ATOM   1154  C   SER A  81      13.522  54.473  13.849  1.00  8.88     0.243 C 
ATOM   1155  O   SER A  81      13.234  53.785  14.831  1.00  9.25    -0.271 OA
ATOM   1156  CB  SER A  81      13.691  56.908  14.236  1.00 10.85     0.044 C 
ATOM   1157  OG  SER A  81      13.199  58.167  13.817  1.00 14.14    -0.398 OA
ATOM   1158  H   SER A  81      11.431  55.805  14.910  1.00 11.59     0.163 HD
ATOM   1159  HA  SER A  81      12.878  55.951  12.631  1.00 11.42     0.090 H 
ATOM   1160  HB2 SER A  81      13.616  56.840  15.200  1.00 13.02     0.077 H 
ATOM   1161  HB3 SER A  81      14.618  56.820  13.963  1.00 13.02     0.077 H 
ATOM   1162  HG  SER A  81      13.648  58.783  14.171  1.00 16.96     0.209 HD
ATOM   1163  N   TYR A  82      14.459  54.153  12.971  1.00  8.73    -0.346 N 
ATOM   1164  CA  TYR A  82      15.166  52.877  12.933  1.00  9.04     0.093 C 
ATOM   1165  C   TYR A  82      16.613  53.126  12.579  1.00  8.75     0.243 C 
ATOM   1166  O   TYR A  82      16.929  54.142  11.976  1.00  9.07    -0.271 OA
ATOM   1167  CB  TYR A  82      14.537  51.959  11.858  1.00  9.89    -0.014 C 
ATOM   1168  CG  TYR A  82      13.042  51.807  11.989  1.00  9.12    -0.056 A 
ATOM   1169  CD1 TYR A  82      12.478  50.809  12.770  1.00  9.76    -0.074 A 
ATOM   1170  CD2 TYR A  82      12.189  52.691  11.345  1.00  9.88    -0.074 A 
ATOM   1171  CE1 TYR A  82      11.104  50.714  12.908  1.00 10.91    -0.051 A 
ATOM   1172  CE2 TYR A  82      10.828  52.614  11.476  1.00 10.26    -0.051 A 
ATOM   1173  CZ  TYR A  82      10.278  51.626  12.249  1.00 10.13     0.065 A 
ATOM   1174  OH  TYR A  82       8.915  51.551  12.415  1.00 11.74    -0.361 OA
ATOM   1175  H   TYR A  82      14.719  54.689  12.351  1.00 10.47     0.163 HD
ATOM   1176  HA  TYR A  82      15.117  52.439  13.797  1.00 10.85     0.088 H 
ATOM   1177  HB2 TYR A  82      14.721  52.332  10.982  1.00 11.87     0.043 H 
ATOM   1178  HB3 TYR A  82      14.932  51.077  11.930  1.00 11.87     0.043 H 
ATOM   1179  HD1 TYR A  82      13.028  50.208  13.218  1.00 11.71     0.084 H 
ATOM   1180  HD2 TYR A  82      12.554  53.373  10.828  1.00 11.86     0.084 H 
ATOM   1181  HE1 TYR A  82      10.733  50.048  13.441  1.00 13.09     0.087 H 
ATOM   1182  HE2 TYR A  82      10.280  53.226  11.040  1.00 12.31     0.087 H 
ATOM   1183  HH  TYR A  82       8.537  52.153  11.967  1.00 14.08     0.217 HD
ATOM   1184  N   PRO A  83      17.505  52.175  12.885  1.00 10.06    -0.337 N 
ATOM   1185  CA  PRO A  83      18.892  52.360  12.435  1.00 11.09     0.091 C 
ATOM   1186  C   PRO A  83      18.994  52.486  10.916  1.00  9.53     0.241 C 
ATOM   1187  O   PRO A  83      18.218  51.847  10.174  1.00  9.31    -0.271 OA
ATOM   1188  CB  PRO A  83      19.604  51.094  12.911  1.00 14.04    -0.036 C 
ATOM   1189  CG  PRO A  83      18.657  50.406  13.759  1.00 14.12    -0.048 C 
ATOM   1190  CD  PRO A  83      17.313  50.970  13.694  1.00 10.75    -0.001 C 
ATOM   1191  HA  PRO A  83      19.289  53.138  12.857  1.00 13.31     0.087 H 
ATOM   1192  HB2 PRO A  83      19.838  50.546  12.146  1.00 16.85     0.036 H 
ATOM   1193  HB3 PRO A  83      20.398  51.337  13.413  1.00 16.85     0.036 H 
ATOM   1194  HG2 PRO A  83      18.625  49.477  13.483  1.00 16.94     0.035 H 
ATOM   1195  HG3 PRO A  83      18.979  50.456  14.673  1.00 16.94     0.035 H 
ATOM   1196  HD2 PRO A  83      16.708  50.356  13.251  1.00 12.90     0.064 H 
ATOM   1197  HD3 PRO A  83      17.000  51.204  14.582  1.00 12.90     0.064 H 
ATOM   1198  N   PHE A  84      19.975  53.261  10.482  1.00  9.74    -0.346 N 
ATOM   1199  CA  PHE A  84      20.326  53.383   9.076  1.00  9.37     0.093 C 
ATOM   1200  C   PHE A  84      21.844  53.305   8.960  1.00 10.14     0.243 C 
ATOM   1201  O   PHE A  84      22.509  54.050   9.656  1.00 11.33    -0.271 OA
ATOM   1202  CB  PHE A  84      19.851  54.713   8.486  1.00  9.41    -0.014 C 
ATOM   1203  CG  PHE A  84      20.235  54.852   7.039  1.00  8.90    -0.056 A 
ATOM   1204  CD1 PHE A  84      19.488  54.255   6.055  1.00 10.23    -0.077 A 
ATOM   1205  CD2 PHE A  84      21.397  55.508   6.667  1.00 10.05    -0.077 A 
ATOM   1206  CE1 PHE A  84      19.895  54.345   4.722  1.00 10.81    -0.082 A 
ATOM   1207  CE2 PHE A  84      21.793  55.575   5.345  1.00 11.21    -0.082 A 
ATOM   1208  CZ  PHE A  84      21.047  54.977   4.397  1.00 11.25    -0.083 A 
ATOM   1209  H   PHE A  84      20.466  53.742  10.999  1.00 11.69     0.163 HD
ATOM   1210  HA  PHE A  84      19.932  52.654   8.571  1.00 11.25     0.088 H 
ATOM   1211  HB2 PHE A  84      18.885  54.763   8.549  1.00 11.29     0.043 H 
ATOM   1212  HB3 PHE A  84      20.257  55.444   8.979  1.00 11.29     0.043 H 
ATOM   1213  HD1 PHE A  84      18.711  53.794   6.275  1.00 12.27     0.084 H 
ATOM   1214  HD2 PHE A  84      21.931  55.896   7.322  1.00 12.07     0.084 H 
ATOM   1215  HE1 PHE A  84      19.384  53.945   4.055  1.00 12.97     0.083 H 
ATOM   1216  HE2 PHE A  84      22.572  56.027   5.112  1.00 13.45     0.083 H 
ATOM   1217  HZ  PHE A  84      21.293  55.051   3.503  1.00 13.50     0.083 H 
ATOM   1218  N   PRO A  85      22.401  52.425   8.110  1.00  9.90    -0.337 N 
ATOM   1219  CA  PRO A  85      21.757  51.449   7.231  1.00 10.48     0.091 C 
ATOM   1220  C   PRO A  85      20.812  50.527   7.984  1.00  9.18     0.241 C 
ATOM   1221  O   PRO A  85      21.000  50.208   9.171  1.00 10.21    -0.271 OA
ATOM   1222  CB  PRO A  85      22.933  50.671   6.650  1.00 13.36    -0.036 C 
ATOM   1223  CG  PRO A  85      24.097  51.565   6.772  1.00 14.64    -0.048 C 
ATOM   1224  CD  PRO A  85      23.875  52.389   7.969  1.00 11.80    -0.001 C 
ATOM   1225  HA  PRO A  85      21.277  51.897   6.516  1.00 12.58     0.087 H 
ATOM   1226  HB2 PRO A  85      23.071  49.859   7.162  1.00 16.03     0.036 H 
ATOM   1227  HB3 PRO A  85      22.758  50.464   5.719  1.00 16.03     0.036 H 
ATOM   1228  HG2 PRO A  85      24.902  51.034   6.872  1.00 17.57     0.035 H 
ATOM   1229  HG3 PRO A  85      24.157  52.125   5.982  1.00 17.57     0.035 H 
ATOM   1230  HD2 PRO A  85      24.277  51.970   8.746  1.00 14.16     0.064 H 
ATOM   1231  HD3 PRO A  85      24.222  53.285   7.831  1.00 14.16     0.064 H 
ATOM   1232  N   THR A  86      19.792  50.071   7.283  1.00  8.72    -0.344 N 
ATOM   1233  CA  THR A  86      18.705  49.374   7.924  1.00  8.75     0.113 C 
ATOM   1234  C   THR A  86      19.053  47.935   8.282  1.00  8.90     0.243 C 
ATOM   1235  O   THR A  86      19.897  47.291   7.658  1.00  9.65    -0.271 OA
ATOM   1236  CB  THR A  86      17.447  49.408   7.040  1.00  8.71     0.060 C 
ATOM   1237  OG1 THR A  86      17.735  48.742   5.811  1.00  8.48    -0.393 OA
ATOM   1238  CG2 THR A  86      16.993  50.818   6.747  1.00  9.92    -0.050 C 
ATOM   1239  H   THR A  86      19.707  50.155   6.432  1.00 10.47     0.163 HD
ATOM   1240  HA  THR A  86      18.492  49.835   8.750  1.00 10.50     0.091 H 
ATOM   1241  HB  THR A  86      16.726  48.944   7.494  1.00 10.45     0.086 H 
ATOM   1242  HG1 THR A  86      17.953  47.944   5.961  1.00 10.17     0.210 HD
ATOM   1243 1HG2 THR A  86      17.694  51.302   6.283  1.00 11.90     0.031 H 
ATOM   1244 2HG2 THR A  86      16.200  50.801   6.189  1.00 11.90     0.031 H 
ATOM   1245 3HG2 THR A  86      16.786  51.278   7.575  1.00 11.90     0.031 H 
ATOM   1246  N   THR A  87      18.323  47.439   9.268  1.00  9.00    -0.344 N 
ATOM   1247  CA  THR A  87      18.530  46.075   9.762  1.00 10.47     0.113 C 
ATOM   1248  C   THR A  87      17.233  45.256   9.771  1.00  9.53     0.243 C 
ATOM   1249  O   THR A  87      17.243  44.112  10.234  1.00 11.35    -0.271 OA
ATOM   1250  CB  THR A  87      19.155  46.080  11.135  1.00 11.95     0.060 C 
ATOM   1251  OG1 THR A  87      18.273  46.774  12.014  1.00 13.09    -0.393 OA
ATOM   1252  CG2 THR A  87      20.523  46.754  11.115  1.00 14.56    -0.050 C 
ATOM   1253  H   THR A  87      17.697  47.868   9.673  1.00 10.80     0.163 HD
ATOM   1254  HA  THR A  87      19.150  45.627   9.165  1.00 12.57     0.091 H 
ATOM   1255  HB  THR A  87      19.266  45.167  11.443  1.00 14.34     0.086 H 
ATOM   1256  HG1 THR A  87      18.596  46.793  12.789  1.00 15.71     0.210 HD
ATOM   1257 1HG2 THR A  87      20.436  47.672  10.816  1.00 17.48     0.031 H 
ATOM   1258 2HG2 THR A  87      20.908  46.747  12.006  1.00 17.48     0.031 H 
ATOM   1259 3HG2 THR A  87      21.117  46.280  10.512  1.00 17.48     0.031 H 
ATOM   1260  N   SER A  88      16.140  45.809   9.261  1.00  9.60    -0.344 N 
ATOM   1261  CA  SER A  88      14.867  45.111   9.133  1.00 10.27     0.109 C 
ATOM   1262  C   SER A  88      14.033  45.854   8.122  1.00  9.97     0.243 C 
ATOM   1263  O   SER A  88      14.402  46.936   7.718  1.00 13.23    -0.271 OA
ATOM   1264  CB  SER A  88      14.129  45.104  10.500  1.00 12.07     0.044 C 
ATOM   1265  OG  SER A  88      13.778  46.406  10.924  1.00 13.04    -0.398 OA
ATOM   1266  H   SER A  88      16.110  46.618   8.972  1.00 11.52     0.163 HD
ATOM   1267  HA  SER A  88      15.007  44.199   8.834  1.00 12.33     0.090 H 
ATOM   1268  HB2 SER A  88      13.320  44.576  10.415  1.00 14.49     0.077 H 
ATOM   1269  HB3 SER A  88      14.711  44.706  11.166  1.00 14.49     0.077 H 
ATOM   1270  HG  SER A  88      14.469  46.877  11.007  1.00 15.65     0.209 HD
ATOM   1271  N   GLU A  89      12.905  45.296   7.724  1.00 10.47    -0.346 N 
ATOM   1272  CA  GLU A  89      11.907  45.983   6.925  1.00  9.27     0.090 C 
ATOM   1273  C   GLU A  89      10.972  46.741   7.854  1.00  9.09     0.241 C 
ATOM   1274  O   GLU A  89      10.589  46.229   8.889  1.00 10.39    -0.271 OA
ATOM   1275  CB  GLU A  89      11.128  44.938   6.103  1.00 10.07    -0.029 C 
ATOM   1276  CG  GLU A  89       9.986  45.531   5.297  1.00 10.22     0.018 C 
ATOM   1277  CD  GLU A  89       9.307  44.558   4.399  1.00 15.06     0.172 C 
ATOM   1278  OE1 GLU A  89       9.378  43.364   4.681  1.00 21.35    -0.648 OA
ATOM   1279  OE2 GLU A  89       8.617  44.942   3.442  1.00 16.39    -0.648 OA
ATOM   1280  H   GLU A  89      12.685  44.486   7.912  1.00 12.56     0.163 HD
ATOM   1281  HA  GLU A  89      12.335  46.611   6.322  1.00 11.13     0.087 H 
ATOM   1282  HB2 GLU A  89      11.739  44.509   5.483  1.00 12.09     0.037 H 
ATOM   1283  HB3 GLU A  89      10.755  44.278   6.708  1.00 12.09     0.037 H 
ATOM   1284  HG2 GLU A  89       9.321  45.881   5.910  1.00 12.27     0.049 H 
ATOM   1285  HG3 GLU A  89      10.333  46.249   4.745  1.00 12.27     0.049 H 
ATOM   1286  N   THR A  90      10.579  47.950   7.471  1.00  8.93    -0.344 N 
ATOM   1287  CA  THR A  90       9.691  48.760   8.284  1.00  8.68     0.114 C 
ATOM   1288  C   THR A  90       8.261  48.233   8.242  1.00  9.01     0.245 C 
ATOM   1289  O   THR A  90       7.888  47.455   7.361  1.00  9.35    -0.271 OA
ATOM   1290  CB  THR A  90       9.641  50.207   7.772  1.00  8.77     0.060 C 
ATOM   1291  OG1 THR A  90       9.032  50.225   6.467  1.00  8.88    -0.393 OA
ATOM   1292  CG2 THR A  90      11.010  50.882   7.739  1.00  9.38    -0.050 C 
ATOM   1293  H   THR A  90      10.817  48.326   6.735  1.00 10.72     0.163 HD
ATOM   1294  HA  THR A  90       9.997  48.763   9.204  1.00 10.41     0.091 H 
ATOM   1295  HB  THR A  90       9.082  50.722   8.374  1.00 10.53     0.086 H 
ATOM   1296  HG1 THR A  90       8.999  51.013   6.176  1.00 10.66     0.210 HD
ATOM   1297 1HG2 THR A  90      11.608  50.390   7.154  1.00 11.25     0.031 H 
ATOM   1298 2HG2 THR A  90      10.924  51.790   7.409  1.00 11.25     0.031 H 
ATOM   1299 3HG2 THR A  90      11.390  50.905   8.631  1.00 11.25     0.031 H 
ATOM   1300  N   PRO A  91       7.419  48.738   9.145  1.00  9.84    -0.337 N 
ATOM   1301  CA  PRO A  91       5.980  48.600   8.975  1.00 10.24     0.091 C 
ATOM   1302  C   PRO A  91       5.484  49.264   7.686  1.00  9.98     0.241 C 
ATOM   1303  O   PRO A  91       6.192  50.030   7.046  1.00  9.72    -0.271 OA
ATOM   1304  CB  PRO A  91       5.407  49.347  10.184  1.00 11.77    -0.036 C 
ATOM   1305  CG  PRO A  91       6.497  49.381  11.145  1.00 12.37    -0.048 C 
ATOM   1306  CD  PRO A  91       7.747  49.498  10.372  1.00 11.17    -0.001 C 
ATOM   1307  HA  PRO A  91       5.711  47.669   8.999  1.00 12.29     0.087 H 
ATOM   1308  HB2 PRO A  91       5.150  50.245   9.923  1.00 14.13     0.036 H 
ATOM   1309  HB3 PRO A  91       4.648  48.860  10.541  1.00 14.13     0.036 H 
ATOM   1310  HG2 PRO A  91       6.387  50.148  11.728  1.00 14.84     0.035 H 
ATOM   1311  HG3 PRO A  91       6.495  48.561  11.662  1.00 14.84     0.035 H 
ATOM   1312  HD2 PRO A  91       7.934  50.426  10.161  1.00 13.41     0.064 H 
ATOM   1313  HD3 PRO A  91       8.483  49.080  10.847  1.00 13.41     0.064 H 
ATOM   1314  N   ARG A  92       4.254  48.932   7.319  0.59 10.29    -0.346 N 
ATOM   1315  CA  ARG A  92       3.624  49.465   6.127  0.59 10.90     0.089 C 
ATOM   1316  C   ARG A  92       3.003  50.838   6.356  0.59 11.11     0.241 C 
ATOM   1317  O   ARG A  92       2.517  51.146   7.445  0.59 15.12    -0.271 OA
ATOM   1318  CB  ARG A  92       2.505  48.536   5.680  0.59 12.34    -0.036 C 
ATOM   1319  CG  ARG A  92       2.889  47.107   5.339  0.59 15.20    -0.048 C 
ATOM   1320  CD  ARG A  92       1.624  46.297   5.391  0.59 19.32     0.009 C 
ATOM   1321  NE  ARG A  92       1.770  44.963   4.844  0.59 22.57    -0.227 N 
ATOM   1322  CZ  ARG A  92       0.794  44.059   4.846  0.59 24.13     0.665 C 
ATOM   1323  NH1 ARG A  92      -0.392  44.342   5.371  0.59 25.69    -0.235 N 
ATOM   1324  NH2 ARG A  92       1.003  42.859   4.330  0.59 23.29    -0.235 N 
ATOM   1325  H   ARG A  92       3.755  48.385   7.757  0.59 12.35     0.163 HD
ATOM   1326  HA  ARG A  92       4.278  49.534   5.413  0.59 13.08     0.087 H 
ATOM   1327  HB2 ARG A  92       1.847  48.493   6.391  0.59 14.81     0.036 H 
ATOM   1328  HB3 ARG A  92       2.095  48.917   4.888  0.59 14.81     0.036 H 
ATOM   1329  HG2 ARG A  92       3.259  47.064   4.444  0.59 18.24     0.035 H 
ATOM   1330  HG3 ARG A  92       3.515  46.763   5.995  0.59 18.24     0.035 H 
ATOM   1331  HD2 ARG A  92       1.345  46.210   6.316  0.59 23.18     0.064 H 
ATOM   1332  HD3 ARG A  92       0.938  46.754   4.881  0.59 23.18     0.064 H 
ATOM   1333  HE  ARG A  92       2.476  44.792   4.382  0.59 27.09     0.177 HD
ATOM   1334 HH11 ARG A  92      -0.538  45.119   5.710  0.59 27.95     0.174 HD
ATOM   1335 HH12 ARG A  92      -1.016  43.750   5.368  0.59 27.95     0.174 HD
ATOM   1336 HH21 ARG A  92       1.768  42.665   3.989  0.59 30.82     0.174 HD
ATOM   1337 HH22 ARG A  92       0.372  42.274   4.333  0.59 30.82     0.174 HD
ATOM   1338  N   VAL A  93       2.997  51.627   5.301  1.00 10.39    -0.346 N 
ATOM   1339  CA  VAL A  93       2.173  52.805   5.142  1.00 10.93     0.092 C 
ATOM   1340  C   VAL A  93       1.113  52.479   4.081  1.00 10.11     0.241 C 
ATOM   1341  O   VAL A  93       1.412  51.892   3.044  1.00  9.98    -0.271 OA
ATOM   1342  CB  VAL A  93       3.034  53.988   4.671  1.00 12.41    -0.033 C 
ATOM   1343  CG1 VAL A  93       2.200  55.193   4.259  1.00 14.59    -0.071 C 
ATOM   1344  CG2 VAL A  93       3.992  54.372   5.786  1.00 14.25    -0.071 C 
ATOM   1345  H   VAL A  93       3.500  51.488   4.617  0.59 12.47     0.163 HD
ATOM   1346  HA  VAL A  93       1.737  53.032   5.979  1.00 13.11     0.088 H 
ATOM   1347  HB  VAL A  93       3.561  53.711   3.905  1.00 14.89     0.042 H 
ATOM   1348 1HG1 VAL A  93       1.674  55.487   5.019  1.00 17.51     0.028 H 
ATOM   1349 2HG1 VAL A  93       2.794  55.904   3.973  1.00 17.51     0.028 H 
ATOM   1350 3HG1 VAL A  93       1.615  54.937   3.530  1.00 17.51     0.028 H 
ATOM   1351 1HG2 VAL A  93       4.556  53.611   5.993  1.00 17.10     0.028 H 
ATOM   1352 2HG2 VAL A  93       4.536  55.118   5.492  1.00 17.10     0.028 H 
ATOM   1353 3HG2 VAL A  93       3.478  54.625   6.569  1.00 17.10     0.028 H 
ATOM   1354  N   VAL A  94      -0.118  52.873   4.341  1.00 10.57    -0.346 N 
ATOM   1355  CA  VAL A  94      -1.227  52.678   3.407  1.00 10.36     0.092 C 
ATOM   1356  C   VAL A  94      -1.288  53.807   2.390  1.00 10.09     0.241 C 
ATOM   1357  O   VAL A  94      -1.215  54.978   2.751  1.00 11.94    -0.271 OA
ATOM   1358  CB  VAL A  94      -2.574  52.609   4.190  1.00 13.28    -0.033 C 
ATOM   1359  CG1 VAL A  94      -3.771  52.728   3.269  1.00 15.32    -0.071 C 
ATOM   1360  CG2 VAL A  94      -2.642  51.324   5.007  1.00 17.47    -0.071 C 
ATOM   1361  H   VAL A  94      -0.350  53.266   5.070  1.00 12.68     0.163 HD
ATOM   1362  HA  VAL A  94      -1.105  51.842   2.931  1.00 12.43     0.088 H 
ATOM   1363  HB  VAL A  94      -2.608  53.353   4.811  1.00 15.93     0.042 H 
ATOM   1364 1HG1 VAL A  94      -3.750  52.000   2.628  1.00 18.39     0.028 H 
ATOM   1365 2HG1 VAL A  94      -4.583  52.679   3.799  1.00 18.39     0.028 H 
ATOM   1366 3HG1 VAL A  94      -3.729  53.579   2.805  1.00 18.39     0.028 H 
ATOM   1367 1HG2 VAL A  94      -1.904  51.311   5.636  1.00 20.96     0.028 H 
ATOM   1368 2HG2 VAL A  94      -3.486  51.300   5.486  1.00 20.96     0.028 H 
ATOM   1369 3HG2 VAL A  94      -2.580  50.565   4.407  1.00 20.96     0.028 H 
ATOM   1370  N   TYR A  95      -1.458  53.431   1.115  1.00 10.02    -0.346 N 
ATOM   1371  CA  TYR A  95      -1.762  54.368   0.039  1.00  9.55     0.093 C 
ATOM   1372  C   TYR A  95      -3.169  54.007  -0.437  1.00  9.73     0.241 C 
ATOM   1373  O   TYR A  95      -3.428  52.869  -0.867  1.00  9.82    -0.271 OA
ATOM   1374  CB  TYR A  95      -0.727  54.295  -1.111  1.00  9.73    -0.014 C 
ATOM   1375  CG  TYR A  95       0.539  55.026  -0.767  1.00  9.16    -0.056 A 
ATOM   1376  CD1 TYR A  95       1.422  54.533   0.188  1.00  9.87    -0.074 A 
ATOM   1377  CD2 TYR A  95       0.870  56.228  -1.373  1.00 10.37    -0.074 A 
ATOM   1378  CE1 TYR A  95       2.556  55.214   0.561  1.00 11.32    -0.051 A 
ATOM   1379  CE2 TYR A  95       2.030  56.909  -1.006  1.00 12.11    -0.051 A 
ATOM   1380  CZ  TYR A  95       2.853  56.389  -0.028  1.00 12.61     0.065 A 
ATOM   1381  OH  TYR A  95       3.995  57.051   0.421  1.00 16.11    -0.361 OA
ATOM   1382  H   TYR A  95      -1.398  52.616   0.847  1.00 12.02     0.163 HD
ATOM   1383  HA  TYR A  95      -1.775  55.273   0.388  1.00 11.46     0.088 H 
ATOM   1384  HB2 TYR A  95      -0.504  53.367  -1.281  1.00 11.67     0.043 H 
ATOM   1385  HB3 TYR A  95      -1.105  54.701  -1.907  1.00 11.67     0.043 H 
ATOM   1386  HD1 TYR A  95       1.215  53.737   0.622  1.00 11.85     0.084 H 
ATOM   1387  HD2 TYR A  95       0.304  56.592  -2.015  1.00 12.44     0.084 H 
ATOM   1388  HE1 TYR A  95       3.113  54.868   1.220  1.00 13.59     0.087 H 
ATOM   1389  HE2 TYR A  95       2.233  57.728  -1.399  1.00 14.53     0.087 H 
ATOM   1390  HH  TYR A  95       4.097  57.769  -0.002  1.00 19.33     0.217 HD
ATOM   1391  N   ASN A  96      -4.077  54.983  -0.372  1.00 10.51    -0.346 N 
ATOM   1392  CA  ASN A  96      -5.515  54.752  -0.572  1.00 11.67     0.097 C 
ATOM   1393  C   ASN A  96      -6.166  55.876  -1.359  1.00 11.42     0.241 C 
ATOM   1394  O   ASN A  96      -7.356  56.085  -1.282  1.00 13.00    -0.271 OA
ATOM   1395  CB  ASN A  96      -6.227  54.529   0.760  1.00 13.88     0.036 C 
ATOM   1396  CG  ASN A  96      -6.130  55.721   1.681  1.00 16.71     0.217 C 
ATOM   1397  OD1 ASN A  96      -5.568  56.753   1.319  1.00 16.04    -0.274 OA
ATOM   1398  ND2 ASN A  96      -6.689  55.588   2.880  1.00 21.27    -0.370 N 
ATOM   1399  H   ASN A  96      -3.883  55.805  -0.211  1.00 12.61     0.163 HD
ATOM   1400  HA  ASN A  96      -5.621  53.940  -1.092  1.00 14.00     0.088 H 
ATOM   1401  HB2 ASN A  96      -7.166  54.356   0.592  1.00 16.66     0.051 H 
ATOM   1402  HB3 ASN A  96      -5.825  53.769   1.210  1.00 16.66     0.051 H 
ATOM   1403 1HD2 ASN A  96      -7.078  54.852   3.094  1.00 25.52     0.159 HD
ATOM   1404 2HD2 ASN A  96      -6.661  56.239   3.442  1.00 25.52     0.159 HD
ATOM   1405  N   SER A  97      -5.383  56.551  -2.186  1.00 11.28    -0.344 N 
ATOM   1406  CA  SER A  97      -5.863  57.653  -3.001  1.00 11.92     0.109 C 
ATOM   1407  C   SER A  97      -5.073  57.734  -4.289  1.00 11.14     0.243 C 
ATOM   1408  O   SER A  97      -3.885  57.388  -4.342  1.00 10.59    -0.271 OA
ATOM   1409  CB  SER A  97      -5.664  58.977  -2.231  1.00 14.02     0.044 C 
ATOM   1410  OG  SER A  97      -6.032  60.072  -3.025  1.00 14.82    -0.398 OA
ATOM   1411  H   SER A  97      -4.547  56.383  -2.295  1.00 13.54     0.163 HD
ATOM   1412  HA  SER A  97      -6.804  57.538  -3.206  1.00 14.30     0.090 H 
ATOM   1413  HB2 SER A  97      -6.216  58.964  -1.433  1.00 16.83     0.077 H 
ATOM   1414  HB3 SER A  97      -4.729  59.063  -1.986  1.00 16.83     0.077 H 
ATOM   1415  HG  SER A  97      -6.840  60.010  -3.244  1.00 17.79     0.209 HD
ATOM   1416  N   ARG A  98      -5.726  58.198  -5.357  0.60 12.09    -0.346 N 
ATOM   1417  CA  ARG A  98      -5.022  58.534  -6.600  0.60 12.95     0.089 C 
ATOM   1418  C   ARG A  98      -4.179  59.783  -6.460  0.60 12.59     0.241 C 
ATOM   1419  O   ARG A  98      -3.283  60.013  -7.258  0.60 13.10    -0.271 OA
ATOM   1420  CB  ARG A  98      -5.975  58.757  -7.780  0.60 13.82    -0.036 C 
ATOM   1421  CG  ARG A  98      -6.580  57.503  -8.318  0.60 13.73    -0.048 C 
ATOM   1422  CD  ARG A  98      -7.217  57.692  -9.685  0.60 15.30     0.009 C 
ATOM   1423  NE  ARG A  98      -7.663  56.388 -10.133  0.60 16.15    -0.227 N 
ATOM   1424  CZ  ARG A  98      -8.812  55.835  -9.787  0.60 16.24     0.665 C 
ATOM   1425  NH1 ARG A  98      -9.674  56.496  -9.029  0.60 16.37    -0.235 N 
ATOM   1426  NH2 ARG A  98      -9.100  54.616 -10.221  0.60 16.87    -0.235 N 
ATOM   1427  H   ARG A  98      -6.576  58.326  -5.389  0.60 14.51     0.163 HD
ATOM   1428  HA  ARG A  98      -4.431  57.801  -6.831  0.60 15.54     0.087 H 
ATOM   1429  HB2 ARG A  98      -6.699  59.334  -7.492  0.60 16.59     0.036 H 
ATOM   1430  HB3 ARG A  98      -5.485  59.181  -8.501  0.60 16.59     0.036 H 
ATOM   1431  HG2 ARG A  98      -5.888  56.829  -8.401  0.60 16.47     0.035 H 
ATOM   1432  HG3 ARG A  98      -7.269  57.197  -7.707  0.60 16.47     0.035 H 
ATOM   1433  HD2 ARG A  98      -7.983  58.284  -9.617  0.60 18.36     0.064 H 
ATOM   1434  HD3 ARG A  98      -6.563  58.037 -10.313  0.60 18.36     0.064 H 
ATOM   1435  HE  ARG A  98      -7.147  55.946 -10.659  0.60 19.38     0.177 HD
ATOM   1436 HH11 ARG A  98      -9.478  57.282  -8.741  0.60 19.65     0.174 HD
ATOM   1437 HH12 ARG A  98     -10.423  56.134  -8.815  0.60 19.65     0.174 HD
ATOM   1438 HH21 ARG A  98      -8.542  54.196 -10.724  0.60 20.24     0.174 HD
ATOM   1439 HH22 ARG A  98      -9.854  54.255 -10.021  0.60 20.24     0.174 HD
ATOM   1440  N   THR A  99      -4.468  60.615  -5.475  1.00 12.22    -0.344 N 
ATOM   1441  CA  THR A  99      -3.691  61.834  -5.319  1.00 12.53     0.113 C 
ATOM   1442  C   THR A  99      -2.269  61.492  -4.866  1.00 11.25     0.243 C 
ATOM   1443  O   THR A  99      -2.088  60.703  -3.935  1.00 12.78    -0.271 OA
ATOM   1444  CB  THR A  99      -4.368  62.748  -4.292  1.00 15.56     0.060 C 
ATOM   1445  OG1 THR A  99      -5.689  63.058  -4.747  1.00 17.83    -0.393 OA
ATOM   1446  CG2 THR A  99      -3.603  64.044  -4.122  1.00 16.06    -0.050 C 
ATOM   1447  H   THR A  99      -5.094  60.504  -4.896  0.60 14.67     0.163 HD
ATOM   1448  HA  THR A  99      -3.642  62.302  -6.167  1.00 15.03     0.091 H 
ATOM   1449  HB  THR A  99      -4.414  62.298  -3.434  1.00 18.67     0.086 H 
ATOM   1450  HG1 THR A  99      -6.137  62.353  -4.832  1.00 21.40     0.210 HD
ATOM   1451 1HG2 THR A  99      -3.559  64.516  -4.968  1.00 19.28     0.031 H 
ATOM   1452 2HG2 THR A  99      -4.047  64.607  -3.469  1.00 19.28     0.031 H 
ATOM   1453 3HG2 THR A  99      -2.701  63.859  -3.817  1.00 19.28     0.031 H 
ATOM   1454  N   ASP A 100      -1.288  62.129  -5.497  1.00 11.18    -0.345 N 
ATOM   1455  CA  ASP A 100       0.110  61.991  -5.104  1.00 11.10     0.098 C 
ATOM   1456  C   ASP A 100       0.250  62.165  -3.598  1.00 10.11     0.241 C 
ATOM   1457  O   ASP A 100      -0.283  63.123  -3.034  1.00 10.87    -0.271 OA
ATOM   1458  CB  ASP A 100       0.969  63.110  -5.747  1.00 11.76     0.043 C 
ATOM   1459  CG  ASP A 100       1.109  63.007  -7.247  1.00 13.19     0.175 C 
ATOM   1460  OD1 ASP A 100       1.090  61.871  -7.763  1.00 13.97    -0.648 OA
ATOM   1461  OD2 ASP A 100       1.280  64.073  -7.899  1.00 14.14    -0.648 OA
ATOM   1462  H   ASP A 100      -1.409  62.656  -6.166  1.00 13.42     0.163 HD
ATOM   1463  HA  ASP A 100       0.456  61.123  -5.366  1.00 13.32     0.088 H 
ATOM   1464  HB2 ASP A 100       0.560  63.967  -5.548  1.00 14.11     0.052 H 
ATOM   1465  HB3 ASP A 100       1.860  63.076  -5.365  1.00 14.11     0.052 H 
ATOM   1466  N   LYS A 101       0.980  61.260  -2.958  0.16  9.59    -0.346 N 
ATOM   1467  CA  LYS A 101       1.289  61.395  -1.548  0.16  9.29     0.089 C 
ATOM   1468  C   LYS A 101       2.766  61.112  -1.335  0.16  8.36     0.243 C 
ATOM   1469  O   LYS A 101       3.272  60.097  -1.810  0.16  8.29    -0.271 OA
ATOM   1470  CB  LYS A 101       0.448  60.432  -0.722  0.16  9.89    -0.038 C 
ATOM   1471  CG  LYS A 101       0.389  60.795   0.749  0.16  9.91    -0.061 C 
ATOM   1472  CD  LYS A 101      -0.687  60.020   1.452  0.16 10.52    -0.043 C 
ATOM   1473  CE  LYS A 101      -0.281  58.559   1.534  0.16  9.17     0.080 C 
ATOM   1474  NZ  LYS A 101       0.633  58.450   2.699  0.16  8.14    -0.079 N 
ATOM   1475  H   LYS A 101       1.309  60.554  -3.323  0.16 11.51     0.163 HD
ATOM   1476  HA  LYS A 101       1.100  62.301  -1.257  0.16 11.15     0.087 H 
ATOM   1477  HB2 LYS A 101      -0.459  60.432  -1.066  0.16 11.86     0.036 H 
ATOM   1478  HB3 LYS A 101       0.828  59.542  -0.795  0.16 11.86     0.036 H 
ATOM   1479  HG2 LYS A 101       1.239  60.585   1.167  0.16 11.89     0.033 H 
ATOM   1480  HG3 LYS A 101       0.193  61.741   0.840  0.16 11.89     0.033 H 
ATOM   1481  HD2 LYS A 101      -0.802  60.361   2.352  0.16 12.62     0.035 H 
ATOM   1482  HD3 LYS A 101      -1.516  60.084   0.952  0.16 12.62     0.035 H 
ATOM   1483  HE2 LYS A 101      -1.060  58.000   1.684  0.16 11.01     0.075 H 
ATOM   1484  HE3 LYS A 101       0.193  58.295   0.729  0.16 11.01     0.075 H 
ATOM   1485  HZ1 LYS A 101       0.212  58.704   3.441  0.16  9.76     0.274 HD
ATOM   1486  HZ2 LYS A 101       0.905  57.608   2.795  0.16  9.76     0.274 HD
ATOM   1487  HZ3 LYS A 101       1.345  58.971   2.578  0.16  9.76     0.274 HD
ATOM   1488  N   PRO A 102       3.465  62.008  -0.625  1.00  7.78    -0.337 N 
ATOM   1489  CA  PRO A 102       4.893  61.809  -0.385  1.00  7.84     0.091 C 
ATOM   1490  C   PRO A 102       5.187  60.471   0.259  1.00  8.19     0.241 C 
ATOM   1491  O   PRO A 102       4.410  59.971   1.082  1.00 10.62    -0.271 OA
ATOM   1492  CB  PRO A 102       5.261  62.936   0.560  1.00  9.77    -0.036 C 
ATOM   1493  CG  PRO A 102       4.226  63.990   0.284  1.00 11.01    -0.048 C 
ATOM   1494  CD  PRO A 102       2.968  63.227   0.029  1.00  9.40    -0.001 C 
ATOM   1495  HA  PRO A 102       5.396  61.895  -1.210  1.00  9.41     0.087 H 
ATOM   1496  HB2 PRO A 102       5.207  62.628   1.478  1.00 11.72     0.036 H 
ATOM   1497  HB3 PRO A 102       6.152  63.262   0.354  1.00 11.72     0.036 H 
ATOM   1498  HG2 PRO A 102       4.128  64.565   1.059  1.00 13.22     0.035 H 
ATOM   1499  HG3 PRO A 102       4.481  64.505  -0.498  1.00 13.22     0.035 H 
ATOM   1500  HD2 PRO A 102       2.526  63.010   0.865  1.00 11.28     0.064 H 
ATOM   1501  HD3 PRO A 102       2.385  63.721  -0.569  1.00 11.28     0.064 H 
ATOM   1502  N   TRP A 103       6.338  59.921  -0.058  1.00  7.38    -0.346 N 
ATOM   1503  CA  TRP A 103       6.842  58.742   0.641  1.00  7.37     0.093 C 
ATOM   1504  C   TRP A 103       7.539  59.255   1.917  1.00  7.91     0.243 C 
ATOM   1505  O   TRP A 103       8.486  60.015   1.815  1.00  8.44    -0.271 OA
ATOM   1506  CB  TRP A 103       7.816  57.993  -0.263  1.00  7.76    -0.012 C 
ATOM   1507  CG  TRP A 103       8.187  56.637   0.244  1.00  7.70    -0.028 A 
ATOM   1508  CD1 TRP A 103       7.374  55.724   0.848  1.00  7.91    -0.015 A 
ATOM   1509  CD2 TRP A 103       9.474  56.013   0.141  1.00  7.77    -0.002 A 
ATOM   1510  NE1 TRP A 103       8.084  54.573   1.126  1.00  7.84    -0.365 N 
ATOM   1511  CE2 TRP A 103       9.374  54.734   0.714  1.00  7.69     0.042 A 
ATOM   1512  CE3 TRP A 103      10.701  56.406  -0.409  1.00  8.41    -0.070 A 
ATOM   1513  CZ2 TRP A 103      10.455  53.857   0.762  1.00  8.87    -0.056 A 
ATOM   1514  CZ3 TRP A 103      11.769  55.545  -0.357  1.00  9.37    -0.082 A 
ATOM   1515  CH2 TRP A 103      11.638  54.276   0.217  1.00  9.04    -0.081 A 
ATOM   1516  H   TRP A 103       6.858  60.208  -0.680  1.00  8.86     0.163 HD
ATOM   1517  HA  TRP A 103       6.110  58.154   0.886  1.00  8.84     0.088 H 
ATOM   1518  HB2 TRP A 103       7.410  57.882  -1.137  1.00  9.31     0.044 H 
ATOM   1519  HB3 TRP A 103       8.631  58.513  -0.343  1.00  9.31     0.044 H 
ATOM   1520  HD1 TRP A 103       6.477  55.860   1.053  1.00  9.49     0.112 H 
ATOM   1521  HE1 TRP A 103       7.772  53.879   1.527  1.00  9.41     0.165 HD
ATOM   1522  HE3 TRP A 103      10.794  57.245  -0.798  1.00 10.09     0.084 H 
ATOM   1523  HZ2 TRP A 103      10.373  53.013   1.142  1.00 10.65     0.086 H 
ATOM   1524  HZ3 TRP A 103      12.590  55.809  -0.705  1.00 11.25     0.083 H 
ATOM   1525  HH2 TRP A 103      12.379  53.715   0.254  1.00 10.85     0.083 H 
ATOM   1526  N   PRO A 104       7.049  58.873   3.117  1.00  8.22    -0.337 N 
ATOM   1527  CA  PRO A 104       7.455  59.584   4.354  1.00  8.75     0.091 C 
ATOM   1528  C   PRO A 104       8.745  59.038   4.944  1.00  8.55     0.241 C 
ATOM   1529  O   PRO A 104       8.749  58.455   6.036  1.00  9.55    -0.271 OA
ATOM   1530  CB  PRO A 104       6.254  59.359   5.255  1.00  9.94    -0.036 C 
ATOM   1531  CG  PRO A 104       5.787  57.994   4.877  1.00  9.62    -0.048 C 
ATOM   1532  CD  PRO A 104       5.894  57.984   3.361  1.00  8.72    -0.001 C 
ATOM   1533  HA  PRO A 104       7.555  60.534   4.182  1.00 10.50     0.087 H 
ATOM   1534  HB2 PRO A 104       6.527  59.387   6.186  1.00 11.92     0.036 H 
ATOM   1535  HB3 PRO A 104       5.572  60.023   5.072  1.00 11.92     0.036 H 
ATOM   1536  HG2 PRO A 104       6.368  57.325   5.270  1.00 11.54     0.035 H 
ATOM   1537  HG3 PRO A 104       4.868  57.868   5.161  1.00 11.54     0.035 H 
ATOM   1538  HD2 PRO A 104       6.079  57.088   3.039  1.00 10.46     0.064 H 
ATOM   1539  HD3 PRO A 104       5.091  58.351   2.960  1.00 10.46     0.064 H 
ATOM   1540  N   VAL A 105       9.840  59.218   4.220  1.00  9.03    -0.346 N 
ATOM   1541  CA  VAL A 105      11.156  58.742   4.606  1.00  8.42     0.092 C 
ATOM   1542  C   VAL A 105      12.107  59.912   4.727  1.00  7.84     0.241 C 
ATOM   1543  O   VAL A 105      12.190  60.758   3.829  1.00  9.21    -0.271 OA
ATOM   1544  CB  VAL A 105      11.757  57.786   3.544  1.00 10.77    -0.033 C 
ATOM   1545  CG1 VAL A 105      13.178  57.330   3.912  1.00 14.03    -0.071 C 
ATOM   1546  CG2 VAL A 105      10.901  56.597   3.257  1.00 12.68    -0.071 C 
ATOM   1547  H   VAL A 105       9.843  59.633   3.467  1.00 10.84     0.163 HD
ATOM   1548  HA  VAL A 105      11.108  58.282   5.458  1.00 10.10     0.088 H 
ATOM   1549  HB  VAL A 105      11.831  58.281   2.713  1.00 12.93     0.042 H 
ATOM   1550 1HG1 VAL A 105      13.150  56.864   4.762  1.00 16.84     0.028 H 
ATOM   1551 2HG1 VAL A 105      13.507  56.736   3.219  1.00 16.84     0.028 H 
ATOM   1552 3HG1 VAL A 105      13.751  58.110   3.980  1.00 16.84     0.028 H 
ATOM   1553 1HG2 VAL A 105      10.041  56.900   2.926  1.00 15.21     0.028 H 
ATOM   1554 2HG2 VAL A 105      11.338  56.047   2.588  1.00 15.21     0.028 H 
ATOM   1555 3HG2 VAL A 105      10.781  56.089   4.075  1.00 15.21     0.028 H 
ATOM   1556  N   ALA A 106      12.885  59.923   5.801  1.00  7.88    -0.346 N 
ATOM   1557  CA  ALA A 106      13.946  60.904   5.973  1.00  8.19     0.086 C 
ATOM   1558  C   ALA A 106      15.108  60.266   6.691  1.00  8.04     0.240 C 
ATOM   1559  O   ALA A 106      14.910  59.495   7.640  1.00  9.41    -0.271 OA
ATOM   1560  CB  ALA A 106      13.446  62.134   6.731  1.00 10.21    -0.049 C 
ATOM   1561  H   ALA A 106      12.818  59.365   6.452  1.00  9.46     0.163 HD
ATOM   1562  HA  ALA A 106      14.254  61.194   5.100  1.00  9.83     0.086 H 
ATOM   1563  HB1 ALA A 106      13.129  61.859   7.606  1.00 12.25     0.030 H 
ATOM   1564  HB2 ALA A 106      14.177  62.764   6.827  1.00 12.25     0.030 H 
ATOM   1565  HB3 ALA A 106      12.722  62.541   6.229  1.00 12.25     0.030 H 
ATOM   1566  N   LEU A 107      16.317  60.570   6.246  1.00  8.14    -0.346 N 
ATOM   1567  CA  LEU A 107      17.518  60.119   6.916  1.00  8.05     0.089 C 
ATOM   1568  C   LEU A 107      18.027  61.208   7.851  1.00  8.52     0.241 C 
ATOM   1569  O   LEU A 107      18.009  62.374   7.508  1.00  9.12    -0.271 OA
ATOM   1570  CB  LEU A 107      18.625  59.790   5.915  1.00  8.43    -0.035 C 
ATOM   1571  CG  LEU A 107      18.227  58.905   4.738  1.00  9.53    -0.059 C 
ATOM   1572  CD1 LEU A 107      19.404  58.709   3.780  1.00 11.78    -0.073 C 
ATOM   1573  CD2 LEU A 107      17.689  57.576   5.213  1.00 11.20    -0.073 C 
ATOM   1574  H   LEU A 107      16.468  61.044   5.544  1.00  9.76     0.163 HD
ATOM   1575  HA  LEU A 107      17.324  59.326   7.438  1.00  9.66     0.087 H 
ATOM   1576  HB2 LEU A 107      18.962  60.622   5.549  1.00 10.12     0.037 H 
ATOM   1577  HB3 LEU A 107      19.338  59.335   6.389  1.00 10.12     0.037 H 
ATOM   1578  HG  LEU A 107      17.519  59.348   4.245  1.00 11.44     0.038 H 
ATOM   1579 1HD1 LEU A 107      20.134  58.287   4.260  1.00 14.13     0.028 H 
ATOM   1580 2HD1 LEU A 107      19.121  58.144   3.044  1.00 14.13     0.028 H 
ATOM   1581 3HD1 LEU A 107      19.685  59.574   3.444  1.00 14.13     0.028 H 
ATOM   1582 1HD2 LEU A 107      16.909  57.732   5.768  1.00 13.44     0.028 H 
ATOM   1583 2HD2 LEU A 107      17.447  57.040   4.442  1.00 13.44     0.028 H 
ATOM   1584 3HD2 LEU A 107      18.376  57.124   5.728  1.00 13.44     0.028 H 
ATOM   1585  N   TYR A 108      18.522  60.807   9.019  0.45  8.52    -0.346 N 
ATOM   1586  CA  TYR A 108      19.122  61.725   9.999  0.45  9.34     0.093 C 
ATOM   1587  C   TYR A 108      20.520  61.208  10.317  0.45  9.57     0.241 C 
ATOM   1588  O   TYR A 108      20.699  60.277  11.113  0.45  9.75    -0.271 OA
ATOM   1589  CB  TYR A 108      18.225  61.889  11.242  0.45 10.75    -0.014 C 
ATOM   1590  CG  TYR A 108      16.910  62.531  10.884  0.45 10.84    -0.056 A 
ATOM   1591  CD1 TYR A 108      15.844  61.772  10.451  0.45  9.73    -0.074 A 
ATOM   1592  CD2 TYR A 108      16.750  63.897  10.935  0.45  9.44    -0.074 A 
ATOM   1593  CE1 TYR A 108      14.656  62.353  10.084  0.45 10.54    -0.051 A 
ATOM   1594  CE2 TYR A 108      15.561  64.489  10.594  0.45 10.30    -0.051 A 
ATOM   1595  CZ  TYR A 108      14.519  63.715  10.154  0.45 10.93     0.065 A 
ATOM   1596  OH  TYR A 108      13.332  64.306   9.821  0.45 12.75    -0.361 OA
ATOM   1597  H   TYR A 108      18.523  59.987   9.278  0.45 10.22     0.163 HD
ATOM   1598  HA  TYR A 108      19.218  62.599   9.588  0.45 11.20     0.088 H 
ATOM   1599  HB2 TYR A 108      18.045  61.017  11.626  0.45 12.90     0.043 H 
ATOM   1600  HB3 TYR A 108      18.674  62.455  11.890  0.45 12.90     0.043 H 
ATOM   1601  HD1 TYR A 108      15.937  60.848  10.391  0.45 11.68     0.084 H 
ATOM   1602  HD2 TYR A 108      17.457  64.429  11.223  0.45 11.33     0.084 H 
ATOM   1603  HE1 TYR A 108      13.944  61.825   9.802  0.45 12.65     0.087 H 
ATOM   1604  HE2 TYR A 108      15.469  65.413  10.639  0.45 12.36     0.087 H 
ATOM   1605  HH  TYR A 108      13.392  65.139   9.910  0.45 15.29     0.217 HD
ATOM   1606  N   LEU A 109      21.502  61.833   9.672  1.00  9.10    -0.346 N 
ATOM   1607  CA  LEU A 109      22.876  61.338   9.573  1.00  9.28     0.089 C 
ATOM   1608  C   LEU A 109      23.794  62.224  10.378  1.00  8.44     0.241 C 
ATOM   1609  O   LEU A 109      23.824  63.422  10.172  1.00  9.48    -0.271 OA
ATOM   1610  CB  LEU A 109      23.318  61.320   8.103  1.00  9.68    -0.035 C 
ATOM   1611  CG  LEU A 109      22.398  60.577   7.144  1.00 11.25    -0.059 C 
ATOM   1612  CD1 LEU A 109      22.870  60.752   5.705  1.00 12.70    -0.073 C 
ATOM   1613  CD2 LEU A 109      22.315  59.083   7.479  1.00 12.43    -0.073 C 
ATOM   1614  H   LEU A 109      21.390  62.581   9.263  0.45 10.91     0.163 HD
ATOM   1615  HA  LEU A 109      22.925  60.436   9.925  1.00 11.14     0.087 H 
ATOM   1616  HB2 LEU A 109      23.381  62.237   7.792  1.00 11.61     0.037 H 
ATOM   1617  HB3 LEU A 109      24.191  60.901   8.052  1.00 11.61     0.037 H 
ATOM   1618  HG  LEU A 109      21.505  60.949   7.213  1.00 13.50     0.038 H 
ATOM   1619 1HD1 LEU A 109      23.769  60.398   5.623  1.00 15.24     0.028 H 
ATOM   1620 2HD1 LEU A 109      22.268  60.270   5.116  1.00 15.24     0.028 H 
ATOM   1621 3HD1 LEU A 109      22.864  61.696   5.484  1.00 15.24     0.028 H 
ATOM   1622 1HD2 LEU A 109      21.969  58.981   8.379  1.00 14.92     0.028 H 
ATOM   1623 2HD2 LEU A 109      21.721  58.651   6.845  1.00 14.92     0.028 H 
ATOM   1624 3HD2 LEU A 109      23.202  58.696   7.418  1.00 14.92     0.028 H 
ATOM   1625  N   THR A 110      24.583  61.642  11.271  1.00  8.79    -0.344 N 
ATOM   1626  CA  THR A 110      25.461  62.427  12.118  1.00  9.01     0.114 C 
ATOM   1627  C   THR A 110      26.899  62.031  11.842  1.00  8.72     0.245 C 
ATOM   1628  O   THR A 110      27.215  60.855  11.689  1.00  9.51    -0.271 OA
ATOM   1629  CB  THR A 110      25.070  62.274  13.611  1.00 10.84     0.060 C 
ATOM   1630  OG1 THR A 110      25.739  63.298  14.357  1.00 11.91    -0.393 OA
ATOM   1631  CG2 THR A 110      25.366  60.909  14.149  1.00 13.51    -0.050 C 
ATOM   1632  H   THR A 110      24.627  60.794  11.405  1.00 10.55     0.163 HD
ATOM   1633  HA  THR A 110      25.363  63.363  11.883  1.00 10.81     0.091 H 
ATOM   1634  HB  THR A 110      24.113  62.414  13.692  1.00 13.01     0.086 H 
ATOM   1635  HG1 THR A 110      25.507  64.055  14.078  1.00 14.29     0.210 HD
ATOM   1636 1HG2 THR A 110      26.315  60.723  14.074  1.00 16.21     0.031 H 
ATOM   1637 2HG2 THR A 110      25.107  60.857  15.082  1.00 16.21     0.031 H 
ATOM   1638 3HG2 THR A 110      24.873  60.242  13.647  1.00 16.21     0.031 H 
ATOM   1639  N   PRO A 111      27.808  63.008  11.753  1.00  9.35    -0.337 N 
ATOM   1640  CA  PRO A 111      29.189  62.677  11.400  1.00 10.43     0.091 C 
ATOM   1641  C   PRO A 111      29.893  61.920  12.497  1.00 13.22     0.241 C 
ATOM   1642  O   PRO A 111      29.744  62.239  13.681  1.00 18.45    -0.271 OA
ATOM   1643  CB  PRO A 111      29.885  64.039  11.272  1.00 14.79    -0.036 C 
ATOM   1644  CG  PRO A 111      28.857  65.037  11.252  1.00 12.54    -0.048 C 
ATOM   1645  CD  PRO A 111      27.596  64.467  11.809  1.00 10.72    -0.001 C 
ATOM   1646  HA  PRO A 111      29.238  62.190  10.562  1.00 12.52     0.087 H 
ATOM   1647  HB2 PRO A 111      30.470  64.174  12.034  1.00 17.75     0.036 H 
ATOM   1648  HB3 PRO A 111      30.394  64.064  10.447  1.00 17.75     0.036 H 
ATOM   1649  HG2 PRO A 111      29.142  65.792  11.789  1.00 15.05     0.035 H 
ATOM   1650  HG3 PRO A 111      28.713  65.321  10.335  1.00 15.05     0.035 H 
ATOM   1651  HD2 PRO A 111      27.474  64.754  12.727  1.00 12.86     0.064 H 
ATOM   1652  HD3 PRO A 111      26.840  64.719  11.256  1.00 12.86     0.064 H 
ATOM   1653  N   VAL A 112      30.694  60.943  12.115  1.00 12.85    -0.348 N 
ATOM   1654  CA  VAL A 112      31.513  60.202  13.060  1.00 16.21     0.065 C 
ATOM   1655  C   VAL A 112      32.682  61.073  13.438  1.00 18.01     0.110 C 
ATOM   1656  HC  VAL A 112      32.899  61.999  12.880  1.00  0.00     0.146 H 
ATOM   1657  O   VAL A 112      33.398  60.723  14.396  1.00 23.15    -0.305 OA
ATOM   1658  CB  VAL A 112      32.028  58.838  12.446  1.00 18.62    -0.035 C 
ATOM   1659  CG1 VAL A 112      30.868  57.994  11.959  1.00 20.05    -0.071 C 
ATOM   1660  CG2 VAL A 112      33.046  59.053  11.332  1.00 20.62    -0.071 C 
ATOM   1661  H   VAL A 112      30.785  60.685  11.300  1.00 15.42     0.163 HD
ATOM   1662  HA  VAL A 112      30.998  60.009  13.859  1.00 19.46     0.084 H 
ATOM   1663  HB  VAL A 112      32.472  58.338  13.149  1.00 22.34     0.042 H 
ATOM   1664 1HG1 VAL A 112      30.385  58.486  11.277  1.00 24.06     0.028 H 
ATOM   1665 2HG1 VAL A 112      31.214  57.167  11.589  1.00 24.06     0.028 H 
ATOM   1666 3HG1 VAL A 112      30.281  57.803  12.707  1.00 24.06     0.028 H 
ATOM   1667 1HG2 VAL A 112      33.809  59.533  11.690  1.00 24.75     0.028 H 
ATOM   1668 2HG2 VAL A 112      33.328  58.189  10.992  1.00 24.75     0.028 H 
ATOM   1669 3HG2 VAL A 112      32.633  59.569  10.622  1.00 24.75     0.028 H 
ATOM   1670  N   GLY A 116      35.877  65.099   9.149  1.00 23.17    -0.071 N 
ATOM   1671  HN1 GLY A 116      35.714  64.883  10.132  1.00  0.00     0.274 HD
ATOM   1672  HN2 GLY A 116      36.578  64.471   8.756  1.00  0.00     0.274 HD
ATOM   1673  HN3 GLY A 116      35.070  64.832   8.585  1.00  0.00     0.274 HD
ATOM   1674  CA  GLY A 116      36.241  66.501   8.898  1.00 24.13     0.152 C 
ATOM   1675  C   GLY A 116      36.486  66.825   7.422  1.00 24.27     0.243 C 
ATOM   1676  O   GLY A 116      36.825  65.922   6.657  1.00 26.02    -0.272 OA
ATOM   1677  HA2 GLY A 116      35.529  67.076   9.220  1.00 28.96     0.090 H 
ATOM   1678  HA3 GLY A 116      37.048  66.713   9.393  1.00 28.96     0.090 H 
ATOM   1679  N   GLY A 117      36.339  68.096   7.019  1.00 21.83    -0.351 N 
ATOM   1680  CA  GLY A 117      36.519  68.489   5.619  1.00 18.82     0.069 C 
ATOM   1681  C   GLY A 117      35.307  68.062   4.791  1.00 13.14     0.236 C 
ATOM   1682  O   GLY A 117      34.217  67.925   5.344  1.00 12.86    -0.272 OA
ATOM   1683  H   GLY A 117      36.134  68.749   7.541  1.00 26.20     0.163 HD
ATOM   1684  HA2 GLY A 117      36.620  69.452   5.556  1.00 22.58     0.078 H 
ATOM   1685  HA3 GLY A 117      37.313  68.065   5.257  1.00 22.58     0.078 H 
ATOM   1686  N   VAL A 118      35.492  67.829   3.490  1.00 13.38    -0.346 N 
ATOM   1687  CA  VAL A 118      34.393  67.387   2.634  1.00 12.80     0.092 C 
ATOM   1688  C   VAL A 118      34.102  65.937   2.962  1.00 12.41     0.241 C 
ATOM   1689  O   VAL A 118      34.901  65.042   2.698  1.00 16.18    -0.271 OA
ATOM   1690  CB  VAL A 118      34.695  67.563   1.125  1.00 13.66    -0.033 C 
ATOM   1691  CG1 VAL A 118      33.553  67.014   0.309  1.00 15.05    -0.071 C 
ATOM   1692  CG2 VAL A 118      34.927  69.027   0.789  1.00 14.90    -0.071 C 
ATOM   1693  H   VAL A 118      36.243  67.920   3.080  1.00 16.06     0.163 HD
ATOM   1694  HA  VAL A 118      33.601  67.907   2.843  1.00 15.36     0.088 H 
ATOM   1695  HB  VAL A 118      35.497  67.067   0.898  1.00 16.39     0.042 H 
ATOM   1696 1HG1 VAL A 118      32.743  67.496   0.537  1.00 18.06     0.028 H 
ATOM   1697 2HG1 VAL A 118      33.754  67.130  -0.632  1.00 18.06     0.028 H 
ATOM   1698 3HG1 VAL A 118      33.446  66.071   0.512  1.00 18.06     0.028 H 
ATOM   1699 1HG2 VAL A 118      35.683  69.352   1.304  1.00 17.88     0.028 H 
ATOM   1700 2HG2 VAL A 118      35.113  69.108  -0.159  1.00 17.88     0.028 H 
ATOM   1701 3HG2 VAL A 118      34.131  69.533   1.015  1.00 17.88     0.028 H 
ATOM   1702  N   ALA A 119      32.952  65.728   3.558  1.00 10.10    -0.346 N 
ATOM   1703  CA  ALA A 119      32.535  64.423   4.036  1.00  9.78     0.086 C 
ATOM   1704  C   ALA A 119      31.587  63.716   3.067  1.00  9.68     0.240 C 
ATOM   1705  O   ALA A 119      31.454  62.492   3.133  1.00 11.22    -0.271 OA
ATOM   1706  CB  ALA A 119      31.872  64.564   5.406  1.00 11.43    -0.049 C 
ATOM   1707  H   ALA A 119      32.373  66.346   3.705  1.00 12.11     0.163 HD
ATOM   1708  HA  ALA A 119      33.321  63.864   4.142  1.00 11.73     0.086 H 
ATOM   1709  HB1 ALA A 119      31.098  65.144   5.323  1.00 13.72     0.030 H 
ATOM   1710  HB2 ALA A 119      31.597  63.687   5.715  1.00 13.72     0.030 H 
ATOM   1711  HB3 ALA A 119      32.510  64.950   6.027  1.00 13.72     0.030 H 
ATOM   1712  N   ILE A 120      30.903  64.470   2.217  1.00  9.27    -0.346 N 
ATOM   1713  CA  ILE A 120      30.093  63.936   1.127  1.00  9.25     0.092 C 
ATOM   1714  C   ILE A 120      30.419  64.774  -0.092  1.00  9.48     0.241 C 
ATOM   1715  O   ILE A 120      30.334  65.991  -0.040  1.00 10.20    -0.271 OA
ATOM   1716  CB  ILE A 120      28.591  64.047   1.425  1.00  9.06    -0.030 C 
ATOM   1717  CG1 ILE A 120      28.216  63.232   2.660  1.00 10.45    -0.063 C 
ATOM   1718  CG2 ILE A 120      27.791  63.592   0.214  1.00 10.29    -0.071 C 
ATOM   1719  CD1 ILE A 120      26.800  63.510   3.188  1.00 10.94    -0.076 C 
ATOM   1720  H   ILE A 120      30.892  65.329   2.253  1.00 11.13     0.163 HD
ATOM   1721  HA  ILE A 120      30.322  63.009   0.955  1.00 11.10     0.088 H 
ATOM   1722  HB  ILE A 120      28.381  64.978   1.598  1.00 10.87     0.043 H 
ATOM   1723 2HG1 ILE A 120      28.270  62.289   2.438  1.00 12.54     0.033 H 
ATOM   1724 3HG1 ILE A 120      28.843  63.437   3.371  1.00 12.54     0.033 H 
ATOM   1725 1HG2 ILE A 120      28.016  62.669   0.017  1.00 12.34     0.028 H 
ATOM   1726 2HG2 ILE A 120      26.845  63.667   0.414  1.00 12.34     0.028 H 
ATOM   1727 3HG2 ILE A 120      28.015  64.156  -0.542  1.00 12.34     0.028 H 
ATOM   1728 1HD1 ILE A 120      26.157  63.297   2.494  1.00 13.13     0.027 H 
ATOM   1729 2HD1 ILE A 120      26.641  62.956   3.969  1.00 13.13     0.027 H 
ATOM   1730 3HD1 ILE A 120      26.732  64.447   3.428  1.00 13.13     0.027 H 
ATOM   1731  N   LYS A 121      30.793  64.113  -1.171  0.49  9.95    -0.346 N 
ATOM   1732  CA  LYS A 121      31.113  64.790  -2.414  0.49 10.08     0.089 C 
ATOM   1733  C   LYS A 121      29.890  65.072  -3.263  0.49  9.81     0.241 C 
ATOM   1734  O   LYS A 121      28.997  64.235  -3.402  0.49  9.83    -0.271 OA
ATOM   1735  CB  LYS A 121      32.072  63.932  -3.244  0.49 11.59    -0.038 C 
ATOM   1736  CG  LYS A 121      33.450  63.742  -2.628  0.49 13.69    -0.061 C 
ATOM   1737  CD  LYS A 121      34.303  62.754  -3.430  0.49 17.92    -0.043 C 
ATOM   1738  CE  LYS A 121      35.711  62.641  -2.863  0.49 21.11     0.080 C 
ATOM   1739  NZ  LYS A 121      35.727  62.053  -1.493  0.49 23.46    -0.079 N 
ATOM   1740  H   LYS A 121      30.872  63.258  -1.211  0.49 11.94     0.163 HD
ATOM   1741  HA  LYS A 121      31.549  65.633  -2.217  0.49 12.09     0.087 H 
ATOM   1742  HB2 LYS A 121      31.679  63.053  -3.360  0.49 13.91     0.036 H 
ATOM   1743  HB3 LYS A 121      32.193  64.352  -4.110  0.49 13.91     0.036 H 
ATOM   1744  HG2 LYS A 121      33.912  64.595  -2.610  0.49 16.43     0.033 H 
ATOM   1745  HG3 LYS A 121      33.352  63.396  -1.727  0.49 16.43     0.033 H 
ATOM   1746  HD2 LYS A 121      33.891  61.876  -3.397  0.49 21.51     0.035 H 
ATOM   1747  HD3 LYS A 121      34.368  63.059  -4.348  0.49 21.51     0.035 H 
ATOM   1748  HE2 LYS A 121      36.241  62.071  -3.442  0.49 25.33     0.075 H 
ATOM   1749  HE3 LYS A 121      36.106  63.526  -2.815  0.49 25.33     0.075 H 
ATOM   1750  HZ1 LYS A 121      35.375  61.235  -1.509  0.49 28.15     0.274 HD
ATOM   1751  HZ2 LYS A 121      36.564  62.002  -1.194  0.49 28.15     0.274 HD
ATOM   1752  HZ3 LYS A 121      35.252  62.561  -0.938  0.49 28.15     0.274 HD
ATOM   1753  N   ALA A 122      29.871  66.245  -3.885  1.00 11.20    -0.346 N 
ATOM   1754  CA  ALA A 122      28.827  66.578  -4.846  1.00 11.35     0.086 C 
ATOM   1755  C   ALA A 122      28.776  65.518  -5.937  1.00 11.66     0.240 C 
ATOM   1756  O   ALA A 122      29.821  65.085  -6.456  1.00 12.41    -0.271 OA
ATOM   1757  CB  ALA A 122      29.116  67.929  -5.489  1.00 13.08    -0.049 C 
ATOM   1758  H   ALA A 122      30.453  66.867  -3.767  0.49 13.44     0.163 HD
ATOM   1759  HA  ALA A 122      27.966  66.616  -4.401  1.00 13.62     0.086 H 
ATOM   1760  HB1 ALA A 122      29.971  67.885  -5.945  1.00 15.69     0.030 H 
ATOM   1761  HB2 ALA A 122      28.412  68.133  -6.125  1.00 15.69     0.030 H 
ATOM   1762  HB3 ALA A 122      29.144  68.608  -4.797  1.00 15.69     0.030 H 
ATOM   1763  N   GLY A 123      27.556  65.124  -6.270  1.00 11.20    -0.351 N 
ATOM   1764  CA  GLY A 123      27.312  64.178  -7.332  1.00 12.67     0.069 C 
ATOM   1765  C   GLY A 123      27.417  62.732  -6.919  1.00 11.22     0.236 C 
ATOM   1766  O   GLY A 123      27.089  61.851  -7.719  1.00 13.20    -0.272 OA
ATOM   1767  H   GLY A 123      26.839  65.401  -5.884  1.00 13.44     0.163 HD
ATOM   1768  HA2 GLY A 123      26.422  64.325  -7.687  1.00 15.21     0.078 H 
ATOM   1769  HA3 GLY A 123      27.951  64.333  -8.045  1.00 15.21     0.078 H 
ATOM   1770  N   SER A 124      27.848  62.452  -5.699  1.00 10.61    -0.344 N 
ATOM   1771  CA  SER A 124      28.091  61.078  -5.290  1.00 10.03     0.109 C 
ATOM   1772  C   SER A 124      26.830  60.373  -4.823  1.00  9.31     0.243 C 
ATOM   1773  O   SER A 124      25.892  60.979  -4.286  1.00  9.37    -0.271 OA
ATOM   1774  CB  SER A 124      29.171  61.004  -4.215  1.00 10.92     0.044 C 
ATOM   1775  OG  SER A 124      28.744  61.553  -2.978  1.00 10.94    -0.398 OA
ATOM   1776  H   SER A 124      28.007  63.037  -5.089  1.00 12.73     0.163 HD
ATOM   1777  HA  SER A 124      28.422  60.589  -6.060  1.00 12.03     0.090 H 
ATOM   1778  HB2 SER A 124      29.408  60.074  -4.076  1.00 13.10     0.077 H 
ATOM   1779  HB3 SER A 124      29.948  61.497  -4.521  1.00 13.10     0.077 H 
ATOM   1780  HG  SER A 124      28.539  62.361  -3.078  1.00 13.13     0.209 HD
ATOM   1781  N   LEU A 125      26.818  59.050  -5.009  1.00  9.19    -0.346 N 
ATOM   1782  CA  LEU A 125      25.774  58.206  -4.471  1.00  8.92     0.089 C 
ATOM   1783  C   LEU A 125      25.910  58.182  -2.947  1.00  8.43     0.241 C 
ATOM   1784  O   LEU A 125      26.997  57.906  -2.421  1.00  9.42    -0.271 OA
ATOM   1785  CB  LEU A 125      25.922  56.797  -5.025  1.00  9.86    -0.035 C 
ATOM   1786  CG  LEU A 125      24.858  55.789  -4.590  1.00 10.39    -0.059 C 
ATOM   1787  CD1 LEU A 125      23.504  56.089  -5.201  1.00 10.52    -0.073 C 
ATOM   1788  CD2 LEU A 125      25.310  54.388  -4.964  1.00 12.24    -0.073 C 
ATOM   1789  H   LEU A 125      27.417  58.620  -5.453  1.00 11.03     0.163 HD
ATOM   1790  HA  LEU A 125      24.901  58.555  -4.711  1.00 10.71     0.087 H 
ATOM   1791  HB2 LEU A 125      25.895  56.846  -5.994  1.00 11.83     0.037 H 
ATOM   1792  HB3 LEU A 125      26.783  56.448  -4.745  1.00 11.83     0.037 H 
ATOM   1793  HG  LEU A 125      24.765  55.826  -3.625  1.00 12.47     0.038 H 
ATOM   1794 1HD1 LEU A 125      23.580  56.056  -6.168  1.00 12.62     0.028 H 
ATOM   1795 2HD1 LEU A 125      22.866  55.426  -4.896  1.00 12.62     0.028 H 
ATOM   1796 3HD1 LEU A 125      23.221  56.974  -4.922  1.00 12.62     0.028 H 
ATOM   1797 1HD2 LEU A 125      26.148  54.196  -4.515  1.00 14.69     0.028 H 
ATOM   1798 2HD2 LEU A 125      24.631  53.753  -4.686  1.00 14.69     0.028 H 
ATOM   1799 3HD2 LEU A 125      25.432  54.343  -5.926  1.00 14.69     0.028 H 
ATOM   1800  N   ILE A 126      24.814  58.463  -2.240  1.00  7.86    -0.346 N 
ATOM   1801  CA  ILE A 126      24.820  58.430  -0.776  1.00  8.00     0.092 C 
ATOM   1802  C   ILE A 126      23.976  57.299  -0.196  1.00  7.90     0.241 C 
ATOM   1803  O   ILE A 126      24.228  56.878   0.937  1.00  8.16    -0.271 OA
ATOM   1804  CB  ILE A 126      24.414  59.792  -0.141  1.00  8.67    -0.030 C 
ATOM   1805  CG1 ILE A 126      22.990  60.214  -0.506  1.00  9.58    -0.063 C 
ATOM   1806  CG2 ILE A 126      25.417  60.862  -0.508  1.00 10.62    -0.071 C 
ATOM   1807  CD1 ILE A 126      22.478  61.368   0.339  1.00 11.24    -0.076 C 
ATOM   1808  H   ILE A 126      24.054  58.674  -2.583  1.00  9.43     0.163 HD
ATOM   1809  HA  ILE A 126      25.734  58.260  -0.497  1.00  9.59     0.088 H 
ATOM   1810  HB  ILE A 126      24.446  59.683   0.823  1.00 10.40     0.043 H 
ATOM   1811 2HG1 ILE A 126      22.973  60.492  -1.435  1.00 11.50     0.033 H 
ATOM   1812 3HG1 ILE A 126      22.395  59.460  -0.375  1.00 11.50     0.033 H 
ATOM   1813 1HG2 ILE A 126      25.441  60.953  -1.473  1.00 12.75     0.028 H 
ATOM   1814 2HG2 ILE A 126      25.146  61.700  -0.102  1.00 12.75     0.028 H 
ATOM   1815 3HG2 ILE A 126      26.291  60.602  -0.177  1.00 12.75     0.028 H 
ATOM   1816 1HD1 ILE A 126      23.059  62.135   0.211  1.00 13.49     0.027 H 
ATOM   1817 2HD1 ILE A 126      21.575  61.587   0.060  1.00 13.49     0.027 H 
ATOM   1818 3HD1 ILE A 126      22.481  61.102   1.272  1.00 13.49     0.027 H 
ATOM   1819  N   ALA A 127      22.967  56.825  -0.923  1.00  7.57    -0.346 N 
ATOM   1820  CA  ALA A 127      22.079  55.823  -0.361  1.00  7.76     0.086 C 
ATOM   1821  C   ALA A 127      21.318  55.123  -1.472  1.00  7.49     0.240 C 
ATOM   1822  O   ALA A 127      21.135  55.692  -2.560  1.00  8.16    -0.271 OA
ATOM   1823  CB  ALA A 127      21.078  56.458   0.624  1.00  8.28    -0.049 C 
ATOM   1824  H   ALA A 127      22.781  57.063  -1.728  1.00  9.09     0.163 HD
ATOM   1825  HA  ALA A 127      22.601  55.161   0.117  1.00  9.32     0.086 H 
ATOM   1826  HB1 ALA A 127      20.548  57.120   0.152  1.00  9.93     0.030 H 
ATOM   1827  HB2 ALA A 127      20.502  55.764   0.979  1.00  9.93     0.030 H 
ATOM   1828  HB3 ALA A 127      21.571  56.881   1.344  1.00  9.93     0.030 H 
ATOM   1829  N   VAL A 128      20.864  53.912  -1.186  1.00  7.56    -0.346 N 
ATOM   1830  CA  VAL A 128      19.879  53.236  -2.044  1.00  7.90     0.092 C 
ATOM   1831  C   VAL A 128      18.754  52.822  -1.115  1.00  7.86     0.241 C 
ATOM   1832  O   VAL A 128      18.992  52.143  -0.092  1.00  8.80    -0.271 OA
ATOM   1833  CB  VAL A 128      20.451  52.009  -2.783  1.00  9.11    -0.033 C 
ATOM   1834  CG1 VAL A 128      19.328  51.282  -3.510  1.00 10.57    -0.071 C 
ATOM   1835  CG2 VAL A 128      21.506  52.463  -3.769  1.00 10.21    -0.071 C 
ATOM   1836  H   VAL A 128      21.106  53.452  -0.501  1.00  9.07     0.163 HD
ATOM   1837  HA  VAL A 128      19.531  53.861  -2.699  1.00  9.48     0.088 H 
ATOM   1838  HB  VAL A 128      20.858  51.401  -2.146  1.00 10.93     0.042 H 
ATOM   1839 1HG1 VAL A 128      18.922  51.888  -4.149  1.00 12.68     0.028 H 
ATOM   1840 2HG1 VAL A 128      19.698  50.513  -3.971  1.00 12.68     0.028 H 
ATOM   1841 3HG1 VAL A 128      18.668  50.993  -2.861  1.00 12.68     0.028 H 
ATOM   1842 1HG2 VAL A 128      22.215  52.915  -3.286  1.00 12.25     0.028 H 
ATOM   1843 2HG2 VAL A 128      21.862  51.687  -4.230  1.00 12.25     0.028 H 
ATOM   1844 3HG2 VAL A 128      21.100  53.071  -4.407  1.00 12.25     0.028 H 
ATOM   1845  N   LEU A 129      17.540  53.236  -1.444  1.00  7.67    -0.346 N 
ATOM   1846  CA  LEU A 129      16.356  52.948  -0.627  1.00  7.84     0.089 C 
ATOM   1847  C   LEU A 129      15.395  52.123  -1.458  1.00  7.91     0.241 C 
ATOM   1848  O   LEU A 129      15.022  52.523  -2.553  1.00  9.40    -0.271 OA
ATOM   1849  CB  LEU A 129      15.686  54.257  -0.195  1.00  8.81    -0.035 C 
ATOM   1850  CG  LEU A 129      16.597  55.288   0.481  1.00 10.45    -0.059 C 
ATOM   1851  CD1 LEU A 129      15.828  56.564   0.736  1.00 12.65    -0.073 C 
ATOM   1852  CD2 LEU A 129      17.194  54.722   1.754  1.00 10.90    -0.073 C 
ATOM   1853  H   LEU A 129      17.366  53.696  -2.149  1.00  9.20     0.163 HD
ATOM   1854  HA  LEU A 129      16.608  52.443   0.163  1.00  9.41     0.087 H 
ATOM   1855  HB2 LEU A 129      15.306  54.679  -0.982  1.00 10.57     0.037 H 
ATOM   1856  HB3 LEU A 129      14.976  54.045   0.430  1.00 10.57     0.037 H 
ATOM   1857  HG  LEU A 129      17.328  55.500  -0.120  1.00 12.54     0.038 H 
ATOM   1858 1HD1 LEU A 129      15.075  56.368   1.315  1.00 15.18     0.028 H 
ATOM   1859 2HD1 LEU A 129      16.416  57.207   1.164  1.00 15.18     0.028 H 
ATOM   1860 3HD1 LEU A 129      15.512  56.917  -0.110  1.00 15.18     0.028 H 
ATOM   1861 1HD2 LEU A 129      17.715  53.933   1.535  1.00 13.08     0.028 H 
ATOM   1862 2HD2 LEU A 129      17.764  55.393   2.161  1.00 13.08     0.028 H 
ATOM   1863 3HD2 LEU A 129      16.476  54.486   2.362  1.00 13.08     0.028 H 
ATOM   1864  N   ILE A 130      14.984  50.986  -0.937  0.80  8.00    -0.346 N 
ATOM   1865  CA  ILE A 130      14.066  50.105  -1.638  0.80  8.30     0.092 C 
ATOM   1866  C   ILE A 130      12.692  50.254  -0.997  0.80  7.70     0.241 C 
ATOM   1867  O   ILE A 130      12.497  49.977   0.190  0.80  9.13    -0.271 OA
ATOM   1868  CB  ILE A 130      14.512  48.636  -1.586  0.80  9.82    -0.030 C 
ATOM   1869  CG1 ILE A 130      15.893  48.445  -2.224  0.80 13.05    -0.063 C 
ATOM   1870  CG2 ILE A 130      13.463  47.769  -2.270  0.80 10.67    -0.071 C 
ATOM   1871  CD1 ILE A 130      16.441  46.999  -2.100  0.80 15.20    -0.076 C 
ATOM   1872  H   ILE A 130      15.224  50.694  -0.164  0.80  9.60     0.163 HD
ATOM   1873  HA  ILE A 130      14.004  50.376  -2.567  0.80  9.96     0.088 H 
ATOM   1874  HB  ILE A 130      14.568  48.368  -0.656  0.80 11.79     0.043 H 
ATOM   1875 2HG1 ILE A 130      15.835  48.661  -3.168  0.80 15.66     0.033 H 
ATOM   1876 3HG1 ILE A 130      16.524  49.040  -1.789  0.80 15.66     0.033 H 
ATOM   1877 1HG2 ILE A 130      13.372  48.053  -3.193  0.80 12.80     0.028 H 
ATOM   1878 2HG2 ILE A 130      13.749  46.842  -2.235  0.80 12.80     0.028 H 
ATOM   1879 3HG2 ILE A 130      12.618  47.873  -1.806  0.80 12.80     0.028 H 
ATOM   1880 1HD1 ILE A 130      15.827  46.391  -2.541  0.80 18.24     0.027 H 
ATOM   1881 2HD1 ILE A 130      17.312  46.954  -2.524  0.80 18.24     0.027 H 
ATOM   1882 3HD1 ILE A 130      16.517  46.770  -1.161  0.80 18.24     0.027 H 
ATOM   1883  N   LEU A 131      11.749  50.722  -1.797  1.00  8.05    -0.346 N 
ATOM   1884  CA  LEU A 131      10.331  50.794  -1.473  1.00  7.85     0.089 C 
ATOM   1885  C   LEU A 131       9.688  49.498  -1.945  1.00  7.95     0.241 C 
ATOM   1886  O   LEU A 131       9.800  49.152  -3.112  1.00  8.72    -0.271 OA
ATOM   1887  CB  LEU A 131       9.741  52.016  -2.167  1.00  8.23    -0.035 C 
ATOM   1888  CG  LEU A 131       8.274  52.363  -1.979  1.00  8.31    -0.059 C 
ATOM   1889  CD1 LEU A 131       8.009  53.767  -2.471  1.00  8.99    -0.073 C 
ATOM   1890  CD2 LEU A 131       7.320  51.398  -2.686  1.00  8.86    -0.073 C 
ATOM   1891  H   LEU A 131      11.919  51.023  -2.585  0.80  9.66     0.163 HD
ATOM   1892  HA  LEU A 131      10.210  50.880  -0.515  1.00  9.42     0.087 H 
ATOM   1893  HB2 LEU A 131      10.246  52.789  -1.871  1.00  9.88     0.037 H 
ATOM   1894  HB3 LEU A 131       9.876  51.902  -3.120  1.00  9.88     0.037 H 
ATOM   1895  HG  LEU A 131       8.068  52.339  -1.031  1.00  9.97     0.038 H 
ATOM   1896 1HD1 LEU A 131       8.236  53.819  -3.413  1.00 10.79     0.028 H 
ATOM   1897 2HD1 LEU A 131       7.070  53.973  -2.345  1.00 10.79     0.028 H 
ATOM   1898 3HD1 LEU A 131       8.556  54.387  -1.965  1.00 10.79     0.028 H 
ATOM   1899 1HD2 LEU A 131       7.457  50.504  -2.336  1.00 10.63     0.028 H 
ATOM   1900 2HD2 LEU A 131       6.406  51.681  -2.523  1.00 10.63     0.028 H 
ATOM   1901 3HD2 LEU A 131       7.505  51.412  -3.638  1.00 10.63     0.028 H 
ATOM   1902  N   ARG A 132       9.004  48.797  -1.056  0.63  7.89    -0.346 N 
ATOM   1903  CA  ARG A 132       8.326  47.550  -1.399  0.63  7.37     0.089 C 
ATOM   1904  C   ARG A 132       6.831  47.745  -1.314  0.63  7.48     0.241 C 
ATOM   1905  O   ARG A 132       6.303  48.143  -0.276  0.63  8.59    -0.271 OA
ATOM   1906  CB  ARG A 132       8.768  46.441  -0.448  0.63  8.60    -0.036 C 
ATOM   1907  CG  ARG A 132       8.123  45.113  -0.718  0.63  9.56    -0.048 C 
ATOM   1908  CD  ARG A 132       8.657  44.125   0.252  0.63 11.28     0.009 C 
ATOM   1909  NE  ARG A 132       8.238  42.777  -0.041  0.63 12.96    -0.227 N 
ATOM   1910  CZ  ARG A 132       8.505  41.729   0.740  0.63 14.93     0.665 C 
ATOM   1911  NH1 ARG A 132       9.156  41.893   1.887  0.63 16.37    -0.235 N 
ATOM   1912  NH2 ARG A 132       8.107  40.518   0.388  0.63 16.90    -0.235 N 
ATOM   1913  H   ARG A 132       8.913  49.024  -0.232  0.63  9.47     0.163 HD
ATOM   1914  HA  ARG A 132       8.555  47.292  -2.305  0.63  8.85     0.087 H 
ATOM   1915  HB2 ARG A 132       9.728  46.326  -0.528  0.63 10.32     0.036 H 
ATOM   1916  HB3 ARG A 132       8.543  46.700   0.459  0.63 10.32     0.036 H 
ATOM   1917  HG2 ARG A 132       7.163  45.182  -0.599  0.63 11.47     0.035 H 
ATOM   1918  HG3 ARG A 132       8.339  44.818  -1.617  0.63 11.47     0.035 H 
ATOM   1919  HD2 ARG A 132       9.627  44.150   0.227  0.63 13.54     0.064 H 
ATOM   1920  HD3 ARG A 132       8.341  44.352   1.141  0.63 13.54     0.064 H 
ATOM   1921  HE  ARG A 132       7.715  42.655  -0.712  0.63 15.55     0.177 HD
ATOM   1922 HH11 ARG A 132       9.424  42.676   2.121  0.63 19.64     0.174 HD
ATOM   1923 HH12 ARG A 132       9.320  41.214   2.389  0.63 19.64     0.174 HD
ATOM   1924 HH21 ARG A 132       7.677  40.404  -0.347  0.63 20.28     0.174 HD
ATOM   1925 HH22 ARG A 132       8.267  39.847   0.902  0.63 20.28     0.174 HD
ATOM   1926  N   GLN A 133       6.152  47.484  -2.419  1.00  7.54    -0.346 N 
ATOM   1927  CA  GLN A 133       4.729  47.694  -2.542  1.00  7.60     0.090 C 
ATOM   1928  C   GLN A 133       3.997  46.373  -2.751  1.00  7.99     0.241 C 
ATOM   1929  O   GLN A 133       4.323  45.587  -3.642  1.00  8.26    -0.271 OA
ATOM   1930  CB  GLN A 133       4.424  48.648  -3.701  1.00  8.01    -0.030 C 
ATOM   1931  CG  GLN A 133       2.926  48.847  -3.941  1.00  8.25     0.011 C 
ATOM   1932  CD  GLN A 133       2.436  48.203  -5.209  1.00  8.16     0.215 C 
ATOM   1933  OE1 GLN A 133       3.122  48.205  -6.232  1.00  8.27    -0.274 OA
ATOM   1934  NE2 GLN A 133       1.235  47.634  -5.154  1.00  9.14    -0.370 N 
ATOM   1935  H   GLN A 133       6.512  47.174  -3.136  0.63  9.04     0.163 HD
ATOM   1936  HA  GLN A 133       4.397  48.096  -1.725  1.00  9.13     0.087 H 
ATOM   1937  HB2 GLN A 133       4.812  49.515  -3.505  1.00  9.61     0.037 H 
ATOM   1938  HB3 GLN A 133       4.812  48.289  -4.514  1.00  9.61     0.037 H 
ATOM   1939  HG2 GLN A 133       2.435  48.459  -3.201  1.00  9.90     0.047 H 
ATOM   1940  HG3 GLN A 133       2.740  49.797  -3.999  1.00  9.90     0.047 H 
ATOM   1941 1HE2 GLN A 133       0.785  47.649  -4.421  1.00 10.96     0.159 HD
ATOM   1942 2HE2 GLN A 133       0.908  47.252  -5.852  1.00 10.96     0.159 HD
ATOM   1943  N   THR A 134       2.997  46.168  -1.894  1.00  8.40    -0.344 N 
ATOM   1944  CA  THR A 134       2.056  45.060  -1.984  1.00  8.94     0.113 C 
ATOM   1945  C   THR A 134       0.642  45.641  -1.891  1.00  8.56     0.243 C 
ATOM   1946  O   THR A 134       0.463  46.852  -1.883  1.00  8.94    -0.271 OA
ATOM   1947  CB  THR A 134       2.299  44.069  -0.836  1.00  9.99     0.060 C 
ATOM   1948  OG1 THR A 134       2.245  44.772   0.409  1.00 11.75    -0.393 OA
ATOM   1949  CG2 THR A 134       3.648  43.388  -0.969  1.00 11.03    -0.050 C 
ATOM   1950  H   THR A 134       2.841  46.683  -1.223  1.00 10.09     0.163 HD
ATOM   1951  HA  THR A 134       2.159  44.600  -2.832  1.00 10.73     0.091 H 
ATOM   1952  HB  THR A 134       1.610  43.387  -0.849  1.00 11.99     0.086 H 
ATOM   1953  HG1 THR A 134       2.376  44.240   1.045  1.00 14.11     0.210 HD
ATOM   1954 1HG2 THR A 134       4.357  44.051  -0.954  1.00 13.23     0.031 H 
ATOM   1955 2HG2 THR A 134       3.781  42.768  -0.235  1.00 13.23     0.031 H 
ATOM   1956 3HG2 THR A 134       3.692  42.900  -1.806  1.00 13.23     0.031 H 
ATOM   1957  N   ASN A 135      -0.376  44.789  -1.806  1.00  9.34    -0.345 N 
ATOM   1958  CA  ASN A 135      -1.744  45.271  -1.714  1.00  9.86     0.097 C 
ATOM   1959  C   ASN A 135      -2.636  44.210  -1.047  1.00 10.64     0.241 C 
ATOM   1960  O   ASN A 135      -2.147  43.160  -0.629  1.00 11.08    -0.271 OA
ATOM   1961  CB  ASN A 135      -2.271  45.660  -3.100  1.00  9.30     0.036 C 
ATOM   1962  CG  ASN A 135      -2.265  44.485  -4.055  1.00  9.36     0.217 C 
ATOM   1963  OD1 ASN A 135      -2.665  43.393  -3.669  1.00 10.10    -0.274 OA
ATOM   1964  ND2 ASN A 135      -1.809  44.685  -5.276  1.00  9.81    -0.370 N 
ATOM   1965  H   ASN A 135      -0.300  43.932  -1.799  1.00 11.21     0.163 HD
ATOM   1966  HA  ASN A 135      -1.760  46.065  -1.157  1.00 11.83     0.088 H 
ATOM   1967  HB2 ASN A 135      -3.183  45.978  -3.017  1.00 11.16     0.051 H 
ATOM   1968  HB3 ASN A 135      -1.706  46.355  -3.473  1.00 11.16     0.051 H 
ATOM   1969 1HD2 ASN A 135      -1.528  45.464  -5.508  1.00 11.77     0.159 HD
ATOM   1970 2HD2 ASN A 135      -1.794  44.036  -5.840  1.00 11.77     0.159 HD
ATOM   1971  N   ASN A 136      -3.924  44.513  -0.938  1.00 11.57    -0.346 N 
ATOM   1972  CA  ASN A 136      -4.908  43.579  -0.386  1.00 13.14     0.097 C 
ATOM   1973  C   ASN A 136      -5.764  42.923  -1.441  1.00 14.63     0.241 C 
ATOM   1974  O   ASN A 136      -6.834  42.420  -1.139  1.00 18.06    -0.271 OA
ATOM   1975  CB  ASN A 136      -5.813  44.274   0.625  1.00 13.80     0.036 C 
ATOM   1976  CG  ASN A 136      -6.744  45.252  -0.005  1.00 14.10     0.217 C 
ATOM   1977  OD1 ASN A 136      -6.547  45.668  -1.144  1.00 13.06    -0.274 OA
ATOM   1978  ND2 ASN A 136      -7.769  45.660   0.751  1.00 17.03    -0.370 N 
ATOM   1979  H   ASN A 136      -4.262  45.266  -1.180  1.00 13.89     0.163 HD
ATOM   1980  HA  ASN A 136      -4.433  42.875   0.083  1.00 15.77     0.088 H 
ATOM   1981  HB2 ASN A 136      -6.346  43.606   1.084  1.00 16.57     0.051 H 
ATOM   1982  HB3 ASN A 136      -5.262  44.754   1.264  1.00 16.57     0.051 H 
ATOM   1983 1HD2 ASN A 136      -7.861  45.358   1.551  1.00 20.43     0.159 HD
ATOM   1984 2HD2 ASN A 136      -8.338  46.224   0.436  1.00 20.43     0.159 HD
ATOM   1985  N   TYR A 137      -5.272  42.885  -2.668  1.00 12.39    -0.346 N 
ATOM   1986  CA  TYR A 137      -6.069  42.524  -3.821  1.00 12.54     0.093 C 
ATOM   1987  C   TYR A 137      -5.544  41.286  -4.545  1.00 12.12     0.241 C 
ATOM   1988  O   TYR A 137      -6.316  40.412  -4.929  1.00 13.45    -0.271 OA
ATOM   1989  CB  TYR A 137      -6.131  43.714  -4.769  1.00 12.70    -0.014 C 
ATOM   1990  CG  TYR A 137      -6.992  43.490  -5.961  1.00 13.73    -0.056 A 
ATOM   1991  CD1 TYR A 137      -8.383  43.449  -5.830  1.00 16.46    -0.074 A 
ATOM   1992  CD2 TYR A 137      -6.436  43.329  -7.213  1.00 14.13    -0.074 A 
ATOM   1993  CE1 TYR A 137      -9.196  43.250  -6.895  1.00 17.95    -0.051 A 
ATOM   1994  CE2 TYR A 137      -7.261  43.126  -8.314  1.00 15.84    -0.051 A 
ATOM   1995  CZ  TYR A 137      -8.640  43.093  -8.130  1.00 17.47     0.065 A 
ATOM   1996  OH  TYR A 137      -9.482  42.889  -9.186  1.00 20.23    -0.361 OA
ATOM   1997  H   TYR A 137      -4.455  43.069  -2.861  1.00 14.86     0.163 HD
ATOM   1998  HA  TYR A 137      -6.973  42.333  -3.527  1.00 15.04     0.088 H 
ATOM   1999  HB2 TYR A 137      -6.485  44.478  -4.288  1.00 15.24     0.043 H 
ATOM   2000  HB3 TYR A 137      -5.235  43.910  -5.083  1.00 15.24     0.043 H 
ATOM   2001  HD1 TYR A 137      -8.760  43.559  -4.987  1.00 19.75     0.084 H 
ATOM   2002  HD2 TYR A 137      -5.512  43.356  -7.321  1.00 16.95     0.084 H 
ATOM   2003  HE1 TYR A 137     -10.119  43.224  -6.786  1.00 21.54     0.087 H 
ATOM   2004  HE2 TYR A 137      -6.896  43.014  -9.162  1.00 19.01     0.087 H 
ATOM   2005  HH  TYR A 137      -9.038  42.805  -9.895  1.00 24.28     0.217 HD
ATOM   2006  N   ASN A 138      -4.233  41.257  -4.803  1.00 11.43    -0.346 N 
ATOM   2007  CA  ASN A 138      -3.578  40.194  -5.543  1.00 11.00     0.097 C 
ATOM   2008  C   ASN A 138      -2.237  39.910  -4.889  1.00 11.91     0.241 C 
ATOM   2009  O   ASN A 138      -2.015  40.326  -3.749  1.00 12.63    -0.271 OA
ATOM   2010  CB  ASN A 138      -3.469  40.530  -7.038  1.00 11.22     0.036 C 
ATOM   2011  CG  ASN A 138      -2.631  41.768  -7.298  1.00 10.27     0.217 C 
ATOM   2012  OD1 ASN A 138      -1.755  42.086  -6.515  1.00 10.58    -0.274 OA
ATOM   2013  ND2 ASN A 138      -2.880  42.454  -8.403  1.00 11.58    -0.370 N 
ATOM   2014  H   ASN A 138      -3.688  41.870  -4.546  1.00 13.71     0.163 HD
ATOM   2015  HA  ASN A 138      -4.115  39.390  -5.466  1.00 13.19     0.088 H 
ATOM   2016  HB2 ASN A 138      -3.054  39.784  -7.500  1.00 13.47     0.051 H 
ATOM   2017  HB3 ASN A 138      -4.358  40.688  -7.393  1.00 13.47     0.051 H 
ATOM   2018 1HD2 ASN A 138      -3.497  42.193  -8.942  1.00 13.89     0.159 HD
ATOM   2019 2HD2 ASN A 138      -2.424  43.161  -8.582  1.00 13.89     0.159 HD
ATOM   2020  N   SER A 139      -1.343  39.214  -5.581  0.74 10.97    -0.344 N 
ATOM   2021  CA  SER A 139      -0.076  38.855  -4.985  0.74 11.48     0.109 C 
ATOM   2022  C   SER A 139       1.101  39.737  -5.431  0.74 10.81     0.243 C 
ATOM   2023  O   SER A 139       2.251  39.393  -5.197  0.74 10.48    -0.271 OA
ATOM   2024  CB  SER A 139       0.214  37.376  -5.200  0.74 12.41     0.044 C 
ATOM   2025  OG  SER A 139      -0.702  36.566  -4.445  0.74 13.25    -0.398 OA
ATOM   2026  H   SER A 139      -1.449  38.942  -6.390  0.74 13.17     0.163 HD
ATOM   2027  HA  SER A 139      -0.162  38.981  -4.027  0.74 13.78     0.090 H 
ATOM   2028  HB2 SER A 139       0.118  37.169  -6.143  0.74 14.90     0.077 H 
ATOM   2029  HB3 SER A 139       1.120  37.186  -4.908  0.74 14.90     0.077 H 
ATOM   2030  HG  SER A 139      -0.535  35.752  -4.569  0.74 15.90     0.209 HD
ATOM   2031  N   ASP A 140       0.821  40.884  -6.028  1.00  9.98    -0.345 N 
ATOM   2032  CA  ASP A 140       1.872  41.786  -6.449  1.00  9.59     0.098 C 
ATOM   2033  C   ASP A 140       2.811  42.106  -5.286  1.00  9.41     0.241 C 
ATOM   2034  O   ASP A 140       2.388  42.396  -4.164  1.00  9.97    -0.271 OA
ATOM   2035  CB  ASP A 140       1.289  43.086  -6.979  1.00  9.80     0.043 C 
ATOM   2036  CG  ASP A 140       0.534  42.936  -8.296  1.00 10.41     0.175 C 
ATOM   2037  OD1 ASP A 140       0.609  41.873  -8.933  1.00 11.59    -0.648 OA
ATOM   2038  OD2 ASP A 140      -0.115  43.963  -8.684  1.00 10.50    -0.648 OA
ATOM   2039  H   ASP A 140       0.026  41.164  -6.199  0.74 11.97     0.163 HD
ATOM   2040  HA  ASP A 140       2.389  41.370  -7.156  1.00 11.50     0.088 H 
ATOM   2041  HB2 ASP A 140       0.670  43.442  -6.322  1.00 11.76     0.052 H 
ATOM   2042  HB3 ASP A 140       2.013  43.716  -7.123  1.00 11.76     0.052 H 
ATOM   2043  N   ASP A 141       4.100  42.124  -5.590  1.00  9.46    -0.345 N 
ATOM   2044  CA  ASP A 141       5.127  42.425  -4.603  1.00  9.30     0.098 C 
ATOM   2045  C   ASP A 141       6.286  43.045  -5.369  1.00  9.47     0.241 C 
ATOM   2046  O   ASP A 141       7.102  42.342  -5.961  1.00 10.62    -0.271 OA
ATOM   2047  CB  ASP A 141       5.546  41.142  -3.895  1.00 11.15     0.043 C 
ATOM   2048  CG  ASP A 141       6.543  41.350  -2.811  1.00 14.10     0.175 C 
ATOM   2049  OD1 ASP A 141       7.071  42.422  -2.611  1.00 13.49    -0.648 OA
ATOM   2050  OD2 ASP A 141       6.816  40.349  -2.129  1.00 20.31    -0.648 OA
ATOM   2051  H   ASP A 141       4.412  41.963  -6.375  1.00 11.35     0.163 HD
ATOM   2052  HA  ASP A 141       4.794  43.061  -3.950  1.00 11.16     0.088 H 
ATOM   2053  HB2 ASP A 141       4.761  40.732  -3.500  1.00 13.38     0.052 H 
ATOM   2054  HB3 ASP A 141       5.939  40.540  -4.546  1.00 13.38     0.052 H 
ATOM   2055  N   PHE A 142       6.301  44.373  -5.429  1.00  8.69    -0.346 N 
ATOM   2056  CA  PHE A 142       7.166  45.091  -6.351  1.00  8.58     0.093 C 
ATOM   2057  C   PHE A 142       8.153  45.970  -5.601  1.00  8.86     0.241 C 
ATOM   2058  O   PHE A 142       7.856  46.527  -4.554  1.00  9.69    -0.271 OA
ATOM   2059  CB  PHE A 142       6.313  45.981  -7.256  1.00  9.30    -0.014 C 
ATOM   2060  CG  PHE A 142       5.377  45.238  -8.153  1.00  9.44    -0.056 A 
ATOM   2061  CD1 PHE A 142       5.793  44.138  -8.883  1.00 10.00    -0.077 A 
ATOM   2062  CD2 PHE A 142       4.075  45.691  -8.308  1.00  9.68    -0.077 A 
ATOM   2063  CE1 PHE A 142       4.904  43.502  -9.752  1.00 11.15    -0.082 A 
ATOM   2064  CE2 PHE A 142       3.204  45.078  -9.196  1.00 11.14    -0.082 A 
ATOM   2065  CZ  PHE A 142       3.619  43.971  -9.905  1.00 11.36    -0.083 A 
ATOM   2066  H   PHE A 142       5.813  44.885  -4.939  1.00 10.43     0.163 HD
ATOM   2067  HA  PHE A 142       7.659  44.462  -6.900  1.00 10.30     0.088 H 
ATOM   2068  HB2 PHE A 142       5.781  46.571  -6.699  1.00 11.16     0.043 H 
ATOM   2069  HB3 PHE A 142       6.903  46.508  -7.818  1.00 11.16     0.043 H 
ATOM   2070  HD1 PHE A 142       6.664  43.824  -8.796  1.00 12.00     0.084 H 
ATOM   2071  HD2 PHE A 142       3.797  46.448  -7.844  1.00 11.62     0.084 H 
ATOM   2072  HE1 PHE A 142       5.184  42.759 -10.236  1.00 13.38     0.083 H 
ATOM   2073  HE2 PHE A 142       2.330  45.385  -9.280  1.00 13.37     0.083 H 
ATOM   2074  HZ  PHE A 142       3.029  43.534 -10.476  1.00 13.63     0.083 H 
ATOM   2075  N   GLN A 143       9.345  46.093  -6.153  0.68  8.60    -0.346 N 
ATOM   2076  CA  GLN A 143      10.383  46.966  -5.624  0.68  7.15     0.090 C 
ATOM   2077  C   GLN A 143      10.540  48.192  -6.494  0.68  7.35     0.241 C 
ATOM   2078  O   GLN A 143      10.666  48.094  -7.727  0.68  8.29    -0.271 OA
ATOM   2079  CB  GLN A 143      11.725  46.248  -5.522  0.68  9.62    -0.030 C 
ATOM   2080  CG  GLN A 143      11.756  45.179  -4.444  0.68 12.39     0.011 C 
ATOM   2081  CD  GLN A 143      13.131  44.541  -4.284  0.68 15.91     0.215 C 
ATOM   2082  OE1 GLN A 143      13.921  44.525  -5.223  0.68 20.35    -0.274 OA
ATOM   2083  NE2 GLN A 143      13.400  43.987  -3.113  0.68 16.74    -0.370 N 
ATOM   2084  H   GLN A 143       9.587  45.668  -6.860  0.68 10.32     0.163 HD
ATOM   2085  HA  GLN A 143      10.129  47.258  -4.735  0.68  8.58     0.087 H 
ATOM   2086  HB2 GLN A 143      11.918  45.820  -6.371  0.68 11.54     0.037 H 
ATOM   2087  HB3 GLN A 143      12.414  46.898  -5.316  0.68 11.54     0.037 H 
ATOM   2088  HG2 GLN A 143      11.511  45.580  -3.595  0.68 14.87     0.047 H 
ATOM   2089  HG3 GLN A 143      11.126  44.479  -4.675  0.68 14.87     0.047 H 
ATOM   2090 1HE2 GLN A 143      12.811  43.999  -2.486  0.68 20.09     0.159 HD
ATOM   2091 2HE2 GLN A 143      14.163  43.615  -2.978  0.68 20.09     0.159 HD
ATOM   2092  N   PHE A 144      10.542  49.332  -5.826  1.00  7.39    -0.346 N 
ATOM   2093  CA  PHE A 144      10.805  50.644  -6.409  1.00  7.62     0.093 C 
ATOM   2094  C   PHE A 144      12.112  51.083  -5.780  1.00  7.37     0.241 C 
ATOM   2095  O   PHE A 144      12.163  51.339  -4.565  1.00  7.92    -0.271 OA
ATOM   2096  CB  PHE A 144       9.659  51.601  -6.080  1.00  7.73    -0.014 C 
ATOM   2097  CG  PHE A 144       8.373  51.277  -6.792  1.00  7.64    -0.056 A 
ATOM   2098  CD1 PHE A 144       7.573  50.188  -6.431  1.00  8.02    -0.077 A 
ATOM   2099  CD2 PHE A 144       7.946  52.104  -7.822  1.00  8.31    -0.077 A 
ATOM   2100  CE1 PHE A 144       6.386  49.923  -7.125  1.00  8.14    -0.082 A 
ATOM   2101  CE2 PHE A 144       6.764  51.838  -8.524  1.00  8.31    -0.082 A 
ATOM   2102  CZ  PHE A 144       6.005  50.751  -8.173  1.00  8.37    -0.083 A 
ATOM   2103  H   PHE A 144      10.383  49.376  -4.982  0.68  8.87     0.163 HD
ATOM   2104  HA  PHE A 144      10.911  50.577  -7.371  1.00  9.15     0.088 H 
ATOM   2105  HB2 PHE A 144       9.487  51.567  -5.126  1.00  9.28     0.043 H 
ATOM   2106  HB3 PHE A 144       9.920  52.500  -6.335  1.00  9.28     0.043 H 
ATOM   2107  HD1 PHE A 144       7.841  49.625  -5.741  1.00  9.63     0.084 H 
ATOM   2108  HD2 PHE A 144       8.472  52.830  -8.072  1.00  9.97     0.084 H 
ATOM   2109  HE1 PHE A 144       5.861  49.191  -6.892  1.00  9.77     0.083 H 
ATOM   2110  HE2 PHE A 144       6.495  52.393  -9.220  1.00  9.97     0.083 H 
ATOM   2111  HZ  PHE A 144       5.209  50.582  -8.625  1.00 10.05     0.083 H 
ATOM   2112  N   VAL A 145      13.183  51.077  -6.561  1.00  7.73    -0.346 N 
ATOM   2113  CA  VAL A 145      14.538  51.256  -6.080  1.00  8.17     0.092 C 
ATOM   2114  C   VAL A 145      14.976  52.680  -6.337  1.00  7.93     0.241 C 
ATOM   2115  O   VAL A 145      15.022  53.117  -7.486  1.00  9.72    -0.271 OA
ATOM   2116  CB  VAL A 145      15.497  50.251  -6.737  1.00 10.53    -0.033 C 
ATOM   2117  CG1 VAL A 145      16.886  50.446  -6.218  1.00 11.95    -0.071 C 
ATOM   2118  CG2 VAL A 145      15.027  48.810  -6.517  1.00 11.82    -0.071 C 
ATOM   2119  H   VAL A 145      13.144  50.966  -7.413  1.00  9.27     0.163 HD
ATOM   2120  HA  VAL A 145      14.556  51.105  -5.122  1.00  9.81     0.088 H 
ATOM   2121  HB  VAL A 145      15.512  50.414  -7.693  1.00 12.63     0.042 H 
ATOM   2122 1HG1 VAL A 145      16.887  50.309  -5.258  1.00 14.34     0.028 H 
ATOM   2123 2HG1 VAL A 145      17.475  49.803  -6.644  1.00 14.34     0.028 H 
ATOM   2124 3HG1 VAL A 145      17.177  51.348  -6.425  1.00 14.34     0.028 H 
ATOM   2125 1HG2 VAL A 145      14.145  48.702  -6.908  1.00 14.19     0.028 H 
ATOM   2126 2HG2 VAL A 145      15.654  48.205  -6.944  1.00 14.19     0.028 H 
ATOM   2127 3HG2 VAL A 145      14.991  48.631  -5.565  1.00 14.19     0.028 H 
ATOM   2128  N   TRP A 146      15.322  53.398  -5.270  1.00  7.61    -0.346 N 
ATOM   2129  CA  TRP A 146      15.650  54.816  -5.351  1.00  7.85     0.093 C 
ATOM   2130  C   TRP A 146      17.132  54.999  -5.049  1.00  7.63     0.241 C 
ATOM   2131  O   TRP A 146      17.594  54.726  -3.926  1.00  7.99    -0.271 OA
ATOM   2132  CB  TRP A 146      14.787  55.591  -4.366  1.00  7.75    -0.012 C 
ATOM   2133  CG  TRP A 146      13.332  55.360  -4.530  1.00  7.41    -0.028 A 
ATOM   2134  CD1 TRP A 146      12.547  54.573  -3.747  1.00  7.96    -0.015 A 
ATOM   2135  CD2 TRP A 146      12.483  55.875  -5.549  1.00  7.73    -0.002 A 
ATOM   2136  NE1 TRP A 146      11.259  54.593  -4.192  1.00  8.14    -0.365 N 
ATOM   2137  CE2 TRP A 146      11.179  55.380  -5.304  1.00  7.44     0.042 A 
ATOM   2138  CE3 TRP A 146      12.686  56.710  -6.646  1.00  8.58    -0.070 A 
ATOM   2139  CZ2 TRP A 146      10.091  55.695  -6.101  1.00  8.31    -0.056 A 
ATOM   2140  CZ3 TRP A 146      11.605  57.024  -7.432  1.00  9.43    -0.082 A 
ATOM   2141  CH2 TRP A 146      10.328  56.522  -7.170  1.00  9.26    -0.081 A 
ATOM   2142  H   TRP A 146      15.375  53.079  -4.474  1.00  9.13     0.163 HD
ATOM   2143  HA  TRP A 146      15.472  55.143  -6.247  1.00  9.42     0.088 H 
ATOM   2144  HB2 TRP A 146      15.029  55.327  -3.465  1.00  9.30     0.044 H 
ATOM   2145  HB3 TRP A 146      14.951  56.539  -4.486  1.00  9.30     0.044 H 
ATOM   2146  HD1 TRP A 146      12.842  54.111  -2.996  1.00  9.55     0.112 H 
ATOM   2147  HE1 TRP A 146      10.601  54.170  -3.834  1.00  9.77     0.165 HD
ATOM   2148  HE3 TRP A 146      13.528  57.060  -6.829  1.00 10.29     0.084 H 
ATOM   2149  HZ2 TRP A 146       9.244  55.354  -5.926  1.00  9.97     0.086 H 
ATOM   2150  HZ3 TRP A 146      11.728  57.585  -8.164  1.00 11.31     0.083 H 
ATOM   2151  HH2 TRP A 146       9.624  56.755  -7.731  1.00 11.11     0.083 H 
ATOM   2152  N   ASN A 147      17.882  55.454  -6.042  1.00  7.88    -0.346 N 
ATOM   2153  CA  ASN A 147      19.306  55.727  -5.907  1.00  8.44     0.097 C 
ATOM   2154  C   ASN A 147      19.448  57.189  -5.582  1.00  7.87     0.241 C 
ATOM   2155  O   ASN A 147      19.056  58.035  -6.379  1.00  9.56    -0.271 OA
ATOM   2156  CB  ASN A 147      19.982  55.375  -7.227  1.00  9.89     0.036 C 
ATOM   2157  CG  ASN A 147      19.750  53.925  -7.587  1.00 12.76     0.217 C 
ATOM   2158  OD1 ASN A 147      20.174  53.055  -6.880  1.00 13.77    -0.274 OA
ATOM   2159  ND2 ASN A 147      19.010  53.667  -8.651  1.00 15.43    -0.370 N 
ATOM   2160  H   ASN A 147      17.579  55.618  -6.830  1.00  9.46     0.163 HD
ATOM   2161  HA  ASN A 147      19.690  55.196  -5.192  1.00 10.13     0.088 H 
ATOM   2162  HB2 ASN A 147      19.615  55.928  -7.934  1.00 11.86     0.051 H 
ATOM   2163  HB3 ASN A 147      20.938  55.521  -7.147  1.00 11.86     0.051 H 
ATOM   2164 1HD2 ASN A 147      18.679  54.314  -9.111  1.00 18.52     0.159 HD
ATOM   2165 2HD2 ASN A 147      18.859  52.853  -8.882  1.00 18.52     0.159 HD
ATOM   2166  N   ILE A 148      19.966  57.494  -4.407  1.00  7.90    -0.346 N 
ATOM   2167  CA  ILE A 148      19.988  58.848  -3.870  1.00  8.32     0.092 C 
ATOM   2168  C   ILE A 148      21.382  59.430  -4.018  1.00  8.14     0.241 C 
ATOM   2169  O   ILE A 148      22.348  58.879  -3.498  1.00  8.63    -0.271 OA
ATOM   2170  CB  ILE A 148      19.601  58.872  -2.366  1.00  8.38    -0.030 C 
ATOM   2171  CG1 ILE A 148      18.385  57.986  -2.047  1.00  8.79    -0.063 C 
ATOM   2172  CG2 ILE A 148      19.386  60.310  -1.924  1.00  9.39    -0.071 C 
ATOM   2173  CD1 ILE A 148      17.145  58.296  -2.800  1.00  9.67    -0.076 C 
ATOM   2174  H   ILE A 148      20.324  56.915  -3.882  1.00  9.48     0.163 HD
ATOM   2175  HA  ILE A 148      19.364  59.405  -4.361  1.00  9.98     0.088 H 
ATOM   2176  HB  ILE A 148      20.355  58.523  -1.865  1.00 10.06     0.043 H 
ATOM   2177 2HG1 ILE A 148      18.619  57.065  -2.239  1.00 10.55     0.033 H 
ATOM   2178 3HG1 ILE A 148      18.181  58.077  -1.103  1.00 10.55     0.033 H 
ATOM   2179 1HG2 ILE A 148      18.672  60.699  -2.453  1.00 11.27     0.028 H 
ATOM   2180 2HG2 ILE A 148      19.145  60.319  -0.985  1.00 11.27     0.028 H 
ATOM   2181 3HG2 ILE A 148      20.207  60.808  -2.060  1.00 11.27     0.028 H 
ATOM   2182 1HD1 ILE A 148      17.319  58.194  -3.749  1.00 11.60     0.027 H 
ATOM   2183 2HD1 ILE A 148      16.447  57.682  -2.523  1.00 11.60     0.027 H 
ATOM   2184 3HD1 ILE A 148      16.879  59.209  -2.608  1.00 11.60     0.027 H 
ATOM   2185  N   TYR A 149      21.459  60.553  -4.730  1.00  8.35    -0.346 N 
ATOM   2186  CA  TYR A 149      22.718  61.263  -5.004  1.00  8.91     0.093 C 
ATOM   2187  C   TYR A 149      22.723  62.631  -4.357  1.00  9.38     0.241 C 
ATOM   2188  O   TYR A 149      21.713  63.328  -4.334  1.00 10.28    -0.271 OA
ATOM   2189  CB  TYR A 149      22.870  61.454  -6.520  1.00  9.75    -0.014 C 
ATOM   2190  CG  TYR A 149      23.100  60.185  -7.256  1.00  9.61    -0.056 A 
ATOM   2191  CD1 TYR A 149      22.037  59.405  -7.690  1.00 10.08    -0.074 A 
ATOM   2192  CD2 TYR A 149      24.381  59.714  -7.472  1.00 10.57    -0.074 A 
ATOM   2193  CE1 TYR A 149      22.256  58.205  -8.360  1.00 10.95    -0.051 A 
ATOM   2194  CE2 TYR A 149      24.609  58.529  -8.139  1.00 11.68    -0.051 A 
ATOM   2195  CZ  TYR A 149      23.537  57.769  -8.563  1.00 11.77     0.065 A 
ATOM   2196  OH  TYR A 149      23.739  56.576  -9.215  1.00 14.59    -0.361 OA
ATOM   2197  H   TYR A 149      20.774  60.939  -5.078  1.00 10.02     0.163 HD
ATOM   2198  HA  TYR A 149      23.470  60.750  -4.670  1.00 10.69     0.088 H 
ATOM   2199  HB2 TYR A 149      22.060  61.858  -6.869  1.00 11.70     0.043 H 
ATOM   2200  HB3 TYR A 149      23.627  62.037  -6.688  1.00 11.70     0.043 H 
ATOM   2201  HD1 TYR A 149      21.166  59.697  -7.546  1.00 12.10     0.084 H 
ATOM   2202  HD2 TYR A 149      25.106  60.220  -7.182  1.00 12.68     0.084 H 
ATOM   2203  HE1 TYR A 149      21.536  57.692  -8.649  1.00 13.14     0.087 H 
ATOM   2204  HE2 TYR A 149      25.479  58.230  -8.277  1.00 14.02     0.087 H 
ATOM   2205  HH  TYR A 149      24.561  56.418  -9.279  1.00 17.50     0.217 HD
ATOM   2206  N   ALA A 150      23.881  63.025  -3.857  1.00  9.22    -0.346 N 
ATOM   2207  CA  ALA A 150      24.067  64.350  -3.313  1.00  9.35     0.086 C 
ATOM   2208  C   ALA A 150      24.227  65.361  -4.434  1.00 10.40     0.240 C 
ATOM   2209  O   ALA A 150      25.012  65.145  -5.346  1.00 12.20    -0.271 OA
ATOM   2210  CB  ALA A 150      25.336  64.373  -2.481  1.00 10.87    -0.049 C 
ATOM   2211  H   ALA A 150      24.585  62.533  -3.822  1.00 11.07     0.163 HD
ATOM   2212  HA  ALA A 150      23.312  64.599  -2.758  1.00 11.22     0.086 H 
ATOM   2213  HB1 ALA A 150      26.088  64.140  -3.048  1.00 13.04     0.030 H 
ATOM   2214  HB2 ALA A 150      25.458  65.264  -2.117  1.00 13.04     0.030 H 
ATOM   2215  HB3 ALA A 150      25.252  63.729  -1.761  1.00 13.04     0.030 H 
ATOM   2216  N   ASN A 151      23.530  66.488  -4.362  1.00 10.94    -0.346 N 
ATOM   2217  CA  ASN A 151      23.730  67.553  -5.336  1.00 13.58     0.097 C 
ATOM   2218  C   ASN A 151      24.894  68.451  -5.028  1.00 14.00     0.241 C 
ATOM   2219  O   ASN A 151      25.254  69.254  -5.867  1.00 18.03    -0.271 OA
ATOM   2220  CB  ASN A 151      22.519  68.480  -5.401  1.00 16.67     0.036 C 
ATOM   2221  CG  ASN A 151      21.517  68.049  -6.383  1.00 19.52     0.217 C 
ATOM   2222  OD1 ASN A 151      21.826  67.307  -7.311  1.00 21.25    -0.274 OA
ATOM   2223  ND2 ASN A 151      20.286  68.468  -6.171  1.00 20.32    -0.370 N 
ATOM   2224  H   ASN A 151      22.938  66.661  -3.763  1.00 13.13     0.163 HD
ATOM   2225  HA  ASN A 151      23.866  67.165  -6.214  1.00 16.30     0.088 H 
ATOM   2226  HB2 ASN A 151      22.092  68.503  -4.530  1.00 20.01     0.051 H 
ATOM   2227  HB3 ASN A 151      22.816  69.369  -5.648  1.00 20.01     0.051 H 
ATOM   2228 1HD2 ASN A 151      20.111  68.963  -5.490  1.00 24.39     0.159 HD
ATOM   2229 2HD2 ASN A 151      19.657  68.247  -6.715  1.00 24.39     0.159 HD
ATOM   2230  N   ASN A 152      25.431  68.400  -3.822  1.00 11.11    -0.346 N 
ATOM   2231  CA  ASN A 152      26.451  69.341  -3.392  1.00 10.84     0.097 C 
ATOM   2232  C   ASN A 152      27.324  68.677  -2.333  1.00 10.63     0.241 C 
ATOM   2233  O   ASN A 152      26.921  67.687  -1.707  1.00 10.91    -0.271 OA
ATOM   2234  CB  ASN A 152      25.800  70.625  -2.848  1.00 11.49     0.036 C 
ATOM   2235  CG  ASN A 152      24.859  70.360  -1.669  1.00 12.25     0.217 C 
ATOM   2236  OD1 ASN A 152      23.703  69.977  -1.853  1.00 14.57    -0.274 OA
ATOM   2237  ND2 ASN A 152      25.363  70.571  -0.449  1.00 11.97    -0.370 N 
ATOM   2238  H   ASN A 152      25.220  67.820  -3.224  1.00 13.33     0.163 HD
ATOM   2239  HA  ASN A 152      27.011  69.578  -4.147  1.00 13.00     0.088 H 
ATOM   2240  HB2 ASN A 152      26.497  71.228  -2.546  1.00 13.78     0.051 H 
ATOM   2241  HB3 ASN A 152      25.284  71.042  -3.556  1.00 13.78     0.051 H 
ATOM   2242 1HD2 ASN A 152      26.175  70.840  -0.359  1.00 14.36     0.159 HD
ATOM   2243 2HD2 ASN A 152      24.876  70.437   0.247  1.00 14.36     0.159 HD
ATOM   2244  N   ASP A 153      28.508  69.245  -2.146  1.00 10.66    -0.345 N 
ATOM   2245  CA  ASP A 153      29.401  68.843  -1.084  1.00 10.70     0.098 C 
ATOM   2246  C   ASP A 153      28.776  69.148   0.287  1.00 10.05     0.241 C 
ATOM   2247  O   ASP A 153      28.120  70.186   0.464  1.00 10.17    -0.271 OA
ATOM   2248  CB  ASP A 153      30.694  69.656  -1.131  1.00 12.16     0.043 C 
ATOM   2249  CG  ASP A 153      31.638  69.313  -2.267  1.00 13.91     0.175 C 
ATOM   2250  OD1 ASP A 153      31.532  68.283  -2.930  1.00 13.89    -0.648 OA
ATOM   2251  OD2 ASP A 153      32.570  70.129  -2.472  1.00 18.77    -0.648 OA
ATOM   2252  H   ASP A 153      28.819  69.880  -2.636  1.00 12.79     0.163 HD
ATOM   2253  HA  ASP A 153      29.606  67.897  -1.147  1.00 12.84     0.088 H 
ATOM   2254  HB2 ASP A 153      30.464  70.594  -1.217  1.00 14.59     0.052 H 
ATOM   2255  HB3 ASP A 153      31.175  69.516  -0.300  1.00 14.59     0.052 H 
ATOM   2256  N   VAL A 154      29.099  68.304   1.254  1.00  9.27    -0.346 N 
ATOM   2257  CA  VAL A 154      28.786  68.547   2.665  1.00  9.00     0.092 C 
ATOM   2258  C   VAL A 154      30.117  68.554   3.415  1.00  8.47     0.241 C 
ATOM   2259  O   VAL A 154      30.895  67.600   3.292  1.00  9.18    -0.271 OA
ATOM   2260  CB  VAL A 154      27.845  67.488   3.231  1.00  9.77    -0.033 C 
ATOM   2261  CG1 VAL A 154      27.583  67.751   4.711  1.00 10.80    -0.071 C 
ATOM   2262  CG2 VAL A 154      26.546  67.483   2.447  1.00 10.63    -0.071 C 
ATOM   2263  H   VAL A 154      29.511  67.561   1.120  1.00 11.12     0.163 HD
ATOM   2264  HA  VAL A 154      28.369  69.418   2.762  1.00 10.80     0.088 H 
ATOM   2265  HB  VAL A 154      28.257  66.614   3.145  1.00 11.73     0.042 H 
ATOM   2266 1HG1 VAL A 154      27.176  68.627   4.808  1.00 12.96     0.028 H 
ATOM   2267 2HG1 VAL A 154      26.984  67.068   5.051  1.00 12.96     0.028 H 
ATOM   2268 3HG1 VAL A 154      28.425  67.722   5.191  1.00 12.96     0.028 H 
ATOM   2269 1HG2 VAL A 154      26.739  67.283   1.518  1.00 12.76     0.028 H 
ATOM   2270 2HG2 VAL A 154      25.958  66.806   2.816  1.00 12.76     0.028 H 
ATOM   2271 3HG2 VAL A 154      26.132  68.357   2.519  1.00 12.76     0.028 H 
ATOM   2272  N   VAL A 155      30.341  69.606   4.190  1.00  8.04    -0.346 N 
ATOM   2273  CA  VAL A 155      31.534  69.801   4.971  1.00  8.64     0.092 C 
ATOM   2274  C   VAL A 155      31.230  69.627   6.452  1.00  8.71     0.241 C 
ATOM   2275  O   VAL A 155      30.224  70.133   6.952  1.00  9.32    -0.271 OA
ATOM   2276  CB  VAL A 155      32.115  71.197   4.677  1.00  9.51    -0.033 C 
ATOM   2277  CG1 VAL A 155      33.181  71.590   5.684  1.00 11.58    -0.071 C 
ATOM   2278  CG2 VAL A 155      32.640  71.259   3.271  1.00 10.37    -0.071 C 
ATOM   2279  H   VAL A 155      29.779  70.250   4.278  1.00  9.65     0.163 HD
ATOM   2280  HA  VAL A 155      32.195  69.138   4.717  1.00 10.37     0.088 H 
ATOM   2281  HB  VAL A 155      31.398  71.847   4.747  1.00 11.41     0.042 H 
ATOM   2282 1HG1 VAL A 155      33.903  70.942   5.648  1.00 13.89     0.028 H 
ATOM   2283 2HG1 VAL A 155      33.517  72.472   5.460  1.00 13.89     0.028 H 
ATOM   2284 3HG1 VAL A 155      32.789  71.600   6.571  1.00 13.89     0.028 H 
ATOM   2285 1HG2 VAL A 155      31.913  71.078   2.655  1.00 12.44     0.028 H 
ATOM   2286 2HG2 VAL A 155      33.001  72.144   3.108  1.00 12.44     0.028 H 
ATOM   2287 3HG2 VAL A 155      33.338  70.593   3.166  1.00 12.44     0.028 H 
ATOM   2288  N   VAL A 156      32.131  68.928   7.132  1.00  8.66    -0.346 N 
ATOM   2289  CA  VAL A 156      32.093  68.771   8.588  1.00  9.10     0.092 C 
ATOM   2290  C   VAL A 156      33.265  69.588   9.142  1.00  9.58     0.243 C 
ATOM   2291  O   VAL A 156      34.426  69.245   8.918  1.00 11.05    -0.271 OA
ATOM   2292  CB  VAL A 156      32.205  67.299   8.999  1.00 10.59    -0.033 C 
ATOM   2293  CG1 VAL A 156      32.225  67.185  10.522  1.00 11.61    -0.071 C 
ATOM   2294  CG2 VAL A 156      31.036  66.489   8.435  1.00 10.85    -0.071 C 
ATOM   2295  H   VAL A 156      32.795  68.523   6.765  1.00 10.39     0.163 HD
ATOM   2296  HA  VAL A 156      31.264  69.133   8.938  1.00 10.92     0.088 H 
ATOM   2297  HB  VAL A 156      33.031  66.929   8.652  1.00 12.70     0.042 H 
ATOM   2298 1HG1 VAL A 156      31.404  67.559  10.877  1.00 13.93     0.028 H 
ATOM   2299 2HG1 VAL A 156      32.296  66.249  10.767  1.00 13.93     0.028 H 
ATOM   2300 3HG1 VAL A 156      32.989  67.676  10.864  1.00 13.93     0.028 H 
ATOM   2301 1HG2 VAL A 156      31.048  66.550   7.467  1.00 13.02     0.028 H 
ATOM   2302 2HG2 VAL A 156      31.132  65.563   8.710  1.00 13.02     0.028 H 
ATOM   2303 3HG2 VAL A 156      30.205  66.852   8.779  1.00 13.02     0.028 H 
ATOM   2304  N   PRO A 157      32.984  70.673   9.859  1.00  9.62    -0.337 N 
ATOM   2305  CA  PRO A 157      34.081  71.517  10.351  1.00 10.16     0.091 C 
ATOM   2306  C   PRO A 157      34.938  70.796  11.351  1.00 11.60     0.241 C 
ATOM   2307  O   PRO A 157      34.507  69.890  12.057  1.00 13.52    -0.271 OA
ATOM   2308  CB  PRO A 157      33.362  72.672  11.020  1.00 10.99    -0.036 C 
ATOM   2309  CG  PRO A 157      32.058  72.774  10.295  1.00 11.17    -0.048 C 
ATOM   2310  CD  PRO A 157      31.677  71.315  10.068  1.00 10.48    -0.001 C 
ATOM   2311  HA  PRO A 157      34.625  71.844   9.618  1.00 12.19     0.087 H 
ATOM   2312  HB2 PRO A 157      33.219  72.470  11.958  1.00 13.19     0.036 H 
ATOM   2313  HB3 PRO A 157      33.879  73.486  10.916  1.00 13.19     0.036 H 
ATOM   2314  HG2 PRO A 157      31.402  73.224  10.851  1.00 13.40     0.035 H 
ATOM   2315  HG3 PRO A 157      32.181  73.238   9.452  1.00 13.40     0.035 H 
ATOM   2316  HD2 PRO A 157      31.241  70.950  10.854  1.00 12.58     0.064 H 
ATOM   2317  HD3 PRO A 157      31.123  71.226   9.277  1.00 12.58     0.064 H 
ATOM   2318  N   THR A 158      36.177  71.212  11.431  1.00 13.37    -0.346 N 
ATOM   2319  CA  THR A 158      37.009  70.783  12.543  1.00 18.62     0.087 C 
ATOM   2320  C   THR A 158      36.542  71.467  13.841  1.00 21.51     0.112 C 
ATOM   2321  HC  THR A 158      35.881  72.349  13.800  1.00  0.00     0.146 H 
ATOM   2322  O   THR A 158      36.918  71.014  14.936  1.00 25.93    -0.305 OA
ATOM   2323  CB  THR A 158      38.492  71.060  12.284  1.00 23.84     0.058 C 
ATOM   2324  OG1 THR A 158      38.683  72.458  12.154  1.00 26.63    -0.393 OA
ATOM   2325  CG2 THR A 158      38.940  70.389  11.000  1.00 24.80    -0.050 C 
ATOM   2326  H   THR A 158      36.564  71.736  10.869  1.00 16.05     0.163 HD
ATOM   2327  HA  THR A 158      36.904  69.826  12.658  1.00 22.35     0.087 H 
ATOM   2328  HB  THR A 158      39.026  70.721  13.020  1.00 28.60     0.086 H 
ATOM   2329  HG1 THR A 158      39.494  72.625  12.011  1.00 31.95     0.210 HD
ATOM   2330 1HG2 THR A 158      38.424  70.728  10.252  1.00 29.76     0.031 H 
ATOM   2331 2HG2 THR A 158      39.880  70.568  10.842  1.00 29.76     0.031 H 
ATOM   2332 3HG2 THR A 158      38.809  69.430  11.064  1.00 29.76     0.031 H 
ATOM   2333  HO1 CWX A1159      -3.765  47.111 -10.519  0.46 10.15     0.212 HD
ATOM   2334  O1  CWX A1159      -2.952  47.083 -10.341  0.46  8.82    -0.369 OA
ATOM   2335  C1  CWX A1159      -2.191  48.162 -10.146  0.46  5.92     0.156 C 
ATOM   2336  O5  CWX A1159      -2.711  49.155  -9.283  0.46  6.81    -0.349 OA
ATOM   2337  C5  CWX A1159      -2.957  48.609  -7.947  0.46  7.07     0.089 C 
ATOM   2338  C6  CWX A1159      -3.421  49.748  -7.115  0.46  7.46     0.043 C 
ATOM   2339  O6  CWX A1159      -2.441  50.764  -7.026  0.46  7.11    -0.398 OA
ATOM   2340  C4  CWX A1159      -1.699  48.007  -7.397  0.46  7.50     0.090 C 
ATOM   2341  O4  CWX A1159      -1.975  47.372  -6.151  0.46  7.32    -0.390 OA
ATOM   2342  C3  CWX A1159      -1.168  46.998  -8.358  0.46  7.16     0.092 C 
ATOM   2343  O3  CWX A1159       0.066  46.480  -7.835  0.46  7.99    -0.390 OA
ATOM   2344  C2  CWX A1159      -0.937  47.622  -9.717  0.46  6.58     0.110 C 
ATOM   2345  O2  CWX A1159       0.043  48.658  -9.646  0.46  7.68    -0.388 OA
ATOM   2346  HO3 CWX A1159       0.712  47.053  -7.988  0.46  9.59     0.210 HD
ATOM   2347  H2  CWX A1159      -0.642  46.935 -10.347  0.46  7.89     0.094 H 
ATOM   2348  H1  CWX A1159      -2.050  48.577 -11.011  0.46  7.10     0.133 H 
ATOM   2349  H5  CWX A1159      -3.658  47.926  -7.992  0.46  8.49     0.090 H 
ATOM   2350  H61 CWX A1159      -3.628  49.421  -6.209  0.46  8.95     0.078 H 
ATOM   2351  H62 CWX A1159      -4.225  50.119  -7.508  0.46  8.95     0.078 H 
ATOM   2352  H4  CWX A1159      -1.019  48.727  -7.261  0.46  9.00     0.091 H 
ATOM   2353  HO6 CWX A1159      -1.907  50.597  -6.352  0.46  8.54     0.209 HD
ATOM   2354  HO4 CWX A1159      -2.775  47.062  -6.158  0.46  8.79     0.210 HD
ATOM   2355  H3  CWX A1159      -1.827  46.250  -8.447  0.46  8.59     0.091 H 
ATOM   2356  HO2 CWX A1159       0.408  48.670  -8.827  0.46  9.21     0.210 HD
TER    2357      CWX A1159 
