# Supplementary material for: Computational Pipeline for Accelerating the Design of Glycomimetics
Source: J Chem Inf Model. 2025 Nov 27;65(24):13374–85. doi: 10.1021/acs.jcim.5c02282 (PMC12728930; doi:10.1021/acs.jcim.5c02282)
Supplement: Supplementary file 2 [file ci5c02282_si_002.zip › gm_supp/Test/FimH/4css/moieties/O1_R.pdbqt]

MODEL 0
REMARK FAKE_HEAD_ATOM=C1_O1
REMARK REAL_HEAD_ATOM=CAB_CAC
REMARK DUMMY_ATOM=C1_H11_H12_H13_O1
REMARK TORSION=CAJ_CAK_SAN_NAQ
REMARK TORSION=CAK_SAN_NAQ_CAR
ATOM      1  CAR CWX A1159     -13.008  48.582 -14.428  0.46 34.52    -0.011 C 
ATOM      2  NAQ CWX A1159     -13.522  48.094 -13.192  0.46 34.06    -0.320 N 
ATOM      3  SAN CWX A1159     -12.951  46.668 -12.539  0.46 32.93     0.258 S 
ATOM      4  OAO CWX A1159     -13.132  45.567 -13.475  0.46 33.89    -0.201 OA
ATOM      5  OAP CWX A1159     -13.630  46.393 -11.304  0.46 33.77    -0.201 OA
ATOM      6  CAK CWX A1159     -11.240  46.823 -12.182  0.46 28.47     0.079 A 
ATOM      7  CAJ CWX A1159     -10.629  48.049 -12.105  0.46 26.12    -0.059 A 
ATOM      8  CAI CWX A1159      -9.262  48.130 -11.814  0.46 23.27    -0.071 A 
ATOM      9  CAL CWX A1159     -10.503  45.663 -11.949  0.46 26.33    -0.059 A 
ATOM     10  CAM CWX A1159      -9.160  45.745 -11.654  0.46 23.66    -0.071 A 
ATOM     11  CAH CWX A1159      -8.514  46.972 -11.585  0.46 19.64    -0.026 A 
ATOM     12  CAE CWX A1159      -7.083  47.036 -11.269  0.46 14.09    -0.026 A 
ATOM     13  CAD CWX A1159      -6.394  48.236 -11.321  0.46 11.86    -0.070 A 
ATOM     14  CAC CWX A1159      -5.031  48.300 -10.993  0.46 10.13    -0.050 A 
ATOM     15  CAF CWX A1159      -6.392  45.873 -10.908  0.46 11.82    -0.070 A 
ATOM     16  CAG CWX A1159      -5.017  45.923 -10.605  0.46 10.11    -0.050 A 
ATOM     17  CAB CWX A1159      -4.357  47.131 -10.648  0.46 10.15     0.068 A 
ATOM     18  O1  CWX A1159      -2.952  47.083 -10.341  0.46  8.82    -0.356 OA
ATOM     19  C1  CWX A1159      -2.191  48.162 -10.146  0.46  5.92     0.010 C 
ATOM     20  H11 CWX A1159      -1.102  48.125  -9.908  1.00  0.00     0.066 H 
ATOM     21  H12 CWX A1159      -2.680  48.766  -9.346  1.00  0.00     0.066 H 
ATOM     22  H13 CWX A1159      -2.307  48.810 -11.046  1.00  0.00     0.066 H 
ATOM     23  H21 CWX A1159     -13.462  49.440 -14.662  0.46 41.42     0.057 H 
ATOM     24  H22 CWX A1159     -13.174  47.923 -15.133  0.46 41.42     0.057 H 
ATOM     25  H31 CWX A1159      -6.867  45.015 -10.877  0.46 14.19     0.085 H 
ATOM     26  H32 CWX A1159      -4.526  45.090 -10.353  0.46 12.13     0.087 H 
ATOM     27  HAR CWX A1159     -12.055  48.732 -14.344  0.46 41.42     0.057 H 
ATOM     28  HAQ CWX A1159     -14.162  48.560 -12.759  0.46 40.87     0.171 HD
ATOM     29  HAJ CWX A1159     -11.144  48.864 -12.267  0.46 31.34     0.085 H 
ATOM     30  HAL CWX A1159     -10.934  44.799 -11.995  0.46 31.60     0.085 H 
ATOM     31  HAI CWX A1159      -8.835  48.990 -11.766  0.46 27.92     0.084 H 
ATOM     32  HAM CWX A1159      -8.643  44.910 -11.496  0.46 28.40     0.084 H 
ATOM     33  HAD CWX A1159      -6.871  49.054 -11.556  0.46 14.23     0.085 H 
ATOM     34  HAC CWX A1159      -4.540  49.171 -11.042  0.46 12.16     0.087 H 
TER      35      CWX A1159 
ENDMDL
