# Supplementary material for: Computational Pipeline for Accelerating the Design of Glycomimetics
Source: J Chem Inf Model. 2025 Nov 27;65(24):13374–85. doi: 10.1021/acs.jcim.5c02282 (PMC12728930; doi:10.1021/acs.jcim.5c02282)
Supplement: Supplementary file 2 [file ci5c02282_si_002.zip › gm_supp/Test/FimH/4css/output/natural_ligand.pdb]

TITLE     Generated by GMML                                                     
ATOM      1 HO1  CWX A1159      -3.765  47.111 -10.519                       H  
ATOM      2 O1   CWX A1159      -2.952  47.083 -10.341                       O  
ATOM      3 C1   CWX A1159      -2.191  48.162 -10.146                       C  
ATOM      4 O5   CWX A1159      -2.711  49.155  -9.283                       O  
ATOM      5 C5   CWX A1159      -2.957  48.609  -7.947                       C  
ATOM      6 C6   CWX A1159      -3.421  49.748  -7.115                       C  
ATOM      7 O6   CWX A1159      -2.441  50.764  -7.026                       O  
ATOM      8 C4   CWX A1159      -1.699  48.007  -7.397                       C  
ATOM      9 O4   CWX A1159      -1.975  47.372  -6.151                       O  
ATOM     10 C3   CWX A1159      -1.168  46.998  -8.358                       C  
ATOM     11 O3   CWX A1159       0.066  46.480  -7.835                       O  
ATOM     12 C2   CWX A1159      -0.937  47.622  -9.717                       C  
ATOM     13 O2   CWX A1159       0.043  48.658  -9.646                       O  
ATOM     14 HO3  CWX A1159       0.712  47.053  -7.988                       H  
ATOM     15 H2   CWX A1159      -0.642  46.935 -10.347                       H  
ATOM     16 H1   CWX A1159      -2.050  48.577 -11.011                       H  
ATOM     17 H5   CWX A1159      -3.658  47.926  -7.992                       H  
ATOM     18 H61  CWX A1159      -3.628  49.421  -6.209                       H  
ATOM     19 H62  CWX A1159      -4.225  50.119  -7.508                       H  
ATOM     20 H4   CWX A1159      -1.019  48.727  -7.261                       H  
ATOM     21 HO6  CWX A1159      -1.907  50.597  -6.352                       H  
ATOM     22 HO4  CWX A1159      -2.775  47.062  -6.158                       H  
ATOM     23 H3   CWX A1159      -1.827  46.250  -8.447                       H  
ATOM     24 HO2  CWX A1159       0.408  48.670  -8.827                       H  
TER      25      CWX A1159                                                      
CONECT    1    2                                                                
CONECT    2    1    3                                                           
CONECT    3    2    4   12   16                                                 
CONECT    4    3    5                                                           
CONECT    5    4    6    8   17                                                 
CONECT    6    5    7   18   19                                                 
CONECT    7    6   21                                                           
CONECT    8    5    9   10   20                                                 
CONECT    9    8   22                                                           
CONECT   10    8   11   12   23                                                 
CONECT   11   10   14                                                           
CONECT   12    3   10   13   15                                                 
CONECT   13   12   24                                                           
CONECT   14   11                                                                
CONECT   15   12                                                                
CONECT   16    3                                                                
CONECT   17    5                                                                
CONECT   18    6                                                                
CONECT   19    6                                                                
CONECT   20    8                                                                
CONECT   21    7                                                                
CONECT   22    9                                                                
CONECT   23   10                                                                
CONECT   24   13                                                                
END                                                                             
