# Supplementary material for: Computational Pipeline for Accelerating the Design of Glycomimetics
Source: J Chem Inf Model. 2025 Nov 27;65(24):13374–85. doi: 10.1021/acs.jcim.5c02282 (PMC12728930; doi:10.1021/acs.jcim.5c02282)
Supplement: Supplementary file 2 [file ci5c02282_si_002.zip › gm_supp/Test/FimH/4css/output/O1_R_pdb2glycam.log]

OLDNAME   RENAMED   IFGLYCAM  G_TYPE    G_CHARGE  
O1        O1        YES       Oh        -0.6390   
C1        C1        YES       Cg        0.4330    
O5        O5        YES       Os        -0.5070   
C5        C5        YES       Cg        0.2760    
C6        C6        YES       Cg        0.2660    
O6        O6        YES       Oh        -0.6880   
C4        C4        YES       Cg        0.3260    
O4        O4        YES       Oh        -0.7330   
C3        C3        YES       Cg        0.2520    
O3        O3        YES       Oh        -0.6960   
C2        C2        YES       Cg        0.2450    
O2        O2        YES       Oh        -0.7170   
H1        H1        YES       H2        0.0000    
H5        H5        YES       H1        0.0000    
H61       H61       YES       H1        0.0000    
H62       H62       YES       H1        0.0000    
HO6       HO6       YES       Ho        0.4220    
H4        H4        YES       H1        0.0000    
HO4       HO4       YES       Ho        0.4380    
H3        H3        YES       H1        0.0000    
HO3       HO3       YES       Ho        0.4310    
H2        H2        YES       H1        0.0000    
HO2       HO2       YES       Ho        0.4460    
CAR       CAR       NO        NONE      0.0000    
NAQ       NAQ       NO        NONE      0.0000    
SAN       SAN       NO        NONE      0.0000    
OAO       OAO       NO        NONE      0.0000    
OAP       OAP       NO        NONE      0.0000    
CAK       CAK       NO        NONE      0.0000    
CAJ       CAJ       NO        NONE      0.0000    
CAI       CAI       NO        NONE      0.0000    
CAL       CAL       NO        NONE      0.0000    
CAM       CAM       NO        NONE      0.0000    
CAH       CAH       NO        NONE      0.0000    
CAE       CAE       NO        NONE      0.0000    
CAD       CAD       NO        NONE      0.0000    
CAC       CAC       NO        NONE      0.0000    
CAF       CAF       NO        NONE      0.0000    
CAG       CAG       NO        NONE      0.0000    
CAB       CAB       NO        NONE      0.0000    
H21       H21       NO        NONE      0.0000    
H22       H22       NO        NONE      0.0000    
H31       H31       NO        NONE      0.0000    
H32       H32       NO        NONE      0.0000    
HAR       HAR       NO        NONE      0.0000    
HAQ       HAQ       NO        NONE      0.0000    
HAJ       HAJ       NO        NONE      0.0000    
HAL       HAL       NO        NONE      0.0000    
HAI       HAI       NO        NONE      0.0000    
HAM       HAM       NO        NONE      0.0000    
HAD       HAD       NO        NONE      0.0000    
HAC       HAC       NO        NONE      0.0000    
