# Supplementary material for: Computational Pipeline for Accelerating the Design of Glycomimetics
Source: J Chem Inf Model. 2025 Nov 27;65(24):13374–85. doi: 10.1021/acs.jcim.5c02282 (PMC12728930; doi:10.1021/acs.jcim.5c02282)
Supplement: Supplementary file 2 [file ci5c02282_si_002.zip › gm_supp/Test/FimH/4css/output/O1_R_ligand.pdb]

TITLE     Generated by GMML                                                     
ATOM      1 O1   CWX A1159      -2.952  47.083 -10.341                       O  
ATOM      2 C1   CWX A1159      -2.191  48.162 -10.146                       C  
ATOM      3 O5   CWX A1159      -2.711  49.155  -9.283                       O  
ATOM      4 C5   CWX A1159      -2.957  48.609  -7.947                       C  
ATOM      5 C6   CWX A1159      -3.421  49.748  -7.115                       C  
ATOM      6 O6   CWX A1159      -2.441  50.764  -7.026                       O  
ATOM      7 C4   CWX A1159      -1.699  48.007  -7.397                       C  
ATOM      8 O4   CWX A1159      -1.975  47.372  -6.151                       O  
ATOM      9 C3   CWX A1159      -1.168  46.998  -8.358                       C  
ATOM     10 O3   CWX A1159       0.066  46.480  -7.835                       O  
ATOM     11 C2   CWX A1159      -0.937  47.622  -9.717                       C  
ATOM     12 O2   CWX A1159       0.043  48.658  -9.646                       O  
ATOM     13 H1   CWX A1159      -2.050  48.577 -11.011                       H  
ATOM     14 H5   CWX A1159      -3.658  47.926  -7.992                       H  
ATOM     15 H61  CWX A1159      -3.628  49.421  -6.209                       H  
ATOM     16 H62  CWX A1159      -4.225  50.119  -7.508                       H  
ATOM     17 HO6  CWX A1159      -1.907  50.597  -6.352                       H  
ATOM     18 H4   CWX A1159      -1.019  48.727  -7.261                       H  
ATOM     19 HO4  CWX A1159      -2.775  47.062  -6.158                       H  
ATOM     20 H3   CWX A1159      -1.827  46.250  -8.447                       H  
ATOM     21 HO3  CWX A1159       0.712  47.053  -7.988                       H  
ATOM     22 H2   CWX A1159      -0.642  46.935 -10.347                       H  
ATOM     23 HO2  CWX A1159       0.408  48.670  -8.827                       H  
ATOM     24 CAR  CWX A1159     -13.902  46.959  -9.837                       C  
ATOM     25 NAQ  CWX A1159     -13.845  47.483 -11.161                       N  
ATOM     26 SAN  CWX A1159     -12.991  46.686 -12.353                       S  
ATOM     27 OAO  CWX A1159     -13.280  47.260 -13.661                       O  
ATOM     28 OAP  CWX A1159     -13.320  45.289 -12.335                       O  
ATOM     29 CAK  CWX A1159     -11.270  46.831 -12.047                       C  
ATOM     30 CAJ  CWX A1159     -10.597  48.008 -12.260                       C  
ATOM     31 CAI  CWX A1159      -9.224  48.084 -12.000                       C  
ATOM     32 CAL  CWX A1159     -10.588  45.721 -11.553                       C  
ATOM     33 CAM  CWX A1159      -9.238  45.800 -11.289                       C  
ATOM     34 CAH  CWX A1159      -8.531  46.974 -11.510                       C  
ATOM     35 CAE  CWX A1159      -7.094  47.035 -11.222                       C  
ATOM     36 CAD  CWX A1159      -6.347  48.153 -11.554                       C  
ATOM     37 CAC  CWX A1159      -4.978  48.221 -11.254                       C  
ATOM     38 CAF  CWX A1159      -6.456  45.954 -10.601                       C  
ATOM     39 CAG  CWX A1159      -5.076  46.002 -10.323                       C  
ATOM     40 CAB  CWX A1159      -4.358  47.131 -10.648                       C  
ATOM     41 H21  CWX A1159     -14.453  47.563  -9.263                       H  
ATOM     42 H22  CWX A1159     -12.996  46.899  -9.471                       H  
ATOM     43 H31  CWX A1159      -6.973  45.153 -10.370                       H  
ATOM     44 H32  CWX A1159      -4.623  45.226  -9.885                       H  
ATOM     45 HAR  CWX A1159     -14.301  46.077  -9.857                       H  
ATOM     46 HAQ  CWX A1159     -14.274  48.253 -11.355                       H  
ATOM     47 HAJ  CWX A1159     -11.074  48.789 -12.606                       H  
ATOM     48 HAL  CWX A1159     -11.062  44.893 -11.395                       H  
ATOM     49 HAI  CWX A1159      -8.754  48.908 -12.155                       H  
ATOM     50 HAM  CWX A1159      -8.761  44.999 -10.942                       H  
ATOM     51 HAD  CWX A1159      -6.786  48.917 -11.972                       H  
ATOM     52 HAC  CWX A1159      -4.445  49.030 -11.506                       H  
TER      53      CWX A1159                                                      
CONECT    1    2   40                                                           
CONECT    2    1    3   11   13                                                 
CONECT    3    2    4                                                           
CONECT    4    3    5    7   14                                                 
CONECT    5    4    6   15   16                                                 
CONECT    6    5   17                                                           
CONECT    7    4    8    9   18                                                 
CONECT    8    7   19                                                           
CONECT    9    7   10   11   20                                                 
CONECT   10    9   21                                                           
CONECT   11    2    9   12   22                                                 
CONECT   12   11   23                                                           
CONECT   13    2                                                                
CONECT   14    4                                                                
CONECT   15    5                                                                
CONECT   16    5                                                                
CONECT   17    6                                                                
CONECT   18    7                                                                
CONECT   19    8                                                                
CONECT   20    9                                                                
CONECT   21   10                                                                
CONECT   22   11                                                                
CONECT   23   12                                                                
CONECT   24   25   41   42   45                                                 
CONECT   25   24   26   46                                                      
CONECT   26   25   27   28   29                                                 
CONECT   27   26                                                                
CONECT   28   26                                                                
CONECT   29   26   30   32                                                      
CONECT   30   29   31   47                                                      
CONECT   31   30   34   49                                                      
CONECT   32   29   33   48                                                      
CONECT   33   32   34   50                                                      
CONECT   34   31   33   35                                                      
CONECT   35   34   36   38                                                      
CONECT   36   35   37   51                                                      
CONECT   37   36   40   52                                                      
CONECT   38   35   39   43                                                      
CONECT   39   38   40   44                                                      
CONECT   40   37   39    1                                                      
CONECT   41   24                                                                
CONECT   42   24                                                                
CONECT   43   38                                                                
CONECT   44   39                                                                
CONECT   45   24                                                                
CONECT   46   25                                                                
CONECT   47   30                                                                
CONECT   48   32                                                                
CONECT   49   31                                                                
CONECT   50   33                                                                
CONECT   51   36                                                                
CONECT   52   37                                                                
END                                                                             
