# Supplementary material for: Computational Pipeline for Accelerating the Design of Glycomimetics
Source: J Chem Inf Model. 2025 Nov 27;65(24):13374–85. doi: 10.1021/acs.jcim.5c02282 (PMC12728930; doi:10.1021/acs.jcim.5c02282)
Supplement: Supplementary file 2 [file ci5c02282_si_002.zip › gm_supp/Test/FimH/4css/output/O1_R_receptor.pdb]

TITLE     Generated by GMML                                                     
ATOM      1 N    PHE A   1      -0.402  51.232  -8.715                       N  
ATOM      2 CA   PHE A   1       0.548  51.951  -7.843                       C  
ATOM      3 C    PHE A   1       1.765  52.318  -8.665                       C  
ATOM      4 O    PHE A   1       2.368  51.464  -9.296                       O  
ATOM      5 CB   PHE A   1       0.944  51.080  -6.655                       C  
ATOM      6 CG   PHE A   1       1.915  51.762  -5.740                       C  
ATOM      7 CD1  PHE A   1       3.274  51.654  -5.946                       C  
ATOM      8 CD2  PHE A   1       1.459  52.508  -4.667                       C  
ATOM      9 CE1  PHE A   1       4.180  52.278  -5.108                       C  
ATOM     10 CE2  PHE A   1       2.347  53.142  -3.825                       C  
ATOM     11 CZ   PHE A   1       3.714  53.037  -4.029                       C  
ATOM     12 N    ALA A   2       2.118  53.592  -8.615                       N  
ATOM     13 CA   ALA A   2       3.294  54.090  -9.313                       C  
ATOM     14 C    ALA A   2       3.790  55.324  -8.590                       C  
ATOM     15 O    ALA A   2       3.098  55.905  -7.757                       O  
ATOM     16 CB   ALA A   2       2.991  54.401 -10.785                       C  
ATOM     17 N    CYX A   3       5.005  55.739  -8.950                       N  
ATOM     18 CA   CYX A   3       5.698  56.810  -8.243                       C  
ATOM     19 C    CYX A   3       6.394  57.755  -9.198                       C  
ATOM     20 O    CYX A   3       6.687  57.414 -10.357                       O  
ATOM     21 CB   CYX A   3       6.769  56.219  -7.309                       C  
ATOM     22 SG   CYX A   3       6.195  55.026  -6.089                       S  
ATOM     23 N    LYS A   4       6.627  58.964  -8.719                       N  
ATOM     24 CA   LYS A   4       7.272  60.034  -9.470                       C  
ATOM     25 C    LYS A   4       8.279  60.754  -8.566                       C  
ATOM     26 O    LYS A   4       8.191  60.667  -7.337                       O  
ATOM     27 CB   LYS A   4       6.238  61.031 -10.015                       C  
ATOM     28 CG   LYS A   4       5.473  61.789  -8.915                       C  
ATOM     29 CD   LYS A   4       4.677  62.974  -9.433                       C  
ATOM     30 CE   LYS A   4       3.524  62.534 -10.260                       C  
ATOM     31 NZ   LYS A   4       2.594  63.651 -10.568                       N  
ATOM     32 N    THR A   5       9.230  61.455  -9.170                       N  
ATOM     33 CA   THR A   5      10.244  62.169  -8.431                       C  
ATOM     34 C    THR A   5      10.230  63.657  -8.690                       C  
ATOM     35 O    THR A   5       9.722  64.171  -9.695                       O  
ATOM     36 CB   THR A   5      11.662  61.689  -8.774                       C  
ATOM     37 OG1  THR A   5      12.003  62.169 -10.076                       O  
ATOM     38 CG2  THR A   5      11.795  60.183  -8.706                       C  
ATOM     39 N    ALA A   6      10.906  64.377  -7.811                       N  
ATOM     40 CA   ALA A   6      11.118  65.803  -7.958                       C  
ATOM     41 C    ALA A   6      12.109  66.137  -9.075                       C  
ATOM     42 O    ALA A   6      12.299  67.292  -9.400                       O  
ATOM     43 CB   ALA A   6      11.600  66.391  -6.636                       C  
ATOM     44 N    ASN A   7      12.746  65.152  -9.675                       N  
ATOM     45 CA   ASN A   7      13.571  65.431 -10.846                       C  
ATOM     46 C    ASN A   7      12.897  64.997 -12.125                       C  
ATOM     47 O    ASN A   7      13.554  64.796 -13.140                       O  
ATOM     48 CB   ASN A   7      14.932  64.778 -10.729                       C  
ATOM     49 CG   ASN A   7      14.832  63.298 -10.697                       C  
ATOM     50 OD1  ASN A   7      14.574  62.665 -11.729                       O  
ATOM     51 ND2  ASN A   7      14.955  62.723  -9.508                       N  
ATOM     52 N    GLY A   8      11.589  64.827 -12.076                       N  
ATOM     53 CA   GLY A   8      10.816  64.662 -13.285                       C  
ATOM     54 C    GLY A   8      10.831  63.277 -13.878                       C  
ATOM     55 O    GLY A   8      10.456  63.110 -15.009                       O  
ATOM     56 N    THR A   9      11.245  62.275 -13.134                       N  
ATOM     57 CA   THR A   9      11.262  60.902 -13.615                       C  
ATOM     58 C    THR A   9      10.223  60.107 -12.850                       C  
ATOM     59 O    THR A   9       9.597  60.585 -11.905                       O  
ATOM     60 CB   THR A   9      12.643  60.294 -13.517                       C  
ATOM     61 OG1  THR A   9      13.068  60.351 -12.153                       O  
ATOM     62 CG2  THR A   9      13.650  61.012 -14.425                       C  
ATOM     63 N    ALA A  10      10.027  58.879 -13.281                       N  
ATOM     64 CA   ALA A  10       8.942  58.042 -12.831                       C  
ATOM     65 C    ALA A  10       9.426  56.618 -12.655                       C  
ATOM     66 O    ALA A  10      10.405  56.196 -13.278                       O  
ATOM     67 CB   ALA A  10       7.810  58.054 -13.875                       C  
ATOM     68 N    ILE A  11       8.648  55.864 -11.897                       N  
ATOM     69 CA   ILE A  11       8.729  54.405 -11.922                       C  
ATOM     70 C    ILE A  11       7.275  53.921 -12.049                       C  
ATOM     71 O    ILE A  11       6.439  54.283 -11.231                       O  
ATOM     72 CB   ILE A  11       9.363  53.793 -10.669                       C  
ATOM     73 CG1  ILE A  11      10.752  54.385 -10.387                       C  
ATOM     74 CG2  ILE A  11       9.439  52.271 -10.851                       C  
ATOM     75 CD1  ILE A  11      11.409  53.820  -9.126                       C  
ATOM     76 N    PRO A  12       6.963  53.142 -13.100                       N  
ATOM     77 CA   PRO A  12       5.579  52.743 -13.358                       C  
ATOM     78 C    PRO A  12       5.149  51.562 -12.499                       C  
ATOM     79 O    PRO A  12       5.924  50.995 -11.720                       O  
ATOM     80 CB   PRO A  12       5.619  52.307 -14.833                       C  
ATOM     81 CG   PRO A  12       6.978  51.743 -14.970                       C  
ATOM     82 CD   PRO A  12       7.876  52.654 -14.148                       C  
ATOM     83 N    ILE A  13       3.893  51.177 -12.686                       N  
ATOM     84 CA   ILE A  13       3.380  49.916 -12.183                       C  
ATOM     85 C    ILE A  13       4.404  48.835 -12.390                       C  
ATOM     86 O    ILE A  13       4.983  48.699 -13.466                       O  
ATOM     87 CB   ILE A  13       2.082  49.543 -12.920                       C  
ATOM     88 CG1  ILE A  13       0.965  50.455 -12.423                       C  
ATOM     89 CG2  ILE A  13       1.764  48.044 -12.785                       C  
ATOM     90 CD1  ILE A  13      -0.362  50.230 -13.110                       C  
ATOM     91 N    GLY A  14       4.593  48.030 -11.349                       N  
ATOM     92 CA   GLY A  14       5.504  46.912 -11.410                       C  
ATOM     93 C    GLY A  14       6.888  47.202 -10.897                       C  
ATOM     94 O    GLY A  14       7.695  46.278 -10.747                       O  
ATOM     95 N    GLY A  15       7.194  48.459 -10.585                       N  
ATOM     96 CA   GLY A  15       8.492  48.791 -10.025                       C  
ATOM     97 C    GLY A  15       9.574  49.011 -11.042                       C  
ATOM     98 O    GLY A  15       9.345  49.085 -12.252                       O  
ATOM     99 N    GLY A  16      10.780  49.147 -10.528                       N  
ATOM    100 CA   GLY A  16      11.915  49.575 -11.313                       C  
ATOM    101 C    GLY A  16      12.798  50.454 -10.484                       C  
ATOM    102 O    GLY A  16      12.753  50.395  -9.263                       O  
ATOM    103 N    SER A  17      13.564  51.307 -11.137                       N  
ATOM    104 CA   SER A  17      14.464  52.180 -10.429                       C  
ATOM    105 C    SER A  17      14.411  53.593 -10.936                       C  
ATOM    106 O    SER A  17      13.933  53.885 -12.061                       O  
ATOM    107 CB   SER A  17      15.887  51.657 -10.533                       C  
ATOM    108 OG   SER A  17      16.299  51.597 -11.886                       O  
ATOM    109 N    ALA A  18      14.958  54.468 -10.114                       N  
ATOM    110 CA   ALA A  18      15.086  55.861 -10.491                       C  
ATOM    111 C    ALA A  18      16.172  56.490  -9.628                       C  
ATOM    112 O    ALA A  18      16.521  56.006  -8.547                       O  
ATOM    113 CB   ALA A  18      13.771  56.615 -10.345                       C  
ATOM    114 N    ASN A  19      16.684  57.608 -10.121                       N  
ATOM    115 CA   ASN A  19      17.649  58.448  -9.427                       C  
ATOM    116 C    ASN A  19      16.984  59.674  -8.827                       C  
ATOM    117 O    ASN A  19      16.096  60.276  -9.441                       O  
ATOM    118 CB   ASN A  19      18.755  58.863 -10.395                       C  
ATOM    119 CG   ASN A  19      19.427  57.666 -11.020                       C  
ATOM    120 OD1  ASN A  19      19.612  56.648 -10.388                       O  
ATOM    121 ND2  ASN A  19      19.777  57.780 -12.278                       N  
ATOM    122 N    VAL A  20      17.441  60.051  -7.637                       N  
ATOM    123 CA   VAL A  20      16.966  61.195  -6.901                       C  
ATOM    124 C    VAL A  20      18.174  62.021  -6.532                       C  
ATOM    125 O    VAL A  20      19.177  61.475  -6.087                       O  
ATOM    126 CB   VAL A  20      16.253  60.654  -5.613                       C  
ATOM    127 CG1  VAL A  20      15.910  61.792  -4.655                       C  
ATOM    128 CG2  VAL A  20      15.014  59.858  -6.000                       C  
ATOM    129 N    TYR A  21      18.057  63.352  -6.680                       N  
ATOM    130 CA   TYR A  21      19.153  64.289  -6.423                       C  
ATOM    131 C    TYR A  21      18.733  65.231  -5.324                       C  
ATOM    132 O    TYR A  21      17.762  65.973  -5.454                       O  
ATOM    133 CB   TYR A  21      19.459  65.052  -7.710                       C  
ATOM    134 CG   TYR A  21      19.909  64.093  -8.763                       C  
ATOM    135 CD1  TYR A  21      21.238  63.695  -8.837                       C  
ATOM    136 CD2  TYR A  21      18.997  63.508  -9.650                       C  
ATOM    137 CE1  TYR A  21      21.658  62.753  -9.753                       C  
ATOM    138 CE2  TYR A  21      19.422  62.568 -10.594                       C  
ATOM    139 CZ   TYR A  21      20.758  62.186 -10.616                       C  
ATOM    140 OH   TYR A  21      21.205  61.247 -11.525                       O  
ATOM    141 N    VAL A  22      19.471  65.224  -4.234                       N  
ATOM    142 CA   VAL A  22      19.078  65.958  -3.041                       C  
ATOM    143 C    VAL A  22      20.042  67.069  -2.722                       C  
ATOM    144 O    VAL A  22      21.248  66.873  -2.680                       O  
ATOM    145 CB   VAL A  22      18.931  65.032  -1.788                       C  
ATOM    146 CG1  VAL A  22      17.804  64.056  -1.966                       C  
ATOM    147 CG2  VAL A  22      20.215  64.288  -1.486                       C  
ATOM    148 N    ASN A  23      19.481  68.236  -2.445                       N  
ATOM    149 CA   ASN A  23      20.259  69.309  -1.883                       C  
ATOM    150 C    ASN A  23      20.458  69.049  -0.394                       C  
ATOM    151 O    ASN A  23      19.501  68.747   0.329                       O  
ATOM    152 CB   ASN A  23      19.552  70.637  -2.057                       C  
ATOM    153 CG   ASN A  23      19.457  71.067  -3.494                       C  
ATOM    154 OD1  ASN A  23      20.303  70.759  -4.321                       O  
ATOM    155 ND2  ASN A  23      18.445  71.870  -3.779                       N  
ATOM    156 N    LEU A  24      21.691  69.181   0.058                       N  
ATOM    157 CA   LEU A  24      22.064  68.857   1.431                       C  
ATOM    158 C    LEU A  24      22.607  70.104   2.111                       C  
ATOM    159 O    LEU A  24      23.252  70.930   1.470                       O  
ATOM    160 CB   LEU A  24      23.143  67.783   1.412                       C  
ATOM    161 CG   LEU A  24      22.746  66.437   0.811                       C  
ATOM    162 CD1  LEU A  24      23.949  65.529   0.686                       C  
ATOM    163 CD2  LEU A  24      21.666  65.781   1.639                       C  
ATOM    164 N    ALA A  25      22.393  70.199   3.414                       N  
ATOM    165 CA   ALA A  25      22.995  71.285   4.179                       C  
ATOM    166 C    ALA A  25      24.501  71.326   3.880                       C  
ATOM    167 O    ALA A  25      25.159  70.305   3.932                       O  
ATOM    168 CB   ALA A  25      22.785  71.061   5.652                       C  
ATOM    169 N    PRO A  26      25.084  72.518   3.633                       N  
ATOM    170 CA   PRO A  26      26.489  72.478   3.210                       C  
ATOM    171 C    PRO A  26      27.455  72.252   4.362                       C  
ATOM    172 O    PRO A  26      28.601  71.903   4.113                       O  
ATOM    173 CB   PRO A  26      26.703  73.859   2.563                       C  
ATOM    174 CG   PRO A  26      25.743  74.710   3.242                       C  
ATOM    175 CD   PRO A  26      24.509  73.855   3.430                       C  
ATOM    176 N    VAL A  27      26.988  72.470   5.586                       N  
ATOM    177 CA   VAL A  27      27.804  72.302   6.785                       C  
ATOM    178 C    VAL A  27      27.020  71.523   7.816                       C  
ATOM    179 O    VAL A  27      25.866  71.872   8.096                       O  
ATOM    180 CB   VAL A  27      28.164  73.669   7.424                       C  
ATOM    181 CG1  VAL A  27      28.989  73.485   8.695                       C  
ATOM    182 CG2  VAL A  27      28.884  74.535   6.442                       C  
ATOM    183 N    VAL A  28      27.672  70.526   8.398                       N  
ATOM    184 CA   VAL A  28      27.090  69.713   9.449                       C  
ATOM    185 C    VAL A  28      28.179  69.485  10.471                       C  
ATOM    186 O    VAL A  28      29.274  69.052  10.134                       O  
ATOM    187 CB   VAL A  28      26.588  68.380   8.893                       C  
ATOM    188 CG1  VAL A  28      25.993  67.524  10.004                       C  
ATOM    189 CG2  VAL A  28      25.577  68.627   7.783                       C  
ATOM    190 N    ASN A  29      27.874  69.788  11.726                       N  
ATOM    191 CA   ASN A  29      28.836  69.662  12.807                       C  
ATOM    192 C    ASN A  29      28.750  68.259  13.428                       C  
ATOM    193 O    ASN A  29      27.683  67.645  13.415                       O  
ATOM    194 CB   ASN A  29      28.533  70.726  13.875                       C  
ATOM    195 CG   ASN A  29      28.426  72.151  13.293                       C  
ATOM    196 OD1  ASN A  29      27.574  72.945  13.702                       O  
ATOM    197 ND2  ASN A  29      29.304  72.477  12.351                       N  
ATOM    198 N    VAL A  30      29.863  67.739  13.959                       N  
ATOM    199 CA   VAL A  30      29.787  66.616  14.866                       C  
ATOM    200 C    VAL A  30      28.745  66.920  15.947                       C  
ATOM    201 O    VAL A  30      28.607  68.060  16.411                       O  
ATOM    202 CB   VAL A  30      31.133  66.247  15.509                       C  
ATOM    203 CG1  VAL A  30      32.104  65.765  14.444                       C  
ATOM    204 CG2  VAL A  30      31.694  67.380  16.355                       C  
ATOM    205 N    GLY A  31      27.991  65.893  16.303                       N  
ATOM    206 CA   GLY A  31      26.939  66.038  17.280                       C  
ATOM    207 C    GLY A  31      25.652  66.610  16.754                       C  
ATOM    208 O    GLY A  31      24.741  66.849  17.553                       O  
ATOM    209 N    GLN A  32      25.560  66.847  15.452                       N  
ATOM    210 CA   GLN A  32      24.320  67.330  14.875                       C  
ATOM    211 C    GLN A  32      23.973  66.470  13.656                       C  
ATOM    212 O    GLN A  32      24.811  65.735  13.127                       O  
ATOM    213 CB   GLN A  32      24.419  68.835  14.561                       C  
ATOM    214 CG   GLN A  32      24.725  69.666  15.810                       C  
ATOM    215 CD   GLN A  32      24.647  71.171  15.611                       C  
ATOM    216 OE1  GLN A  32      24.863  71.686  14.528                       O  
ATOM    217 NE2  GLN A  32      24.330  71.876  16.685                       N  
ATOM    218 N    ASN A  33      22.722  66.551  13.236                       N  
ATOM    219 CA   ASN A  33      22.189  65.717  12.165                       C  
ATOM    220 C    ASN A  33      22.086  66.465  10.848                       C  
ATOM    221 O    ASN A  33      21.593  67.578  10.777                       O  
ATOM    222 CB   ASN A  33      20.800  65.212  12.514                       C  
ATOM    223 CG   ASN A  33      20.827  64.289  13.692                       C  
ATOM    224 OD1  ASN A  33      21.699  63.430  13.806                       O  
ATOM    225 ND2  ASN A  33      19.943  64.511  14.619                       N  
ATOM    226 N    LEU A  34      22.517  65.786   9.799                       N  
ATOM    227 CA   LEU A  34      22.225  66.107   8.423                       C  
ATOM    228 C    LEU A  34      20.931  65.436   8.077                       C  
ATOM    229 O    LEU A  34      20.826  64.204   8.161                       O  
ATOM    230 CB   LEU A  34      23.362  65.579   7.549                       C  
ATOM    231 CG   LEU A  34      23.185  65.765   6.044                       C  
ATOM    232 CD1  LEU A  34      23.206  67.216   5.661                       C  
ATOM    233 CD2  LEU A  34      24.227  64.990   5.275                       C  
ATOM    234 N    VAL A  35      19.932  66.215   7.675                       N  
ATOM    235 CA   VAL A  35      18.629  65.661   7.317                       C  
ATOM    236 C    VAL A  35      18.528  65.482   5.813                       C  
ATOM    237 O    VAL A  35      18.755  66.424   5.040                       O  
ATOM    238 CB   VAL A  35      17.511  66.596   7.785                       C  
ATOM    239 CG1  VAL A  35      16.150  65.960   7.523                       C  
ATOM    240 CG2  VAL A  35      17.667  66.956   9.256                       C  
ATOM    241 N    VAL A  36      18.155  64.286   5.395                       N  
ATOM    242 CA   VAL A  36      17.926  64.000   3.997                       C  
ATOM    243 C    VAL A  36      16.454  63.614   3.874                       C  
ATOM    244 O    VAL A  36      16.087  62.468   4.142                       O  
ATOM    245 CB   VAL A  36      18.833  62.880   3.496                       C  
ATOM    246 CG1  VAL A  36      18.686  62.728   1.981                       C  
ATOM    247 CG2  VAL A  36      20.282  63.118   3.873                       C  
ATOM    248 N    ASP A  37      15.599  64.562   3.524                       N  
ATOM    249 CA   ASP A  37      14.167  64.335   3.546                       C  
ATOM    250 C    ASP A  37      13.717  63.857   2.177                       C  
ATOM    251 O    ASP A  37      13.729  64.637   1.220                       O  
ATOM    252 CB   ASP A  37      13.449  65.628   3.901                       C  
ATOM    253 CG   ASP A  37      11.968  65.424   4.158                       C  
ATOM    254 OD1  ASP A  37      11.432  64.315   3.983                       O  
ATOM    255 OD2  ASP A  37      11.311  66.416   4.557                       O  
ATOM    256 N    LEU A  38      13.314  62.613   2.044                       N  
ATOM    257 CA   LEU A  38      12.867  62.115   0.762                       C  
ATOM    258 C    LEU A  38      11.402  62.398   0.498                       C  
ATOM    259 O    LEU A  38      10.924  62.178  -0.612                       O  
ATOM    260 CB   LEU A  38      13.174  60.627   0.583                       C  
ATOM    261 CG   LEU A  38      14.648  60.228   0.438                       C  
ATOM    262 CD1  LEU A  38      15.381  61.132  -0.570                       C  
ATOM    263 CD2  LEU A  38      15.394  60.159   1.741                       C  
ATOM    264 N    SER A  39      10.682  62.912   1.485                       N  
ATOM    265 CA   SER A  39       9.270  63.219   1.290                       C  
ATOM    266 C    SER A  39       9.063  64.406   0.356                       C  
ATOM    267 O    SER A  39       7.954  64.608  -0.123                       O  
ATOM    268 CB   SER A  39       8.560  63.458   2.603                       C  
ATOM    269 OG   SER A  39       8.865  64.704   3.175                       O  
ATOM    270 N    THR A  40      10.113  65.169   0.080                       N  
ATOM    271 CA   THR A  40      10.059  66.234  -0.926                       C  
ATOM    272 C    THR A  40      10.630  65.775  -2.268                       C  
ATOM    273 O    THR A  40      10.733  66.575  -3.191                       O  
ATOM    274 CB   THR A  40      10.787  67.469  -0.456                       C  
ATOM    275 OG1  THR A  40      12.113  67.075  -0.145                       O  
ATOM    276 CG2  THR A  40      10.067  68.105   0.731                       C  
ATOM    277 N    GLN A  41      10.936  64.481  -2.368                       N  
ATOM    278 CA   GLN A  41      11.583  63.912  -3.542                       C  
ATOM    279 C    GLN A  41      10.776  62.845  -4.229                       C  
ATOM    280 O    GLN A  41      10.907  62.686  -5.455                       O  
ATOM    281 CB   GLN A  41      12.948  63.337  -3.192                       C  
ATOM    282 CG   GLN A  41      13.909  64.327  -2.589                       C  
ATOM    283 CD   GLN A  41      14.431  65.305  -3.605                       C  
ATOM    284 OE1  GLN A  41      14.276  65.137  -4.814                       O  
ATOM    285 NE2  GLN A  41      15.114  66.326  -3.123                       N  
ATOM    286 N    ILE A  42      10.060  62.009  -3.478                       N  
ATOM    287 CA   ILE A  42       9.447  60.779  -3.979                       C  
ATOM    288 C    ILE A  42       7.974  60.823  -3.593                       C  
ATOM    289 O    ILE A  42       7.636  61.015  -2.418                       O  
ATOM    290 CB   ILE A  42      10.147  59.537  -3.389                       C  
ATOM    291 CG1  ILE A  42      11.611  59.476  -3.829                       C  
ATOM    292 CG2  ILE A  42       9.364  58.256  -3.748                       C  
ATOM    293 CD1  ILE A  42      12.478  58.531  -3.008                       C  
ATOM    294 N    PHE A  43       7.123  60.603  -4.588                       N  
ATOM    295 CA   PHE A  43       5.693  60.720  -4.432                       C  
ATOM    296 C    PHE A  43       5.043  59.530  -5.114                       C  
ATOM    297 O    PHE A  43       5.425  59.173  -6.218                       O  
ATOM    298 CB   PHE A  43       5.154  62.008  -5.046                       C  
ATOM    299 CG   PHE A  43       5.887  63.241  -4.587                       C  
ATOM    300 CD1  PHE A  43       7.068  63.637  -5.207                       C  
ATOM    301 CD2  PHE A  43       5.428  63.979  -3.506                       C  
ATOM    302 CE1  PHE A  43       7.756  64.727  -4.762                       C  
ATOM    303 CE2  PHE A  43       6.126  65.100  -3.067                       C  
ATOM    304 CZ   PHE A  43       7.296  65.462  -3.694                       C  
ATOM    305 N    CYX A  44       4.036  58.941  -4.498                       N  
ATOM    306 CA   CYX A  44       3.377  57.780  -5.060                       C  
ATOM    307 C    CYX A  44       1.877  57.864  -4.920                       C  
ATOM    308 O    CYX A  44       1.343  58.674  -4.171                       O  
ATOM    309 CB   CYX A  44       3.866  56.494  -4.386                       C  
ATOM    310 SG   CYX A  44       5.659  56.188  -4.362                       S  
ATOM    311 N    HIS A  45       1.173  56.993  -5.642                       N  
ATOM    312 CA   HIS A  45      -0.277  56.977  -5.567                       C  
ATOM    313 C    HIS A  45      -0.777  55.575  -5.868                       C  
ATOM    314 O    HIS A  45      -0.087  54.754  -6.463                       O  
ATOM    315 CB   HIS A  45      -0.906  57.998  -6.532                       C  
ATOM    316 CG   HIS A  45      -0.744  57.590  -7.941                       C  
ATOM    317 ND1  HIS A  45       0.388  57.878  -8.661                       N  
ATOM    318 CD2  HIS A  45      -1.513  56.807  -8.725                       C  
ATOM    319 CE1  HIS A  45       0.288  57.315  -9.858                       C  
ATOM    320 NE2  HIS A  45      -0.854  56.656  -9.918                       N  
ATOM    321 N    ASN A  46      -2.016  55.345  -5.462                       N  
ATOM    322 CA   ASN A  46      -2.771  54.125  -5.715                       C  
ATOM    323 C    ASN A  46      -3.617  54.334  -6.980                       C  
ATOM    324 O    ASN A  46      -4.282  55.355  -7.147                       O  
ATOM    325 CB   ASN A  46      -3.649  53.895  -4.471                       C  
ATOM    326 CG   ASN A  46      -4.548  52.693  -4.522                       C  
ATOM    327 OD1  ASN A  46      -5.052  52.272  -5.565                       O  
ATOM    328 ND2  ASN A  46      -4.814  52.147  -3.336                       N  
ATOM    329 N    ASP A  47      -3.551  53.379  -7.900                       N  
ATOM    330 CA   ASP A  47      -4.228  53.488  -9.197                       C  
ATOM    331 C    ASP A  47      -5.674  52.997  -9.198                       C  
ATOM    332 O    ASP A  47      -6.370  53.183 -10.201                       O  
ATOM    333 CB   ASP A  47      -3.409  52.753 -10.263                       C  
ATOM    334 CG   ASP A  47      -2.195  53.558 -10.694                       C  
ATOM    335 OD1  ASP A  47      -2.373  54.744 -11.073                       O  
ATOM    336 OD2  ASP A  47      -1.073  53.018 -10.638                       O  
ATOM    337 N    TYR A  48      -6.135  52.360  -8.125                       N  
ATOM    338 CA   TYR A  48      -7.523  51.911  -8.089                       C  
ATOM    339 C    TYR A  48      -8.006  51.856  -6.647                       C  
ATOM    340 O    TYR A  48      -8.340  50.807  -6.118                       O  
ATOM    341 CB   TYR A  48      -7.720  50.598  -8.828                       C  
ATOM    342 CG   TYR A  48      -9.162  50.488  -9.289                       C  
ATOM    343 CD1  TYR A  48      -9.668  51.298 -10.309                       C  
ATOM    344 CD2  TYR A  48     -10.046  49.653  -8.667                       C  
ATOM    345 CE1  TYR A  48     -10.986  51.246 -10.696                       C  
ATOM    346 CE2  TYR A  48     -11.376  49.581  -9.050                       C  
ATOM    347 CZ   TYR A  48     -11.830  50.384 -10.069                       C  
ATOM    348 OH   TYR A  48     -13.145  50.343 -10.470                       O  
ATOM    349 N    PRO A  49      -8.073  53.030  -5.997                       N  
ATOM    350 CA   PRO A  49      -8.361  53.047  -4.559                       C  
ATOM    351 C    PRO A  49      -9.800  52.708  -4.206                       C  
ATOM    352 O    PRO A  49     -10.104  52.461  -3.053                       O  
ATOM    353 CB   PRO A  49      -8.028  54.487  -4.171                       C  
ATOM    354 CG   PRO A  49      -8.276  55.279  -5.420                       C  
ATOM    355 CD   PRO A  49      -7.746  54.374  -6.505                       C  
ATOM    356 N    GLU A  50     -10.664  52.667  -5.210                       N  
ATOM    357 CA   GLU A  50     -12.055  52.292  -5.036                       C  
ATOM    358 C    GLU A  50     -12.137  50.913  -4.416                       C  
ATOM    359 O    GLU A  50     -13.036  50.668  -3.621                       O  
ATOM    360 CB   GLU A  50     -12.801  52.318  -6.379                       C  
ATOM    361 CG   GLU A  50     -12.981  53.701  -7.002                       C  
ATOM    362 CD   GLU A  50     -11.839  54.142  -7.912                       C  
ATOM    363 OE1  GLU A  50     -10.722  53.592  -7.860                       O  
ATOM    364 OE2  GLU A  50     -12.073  55.081  -8.703                       O  
ATOM    365 N    THR A  51     -11.237  50.012  -4.800                       N  
ATOM    366 CA   THR A  51     -11.284  48.641  -4.319                       C  
ATOM    367 C    THR A  51      -9.983  48.097  -3.766                       C  
ATOM    368 O    THR A  51     -10.014  47.109  -3.035                       O  
ATOM    369 CB   THR A  51     -11.806  47.671  -5.376                       C  
ATOM    370 OG1  THR A  51     -10.920  47.638  -6.465                       O  
ATOM    371 CG2  THR A  51     -13.122  48.095  -5.896                       C  
ATOM    372 N    ILE A  52      -8.865  48.731  -4.061                       N  
ATOM    373 CA   ILE A  52      -7.572  48.186  -3.676                       C  
ATOM    374 C    ILE A  52      -6.921  49.092  -2.642                       C  
ATOM    375 O    ILE A  52      -6.937  50.317  -2.800                       O  
ATOM    376 CB   ILE A  52      -6.645  48.051  -4.897                       C  
ATOM    377 CG1  ILE A  52      -7.316  47.173  -5.964                       C  
ATOM    378 CG2  ILE A  52      -5.312  47.503  -4.472                       C  
ATOM    379 CD1  ILE A  52      -6.467  46.957  -7.231                       C  
ATOM    380 N    THR A  53      -6.338  48.489  -1.605                       N  
ATOM    381 CA   THR A  53      -5.471  49.199  -0.677                       C  
ATOM    382 C    THR A  53      -4.035  48.769  -0.941                       C  
ATOM    383 O    THR A  53      -3.739  47.588  -1.008                       O  
ATOM    384 CB   THR A  53      -5.837  48.843   0.770                       C  
ATOM    385 OG1  THR A  53      -7.211  49.153   1.012                       O  
ATOM    386 CG2  THR A  53      -4.973  49.620   1.755                       C  
ATOM    387 N    ASP A  54      -3.153  49.752  -1.131                       N  
ATOM    388 CA   ASP A  54      -1.732  49.521  -1.319                       C  
ATOM    389 C    ASP A  54      -0.976  49.682   0.006                       C  
ATOM    390 O    ASP A  54      -1.287  50.556   0.804                       O  
ATOM    391 CB   ASP A  54      -1.180  50.510  -2.353                       C  
ATOM    392 CG   ASP A  54      -1.635  50.217  -3.761                       C  
ATOM    393 OD1  ASP A  54      -1.811  49.027  -4.066                       O  
ATOM    394 OD2  ASP A  54      -1.811  51.185  -4.534                       O  
ATOM    395 N    TYR A  55       0.018  48.817   0.176                       N  
ATOM    396 CA   TYR A  55       0.861  48.802   1.374                       C  
ATOM    397 C    TYR A  55       2.293  49.025   0.941                       C  
ATOM    398 O    TYR A  55       2.779  48.365   0.014                       O  
ATOM    399 CB   TYR A  55       0.759  47.452   2.051                       C  
ATOM    400 CG   TYR A  55      -0.638  47.037   2.450                       C  
ATOM    401 CD1  TYR A  55      -1.421  47.820   3.273                       C  
ATOM    402 CD2  TYR A  55      -1.161  45.850   1.985                       C  
ATOM    403 CE1  TYR A  55      -2.702  47.420   3.625                       C  
ATOM    404 CE2  TYR A  55      -2.405  45.435   2.353                       C  
ATOM    405 CZ   TYR A  55      -3.182  46.225   3.162                       C  
ATOM    406 OH   TYR A  55      -4.445  45.787   3.487                       O  
ATOM    407 N    VAL A  56       2.991  49.917   1.629                       N  
ATOM    408 CA   VAL A  56       4.306  50.348   1.206                       C  
ATOM    409 C    VAL A  56       5.260  50.365   2.377                       C  
ATOM    410 O    VAL A  56       4.995  51.022   3.386                       O  
ATOM    411 CB   VAL A  56       4.210  51.738   0.572                       C  
ATOM    412 CG1  VAL A  56       5.575  52.310   0.281                       C  
ATOM    413 CG2  VAL A  56       3.382  51.666  -0.721                       C  
ATOM    414 N    THR A  57       6.375  49.682   2.249                       N  
ATOM    415 CA   THR A  57       7.425  49.640   3.272                       C  
ATOM    416 C    THR A  57       8.724  50.190   2.711                       C  
ATOM    417 O    THR A  57       8.937  50.260   1.492                       O  
ATOM    418 CB   THR A  57       7.691  48.236   3.783                       C  
ATOM    419 OG1  THR A  57       8.244  47.494   2.714                       O  
ATOM    420 CG2  THR A  57       6.448  47.578   4.314                       C  
ATOM    421 N    LEU A  58       9.619  50.568   3.617                       N  
ATOM    422 CA   LEU A  58      11.035  50.664   3.306                       C  
ATOM    423 C    LEU A  58      11.617  49.285   3.599                       C  
ATOM    424 O    LEU A  58      11.757  48.871   4.757                       O  
ATOM    425 CB   LEU A  58      11.730  51.750   4.142                       C  
ATOM    426 CG   LEU A  58      13.255  51.823   3.994                       C  
ATOM    427 CD1  LEU A  58      13.668  52.300   2.614                       C  
ATOM    428 CD2  LEU A  58      13.838  52.734   5.062                       C  
ATOM    429 N    GLN A  59      11.949  48.575   2.546                       N  
ATOM    430 CA   GLN A  59      12.461  47.224   2.683                       C  
ATOM    431 C    GLN A  59      13.910  47.182   3.159                       C  
ATOM    432 O    GLN A  59      14.234  46.444   4.102                       O  
ATOM    433 CB   GLN A  59      12.287  46.478   1.374                       C  
ATOM    434 CG   GLN A  59      12.779  45.065   1.442                       C  
ATOM    435 CD   GLN A  59      12.361  44.253   0.247                       C  
ATOM    436 OE1  GLN A  59      11.960  44.803  -0.785                       O  
ATOM    437 NE2  GLN A  59      12.459  42.939   0.371                       N  
ATOM    438 N    ARG A  60      14.767  47.967   2.516                       N  
ATOM    439 CA   ARG A  60      16.153  48.112   2.942                       C  
ATOM    440 C    ARG A  60      16.673  49.462   2.494                       C  
ATOM    441 O    ARG A  60      16.393  49.941   1.394                       O  
ATOM    442 CB   ARG A  60      17.062  47.009   2.379                       C  
ATOM    443 CG   ARG A  60      18.505  47.112   2.886                       C  
ATOM    444 CD   ARG A  60      19.374  45.952   2.458                       C  
ATOM    445 NE   ARG A  60      19.677  45.976   1.043                       N  
ATOM    446 CZ   ARG A  60      20.352  45.032   0.403                       C  
ATOM    447 NH1  ARG A  60      20.823  43.956   1.046                       N  
ATOM    448 NH2  ARG A  60      20.533  45.159  -0.896                       N  
ATOM    449 N    GLY A  61      17.448  50.063   3.373                       N  
ATOM    450 CA   GLY A  61      18.183  51.271   3.096                       C  
ATOM    451 C    GLY A  61      19.655  51.007   3.310                       C  
ATOM    452 O    GLY A  61      20.062  50.510   4.374                       O  
ATOM    453 N    SER A  62      20.450  51.330   2.299                       N  
ATOM    454 CA   SER A  62      21.883  51.108   2.300                       C  
ATOM    455 C    SER A  62      22.596  52.435   2.115                       C  
ATOM    456 O    SER A  62      22.101  53.321   1.416                       O  
ATOM    457 CB   SER A  62      22.241  50.154   1.148                       C  
ATOM    458 OG   SER A  62      21.480  48.959   1.188                       O  
ATOM    459 N    ALA A  63      23.765  52.543   2.726                       N  
ATOM    460 CA   ALA A  63      24.612  53.725   2.654                       C  
ATOM    461 C    ALA A  63      25.777  53.517   1.698                       C  
ATOM    462 O    ALA A  63      26.331  52.426   1.613                       O  
ATOM    463 CB   ALA A  63      25.163  54.033   4.033                       C  
ATOM    464 N    TYR A  64      26.183  54.612   1.068                       N  
ATOM    465 CA   TYR A  64      27.288  54.601   0.125                       C  
ATOM    466 C    TYR A  64      28.196  55.796   0.324                       C  
ATOM    467 O    TYR A  64      27.819  56.798   0.929                       O  
ATOM    468 CB   TYR A  64      26.778  54.553  -1.337                       C  
ATOM    469 CG   TYR A  64      26.101  53.249  -1.613                       C  
ATOM    470 CD1  TYR A  64      26.831  52.124  -1.958                       C  
ATOM    471 CD2  TYR A  64      24.747  53.094  -1.399                       C  
ATOM    472 CE1  TYR A  64      26.202  50.903  -2.106                       C  
ATOM    473 CE2  TYR A  64      24.127  51.895  -1.569                       C  
ATOM    474 CZ   TYR A  64      24.844  50.810  -1.907                       C  
ATOM    475 OH   TYR A  64      24.186  49.616  -2.041                       O  
ATOM    476 N    GLY A  65      29.399  55.678  -0.220                       N  
ATOM    477 CA   GLY A  65      30.319  56.787  -0.338                       C  
ATOM    478 C    GLY A  65      30.609  57.453   0.985                       C  
ATOM    479 O    GLY A  65      30.971  56.798   1.962                       O  
ATOM    480 N    GLY A  66      30.491  58.777   0.993                       N  
ATOM    481 CA   GLY A  66      30.798  59.526   2.191                       C  
ATOM    482 C    GLY A  66      29.829  59.300   3.330                       C  
ATOM    483 O    GLY A  66      30.193  59.450   4.485                       O  
ATOM    484 N    VAL A  67      28.587  58.948   3.031                       N  
ATOM    485 CA   VAL A  67      27.661  58.588   4.093                       C  
ATOM    486 C    VAL A  67      28.111  57.302   4.775                       C  
ATOM    487 O    VAL A  67      28.185  57.215   5.993                       O  
ATOM    488 CB   VAL A  67      26.216  58.540   3.600                       C  
ATOM    489 CG1  VAL A  67      25.302  57.923   4.650                       C  
ATOM    490 CG2  VAL A  67      25.758  59.946   3.244                       C  
ATOM    491 N    LEU A  68      28.442  56.295   3.974                       N  
ATOM    492 CA   LEU A  68      28.923  55.030   4.499                       C  
ATOM    493 C    LEU A  68      30.198  55.224   5.328                       C  
ATOM    494 O    LEU A  68      30.349  54.616   6.368                       O  
ATOM    495 CB   LEU A  68      29.179  54.083   3.344                       C  
ATOM    496 CG   LEU A  68      29.673  52.688   3.706                       C  
ATOM    497 CD1  LEU A  68      28.645  51.921   4.546                       C  
ATOM    498 CD2  LEU A  68      30.011  51.931   2.451                       C  
ATOM    499 N    SER A  69      31.119  56.071   4.890                       N  
ATOM    500 CA   SER A  69      32.399  56.151   5.575                       C  
ATOM    501 C    SER A  69      32.437  57.178   6.702                       C  
ATOM    502 O    SER A  69      33.264  57.050   7.608                       O  
ATOM    503 CB   SER A  69      33.486  56.495   4.580                       C  
ATOM    504 OG   SER A  69      33.247  57.780   4.055                       O  
ATOM    505 N    ASN A  70      31.575  58.192   6.652                       N  
ATOM    506 CA   ASN A  70      31.724  59.332   7.565                       C  
ATOM    507 C    ASN A  70      30.552  59.619   8.485                       C  
ATOM    508 O    ASN A  70      30.663  60.530   9.306                       O  
ATOM    509 CB   ASN A  70      32.071  60.608   6.766                       C  
ATOM    510 CG   ASN A  70      33.346  60.450   5.964                       C  
ATOM    511 OD1  ASN A  70      34.322  59.891   6.448                       O  
ATOM    512 ND2  ASN A  70      33.347  60.943   4.733                       N  
ATOM    513 N    PHE A  71      29.459  58.869   8.376                       N  
ATOM    514 CA   PHE A  71      28.247  59.140   9.128                       C  
ATOM    515 C    PHE A  71      27.682  57.886   9.753                       C  
ATOM    516 O    PHE A  71      27.926  56.777   9.294                       O  
ATOM    517 CB   PHE A  71      27.171  59.756   8.228                       C  
ATOM    518 CG   PHE A  71      27.500  61.154   7.753                       C  
ATOM    519 CD1  PHE A  71      28.398  61.367   6.713                       C  
ATOM    520 CD2  PHE A  71      26.914  62.260   8.358                       C  
ATOM    521 CE1  PHE A  71      28.693  62.653   6.286                       C  
ATOM    522 CE2  PHE A  71      27.196  63.536   7.921                       C  
ATOM    523 CZ   PHE A  71      28.098  63.729   6.891                       C  
ATOM    524 N    SER A  72      26.879  58.075  10.790                       N  
ATOM    525 CA   SER A  72      25.943  57.065  11.247                       C  
ATOM    526 C    SER A  72      24.567  57.708  11.360                       C  
ATOM    527 O    SER A  72      24.433  58.868  10.998                       O  
ATOM    528 CB   SER A  72      26.390  56.459  12.566                       C  
ATOM    529 OG   SER A  72      26.332  57.416  13.582                       O  
ATOM    530 N    GLY A  73      23.566  56.985  11.865                       N  
ATOM    531 CA   GLY A  73      22.288  57.578  12.192                       C  
ATOM    532 C    GLY A  73      21.077  56.695  12.013                       C  
ATOM    533 O    GLY A  73      21.131  55.473  12.218                       O  
ATOM    534 N    THR A  74      19.973  57.335  11.667                       N  
ATOM    535 CA   THR A  74      18.666  56.709  11.643                       C  
ATOM    536 C    THR A  74      17.923  57.052  10.358                       C  
ATOM    537 O    THR A  74      18.287  57.967   9.612                       O  
ATOM    538 CB   THR A  74      17.786  57.158  12.865                       C  
ATOM    539 OG1  THR A  74      17.675  58.585  12.881                       O  
ATOM    540 CG2  THR A  74      18.398  56.653  14.173                       C  
ATOM    541 N    VAL A  75      16.884  56.272  10.117                       N  
ATOM    542 CA   VAL A  75      15.869  56.593   9.136                       C  
ATOM    543 C    VAL A  75      14.540  56.703   9.862                       C  
ATOM    544 O    VAL A  75      14.187  55.829  10.658                       O  
ATOM    545 CB   VAL A  75      15.826  55.564   7.985                       C  
ATOM    546 CG1  VAL A  75      15.655  54.130   8.465                       C  
ATOM    547 CG2  VAL A  75      14.729  55.923   6.990                       C  
ATOM    548 N    LYS A  76      13.825  57.789   9.605                       N  
ATOM    549 CA   LYS A  76      12.473  57.962  10.091                       C  
ATOM    550 C    LYS A  76      11.546  57.568   8.964                       C  
ATOM    551 O    LYS A  76      11.679  58.060   7.831                       O  
ATOM    552 CB   LYS A  76      12.219  59.412  10.516                       C  
ATOM    553 CG   LYS A  76      10.878  59.595  11.210                       C  
ATOM    554 CD   LYS A  76      10.545  61.043  11.497                       C  
ATOM    555 CE   LYS A  76      11.467  61.645  12.533                       C  
ATOM    556 NZ   LYS A  76      11.129  63.071  12.770                       N  
ATOM    557 N    TYR A  77      10.624  56.667   9.269                       N  
ATOM    558 CA   TYR A  77       9.623  56.188   8.335                       C  
ATOM    559 C    TYR A  77       8.277  56.346   8.980                       C  
ATOM    560 O    TYR A  77       7.975  55.699   9.979                       O  
ATOM    561 CB   TYR A  77       9.861  54.732   7.959                       C  
ATOM    562 CG   TYR A  77       8.989  54.309   6.805                       C  
ATOM    563 CD1  TYR A  77       9.106  54.928   5.586                       C  
ATOM    564 CD2  TYR A  77       8.032  53.338   6.924                       C  
ATOM    565 CE1  TYR A  77       8.352  54.558   4.496                       C  
ATOM    566 CE2  TYR A  77       7.261  52.941   5.837                       C  
ATOM    567 CZ   TYR A  77       7.450  53.549   4.618                       C  
ATOM    568 OH   TYR A  77       6.707  53.177   3.507                       O  
ATOM    569 N    SER A  78       7.486  57.266   8.441                       N  
ATOM    570 CA   SER A  78       6.140  57.490   8.950                       C  
ATOM    571 C    SER A  78       6.110  57.647  10.472                       C  
ATOM    572 O    SER A  78       5.311  57.014  11.167                       O  
ATOM    573 CB   SER A  78       5.205  56.378   8.485                       C  
ATOM    574 OG   SER A  78       3.858  56.787   8.612                       O  
ATOM    575 N    GLY A  79       7.005  58.478  10.979                       N  
ATOM    576 CA   GLY A  79       6.926  58.836  12.399                       C  
ATOM    577 C    GLY A  79       7.688  57.961  13.388                       C  
ATOM    578 O    GLY A  79       7.754  58.319  14.560                       O  
ATOM    579 N    SER A  80       8.263  56.843  12.971                       N  
ATOM    580 CA   SER A  80       9.100  56.035  13.836                       C  
ATOM    581 C    SER A  80      10.484  55.946  13.218                       C  
ATOM    582 O    SER A  80      10.606  55.977  11.988                       O  
ATOM    583 CB   SER A  80       8.522  54.645  13.995                       C  
ATOM    584 OG   SER A  80       7.308  54.684  14.717                       O  
ATOM    585 N    SER A  81      11.508  55.847  14.055                       N  
ATOM    586 CA   SER A  81      12.872  55.802  13.590                       C  
ATOM    587 C    SER A  81      13.522  54.473  13.849                       C  
ATOM    588 O    SER A  81      13.234  53.785  14.831                       O  
ATOM    589 CB   SER A  81      13.691  56.908  14.236                       C  
ATOM    590 OG   SER A  81      13.199  58.167  13.817                       O  
ATOM    591 N    TYR A  82      14.459  54.153  12.971                       N  
ATOM    592 CA   TYR A  82      15.166  52.877  12.933                       C  
ATOM    593 C    TYR A  82      16.613  53.126  12.579                       C  
ATOM    594 O    TYR A  82      16.929  54.142  11.976                       O  
ATOM    595 CB   TYR A  82      14.537  51.959  11.858                       C  
ATOM    596 CG   TYR A  82      13.042  51.807  11.989                       C  
ATOM    597 CD1  TYR A  82      12.478  50.809  12.770                       C  
ATOM    598 CD2  TYR A  82      12.189  52.691  11.345                       C  
ATOM    599 CE1  TYR A  82      11.104  50.714  12.908                       C  
ATOM    600 CE2  TYR A  82      10.828  52.614  11.476                       C  
ATOM    601 CZ   TYR A  82      10.278  51.626  12.249                       C  
ATOM    602 OH   TYR A  82       8.915  51.551  12.415                       O  
ATOM    603 N    PRO A  83      17.505  52.175  12.885                       N  
ATOM    604 CA   PRO A  83      18.892  52.360  12.435                       C  
ATOM    605 C    PRO A  83      18.994  52.486  10.916                       C  
ATOM    606 O    PRO A  83      18.218  51.847  10.174                       O  
ATOM    607 CB   PRO A  83      19.604  51.094  12.911                       C  
ATOM    608 CG   PRO A  83      18.657  50.406  13.759                       C  
ATOM    609 CD   PRO A  83      17.313  50.970  13.694                       C  
ATOM    610 N    PHE A  84      19.975  53.261  10.482                       N  
ATOM    611 CA   PHE A  84      20.326  53.383   9.076                       C  
ATOM    612 C    PHE A  84      21.844  53.305   8.960                       C  
ATOM    613 O    PHE A  84      22.509  54.050   9.656                       O  
ATOM    614 CB   PHE A  84      19.851  54.713   8.486                       C  
ATOM    615 CG   PHE A  84      20.235  54.852   7.039                       C  
ATOM    616 CD1  PHE A  84      19.488  54.255   6.055                       C  
ATOM    617 CD2  PHE A  84      21.397  55.508   6.667                       C  
ATOM    618 CE1  PHE A  84      19.895  54.345   4.722                       C  
ATOM    619 CE2  PHE A  84      21.793  55.575   5.345                       C  
ATOM    620 CZ   PHE A  84      21.047  54.977   4.397                       C  
ATOM    621 N    PRO A  85      22.401  52.425   8.110                       N  
ATOM    622 CA   PRO A  85      21.757  51.449   7.231                       C  
ATOM    623 C    PRO A  85      20.812  50.527   7.984                       C  
ATOM    624 O    PRO A  85      21.000  50.208   9.171                       O  
ATOM    625 CB   PRO A  85      22.933  50.671   6.650                       C  
ATOM    626 CG   PRO A  85      24.097  51.565   6.772                       C  
ATOM    627 CD   PRO A  85      23.875  52.389   7.969                       C  
ATOM    628 N    THR A  86      19.792  50.071   7.283                       N  
ATOM    629 CA   THR A  86      18.705  49.374   7.924                       C  
ATOM    630 C    THR A  86      19.053  47.935   8.282                       C  
ATOM    631 O    THR A  86      19.897  47.291   7.658                       O  
ATOM    632 CB   THR A  86      17.447  49.408   7.040                       C  
ATOM    633 OG1  THR A  86      17.735  48.742   5.811                       O  
ATOM    634 CG2  THR A  86      16.993  50.818   6.747                       C  
ATOM    635 N    THR A  87      18.323  47.439   9.268                       N  
ATOM    636 CA   THR A  87      18.530  46.075   9.762                       C  
ATOM    637 C    THR A  87      17.233  45.256   9.771                       C  
ATOM    638 O    THR A  87      17.243  44.112  10.234                       O  
ATOM    639 CB   THR A  87      19.155  46.080  11.135                       C  
ATOM    640 OG1  THR A  87      18.273  46.774  12.014                       O  
ATOM    641 CG2  THR A  87      20.523  46.754  11.115                       C  
ATOM    642 N    SER A  88      16.140  45.809   9.261                       N  
ATOM    643 CA   SER A  88      14.867  45.111   9.133                       C  
ATOM    644 C    SER A  88      14.033  45.854   8.122                       C  
ATOM    645 O    SER A  88      14.402  46.936   7.718                       O  
ATOM    646 CB   SER A  88      14.129  45.104  10.500                       C  
ATOM    647 OG   SER A  88      13.778  46.406  10.924                       O  
ATOM    648 N    GLU A  89      12.905  45.296   7.724                       N  
ATOM    649 CA   GLU A  89      11.907  45.983   6.925                       C  
ATOM    650 C    GLU A  89      10.972  46.741   7.854                       C  
ATOM    651 O    GLU A  89      10.589  46.229   8.889                       O  
ATOM    652 CB   GLU A  89      11.128  44.938   6.103                       C  
ATOM    653 CG   GLU A  89       9.986  45.531   5.297                       C  
ATOM    654 CD   GLU A  89       9.307  44.558   4.399                       C  
ATOM    655 OE1  GLU A  89       9.378  43.364   4.681                       O  
ATOM    656 OE2  GLU A  89       8.617  44.942   3.442                       O  
ATOM    657 N    THR A  90      10.579  47.950   7.471                       N  
ATOM    658 CA   THR A  90       9.691  48.760   8.284                       C  
ATOM    659 C    THR A  90       8.261  48.233   8.242                       C  
ATOM    660 O    THR A  90       7.888  47.455   7.361                       O  
ATOM    661 CB   THR A  90       9.641  50.207   7.772                       C  
ATOM    662 OG1  THR A  90       9.032  50.225   6.467                       O  
ATOM    663 CG2  THR A  90      11.010  50.882   7.739                       C  
ATOM    664 N    PRO A  91       7.419  48.738   9.145                       N  
ATOM    665 CA   PRO A  91       5.980  48.600   8.975                       C  
ATOM    666 C    PRO A  91       5.484  49.264   7.686                       C  
ATOM    667 O    PRO A  91       6.192  50.030   7.046                       O  
ATOM    668 CB   PRO A  91       5.407  49.347  10.184                       C  
ATOM    669 CG   PRO A  91       6.497  49.381  11.145                       C  
ATOM    670 CD   PRO A  91       7.747  49.498  10.372                       C  
ATOM    671 N    ARG A  92       4.254  48.932   7.319                       N  
ATOM    672 CA   ARG A  92       3.624  49.465   6.127                       C  
ATOM    673 C    ARG A  92       3.003  50.838   6.356                       C  
ATOM    674 O    ARG A  92       2.517  51.146   7.445                       O  
ATOM    675 CB   ARG A  92       2.505  48.536   5.680                       C  
ATOM    676 CG   ARG A  92       2.889  47.107   5.339                       C  
ATOM    677 CD   ARG A  92       1.624  46.297   5.391                       C  
ATOM    678 NE   ARG A  92       1.770  44.963   4.844                       N  
ATOM    679 CZ   ARG A  92       0.794  44.059   4.846                       C  
ATOM    680 NH1  ARG A  92      -0.392  44.342   5.371                       N  
ATOM    681 NH2  ARG A  92       1.003  42.859   4.330                       N  
ATOM    682 N    VAL A  93       2.997  51.627   5.301                       N  
ATOM    683 CA   VAL A  93       2.173  52.805   5.142                       C  
ATOM    684 C    VAL A  93       1.113  52.479   4.081                       C  
ATOM    685 O    VAL A  93       1.412  51.892   3.044                       O  
ATOM    686 CB   VAL A  93       3.034  53.988   4.671                       C  
ATOM    687 CG1  VAL A  93       2.200  55.193   4.259                       C  
ATOM    688 CG2  VAL A  93       3.992  54.372   5.786                       C  
ATOM    689 N    VAL A  94      -0.118  52.873   4.341                       N  
ATOM    690 CA   VAL A  94      -1.227  52.678   3.407                       C  
ATOM    691 C    VAL A  94      -1.288  53.807   2.390                       C  
ATOM    692 O    VAL A  94      -1.215  54.978   2.751                       O  
ATOM    693 CB   VAL A  94      -2.574  52.609   4.190                       C  
ATOM    694 CG1  VAL A  94      -3.771  52.728   3.269                       C  
ATOM    695 CG2  VAL A  94      -2.642  51.324   5.007                       C  
ATOM    696 N    TYR A  95      -1.458  53.431   1.115                       N  
ATOM    697 CA   TYR A  95      -1.762  54.368   0.039                       C  
ATOM    698 C    TYR A  95      -3.169  54.007  -0.437                       C  
ATOM    699 O    TYR A  95      -3.428  52.869  -0.867                       O  
ATOM    700 CB   TYR A  95      -0.727  54.295  -1.111                       C  
ATOM    701 CG   TYR A  95       0.539  55.026  -0.767                       C  
ATOM    702 CD1  TYR A  95       1.422  54.533   0.188                       C  
ATOM    703 CD2  TYR A  95       0.870  56.228  -1.373                       C  
ATOM    704 CE1  TYR A  95       2.556  55.214   0.561                       C  
ATOM    705 CE2  TYR A  95       2.030  56.909  -1.006                       C  
ATOM    706 CZ   TYR A  95       2.853  56.389  -0.028                       C  
ATOM    707 OH   TYR A  95       3.995  57.051   0.421                       O  
ATOM    708 N    ASN A  96      -4.077  54.983  -0.372                       N  
ATOM    709 CA   ASN A  96      -5.515  54.752  -0.572                       C  
ATOM    710 C    ASN A  96      -6.166  55.876  -1.359                       C  
ATOM    711 O    ASN A  96      -7.356  56.085  -1.282                       O  
ATOM    712 CB   ASN A  96      -6.227  54.529   0.760                       C  
ATOM    713 CG   ASN A  96      -6.130  55.721   1.681                       C  
ATOM    714 OD1  ASN A  96      -5.568  56.753   1.319                       O  
ATOM    715 ND2  ASN A  96      -6.689  55.588   2.880                       N  
ATOM    716 N    SER A  97      -5.383  56.551  -2.186                       N  
ATOM    717 CA   SER A  97      -5.863  57.653  -3.001                       C  
ATOM    718 C    SER A  97      -5.073  57.734  -4.289                       C  
ATOM    719 O    SER A  97      -3.885  57.388  -4.342                       O  
ATOM    720 CB   SER A  97      -5.664  58.977  -2.231                       C  
ATOM    721 OG   SER A  97      -6.032  60.072  -3.025                       O  
ATOM    722 N    ARG A  98      -5.726  58.198  -5.357                       N  
ATOM    723 CA   ARG A  98      -5.022  58.534  -6.600                       C  
ATOM    724 C    ARG A  98      -4.179  59.783  -6.460                       C  
ATOM    725 O    ARG A  98      -3.283  60.013  -7.258                       O  
ATOM    726 CB   ARG A  98      -5.975  58.757  -7.780                       C  
ATOM    727 CG   ARG A  98      -6.580  57.503  -8.318                       C  
ATOM    728 CD   ARG A  98      -7.217  57.692  -9.685                       C  
ATOM    729 NE   ARG A  98      -7.663  56.388 -10.133                       N  
ATOM    730 CZ   ARG A  98      -8.812  55.835  -9.787                       C  
ATOM    731 NH1  ARG A  98      -9.674  56.496  -9.029                       N  
ATOM    732 NH2  ARG A  98      -9.100  54.616 -10.221                       N  
ATOM    733 N    THR A  99      -4.468  60.615  -5.475                       N  
ATOM    734 CA   THR A  99      -3.691  61.834  -5.319                       C  
ATOM    735 C    THR A  99      -2.269  61.492  -4.866                       C  
ATOM    736 O    THR A  99      -2.088  60.703  -3.935                       O  
ATOM    737 CB   THR A  99      -4.368  62.748  -4.292                       C  
ATOM    738 OG1  THR A  99      -5.689  63.058  -4.747                       O  
ATOM    739 CG2  THR A  99      -3.603  64.044  -4.122                       C  
ATOM    740 N    ASP A 100      -1.288  62.129  -5.497                       N  
ATOM    741 CA   ASP A 100       0.110  61.991  -5.104                       C  
ATOM    742 C    ASP A 100       0.250  62.165  -3.598                       C  
ATOM    743 O    ASP A 100      -0.283  63.123  -3.034                       O  
ATOM    744 CB   ASP A 100       0.969  63.110  -5.747                       C  
ATOM    745 CG   ASP A 100       1.109  63.007  -7.247                       C  
ATOM    746 OD1  ASP A 100       1.090  61.871  -7.763                       O  
ATOM    747 OD2  ASP A 100       1.280  64.073  -7.899                       O  
ATOM    748 N    LYS A 101       0.980  61.260  -2.958                       N  
ATOM    749 CA   LYS A 101       1.289  61.395  -1.548                       C  
ATOM    750 C    LYS A 101       2.766  61.112  -1.335                       C  
ATOM    751 O    LYS A 101       3.272  60.097  -1.810                       O  
ATOM    752 CB   LYS A 101       0.448  60.432  -0.722                       C  
ATOM    753 CG   LYS A 101       0.389  60.795   0.749                       C  
ATOM    754 CD   LYS A 101      -0.687  60.020   1.452                       C  
ATOM    755 CE   LYS A 101      -0.281  58.559   1.534                       C  
ATOM    756 NZ   LYS A 101       0.633  58.450   2.699                       N  
ATOM    757 N    PRO A 102       3.465  62.008  -0.625                       N  
ATOM    758 CA   PRO A 102       4.893  61.809  -0.385                       C  
ATOM    759 C    PRO A 102       5.187  60.471   0.259                       C  
ATOM    760 O    PRO A 102       4.410  59.971   1.082                       O  
ATOM    761 CB   PRO A 102       5.261  62.936   0.560                       C  
ATOM    762 CG   PRO A 102       4.226  63.990   0.284                       C  
ATOM    763 CD   PRO A 102       2.968  63.227   0.029                       C  
ATOM    764 N    TRP A 103       6.338  59.921  -0.058                       N  
ATOM    765 CA   TRP A 103       6.842  58.742   0.641                       C  
ATOM    766 C    TRP A 103       7.539  59.255   1.917                       C  
ATOM    767 O    TRP A 103       8.486  60.015   1.815                       O  
ATOM    768 CB   TRP A 103       7.816  57.993  -0.263                       C  
ATOM    769 CG   TRP A 103       8.187  56.637   0.244                       C  
ATOM    770 CD1  TRP A 103       7.374  55.724   0.848                       C  
ATOM    771 CD2  TRP A 103       9.474  56.013   0.141                       C  
ATOM    772 NE1  TRP A 103       8.084  54.573   1.126                       N  
ATOM    773 CE2  TRP A 103       9.374  54.734   0.714                       C  
ATOM    774 CE3  TRP A 103      10.701  56.406  -0.409                       C  
ATOM    775 CZ2  TRP A 103      10.455  53.857   0.762                       C  
ATOM    776 CZ3  TRP A 103      11.769  55.545  -0.357                       C  
ATOM    777 CH2  TRP A 103      11.638  54.276   0.217                       C  
ATOM    778 N    PRO A 104       7.049  58.873   3.117                       N  
ATOM    779 CA   PRO A 104       7.455  59.584   4.354                       C  
ATOM    780 C    PRO A 104       8.745  59.038   4.944                       C  
ATOM    781 O    PRO A 104       8.749  58.455   6.036                       O  
ATOM    782 CB   PRO A 104       6.254  59.359   5.255                       C  
ATOM    783 CG   PRO A 104       5.787  57.994   4.877                       C  
ATOM    784 CD   PRO A 104       5.894  57.984   3.361                       C  
ATOM    785 N    VAL A 105       9.840  59.218   4.220                       N  
ATOM    786 CA   VAL A 105      11.156  58.742   4.606                       C  
ATOM    787 C    VAL A 105      12.107  59.912   4.727                       C  
ATOM    788 O    VAL A 105      12.190  60.758   3.829                       O  
ATOM    789 CB   VAL A 105      11.757  57.786   3.544                       C  
ATOM    790 CG1  VAL A 105      13.178  57.330   3.912                       C  
ATOM    791 CG2  VAL A 105      10.901  56.597   3.257                       C  
ATOM    792 N    ALA A 106      12.885  59.923   5.801                       N  
ATOM    793 CA   ALA A 106      13.946  60.904   5.973                       C  
ATOM    794 C    ALA A 106      15.108  60.266   6.691                       C  
ATOM    795 O    ALA A 106      14.910  59.495   7.640                       O  
ATOM    796 CB   ALA A 106      13.446  62.134   6.731                       C  
ATOM    797 N    LEU A 107      16.317  60.570   6.246                       N  
ATOM    798 CA   LEU A 107      17.518  60.119   6.916                       C  
ATOM    799 C    LEU A 107      18.027  61.208   7.851                       C  
ATOM    800 O    LEU A 107      18.009  62.374   7.508                       O  
ATOM    801 CB   LEU A 107      18.625  59.790   5.915                       C  
ATOM    802 CG   LEU A 107      18.227  58.905   4.738                       C  
ATOM    803 CD1  LEU A 107      19.404  58.709   3.780                       C  
ATOM    804 CD2  LEU A 107      17.689  57.576   5.213                       C  
ATOM    805 N    TYR A 108      18.522  60.807   9.019                       N  
ATOM    806 CA   TYR A 108      19.122  61.725   9.999                       C  
ATOM    807 C    TYR A 108      20.520  61.208  10.317                       C  
ATOM    808 O    TYR A 108      20.699  60.277  11.113                       O  
ATOM    809 CB   TYR A 108      18.225  61.889  11.242                       C  
ATOM    810 CG   TYR A 108      16.910  62.531  10.884                       C  
ATOM    811 CD1  TYR A 108      15.844  61.772  10.451                       C  
ATOM    812 CD2  TYR A 108      16.750  63.897  10.935                       C  
ATOM    813 CE1  TYR A 108      14.656  62.353  10.084                       C  
ATOM    814 CE2  TYR A 108      15.561  64.489  10.594                       C  
ATOM    815 CZ   TYR A 108      14.519  63.715  10.154                       C  
ATOM    816 OH   TYR A 108      13.332  64.306   9.821                       O  
ATOM    817 N    LEU A 109      21.502  61.833   9.672                       N  
ATOM    818 CA   LEU A 109      22.876  61.338   9.573                       C  
ATOM    819 C    LEU A 109      23.794  62.224  10.378                       C  
ATOM    820 O    LEU A 109      23.824  63.422  10.172                       O  
ATOM    821 CB   LEU A 109      23.318  61.320   8.103                       C  
ATOM    822 CG   LEU A 109      22.398  60.577   7.144                       C  
ATOM    823 CD1  LEU A 109      22.870  60.752   5.705                       C  
ATOM    824 CD2  LEU A 109      22.315  59.083   7.479                       C  
ATOM    825 N    THR A 110      24.583  61.642  11.271                       N  
ATOM    826 CA   THR A 110      25.461  62.427  12.118                       C  
ATOM    827 C    THR A 110      26.899  62.031  11.842                       C  
ATOM    828 O    THR A 110      27.215  60.855  11.689                       O  
ATOM    829 CB   THR A 110      25.070  62.274  13.611                       C  
ATOM    830 OG1  THR A 110      25.739  63.298  14.357                       O  
ATOM    831 CG2  THR A 110      25.366  60.909  14.149                       C  
ATOM    832 N    PRO A 111      27.808  63.008  11.753                       N  
ATOM    833 CA   PRO A 111      29.189  62.677  11.400                       C  
ATOM    834 C    PRO A 111      29.893  61.920  12.497                       C  
ATOM    835 O    PRO A 111      29.744  62.239  13.681                       O  
ATOM    836 CB   PRO A 111      29.885  64.039  11.272                       C  
ATOM    837 CG   PRO A 111      28.857  65.037  11.252                       C  
ATOM    838 CD   PRO A 111      27.596  64.467  11.809                       C  
ATOM    839 N    VAL A 112      30.694  60.943  12.115                       N  
ATOM    840 CA   VAL A 112      31.513  60.202  13.060                       C  
ATOM    841 C    VAL A 112      32.682  61.073  13.438                       C  
ATOM    842 O    VAL A 112      33.398  60.723  14.396                       O  
ATOM    843 CB   VAL A 112      32.028  58.838  12.446                       C  
ATOM    844 CG1  VAL A 112      30.868  57.994  11.959                       C  
ATOM    845 CG2  VAL A 112      33.046  59.053  11.332                       C  
ATOM    846 N    GLY A 116      35.877  65.099   9.149                       N  
ATOM    847 CA   GLY A 116      36.241  66.501   8.898                       C  
ATOM    848 C    GLY A 116      36.486  66.825   7.422                       C  
ATOM    849 O    GLY A 116      36.825  65.922   6.657                       O  
ATOM    850 N    GLY A 117      36.339  68.096   7.019                       N  
ATOM    851 CA   GLY A 117      36.519  68.489   5.619                       C  
ATOM    852 C    GLY A 117      35.307  68.062   4.791                       C  
ATOM    853 O    GLY A 117      34.217  67.925   5.344                       O  
ATOM    854 N    VAL A 118      35.492  67.829   3.490                       N  
ATOM    855 CA   VAL A 118      34.393  67.387   2.634                       C  
ATOM    856 C    VAL A 118      34.102  65.937   2.962                       C  
ATOM    857 O    VAL A 118      34.901  65.042   2.698                       O  
ATOM    858 CB   VAL A 118      34.695  67.563   1.125                       C  
ATOM    859 CG1  VAL A 118      33.553  67.014   0.309                       C  
ATOM    860 CG2  VAL A 118      34.927  69.027   0.789                       C  
ATOM    861 N    ALA A 119      32.952  65.728   3.558                       N  
ATOM    862 CA   ALA A 119      32.535  64.423   4.036                       C  
ATOM    863 C    ALA A 119      31.587  63.716   3.067                       C  
ATOM    864 O    ALA A 119      31.454  62.492   3.133                       O  
ATOM    865 CB   ALA A 119      31.872  64.564   5.406                       C  
ATOM    866 N    ILE A 120      30.903  64.470   2.217                       N  
ATOM    867 CA   ILE A 120      30.093  63.936   1.127                       C  
ATOM    868 C    ILE A 120      30.419  64.774  -0.092                       C  
ATOM    869 O    ILE A 120      30.334  65.991  -0.040                       O  
ATOM    870 CB   ILE A 120      28.591  64.047   1.425                       C  
ATOM    871 CG1  ILE A 120      28.216  63.232   2.660                       C  
ATOM    872 CG2  ILE A 120      27.791  63.592   0.214                       C  
ATOM    873 CD1  ILE A 120      26.800  63.510   3.188                       C  
ATOM    874 N    LYS A 121      30.793  64.113  -1.171                       N  
ATOM    875 CA   LYS A 121      31.113  64.790  -2.414                       C  
ATOM    876 C    LYS A 121      29.890  65.072  -3.263                       C  
ATOM    877 O    LYS A 121      28.997  64.235  -3.402                       O  
ATOM    878 CB   LYS A 121      32.072  63.932  -3.244                       C  
ATOM    879 CG   LYS A 121      33.450  63.742  -2.628                       C  
ATOM    880 CD   LYS A 121      34.303  62.754  -3.430                       C  
ATOM    881 CE   LYS A 121      35.711  62.641  -2.863                       C  
ATOM    882 NZ   LYS A 121      35.727  62.053  -1.493                       N  
ATOM    883 N    ALA A 122      29.871  66.245  -3.885                       N  
ATOM    884 CA   ALA A 122      28.827  66.578  -4.846                       C  
ATOM    885 C    ALA A 122      28.776  65.518  -5.937                       C  
ATOM    886 O    ALA A 122      29.821  65.085  -6.456                       O  
ATOM    887 CB   ALA A 122      29.116  67.929  -5.489                       C  
ATOM    888 N    GLY A 123      27.556  65.124  -6.270                       N  
ATOM    889 CA   GLY A 123      27.312  64.178  -7.332                       C  
ATOM    890 C    GLY A 123      27.417  62.732  -6.919                       C  
ATOM    891 O    GLY A 123      27.089  61.851  -7.719                       O  
ATOM    892 N    SER A 124      27.848  62.452  -5.699                       N  
ATOM    893 CA   SER A 124      28.091  61.078  -5.290                       C  
ATOM    894 C    SER A 124      26.830  60.373  -4.823                       C  
ATOM    895 O    SER A 124      25.892  60.979  -4.286                       O  
ATOM    896 CB   SER A 124      29.171  61.004  -4.215                       C  
ATOM    897 OG   SER A 124      28.744  61.553  -2.978                       O  
ATOM    898 N    LEU A 125      26.818  59.050  -5.009                       N  
ATOM    899 CA   LEU A 125      25.774  58.206  -4.471                       C  
ATOM    900 C    LEU A 125      25.910  58.182  -2.947                       C  
ATOM    901 O    LEU A 125      26.997  57.906  -2.421                       O  
ATOM    902 CB   LEU A 125      25.922  56.797  -5.025                       C  
ATOM    903 CG   LEU A 125      24.858  55.789  -4.590                       C  
ATOM    904 CD1  LEU A 125      23.504  56.089  -5.201                       C  
ATOM    905 CD2  LEU A 125      25.310  54.388  -4.964                       C  
ATOM    906 N    ILE A 126      24.814  58.463  -2.240                       N  
ATOM    907 CA   ILE A 126      24.820  58.430  -0.776                       C  
ATOM    908 C    ILE A 126      23.976  57.299  -0.196                       C  
ATOM    909 O    ILE A 126      24.228  56.878   0.937                       O  
ATOM    910 CB   ILE A 126      24.414  59.792  -0.141                       C  
ATOM    911 CG1  ILE A 126      22.990  60.214  -0.506                       C  
ATOM    912 CG2  ILE A 126      25.417  60.862  -0.508                       C  
ATOM    913 CD1  ILE A 126      22.478  61.368   0.339                       C  
ATOM    914 N    ALA A 127      22.967  56.825  -0.923                       N  
ATOM    915 CA   ALA A 127      22.079  55.823  -0.361                       C  
ATOM    916 C    ALA A 127      21.318  55.123  -1.472                       C  
ATOM    917 O    ALA A 127      21.135  55.692  -2.560                       O  
ATOM    918 CB   ALA A 127      21.078  56.458   0.624                       C  
ATOM    919 N    VAL A 128      20.864  53.912  -1.186                       N  
ATOM    920 CA   VAL A 128      19.879  53.236  -2.044                       C  
ATOM    921 C    VAL A 128      18.754  52.822  -1.115                       C  
ATOM    922 O    VAL A 128      18.992  52.143  -0.092                       O  
ATOM    923 CB   VAL A 128      20.451  52.009  -2.783                       C  
ATOM    924 CG1  VAL A 128      19.328  51.282  -3.510                       C  
ATOM    925 CG2  VAL A 128      21.506  52.463  -3.769                       C  
ATOM    926 N    LEU A 129      17.540  53.236  -1.444                       N  
ATOM    927 CA   LEU A 129      16.356  52.948  -0.627                       C  
ATOM    928 C    LEU A 129      15.395  52.123  -1.458                       C  
ATOM    929 O    LEU A 129      15.022  52.523  -2.553                       O  
ATOM    930 CB   LEU A 129      15.686  54.257  -0.195                       C  
ATOM    931 CG   LEU A 129      16.597  55.288   0.481                       C  
ATOM    932 CD1  LEU A 129      15.828  56.564   0.736                       C  
ATOM    933 CD2  LEU A 129      17.194  54.722   1.754                       C  
ATOM    934 N    ILE A 130      14.984  50.986  -0.937                       N  
ATOM    935 CA   ILE A 130      14.066  50.105  -1.638                       C  
ATOM    936 C    ILE A 130      12.692  50.254  -0.997                       C  
ATOM    937 O    ILE A 130      12.497  49.977   0.190                       O  
ATOM    938 CB   ILE A 130      14.512  48.636  -1.586                       C  
ATOM    939 CG1  ILE A 130      15.893  48.445  -2.224                       C  
ATOM    940 CG2  ILE A 130      13.463  47.769  -2.270                       C  
ATOM    941 CD1  ILE A 130      16.441  46.999  -2.100                       C  
ATOM    942 N    LEU A 131      11.749  50.722  -1.797                       N  
ATOM    943 CA   LEU A 131      10.331  50.794  -1.473                       C  
ATOM    944 C    LEU A 131       9.688  49.498  -1.945                       C  
ATOM    945 O    LEU A 131       9.800  49.152  -3.112                       O  
ATOM    946 CB   LEU A 131       9.741  52.016  -2.167                       C  
ATOM    947 CG   LEU A 131       8.274  52.363  -1.979                       C  
ATOM    948 CD1  LEU A 131       8.009  53.767  -2.471                       C  
ATOM    949 CD2  LEU A 131       7.320  51.398  -2.686                       C  
ATOM    950 N    ARG A 132       9.004  48.797  -1.056                       N  
ATOM    951 CA   ARG A 132       8.326  47.550  -1.399                       C  
ATOM    952 C    ARG A 132       6.831  47.745  -1.314                       C  
ATOM    953 O    ARG A 132       6.303  48.143  -0.276                       O  
ATOM    954 CB   ARG A 132       8.768  46.441  -0.448                       C  
ATOM    955 CG   ARG A 132       8.123  45.113  -0.718                       C  
ATOM    956 CD   ARG A 132       8.657  44.125   0.252                       C  
ATOM    957 NE   ARG A 132       8.238  42.777  -0.041                       N  
ATOM    958 CZ   ARG A 132       8.505  41.729   0.740                       C  
ATOM    959 NH1  ARG A 132       9.156  41.893   1.887                       N  
ATOM    960 NH2  ARG A 132       8.107  40.518   0.388                       N  
ATOM    961 N    GLN A 133       6.152  47.484  -2.419                       N  
ATOM    962 CA   GLN A 133       4.729  47.694  -2.542                       C  
ATOM    963 C    GLN A 133       3.997  46.373  -2.751                       C  
ATOM    964 O    GLN A 133       4.323  45.587  -3.642                       O  
ATOM    965 CB   GLN A 133       4.424  48.648  -3.701                       C  
ATOM    966 CG   GLN A 133       2.926  48.847  -3.941                       C  
ATOM    967 CD   GLN A 133       2.436  48.203  -5.209                       C  
ATOM    968 OE1  GLN A 133       3.122  48.205  -6.232                       O  
ATOM    969 NE2  GLN A 133       1.235  47.634  -5.154                       N  
ATOM    970 N    THR A 134       2.997  46.168  -1.894                       N  
ATOM    971 CA   THR A 134       2.056  45.060  -1.984                       C  
ATOM    972 C    THR A 134       0.642  45.641  -1.891                       C  
ATOM    973 O    THR A 134       0.463  46.852  -1.883                       O  
ATOM    974 CB   THR A 134       2.299  44.069  -0.836                       C  
ATOM    975 OG1  THR A 134       2.245  44.772   0.409                       O  
ATOM    976 CG2  THR A 134       3.648  43.388  -0.969                       C  
ATOM    977 N    ASN A 135      -0.376  44.789  -1.806                       N  
ATOM    978 CA   ASN A 135      -1.744  45.271  -1.714                       C  
ATOM    979 C    ASN A 135      -2.636  44.210  -1.047                       C  
ATOM    980 O    ASN A 135      -2.147  43.160  -0.629                       O  
ATOM    981 CB   ASN A 135      -2.271  45.660  -3.100                       C  
ATOM    982 CG   ASN A 135      -2.265  44.485  -4.055                       C  
ATOM    983 OD1  ASN A 135      -2.665  43.393  -3.669                       O  
ATOM    984 ND2  ASN A 135      -1.809  44.685  -5.276                       N  
ATOM    985 N    ASN A 136      -3.924  44.513  -0.938                       N  
ATOM    986 CA   ASN A 136      -4.908  43.579  -0.386                       C  
ATOM    987 C    ASN A 136      -5.764  42.923  -1.441                       C  
ATOM    988 O    ASN A 136      -6.834  42.420  -1.139                       O  
ATOM    989 CB   ASN A 136      -5.813  44.274   0.625                       C  
ATOM    990 CG   ASN A 136      -6.744  45.252  -0.005                       C  
ATOM    991 OD1  ASN A 136      -6.547  45.668  -1.144                       O  
ATOM    992 ND2  ASN A 136      -7.769  45.660   0.751                       N  
ATOM    993 N    TYR A 137      -5.272  42.885  -2.668                       N  
ATOM    994 CA   TYR A 137      -6.069  42.524  -3.821                       C  
ATOM    995 C    TYR A 137      -5.544  41.286  -4.545                       C  
ATOM    996 O    TYR A 137      -6.316  40.412  -4.929                       O  
ATOM    997 CB   TYR A 137      -6.131  43.714  -4.769                       C  
ATOM    998 CG   TYR A 137      -6.992  43.490  -5.961                       C  
ATOM    999 CD1  TYR A 137      -8.383  43.449  -5.830                       C  
ATOM   1000 CD2  TYR A 137      -6.436  43.329  -7.213                       C  
ATOM   1001 CE1  TYR A 137      -9.196  43.250  -6.895                       C  
ATOM   1002 CE2  TYR A 137      -7.261  43.126  -8.314                       C  
ATOM   1003 CZ   TYR A 137      -8.640  43.093  -8.130                       C  
ATOM   1004 OH   TYR A 137      -9.482  42.889  -9.186                       O  
ATOM   1005 N    ASN A 138      -4.233  41.257  -4.803                       N  
ATOM   1006 CA   ASN A 138      -3.578  40.194  -5.543                       C  
ATOM   1007 C    ASN A 138      -2.237  39.910  -4.889                       C  
ATOM   1008 O    ASN A 138      -2.015  40.326  -3.749                       O  
ATOM   1009 CB   ASN A 138      -3.469  40.530  -7.038                       C  
ATOM   1010 CG   ASN A 138      -2.631  41.768  -7.298                       C  
ATOM   1011 OD1  ASN A 138      -1.755  42.086  -6.515                       O  
ATOM   1012 ND2  ASN A 138      -2.880  42.454  -8.403                       N  
ATOM   1013 N    SER A 139      -1.343  39.214  -5.581                       N  
ATOM   1014 CA   SER A 139      -0.076  38.855  -4.985                       C  
ATOM   1015 C    SER A 139       1.101  39.737  -5.431                       C  
ATOM   1016 O    SER A 139       2.251  39.393  -5.197                       O  
ATOM   1017 CB   SER A 139       0.214  37.376  -5.200                       C  
ATOM   1018 OG   SER A 139      -0.702  36.566  -4.445                       O  
ATOM   1019 N    ASP A 140       0.821  40.884  -6.028                       N  
ATOM   1020 CA   ASP A 140       1.872  41.786  -6.449                       C  
ATOM   1021 C    ASP A 140       2.811  42.106  -5.286                       C  
ATOM   1022 O    ASP A 140       2.388  42.396  -4.164                       O  
ATOM   1023 CB   ASP A 140       1.289  43.086  -6.979                       C  
ATOM   1024 CG   ASP A 140       0.534  42.936  -8.296                       C  
ATOM   1025 OD1  ASP A 140       0.609  41.873  -8.933                       O  
ATOM   1026 OD2  ASP A 140      -0.115  43.963  -8.684                       O  
ATOM   1027 N    ASP A 141       4.100  42.124  -5.590                       N  
ATOM   1028 CA   ASP A 141       5.127  42.425  -4.603                       C  
ATOM   1029 C    ASP A 141       6.286  43.045  -5.369                       C  
ATOM   1030 O    ASP A 141       7.102  42.342  -5.961                       O  
ATOM   1031 CB   ASP A 141       5.546  41.142  -3.895                       C  
ATOM   1032 CG   ASP A 141       6.543  41.350  -2.811                       C  
ATOM   1033 OD1  ASP A 141       7.071  42.422  -2.611                       O  
ATOM   1034 OD2  ASP A 141       6.816  40.349  -2.129                       O  
ATOM   1035 N    PHE A 142       6.301  44.373  -5.429                       N  
ATOM   1036 CA   PHE A 142       7.166  45.091  -6.351                       C  
ATOM   1037 C    PHE A 142       8.153  45.970  -5.601                       C  
ATOM   1038 O    PHE A 142       7.856  46.527  -4.554                       O  
ATOM   1039 CB   PHE A 142       6.313  45.981  -7.256                       C  
ATOM   1040 CG   PHE A 142       5.377  45.238  -8.153                       C  
ATOM   1041 CD1  PHE A 142       5.793  44.138  -8.883                       C  
ATOM   1042 CD2  PHE A 142       4.075  45.691  -8.308                       C  
ATOM   1043 CE1  PHE A 142       4.904  43.502  -9.752                       C  
ATOM   1044 CE2  PHE A 142       3.204  45.078  -9.196                       C  
ATOM   1045 CZ   PHE A 142       3.619  43.971  -9.905                       C  
ATOM   1046 N    GLN A 143       9.345  46.093  -6.153                       N  
ATOM   1047 CA   GLN A 143      10.383  46.966  -5.624                       C  
ATOM   1048 C    GLN A 143      10.540  48.192  -6.494                       C  
ATOM   1049 O    GLN A 143      10.666  48.094  -7.727                       O  
ATOM   1050 CB   GLN A 143      11.725  46.248  -5.522                       C  
ATOM   1051 CG   GLN A 143      11.756  45.179  -4.444                       C  
ATOM   1052 CD   GLN A 143      13.131  44.541  -4.284                       C  
ATOM   1053 OE1  GLN A 143      13.921  44.525  -5.223                       O  
ATOM   1054 NE2  GLN A 143      13.400  43.987  -3.113                       N  
ATOM   1055 N    PHE A 144      10.542  49.332  -5.826                       N  
ATOM   1056 CA   PHE A 144      10.805  50.644  -6.409                       C  
ATOM   1057 C    PHE A 144      12.112  51.083  -5.780                       C  
ATOM   1058 O    PHE A 144      12.163  51.339  -4.565                       O  
ATOM   1059 CB   PHE A 144       9.659  51.601  -6.080                       C  
ATOM   1060 CG   PHE A 144       8.373  51.277  -6.792                       C  
ATOM   1061 CD1  PHE A 144       7.573  50.188  -6.431                       C  
ATOM   1062 CD2  PHE A 144       7.946  52.104  -7.822                       C  
ATOM   1063 CE1  PHE A 144       6.386  49.923  -7.125                       C  
ATOM   1064 CE2  PHE A 144       6.764  51.838  -8.524                       C  
ATOM   1065 CZ   PHE A 144       6.005  50.751  -8.173                       C  
ATOM   1066 N    VAL A 145      13.183  51.077  -6.561                       N  
ATOM   1067 CA   VAL A 145      14.538  51.256  -6.080                       C  
ATOM   1068 C    VAL A 145      14.976  52.680  -6.337                       C  
ATOM   1069 O    VAL A 145      15.022  53.117  -7.486                       O  
ATOM   1070 CB   VAL A 145      15.497  50.251  -6.737                       C  
ATOM   1071 CG1  VAL A 145      16.886  50.446  -6.218                       C  
ATOM   1072 CG2  VAL A 145      15.027  48.810  -6.517                       C  
ATOM   1073 N    TRP A 146      15.322  53.398  -5.270                       N  
ATOM   1074 CA   TRP A 146      15.650  54.816  -5.351                       C  
ATOM   1075 C    TRP A 146      17.132  54.999  -5.049                       C  
ATOM   1076 O    TRP A 146      17.594  54.726  -3.926                       O  
ATOM   1077 CB   TRP A 146      14.787  55.591  -4.366                       C  
ATOM   1078 CG   TRP A 146      13.332  55.360  -4.530                       C  
ATOM   1079 CD1  TRP A 146      12.547  54.573  -3.747                       C  
ATOM   1080 CD2  TRP A 146      12.483  55.875  -5.549                       C  
ATOM   1081 NE1  TRP A 146      11.259  54.593  -4.192                       N  
ATOM   1082 CE2  TRP A 146      11.179  55.380  -5.304                       C  
ATOM   1083 CE3  TRP A 146      12.686  56.710  -6.646                       C  
ATOM   1084 CZ2  TRP A 146      10.091  55.695  -6.101                       C  
ATOM   1085 CZ3  TRP A 146      11.605  57.024  -7.432                       C  
ATOM   1086 CH2  TRP A 146      10.328  56.522  -7.170                       C  
ATOM   1087 N    ASN A 147      17.882  55.454  -6.042                       N  
ATOM   1088 CA   ASN A 147      19.306  55.727  -5.907                       C  
ATOM   1089 C    ASN A 147      19.448  57.189  -5.582                       C  
ATOM   1090 O    ASN A 147      19.056  58.035  -6.379                       O  
ATOM   1091 CB   ASN A 147      19.982  55.375  -7.227                       C  
ATOM   1092 CG   ASN A 147      19.750  53.925  -7.587                       C  
ATOM   1093 OD1  ASN A 147      20.174  53.055  -6.880                       O  
ATOM   1094 ND2  ASN A 147      19.010  53.667  -8.651                       N  
ATOM   1095 N    ILE A 148      19.966  57.494  -4.407                       N  
ATOM   1096 CA   ILE A 148      19.988  58.848  -3.870                       C  
ATOM   1097 C    ILE A 148      21.382  59.430  -4.018                       C  
ATOM   1098 O    ILE A 148      22.348  58.879  -3.498                       O  
ATOM   1099 CB   ILE A 148      19.601  58.872  -2.366                       C  
ATOM   1100 CG1  ILE A 148      18.385  57.986  -2.047                       C  
ATOM   1101 CG2  ILE A 148      19.386  60.310  -1.924                       C  
ATOM   1102 CD1  ILE A 148      17.145  58.296  -2.800                       C  
ATOM   1103 N    TYR A 149      21.459  60.553  -4.730                       N  
ATOM   1104 CA   TYR A 149      22.718  61.263  -5.004                       C  
ATOM   1105 C    TYR A 149      22.723  62.631  -4.357                       C  
ATOM   1106 O    TYR A 149      21.713  63.328  -4.334                       O  
ATOM   1107 CB   TYR A 149      22.870  61.454  -6.520                       C  
ATOM   1108 CG   TYR A 149      23.100  60.185  -7.256                       C  
ATOM   1109 CD1  TYR A 149      22.037  59.405  -7.690                       C  
ATOM   1110 CD2  TYR A 149      24.381  59.714  -7.472                       C  
ATOM   1111 CE1  TYR A 149      22.256  58.205  -8.360                       C  
ATOM   1112 CE2  TYR A 149      24.609  58.529  -8.139                       C  
ATOM   1113 CZ   TYR A 149      23.537  57.769  -8.563                       C  
ATOM   1114 OH   TYR A 149      23.739  56.576  -9.215                       O  
ATOM   1115 N    ALA A 150      23.881  63.025  -3.857                       N  
ATOM   1116 CA   ALA A 150      24.067  64.350  -3.313                       C  
ATOM   1117 C    ALA A 150      24.227  65.361  -4.434                       C  
ATOM   1118 O    ALA A 150      25.012  65.145  -5.346                       O  
ATOM   1119 CB   ALA A 150      25.336  64.373  -2.481                       C  
ATOM   1120 N    ASN A 151      23.530  66.488  -4.362                       N  
ATOM   1121 CA   ASN A 151      23.730  67.553  -5.336                       C  
ATOM   1122 C    ASN A 151      24.894  68.451  -5.028                       C  
ATOM   1123 O    ASN A 151      25.254  69.254  -5.867                       O  
ATOM   1124 CB   ASN A 151      22.519  68.480  -5.401                       C  
ATOM   1125 CG   ASN A 151      21.517  68.049  -6.383                       C  
ATOM   1126 OD1  ASN A 151      21.826  67.307  -7.311                       O  
ATOM   1127 ND2  ASN A 151      20.286  68.468  -6.171                       N  
ATOM   1128 N    ASN A 152      25.431  68.400  -3.822                       N  
ATOM   1129 CA   ASN A 152      26.451  69.341  -3.392                       C  
ATOM   1130 C    ASN A 152      27.324  68.677  -2.333                       C  
ATOM   1131 O    ASN A 152      26.921  67.687  -1.707                       O  
ATOM   1132 CB   ASN A 152      25.800  70.625  -2.848                       C  
ATOM   1133 CG   ASN A 152      24.859  70.360  -1.669                       C  
ATOM   1134 OD1  ASN A 152      23.703  69.977  -1.853                       O  
ATOM   1135 ND2  ASN A 152      25.363  70.571  -0.449                       N  
ATOM   1136 N    ASP A 153      28.508  69.245  -2.146                       N  
ATOM   1137 CA   ASP A 153      29.401  68.843  -1.084                       C  
ATOM   1138 C    ASP A 153      28.776  69.148   0.287                       C  
ATOM   1139 O    ASP A 153      28.120  70.186   0.464                       O  
ATOM   1140 CB   ASP A 153      30.694  69.656  -1.131                       C  
ATOM   1141 CG   ASP A 153      31.638  69.313  -2.267                       C  
ATOM   1142 OD1  ASP A 153      31.532  68.283  -2.930                       O  
ATOM   1143 OD2  ASP A 153      32.570  70.129  -2.472                       O  
ATOM   1144 N    VAL A 154      29.099  68.304   1.254                       N  
ATOM   1145 CA   VAL A 154      28.786  68.547   2.665                       C  
ATOM   1146 C    VAL A 154      30.117  68.554   3.415                       C  
ATOM   1147 O    VAL A 154      30.895  67.600   3.292                       O  
ATOM   1148 CB   VAL A 154      27.845  67.488   3.231                       C  
ATOM   1149 CG1  VAL A 154      27.583  67.751   4.711                       C  
ATOM   1150 CG2  VAL A 154      26.546  67.483   2.447                       C  
ATOM   1151 N    VAL A 155      30.341  69.606   4.190                       N  
ATOM   1152 CA   VAL A 155      31.534  69.801   4.971                       C  
ATOM   1153 C    VAL A 155      31.230  69.627   6.452                       C  
ATOM   1154 O    VAL A 155      30.224  70.133   6.952                       O  
ATOM   1155 CB   VAL A 155      32.115  71.197   4.677                       C  
ATOM   1156 CG1  VAL A 155      33.181  71.590   5.684                       C  
ATOM   1157 CG2  VAL A 155      32.640  71.259   3.271                       C  
ATOM   1158 N    VAL A 156      32.131  68.928   7.132                       N  
ATOM   1159 CA   VAL A 156      32.093  68.771   8.588                       C  
ATOM   1160 C    VAL A 156      33.265  69.588   9.142                       C  
ATOM   1161 O    VAL A 156      34.426  69.245   8.918                       O  
ATOM   1162 CB   VAL A 156      32.205  67.299   8.999                       C  
ATOM   1163 CG1  VAL A 156      32.225  67.185  10.522                       C  
ATOM   1164 CG2  VAL A 156      31.036  66.489   8.435                       C  
ATOM   1165 N    PRO A 157      32.984  70.673   9.859                       N  
ATOM   1166 CA   PRO A 157      34.081  71.517  10.351                       C  
ATOM   1167 C    PRO A 157      34.938  70.796  11.351                       C  
ATOM   1168 O    PRO A 157      34.507  69.890  12.057                       O  
ATOM   1169 CB   PRO A 157      33.362  72.672  11.020                       C  
ATOM   1170 CG   PRO A 157      32.058  72.774  10.295                       C  
ATOM   1171 CD   PRO A 157      31.677  71.315  10.068                       C  
ATOM   1172 N    THR A 158      36.177  71.212  11.431                       N  
ATOM   1173 CA   THR A 158      37.009  70.783  12.543                       C  
ATOM   1174 C    THR A 158      36.542  71.467  13.841                       C  
ATOM   1175 O    THR A 158      36.918  71.014  14.936                       O  
ATOM   1176 CB   THR A 158      38.492  71.060  12.284                       C  
ATOM   1177 OG1  THR A 158      38.683  72.458  12.154                       O  
ATOM   1178 CG2  THR A 158      38.940  70.389  11.000                       C  
TER    1179      THR A 158                                                      
CONECT    1    2                                                                
CONECT    2    1    3    5                                                      
CONECT    3    2    4   12                                                      
CONECT    4    3                                                                
CONECT    5    2    6                                                           
CONECT    6    5    7    8                                                      
CONECT    7    6    9                                                           
CONECT    8    6   10                                                           
CONECT    9    7   11                                                           
CONECT   10    8   11                                                           
CONECT   11    9   10                                                           
CONECT   12    3   13                                                           
CONECT   13   12   14   16                                                      
CONECT   14   13   15   17                                                      
CONECT   15   14                                                                
CONECT   16   13                                                                
CONECT   17   14   18                                                           
CONECT   18   17   19   21                                                      
CONECT   19   18   20   23                                                      
CONECT   20   19                                                                
CONECT   21   18   22                                                           
CONECT   22   21  310                                                           
CONECT   23   19   24                                                           
CONECT   24   23   25   27                                                      
CONECT   25   24   26   32                                                      
CONECT   26   25                                                                
CONECT   27   24   28                                                           
CONECT   28   27   29                                                           
CONECT   29   28   30                                                           
CONECT   30   29   31                                                           
CONECT   31   30                                                                
CONECT   32   25   33                                                           
CONECT   33   32   34   36                                                      
CONECT   34   33   35   39                                                      
CONECT   35   34                                                                
CONECT   36   33   37   38                                                      
CONECT   37   36                                                                
CONECT   38   36                                                                
CONECT   39   34   40                                                           
CONECT   40   39   41   43                                                      
CONECT   41   40   42   44                                                      
CONECT   42   41                                                                
CONECT   43   40                                                                
CONECT   44   41   45                                                           
CONECT   45   44   46   48                                                      
CONECT   46   45   47   52                                                      
CONECT   47   46                                                                
CONECT   48   45   49                                                           
CONECT   49   48   50   51                                                      
CONECT   50   49                                                                
CONECT   51   49                                                                
CONECT   52   46   53                                                           
CONECT   53   52   54                                                           
CONECT   54   53   55   56                                                      
CONECT   55   54                                                                
CONECT   56   54   57                                                           
CONECT   57   56   58   60                                                      
CONECT   58   57   59   63                                                      
CONECT   59   58                                                                
CONECT   60   57   61   62                                                      
CONECT   61   60                                                                
CONECT   62   60                                                                
CONECT   63   58   64                                                           
CONECT   64   63   65   67                                                      
CONECT   65   64   66   68                                                      
CONECT   66   65                                                                
CONECT   67   64                                                                
CONECT   68   65   69                                                           
CONECT   69   68   70   72                                                      
CONECT   70   69   71   76                                                      
CONECT   71   70                                                                
CONECT   72   69   73   74                                                      
CONECT   73   72   75                                                           
CONECT   74   72                                                                
CONECT   75   73                                                                
CONECT   76   70   77   82                                                      
CONECT   77   76   78   80                                                      
CONECT   78   77   79   83                                                      
CONECT   79   78                                                                
CONECT   80   77   81                                                           
CONECT   81   80   82                                                           
CONECT   82   76   81                                                           
CONECT   83   78   84                                                           
CONECT   84   83   85   87                                                      
CONECT   85   84   86   91                                                      
CONECT   86   85                                                                
CONECT   87   84   88   89                                                      
CONECT   88   87   90                                                           
CONECT   89   87                                                                
CONECT   90   88                                                                
CONECT   91   85   92                                                           
CONECT   92   91   93                                                           
CONECT   93   92   94   95                                                      
CONECT   94   93                                                                
CONECT   95   93   96                                                           
CONECT   96   95   97                                                           
CONECT   97   96   98   99                                                      
CONECT   98   97                                                                
CONECT   99   97  100                                                           
CONECT  100   99  101                                                           
CONECT  101  100  102  103                                                      
CONECT  102  101                                                                
CONECT  103  101  104                                                           
CONECT  104  103  105  107                                                      
CONECT  105  104  106  109                                                      
CONECT  106  105                                                                
CONECT  107  104  108                                                           
CONECT  108  107                                                                
CONECT  109  105  110                                                           
CONECT  110  109  111  113                                                      
CONECT  111  110  112  114                                                      
CONECT  112  111                                                                
CONECT  113  110                                                                
CONECT  114  111  115                                                           
CONECT  115  114  116  118                                                      
CONECT  116  115  117  122                                                      
CONECT  117  116                                                                
CONECT  118  115  119                                                           
CONECT  119  118  120  121                                                      
CONECT  120  119                                                                
CONECT  121  119                                                                
CONECT  122  116  123                                                           
CONECT  123  122  124  126                                                      
CONECT  124  123  125  129                                                      
CONECT  125  124                                                                
CONECT  126  123  127  128                                                      
CONECT  127  126                                                                
CONECT  128  126                                                                
CONECT  129  124  130                                                           
CONECT  130  129  131  133                                                      
CONECT  131  130  132  141                                                      
CONECT  132  131                                                                
CONECT  133  130  134                                                           
CONECT  134  133  135  136                                                      
CONECT  135  134  137                                                           
CONECT  136  134  138                                                           
CONECT  137  135  139                                                           
CONECT  138  136  139                                                           
CONECT  139  137  138  140                                                      
CONECT  140  139                                                                
CONECT  141  131  142                                                           
CONECT  142  141  143  145                                                      
CONECT  143  142  144  148                                                      
CONECT  144  143                                                                
CONECT  145  142  146  147                                                      
CONECT  146  145                                                                
CONECT  147  145                                                                
CONECT  148  143  149                                                           
CONECT  149  148  150  152                                                      
CONECT  150  149  151  156                                                      
CONECT  151  150                                                                
CONECT  152  149  153                                                           
CONECT  153  152  154  155                                                      
CONECT  154  153                                                                
CONECT  155  153                                                                
CONECT  156  150  157                                                           
CONECT  157  156  158  160                                                      
CONECT  158  157  159  164                                                      
CONECT  159  158                                                                
CONECT  160  157  161                                                           
CONECT  161  160  162  163                                                      
CONECT  162  161                                                                
CONECT  163  161                                                                
CONECT  164  158  165                                                           
CONECT  165  164  166  168                                                      
CONECT  166  165  167  169                                                      
CONECT  167  166                                                                
CONECT  168  165                                                                
CONECT  169  166  170  175                                                      
CONECT  170  169  171  173                                                      
CONECT  171  170  172  176                                                      
CONECT  172  171                                                                
CONECT  173  170  174                                                           
CONECT  174  173  175                                                           
CONECT  175  169  174                                                           
CONECT  176  171  177                                                           
CONECT  177  176  178  180                                                      
CONECT  178  177  179  183                                                      
CONECT  179  178                                                                
CONECT  180  177  181  182                                                      
CONECT  181  180                                                                
CONECT  182  180                                                                
CONECT  183  178  184                                                           
CONECT  184  183  185  187                                                      
CONECT  185  184  186  190                                                      
CONECT  186  185                                                                
CONECT  187  184  188  189                                                      
CONECT  188  187                                                                
CONECT  189  187                                                                
CONECT  190  185  191                                                           
CONECT  191  190  192  194                                                      
CONECT  192  191  193  198                                                      
CONECT  193  192                                                                
CONECT  194  191  195                                                           
CONECT  195  194  196  197                                                      
CONECT  196  195                                                                
CONECT  197  195                                                                
CONECT  198  192  199                                                           
CONECT  199  198  200  202                                                      
CONECT  200  199  201  205                                                      
CONECT  201  200                                                                
CONECT  202  199  203  204                                                      
CONECT  203  202                                                                
CONECT  204  202                                                                
CONECT  205  200  206                                                           
CONECT  206  205  207                                                           
CONECT  207  206  208  209                                                      
CONECT  208  207                                                                
CONECT  209  207  210                                                           
CONECT  210  209  211  213                                                      
CONECT  211  210  212  218                                                      
CONECT  212  211                                                                
CONECT  213  210  214                                                           
CONECT  214  213  215                                                           
CONECT  215  214  216  217                                                      
CONECT  216  215                                                                
CONECT  217  215                                                                
CONECT  218  211  219                                                           
CONECT  219  218  220  222                                                      
CONECT  220  219  221  226                                                      
CONECT  221  220                                                                
CONECT  222  219  223                                                           
CONECT  223  222  224  225                                                      
CONECT  224  223                                                                
CONECT  225  223                                                                
CONECT  226  220  227                                                           
CONECT  227  226  228  230                                                      
CONECT  228  227  229  234                                                      
CONECT  229  228                                                                
CONECT  230  227  231                                                           
CONECT  231  230  232  233                                                      
CONECT  232  231                                                                
CONECT  233  231                                                                
CONECT  234  228  235                                                           
CONECT  235  234  236  238                                                      
CONECT  236  235  237  241                                                      
CONECT  237  236                                                                
CONECT  238  235  239  240                                                      
CONECT  239  238                                                                
CONECT  240  238                                                                
CONECT  241  236  242                                                           
CONECT  242  241  243  245                                                      
CONECT  243  242  244  248                                                      
CONECT  244  243                                                                
CONECT  245  242  246  247                                                      
CONECT  246  245                                                                
CONECT  247  245                                                                
CONECT  248  243  249                                                           
CONECT  249  248  250  252                                                      
CONECT  250  249  251  256                                                      
CONECT  251  250                                                                
CONECT  252  249  253                                                           
CONECT  253  252  254  255                                                      
CONECT  254  253                                                                
CONECT  255  253                                                                
CONECT  256  250  257                                                           
CONECT  257  256  258  260                                                      
CONECT  258  257  259  264                                                      
CONECT  259  258                                                                
CONECT  260  257  261                                                           
CONECT  261  260  262  263                                                      
CONECT  262  261                                                                
CONECT  263  261                                                                
CONECT  264  258  265                                                           
CONECT  265  264  266  268                                                      
CONECT  266  265  267  270                                                      
CONECT  267  266                                                                
CONECT  268  265  269                                                           
CONECT  269  268                                                                
CONECT  270  266  271                                                           
CONECT  271  270  272  274                                                      
CONECT  272  271  273  277                                                      
CONECT  273  272                                                                
CONECT  274  271  275  276                                                      
CONECT  275  274                                                                
CONECT  276  274                                                                
CONECT  277  272  278                                                           
CONECT  278  277  279  281                                                      
CONECT  279  278  280  286                                                      
CONECT  280  279                                                                
CONECT  281  278  282                                                           
CONECT  282  281  283                                                           
CONECT  283  282  284  285                                                      
CONECT  284  283                                                                
CONECT  285  283                                                                
CONECT  286  279  287                                                           
CONECT  287  286  288  290                                                      
CONECT  288  287  289  294                                                      
CONECT  289  288                                                                
CONECT  290  287  292  291                                                      
CONECT  291  290  293                                                           
CONECT  292  290                                                                
CONECT  293  291                                                                
CONECT  294  288  295                                                           
CONECT  295  294  296  298                                                      
CONECT  296  295  297  305                                                      
CONECT  297  296                                                                
CONECT  298  295  299                                                           
CONECT  299  298  300  301                                                      
CONECT  300  299  302                                                           
CONECT  301  299  303                                                           
CONECT  302  300  304                                                           
CONECT  303  301  304                                                           
CONECT  304  302  303                                                           
CONECT  305  296  306                                                           
CONECT  306  305  307  309                                                      
CONECT  307  306  308  311                                                      
CONECT  308  307                                                                
CONECT  309  306  310                                                           
CONECT  310   22  309                                                           
CONECT  311  307  312                                                           
CONECT  312  311  313  315                                                      
CONECT  313  312  314  321                                                      
CONECT  314  313                                                                
CONECT  315  312  316                                                           
CONECT  316  315  317  318                                                      
CONECT  317  316  319                                                           
CONECT  318  316  320                                                           
CONECT  319  317  320                                                           
CONECT  320  318  319                                                           
CONECT  321  313  322                                                           
CONECT  322  321  323  325                                                      
CONECT  323  322  324  329                                                      
CONECT  324  323                                                                
CONECT  325  322  326                                                           
CONECT  326  325  327  328                                                      
CONECT  327  326                                                                
CONECT  328  326                                                                
CONECT  329  323  330                                                           
CONECT  330  329  331  333                                                      
CONECT  331  330  332  337                                                      
CONECT  332  331                                                                
CONECT  333  330  334                                                           
CONECT  334  333  335  336                                                      
CONECT  335  334                                                                
CONECT  336  334                                                                
CONECT  337  331  338                                                           
CONECT  338  337  339  341                                                      
CONECT  339  338  340  349                                                      
CONECT  340  339                                                                
CONECT  341  338  342                                                           
CONECT  342  341  343  344                                                      
CONECT  343  342  345                                                           
CONECT  344  342  346                                                           
CONECT  345  343  347                                                           
CONECT  346  344  347                                                           
CONECT  347  345  346  348                                                      
CONECT  348  347                                                                
CONECT  349  339  350  355                                                      
CONECT  350  349  351  353                                                      
CONECT  351  350  352  356                                                      
CONECT  352  351                                                                
CONECT  353  350  354                                                           
CONECT  354  353  355                                                           
CONECT  355  349  354                                                           
CONECT  356  351  357                                                           
CONECT  357  356  358  360                                                      
CONECT  358  357  359  365                                                      
CONECT  359  358                                                                
CONECT  360  357  361                                                           
CONECT  361  360  362                                                           
CONECT  362  361  363  364                                                      
CONECT  363  362                                                                
CONECT  364  362                                                                
CONECT  365  358  366                                                           
CONECT  366  365  367  369                                                      
CONECT  367  366  368  372                                                      
CONECT  368  367                                                                
CONECT  369  366  370  371                                                      
CONECT  370  369                                                                
CONECT  371  369                                                                
CONECT  372  367  373                                                           
CONECT  373  372  374  376                                                      
CONECT  374  373  375  380                                                      
CONECT  375  374                                                                
CONECT  376  373  377  378                                                      
CONECT  377  376  379                                                           
CONECT  378  376                                                                
CONECT  379  377                                                                
CONECT  380  374  381                                                           
CONECT  381  380  382  384                                                      
CONECT  382  381  383  387                                                      
CONECT  383  382                                                                
CONECT  384  381  385  386                                                      
CONECT  385  384                                                                
CONECT  386  384                                                                
CONECT  387  382  388                                                           
CONECT  388  387  389  391                                                      
CONECT  389  388  390  395                                                      
CONECT  390  389                                                                
CONECT  391  388  392                                                           
CONECT  392  391  393  394                                                      
CONECT  393  392                                                                
CONECT  394  392                                                                
CONECT  395  389  396                                                           
CONECT  396  395  397  399                                                      
CONECT  397  396  398  407                                                      
CONECT  398  397                                                                
CONECT  399  396  400                                                           
CONECT  400  399  401  402                                                      
CONECT  401  400  403                                                           
CONECT  402  400  404                                                           
CONECT  403  401  405                                                           
CONECT  404  402  405                                                           
CONECT  405  403  404  406                                                      
CONECT  406  405                                                                
CONECT  407  397  408                                                           
CONECT  408  407  409  411                                                      
CONECT  409  408  410  414                                                      
CONECT  410  409                                                                
CONECT  411  408  412  413                                                      
CONECT  412  411                                                                
CONECT  413  411                                                                
CONECT  414  409  415                                                           
CONECT  415  414  416  418                                                      
CONECT  416  415  417  421                                                      
CONECT  417  416                                                                
CONECT  418  415  419  420                                                      
CONECT  419  418                                                                
CONECT  420  418                                                                
CONECT  421  416  422                                                           
CONECT  422  421  423  425                                                      
CONECT  423  422  424  429                                                      
CONECT  424  423                                                                
CONECT  425  422  426                                                           
CONECT  426  425  427  428                                                      
CONECT  427  426                                                                
CONECT  428  426                                                                
CONECT  429  423  430                                                           
CONECT  430  429  431  433                                                      
CONECT  431  430  432  438                                                      
CONECT  432  431                                                                
CONECT  433  430  434                                                           
CONECT  434  433  435                                                           
CONECT  435  434  436  437                                                      
CONECT  436  435                                                                
CONECT  437  435                                                                
CONECT  438  431  439                                                           
CONECT  439  438  440  442                                                      
CONECT  440  439  441  449                                                      
CONECT  441  440                                                                
CONECT  442  439  443                                                           
CONECT  443  442  444                                                           
CONECT  444  443  445                                                           
CONECT  445  444  446                                                           
CONECT  446  445  447  448                                                      
CONECT  447  446                                                                
CONECT  448  446                                                                
CONECT  449  440  450                                                           
CONECT  450  449  451                                                           
CONECT  451  450  452  453                                                      
CONECT  452  451                                                                
CONECT  453  451  454                                                           
CONECT  454  453  457  455                                                      
CONECT  455  454  456  459                                                      
CONECT  456  455                                                                
CONECT  457  454  458                                                           
CONECT  458  457                                                                
CONECT  459  455  460                                                           
CONECT  460  459  461  463                                                      
CONECT  461  460  462  464                                                      
CONECT  462  461                                                                
CONECT  463  460                                                                
CONECT  464  461  465                                                           
CONECT  465  464  466  468                                                      
CONECT  466  465  467  476                                                      
CONECT  467  466                                                                
CONECT  468  465  469                                                           
CONECT  469  468  470  471                                                      
CONECT  470  469  472                                                           
CONECT  471  469  473                                                           
CONECT  472  470  474                                                           
CONECT  473  471  474                                                           
CONECT  474  472  473  475                                                      
CONECT  475  474                                                                
CONECT  476  466  477                                                           
CONECT  477  476  478                                                           
CONECT  478  477  479  480                                                      
CONECT  479  478                                                                
CONECT  480  478  481                                                           
CONECT  481  480  482                                                           
CONECT  482  481  483  484                                                      
CONECT  483  482                                                                
CONECT  484  482  485                                                           
CONECT  485  484  486  488                                                      
CONECT  486  485  487  491                                                      
CONECT  487  486                                                                
CONECT  488  485  490  489                                                      
CONECT  489  488                                                                
CONECT  490  488                                                                
CONECT  491  486  492                                                           
CONECT  492  491  493  495                                                      
CONECT  493  492  494  499                                                      
CONECT  494  493                                                                
CONECT  495  492  496                                                           
CONECT  496  495  497  498                                                      
CONECT  497  496                                                                
CONECT  498  496                                                                
CONECT  499  493  500                                                           
CONECT  500  499  501  503                                                      
CONECT  501  500  502  505                                                      
CONECT  502  501                                                                
CONECT  503  500  504                                                           
CONECT  504  503                                                                
CONECT  505  501  506                                                           
CONECT  506  505  507  509                                                      
CONECT  507  506  508  513                                                      
CONECT  508  507                                                                
CONECT  509  506  510                                                           
CONECT  510  509  511  512                                                      
CONECT  511  510                                                                
CONECT  512  510                                                                
CONECT  513  507  514                                                           
CONECT  514  513  515  517                                                      
CONECT  515  514  516  524                                                      
CONECT  516  515                                                                
CONECT  517  514  518                                                           
CONECT  518  517  519  520                                                      
CONECT  519  518  521                                                           
CONECT  520  518  522                                                           
CONECT  521  519  523                                                           
CONECT  522  520  523                                                           
CONECT  523  521  522                                                           
CONECT  524  515  525                                                           
CONECT  525  524  526  528                                                      
CONECT  526  525  527  530                                                      
CONECT  527  526                                                                
CONECT  528  525  529                                                           
CONECT  529  528                                                                
CONECT  530  526  531                                                           
CONECT  531  530  532                                                           
CONECT  532  531  533  534                                                      
CONECT  533  532                                                                
CONECT  534  532  535                                                           
CONECT  535  534  536  538                                                      
CONECT  536  535  541  537                                                      
CONECT  537  536                                                                
CONECT  538  535  539  540                                                      
CONECT  539  538                                                                
CONECT  540  538                                                                
CONECT  541  536  542                                                           
CONECT  542  541  543  545                                                      
CONECT  543  542  544  548                                                      
CONECT  544  543                                                                
CONECT  545  542  546  547                                                      
CONECT  546  545                                                                
CONECT  547  545                                                                
CONECT  548  543  549                                                           
CONECT  549  548  550  552                                                      
CONECT  550  549  551  557                                                      
CONECT  551  550                                                                
CONECT  552  549  553                                                           
CONECT  553  552  554                                                           
CONECT  554  553  555                                                           
CONECT  555  554  556                                                           
CONECT  556  555                                                                
CONECT  557  550  558                                                           
CONECT  558  557  559  561                                                      
CONECT  559  558  560  569                                                      
CONECT  560  559                                                                
CONECT  561  558  562                                                           
CONECT  562  561  563  564                                                      
CONECT  563  562  565                                                           
CONECT  564  562  566                                                           
CONECT  565  563  567                                                           
CONECT  566  564  567                                                           
CONECT  567  565  566  568                                                      
CONECT  568  567                                                                
CONECT  569  559  570                                                           
CONECT  570  569  571  573                                                      
CONECT  571  570  572  575                                                      
CONECT  572  571                                                                
CONECT  573  570  574                                                           
CONECT  574  573                                                                
CONECT  575  571  576                                                           
CONECT  576  575  577                                                           
CONECT  577  576  578  579                                                      
CONECT  578  577                                                                
CONECT  579  577  580                                                           
CONECT  580  579  581  583                                                      
CONECT  581  580  582  585                                                      
CONECT  582  581                                                                
CONECT  583  580  584                                                           
CONECT  584  583                                                                
CONECT  585  581  586                                                           
CONECT  586  585  587  589                                                      
CONECT  587  586  588  591                                                      
CONECT  588  587                                                                
CONECT  589  586  590                                                           
CONECT  590  589                                                                
CONECT  591  587  592                                                           
CONECT  592  591  593  595                                                      
CONECT  593  592  594  603                                                      
CONECT  594  593                                                                
CONECT  595  592  596                                                           
CONECT  596  595  597  598                                                      
CONECT  597  596  599                                                           
CONECT  598  596  600                                                           
CONECT  599  597  601                                                           
CONECT  600  598  601                                                           
CONECT  601  599  600  602                                                      
CONECT  602  601                                                                
CONECT  603  593  604  609                                                      
CONECT  604  603  605  607                                                      
CONECT  605  604  606  610                                                      
CONECT  606  605                                                                
CONECT  607  604  608                                                           
CONECT  608  607  609                                                           
CONECT  609  603  608                                                           
CONECT  610  605  611                                                           
CONECT  611  610  614  612                                                      
CONECT  612  611  613  621                                                      
CONECT  613  612                                                                
CONECT  614  611  615                                                           
CONECT  615  614  616  617                                                      
CONECT  616  615  618                                                           
CONECT  617  615  619                                                           
CONECT  618  616  620                                                           
CONECT  619  617  620                                                           
CONECT  620  618  619                                                           
CONECT  621  612  622  627                                                      
CONECT  622  621  623  625                                                      
CONECT  623  622  624  628                                                      
CONECT  624  623                                                                
CONECT  625  622  626                                                           
CONECT  626  625  627                                                           
CONECT  627  621  626                                                           
CONECT  628  623  629                                                           
CONECT  629  628  630  632                                                      
CONECT  630  629  631  635                                                      
CONECT  631  630                                                                
CONECT  632  629  633  634                                                      
CONECT  633  632                                                                
CONECT  634  632                                                                
CONECT  635  630  636                                                           
CONECT  636  635  637  639                                                      
CONECT  637  636  638  642                                                      
CONECT  638  637                                                                
CONECT  639  636  640  641                                                      
CONECT  640  639                                                                
CONECT  641  639                                                                
CONECT  642  637  643                                                           
CONECT  643  642  644  646                                                      
CONECT  644  643  645  648                                                      
CONECT  645  644                                                                
CONECT  646  643  647                                                           
CONECT  647  646                                                                
CONECT  648  644  649                                                           
CONECT  649  648  650  652                                                      
CONECT  650  649  651  657                                                      
CONECT  651  650                                                                
CONECT  652  649  653                                                           
CONECT  653  652  654                                                           
CONECT  654  653  655  656                                                      
CONECT  655  654                                                                
CONECT  656  654                                                                
CONECT  657  650  658                                                           
CONECT  658  657  659  661                                                      
CONECT  659  658  660  664                                                      
CONECT  660  659                                                                
CONECT  661  658  662  663                                                      
CONECT  662  661                                                                
CONECT  663  661                                                                
CONECT  664  659  665  670                                                      
CONECT  665  664  666  668                                                      
CONECT  666  665  667  671                                                      
CONECT  667  666                                                                
CONECT  668  665  669                                                           
CONECT  669  668  670                                                           
CONECT  670  664  669                                                           
CONECT  671  666  672                                                           
CONECT  672  671  675  673                                                      
CONECT  673  672  682  674                                                      
CONECT  674  673                                                                
CONECT  675  672  676                                                           
CONECT  676  675  677                                                           
CONECT  677  676  678                                                           
CONECT  678  677  679                                                           
CONECT  679  678  680  681                                                      
CONECT  680  679                                                                
CONECT  681  679                                                                
CONECT  682  673  683                                                           
CONECT  683  682  684  686                                                      
CONECT  684  683  685  689                                                      
CONECT  685  684                                                                
CONECT  686  683  687  688                                                      
CONECT  687  686                                                                
CONECT  688  686                                                                
CONECT  689  684  690                                                           
CONECT  690  689  691  693                                                      
CONECT  691  690  692  696                                                      
CONECT  692  691                                                                
CONECT  693  690  694  695                                                      
CONECT  694  693                                                                
CONECT  695  693                                                                
CONECT  696  691  697                                                           
CONECT  697  696  698  700                                                      
CONECT  698  697  699  708                                                      
CONECT  699  698                                                                
CONECT  700  697  701                                                           
CONECT  701  700  702  703                                                      
CONECT  702  701  704                                                           
CONECT  703  701  705                                                           
CONECT  704  702  706                                                           
CONECT  705  703  706                                                           
CONECT  706  704  705  707                                                      
CONECT  707  706                                                                
CONECT  708  698  709                                                           
CONECT  709  708  710  712                                                      
CONECT  710  709  711  716                                                      
CONECT  711  710                                                                
CONECT  712  709  713                                                           
CONECT  713  712  714  715                                                      
CONECT  714  713                                                                
CONECT  715  713                                                                
CONECT  716  710  717                                                           
CONECT  717  716  718  720                                                      
CONECT  718  717  719  722                                                      
CONECT  719  718                                                                
CONECT  720  717  721                                                           
CONECT  721  720                                                                
CONECT  722  718  723                                                           
CONECT  723  722  724  726                                                      
CONECT  724  723  725  733                                                      
CONECT  725  724                                                                
CONECT  726  723  727                                                           
CONECT  727  726  728                                                           
CONECT  728  727  729                                                           
CONECT  729  728  730                                                           
CONECT  730  729  731  732                                                      
CONECT  731  730                                                                
CONECT  732  730                                                                
CONECT  733  724  734                                                           
CONECT  734  733  735  737                                                      
CONECT  735  734  736  740                                                      
CONECT  736  735                                                                
CONECT  737  734  738  739                                                      
CONECT  738  737                                                                
CONECT  739  737                                                                
CONECT  740  735  741                                                           
CONECT  741  740  742  744                                                      
CONECT  742  741  743  748                                                      
CONECT  743  742                                                                
CONECT  744  741  745                                                           
CONECT  745  744  746  747                                                      
CONECT  746  745                                                                
CONECT  747  745                                                                
CONECT  748  742  749                                                           
CONECT  749  748  750  752                                                      
CONECT  750  749  751  757                                                      
CONECT  751  750                                                                
CONECT  752  749  753                                                           
CONECT  753  752  754                                                           
CONECT  754  753  755                                                           
CONECT  755  754  756                                                           
CONECT  756  755                                                                
CONECT  757  750  758  763                                                      
CONECT  758  757  759  761                                                      
CONECT  759  758  760  764                                                      
CONECT  760  759                                                                
CONECT  761  758  762                                                           
CONECT  762  761  763                                                           
CONECT  763  757  762                                                           
CONECT  764  759  765                                                           
CONECT  765  764  768  766                                                      
CONECT  766  765  767  778                                                      
CONECT  767  766                                                                
CONECT  768  765  769                                                           
CONECT  769  768  770  771                                                      
CONECT  770  769  772                                                           
CONECT  771  769  773  774                                                      
CONECT  772  770  773                                                           
CONECT  773  771  772  775                                                      
CONECT  774  771  776                                                           
CONECT  775  773  777                                                           
CONECT  776  774  777                                                           
CONECT  777  775  776                                                           
CONECT  778  766  779  784                                                      
CONECT  779  778  780  782                                                      
CONECT  780  779  785  781                                                      
CONECT  781  780                                                                
CONECT  782  779  783                                                           
CONECT  783  782  784                                                           
CONECT  784  778  783                                                           
CONECT  785  780  786                                                           
CONECT  786  785  787  789                                                      
CONECT  787  786  788  792                                                      
CONECT  788  787                                                                
CONECT  789  786  790  791                                                      
CONECT  790  789                                                                
CONECT  791  789                                                                
CONECT  792  787  793                                                           
CONECT  793  792  794  796                                                      
CONECT  794  793  797  795                                                      
CONECT  795  794                                                                
CONECT  796  793                                                                
CONECT  797  794  798                                                           
CONECT  798  797  799  801                                                      
CONECT  799  798  800  805                                                      
CONECT  800  799                                                                
CONECT  801  798  802                                                           
CONECT  802  801  803  804                                                      
CONECT  803  802                                                                
CONECT  804  802                                                                
CONECT  805  799  806                                                           
CONECT  806  805  807  809                                                      
CONECT  807  806  817  808                                                      
CONECT  808  807                                                                
CONECT  809  806  810                                                           
CONECT  810  809  812  811                                                      
CONECT  811  810  813                                                           
CONECT  812  810  814                                                           
CONECT  813  811  815                                                           
CONECT  814  812  815                                                           
CONECT  815  813  814  816                                                      
CONECT  816  815                                                                
CONECT  817  807  818                                                           
CONECT  818  817  821  819                                                      
CONECT  819  818  820  825                                                      
CONECT  820  819                                                                
CONECT  821  818  822                                                           
CONECT  822  821  823  824                                                      
CONECT  823  822                                                                
CONECT  824  822                                                                
CONECT  825  819  826                                                           
CONECT  826  825  827  829                                                      
CONECT  827  826  828  832                                                      
CONECT  828  827                                                                
CONECT  829  826  830  831                                                      
CONECT  830  829                                                                
CONECT  831  829                                                                
CONECT  832  827  833  838                                                      
CONECT  833  832  834  836                                                      
CONECT  834  833  835  839                                                      
CONECT  835  834                                                                
CONECT  836  833  837                                                           
CONECT  837  836  838                                                           
CONECT  838  832  837                                                           
CONECT  839  834  840                                                           
CONECT  840  839  841  843                                                      
CONECT  841  840  842                                                           
CONECT  842  841                                                                
CONECT  843  840  844  845                                                      
CONECT  844  843                                                                
CONECT  845  843                                                                
CONECT  846  847                                                                
CONECT  847  846  848                                                           
CONECT  848  847  849  850                                                      
CONECT  849  848                                                                
CONECT  850  848  851                                                           
CONECT  851  850  852                                                           
CONECT  852  851  853  854                                                      
CONECT  853  852                                                                
CONECT  854  852  855                                                           
CONECT  855  854  856  858                                                      
CONECT  856  855  861  857                                                      
CONECT  857  856                                                                
CONECT  858  855  859  860                                                      
CONECT  859  858                                                                
CONECT  860  858                                                                
CONECT  861  856  862                                                           
CONECT  862  861  863  865                                                      
CONECT  863  862  866  864                                                      
CONECT  864  863                                                                
CONECT  865  862                                                                
CONECT  866  863  867                                                           
CONECT  867  866  868  870                                                      
CONECT  868  867  869  874                                                      
CONECT  869  868                                                                
CONECT  870  867  871  872                                                      
CONECT  871  870  873                                                           
CONECT  872  870                                                                
CONECT  873  871                                                                
CONECT  874  868  875                                                           
CONECT  875  874  876  878                                                      
CONECT  876  875  877  883                                                      
CONECT  877  876                                                                
CONECT  878  875  879                                                           
CONECT  879  878  880                                                           
CONECT  880  879  881                                                           
CONECT  881  880  882                                                           
CONECT  882  881                                                                
CONECT  883  876  884                                                           
CONECT  884  883  885  887                                                      
CONECT  885  884  886  888                                                      
CONECT  886  885                                                                
CONECT  887  884                                                                
CONECT  888  885  889                                                           
CONECT  889  888  890                                                           
CONECT  890  889  891  892                                                      
CONECT  891  890                                                                
CONECT  892  890  893                                                           
CONECT  893  892  894  896                                                      
CONECT  894  893  895  898                                                      
CONECT  895  894                                                                
CONECT  896  893  897                                                           
CONECT  897  896                                                                
CONECT  898  894  899                                                           
CONECT  899  898  900  902                                                      
CONECT  900  899  906  901                                                      
CONECT  901  900                                                                
CONECT  902  899  903                                                           
CONECT  903  902  904  905                                                      
CONECT  904  903                                                                
CONECT  905  903                                                                
CONECT  906  900  907                                                           
CONECT  907  906  908  910                                                      
CONECT  908  907  914  909                                                      
CONECT  909  908                                                                
CONECT  910  907  911  912                                                      
CONECT  911  910  913                                                           
CONECT  912  910                                                                
CONECT  913  911                                                                
CONECT  914  908  915                                                           
CONECT  915  914  916  918                                                      
CONECT  916  915  917  919                                                      
CONECT  917  916                                                                
CONECT  918  915                                                                
CONECT  919  916  920                                                           
CONECT  920  919  921  923                                                      
CONECT  921  920  926  922                                                      
CONECT  922  921                                                                
CONECT  923  920  924  925                                                      
CONECT  924  923                                                                
CONECT  925  923                                                                
CONECT  926  921  927                                                           
CONECT  927  926  928  930                                                      
CONECT  928  927  929  934                                                      
CONECT  929  928                                                                
CONECT  930  927  931                                                           
CONECT  931  930  932  933                                                      
CONECT  932  931                                                                
CONECT  933  931                                                                
CONECT  934  928  935                                                           
CONECT  935  934  936  938                                                      
CONECT  936  935  942  937                                                      
CONECT  937  936                                                                
CONECT  938  935  939  940                                                      
CONECT  939  938  941                                                           
CONECT  940  938                                                                
CONECT  941  939                                                                
CONECT  942  936  943                                                           
CONECT  943  942  944  946                                                      
CONECT  944  943  945  950                                                      
CONECT  945  944                                                                
CONECT  946  943  947                                                           
CONECT  947  946  948  949                                                      
CONECT  948  947                                                                
CONECT  949  947                                                                
CONECT  950  944  951                                                           
CONECT  951  950  952  954                                                      
CONECT  952  951  953  961                                                      
CONECT  953  952                                                                
CONECT  954  951  955                                                           
CONECT  955  954  956                                                           
CONECT  956  955  957                                                           
CONECT  957  956  958                                                           
CONECT  958  957  959  960                                                      
CONECT  959  958                                                                
CONECT  960  958                                                                
CONECT  961  952  962                                                           
CONECT  962  961  963  965                                                      
CONECT  963  962  964  970                                                      
CONECT  964  963                                                                
CONECT  965  962  966                                                           
CONECT  966  965  967                                                           
CONECT  967  966  968  969                                                      
CONECT  968  967                                                                
CONECT  969  967                                                                
CONECT  970  963  971                                                           
CONECT  971  970  972  974                                                      
CONECT  972  971  973  977                                                      
CONECT  973  972                                                                
CONECT  974  971  975  976                                                      
CONECT  975  974                                                                
CONECT  976  974                                                                
CONECT  977  972  978                                                           
CONECT  978  977  979  981                                                      
CONECT  979  978  980  985                                                      
CONECT  980  979                                                                
CONECT  981  978  982                                                           
CONECT  982  981  983  984                                                      
CONECT  983  982                                                                
CONECT  984  982                                                                
CONECT  985  979  986                                                           
CONECT  986  985  987  989                                                      
CONECT  987  986  988  993                                                      
CONECT  988  987                                                                
CONECT  989  986  990                                                           
CONECT  990  989  991  992                                                      
CONECT  991  990                                                                
CONECT  992  990                                                                
CONECT  993  987  994                                                           
CONECT  994  993  995  997                                                      
CONECT  995  994  996 1005                                                      
CONECT  996  995                                                                
CONECT  997  994  998                                                           
CONECT  998  997  999 1000                                                      
CONECT  999  998 1001                                                           
CONECT 1000  998 1002                                                           
CONECT 1001  999 1003                                                           
CONECT 1002 1000 1003                                                           
CONECT 1003 1001 1002 1004                                                      
CONECT 1004 1003                                                                
CONECT 1005  995 1006                                                           
CONECT 1006 1005 1007 1009                                                      
CONECT 1007 1006 1008 1013                                                      
CONECT 1008 1007                                                                
CONECT 1009 1006 1010                                                           
CONECT 1010 1009 1011 1012                                                      
CONECT 1011 1010                                                                
CONECT 1012 1010                                                                
CONECT 1013 1007 1014                                                           
CONECT 1014 1013 1015 1017                                                      
CONECT 1015 1014 1016 1019                                                      
CONECT 1016 1015                                                                
CONECT 1017 1014 1018                                                           
CONECT 1018 1017                                                                
CONECT 1019 1015 1020                                                           
CONECT 1020 1019 1021 1023                                                      
CONECT 1021 1020 1022 1027                                                      
CONECT 1022 1021                                                                
CONECT 1023 1020 1024                                                           
CONECT 1024 1023 1025 1026                                                      
CONECT 1025 1024                                                                
CONECT 1026 1024                                                                
CONECT 1027 1021 1028                                                           
CONECT 1028 1027 1029 1031                                                      
CONECT 1029 1028 1030 1035                                                      
CONECT 1030 1029                                                                
CONECT 1031 1028 1032                                                           
CONECT 1032 1031 1033 1034                                                      
CONECT 1033 1032                                                                
CONECT 1034 1032                                                                
CONECT 1035 1029 1036                                                           
CONECT 1036 1035 1037 1039                                                      
CONECT 1037 1036 1038 1046                                                      
CONECT 1038 1037                                                                
CONECT 1039 1036 1040                                                           
CONECT 1040 1039 1041 1042                                                      
CONECT 1041 1040 1043                                                           
CONECT 1042 1040 1044                                                           
CONECT 1043 1041 1045                                                           
CONECT 1044 1042 1045                                                           
CONECT 1045 1043 1044                                                           
CONECT 1046 1037 1047                                                           
CONECT 1047 1046 1048 1050                                                      
CONECT 1048 1047 1049 1055                                                      
CONECT 1049 1048                                                                
CONECT 1050 1047 1051                                                           
CONECT 1051 1050 1052                                                           
CONECT 1052 1051 1053 1054                                                      
CONECT 1053 1052                                                                
CONECT 1054 1052                                                                
CONECT 1055 1048 1056                                                           
CONECT 1056 1055 1057 1059                                                      
CONECT 1057 1056 1058 1066                                                      
CONECT 1058 1057                                                                
CONECT 1059 1056 1060                                                           
CONECT 1060 1059 1061 1062                                                      
CONECT 1061 1060 1063                                                           
CONECT 1062 1060 1064                                                           
CONECT 1063 1061 1065                                                           
CONECT 1064 1062 1065                                                           
CONECT 1065 1063 1064                                                           
CONECT 1066 1057 1067                                                           
CONECT 1067 1066 1068 1070                                                      
CONECT 1068 1067 1069 1073                                                      
CONECT 1069 1068                                                                
CONECT 1070 1067 1071 1072                                                      
CONECT 1071 1070                                                                
CONECT 1072 1070                                                                
CONECT 1073 1068 1074                                                           
CONECT 1074 1073 1075 1077                                                      
CONECT 1075 1074 1076 1087                                                      
CONECT 1076 1075                                                                
CONECT 1077 1074 1078                                                           
CONECT 1078 1077 1079 1080                                                      
CONECT 1079 1078 1081                                                           
CONECT 1080 1078 1082 1083                                                      
CONECT 1081 1079 1082                                                           
CONECT 1082 1080 1081 1084                                                      
CONECT 1083 1080 1085                                                           
CONECT 1084 1082 1086                                                           
CONECT 1085 1083 1086                                                           
CONECT 1086 1084 1085                                                           
CONECT 1087 1075 1088                                                           
CONECT 1088 1087 1089 1091                                                      
CONECT 1089 1088 1090 1095                                                      
CONECT 1090 1089                                                                
CONECT 1091 1088 1092                                                           
CONECT 1092 1091 1093 1094                                                      
CONECT 1093 1092                                                                
CONECT 1094 1092                                                                
CONECT 1095 1089 1096                                                           
CONECT 1096 1095 1097 1099                                                      
CONECT 1097 1096 1098 1103                                                      
CONECT 1098 1097                                                                
CONECT 1099 1096 1100 1101                                                      
CONECT 1100 1099 1102                                                           
CONECT 1101 1099                                                                
CONECT 1102 1100                                                                
CONECT 1103 1097 1104                                                           
CONECT 1104 1103 1105 1107                                                      
CONECT 1105 1104 1106 1115                                                      
CONECT 1106 1105                                                                
CONECT 1107 1104 1108                                                           
CONECT 1108 1107 1109 1110                                                      
CONECT 1109 1108 1111                                                           
CONECT 1110 1108 1112                                                           
CONECT 1111 1109 1113                                                           
CONECT 1112 1110 1113                                                           
CONECT 1113 1111 1112 1114                                                      
CONECT 1114 1113                                                                
CONECT 1115 1105 1116                                                           
CONECT 1116 1115 1117 1119                                                      
CONECT 1117 1116 1120 1118                                                      
CONECT 1118 1117                                                                
CONECT 1119 1116                                                                
CONECT 1120 1117 1121                                                           
CONECT 1121 1120 1124 1122                                                      
CONECT 1122 1121 1123 1128                                                      
CONECT 1123 1122                                                                
CONECT 1124 1121 1125                                                           
CONECT 1125 1124 1126 1127                                                      
CONECT 1126 1125                                                                
CONECT 1127 1125                                                                
CONECT 1128 1122 1129                                                           
CONECT 1129 1128 1130 1132                                                      
CONECT 1130 1129 1131 1136                                                      
CONECT 1131 1130                                                                
CONECT 1132 1129 1133                                                           
CONECT 1133 1132 1134 1135                                                      
CONECT 1134 1133                                                                
CONECT 1135 1133                                                                
CONECT 1136 1130 1137                                                           
CONECT 1137 1136 1138 1140                                                      
CONECT 1138 1137 1139 1144                                                      
CONECT 1139 1138                                                                
CONECT 1140 1137 1141                                                           
CONECT 1141 1140 1142 1143                                                      
CONECT 1142 1141                                                                
CONECT 1143 1141                                                                
CONECT 1144 1138 1145                                                           
CONECT 1145 1144 1146 1148                                                      
CONECT 1146 1145 1147 1151                                                      
CONECT 1147 1146                                                                
CONECT 1148 1145 1149 1150                                                      
CONECT 1149 1148                                                                
CONECT 1150 1148                                                                
CONECT 1151 1146 1152                                                           
CONECT 1152 1151 1153 1155                                                      
CONECT 1153 1152 1154 1158                                                      
CONECT 1154 1153                                                                
CONECT 1155 1152 1157 1156                                                      
CONECT 1156 1155                                                                
CONECT 1157 1155                                                                
CONECT 1158 1153 1159                                                           
CONECT 1159 1158 1160 1162                                                      
CONECT 1160 1159 1161 1165                                                      
CONECT 1161 1160                                                                
CONECT 1162 1159 1163 1164                                                      
CONECT 1163 1162                                                                
CONECT 1164 1162                                                                
CONECT 1165 1160 1166 1171                                                      
CONECT 1166 1165 1167 1169                                                      
CONECT 1167 1166 1168 1172                                                      
CONECT 1168 1167                                                                
CONECT 1169 1166 1170                                                           
CONECT 1170 1169 1171                                                           
CONECT 1171 1165 1170                                                           
CONECT 1172 1167 1173                                                           
CONECT 1173 1172 1174 1176                                                      
CONECT 1174 1173 1175                                                           
CONECT 1175 1174                                                                
CONECT 1176 1173 1177 1178                                                      
CONECT 1177 1176                                                                
CONECT 1178 1176                                                                
END                                                                             
