# Supplementary material for: Computational Pipeline for Accelerating the Design of Glycomimetics
Source: J Chem Inf Model. 2025 Nov 27;65(24):13374–85. doi: 10.1021/acs.jcim.5c02282 (PMC12728930; doi:10.1021/acs.jcim.5c02282)
Supplement: Supplementary file 2 [file ci5c02282_si_002.zip › gm_supp/Test/FimH/4css/output/complex_best_each_position.pdb]

TITLE     Generated by GMML                                                     
ATOM      1 N    PHE A   1      -0.402  51.232  -8.715                       N  
ATOM      2 CA   PHE A   1       0.548  51.951  -7.843                       C  
ATOM      3 C    PHE A   1       1.765  52.318  -8.665                       C  
ATOM      4 O    PHE A   1       2.368  51.464  -9.296                       O  
ATOM      5 CB   PHE A   1       0.944  51.080  -6.655                       C  
ATOM      6 CG   PHE A   1       1.915  51.762  -5.740                       C  
ATOM      7 CD1  PHE A   1       3.274  51.654  -5.946                       C  
ATOM      8 CD2  PHE A   1       1.459  52.508  -4.667                       C  
ATOM      9 CE1  PHE A   1       4.180  52.278  -5.108                       C  
ATOM     10 CE2  PHE A   1       2.347  53.142  -3.825                       C  
ATOM     11 CZ   PHE A   1       3.714  53.037  -4.029                       C  
ATOM     12 H1   PHE A   1       0.030  50.594  -9.161                       H  
ATOM     13 H2   PHE A   1      -1.042  50.865  -8.218                       H  
ATOM     14 H3   PHE A   1      -0.765  51.803  -9.293                       H  
ATOM     15 HA   PHE A   1       0.138  52.765  -7.511                       H  
ATOM     16 HB2  PHE A   1       0.150  50.863  -6.143                       H  
ATOM     17 HB3  PHE A   1       1.361  50.268  -6.983                       H  
ATOM     18 HD1  PHE A   1       3.587  51.152  -6.663                       H  
ATOM     19 HD2  PHE A   1       0.544  52.590  -4.519                       H  
ATOM     20 HE1  PHE A   1       5.093  52.196  -5.263                       H  
ATOM     21 HE2  PHE A   1       2.025  53.640  -3.109                       H  
ATOM     22 HZ   PHE A   1       4.311  53.462  -3.456                       H  
ATOM     23 N    ALA A   2       2.118  53.592  -8.615                       N  
ATOM     24 CA   ALA A   2       3.294  54.090  -9.313                       C  
ATOM     25 C    ALA A   2       3.790  55.324  -8.590                       C  
ATOM     26 O    ALA A   2       3.098  55.905  -7.757                       O  
ATOM     27 CB   ALA A   2       2.991  54.401 -10.785                       C  
ATOM     28 H    ALA A   2       1.688  54.196  -8.180                       H  
ATOM     29 HA   ALA A   2       3.993  53.418  -9.282                       H  
ATOM     30 HB1  ALA A   2       2.296  55.076 -10.828                       H  
ATOM     31 HB2  ALA A   2       3.798  54.729 -11.211                       H  
ATOM     32 HB3  ALA A   2       2.691  53.589 -11.224                       H  
ATOM     33 N    CYX A   3       5.005  55.739  -8.950                       N  
ATOM     34 CA   CYX A   3       5.698  56.810  -8.243                       C  
ATOM     35 C    CYX A   3       6.394  57.755  -9.198                       C  
ATOM     36 O    CYX A   3       6.687  57.414 -10.357                       O  
ATOM     37 CB   CYX A   3       6.769  56.219  -7.309                       C  
ATOM     38 SG   CYX A   3       6.195  55.026  -6.089                       S  
ATOM     39 H    CYX A   3       5.451  55.412  -9.608                       H  
ATOM     40 HA   CYX A   3       5.064  57.315  -7.710                       H  
ATOM     41 HB2  CYX A   3       7.435  55.774  -7.856                       H  
ATOM     42 HB3  CYX A   3       7.185  56.948  -6.825                       H  
ATOM     43 N    LYS A   4       6.627  58.964  -8.719                       N  
ATOM     44 CA   LYS A   4       7.272  60.034  -9.470                       C  
ATOM     45 C    LYS A   4       8.279  60.754  -8.566                       C  
ATOM     46 O    LYS A   4       8.191  60.667  -7.337                       O  
ATOM     47 CB   LYS A   4       6.238  61.031 -10.015                       C  
ATOM     48 CG   LYS A   4       5.473  61.789  -8.915                       C  
ATOM     49 CD   LYS A   4       4.677  62.974  -9.433                       C  
ATOM     50 CE   LYS A   4       3.524  62.534 -10.260                       C  
ATOM     51 NZ   LYS A   4       2.594  63.651 -10.568                       N  
ATOM     52 H    LYS A   4       6.409  59.202  -7.922                       H  
ATOM     53 HA   LYS A   4       7.754  59.653 -10.221                       H  
ATOM     54 HB2  LYS A   4       6.695  61.687 -10.564                       H  
ATOM     55 HB3  LYS A   4       5.589  60.548 -10.550                       H  
ATOM     56 HG2  LYS A   4       4.852  61.178  -8.488                       H  
ATOM     57 HG3  LYS A   4       6.109  62.121  -8.263                       H  
ATOM     58 HD2  LYS A   4       4.336  63.484  -8.682                       H  
ATOM     59 HD3  LYS A   4       5.251  63.530  -9.983                       H  
ATOM     60 HE2  LYS A   4       3.852  62.175 -11.099                       H  
ATOM     61 HE3  LYS A   4       3.028  61.853  -9.778                       H  
ATOM     62 HZ1  LYS A   4       3.023  64.288 -11.017                       H  
ATOM     63 HZ2  LYS A   4       1.916  63.355 -11.062                       H  
ATOM     64 HZ3  LYS A   4       2.272  63.995  -9.813                       H  
ATOM     65 N    THR A   5       9.230  61.455  -9.170                       N  
ATOM     66 CA   THR A   5      10.244  62.169  -8.431                       C  
ATOM     67 C    THR A   5      10.230  63.657  -8.690                       C  
ATOM     68 O    THR A   5       9.722  64.171  -9.695                       O  
ATOM     69 CB   THR A   5      11.662  61.689  -8.774                       C  
ATOM     70 OG1  THR A   5      12.003  62.169 -10.076                       O  
ATOM     71 CG2  THR A   5      11.795  60.183  -8.706                       C  
ATOM     72 H    THR A   5       9.305  61.530 -10.024                       H  
ATOM     73 HA   THR A   5      10.100  62.028  -7.482                       H  
ATOM     74 HB   THR A   5      12.282  62.068  -8.131                       H  
ATOM     75 HG1  THR A   5      12.777  61.916 -10.282                       H  
ATOM     76 1HG2 THR A   5      11.184  59.768  -9.334                       H  
ATOM     77 3HG2 THR A   5      11.588  59.872  -7.811                       H  
ATOM     78 2HG2 THR A   5      12.702  59.920  -8.928                       H  
ATOM     79 N    ALA A   6      10.906  64.377  -7.811                       N  
ATOM     80 CA   ALA A   6      11.118  65.803  -7.958                       C  
ATOM     81 C    ALA A   6      12.109  66.137  -9.075                       C  
ATOM     82 O    ALA A   6      12.299  67.292  -9.400                       O  
ATOM     83 CB   ALA A   6      11.600  66.391  -6.636                       C  
ATOM     84 H    ALA A   6      11.262  64.050  -7.099                       H  
ATOM     85 HA   ALA A   6      10.272  66.222  -8.178                       H  
ATOM     86 HB1  ALA A   6      12.433  65.962  -6.385                       H  
ATOM     87 HB2  ALA A   6      11.738  67.344  -6.747                       H  
ATOM     88 HB3  ALA A   6      10.927  66.231  -5.956                       H  
ATOM     89 N    ASN A   7      12.746  65.152  -9.675                       N  
ATOM     90 CA   ASN A   7      13.571  65.431 -10.846                       C  
ATOM     91 C    ASN A   7      12.897  64.997 -12.125                       C  
ATOM     92 O    ASN A   7      13.554  64.796 -13.140                       O  
ATOM     93 CB   ASN A   7      14.932  64.778 -10.729                       C  
ATOM     94 CG   ASN A   7      14.832  63.298 -10.697                       C  
ATOM     95 OD1  ASN A   7      14.574  62.665 -11.729                       O  
ATOM     96 ND2  ASN A   7      14.955  62.723  -9.508                       N  
ATOM     97 H    ASN A   7      12.723  64.326  -9.435                       H  
ATOM     98 HA   ASN A   7      13.712  66.389 -10.901                       H  
ATOM     99 HB2  ASN A   7      15.473  65.029 -11.494                       H  
ATOM    100 HB3  ASN A   7      15.357  65.070  -9.908                       H  
ATOM    101 1HD2 ASN A   7      15.085  63.206  -8.809                       H  
ATOM    102 2HD2 ASN A   7      14.905  61.867  -9.437                       H  
ATOM    103 N    GLY A   8      11.589  64.827 -12.076                       N  
ATOM    104 CA   GLY A   8      10.816  64.662 -13.285                       C  
ATOM    105 C    GLY A   8      10.831  63.277 -13.878                       C  
ATOM    106 O    GLY A   8      10.456  63.110 -15.009                       O  
ATOM    107 H    GLY A   8      11.126  64.804 -11.352                       H  
ATOM    108 HA2  GLY A   8       9.893  64.896 -13.100                       H  
ATOM    109 HA3  GLY A   8      11.150  65.277 -13.957                       H  
ATOM    110 N    THR A   9      11.245  62.275 -13.134                       N  
ATOM    111 CA   THR A   9      11.262  60.902 -13.615                       C  
ATOM    112 C    THR A   9      10.223  60.107 -12.850                       C  
ATOM    113 O    THR A   9       9.597  60.585 -11.905                       O  
ATOM    114 CB   THR A   9      12.643  60.294 -13.517                       C  
ATOM    115 OG1  THR A   9      13.068  60.351 -12.153                       O  
ATOM    116 CG2  THR A   9      13.650  61.012 -14.425                       C  
ATOM    117 H    THR A   9      11.530  62.362 -12.327                       H  
ATOM    118 HA   THR A   9      11.006  60.898 -14.551                       H  
ATOM    119 HB   THR A   9      12.599  59.366 -13.795                       H  
ATOM    120 HG1  THR A   9      13.091  61.149 -11.893                       H  
ATOM    121 1HG2 THR A   9      13.715  61.946 -14.172                       H  
ATOM    122 2HG2 THR A   9      14.524  60.601 -14.341                       H  
ATOM    123 3HG2 THR A   9      13.362  60.955 -15.349                       H  
ATOM    124 N    ALA A  10      10.027  58.879 -13.281                       N  
ATOM    125 CA   ALA A  10       8.942  58.042 -12.831                       C  
ATOM    126 C    ALA A  10       9.426  56.618 -12.655                       C  
ATOM    127 O    ALA A  10      10.405  56.196 -13.278                       O  
ATOM    128 CB   ALA A  10       7.810  58.054 -13.875                       C  
ATOM    129 H    ALA A  10      10.533  58.494 -13.860                       H  
ATOM    130 HA   ALA A  10       8.598  58.367 -11.984                       H  
ATOM    131 HB1  ALA A  10       8.154  57.717 -14.717                       H  
ATOM    132 HB2  ALA A  10       7.087  57.489 -13.562                       H  
ATOM    133 HB3  ALA A  10       7.495  58.965 -13.987                       H  
ATOM    134 N    ILE A  11       8.648  55.864 -11.897                       N  
ATOM    135 CA   ILE A  11       8.729  54.405 -11.922                       C  
ATOM    136 C    ILE A  11       7.275  53.921 -12.049                       C  
ATOM    137 O    ILE A  11       6.439  54.283 -11.231                       O  
ATOM    138 CB   ILE A  11       9.363  53.793 -10.669                       C  
ATOM    139 CG1  ILE A  11      10.752  54.385 -10.387                       C  
ATOM    140 CG2  ILE A  11       9.439  52.271 -10.851                       C  
ATOM    141 CD1  ILE A  11      11.409  53.820  -9.126                       C  
ATOM    142 H    ILE A  11       8.057  56.171 -11.353                       H  
ATOM    143 HA   ILE A  11       9.227  54.115 -12.702                       H  
ATOM    144 HB   ILE A  11       8.789  53.983  -9.911                       H  
ATOM    145 2HG1 ILE A  11      11.335  54.192 -11.138                       H  
ATOM    146 3HG1 ILE A  11      10.667  55.345 -10.273                       H  
ATOM    147 1HG2 ILE A  11       9.982  52.074 -11.630                       H  
ATOM    148 2HG2 ILE A  11       9.840  51.879 -10.060                       H  
ATOM    149 3HG2 ILE A  11       8.542  51.923 -10.975                       H  
ATOM    150 1HD1 ILE A  11      11.512  52.861  -9.227                       H  
ATOM    151 2HD1 ILE A  11      12.278  54.235  -9.010                       H  
ATOM    152 3HD1 ILE A  11      10.844  54.014  -8.362                       H  
ATOM    153 N    PRO A  12       6.963  53.142 -13.100                       N  
ATOM    154 CA   PRO A  12       5.579  52.743 -13.358                       C  
ATOM    155 C    PRO A  12       5.149  51.562 -12.499                       C  
ATOM    156 O    PRO A  12       5.924  50.995 -11.720                       O  
ATOM    157 CB   PRO A  12       5.619  52.307 -14.833                       C  
ATOM    158 CG   PRO A  12       6.978  51.743 -14.970                       C  
ATOM    159 CD   PRO A  12       7.876  52.654 -14.148                       C  
ATOM    160 HA   PRO A  12       4.968  53.488 -13.243                       H  
ATOM    161 HB2  PRO A  12       4.942  51.633 -15.001                       H  
ATOM    162 HB3  PRO A  12       5.500  53.076 -15.412                       H  
ATOM    163 HG2  PRO A  12       6.993  50.839 -14.618                       H  
ATOM    164 HG3  PRO A  12       7.243  51.752 -15.903                       H  
ATOM    165 HD2  PRO A  12       8.605  52.149 -13.755                       H  
ATOM    166 HD3  PRO A  12       8.199  53.391 -14.688                       H  
ATOM    167 N    ILE A  13       3.893  51.177 -12.686                       N  
ATOM    168 CA   ILE A  13       3.380  49.916 -12.183                       C  
ATOM    169 C    ILE A  13       4.404  48.835 -12.390                       C  
ATOM    170 O    ILE A  13       4.983  48.699 -13.466                       O  
ATOM    171 CB   ILE A  13       2.082  49.543 -12.920                       C  
ATOM    172 CG1  ILE A  13       0.965  50.455 -12.423                       C  
ATOM    173 CG2  ILE A  13       1.764  48.044 -12.785                       C  
ATOM    174 CD1  ILE A  13      -0.362  50.230 -13.110                       C  
ATOM    175 H    ILE A  13       3.307  51.642 -13.111                       H  
ATOM    176 HA   ILE A  13       3.192  49.992 -11.235                       H  
ATOM    177 HB   ILE A  13       2.215  49.730 -13.862                       H  
ATOM    178 2HG1 ILE A  13       0.837  50.302 -11.473                       H  
ATOM    179 3HG1 ILE A  13       1.225  51.378 -12.574                       H  
ATOM    180 1HG2 ILE A  13       1.661  47.827 -11.845                       H  
ATOM    181 2HG2 ILE A  13       0.941  47.851 -13.261                       H  
ATOM    182 3HG2 ILE A  13       2.495  47.531 -13.165                       H  
ATOM    183 1HD1 ILE A  13      -0.645  49.315 -12.959                       H  
ATOM    184 2HD1 ILE A  13      -1.017  50.844 -12.741                       H  
ATOM    185 3HD1 ILE A  13      -0.256  50.391 -14.061                       H  
ATOM    186 N    GLY A  14       4.593  48.030 -11.349                       N  
ATOM    187 CA   GLY A  14       5.504  46.912 -11.410                       C  
ATOM    188 C    GLY A  14       6.888  47.202 -10.897                       C  
ATOM    189 O    GLY A  14       7.695  46.278 -10.747                       O  
ATOM    190 H    GLY A  14       4.198  48.117 -10.590                       H  
ATOM    191 HA2  GLY A  14       5.139  46.179 -10.890                       H  
ATOM    192 HA3  GLY A  14       5.581  46.618 -12.332                       H  
ATOM    193 N    GLY A  15       7.194  48.459 -10.585                       N  
ATOM    194 CA   GLY A  15       8.492  48.791 -10.025                       C  
ATOM    195 C    GLY A  15       9.574  49.011 -11.042                       C  
ATOM    196 O    GLY A  15       9.345  49.085 -12.252                       O  
ATOM    197 H    GLY A  15       6.668  49.131 -10.689                       H  
ATOM    198 HA2  GLY A  15       8.409  49.600  -9.495                       H  
ATOM    199 HA3  GLY A  15       8.775  48.074  -9.436                       H  
ATOM    200 N    GLY A  16      10.780  49.147 -10.528                       N  
ATOM    201 CA   GLY A  16      11.915  49.575 -11.313                       C  
ATOM    202 C    GLY A  16      12.798  50.454 -10.484                       C  
ATOM    203 O    GLY A  16      12.753  50.395  -9.263                       O  
ATOM    204 H    GLY A  16      10.971  48.992  -9.704                       H  
ATOM    205 HA2  GLY A  16      12.425  48.804 -11.609                       H  
ATOM    206 HA3  GLY A  16      11.614  50.072 -12.090                       H  
ATOM    207 N    SER A  17      13.564  51.307 -11.137                       N  
ATOM    208 CA   SER A  17      14.464  52.180 -10.429                       C  
ATOM    209 C    SER A  17      14.411  53.593 -10.936                       C  
ATOM    210 O    SER A  17      13.933  53.885 -12.061                       O  
ATOM    211 CB   SER A  17      15.887  51.657 -10.533                       C  
ATOM    212 OG   SER A  17      16.299  51.597 -11.886                       O  
ATOM    213 H    SER A  17      13.579  51.397 -11.992                       H  
ATOM    214 HA   SER A  17      14.218  52.190  -9.491                       H  
ATOM    215 HB2  SER A  17      16.479  52.253 -10.048                       H  
ATOM    216 HB3  SER A  17      15.926  50.766 -10.151                       H  
ATOM    217 HG   SER A  17      16.269  52.362 -12.230                       H  
ATOM    218 N    ALA A  18      14.958  54.468 -10.114                       N  
ATOM    219 CA   ALA A  18      15.086  55.861 -10.491                       C  
ATOM    220 C    ALA A  18      16.172  56.490  -9.628                       C  
ATOM    221 O    ALA A  18      16.521  56.006  -8.547                       O  
ATOM    222 CB   ALA A  18      13.771  56.615 -10.345                       C  
ATOM    223 H    ALA A  18      15.263  54.282  -9.332                       H  
ATOM    224 HA   ALA A  18      15.365  55.917 -11.418                       H  
ATOM    225 HB1  ALA A  18      13.484  56.573  -9.419                       H  
ATOM    226 HB3  ALA A  18      13.105  56.202 -10.917                       H  
ATOM    227 HB2  ALA A  18      13.906  57.539 -10.607                       H  
ATOM    228 N    ASN A  19      16.684  57.608 -10.121                       N  
ATOM    229 CA   ASN A  19      17.649  58.448  -9.427                       C  
ATOM    230 C    ASN A  19      16.984  59.674  -8.827                       C  
ATOM    231 O    ASN A  19      16.096  60.276  -9.441                       O  
ATOM    232 CB   ASN A  19      18.755  58.863 -10.395                       C  
ATOM    233 CG   ASN A  19      19.427  57.666 -11.020                       C  
ATOM    234 OD1  ASN A  19      19.612  56.648 -10.388                       O  
ATOM    235 ND2  ASN A  19      19.777  57.780 -12.278                       N  
ATOM    236 H    ASN A  19      16.475  57.915 -10.896                       H  
ATOM    237 HA   ASN A  19      18.053  57.941  -8.706                       H  
ATOM    238 HB2  ASN A  19      18.373  59.401 -11.105                       H  
ATOM    239 HB3  ASN A  19      19.427  59.371  -9.914                       H  
ATOM    240 1HD2 ASN A  19      19.620  58.511 -12.703                       H  
ATOM    241 2HD2 ASN A  19      20.163  57.124 -12.678                       H  
ATOM    242 N    VAL A  20      17.441  60.051  -7.637                       N  
ATOM    243 CA   VAL A  20      16.966  61.195  -6.901                       C  
ATOM    244 C    VAL A  20      18.174  62.021  -6.532                       C  
ATOM    245 O    VAL A  20      19.177  61.475  -6.087                       O  
ATOM    246 CB   VAL A  20      16.253  60.654  -5.613                       C  
ATOM    247 CG1  VAL A  20      15.910  61.792  -4.655                       C  
ATOM    248 CG2  VAL A  20      15.014  59.858  -6.000                       C  
ATOM    249 H    VAL A  20      18.063  59.627  -7.221                       H  
ATOM    250 HA   VAL A  20      16.348  61.722  -7.431                       H  
ATOM    251 HB   VAL A  20      16.859  60.052  -5.153                       H  
ATOM    252 1HG1 VAL A  20      15.316  62.414  -5.104                       H  
ATOM    253 2HG1 VAL A  20      15.472  61.423  -3.872                       H  
ATOM    254 3HG1 VAL A  20      16.728  62.243  -4.395                       H  
ATOM    255 1HG2 VAL A  20      15.280  59.112  -6.560                       H  
ATOM    256 2HG2 VAL A  20      14.585  59.531  -5.194                       H  
ATOM    257 3HG2 VAL A  20      14.406  60.437  -6.486                       H  
ATOM    258 N    TYR A  21      18.057  63.352  -6.680                       N  
ATOM    259 CA   TYR A  21      19.153  64.289  -6.423                       C  
ATOM    260 C    TYR A  21      18.733  65.231  -5.324                       C  
ATOM    261 O    TYR A  21      17.762  65.973  -5.454                       O  
ATOM    262 CB   TYR A  21      19.459  65.052  -7.710                       C  
ATOM    263 CG   TYR A  21      19.909  64.093  -8.763                       C  
ATOM    264 CD1  TYR A  21      21.238  63.695  -8.837                       C  
ATOM    265 CD2  TYR A  21      18.997  63.508  -9.650                       C  
ATOM    266 CE1  TYR A  21      21.658  62.753  -9.753                       C  
ATOM    267 CE2  TYR A  21      19.422  62.568 -10.594                       C  
ATOM    268 CZ   TYR A  21      20.758  62.186 -10.616                       C  
ATOM    269 OH   TYR A  21      21.205  61.247 -11.525                       O  
ATOM    270 H    TYR A  21      17.332  63.739  -6.934                       H  
ATOM    271 HA   TYR A  21      19.946  63.807  -6.143                       H  
ATOM    272 HB2  TYR A  21      18.658  65.502  -8.021                       H  
ATOM    273 HB3  TYR A  21      20.170  65.692  -7.549                       H  
ATOM    274 HD1  TYR A  21      21.853  64.053  -8.238                       H  
ATOM    275 HD2  TYR A  21      18.100  63.749  -9.613                       H  
ATOM    276 HE1  TYR A  21      22.553  62.501  -9.783                       H  
ATOM    277 HE2  TYR A  21      18.812  62.178 -11.178                       H  
ATOM    278 HH   TYR A  21      20.564  60.975 -11.995                       H  
ATOM    279 N    VAL A  22      19.471  65.224  -4.234                       N  
ATOM    280 CA   VAL A  22      19.078  65.958  -3.041                       C  
ATOM    281 C    VAL A  22      20.042  67.069  -2.722                       C  
ATOM    282 O    VAL A  22      21.248  66.873  -2.680                       O  
ATOM    283 CB   VAL A  22      18.931  65.032  -1.788                       C  
ATOM    284 CG1  VAL A  22      17.804  64.056  -1.966                       C  
ATOM    285 CG2  VAL A  22      20.215  64.288  -1.486                       C  
ATOM    286 H    VAL A  22      20.214  64.798  -4.154                       H  
ATOM    287 HA   VAL A  22      18.212  66.364  -3.204                       H  
ATOM    288 HB   VAL A  22      18.723  65.583  -1.018                       H  
ATOM    289 1HG1 VAL A  22      17.984  63.506  -2.745                       H  
ATOM    290 2HG1 VAL A  22      17.742  63.499  -1.175                       H  
ATOM    291 3HG1 VAL A  22      16.978  64.548  -2.092                       H  
ATOM    292 1HG2 VAL A  22      20.919  64.933  -1.313                       H  
ATOM    293 2HG2 VAL A  22      20.079  63.729  -0.706                       H  
ATOM    294 3HG2 VAL A  22      20.449  63.739  -2.251                       H  
ATOM    295 N    ASN A  23      19.481  68.236  -2.445                       N  
ATOM    296 CA   ASN A  23      20.259  69.309  -1.883                       C  
ATOM    297 C    ASN A  23      20.458  69.049  -0.394                       C  
ATOM    298 O    ASN A  23      19.501  68.747   0.329                       O  
ATOM    299 CB   ASN A  23      19.552  70.637  -2.057                       C  
ATOM    300 CG   ASN A  23      19.457  71.067  -3.494                       C  
ATOM    301 OD1  ASN A  23      20.303  70.759  -4.321                       O  
ATOM    302 ND2  ASN A  23      18.445  71.870  -3.779                       N  
ATOM    303 H    ASN A  23      18.652  68.426  -2.575                       H  
ATOM    304 HA   ASN A  23      21.126  69.353  -2.315                       H  
ATOM    305 HB2  ASN A  23      18.651  70.562  -1.707                       H  
ATOM    306 HB3  ASN A  23      20.041  71.320  -1.572                       H  
ATOM    307 1HD2 ASN A  23      17.899  72.109  -3.159                       H  
ATOM    308 2HD2 ASN A  23      18.334  72.153  -4.583                       H  
ATOM    309 N    LEU A  24      21.691  69.181   0.058                       N  
ATOM    310 CA   LEU A  24      22.064  68.857   1.431                       C  
ATOM    311 C    LEU A  24      22.607  70.104   2.111                       C  
ATOM    312 O    LEU A  24      23.252  70.930   1.470                       O  
ATOM    313 CB   LEU A  24      23.143  67.783   1.412                       C  
ATOM    314 CG   LEU A  24      22.746  66.437   0.811                       C  
ATOM    315 CD1  LEU A  24      23.949  65.529   0.686                       C  
ATOM    316 CD2  LEU A  24      21.666  65.781   1.639                       C  
ATOM    317 H    LEU A  24      22.349  69.462  -0.419                       H  
ATOM    318 HA   LEU A  24      21.294  68.531   1.923                       H  
ATOM    319 HB2  LEU A  24      23.896  68.117   0.899                       H  
ATOM    320 HB3  LEU A  24      23.425  67.619   2.326                       H  
ATOM    321 HG   LEU A  24      22.390  66.584  -0.080                       H  
ATOM    322 1HD1 LEU A  24      24.327  65.383   1.567                       H  
ATOM    323 2HD1 LEU A  24      23.668  64.684   0.302                       H  
ATOM    324 3HD1 LEU A  24      24.605  65.952   0.110                       H  
ATOM    325 1HD2 LEU A  24      20.889  66.361   1.661                       H  
ATOM    326 2HD2 LEU A  24      21.433  64.930   1.236                       H  
ATOM    327 3HD2 LEU A  24      22.000  65.640   2.539                       H  
ATOM    328 N    ALA A  25      22.393  70.199   3.414                       N  
ATOM    329 CA   ALA A  25      22.995  71.285   4.179                       C  
ATOM    330 C    ALA A  25      24.501  71.326   3.880                       C  
ATOM    331 O    ALA A  25      25.159  70.305   3.932                       O  
ATOM    332 CB   ALA A  25      22.785  71.061   5.652                       C  
ATOM    333 H    ALA A  25      21.911  69.658   3.876                       H  
ATOM    334 HA   ALA A  25      22.598  72.132   3.925                       H  
ATOM    335 HB1  ALA A  25      23.198  70.221   5.906                       H  
ATOM    336 HB2  ALA A  25      23.192  71.792   6.143                       H  
ATOM    337 HB3  ALA A  25      21.833  71.030   5.834                       H  
ATOM    338 N    PRO A  26      25.084  72.518   3.633                       N  
ATOM    339 CA   PRO A  26      26.489  72.478   3.210                       C  
ATOM    340 C    PRO A  26      27.455  72.252   4.362                       C  
ATOM    341 O    PRO A  26      28.601  71.903   4.113                       O  
ATOM    342 CB   PRO A  26      26.703  73.859   2.563                       C  
ATOM    343 CG   PRO A  26      25.743  74.710   3.242                       C  
ATOM    344 CD   PRO A  26      24.509  73.855   3.430                       C  
ATOM    345 HA   PRO A  26      26.620  71.787   2.542                       H  
ATOM    346 HB2  PRO A  26      27.610  74.162   2.724                       H  
ATOM    347 HB3  PRO A  26      26.514  73.812   1.613                       H  
ATOM    348 HG2  PRO A  26      26.102  74.986   4.100                       H  
ATOM    349 HG3  PRO A  26      25.544  75.481   2.689                       H  
ATOM    350 HD2  PRO A  26      24.015  74.137   4.216                       H  
ATOM    351 HD3  PRO A  26      23.957  73.872   2.633                       H  
ATOM    352 N    VAL A  27      26.988  72.470   5.586                       N  
ATOM    353 CA   VAL A  27      27.804  72.302   6.785                       C  
ATOM    354 C    VAL A  27      27.020  71.523   7.816                       C  
ATOM    355 O    VAL A  27      25.866  71.872   8.096                       O  
ATOM    356 CB   VAL A  27      28.164  73.669   7.424                       C  
ATOM    357 CG1  VAL A  27      28.989  73.485   8.695                       C  
ATOM    358 CG2  VAL A  27      28.884  74.535   6.442                       C  
ATOM    359 H    VAL A  27      26.183  72.722   5.753                       H  
ATOM    360 HA   VAL A  27      28.620  71.823   6.573                       H  
ATOM    361 HB   VAL A  27      27.342  74.123   7.670                       H  
ATOM    362 1HG1 VAL A  27      29.809  73.018   8.474                       H  
ATOM    363 2HG1 VAL A  27      29.195  74.358   9.066                       H  
ATOM    364 3HG1 VAL A  27      28.474  72.967   9.333                       H  
ATOM    365 1HG2 VAL A  27      28.311  74.683   5.674                       H  
ATOM    366 2HG2 VAL A  27      29.097  75.381   6.865                       H  
ATOM    367 3HG2 VAL A  27      29.699  74.087   6.166                       H  
ATOM    368 N    VAL A  28      27.672  70.526   8.398                       N  
ATOM    369 CA   VAL A  28      27.090  69.713   9.449                       C  
ATOM    370 C    VAL A  28      28.179  69.485  10.471                       C  
ATOM    371 O    VAL A  28      29.274  69.052  10.134                       O  
ATOM    372 CB   VAL A  28      26.588  68.380   8.893                       C  
ATOM    373 CG1  VAL A  28      25.993  67.524  10.004                       C  
ATOM    374 CG2  VAL A  28      25.577  68.627   7.783                       C  
ATOM    375 H    VAL A  28      28.475  70.296   8.193                       H  
ATOM    376 HA   VAL A  28      26.352  70.184   9.867                       H  
ATOM    377 HB   VAL A  28      27.338  67.896   8.512                       H  
ATOM    378 1HG1 VAL A  28      25.250  68.001  10.406                       H  
ATOM    379 2HG1 VAL A  28      25.683  66.686   9.625                       H  
ATOM    380 3HG1 VAL A  28      26.676  67.353  10.671                       H  
ATOM    381 1HG2 VAL A  28      26.005  69.133   7.074                       H  
ATOM    382 2HG2 VAL A  28      25.269  67.773   7.442                       H  
ATOM    383 3HG2 VAL A  28      24.830  69.129   8.144                       H  
ATOM    384 N    ASN A  29      27.874  69.788  11.726                       N  
ATOM    385 CA   ASN A  29      28.836  69.662  12.807                       C  
ATOM    386 C    ASN A  29      28.750  68.259  13.428                       C  
ATOM    387 O    ASN A  29      27.683  67.645  13.415                       O  
ATOM    388 CB   ASN A  29      28.533  70.726  13.875                       C  
ATOM    389 CG   ASN A  29      28.426  72.151  13.293                       C  
ATOM    390 OD1  ASN A  29      27.574  72.945  13.702                       O  
ATOM    391 ND2  ASN A  29      29.304  72.477  12.351                       N  
ATOM    392 H    ASN A  29      27.103  70.074  11.979                       H  
ATOM    393 HA   ASN A  29      29.734  69.802  12.469                       H  
ATOM    394 HB2  ASN A  29      27.688  70.513  14.301                       H  
ATOM    395 HB3  ASN A  29      29.245  70.724  14.533                       H  
ATOM    396 1HD2 ASN A  29      29.892  71.904  12.095                       H  
ATOM    397 2HD2 ASN A  29      29.283  73.260  11.997                       H  
ATOM    398 N    VAL A  30      29.863  67.739  13.959                       N  
ATOM    399 CA   VAL A  30      29.787  66.616  14.866                       C  
ATOM    400 C    VAL A  30      28.745  66.920  15.947                       C  
ATOM    401 O    VAL A  30      28.607  68.060  16.411                       O  
ATOM    402 CB   VAL A  30      31.133  66.247  15.509                       C  
ATOM    403 CG1  VAL A  30      32.104  65.765  14.444                       C  
ATOM    404 CG2  VAL A  30      31.694  67.380  16.355                       C  
ATOM    405 H    VAL A  30      30.661  68.022  13.805                       H  
ATOM    406 HA   VAL A  30      29.478  65.841  14.372                       H  
ATOM    407 HB   VAL A  30      30.981  65.500  16.108                       H  
ATOM    408 1HG1 VAL A  30      32.240  66.475  13.797                       H  
ATOM    409 2HG1 VAL A  30      32.947  65.537  14.866                       H  
ATOM    410 3HG1 VAL A  30      31.731  64.984  14.007                       H  
ATOM    411 1HG2 VAL A  30      31.063  67.587  17.063                       H  
ATOM    412 2HG2 VAL A  30      32.540  67.099  16.737                       H  
ATOM    413 3HG2 VAL A  30      31.827  68.158  15.792                       H  
ATOM    414 N    GLY A  31      27.991  65.893  16.303                       N  
ATOM    415 CA   GLY A  31      26.939  66.038  17.280                       C  
ATOM    416 C    GLY A  31      25.652  66.610  16.754                       C  
ATOM    417 O    GLY A  31      24.741  66.849  17.553                       O  
ATOM    418 H    GLY A  31      28.073  65.097  15.989                       H  
ATOM    419 HA2  GLY A  31      26.744  65.169  17.663                       H  
ATOM    420 HA3  GLY A  31      27.252  66.616  17.994                       H  
ATOM    421 N    GLN A  32      25.560  66.847  15.452                       N  
ATOM    422 CA   GLN A  32      24.320  67.330  14.875                       C  
ATOM    423 C    GLN A  32      23.973  66.470  13.656                       C  
ATOM    424 O    GLN A  32      24.811  65.735  13.127                       O  
ATOM    425 CB   GLN A  32      24.419  68.835  14.561                       C  
ATOM    426 CG   GLN A  32      24.725  69.666  15.810                       C  
ATOM    427 CD   GLN A  32      24.647  71.171  15.611                       C  
ATOM    428 OE1  GLN A  32      24.863  71.686  14.528                       O  
ATOM    429 NE2  GLN A  32      24.330  71.876  16.685                       N  
ATOM    430 H    GLN A  32      26.198  66.737  14.886                       H  
ATOM    431 HA   GLN A  32      23.610  67.214  15.526                       H  
ATOM    432 HB2  GLN A  32      25.132  68.980  13.919                       H  
ATOM    433 HB3  GLN A  32      23.574  69.140  14.195                       H  
ATOM    434 HG2  GLN A  32      24.088  69.429  16.503                       H  
ATOM    435 HG3  GLN A  32      25.624  69.456  16.109                       H  
ATOM    436 1HE2 GLN A  32      24.184  71.477  17.433                       H  
ATOM    437 2HE2 GLN A  32      24.271  72.732  16.635                       H  
ATOM    438 N    ASN A  33      22.722  66.551  13.236                       N  
ATOM    439 CA   ASN A  33      22.189  65.717  12.165                       C  
ATOM    440 C    ASN A  33      22.086  66.465  10.848                       C  
ATOM    441 O    ASN A  33      21.593  67.578  10.777                       O  
ATOM    442 CB   ASN A  33      20.800  65.212  12.514                       C  
ATOM    443 CG   ASN A  33      20.827  64.289  13.692                       C  
ATOM    444 OD1  ASN A  33      21.699  63.430  13.806                       O  
ATOM    445 ND2  ASN A  33      19.943  64.511  14.619                       N  
ATOM    446 H    ASN A  33      22.143  67.096  13.564                       H  
ATOM    447 HA   ASN A  33      22.769  64.950  12.036                       H  
ATOM    448 HB3  ASN A  33      20.436  64.728  11.757                       H  
ATOM    449 HB2  ASN A  33      20.232  65.967  12.734                       H  
ATOM    450 1HD2 ASN A  33      19.385  65.160  14.534                       H  
ATOM    451 2HD2 ASN A  33      19.916  64.009  15.317                       H  
ATOM    452 N    LEU A  34      22.517  65.786   9.799                       N  
ATOM    453 CA   LEU A  34      22.225  66.107   8.423                       C  
ATOM    454 C    LEU A  34      20.931  65.436   8.077                       C  
ATOM    455 O    LEU A  34      20.826  64.204   8.161                       O  
ATOM    456 CB   LEU A  34      23.362  65.579   7.549                       C  
ATOM    457 CG   LEU A  34      23.185  65.765   6.044                       C  
ATOM    458 CD1  LEU A  34      23.206  67.216   5.661                       C  
ATOM    459 CD2  LEU A  34      24.227  64.990   5.275                       C  
ATOM    460 H    LEU A  34      23.015  65.089   9.871                       H  
ATOM    461 HA   LEU A  34      22.138  67.066   8.305                       H  
ATOM    462 HB2  LEU A  34      24.180  66.035   7.803                       H  
ATOM    463 HB3  LEU A  34      23.458  64.628   7.714                       H  
ATOM    464 HG   LEU A  34      22.317  65.412   5.793                       H  
ATOM    465 1HD1 LEU A  34      24.058  67.599   5.924                       H  
ATOM    466 2HD1 LEU A  34      23.091  67.290   4.701                       H  
ATOM    467 3HD1 LEU A  34      22.482  67.673   6.118                       H  
ATOM    468 1HD2 LEU A  34      24.140  64.048   5.488                       H  
ATOM    469 2HD2 LEU A  34      24.087  65.130   4.326                       H  
ATOM    470 3HD2 LEU A  34      25.108  65.308   5.530                       H  
ATOM    471 N    VAL A  35      19.932  66.215   7.675                       N  
ATOM    472 CA   VAL A  35      18.629  65.661   7.317                       C  
ATOM    473 C    VAL A  35      18.528  65.482   5.813                       C  
ATOM    474 O    VAL A  35      18.755  66.424   5.040                       O  
ATOM    475 CB   VAL A  35      17.511  66.596   7.785                       C  
ATOM    476 CG1  VAL A  35      16.150  65.960   7.523                       C  
ATOM    477 CG2  VAL A  35      17.667  66.956   9.256                       C  
ATOM    478 H    VAL A  35      19.983  67.070   7.600                       H  
ATOM    479 HA   VAL A  35      18.513  64.797   7.743                       H  
ATOM    480 HB   VAL A  35      17.557  67.418   7.272                       H  
ATOM    481 1HG1 VAL A  35      16.094  65.122   8.010                       H  
ATOM    482 2HG1 VAL A  35      15.455  66.565   7.825                       H  
ATOM    483 3HG1 VAL A  35      16.056  65.796   6.571                       H  
ATOM    484 1HG2 VAL A  35      18.520  67.401   9.383                       H  
ATOM    485 2HG2 VAL A  35      16.943  67.547   9.515                       H  
ATOM    486 3HG2 VAL A  35      17.636  66.143   9.785                       H  
ATOM    487 N    VAL A  36      18.155  64.286   5.395                       N  
ATOM    488 CA   VAL A  36      17.926  64.000   3.997                       C  
ATOM    489 C    VAL A  36      16.454  63.614   3.874                       C  
ATOM    490 O    VAL A  36      16.087  62.468   4.142                       O  
ATOM    491 CB   VAL A  36      18.833  62.880   3.496                       C  
ATOM    492 CG1  VAL A  36      18.686  62.728   1.981                       C  
ATOM    493 CG2  VAL A  36      20.282  63.118   3.873                       C  
ATOM    494 H    VAL A  36      18.027  63.612   5.913                       H  
ATOM    495 HA   VAL A  36      18.088  64.796   3.466                       H  
ATOM    496 HB   VAL A  36      18.554  62.046   3.905                       H  
ATOM    497 1HG1 VAL A  36      18.937  63.563   1.555                       H  
ATOM    498 2HG1 VAL A  36      19.268  62.013   1.678                       H  
ATOM    499 3HG1 VAL A  36      17.763  62.515   1.773                       H  
ATOM    500 1HG2 VAL A  36      20.353  63.164   4.839                       H  
ATOM    501 2HG2 VAL A  36      20.820  62.385   3.536                       H  
ATOM    502 3HG2 VAL A  36      20.577  63.954   3.479                       H  
ATOM    503 N    ASP A  37      15.599  64.562   3.524                       N  
ATOM    504 CA   ASP A  37      14.167  64.335   3.546                       C  
ATOM    505 C    ASP A  37      13.717  63.857   2.177                       C  
ATOM    506 O    ASP A  37      13.729  64.637   1.220                       O  
ATOM    507 CB   ASP A  37      13.449  65.628   3.901                       C  
ATOM    508 CG   ASP A  37      11.968  65.424   4.158                       C  
ATOM    509 OD1  ASP A  37      11.432  64.315   3.983                       O  
ATOM    510 OD2  ASP A  37      11.311  66.416   4.557                       O  
ATOM    511 H    ASP A  37      15.826  65.351   3.268                       H  
ATOM    512 HA   ASP A  37      13.947  63.659   4.206                       H  
ATOM    513 HB2  ASP A  37      13.845  66.000   4.705                       H  
ATOM    514 HB3  ASP A  37      13.542  66.254   3.165                       H  
ATOM    515 N    LEU A  38      13.314  62.613   2.044                       N  
ATOM    516 CA   LEU A  38      12.867  62.115   0.762                       C  
ATOM    517 C    LEU A  38      11.402  62.398   0.498                       C  
ATOM    518 O    LEU A  38      10.924  62.178  -0.612                       O  
ATOM    519 CB   LEU A  38      13.174  60.627   0.583                       C  
ATOM    520 CG   LEU A  38      14.648  60.228   0.438                       C  
ATOM    521 CD1  LEU A  38      15.381  61.132  -0.570                       C  
ATOM    522 CD2  LEU A  38      15.394  60.159   1.741                       C  
ATOM    523 H    LEU A  38      13.288  62.035   2.680                       H  
ATOM    524 HA   LEU A  38      13.367  62.585   0.077                       H  
ATOM    525 HB2  LEU A  38      12.826  60.153   1.354                       H  
ATOM    526 HB3  LEU A  38      12.716  60.319  -0.214                       H  
ATOM    527 HG   LEU A  38      14.668  59.332   0.066                       H  
ATOM    528 1HD1 LEU A  38      15.336  62.050  -0.261                       H  
ATOM    529 2HD1 LEU A  38      16.306  60.848  -0.634                       H  
ATOM    530 3HD1 LEU A  38      14.950  61.053  -1.436                       H  
ATOM    531 1HD2 LEU A  38      14.969  59.501   2.313                       H  
ATOM    532 2HD2 LEU A  38      16.312  59.902   1.566                       H  
ATOM    533 3HD2 LEU A  38      15.369  61.031   2.165                       H  
ATOM    534 N    SER A  39      10.682  62.912   1.485                       N  
ATOM    535 CA   SER A  39       9.270  63.219   1.290                       C  
ATOM    536 C    SER A  39       9.063  64.406   0.356                       C  
ATOM    537 O    SER A  39       7.954  64.608  -0.123                       O  
ATOM    538 CB   SER A  39       8.560  63.458   2.603                       C  
ATOM    539 OG   SER A  39       8.865  64.704   3.175                       O  
ATOM    540 H    SER A  39      10.982  63.092   2.270                       H  
ATOM    541 HA   SER A  39       8.850  62.451   0.874                       H  
ATOM    542 HB2  SER A  39       7.603  63.415   2.449                       H  
ATOM    543 HB3  SER A  39       8.819  62.761   3.226                       H  
ATOM    544 HG   SER A  39       9.690  64.758   3.322                       H  
ATOM    545 N    THR A  40      10.113  65.169   0.080                       N  
ATOM    546 CA   THR A  40      10.059  66.234  -0.926                       C  
ATOM    547 C    THR A  40      10.630  65.775  -2.268                       C  
ATOM    548 O    THR A  40      10.733  66.575  -3.191                       O  
ATOM    549 CB   THR A  40      10.787  67.469  -0.456                       C  
ATOM    550 OG1  THR A  40      12.113  67.075  -0.145                       O  
ATOM    551 CG2  THR A  40      10.067  68.105   0.731                       C  
ATOM    552 H    THR A  40      10.879  65.093   0.464                       H  
ATOM    553 HA   THR A  40       9.131  66.477  -1.070                       H  
ATOM    554 HB   THR A  40      10.810  68.117  -1.177                       H  
ATOM    555 HG1  THR A  40      12.486  66.756  -0.827                       H  
ATOM    556 1HG2 THR A  40      10.021  67.475   1.467                       H  
ATOM    557 2HG2 THR A  40      10.545  68.897   1.023                       H  
ATOM    558 3HG2 THR A  40       9.166  68.357   0.475                       H  
ATOM    559 N    GLN A  41      10.936  64.481  -2.368                       N  
ATOM    560 CA   GLN A  41      11.583  63.912  -3.542                       C  
ATOM    561 C    GLN A  41      10.776  62.845  -4.229                       C  
ATOM    562 O    GLN A  41      10.907  62.686  -5.455                       O  
ATOM    563 CB   GLN A  41      12.948  63.337  -3.192                       C  
ATOM    564 CG   GLN A  41      13.909  64.327  -2.589                       C  
ATOM    565 CD   GLN A  41      14.431  65.305  -3.605                       C  
ATOM    566 OE1  GLN A  41      14.276  65.137  -4.814                       O  
ATOM    567 NE2  GLN A  41      15.114  66.326  -3.123                       N  
ATOM    568 H    GLN A  41      10.773  63.902  -1.753                       H  
ATOM    569 HA   GLN A  41      11.725  64.625  -4.185                       H  
ATOM    570 HB2  GLN A  41      12.827  62.618  -2.552                       H  
ATOM    571 HB3  GLN A  41      13.354  62.989  -4.001                       H  
ATOM    572 HG2  GLN A  41      13.454  64.828  -1.894                       H  
ATOM    573 HG3  GLN A  41      14.665  63.849  -2.215                       H  
ATOM    574 1HE2 GLN A  41      15.236  66.399  -2.274                       H  
ATOM    575 2HE2 GLN A  41      15.437  66.918  -3.656                       H  
ATOM    576 N    ILE A  42      10.060  62.009  -3.478                       N  
ATOM    577 CA   ILE A  42       9.447  60.779  -3.979                       C  
ATOM    578 C    ILE A  42       7.974  60.823  -3.593                       C  
ATOM    579 O    ILE A  42       7.636  61.015  -2.418                       O  
ATOM    580 CB   ILE A  42      10.147  59.537  -3.389                       C  
ATOM    581 CG1  ILE A  42      11.611  59.476  -3.829                       C  
ATOM    582 CG2  ILE A  42       9.364  58.256  -3.748                       C  
ATOM    583 CD1  ILE A  42      12.478  58.531  -3.008                       C  
ATOM    584 H    ILE A  42       9.911  62.140  -2.642                       H  
ATOM    585 HA   ILE A  42       9.517  60.747  -4.946                       H  
ATOM    586 HB   ILE A  42      10.136  59.626  -2.423                       H  
ATOM    587 2HG1 ILE A  42      11.645  59.179  -4.752                       H  
ATOM    588 3HG1 ILE A  42      11.994  60.364  -3.757                       H  
ATOM    589 1HG2 ILE A  42       9.323  58.171  -4.713                       H  
ATOM    590 2HG2 ILE A  42       9.821  57.490  -3.367                       H  
ATOM    591 3HG2 ILE A  42       8.467  58.321  -3.383                       H  
ATOM    592 1HD1 ILE A  42      12.119  57.632  -3.079                       H  
ATOM    593 2HD1 ILE A  42      13.384  58.554  -3.354                       H  
ATOM    594 3HD1 ILE A  42      12.469  58.819  -2.082                       H  
ATOM    595 N    PHE A  43       7.123  60.603  -4.588                       N  
ATOM    596 CA   PHE A  43       5.693  60.720  -4.432                       C  
ATOM    597 C    PHE A  43       5.043  59.530  -5.114                       C  
ATOM    598 O    PHE A  43       5.425  59.173  -6.218                       O  
ATOM    599 CB   PHE A  43       5.154  62.008  -5.046                       C  
ATOM    600 CG   PHE A  43       5.887  63.241  -4.587                       C  
ATOM    601 CD1  PHE A  43       7.068  63.637  -5.207                       C  
ATOM    602 CD2  PHE A  43       5.428  63.979  -3.506                       C  
ATOM    603 CE1  PHE A  43       7.756  64.727  -4.762                       C  
ATOM    604 CE2  PHE A  43       6.126  65.100  -3.067                       C  
ATOM    605 CZ   PHE A  43       7.296  65.462  -3.694                       C  
ATOM    606 H    PHE A  43       7.364  60.380  -5.383                       H  
ATOM    607 HA   PHE A  43       5.463  60.703  -3.490                       H  
ATOM    608 HB2  PHE A  43       5.236  61.954  -6.011                       H  
ATOM    609 HB3  PHE A  43       4.221  62.107  -4.799                       H  
ATOM    610 HD1  PHE A  43       7.400  63.144  -5.922                       H  
ATOM    611 HD2  PHE A  43       4.644  63.726  -3.075                       H  
ATOM    612 HE1  PHE A  43       8.540  64.983  -5.192                       H  
ATOM    613 HE2  PHE A  43       5.811  65.593  -2.344                       H  
ATOM    614 HZ   PHE A  43       7.763  66.214  -3.411                       H  
ATOM    615 N    CYX A  44       4.036  58.941  -4.498                       N  
ATOM    616 CA   CYX A  44       3.377  57.780  -5.060                       C  
ATOM    617 C    CYX A  44       1.877  57.864  -4.920                       C  
ATOM    618 O    CYX A  44       1.343  58.674  -4.171                       O  
ATOM    619 CB   CYX A  44       3.866  56.494  -4.386                       C  
ATOM    620 SG   CYX A  44       5.659  56.188  -4.362                       S  
ATOM    621 H    CYX A  44       3.711  59.197  -3.744                       H  
ATOM    622 HA   CYX A  44       3.588  57.724  -6.005                       H  
ATOM    623 HB2  CYX A  44       3.569  56.508  -3.462                       H  
ATOM    624 HB3  CYX A  44       3.456  55.743  -4.841                       H  
ATOM    625 N    HIS A  45       1.173  56.993  -5.642                       N  
ATOM    626 CA   HIS A  45      -0.277  56.977  -5.567                       C  
ATOM    627 C    HIS A  45      -0.777  55.575  -5.868                       C  
ATOM    628 O    HIS A  45      -0.087  54.754  -6.463                       O  
ATOM    629 CB   HIS A  45      -0.906  57.998  -6.532                       C  
ATOM    630 CG   HIS A  45      -0.744  57.590  -7.941                       C  
ATOM    631 ND1  HIS A  45       0.388  57.878  -8.661                       N  
ATOM    632 CD2  HIS A  45      -1.513  56.807  -8.725                       C  
ATOM    633 CE1  HIS A  45       0.288  57.315  -9.858                       C  
ATOM    634 NE2  HIS A  45      -0.854  56.656  -9.918                       N  
ATOM    635 H    HIS A  45       1.511  56.409  -6.175                       H  
ATOM    636 HA   HIS A  45      -0.551  57.207  -4.665                       H  
ATOM    637 HB2  HIS A  45      -1.855  58.072  -6.345                       H  
ATOM    638 HB3  HIS A  45      -0.473  58.857  -6.414                       H  
ATOM    639 HD1  HIS A  45       1.177  58.434  -8.330                       H  
ATOM    640 HD2  HIS A  45      -2.339  56.443  -8.501                       H  
ATOM    641 HE1  HIS A  45       0.913  57.382 -10.543                       H  
ATOM    642 HE2  HIS A  45      -1.191  56.122 -10.719                       H  
ATOM    643 N    ASN A  46      -2.016  55.345  -5.462                       N  
ATOM    644 CA   ASN A  46      -2.771  54.125  -5.715                       C  
ATOM    645 C    ASN A  46      -3.617  54.334  -6.980                       C  
ATOM    646 O    ASN A  46      -4.282  55.355  -7.147                       O  
ATOM    647 CB   ASN A  46      -3.649  53.895  -4.471                       C  
ATOM    648 CG   ASN A  46      -4.548  52.693  -4.522                       C  
ATOM    649 OD1  ASN A  46      -5.052  52.272  -5.565                       O  
ATOM    650 ND2  ASN A  46      -4.814  52.147  -3.336                       N  
ATOM    651 H    ASN A  46      -2.468  55.919  -5.008                       H  
ATOM    652 HA   ASN A  46      -2.174  53.370  -5.840                       H  
ATOM    653 HB2  ASN A  46      -3.068  53.790  -3.701                       H  
ATOM    654 HB3  ASN A  46      -4.214  54.674  -4.346                       H  
ATOM    655 1HD2 ASN A  46      -4.478  52.486  -2.621                       H  
ATOM    656 2HD2 ASN A  46      -5.322  51.455  -3.286                       H  
ATOM    657 N    ASP A  47      -3.551  53.379  -7.900                       N  
ATOM    658 CA   ASP A  47      -4.228  53.488  -9.197                       C  
ATOM    659 C    ASP A  47      -5.674  52.997  -9.198                       C  
ATOM    660 O    ASP A  47      -6.370  53.183 -10.201                       O  
ATOM    661 CB   ASP A  47      -3.409  52.753 -10.263                       C  
ATOM    662 CG   ASP A  47      -2.195  53.558 -10.694                       C  
ATOM    663 OD1  ASP A  47      -2.373  54.744 -11.073                       O  
ATOM    664 OD2  ASP A  47      -1.073  53.018 -10.638                       O  
ATOM    665 H    ASP A  47      -3.115  52.645  -7.800                       H  
ATOM    666 HA   ASP A  47      -4.247  54.425  -9.447                       H  
ATOM    667 HB2  ASP A  47      -3.100  51.907  -9.901                       H  
ATOM    668 HB3  ASP A  47      -3.965  52.600 -11.043                       H  
ATOM    669 N    TYR A  48      -6.135  52.360  -8.125                       N  
ATOM    670 CA   TYR A  48      -7.523  51.911  -8.089                       C  
ATOM    671 C    TYR A  48      -8.006  51.856  -6.647                       C  
ATOM    672 O    TYR A  48      -8.340  50.807  -6.118                       O  
ATOM    673 CB   TYR A  48      -7.720  50.598  -8.828                       C  
ATOM    674 CG   TYR A  48      -9.162  50.488  -9.289                       C  
ATOM    675 CD1  TYR A  48      -9.668  51.298 -10.309                       C  
ATOM    676 CD2  TYR A  48     -10.046  49.653  -8.667                       C  
ATOM    677 CE1  TYR A  48     -10.986  51.246 -10.696                       C  
ATOM    678 CE2  TYR A  48     -11.376  49.581  -9.050                       C  
ATOM    679 CZ   TYR A  48     -11.830  50.384 -10.069                       C  
ATOM    680 OH   TYR A  48     -13.145  50.343 -10.470                       O  
ATOM    681 H    TYR A  48      -5.676  52.178  -7.420                       H  
ATOM    682 HA   TYR A  48      -8.064  52.575  -8.544                       H  
ATOM    683 HB2  TYR A  48      -7.142  50.572  -9.607                       H  
ATOM    684 HB3  TYR A  48      -7.527  49.857  -8.233                       H  
ATOM    685 HD1  TYR A  48      -9.096  51.892 -10.739                       H  
ATOM    686 HD2  TYR A  48      -9.744  49.109  -7.975                       H  
ATOM    687 HE1  TYR A  48     -11.295  51.787 -11.387                       H  
ATOM    688 HE2  TYR A  48     -11.956  48.996  -8.620                       H  
ATOM    689 HH   TYR A  48     -13.272  50.892 -11.093                       H  
ATOM    690 N    PRO A  49      -8.073  53.030  -5.997                       N  
ATOM    691 CA   PRO A  49      -8.361  53.047  -4.559                       C  
ATOM    692 C    PRO A  49      -9.800  52.708  -4.206                       C  
ATOM    693 O    PRO A  49     -10.104  52.461  -3.053                       O  
ATOM    694 CB   PRO A  49      -8.028  54.487  -4.171                       C  
ATOM    695 CG   PRO A  49      -8.276  55.279  -5.420                       C  
ATOM    696 CD   PRO A  49      -7.746  54.374  -6.505                       C  
ATOM    697 HA   PRO A  49      -7.765  52.443  -4.089                       H  
ATOM    698 HB2  PRO A  49      -8.614  54.779  -3.456                       H  
ATOM    699 HB3  PRO A  49      -7.098  54.549  -3.903                       H  
ATOM    700 HG2  PRO A  49      -9.226  55.438  -5.530                       H  
ATOM    701 HG3  PRO A  49      -7.782  56.114  -5.388                       H  
ATOM    702 HD2  PRO A  49      -8.206  54.543  -7.342                       H  
ATOM    703 HD3  PRO A  49      -6.786  54.479  -6.596                       H  
ATOM    704 N    GLU A  50     -10.664  52.667  -5.210                       N  
ATOM    705 CA   GLU A  50     -12.055  52.292  -5.036                       C  
ATOM    706 C    GLU A  50     -12.137  50.913  -4.416                       C  
ATOM    707 O    GLU A  50     -13.036  50.668  -3.621                       O  
ATOM    708 CB   GLU A  50     -12.801  52.318  -6.379                       C  
ATOM    709 CG   GLU A  50     -12.981  53.701  -7.002                       C  
ATOM    710 CD   GLU A  50     -11.839  54.142  -7.912                       C  
ATOM    711 OE1  GLU A  50     -10.722  53.592  -7.860                       O  
ATOM    712 OE2  GLU A  50     -12.073  55.081  -8.703                       O  
ATOM    713 H    GLU A  50     -10.460  52.857  -6.023                       H  
ATOM    714 HA   GLU A  50     -12.485  52.922  -4.437                       H  
ATOM    715 HB2  GLU A  50     -12.309  51.775  -7.014                       H  
ATOM    716 HB3  GLU A  50     -13.685  51.941  -6.247                       H  
ATOM    717 HG2  GLU A  50     -13.794  53.698  -7.532                       H  
ATOM    718 HG3  GLU A  50     -13.058  54.354  -6.290                       H  
ATOM    719 N    THR A  51     -11.237  50.012  -4.800                       N  
ATOM    720 CA   THR A  51     -11.284  48.641  -4.319                       C  
ATOM    721 C    THR A  51      -9.983  48.097  -3.766                       C  
ATOM    722 O    THR A  51     -10.014  47.109  -3.035                       O  
ATOM    723 CB   THR A  51     -11.806  47.671  -5.376                       C  
ATOM    724 OG1  THR A  51     -10.920  47.638  -6.465                       O  
ATOM    725 CG2  THR A  51     -13.122  48.095  -5.896                       C  
ATOM    726 H    THR A  51     -10.588  50.172  -5.341                       H  
ATOM    727 HA   THR A  51     -11.921  48.617  -3.588                       H  
ATOM    728 HB   THR A  51     -11.891  46.783  -4.994                       H  
ATOM    729 HG1  THR A  51     -10.853  48.404  -6.804                       H  
ATOM    730 1HG2 THR A  51     -13.051  48.973  -6.300                       H  
ATOM    731 2HG2 THR A  51     -13.433  47.464  -6.564                       H  
ATOM    732 3HG2 THR A  51     -13.768  48.131  -5.173                       H  
ATOM    733 N    ILE A  52      -8.865  48.731  -4.061                       N  
ATOM    734 CA   ILE A  52      -7.572  48.186  -3.676                       C  
ATOM    735 C    ILE A  52      -6.921  49.092  -2.642                       C  
ATOM    736 O    ILE A  52      -6.937  50.317  -2.800                       O  
ATOM    737 CB   ILE A  52      -6.645  48.051  -4.897                       C  
ATOM    738 CG1  ILE A  52      -7.316  47.173  -5.964                       C  
ATOM    739 CG2  ILE A  52      -5.312  47.503  -4.472                       C  
ATOM    740 CD1  ILE A  52      -6.467  46.957  -7.231                       C  
ATOM    741 H    ILE A  52      -8.823  49.479  -4.483                       H  
ATOM    742 HA   ILE A  52      -7.694  47.308  -3.283                       H  
ATOM    743 HB   ILE A  52      -6.505  48.934  -5.273                       H  
ATOM    744 2HG1 ILE A  52      -7.500  46.301  -5.580                       H  
ATOM    745 3HG1 ILE A  52      -8.148  47.593  -6.234                       H  
ATOM    746 1HG2 ILE A  52      -5.443  46.631  -4.069                       H  
ATOM    747 2HG2 ILE A  52      -4.740  47.424  -5.252                       H  
ATOM    748 3HG2 ILE A  52      -4.912  48.109  -3.829                       H  
ATOM    749 1HD1 ILE A  52      -5.635  46.525  -6.983                       H  
ATOM    750 2HD1 ILE A  52      -6.960  46.396  -7.850                       H  
ATOM    751 3HD1 ILE A  52      -6.284  47.818  -7.639                       H  
ATOM    752 N    THR A  53      -6.338  48.489  -1.605                       N  
ATOM    753 CA   THR A  53      -5.471  49.199  -0.677                       C  
ATOM    754 C    THR A  53      -4.035  48.769  -0.941                       C  
ATOM    755 O    THR A  53      -3.739  47.588  -1.008                       O  
ATOM    756 CB   THR A  53      -5.837  48.843   0.770                       C  
ATOM    757 OG1  THR A  53      -7.211  49.153   1.012                       O  
ATOM    758 CG2  THR A  53      -4.973  49.620   1.755                       C  
ATOM    759 H    THR A  53      -6.433  47.655  -1.419                       H  
ATOM    760 HA   THR A  53      -5.551  50.157  -0.804                       H  
ATOM    761 HB   THR A  53      -5.690  47.895   0.915                       H  
ATOM    762 HG1  THR A  53      -7.346  49.973   0.889                       H  
ATOM    763 1HG2 THR A  53      -5.104  50.573   1.630                       H  
ATOM    764 2HG2 THR A  53      -5.214  49.386   2.665                       H  
ATOM    765 3HG2 THR A  53      -4.037  49.410   1.613                       H  
ATOM    766 N    ASP A  54      -3.153  49.752  -1.131                       N  
ATOM    767 CA   ASP A  54      -1.732  49.521  -1.319                       C  
ATOM    768 C    ASP A  54      -0.976  49.682   0.006                       C  
ATOM    769 O    ASP A  54      -1.287  50.556   0.804                       O  
ATOM    770 CB   ASP A  54      -1.180  50.510  -2.353                       C  
ATOM    771 CG   ASP A  54      -1.635  50.217  -3.761                       C  
ATOM    772 OD1  ASP A  54      -1.811  49.027  -4.066                       O  
ATOM    773 OD2  ASP A  54      -1.811  51.185  -4.534                       O  
ATOM    774 H    ASP A  54      -3.367  50.585  -1.153                       H  
ATOM    775 HA   ASP A  54      -1.590  48.619  -1.649                       H  
ATOM    776 HB2  ASP A  54      -1.479  51.404  -2.122                       H  
ATOM    777 HB3  ASP A  54      -0.211  50.472  -2.338                       H  
ATOM    778 N    TYR A  55       0.018  48.817   0.176                       N  
ATOM    779 CA   TYR A  55       0.861  48.802   1.374                       C  
ATOM    780 C    TYR A  55       2.293  49.025   0.941                       C  
ATOM    781 O    TYR A  55       2.779  48.365   0.014                       O  
ATOM    782 CB   TYR A  55       0.759  47.452   2.051                       C  
ATOM    783 CG   TYR A  55      -0.638  47.037   2.450                       C  
ATOM    784 CD1  TYR A  55      -1.421  47.820   3.273                       C  
ATOM    785 CD2  TYR A  55      -1.161  45.850   1.985                       C  
ATOM    786 CE1  TYR A  55      -2.702  47.420   3.625                       C  
ATOM    787 CE2  TYR A  55      -2.405  45.435   2.353                       C  
ATOM    788 CZ   TYR A  55      -3.182  46.225   3.162                       C  
ATOM    789 OH   TYR A  55      -4.445  45.787   3.487                       O  
ATOM    790 H    TYR A  55       0.232  48.215  -0.400                       H  
ATOM    791 HA   TYR A  55       0.592  49.500   1.992                       H  
ATOM    792 HB2  TYR A  55       1.102  46.777   1.444                       H  
ATOM    793 HB3  TYR A  55       1.299  47.470   2.856                       H  
ATOM    794 HD1  TYR A  55      -1.089  48.629   3.588                       H  
ATOM    795 HD2  TYR A  55      -0.640  45.304   1.441                       H  
ATOM    796 HE1  TYR A  55      -3.224  47.951   4.183                       H  
ATOM    797 HE2  TYR A  55      -2.742  44.632   2.027                       H  
ATOM    798 HH   TYR A  55      -4.826  46.350   3.981                       H  
ATOM    799 N    VAL A  56       2.991  49.917   1.629                       N  
ATOM    800 CA   VAL A  56       4.306  50.348   1.206                       C  
ATOM    801 C    VAL A  56       5.260  50.365   2.377                       C  
ATOM    802 O    VAL A  56       4.995  51.022   3.386                       O  
ATOM    803 CB   VAL A  56       4.210  51.738   0.572                       C  
ATOM    804 CG1  VAL A  56       5.575  52.310   0.281                       C  
ATOM    805 CG2  VAL A  56       3.382  51.666  -0.721                       C  
ATOM    806 H    VAL A  56       2.718  50.291   2.353                       H  
ATOM    807 HA   VAL A  56       4.649  49.731   0.540                       H  
ATOM    808 HB   VAL A  56       3.758  52.336   1.187                       H  
ATOM    809 1HG1 VAL A  56       6.040  51.720  -0.333                       H  
ATOM    810 2HG1 VAL A  56       5.470  53.188  -0.118                       H  
ATOM    811 3HG1 VAL A  56       6.070  52.381   1.112                       H  
ATOM    812 1HG2 VAL A  56       2.492  51.345  -0.507                       H  
ATOM    813 2HG2 VAL A  56       3.329  52.552  -1.111                       H  
ATOM    814 3HG2 VAL A  56       3.814  51.057  -1.339                       H  
ATOM    815 N    THR A  57       6.375  49.682   2.249                       N  
ATOM    816 CA   THR A  57       7.425  49.640   3.272                       C  
ATOM    817 C    THR A  57       8.724  50.190   2.711                       C  
ATOM    818 O    THR A  57       8.937  50.260   1.492                       O  
ATOM    819 CB   THR A  57       7.691  48.236   3.783                       C  
ATOM    820 OG1  THR A  57       8.244  47.494   2.714                       O  
ATOM    821 CG2  THR A  57       6.448  47.578   4.314                       C  
ATOM    822 H    THR A  57       6.565  49.212   1.554                       H  
ATOM    823 HA   THR A  57       7.161  50.192   4.025                       H  
ATOM    824 HB   THR A  57       8.338  48.280   4.504                       H  
ATOM    825 HG1  THR A  57       8.404  46.708   2.962                       H  
ATOM    826 1HG2 THR A  57       5.780  47.516   3.613                       H  
ATOM    827 2HG2 THR A  57       6.656  46.685   4.631                       H  
ATOM    828 3HG2 THR A  57       6.087  48.097   5.049                       H  
ATOM    829 N    LEU A  58       9.619  50.568   3.617                       N  
ATOM    830 CA   LEU A  58      11.035  50.664   3.306                       C  
ATOM    831 C    LEU A  58      11.617  49.285   3.599                       C  
ATOM    832 O    LEU A  58      11.757  48.871   4.757                       O  
ATOM    833 CB   LEU A  58      11.730  51.750   4.142                       C  
ATOM    834 CG   LEU A  58      13.255  51.823   3.994                       C  
ATOM    835 CD1  LEU A  58      13.668  52.300   2.614                       C  
ATOM    836 CD2  LEU A  58      13.838  52.734   5.062                       C  
ATOM    837 H    LEU A  58       9.426  50.777   4.429                       H  
ATOM    838 HA   LEU A  58      11.155  50.864   2.365                       H  
ATOM    839 HB2  LEU A  58      11.371  52.613   3.882                       H  
ATOM    840 HB3  LEU A  58      11.536  51.587   5.078                       H  
ATOM    841 HG   LEU A  58      13.625  50.936   4.125                       H  
ATOM    842 1HD1 LEU A  58      13.301  53.185   2.463                       H  
ATOM    843 2HD1 LEU A  58      14.637  52.330   2.567                       H  
ATOM    844 3HD1 LEU A  58      13.324  51.682   1.950                       H  
ATOM    845 1HD2 LEU A  58      13.615  52.378   5.936                       H  
ATOM    846 2HD2 LEU A  58      14.802  52.768   4.955                       H  
ATOM    847 3HD2 LEU A  58      13.461  53.621   4.960                       H  
ATOM    848 N    GLN A  59      11.949  48.575   2.546                       N  
ATOM    849 CA   GLN A  59      12.461  47.224   2.683                       C  
ATOM    850 C    GLN A  59      13.910  47.182   3.159                       C  
ATOM    851 O    GLN A  59      14.234  46.444   4.102                       O  
ATOM    852 CB   GLN A  59      12.287  46.478   1.374                       C  
ATOM    853 CG   GLN A  59      12.779  45.065   1.442                       C  
ATOM    854 CD   GLN A  59      12.361  44.253   0.247                       C  
ATOM    855 OE1  GLN A  59      11.960  44.803  -0.785                       O  
ATOM    856 NE2  GLN A  59      12.459  42.939   0.371                       N  
ATOM    857 H    GLN A  59      11.888  48.850   1.733                       H  
ATOM    858 HA   GLN A  59      11.927  46.764   3.349                       H  
ATOM    859 HB2  GLN A  59      11.344  46.457   1.146                       H  
ATOM    860 HB3  GLN A  59      12.786  46.936   0.680                       H  
ATOM    861 HG2  GLN A  59      13.748  45.068   1.480                       H  
ATOM    862 HG3  GLN A  59      12.417  44.641   2.236                       H  
ATOM    863 1HE2 GLN A  59      12.748  42.597   1.105                       H  
ATOM    864 2HE2 GLN A  59      12.233  42.428  -0.282                       H  
ATOM    865 N    ARG A  60      14.767  47.967   2.516                       N  
ATOM    866 CA   ARG A  60      16.153  48.112   2.942                       C  
ATOM    867 C    ARG A  60      16.673  49.462   2.494                       C  
ATOM    868 O    ARG A  60      16.393  49.941   1.394                       O  
ATOM    869 CB   ARG A  60      17.062  47.009   2.379                       C  
ATOM    870 CG   ARG A  60      18.505  47.112   2.886                       C  
ATOM    871 CD   ARG A  60      19.374  45.952   2.458                       C  
ATOM    872 NE   ARG A  60      19.677  45.976   1.043                       N  
ATOM    873 CZ   ARG A  60      20.352  45.032   0.403                       C  
ATOM    874 NH1  ARG A  60      20.823  43.956   1.046                       N  
ATOM    875 NH2  ARG A  60      20.533  45.159  -0.896                       N  
ATOM    876 H    ARG A  60      14.567  48.432   1.820                       H  
ATOM    877 HA   ARG A  60      16.195  48.076   3.910                       H  
ATOM    878 HB2  ARG A  60      16.712  46.145   2.646                       H  
ATOM    879 HB3  ARG A  60      17.079  47.076   1.412                       H  
ATOM    880 HG2  ARG A  60      18.902  47.926   2.539                       H  
ATOM    881 HG3  ARG A  60      18.496  47.136   3.855                       H  
ATOM    882 HD2  ARG A  60      20.212  45.988   2.945                       H  
ATOM    883 HD3  ARG A  60      18.912  45.122   2.652                       H  
ATOM    884 HE   ARG A  60      19.400  46.650   0.586                       H  
ATOM    885 HH11 ARG A  60      20.695  43.870   1.892                       H  
ATOM    886 HH12 ARG A  60      21.260  43.354   0.614                       H  
ATOM    887 HH21 ARG A  60      20.231  45.852  -1.306                       H  
ATOM    888 HH22 ARG A  60      20.975  44.562  -1.329                       H  
ATOM    889 N    GLY A  61      17.448  50.063   3.373                       N  
ATOM    890 CA   GLY A  61      18.183  51.271   3.096                       C  
ATOM    891 C    GLY A  61      19.655  51.007   3.310                       C  
ATOM    892 O    GLY A  61      20.062  50.510   4.374                       O  
ATOM    893 H    GLY A  61      17.567  49.773   4.174                       H  
ATOM    894 HA2  GLY A  61      18.039  51.548   2.177                       H  
ATOM    895 HA3  GLY A  61      17.896  51.982   3.691                       H  
ATOM    896 N    SER A  62      20.450  51.330   2.299                       N  
ATOM    897 CA   SER A  62      21.883  51.108   2.300                       C  
ATOM    898 C    SER A  62      22.596  52.435   2.115                       C  
ATOM    899 O    SER A  62      22.101  53.321   1.416                       O  
ATOM    900 CB   SER A  62      22.241  50.154   1.148                       C  
ATOM    901 OG   SER A  62      21.480  48.959   1.188                       O  
ATOM    902 H    SER A  62      20.167  51.695   1.573                       H  
ATOM    903 HA   SER A  62      22.160  50.711   3.141                       H  
ATOM    904 HB2  SER A  62      22.069  50.604   0.306                       H  
ATOM    905 HB3  SER A  62      23.182  49.927   1.212                       H  
ATOM    906 HG   SER A  62      21.620  48.553   1.910                       H  
ATOM    907 N    ALA A  63      23.765  52.543   2.726                       N  
ATOM    908 CA   ALA A  63      24.612  53.725   2.654                       C  
ATOM    909 C    ALA A  63      25.777  53.517   1.698                       C  
ATOM    910 O    ALA A  63      26.331  52.426   1.613                       O  
ATOM    911 CB   ALA A  63      25.163  54.033   4.033                       C  
ATOM    912 H    ALA A  63      24.103  51.918   3.210                       H  
ATOM    913 HA   ALA A  63      24.090  54.484   2.349                       H  
ATOM    914 HB1  ALA A  63      25.684  53.275   4.341                       H  
ATOM    915 HB2  ALA A  63      25.727  54.821   3.978                       H  
ATOM    916 HB3  ALA A  63      24.424  54.196   4.639                       H  
ATOM    917 N    TYR A  64      26.183  54.612   1.068                       N  
ATOM    918 CA   TYR A  64      27.288  54.601   0.125                       C  
ATOM    919 C    TYR A  64      28.196  55.796   0.324                       C  
ATOM    920 O    TYR A  64      27.819  56.798   0.929                       O  
ATOM    921 CB   TYR A  64      26.778  54.553  -1.337                       C  
ATOM    922 CG   TYR A  64      26.101  53.249  -1.613                       C  
ATOM    923 CD1  TYR A  64      26.831  52.124  -1.958                       C  
ATOM    924 CD2  TYR A  64      24.747  53.094  -1.399                       C  
ATOM    925 CE1  TYR A  64      26.202  50.903  -2.106                       C  
ATOM    926 CE2  TYR A  64      24.127  51.895  -1.569                       C  
ATOM    927 CZ   TYR A  64      24.844  50.810  -1.907                       C  
ATOM    928 OH   TYR A  64      24.186  49.616  -2.041                       O  
ATOM    929 H    TYR A  64      25.826  55.387   1.173                       H  
ATOM    930 HA   TYR A  64      27.817  53.802   0.278                       H  
ATOM    931 HB2  TYR A  64      26.138  55.268  -1.480                       H  
ATOM    932 HB3  TYR A  64      27.529  54.644  -1.945                       H  
ATOM    933 HD1  TYR A  64      27.752  52.187  -2.074                       H  
ATOM    934 HD2  TYR A  64      24.241  53.833  -1.147                       H  
ATOM    935 HE1  TYR A  64      26.691  50.151  -2.351                       H  
ATOM    936 HE2  TYR A  64      23.211  51.821  -1.425                       H  
ATOM    937 HH   TYR A  64      23.367  49.721  -1.889                       H  
ATOM    938 N    GLY A  65      29.399  55.678  -0.220                       N  
ATOM    939 CA   GLY A  65      30.319  56.787  -0.338                       C  
ATOM    940 C    GLY A  65      30.609  57.453   0.985                       C  
ATOM    941 O    GLY A  65      30.971  56.798   1.962                       O  
ATOM    942 H    GLY A  65      29.709  54.940  -0.536                       H  
ATOM    943 HA2  GLY A  65      31.156  56.472  -0.711                       H  
ATOM    944 HA3  GLY A  65      29.946  57.451  -0.939                       H  
ATOM    945 N    GLY A  66      30.491  58.777   0.993                       N  
ATOM    946 CA   GLY A  66      30.798  59.526   2.191                       C  
ATOM    947 C    GLY A  66      29.829  59.300   3.330                       C  
ATOM    948 O    GLY A  66      30.193  59.450   4.485                       O  
ATOM    949 H    GLY A  66      30.237  59.255   0.325                       H  
ATOM    950 HA2  GLY A  66      31.686  59.282   2.497                       H  
ATOM    951 HA3  GLY A  66      30.801  60.472   1.980                       H  
ATOM    952 N    VAL A  67      28.587  58.948   3.031                       N  
ATOM    953 CA   VAL A  67      27.661  58.588   4.093                       C  
ATOM    954 C    VAL A  67      28.111  57.302   4.775                       C  
ATOM    955 O    VAL A  67      28.185  57.215   5.993                       O  
ATOM    956 CB   VAL A  67      26.216  58.540   3.600                       C  
ATOM    957 CG1  VAL A  67      25.302  57.923   4.650                       C  
ATOM    958 CG2  VAL A  67      25.758  59.946   3.244                       C  
ATOM    959 H    VAL A  67      28.260  58.910   2.237                       H  
ATOM    960 HA   VAL A  67      27.700  59.286   4.766                       H  
ATOM    961 HB   VAL A  67      26.170  57.995   2.799                       H  
ATOM    962 1HG1 VAL A  67      25.343  58.459   5.457                       H  
ATOM    963 2HG1 VAL A  67      24.395  57.907   4.308                       H  
ATOM    964 3HG1 VAL A  67      25.602  57.020   4.837                       H  
ATOM    965 1HG2 VAL A  67      26.332  60.297   2.546                       H  
ATOM    966 2HG2 VAL A  67      24.841  59.909   2.932                       H  
ATOM    967 3HG2 VAL A  67      25.817  60.506   4.034                       H  
ATOM    968 N    LEU A  68      28.442  56.295   3.974                       N  
ATOM    969 CA   LEU A  68      28.923  55.030   4.499                       C  
ATOM    970 C    LEU A  68      30.198  55.224   5.328                       C  
ATOM    971 O    LEU A  68      30.349  54.616   6.368                       O  
ATOM    972 CB   LEU A  68      29.179  54.083   3.344                       C  
ATOM    973 CG   LEU A  68      29.673  52.688   3.706                       C  
ATOM    974 CD1  LEU A  68      28.645  51.921   4.546                       C  
ATOM    975 CD2  LEU A  68      30.011  51.931   2.451                       C  
ATOM    976 H    LEU A  68      28.395  56.323   3.116                       H  
ATOM    977 HA   LEU A  68      28.243  54.639   5.071                       H  
ATOM    978 HB2  LEU A  68      28.351  53.975   2.851                       H  
ATOM    979 HB3  LEU A  68      29.847  54.483   2.766                       H  
ATOM    980 HG   LEU A  68      30.484  52.770   4.231                       H  
ATOM    981 1HD1 LEU A  68      27.823  51.835   4.038                       H  
ATOM    982 2HD1 LEU A  68      29.000  51.042   4.753                       H  
ATOM    983 3HD1 LEU A  68      28.478  52.412   5.366                       H  
ATOM    984 1HD2 LEU A  68      30.706  52.409   1.972                       H  
ATOM    985 2HD2 LEU A  68      30.325  51.045   2.692                       H  
ATOM    986 3HD2 LEU A  68      29.216  51.863   1.900                       H  
ATOM    987 N    SER A  69      31.119  56.071   4.890                       N  
ATOM    988 CA   SER A  69      32.399  56.151   5.575                       C  
ATOM    989 C    SER A  69      32.437  57.178   6.702                       C  
ATOM    990 O    SER A  69      33.264  57.050   7.608                       O  
ATOM    991 CB   SER A  69      33.486  56.495   4.580                       C  
ATOM    992 OG   SER A  69      33.247  57.780   4.055                       O  
ATOM    993 H    SER A  69      31.033  56.597   4.215                       H  
ATOM    994 HA   SER A  69      32.606  55.283   5.955                       H  
ATOM    995 HB2  SER A  69      34.345  56.486   5.029                       H  
ATOM    996 HB3  SER A  69      33.476  55.847   3.858                       H  
ATOM    997 HG   SER A  69      33.846  57.980   3.501                       H  
ATOM    998 N    ASN A  70      31.575  58.192   6.652                       N  
ATOM    999 CA   ASN A  70      31.724  59.332   7.565                       C  
ATOM   1000 C    ASN A  70      30.552  59.619   8.485                       C  
ATOM   1001 O    ASN A  70      30.663  60.530   9.306                       O  
ATOM   1002 CB   ASN A  70      32.071  60.608   6.766                       C  
ATOM   1003 CG   ASN A  70      33.346  60.450   5.964                       C  
ATOM   1004 OD1  ASN A  70      34.322  59.891   6.448                       O  
ATOM   1005 ND2  ASN A  70      33.347  60.943   4.733                       N  
ATOM   1006 H    ASN A  70      30.908  58.248   6.112                       H  
ATOM   1007 HA   ASN A  70      32.485  59.148   8.138                       H  
ATOM   1008 HB2  ASN A  70      31.349  60.803   6.149                       H  
ATOM   1009 HB3  ASN A  70      32.192  61.347   7.383                       H  
ATOM   1010 1HD2 ASN A  70      32.644  61.331   4.425                       H  
ATOM   1011 2HD2 ASN A  70      34.051  60.875   4.243                       H  
ATOM   1012 N    PHE A  71      29.459  58.869   8.376                       N  
ATOM   1013 CA   PHE A  71      28.247  59.140   9.128                       C  
ATOM   1014 C    PHE A  71      27.682  57.886   9.753                       C  
ATOM   1015 O    PHE A  71      27.926  56.777   9.294                       O  
ATOM   1016 CB   PHE A  71      27.171  59.756   8.228                       C  
ATOM   1017 CG   PHE A  71      27.500  61.154   7.753                       C  
ATOM   1018 CD1  PHE A  71      28.398  61.367   6.713                       C  
ATOM   1019 CD2  PHE A  71      26.914  62.260   8.358                       C  
ATOM   1020 CE1  PHE A  71      28.693  62.653   6.286                       C  
ATOM   1021 CE2  PHE A  71      27.196  63.536   7.921                       C  
ATOM   1022 CZ   PHE A  71      28.098  63.729   6.891                       C  
ATOM   1023 H    PHE A  71      29.397  58.184   7.861                       H  
ATOM   1024 HA   PHE A  71      28.446  59.770   9.838                       H  
ATOM   1025 HB2  PHE A  71      27.061  59.196   7.444                       H  
ATOM   1026 HB3  PHE A  71      26.338  59.799   8.722                       H  
ATOM   1027 HD1  PHE A  71      28.805  60.640   6.299                       H  
ATOM   1028 HD2  PHE A  71      26.306  62.136   9.051                       H  
ATOM   1029 HE1  PHE A  71      29.294  62.785   5.588                       H  
ATOM   1030 HE2  PHE A  71      26.799  64.268   8.335                       H  
ATOM   1031 HZ   PHE A  71      28.294  64.591   6.602                       H  
ATOM   1032 N    SER A  72      26.879  58.075  10.790                       N  
ATOM   1033 CA   SER A  72      25.943  57.065  11.247                       C  
ATOM   1034 C    SER A  72      24.567  57.708  11.360                       C  
ATOM   1035 O    SER A  72      24.433  58.868  10.998                       O  
ATOM   1036 CB   SER A  72      26.390  56.459  12.566                       C  
ATOM   1037 OG   SER A  72      26.332  57.416  13.582                       O  
ATOM   1038 H    SER A  72      26.859  58.798  11.256                       H  
ATOM   1039 HA   SER A  72      25.892  56.355  10.588                       H  
ATOM   1040 HB2  SER A  72      25.803  55.720  12.792                       H  
ATOM   1041 HB3  SER A  72      27.303  56.144  12.478                       H  
ATOM   1042 HG   SER A  72      26.835  58.062  13.396                       H  
ATOM   1043 N    GLY A  73      23.566  56.985  11.865                       N  
ATOM   1044 CA   GLY A  73      22.288  57.578  12.192                       C  
ATOM   1045 C    GLY A  73      21.077  56.695  12.013                       C  
ATOM   1046 O    GLY A  73      21.131  55.473  12.218                       O  
ATOM   1047 H    GLY A  73      23.610  56.141  12.025                       H  
ATOM   1048 HA2  GLY A  73      22.308  57.866  13.118                       H  
ATOM   1049 HA3  GLY A  73      22.162  58.366  11.640                       H  
ATOM   1050 N    THR A  74      19.973  57.335  11.667                       N  
ATOM   1051 CA   THR A  74      18.666  56.709  11.643                       C  
ATOM   1052 C    THR A  74      17.923  57.052  10.358                       C  
ATOM   1053 O    THR A  74      18.287  57.967   9.612                       O  
ATOM   1054 CB   THR A  74      17.786  57.158  12.865                       C  
ATOM   1055 OG1  THR A  74      17.675  58.585  12.881                       O  
ATOM   1056 CG2  THR A  74      18.398  56.653  14.173                       C  
ATOM   1057 H    THR A  74      19.958  58.163  11.434                       H  
ATOM   1058 HA   THR A  74      18.773  55.746  11.684                       H  
ATOM   1059 HB   THR A  74      16.900  56.772  12.778                       H  
ATOM   1060 HG1  THR A  74      17.205  58.829  13.533                       H  
ATOM   1061 1HG2 THR A  74      19.291  57.014  14.281                       H  
ATOM   1062 2HG2 THR A  74      17.851  56.933  14.924                       H  
ATOM   1063 3HG2 THR A  74      18.448  55.685  14.163                       H  
ATOM   1064 N    VAL A  75      16.884  56.272  10.117                       N  
ATOM   1065 CA   VAL A  75      15.869  56.593   9.136                       C  
ATOM   1066 C    VAL A  75      14.540  56.703   9.862                       C  
ATOM   1067 O    VAL A  75      14.187  55.829  10.658                       O  
ATOM   1068 CB   VAL A  75      15.826  55.564   7.985                       C  
ATOM   1069 CG1  VAL A  75      15.655  54.130   8.465                       C  
ATOM   1070 CG2  VAL A  75      14.729  55.923   6.990                       C  
ATOM   1071 H    VAL A  75      16.742  55.527  10.524                       H  
ATOM   1072 HA   VAL A  75      16.069  57.460   8.750                       H  
ATOM   1073 HB   VAL A  75      16.670  55.607   7.510                       H  
ATOM   1074 1HG1 VAL A  75      14.822  54.059   8.957                       H  
ATOM   1075 2HG1 VAL A  75      15.636  53.540   7.696                       H  
ATOM   1076 3HG1 VAL A  75      16.400  53.899   9.042                       H  
ATOM   1077 1HG2 VAL A  75      14.911  56.803   6.625                       H  
ATOM   1078 2HG2 VAL A  75      14.721  55.265   6.278                       H  
ATOM   1079 3HG2 VAL A  75      13.875  55.925   7.450                       H  
ATOM   1080 N    LYS A  76      13.825  57.789   9.605                       N  
ATOM   1081 CA   LYS A  76      12.473  57.962  10.091                       C  
ATOM   1082 C    LYS A  76      11.546  57.568   8.964                       C  
ATOM   1083 O    LYS A  76      11.679  58.060   7.831                       O  
ATOM   1084 CB   LYS A  76      12.219  59.412  10.516                       C  
ATOM   1085 CG   LYS A  76      10.878  59.595  11.210                       C  
ATOM   1086 CD   LYS A  76      10.545  61.043  11.497                       C  
ATOM   1087 CE   LYS A  76      11.467  61.645  12.533                       C  
ATOM   1088 NZ   LYS A  76      11.129  63.071  12.770                       N  
ATOM   1089 H    LYS A  76      14.111  58.453   9.139                       H  
ATOM   1090 HA   LYS A  76      12.316  57.378  10.849                       H  
ATOM   1091 HB2  LYS A  76      12.916  59.687  11.133                       H  
ATOM   1092 HB3  LYS A  76      12.229  59.978   9.729                       H  
ATOM   1093 HG2  LYS A  76      10.179  59.235  10.641                       H  
ATOM   1094 HG3  LYS A  76      10.895  59.119  12.055                       H  
ATOM   1095 HD2  LYS A  76      10.632  61.558  10.679                       H  
ATOM   1096 HD3  LYS A  76       9.636  61.100  11.832                       H  
ATOM   1097 HE2  LYS A  76      11.369  61.164  13.370                       H  
ATOM   1098 HE3  LYS A  76      12.383  61.595  12.218                       H  
ATOM   1099 HZ1  LYS A  76      10.291  63.140  13.060                       H  
ATOM   1100 HZ2  LYS A  76      11.676  63.415  13.381                       H  
ATOM   1101 HZ3  LYS A  76      11.212  63.532  12.013                       H  
ATOM   1102 N    TYR A  77      10.624  56.667   9.269                       N  
ATOM   1103 CA   TYR A  77       9.623  56.188   8.335                       C  
ATOM   1104 C    TYR A  77       8.277  56.346   8.980                       C  
ATOM   1105 O    TYR A  77       7.975  55.699   9.979                       O  
ATOM   1106 CB   TYR A  77       9.861  54.732   7.959                       C  
ATOM   1107 CG   TYR A  77       8.989  54.309   6.805                       C  
ATOM   1108 CD1  TYR A  77       9.106  54.928   5.586                       C  
ATOM   1109 CD2  TYR A  77       8.032  53.338   6.924                       C  
ATOM   1110 CE1  TYR A  77       8.352  54.558   4.496                       C  
ATOM   1111 CE2  TYR A  77       7.261  52.941   5.837                       C  
ATOM   1112 CZ   TYR A  77       7.450  53.549   4.618                       C  
ATOM   1113 OH   TYR A  77       6.707  53.177   3.507                       O  
ATOM   1114 H    TYR A  77      10.559  56.305  10.046                       H  
ATOM   1115 HA   TYR A  77       9.645  56.725   7.527                       H  
ATOM   1116 HB2  TYR A  77      10.788  54.616   7.698                       H  
ATOM   1117 HB3  TYR A  77       9.653  54.167   8.720                       H  
ATOM   1118 HD1  TYR A  77       9.750  55.590   5.480                       H  
ATOM   1119 HD2  TYR A  77       7.931  52.897   7.736                       H  
ATOM   1120 HE1  TYR A  77       8.481  54.974   3.675                       H  
ATOM   1121 HE2  TYR A  77       6.639  52.256   5.928                       H  
ATOM   1122 HH   TYR A  77       6.188  52.547   3.707                       H  
ATOM   1123 N    SER A  78       7.486  57.266   8.441                       N  
ATOM   1124 CA   SER A  78       6.140  57.490   8.950                       C  
ATOM   1125 C    SER A  78       6.110  57.647  10.472                       C  
ATOM   1126 O    SER A  78       5.311  57.014  11.167                       O  
ATOM   1127 CB   SER A  78       5.205  56.378   8.485                       C  
ATOM   1128 OG   SER A  78       3.858  56.787   8.612                       O  
ATOM   1129 H    SER A  78       7.704  57.772   7.781                       H  
ATOM   1130 HA   SER A  78       5.808  58.319   8.571                       H  
ATOM   1131 HB2  SER A  78       5.390  56.176   7.554                       H  
ATOM   1132 HB3  SER A  78       5.351  55.591   9.032                       H  
ATOM   1133 HG   SER A  78       3.687  56.967   9.414                       H  
ATOM   1134 N    GLY A  79       7.005  58.478  10.979                       N  
ATOM   1135 CA   GLY A  79       6.926  58.836  12.399                       C  
ATOM   1136 C    GLY A  79       7.688  57.961  13.388                       C  
ATOM   1137 O    GLY A  79       7.754  58.319  14.560                       O  
ATOM   1138 H    GLY A  79       7.651  58.843  10.544                       H  
ATOM   1139 HA2  GLY A  79       7.252  59.743  12.504                       H  
ATOM   1140 HA3  GLY A  79       5.993  58.828  12.665                       H  
ATOM   1141 N    SER A  80       8.263  56.843  12.971                       N  
ATOM   1142 CA   SER A  80       9.100  56.035  13.836                       C  
ATOM   1143 C    SER A  80      10.484  55.946  13.218                       C  
ATOM   1144 O    SER A  80      10.606  55.977  11.988                       O  
ATOM   1145 CB   SER A  80       8.522  54.645  13.995                       C  
ATOM   1146 OG   SER A  80       7.308  54.684  14.717                       O  
ATOM   1147 H    SER A  80       8.181  56.527  12.175                       H  
ATOM   1148 HA   SER A  80       9.170  56.450  14.710                       H  
ATOM   1149 HB2  SER A  80       8.355  54.270  13.116                       H  
ATOM   1150 HB3  SER A  80       9.158  54.093  14.476                       H  
ATOM   1151 HG   SER A  80       6.997  53.908  14.798                       H  
ATOM   1152 N    SER A  81      11.508  55.847  14.055                       N  
ATOM   1153 CA   SER A  81      12.872  55.802  13.590                       C  
ATOM   1154 C    SER A  81      13.522  54.473  13.849                       C  
ATOM   1155 O    SER A  81      13.234  53.785  14.831                       O  
ATOM   1156 CB   SER A  81      13.691  56.908  14.236                       C  
ATOM   1157 OG   SER A  81      13.199  58.167  13.817                       O  
ATOM   1158 H    SER A  81      11.431  55.805  14.910                       H  
ATOM   1159 HA   SER A  81      12.878  55.951  12.631                       H  
ATOM   1160 HB3  SER A  81      14.618  56.820  13.963                       H  
ATOM   1161 HB2  SER A  81      13.616  56.840  15.200                       H  
ATOM   1162 HG   SER A  81      13.648  58.783  14.171                       H  
ATOM   1163 N    TYR A  82      14.459  54.153  12.971                       N  
ATOM   1164 CA   TYR A  82      15.166  52.877  12.933                       C  
ATOM   1165 C    TYR A  82      16.613  53.126  12.579                       C  
ATOM   1166 O    TYR A  82      16.929  54.142  11.976                       O  
ATOM   1167 CB   TYR A  82      14.537  51.959  11.858                       C  
ATOM   1168 CG   TYR A  82      13.042  51.807  11.989                       C  
ATOM   1169 CD1  TYR A  82      12.478  50.809  12.770                       C  
ATOM   1170 CD2  TYR A  82      12.189  52.691  11.345                       C  
ATOM   1171 CE1  TYR A  82      11.104  50.714  12.908                       C  
ATOM   1172 CE2  TYR A  82      10.828  52.614  11.476                       C  
ATOM   1173 CZ   TYR A  82      10.278  51.626  12.249                       C  
ATOM   1174 OH   TYR A  82       8.915  51.551  12.415                       O  
ATOM   1175 H    TYR A  82      14.719  54.689  12.351                       H  
ATOM   1176 HA   TYR A  82      15.117  52.439  13.797                       H  
ATOM   1177 HB2  TYR A  82      14.721  52.332  10.982                       H  
ATOM   1178 HB3  TYR A  82      14.932  51.077  11.930                       H  
ATOM   1179 HD1  TYR A  82      13.028  50.208  13.218                       H  
ATOM   1180 HD2  TYR A  82      12.554  53.373  10.828                       H  
ATOM   1181 HE1  TYR A  82      10.733  50.048  13.441                       H  
ATOM   1182 HE2  TYR A  82      10.280  53.226  11.040                       H  
ATOM   1183 HH   TYR A  82       8.537  52.153  11.967                       H  
ATOM   1184 N    PRO A  83      17.505  52.175  12.885                       N  
ATOM   1185 CA   PRO A  83      18.892  52.360  12.435                       C  
ATOM   1186 C    PRO A  83      18.994  52.486  10.916                       C  
ATOM   1187 O    PRO A  83      18.218  51.847  10.174                       O  
ATOM   1188 CB   PRO A  83      19.604  51.094  12.911                       C  
ATOM   1189 CG   PRO A  83      18.657  50.406  13.759                       C  
ATOM   1190 CD   PRO A  83      17.313  50.970  13.694                       C  
ATOM   1191 HA   PRO A  83      19.289  53.138  12.857                       H  
ATOM   1192 HB2  PRO A  83      19.838  50.546  12.146                       H  
ATOM   1193 HB3  PRO A  83      20.398  51.337  13.413                       H  
ATOM   1194 HG2  PRO A  83      18.625  49.477  13.483                       H  
ATOM   1195 HG3  PRO A  83      18.979  50.456  14.673                       H  
ATOM   1196 HD2  PRO A  83      16.708  50.356  13.251                       H  
ATOM   1197 HD3  PRO A  83      17.000  51.204  14.582                       H  
ATOM   1198 N    PHE A  84      19.975  53.261  10.482                       N  
ATOM   1199 CA   PHE A  84      20.326  53.383   9.076                       C  
ATOM   1200 C    PHE A  84      21.844  53.305   8.960                       C  
ATOM   1201 O    PHE A  84      22.509  54.050   9.656                       O  
ATOM   1202 CB   PHE A  84      19.851  54.713   8.486                       C  
ATOM   1203 CG   PHE A  84      20.235  54.852   7.039                       C  
ATOM   1204 CD1  PHE A  84      19.488  54.255   6.055                       C  
ATOM   1205 CD2  PHE A  84      21.397  55.508   6.667                       C  
ATOM   1206 CE1  PHE A  84      19.895  54.345   4.722                       C  
ATOM   1207 CE2  PHE A  84      21.793  55.575   5.345                       C  
ATOM   1208 CZ   PHE A  84      21.047  54.977   4.397                       C  
ATOM   1209 H    PHE A  84      20.466  53.742  10.999                       H  
ATOM   1210 HA   PHE A  84      19.932  52.654   8.571                       H  
ATOM   1211 HB2  PHE A  84      18.885  54.763   8.549                       H  
ATOM   1212 HB3  PHE A  84      20.257  55.444   8.979                       H  
ATOM   1213 HD1  PHE A  84      18.711  53.794   6.275                       H  
ATOM   1214 HD2  PHE A  84      21.931  55.896   7.322                       H  
ATOM   1215 HE1  PHE A  84      19.384  53.945   4.055                       H  
ATOM   1216 HE2  PHE A  84      22.572  56.027   5.112                       H  
ATOM   1217 HZ   PHE A  84      21.293  55.051   3.503                       H  
ATOM   1218 N    PRO A  85      22.401  52.425   8.110                       N  
ATOM   1219 CA   PRO A  85      21.757  51.449   7.231                       C  
ATOM   1220 C    PRO A  85      20.812  50.527   7.984                       C  
ATOM   1221 O    PRO A  85      21.000  50.208   9.171                       O  
ATOM   1222 CB   PRO A  85      22.933  50.671   6.650                       C  
ATOM   1223 CG   PRO A  85      24.097  51.565   6.772                       C  
ATOM   1224 CD   PRO A  85      23.875  52.389   7.969                       C  
ATOM   1225 HA   PRO A  85      21.277  51.897   6.516                       H  
ATOM   1226 HB2  PRO A  85      23.071  49.859   7.162                       H  
ATOM   1227 HB3  PRO A  85      22.758  50.464   5.719                       H  
ATOM   1228 HG2  PRO A  85      24.902  51.034   6.872                       H  
ATOM   1229 HG3  PRO A  85      24.157  52.125   5.982                       H  
ATOM   1230 HD2  PRO A  85      24.277  51.970   8.746                       H  
ATOM   1231 HD3  PRO A  85      24.222  53.285   7.831                       H  
ATOM   1232 N    THR A  86      19.792  50.071   7.283                       N  
ATOM   1233 CA   THR A  86      18.705  49.374   7.924                       C  
ATOM   1234 C    THR A  86      19.053  47.935   8.282                       C  
ATOM   1235 O    THR A  86      19.897  47.291   7.658                       O  
ATOM   1236 CB   THR A  86      17.447  49.408   7.040                       C  
ATOM   1237 OG1  THR A  86      17.735  48.742   5.811                       O  
ATOM   1238 CG2  THR A  86      16.993  50.818   6.747                       C  
ATOM   1239 H    THR A  86      19.707  50.155   6.432                       H  
ATOM   1240 HA   THR A  86      18.492  49.835   8.750                       H  
ATOM   1241 HB   THR A  86      16.726  48.944   7.494                       H  
ATOM   1242 HG1  THR A  86      17.953  47.944   5.961                       H  
ATOM   1243 1HG2 THR A  86      17.694  51.302   6.283                       H  
ATOM   1244 2HG2 THR A  86      16.200  50.801   6.189                       H  
ATOM   1245 3HG2 THR A  86      16.786  51.278   7.575                       H  
ATOM   1246 N    THR A  87      18.323  47.439   9.268                       N  
ATOM   1247 CA   THR A  87      18.530  46.075   9.762                       C  
ATOM   1248 C    THR A  87      17.233  45.256   9.771                       C  
ATOM   1249 O    THR A  87      17.243  44.112  10.234                       O  
ATOM   1250 CB   THR A  87      19.155  46.080  11.135                       C  
ATOM   1251 OG1  THR A  87      18.273  46.774  12.014                       O  
ATOM   1252 CG2  THR A  87      20.523  46.754  11.115                       C  
ATOM   1253 H    THR A  87      17.697  47.868   9.673                       H  
ATOM   1254 HA   THR A  87      19.150  45.627   9.165                       H  
ATOM   1255 HB   THR A  87      19.266  45.167  11.443                       H  
ATOM   1256 HG1  THR A  87      18.596  46.793  12.789                       H  
ATOM   1257 1HG2 THR A  87      20.436  47.672  10.816                       H  
ATOM   1258 2HG2 THR A  87      20.908  46.747  12.006                       H  
ATOM   1259 3HG2 THR A  87      21.117  46.280  10.512                       H  
ATOM   1260 N    SER A  88      16.140  45.809   9.261                       N  
ATOM   1261 CA   SER A  88      14.867  45.111   9.133                       C  
ATOM   1262 C    SER A  88      14.033  45.854   8.122                       C  
ATOM   1263 O    SER A  88      14.402  46.936   7.718                       O  
ATOM   1264 CB   SER A  88      14.129  45.104  10.500                       C  
ATOM   1265 OG   SER A  88      13.778  46.406  10.924                       O  
ATOM   1266 H    SER A  88      16.110  46.618   8.972                       H  
ATOM   1267 HA   SER A  88      15.007  44.199   8.834                       H  
ATOM   1268 HB2  SER A  88      13.320  44.576  10.415                       H  
ATOM   1269 HB3  SER A  88      14.711  44.706  11.166                       H  
ATOM   1270 HG   SER A  88      14.469  46.877  11.007                       H  
ATOM   1271 N    GLU A  89      12.905  45.296   7.724                       N  
ATOM   1272 CA   GLU A  89      11.907  45.983   6.925                       C  
ATOM   1273 C    GLU A  89      10.972  46.741   7.854                       C  
ATOM   1274 O    GLU A  89      10.589  46.229   8.889                       O  
ATOM   1275 CB   GLU A  89      11.128  44.938   6.103                       C  
ATOM   1276 CG   GLU A  89       9.986  45.531   5.297                       C  
ATOM   1277 CD   GLU A  89       9.307  44.558   4.399                       C  
ATOM   1278 OE1  GLU A  89       9.378  43.364   4.681                       O  
ATOM   1279 OE2  GLU A  89       8.617  44.942   3.442                       O  
ATOM   1280 H    GLU A  89      12.685  44.486   7.912                       H  
ATOM   1281 HA   GLU A  89      12.335  46.611   6.322                       H  
ATOM   1282 HB2  GLU A  89      11.739  44.509   5.483                       H  
ATOM   1283 HB3  GLU A  89      10.755  44.278   6.708                       H  
ATOM   1284 HG2  GLU A  89       9.321  45.881   5.910                       H  
ATOM   1285 HG3  GLU A  89      10.333  46.249   4.745                       H  
ATOM   1286 N    THR A  90      10.579  47.950   7.471                       N  
ATOM   1287 CA   THR A  90       9.691  48.760   8.284                       C  
ATOM   1288 C    THR A  90       8.261  48.233   8.242                       C  
ATOM   1289 O    THR A  90       7.888  47.455   7.361                       O  
ATOM   1290 CB   THR A  90       9.641  50.207   7.772                       C  
ATOM   1291 OG1  THR A  90       9.032  50.225   6.467                       O  
ATOM   1292 CG2  THR A  90      11.010  50.882   7.739                       C  
ATOM   1293 H    THR A  90      10.817  48.326   6.735                       H  
ATOM   1294 HA   THR A  90       9.997  48.763   9.204                       H  
ATOM   1295 HB   THR A  90       9.082  50.722   8.374                       H  
ATOM   1296 HG1  THR A  90       8.999  51.013   6.176                       H  
ATOM   1297 1HG2 THR A  90      11.608  50.390   7.154                       H  
ATOM   1298 2HG2 THR A  90      10.924  51.790   7.409                       H  
ATOM   1299 3HG2 THR A  90      11.390  50.905   8.631                       H  
ATOM   1300 N    PRO A  91       7.419  48.738   9.145                       N  
ATOM   1301 CA   PRO A  91       5.980  48.600   8.975                       C  
ATOM   1302 C    PRO A  91       5.484  49.264   7.686                       C  
ATOM   1303 O    PRO A  91       6.192  50.030   7.046                       O  
ATOM   1304 CB   PRO A  91       5.407  49.347  10.184                       C  
ATOM   1305 CG   PRO A  91       6.497  49.381  11.145                       C  
ATOM   1306 CD   PRO A  91       7.747  49.498  10.372                       C  
ATOM   1307 HA   PRO A  91       5.711  47.669   8.999                       H  
ATOM   1308 HB2  PRO A  91       5.150  50.245   9.923                       H  
ATOM   1309 HB3  PRO A  91       4.648  48.860  10.541                       H  
ATOM   1310 HG2  PRO A  91       6.387  50.148  11.728                       H  
ATOM   1311 HG3  PRO A  91       6.495  48.561  11.662                       H  
ATOM   1312 HD2  PRO A  91       7.934  50.426  10.161                       H  
ATOM   1313 HD3  PRO A  91       8.483  49.080  10.847                       H  
ATOM   1314 N    ARG A  92       4.254  48.932   7.319                       N  
ATOM   1315 CA   ARG A  92       3.624  49.465   6.127                       C  
ATOM   1316 C    ARG A  92       3.003  50.838   6.356                       C  
ATOM   1317 O    ARG A  92       2.517  51.146   7.445                       O  
ATOM   1318 CB   ARG A  92       2.505  48.536   5.680                       C  
ATOM   1319 CG   ARG A  92       2.889  47.107   5.339                       C  
ATOM   1320 CD   ARG A  92       1.624  46.297   5.391                       C  
ATOM   1321 NE   ARG A  92       1.770  44.963   4.844                       N  
ATOM   1322 CZ   ARG A  92       0.794  44.059   4.846                       C  
ATOM   1323 NH1  ARG A  92      -0.392  44.342   5.371                       N  
ATOM   1324 NH2  ARG A  92       1.003  42.859   4.330                       N  
ATOM   1325 H    ARG A  92       3.755  48.385   7.757                       H  
ATOM   1326 HA   ARG A  92       4.278  49.534   5.413                       H  
ATOM   1327 HB3  ARG A  92       2.095  48.917   4.888                       H  
ATOM   1328 HB2  ARG A  92       1.847  48.493   6.391                       H  
ATOM   1329 HG2  ARG A  92       3.259  47.064   4.444                       H  
ATOM   1330 HG3  ARG A  92       3.515  46.763   5.995                       H  
ATOM   1331 HD3  ARG A  92       0.938  46.754   4.881                       H  
ATOM   1332 HD2  ARG A  92       1.345  46.210   6.316                       H  
ATOM   1333 HE   ARG A  92       2.476  44.792   4.382                       H  
ATOM   1334 HH11 ARG A  92      -0.538  45.119   5.710                       H  
ATOM   1335 HH12 ARG A  92      -1.016  43.750   5.368                       H  
ATOM   1336 HH21 ARG A  92       1.768  42.665   3.989                       H  
ATOM   1337 HH22 ARG A  92       0.372  42.274   4.333                       H  
ATOM   1338 N    VAL A  93       2.997  51.627   5.301                       N  
ATOM   1339 CA   VAL A  93       2.173  52.805   5.142                       C  
ATOM   1340 C    VAL A  93       1.113  52.479   4.081                       C  
ATOM   1341 O    VAL A  93       1.412  51.892   3.044                       O  
ATOM   1342 CB   VAL A  93       3.034  53.988   4.671                       C  
ATOM   1343 CG1  VAL A  93       2.200  55.193   4.259                       C  
ATOM   1344 CG2  VAL A  93       3.992  54.372   5.786                       C  
ATOM   1345 H    VAL A  93       3.500  51.488   4.617                       H  
ATOM   1346 HA   VAL A  93       1.737  53.032   5.979                       H  
ATOM   1347 HB   VAL A  93       3.561  53.711   3.905                       H  
ATOM   1348 1HG1 VAL A  93       1.674  55.487   5.019                       H  
ATOM   1349 2HG1 VAL A  93       2.794  55.904   3.973                       H  
ATOM   1350 3HG1 VAL A  93       1.615  54.937   3.530                       H  
ATOM   1351 1HG2 VAL A  93       4.556  53.611   5.993                       H  
ATOM   1352 2HG2 VAL A  93       4.536  55.118   5.492                       H  
ATOM   1353 3HG2 VAL A  93       3.478  54.625   6.569                       H  
ATOM   1354 N    VAL A  94      -0.118  52.873   4.341                       N  
ATOM   1355 CA   VAL A  94      -1.227  52.678   3.407                       C  
ATOM   1356 C    VAL A  94      -1.288  53.807   2.390                       C  
ATOM   1357 O    VAL A  94      -1.215  54.978   2.751                       O  
ATOM   1358 CB   VAL A  94      -2.574  52.609   4.190                       C  
ATOM   1359 CG1  VAL A  94      -3.771  52.728   3.269                       C  
ATOM   1360 CG2  VAL A  94      -2.642  51.324   5.007                       C  
ATOM   1361 H    VAL A  94      -0.350  53.266   5.070                       H  
ATOM   1362 HA   VAL A  94      -1.105  51.842   2.931                       H  
ATOM   1363 HB   VAL A  94      -2.608  53.353   4.811                       H  
ATOM   1364 1HG1 VAL A  94      -3.750  52.000   2.628                       H  
ATOM   1365 2HG1 VAL A  94      -4.583  52.679   3.799                       H  
ATOM   1366 3HG1 VAL A  94      -3.729  53.579   2.805                       H  
ATOM   1367 1HG2 VAL A  94      -1.904  51.311   5.636                       H  
ATOM   1368 2HG2 VAL A  94      -3.486  51.300   5.486                       H  
ATOM   1369 3HG2 VAL A  94      -2.580  50.565   4.407                       H  
ATOM   1370 N    TYR A  95      -1.458  53.431   1.115                       N  
ATOM   1371 CA   TYR A  95      -1.762  54.368   0.039                       C  
ATOM   1372 C    TYR A  95      -3.169  54.007  -0.437                       C  
ATOM   1373 O    TYR A  95      -3.428  52.869  -0.867                       O  
ATOM   1374 CB   TYR A  95      -0.727  54.295  -1.111                       C  
ATOM   1375 CG   TYR A  95       0.539  55.026  -0.767                       C  
ATOM   1376 CD1  TYR A  95       1.422  54.533   0.188                       C  
ATOM   1377 CD2  TYR A  95       0.870  56.228  -1.373                       C  
ATOM   1378 CE1  TYR A  95       2.556  55.214   0.561                       C  
ATOM   1379 CE2  TYR A  95       2.030  56.909  -1.006                       C  
ATOM   1380 CZ   TYR A  95       2.853  56.389  -0.028                       C  
ATOM   1381 OH   TYR A  95       3.995  57.051   0.421                       O  
ATOM   1382 H    TYR A  95      -1.398  52.616   0.847                       H  
ATOM   1383 HA   TYR A  95      -1.775  55.273   0.388                       H  
ATOM   1384 HB2  TYR A  95      -0.504  53.367  -1.281                       H  
ATOM   1385 HB3  TYR A  95      -1.105  54.701  -1.907                       H  
ATOM   1386 HD1  TYR A  95       1.215  53.737   0.622                       H  
ATOM   1387 HD2  TYR A  95       0.304  56.592  -2.015                       H  
ATOM   1388 HE1  TYR A  95       3.113  54.868   1.220                       H  
ATOM   1389 HE2  TYR A  95       2.233  57.728  -1.399                       H  
ATOM   1390 HH   TYR A  95       4.097  57.769  -0.002                       H  
ATOM   1391 N    ASN A  96      -4.077  54.983  -0.372                       N  
ATOM   1392 CA   ASN A  96      -5.515  54.752  -0.572                       C  
ATOM   1393 C    ASN A  96      -6.166  55.876  -1.359                       C  
ATOM   1394 O    ASN A  96      -7.356  56.085  -1.282                       O  
ATOM   1395 CB   ASN A  96      -6.227  54.529   0.760                       C  
ATOM   1396 CG   ASN A  96      -6.130  55.721   1.681                       C  
ATOM   1397 OD1  ASN A  96      -5.568  56.753   1.319                       O  
ATOM   1398 ND2  ASN A  96      -6.689  55.588   2.880                       N  
ATOM   1399 H    ASN A  96      -3.883  55.805  -0.211                       H  
ATOM   1400 HA   ASN A  96      -5.621  53.940  -1.092                       H  
ATOM   1401 HB2  ASN A  96      -7.166  54.356   0.592                       H  
ATOM   1402 HB3  ASN A  96      -5.825  53.769   1.210                       H  
ATOM   1403 1HD2 ASN A  96      -7.078  54.852   3.094                       H  
ATOM   1404 2HD2 ASN A  96      -6.661  56.239   3.442                       H  
ATOM   1405 N    SER A  97      -5.383  56.551  -2.186                       N  
ATOM   1406 CA   SER A  97      -5.863  57.653  -3.001                       C  
ATOM   1407 C    SER A  97      -5.073  57.734  -4.289                       C  
ATOM   1408 O    SER A  97      -3.885  57.388  -4.342                       O  
ATOM   1409 CB   SER A  97      -5.664  58.977  -2.231                       C  
ATOM   1410 OG   SER A  97      -6.032  60.072  -3.025                       O  
ATOM   1411 H    SER A  97      -4.547  56.383  -2.295                       H  
ATOM   1412 HA   SER A  97      -6.804  57.538  -3.206                       H  
ATOM   1413 HB2  SER A  97      -6.216  58.964  -1.433                       H  
ATOM   1414 HB3  SER A  97      -4.729  59.063  -1.986                       H  
ATOM   1415 HG   SER A  97      -6.840  60.010  -3.244                       H  
ATOM   1416 N    ARG A  98      -5.726  58.198  -5.357                       N  
ATOM   1417 CA   ARG A  98      -5.022  58.534  -6.600                       C  
ATOM   1418 C    ARG A  98      -4.179  59.783  -6.460                       C  
ATOM   1419 O    ARG A  98      -3.283  60.013  -7.258                       O  
ATOM   1420 CB   ARG A  98      -5.975  58.757  -7.780                       C  
ATOM   1421 CG   ARG A  98      -6.580  57.503  -8.318                       C  
ATOM   1422 CD   ARG A  98      -7.217  57.692  -9.685                       C  
ATOM   1423 NE   ARG A  98      -7.663  56.388 -10.133                       N  
ATOM   1424 CZ   ARG A  98      -8.812  55.835  -9.787                       C  
ATOM   1425 NH1  ARG A  98      -9.674  56.496  -9.029                       N  
ATOM   1426 NH2  ARG A  98      -9.100  54.616 -10.221                       N  
ATOM   1427 H    ARG A  98      -6.576  58.326  -5.389                       H  
ATOM   1428 HA   ARG A  98      -4.431  57.801  -6.831                       H  
ATOM   1429 HB2  ARG A  98      -6.699  59.334  -7.492                       H  
ATOM   1430 HB3  ARG A  98      -5.485  59.181  -8.501                       H  
ATOM   1431 HG2  ARG A  98      -5.888  56.829  -8.401                       H  
ATOM   1432 HG3  ARG A  98      -7.269  57.197  -7.707                       H  
ATOM   1433 HD2  ARG A  98      -7.983  58.284  -9.617                       H  
ATOM   1434 HD3  ARG A  98      -6.563  58.037 -10.313                       H  
ATOM   1435 HE   ARG A  98      -7.147  55.946 -10.659                       H  
ATOM   1436 HH11 ARG A  98      -9.478  57.282  -8.741                       H  
ATOM   1437 HH12 ARG A  98     -10.423  56.134  -8.815                       H  
ATOM   1438 HH21 ARG A  98      -8.542  54.196 -10.724                       H  
ATOM   1439 HH22 ARG A  98      -9.854  54.255 -10.021                       H  
ATOM   1440 N    THR A  99      -4.468  60.615  -5.475                       N  
ATOM   1441 CA   THR A  99      -3.691  61.834  -5.319                       C  
ATOM   1442 C    THR A  99      -2.269  61.492  -4.866                       C  
ATOM   1443 O    THR A  99      -2.088  60.703  -3.935                       O  
ATOM   1444 CB   THR A  99      -4.368  62.748  -4.292                       C  
ATOM   1445 OG1  THR A  99      -5.689  63.058  -4.747                       O  
ATOM   1446 CG2  THR A  99      -3.603  64.044  -4.122                       C  
ATOM   1447 H    THR A  99      -5.094  60.504  -4.896                       H  
ATOM   1448 HA   THR A  99      -3.642  62.302  -6.167                       H  
ATOM   1449 HB   THR A  99      -4.414  62.298  -3.434                       H  
ATOM   1450 HG1  THR A  99      -6.137  62.353  -4.832                       H  
ATOM   1451 1HG2 THR A  99      -3.559  64.516  -4.968                       H  
ATOM   1452 2HG2 THR A  99      -4.047  64.607  -3.469                       H  
ATOM   1453 3HG2 THR A  99      -2.701  63.859  -3.817                       H  
ATOM   1454 N    ASP A 100      -1.288  62.129  -5.497                       N  
ATOM   1455 CA   ASP A 100       0.110  61.991  -5.104                       C  
ATOM   1456 C    ASP A 100       0.250  62.165  -3.598                       C  
ATOM   1457 O    ASP A 100      -0.283  63.123  -3.034                       O  
ATOM   1458 CB   ASP A 100       0.969  63.110  -5.747                       C  
ATOM   1459 CG   ASP A 100       1.109  63.007  -7.247                       C  
ATOM   1460 OD1  ASP A 100       1.090  61.871  -7.763                       O  
ATOM   1461 OD2  ASP A 100       1.280  64.073  -7.899                       O  
ATOM   1462 H    ASP A 100      -1.409  62.656  -6.166                       H  
ATOM   1463 HA   ASP A 100       0.456  61.123  -5.366                       H  
ATOM   1464 HB2  ASP A 100       0.560  63.967  -5.548                       H  
ATOM   1465 HB3  ASP A 100       1.860  63.076  -5.365                       H  
ATOM   1466 N    LYS A 101       0.980  61.260  -2.958                       N  
ATOM   1467 CA   LYS A 101       1.289  61.395  -1.548                       C  
ATOM   1468 C    LYS A 101       2.766  61.112  -1.335                       C  
ATOM   1469 O    LYS A 101       3.272  60.097  -1.810                       O  
ATOM   1470 CB   LYS A 101       0.448  60.432  -0.722                       C  
ATOM   1471 CG   LYS A 101       0.389  60.795   0.749                       C  
ATOM   1472 CD   LYS A 101      -0.687  60.020   1.452                       C  
ATOM   1473 CE   LYS A 101      -0.281  58.559   1.534                       C  
ATOM   1474 NZ   LYS A 101       0.633  58.450   2.699                       N  
ATOM   1475 H    LYS A 101       1.309  60.554  -3.323                       H  
ATOM   1476 HA   LYS A 101       1.100  62.301  -1.257                       H  
ATOM   1477 HB2  LYS A 101      -0.459  60.432  -1.066                       H  
ATOM   1478 HB3  LYS A 101       0.828  59.542  -0.795                       H  
ATOM   1479 HG2  LYS A 101       1.239  60.585   1.167                       H  
ATOM   1480 HG3  LYS A 101       0.193  61.741   0.840                       H  
ATOM   1481 HD2  LYS A 101      -0.802  60.361   2.352                       H  
ATOM   1482 HD3  LYS A 101      -1.516  60.084   0.952                       H  
ATOM   1483 HE2  LYS A 101      -1.060  58.000   1.684                       H  
ATOM   1484 HE3  LYS A 101       0.193  58.295   0.729                       H  
ATOM   1485 HZ1  LYS A 101       0.212  58.704   3.441                       H  
ATOM   1486 HZ2  LYS A 101       0.905  57.608   2.795                       H  
ATOM   1487 HZ3  LYS A 101       1.345  58.971   2.578                       H  
ATOM   1488 N    PRO A 102       3.465  62.008  -0.625                       N  
ATOM   1489 CA   PRO A 102       4.893  61.809  -0.385                       C  
ATOM   1490 C    PRO A 102       5.187  60.471   0.259                       C  
ATOM   1491 O    PRO A 102       4.410  59.971   1.082                       O  
ATOM   1492 CB   PRO A 102       5.261  62.936   0.560                       C  
ATOM   1493 CG   PRO A 102       4.226  63.990   0.284                       C  
ATOM   1494 CD   PRO A 102       2.968  63.227   0.029                       C  
ATOM   1495 HA   PRO A 102       5.396  61.895  -1.210                       H  
ATOM   1496 HB2  PRO A 102       5.207  62.628   1.478                       H  
ATOM   1497 HB3  PRO A 102       6.152  63.262   0.354                       H  
ATOM   1498 HG2  PRO A 102       4.128  64.565   1.059                       H  
ATOM   1499 HG3  PRO A 102       4.481  64.505  -0.498                       H  
ATOM   1500 HD2  PRO A 102       2.526  63.010   0.865                       H  
ATOM   1501 HD3  PRO A 102       2.385  63.721  -0.569                       H  
ATOM   1502 N    TRP A 103       6.338  59.921  -0.058                       N  
ATOM   1503 CA   TRP A 103       6.842  58.742   0.641                       C  
ATOM   1504 C    TRP A 103       7.539  59.255   1.917                       C  
ATOM   1505 O    TRP A 103       8.486  60.015   1.815                       O  
ATOM   1506 CB   TRP A 103       7.816  57.993  -0.263                       C  
ATOM   1507 CG   TRP A 103       8.187  56.637   0.244                       C  
ATOM   1508 CD1  TRP A 103       7.374  55.724   0.848                       C  
ATOM   1509 CD2  TRP A 103       9.474  56.013   0.141                       C  
ATOM   1510 NE1  TRP A 103       8.084  54.573   1.126                       N  
ATOM   1511 CE2  TRP A 103       9.374  54.734   0.714                       C  
ATOM   1512 CE3  TRP A 103      10.701  56.406  -0.409                       C  
ATOM   1513 CZ2  TRP A 103      10.455  53.857   0.762                       C  
ATOM   1514 CZ3  TRP A 103      11.769  55.545  -0.357                       C  
ATOM   1515 CH2  TRP A 103      11.638  54.276   0.217                       C  
ATOM   1516 H    TRP A 103       6.858  60.208  -0.680                       H  
ATOM   1517 HA   TRP A 103       6.110  58.154   0.886                       H  
ATOM   1518 HB2  TRP A 103       7.410  57.882  -1.137                       H  
ATOM   1519 HB3  TRP A 103       8.631  58.513  -0.343                       H  
ATOM   1520 HD1  TRP A 103       6.477  55.860   1.053                       H  
ATOM   1521 HE1  TRP A 103       7.772  53.879   1.527                       H  
ATOM   1522 HE3  TRP A 103      10.794  57.245  -0.798                       H  
ATOM   1523 HZ2  TRP A 103      10.373  53.013   1.142                       H  
ATOM   1524 HZ3  TRP A 103      12.590  55.809  -0.705                       H  
ATOM   1525 HH2  TRP A 103      12.379  53.715   0.254                       H  
ATOM   1526 N    PRO A 104       7.049  58.873   3.117                       N  
ATOM   1527 CA   PRO A 104       7.455  59.584   4.354                       C  
ATOM   1528 C    PRO A 104       8.745  59.038   4.944                       C  
ATOM   1529 O    PRO A 104       8.749  58.455   6.036                       O  
ATOM   1530 CB   PRO A 104       6.254  59.359   5.255                       C  
ATOM   1531 CG   PRO A 104       5.787  57.994   4.877                       C  
ATOM   1532 CD   PRO A 104       5.894  57.984   3.361                       C  
ATOM   1533 HA   PRO A 104       7.555  60.534   4.182                       H  
ATOM   1534 HB3  PRO A 104       5.572  60.023   5.072                       H  
ATOM   1535 HB2  PRO A 104       6.527  59.387   6.186                       H  
ATOM   1536 HG2  PRO A 104       6.368  57.325   5.270                       H  
ATOM   1537 HG3  PRO A 104       4.868  57.868   5.161                       H  
ATOM   1538 HD2  PRO A 104       6.079  57.088   3.039                       H  
ATOM   1539 HD3  PRO A 104       5.091  58.351   2.960                       H  
ATOM   1540 N    VAL A 105       9.840  59.218   4.220                       N  
ATOM   1541 CA   VAL A 105      11.156  58.742   4.606                       C  
ATOM   1542 C    VAL A 105      12.107  59.912   4.727                       C  
ATOM   1543 O    VAL A 105      12.190  60.758   3.829                       O  
ATOM   1544 CB   VAL A 105      11.757  57.786   3.544                       C  
ATOM   1545 CG1  VAL A 105      13.178  57.330   3.912                       C  
ATOM   1546 CG2  VAL A 105      10.901  56.597   3.257                       C  
ATOM   1547 H    VAL A 105       9.843  59.633   3.467                       H  
ATOM   1548 HA   VAL A 105      11.108  58.282   5.458                       H  
ATOM   1549 HB   VAL A 105      11.831  58.281   2.713                       H  
ATOM   1550 1HG1 VAL A 105      13.150  56.864   4.762                       H  
ATOM   1551 2HG1 VAL A 105      13.507  56.736   3.219                       H  
ATOM   1552 3HG1 VAL A 105      13.751  58.110   3.980                       H  
ATOM   1553 1HG2 VAL A 105      10.041  56.900   2.926                       H  
ATOM   1554 2HG2 VAL A 105      11.338  56.047   2.588                       H  
ATOM   1555 3HG2 VAL A 105      10.781  56.089   4.075                       H  
ATOM   1556 N    ALA A 106      12.885  59.923   5.801                       N  
ATOM   1557 CA   ALA A 106      13.946  60.904   5.973                       C  
ATOM   1558 C    ALA A 106      15.108  60.266   6.691                       C  
ATOM   1559 O    ALA A 106      14.910  59.495   7.640                       O  
ATOM   1560 CB   ALA A 106      13.446  62.134   6.731                       C  
ATOM   1561 H    ALA A 106      12.818  59.365   6.452                       H  
ATOM   1562 HA   ALA A 106      14.254  61.194   5.100                       H  
ATOM   1563 HB3  ALA A 106      12.722  62.541   6.229                       H  
ATOM   1564 HB1  ALA A 106      13.129  61.859   7.606                       H  
ATOM   1565 HB2  ALA A 106      14.177  62.764   6.827                       H  
ATOM   1566 N    LEU A 107      16.317  60.570   6.246                       N  
ATOM   1567 CA   LEU A 107      17.518  60.119   6.916                       C  
ATOM   1568 C    LEU A 107      18.027  61.208   7.851                       C  
ATOM   1569 O    LEU A 107      18.009  62.374   7.508                       O  
ATOM   1570 CB   LEU A 107      18.625  59.790   5.915                       C  
ATOM   1571 CG   LEU A 107      18.227  58.905   4.738                       C  
ATOM   1572 CD1  LEU A 107      19.404  58.709   3.780                       C  
ATOM   1573 CD2  LEU A 107      17.689  57.576   5.213                       C  
ATOM   1574 H    LEU A 107      16.468  61.044   5.544                       H  
ATOM   1575 HA   LEU A 107      17.324  59.326   7.438                       H  
ATOM   1576 HB2  LEU A 107      18.962  60.622   5.549                       H  
ATOM   1577 HB3  LEU A 107      19.338  59.335   6.389                       H  
ATOM   1578 HG   LEU A 107      17.519  59.348   4.245                       H  
ATOM   1579 1HD1 LEU A 107      20.134  58.287   4.260                       H  
ATOM   1580 2HD1 LEU A 107      19.121  58.144   3.044                       H  
ATOM   1581 3HD1 LEU A 107      19.685  59.574   3.444                       H  
ATOM   1582 1HD2 LEU A 107      16.909  57.732   5.768                       H  
ATOM   1583 2HD2 LEU A 107      17.447  57.040   4.442                       H  
ATOM   1584 3HD2 LEU A 107      18.376  57.124   5.728                       H  
ATOM   1585 N    TYR A 108      18.522  60.807   9.019                       N  
ATOM   1586 CA   TYR A 108      19.122  61.725   9.999                       C  
ATOM   1587 C    TYR A 108      20.520  61.208  10.317                       C  
ATOM   1588 O    TYR A 108      20.699  60.277  11.113                       O  
ATOM   1589 CB   TYR A 108      18.225  61.889  11.242                       C  
ATOM   1590 CG   TYR A 108      16.910  62.531  10.884                       C  
ATOM   1591 CD1  TYR A 108      15.844  61.772  10.451                       C  
ATOM   1592 CD2  TYR A 108      16.750  63.897  10.935                       C  
ATOM   1593 CE1  TYR A 108      14.656  62.353  10.084                       C  
ATOM   1594 CE2  TYR A 108      15.561  64.489  10.594                       C  
ATOM   1595 CZ   TYR A 108      14.519  63.715  10.154                       C  
ATOM   1596 OH   TYR A 108      13.332  64.306   9.821                       O  
ATOM   1597 H    TYR A 108      18.523  59.987   9.278                       H  
ATOM   1598 HA   TYR A 108      19.218  62.599   9.588                       H  
ATOM   1599 HB2  TYR A 108      18.045  61.017  11.626                       H  
ATOM   1600 HB3  TYR A 108      18.674  62.455  11.890                       H  
ATOM   1601 HD1  TYR A 108      15.937  60.848  10.391                       H  
ATOM   1602 HD2  TYR A 108      17.457  64.429  11.223                       H  
ATOM   1603 HE1  TYR A 108      13.944  61.825   9.802                       H  
ATOM   1604 HE2  TYR A 108      15.469  65.413  10.639                       H  
ATOM   1605 HH   TYR A 108      13.392  65.139   9.910                       H  
ATOM   1606 N    LEU A 109      21.502  61.833   9.672                       N  
ATOM   1607 CA   LEU A 109      22.876  61.338   9.573                       C  
ATOM   1608 C    LEU A 109      23.794  62.224  10.378                       C  
ATOM   1609 O    LEU A 109      23.824  63.422  10.172                       O  
ATOM   1610 CB   LEU A 109      23.318  61.320   8.103                       C  
ATOM   1611 CG   LEU A 109      22.398  60.577   7.144                       C  
ATOM   1612 CD1  LEU A 109      22.870  60.752   5.705                       C  
ATOM   1613 CD2  LEU A 109      22.315  59.083   7.479                       C  
ATOM   1614 H    LEU A 109      21.390  62.581   9.263                       H  
ATOM   1615 HA   LEU A 109      22.925  60.436   9.925                       H  
ATOM   1616 HB2  LEU A 109      23.381  62.237   7.792                       H  
ATOM   1617 HB3  LEU A 109      24.191  60.901   8.052                       H  
ATOM   1618 HG   LEU A 109      21.505  60.949   7.213                       H  
ATOM   1619 1HD1 LEU A 109      23.769  60.398   5.623                       H  
ATOM   1620 2HD1 LEU A 109      22.268  60.270   5.116                       H  
ATOM   1621 3HD1 LEU A 109      22.864  61.696   5.484                       H  
ATOM   1622 1HD2 LEU A 109      21.969  58.981   8.379                       H  
ATOM   1623 2HD2 LEU A 109      21.721  58.651   6.845                       H  
ATOM   1624 3HD2 LEU A 109      23.202  58.696   7.418                       H  
ATOM   1625 N    THR A 110      24.583  61.642  11.271                       N  
ATOM   1626 CA   THR A 110      25.461  62.427  12.118                       C  
ATOM   1627 C    THR A 110      26.899  62.031  11.842                       C  
ATOM   1628 O    THR A 110      27.215  60.855  11.689                       O  
ATOM   1629 CB   THR A 110      25.070  62.274  13.611                       C  
ATOM   1630 OG1  THR A 110      25.739  63.298  14.357                       O  
ATOM   1631 CG2  THR A 110      25.366  60.909  14.149                       C  
ATOM   1632 H    THR A 110      24.627  60.794  11.405                       H  
ATOM   1633 HA   THR A 110      25.363  63.363  11.883                       H  
ATOM   1634 HB   THR A 110      24.113  62.414  13.692                       H  
ATOM   1635 HG1  THR A 110      25.507  64.055  14.078                       H  
ATOM   1636 1HG2 THR A 110      26.315  60.723  14.074                       H  
ATOM   1637 2HG2 THR A 110      25.107  60.857  15.082                       H  
ATOM   1638 3HG2 THR A 110      24.873  60.242  13.647                       H  
ATOM   1639 N    PRO A 111      27.808  63.008  11.753                       N  
ATOM   1640 CA   PRO A 111      29.189  62.677  11.400                       C  
ATOM   1641 C    PRO A 111      29.893  61.920  12.497                       C  
ATOM   1642 O    PRO A 111      29.744  62.239  13.681                       O  
ATOM   1643 CB   PRO A 111      29.885  64.039  11.272                       C  
ATOM   1644 CG   PRO A 111      28.857  65.037  11.252                       C  
ATOM   1645 CD   PRO A 111      27.596  64.467  11.809                       C  
ATOM   1646 HA   PRO A 111      29.238  62.190  10.562                       H  
ATOM   1647 HB2  PRO A 111      30.470  64.174  12.034                       H  
ATOM   1648 HB3  PRO A 111      30.394  64.064  10.447                       H  
ATOM   1649 HG2  PRO A 111      29.142  65.792  11.789                       H  
ATOM   1650 HG3  PRO A 111      28.713  65.321  10.335                       H  
ATOM   1651 HD2  PRO A 111      27.474  64.754  12.727                       H  
ATOM   1652 HD3  PRO A 111      26.840  64.719  11.256                       H  
ATOM   1653 N    VAL A 112      30.694  60.943  12.115                       N  
ATOM   1654 CA   VAL A 112      31.513  60.202  13.060                       C  
ATOM   1655 C    VAL A 112      32.682  61.073  13.438                       C  
ATOM   1656 O    VAL A 112      33.398  60.723  14.396                       O  
ATOM   1657 CB   VAL A 112      32.028  58.838  12.446                       C  
ATOM   1658 CG1  VAL A 112      30.868  57.994  11.959                       C  
ATOM   1659 CG2  VAL A 112      33.046  59.053  11.332                       C  
ATOM   1660 H    VAL A 112      30.785  60.685  11.300                       H  
ATOM   1661 HA   VAL A 112      30.998  60.009  13.859                       H  
ATOM   1662 HC   VAL A 112      32.899  61.999  12.880                       H  
ATOM   1663 HB   VAL A 112      32.472  58.338  13.149                       H  
ATOM   1664 1HG1 VAL A 112      30.385  58.486  11.277                       H  
ATOM   1665 2HG1 VAL A 112      31.214  57.167  11.589                       H  
ATOM   1666 3HG1 VAL A 112      30.281  57.803  12.707                       H  
ATOM   1667 1HG2 VAL A 112      33.809  59.533  11.690                       H  
ATOM   1668 2HG2 VAL A 112      33.328  58.189  10.992                       H  
ATOM   1669 3HG2 VAL A 112      32.633  59.569  10.622                       H  
ATOM   1670 N    GLY A 116      35.877  65.099   9.149                       N  
ATOM   1671 CA   GLY A 116      36.241  66.501   8.898                       C  
ATOM   1672 C    GLY A 116      36.486  66.825   7.422                       C  
ATOM   1673 O    GLY A 116      36.825  65.922   6.657                       O  
ATOM   1674 HN1  GLY A 116      35.714  64.883  10.132                       H  
ATOM   1675 HN2  GLY A 116      36.578  64.471   8.756                       H  
ATOM   1676 HN3  GLY A 116      35.070  64.832   8.585                       H  
ATOM   1677 HA2  GLY A 116      35.529  67.076   9.220                       H  
ATOM   1678 HA3  GLY A 116      37.048  66.713   9.393                       H  
ATOM   1679 N    GLY A 117      36.339  68.096   7.019                       N  
ATOM   1680 CA   GLY A 117      36.519  68.489   5.619                       C  
ATOM   1681 C    GLY A 117      35.307  68.062   4.791                       C  
ATOM   1682 O    GLY A 117      34.217  67.925   5.344                       O  
ATOM   1683 H    GLY A 117      36.134  68.749   7.541                       H  
ATOM   1684 HA2  GLY A 117      36.620  69.452   5.556                       H  
ATOM   1685 HA3  GLY A 117      37.313  68.065   5.257                       H  
ATOM   1686 N    VAL A 118      35.492  67.829   3.490                       N  
ATOM   1687 CA   VAL A 118      34.393  67.387   2.634                       C  
ATOM   1688 C    VAL A 118      34.102  65.937   2.962                       C  
ATOM   1689 O    VAL A 118      34.901  65.042   2.698                       O  
ATOM   1690 CB   VAL A 118      34.695  67.563   1.125                       C  
ATOM   1691 CG1  VAL A 118      33.553  67.014   0.309                       C  
ATOM   1692 CG2  VAL A 118      34.927  69.027   0.789                       C  
ATOM   1693 H    VAL A 118      36.243  67.920   3.080                       H  
ATOM   1694 HA   VAL A 118      33.601  67.907   2.843                       H  
ATOM   1695 HB   VAL A 118      35.497  67.067   0.898                       H  
ATOM   1696 1HG1 VAL A 118      32.743  67.496   0.537                       H  
ATOM   1697 2HG1 VAL A 118      33.754  67.130  -0.632                       H  
ATOM   1698 3HG1 VAL A 118      33.446  66.071   0.512                       H  
ATOM   1699 3HG2 VAL A 118      34.131  69.533   1.015                       H  
ATOM   1700 1HG2 VAL A 118      35.683  69.352   1.304                       H  
ATOM   1701 2HG2 VAL A 118      35.113  69.108  -0.159                       H  
ATOM   1702 N    ALA A 119      32.952  65.728   3.558                       N  
ATOM   1703 CA   ALA A 119      32.535  64.423   4.036                       C  
ATOM   1704 C    ALA A 119      31.587  63.716   3.067                       C  
ATOM   1705 O    ALA A 119      31.454  62.492   3.133                       O  
ATOM   1706 CB   ALA A 119      31.872  64.564   5.406                       C  
ATOM   1707 H    ALA A 119      32.373  66.346   3.705                       H  
ATOM   1708 HA   ALA A 119      33.321  63.864   4.142                       H  
ATOM   1709 HB1  ALA A 119      31.098  65.144   5.323                       H  
ATOM   1710 HB2  ALA A 119      31.597  63.687   5.715                       H  
ATOM   1711 HB3  ALA A 119      32.510  64.950   6.027                       H  
ATOM   1712 N    ILE A 120      30.903  64.470   2.217                       N  
ATOM   1713 CA   ILE A 120      30.093  63.936   1.127                       C  
ATOM   1714 C    ILE A 120      30.419  64.774  -0.092                       C  
ATOM   1715 O    ILE A 120      30.334  65.991  -0.040                       O  
ATOM   1716 CB   ILE A 120      28.591  64.047   1.425                       C  
ATOM   1717 CG1  ILE A 120      28.216  63.232   2.660                       C  
ATOM   1718 CG2  ILE A 120      27.791  63.592   0.214                       C  
ATOM   1719 CD1  ILE A 120      26.800  63.510   3.188                       C  
ATOM   1720 H    ILE A 120      30.892  65.329   2.253                       H  
ATOM   1721 HA   ILE A 120      30.322  63.009   0.955                       H  
ATOM   1722 HB   ILE A 120      28.381  64.978   1.598                       H  
ATOM   1723 2HG1 ILE A 120      28.270  62.289   2.438                       H  
ATOM   1724 3HG1 ILE A 120      28.843  63.437   3.371                       H  
ATOM   1725 1HG2 ILE A 120      28.016  62.669   0.017                       H  
ATOM   1726 2HG2 ILE A 120      26.845  63.667   0.414                       H  
ATOM   1727 3HG2 ILE A 120      28.015  64.156  -0.542                       H  
ATOM   1728 1HD1 ILE A 120      26.157  63.297   2.494                       H  
ATOM   1729 2HD1 ILE A 120      26.641  62.956   3.969                       H  
ATOM   1730 3HD1 ILE A 120      26.732  64.447   3.428                       H  
ATOM   1731 N    LYS A 121      30.793  64.113  -1.171                       N  
ATOM   1732 CA   LYS A 121      31.113  64.790  -2.414                       C  
ATOM   1733 C    LYS A 121      29.890  65.072  -3.263                       C  
ATOM   1734 O    LYS A 121      28.997  64.235  -3.402                       O  
ATOM   1735 CB   LYS A 121      32.072  63.932  -3.244                       C  
ATOM   1736 CG   LYS A 121      33.450  63.742  -2.628                       C  
ATOM   1737 CD   LYS A 121      34.303  62.754  -3.430                       C  
ATOM   1738 CE   LYS A 121      35.711  62.641  -2.863                       C  
ATOM   1739 NZ   LYS A 121      35.727  62.053  -1.493                       N  
ATOM   1740 H    LYS A 121      30.872  63.258  -1.211                       H  
ATOM   1741 HA   LYS A 121      31.549  65.633  -2.217                       H  
ATOM   1742 HB2  LYS A 121      31.679  63.053  -3.360                       H  
ATOM   1743 HB3  LYS A 121      32.193  64.352  -4.110                       H  
ATOM   1744 HG2  LYS A 121      33.912  64.595  -2.610                       H  
ATOM   1745 HG3  LYS A 121      33.352  63.396  -1.727                       H  
ATOM   1746 HD2  LYS A 121      33.891  61.876  -3.397                       H  
ATOM   1747 HD3  LYS A 121      34.368  63.059  -4.348                       H  
ATOM   1748 HE2  LYS A 121      36.241  62.071  -3.442                       H  
ATOM   1749 HE3  LYS A 121      36.106  63.526  -2.815                       H  
ATOM   1750 HZ3  LYS A 121      35.252  62.561  -0.938                       H  
ATOM   1751 HZ1  LYS A 121      35.375  61.235  -1.509                       H  
ATOM   1752 HZ2  LYS A 121      36.564  62.002  -1.194                       H  
ATOM   1753 N    ALA A 122      29.871  66.245  -3.885                       N  
ATOM   1754 CA   ALA A 122      28.827  66.578  -4.846                       C  
ATOM   1755 C    ALA A 122      28.776  65.518  -5.937                       C  
ATOM   1756 O    ALA A 122      29.821  65.085  -6.456                       O  
ATOM   1757 CB   ALA A 122      29.116  67.929  -5.489                       C  
ATOM   1758 H    ALA A 122      30.453  66.867  -3.767                       H  
ATOM   1759 HA   ALA A 122      27.966  66.616  -4.401                       H  
ATOM   1760 HB1  ALA A 122      29.971  67.885  -5.945                       H  
ATOM   1761 HB2  ALA A 122      28.412  68.133  -6.125                       H  
ATOM   1762 HB3  ALA A 122      29.144  68.608  -4.797                       H  
ATOM   1763 N    GLY A 123      27.556  65.124  -6.270                       N  
ATOM   1764 CA   GLY A 123      27.312  64.178  -7.332                       C  
ATOM   1765 C    GLY A 123      27.417  62.732  -6.919                       C  
ATOM   1766 O    GLY A 123      27.089  61.851  -7.719                       O  
ATOM   1767 H    GLY A 123      26.839  65.401  -5.884                       H  
ATOM   1768 HA2  GLY A 123      26.422  64.325  -7.687                       H  
ATOM   1769 HA3  GLY A 123      27.951  64.333  -8.045                       H  
ATOM   1770 N    SER A 124      27.848  62.452  -5.699                       N  
ATOM   1771 CA   SER A 124      28.091  61.078  -5.290                       C  
ATOM   1772 C    SER A 124      26.830  60.373  -4.823                       C  
ATOM   1773 O    SER A 124      25.892  60.979  -4.286                       O  
ATOM   1774 CB   SER A 124      29.171  61.004  -4.215                       C  
ATOM   1775 OG   SER A 124      28.744  61.553  -2.978                       O  
ATOM   1776 H    SER A 124      28.007  63.037  -5.089                       H  
ATOM   1777 HA   SER A 124      28.422  60.589  -6.060                       H  
ATOM   1778 HB2  SER A 124      29.408  60.074  -4.076                       H  
ATOM   1779 HB3  SER A 124      29.948  61.497  -4.521                       H  
ATOM   1780 HG   SER A 124      28.539  62.361  -3.078                       H  
ATOM   1781 N    LEU A 125      26.818  59.050  -5.009                       N  
ATOM   1782 CA   LEU A 125      25.774  58.206  -4.471                       C  
ATOM   1783 C    LEU A 125      25.910  58.182  -2.947                       C  
ATOM   1784 O    LEU A 125      26.997  57.906  -2.421                       O  
ATOM   1785 CB   LEU A 125      25.922  56.797  -5.025                       C  
ATOM   1786 CG   LEU A 125      24.858  55.789  -4.590                       C  
ATOM   1787 CD1  LEU A 125      23.504  56.089  -5.201                       C  
ATOM   1788 CD2  LEU A 125      25.310  54.388  -4.964                       C  
ATOM   1789 H    LEU A 125      27.417  58.620  -5.453                       H  
ATOM   1790 HA   LEU A 125      24.901  58.555  -4.711                       H  
ATOM   1791 HB2  LEU A 125      25.895  56.846  -5.994                       H  
ATOM   1792 HB3  LEU A 125      26.783  56.448  -4.745                       H  
ATOM   1793 HG   LEU A 125      24.765  55.826  -3.625                       H  
ATOM   1794 1HD1 LEU A 125      23.580  56.056  -6.168                       H  
ATOM   1795 2HD1 LEU A 125      22.866  55.426  -4.896                       H  
ATOM   1796 3HD1 LEU A 125      23.221  56.974  -4.922                       H  
ATOM   1797 1HD2 LEU A 125      26.148  54.196  -4.515                       H  
ATOM   1798 2HD2 LEU A 125      24.631  53.753  -4.686                       H  
ATOM   1799 3HD2 LEU A 125      25.432  54.343  -5.926                       H  
ATOM   1800 N    ILE A 126      24.814  58.463  -2.240                       N  
ATOM   1801 CA   ILE A 126      24.820  58.430  -0.776                       C  
ATOM   1802 C    ILE A 126      23.976  57.299  -0.196                       C  
ATOM   1803 O    ILE A 126      24.228  56.878   0.937                       O  
ATOM   1804 CB   ILE A 126      24.414  59.792  -0.141                       C  
ATOM   1805 CG1  ILE A 126      22.990  60.214  -0.506                       C  
ATOM   1806 CG2  ILE A 126      25.417  60.862  -0.508                       C  
ATOM   1807 CD1  ILE A 126      22.478  61.368   0.339                       C  
ATOM   1808 H    ILE A 126      24.054  58.674  -2.583                       H  
ATOM   1809 HA   ILE A 126      25.734  58.260  -0.497                       H  
ATOM   1810 HB   ILE A 126      24.446  59.683   0.823                       H  
ATOM   1811 2HG1 ILE A 126      22.973  60.492  -1.435                       H  
ATOM   1812 3HG1 ILE A 126      22.395  59.460  -0.375                       H  
ATOM   1813 1HG2 ILE A 126      25.441  60.953  -1.473                       H  
ATOM   1814 2HG2 ILE A 126      25.146  61.700  -0.102                       H  
ATOM   1815 3HG2 ILE A 126      26.291  60.602  -0.177                       H  
ATOM   1816 2HD1 ILE A 126      21.575  61.587   0.060                       H  
ATOM   1817 1HD1 ILE A 126      23.059  62.135   0.211                       H  
ATOM   1818 3HD1 ILE A 126      22.481  61.102   1.272                       H  
ATOM   1819 N    ALA A 127      22.967  56.825  -0.923                       N  
ATOM   1820 CA   ALA A 127      22.079  55.823  -0.361                       C  
ATOM   1821 C    ALA A 127      21.318  55.123  -1.472                       C  
ATOM   1822 O    ALA A 127      21.135  55.692  -2.560                       O  
ATOM   1823 CB   ALA A 127      21.078  56.458   0.624                       C  
ATOM   1824 H    ALA A 127      22.781  57.063  -1.728                       H  
ATOM   1825 HA   ALA A 127      22.601  55.161   0.117                       H  
ATOM   1826 HB1  ALA A 127      20.548  57.120   0.152                       H  
ATOM   1827 HB3  ALA A 127      21.571  56.881   1.344                       H  
ATOM   1828 HB2  ALA A 127      20.502  55.764   0.979                       H  
ATOM   1829 N    VAL A 128      20.864  53.912  -1.186                       N  
ATOM   1830 CA   VAL A 128      19.879  53.236  -2.044                       C  
ATOM   1831 C    VAL A 128      18.754  52.822  -1.115                       C  
ATOM   1832 O    VAL A 128      18.992  52.143  -0.092                       O  
ATOM   1833 CB   VAL A 128      20.451  52.009  -2.783                       C  
ATOM   1834 CG1  VAL A 128      19.328  51.282  -3.510                       C  
ATOM   1835 CG2  VAL A 128      21.506  52.463  -3.769                       C  
ATOM   1836 H    VAL A 128      21.106  53.452  -0.501                       H  
ATOM   1837 HA   VAL A 128      19.531  53.861  -2.699                       H  
ATOM   1838 HB   VAL A 128      20.858  51.401  -2.146                       H  
ATOM   1839 1HG1 VAL A 128      18.922  51.888  -4.149                       H  
ATOM   1840 2HG1 VAL A 128      19.698  50.513  -3.971                       H  
ATOM   1841 3HG1 VAL A 128      18.668  50.993  -2.861                       H  
ATOM   1842 3HG2 VAL A 128      21.100  53.071  -4.407                       H  
ATOM   1843 1HG2 VAL A 128      22.215  52.915  -3.286                       H  
ATOM   1844 2HG2 VAL A 128      21.862  51.687  -4.230                       H  
ATOM   1845 N    LEU A 129      17.540  53.236  -1.444                       N  
ATOM   1846 CA   LEU A 129      16.356  52.948  -0.627                       C  
ATOM   1847 C    LEU A 129      15.395  52.123  -1.458                       C  
ATOM   1848 O    LEU A 129      15.022  52.523  -2.553                       O  
ATOM   1849 CB   LEU A 129      15.686  54.257  -0.195                       C  
ATOM   1850 CG   LEU A 129      16.597  55.288   0.481                       C  
ATOM   1851 CD1  LEU A 129      15.828  56.564   0.736                       C  
ATOM   1852 CD2  LEU A 129      17.194  54.722   1.754                       C  
ATOM   1853 H    LEU A 129      17.366  53.696  -2.149                       H  
ATOM   1854 HA   LEU A 129      16.608  52.443   0.163                       H  
ATOM   1855 HB2  LEU A 129      15.306  54.679  -0.982                       H  
ATOM   1856 HB3  LEU A 129      14.976  54.045   0.430                       H  
ATOM   1857 HG   LEU A 129      17.328  55.500  -0.120                       H  
ATOM   1858 1HD1 LEU A 129      15.075  56.368   1.315                       H  
ATOM   1859 2HD1 LEU A 129      16.416  57.207   1.164                       H  
ATOM   1860 3HD1 LEU A 129      15.512  56.917  -0.110                       H  
ATOM   1861 1HD2 LEU A 129      17.715  53.933   1.535                       H  
ATOM   1862 2HD2 LEU A 129      17.764  55.393   2.161                       H  
ATOM   1863 3HD2 LEU A 129      16.476  54.486   2.362                       H  
ATOM   1864 N    ILE A 130      14.984  50.986  -0.937                       N  
ATOM   1865 CA   ILE A 130      14.066  50.105  -1.638                       C  
ATOM   1866 C    ILE A 130      12.692  50.254  -0.997                       C  
ATOM   1867 O    ILE A 130      12.497  49.977   0.190                       O  
ATOM   1868 CB   ILE A 130      14.512  48.636  -1.586                       C  
ATOM   1869 CG1  ILE A 130      15.893  48.445  -2.224                       C  
ATOM   1870 CG2  ILE A 130      13.463  47.769  -2.270                       C  
ATOM   1871 CD1  ILE A 130      16.441  46.999  -2.100                       C  
ATOM   1872 H    ILE A 130      15.224  50.694  -0.164                       H  
ATOM   1873 HA   ILE A 130      14.004  50.376  -2.567                       H  
ATOM   1874 HB   ILE A 130      14.568  48.368  -0.656                       H  
ATOM   1875 2HG1 ILE A 130      15.835  48.661  -3.168                       H  
ATOM   1876 3HG1 ILE A 130      16.524  49.040  -1.789                       H  
ATOM   1877 1HG2 ILE A 130      13.372  48.053  -3.193                       H  
ATOM   1878 2HG2 ILE A 130      13.749  46.842  -2.235                       H  
ATOM   1879 3HG2 ILE A 130      12.618  47.873  -1.806                       H  
ATOM   1880 1HD1 ILE A 130      15.827  46.391  -2.541                       H  
ATOM   1881 2HD1 ILE A 130      17.312  46.954  -2.524                       H  
ATOM   1882 3HD1 ILE A 130      16.517  46.770  -1.161                       H  
ATOM   1883 N    LEU A 131      11.749  50.722  -1.797                       N  
ATOM   1884 CA   LEU A 131      10.331  50.794  -1.473                       C  
ATOM   1885 C    LEU A 131       9.688  49.498  -1.945                       C  
ATOM   1886 O    LEU A 131       9.800  49.152  -3.112                       O  
ATOM   1887 CB   LEU A 131       9.741  52.016  -2.167                       C  
ATOM   1888 CG   LEU A 131       8.274  52.363  -1.979                       C  
ATOM   1889 CD1  LEU A 131       8.009  53.767  -2.471                       C  
ATOM   1890 CD2  LEU A 131       7.320  51.398  -2.686                       C  
ATOM   1891 H    LEU A 131      11.919  51.023  -2.585                       H  
ATOM   1892 HA   LEU A 131      10.210  50.880  -0.515                       H  
ATOM   1893 HB2  LEU A 131      10.246  52.789  -1.871                       H  
ATOM   1894 HB3  LEU A 131       9.876  51.902  -3.120                       H  
ATOM   1895 HG   LEU A 131       8.068  52.339  -1.031                       H  
ATOM   1896 1HD1 LEU A 131       8.236  53.819  -3.413                       H  
ATOM   1897 2HD1 LEU A 131       7.070  53.973  -2.345                       H  
ATOM   1898 3HD1 LEU A 131       8.556  54.387  -1.965                       H  
ATOM   1899 1HD2 LEU A 131       7.457  50.504  -2.336                       H  
ATOM   1900 2HD2 LEU A 131       6.406  51.681  -2.523                       H  
ATOM   1901 3HD2 LEU A 131       7.505  51.412  -3.638                       H  
ATOM   1902 N    ARG A 132       9.004  48.797  -1.056                       N  
ATOM   1903 CA   ARG A 132       8.326  47.550  -1.399                       C  
ATOM   1904 C    ARG A 132       6.831  47.745  -1.314                       C  
ATOM   1905 O    ARG A 132       6.303  48.143  -0.276                       O  
ATOM   1906 CB   ARG A 132       8.768  46.441  -0.448                       C  
ATOM   1907 CG   ARG A 132       8.123  45.113  -0.718                       C  
ATOM   1908 CD   ARG A 132       8.657  44.125   0.252                       C  
ATOM   1909 NE   ARG A 132       8.238  42.777  -0.041                       N  
ATOM   1910 CZ   ARG A 132       8.505  41.729   0.740                       C  
ATOM   1911 NH1  ARG A 132       9.156  41.893   1.887                       N  
ATOM   1912 NH2  ARG A 132       8.107  40.518   0.388                       N  
ATOM   1913 H    ARG A 132       8.913  49.024  -0.232                       H  
ATOM   1914 HA   ARG A 132       8.555  47.292  -2.305                       H  
ATOM   1915 HB2  ARG A 132       9.728  46.326  -0.528                       H  
ATOM   1916 HB3  ARG A 132       8.543  46.700   0.459                       H  
ATOM   1917 HG2  ARG A 132       7.163  45.182  -0.599                       H  
ATOM   1918 HG3  ARG A 132       8.339  44.818  -1.617                       H  
ATOM   1919 HD3  ARG A 132       8.341  44.352   1.141                       H  
ATOM   1920 HD2  ARG A 132       9.627  44.150   0.227                       H  
ATOM   1921 HE   ARG A 132       7.715  42.655  -0.712                       H  
ATOM   1922 HH11 ARG A 132       9.424  42.676   2.121                       H  
ATOM   1923 HH12 ARG A 132       9.320  41.214   2.389                       H  
ATOM   1924 HH21 ARG A 132       7.677  40.404  -0.347                       H  
ATOM   1925 HH22 ARG A 132       8.267  39.847   0.902                       H  
ATOM   1926 N    GLN A 133       6.152  47.484  -2.419                       N  
ATOM   1927 CA   GLN A 133       4.729  47.694  -2.542                       C  
ATOM   1928 C    GLN A 133       3.997  46.373  -2.751                       C  
ATOM   1929 O    GLN A 133       4.323  45.587  -3.642                       O  
ATOM   1930 CB   GLN A 133       4.424  48.648  -3.701                       C  
ATOM   1931 CG   GLN A 133       2.926  48.847  -3.941                       C  
ATOM   1932 CD   GLN A 133       2.436  48.203  -5.209                       C  
ATOM   1933 OE1  GLN A 133       3.122  48.205  -6.232                       O  
ATOM   1934 NE2  GLN A 133       1.235  47.634  -5.154                       N  
ATOM   1935 H    GLN A 133       6.512  47.174  -3.136                       H  
ATOM   1936 HA   GLN A 133       4.397  48.096  -1.725                       H  
ATOM   1937 HB2  GLN A 133       4.812  49.515  -3.505                       H  
ATOM   1938 HB3  GLN A 133       4.812  48.289  -4.514                       H  
ATOM   1939 HG2  GLN A 133       2.435  48.459  -3.201                       H  
ATOM   1940 HG3  GLN A 133       2.740  49.797  -3.999                       H  
ATOM   1941 1HE2 GLN A 133       0.785  47.649  -4.421                       H  
ATOM   1942 2HE2 GLN A 133       0.908  47.252  -5.852                       H  
ATOM   1943 N    THR A 134       2.997  46.168  -1.894                       N  
ATOM   1944 CA   THR A 134       2.056  45.060  -1.984                       C  
ATOM   1945 C    THR A 134       0.642  45.641  -1.891                       C  
ATOM   1946 O    THR A 134       0.463  46.852  -1.883                       O  
ATOM   1947 CB   THR A 134       2.299  44.069  -0.836                       C  
ATOM   1948 OG1  THR A 134       2.245  44.772   0.409                       O  
ATOM   1949 CG2  THR A 134       3.648  43.388  -0.969                       C  
ATOM   1950 H    THR A 134       2.841  46.683  -1.223                       H  
ATOM   1951 HA   THR A 134       2.159  44.600  -2.832                       H  
ATOM   1952 HB   THR A 134       1.610  43.387  -0.849                       H  
ATOM   1953 HG1  THR A 134       2.376  44.240   1.045                       H  
ATOM   1954 1HG2 THR A 134       4.357  44.051  -0.954                       H  
ATOM   1955 2HG2 THR A 134       3.781  42.768  -0.235                       H  
ATOM   1956 3HG2 THR A 134       3.692  42.900  -1.806                       H  
ATOM   1957 N    ASN A 135      -0.376  44.789  -1.806                       N  
ATOM   1958 CA   ASN A 135      -1.744  45.271  -1.714                       C  
ATOM   1959 C    ASN A 135      -2.636  44.210  -1.047                       C  
ATOM   1960 O    ASN A 135      -2.147  43.160  -0.629                       O  
ATOM   1961 CB   ASN A 135      -2.271  45.660  -3.100                       C  
ATOM   1962 CG   ASN A 135      -2.265  44.485  -4.055                       C  
ATOM   1963 OD1  ASN A 135      -2.665  43.393  -3.669                       O  
ATOM   1964 ND2  ASN A 135      -1.809  44.685  -5.276                       N  
ATOM   1965 H    ASN A 135      -0.300  43.932  -1.799                       H  
ATOM   1966 HA   ASN A 135      -1.760  46.065  -1.157                       H  
ATOM   1967 HB2  ASN A 135      -3.183  45.978  -3.017                       H  
ATOM   1968 HB3  ASN A 135      -1.706  46.355  -3.473                       H  
ATOM   1969 1HD2 ASN A 135      -1.528  45.464  -5.508                       H  
ATOM   1970 2HD2 ASN A 135      -1.794  44.036  -5.840                       H  
ATOM   1971 N    ASN A 136      -3.924  44.513  -0.938                       N  
ATOM   1972 CA   ASN A 136      -4.908  43.579  -0.386                       C  
ATOM   1973 C    ASN A 136      -5.764  42.923  -1.441                       C  
ATOM   1974 O    ASN A 136      -6.834  42.420  -1.139                       O  
ATOM   1975 CB   ASN A 136      -5.813  44.274   0.625                       C  
ATOM   1976 CG   ASN A 136      -6.744  45.252  -0.005                       C  
ATOM   1977 OD1  ASN A 136      -6.547  45.668  -1.144                       O  
ATOM   1978 ND2  ASN A 136      -7.769  45.660   0.751                       N  
ATOM   1979 H    ASN A 136      -4.262  45.266  -1.180                       H  
ATOM   1980 HA   ASN A 136      -4.433  42.875   0.083                       H  
ATOM   1981 HB2  ASN A 136      -6.346  43.606   1.084                       H  
ATOM   1982 HB3  ASN A 136      -5.262  44.754   1.264                       H  
ATOM   1983 1HD2 ASN A 136      -7.861  45.358   1.551                       H  
ATOM   1984 2HD2 ASN A 136      -8.338  46.224   0.436                       H  
ATOM   1985 N    TYR A 137      -5.272  42.885  -2.668                       N  
ATOM   1986 CA   TYR A 137      -6.069  42.524  -3.821                       C  
ATOM   1987 C    TYR A 137      -5.544  41.286  -4.545                       C  
ATOM   1988 O    TYR A 137      -6.316  40.412  -4.929                       O  
ATOM   1989 CB   TYR A 137      -6.131  43.714  -4.769                       C  
ATOM   1990 CG   TYR A 137      -6.992  43.490  -5.961                       C  
ATOM   1991 CD1  TYR A 137      -8.383  43.449  -5.830                       C  
ATOM   1992 CD2  TYR A 137      -6.436  43.329  -7.213                       C  
ATOM   1993 CE1  TYR A 137      -9.196  43.250  -6.895                       C  
ATOM   1994 CE2  TYR A 137      -7.261  43.126  -8.314                       C  
ATOM   1995 CZ   TYR A 137      -8.640  43.093  -8.130                       C  
ATOM   1996 OH   TYR A 137      -9.482  42.889  -9.186                       O  
ATOM   1997 H    TYR A 137      -4.455  43.069  -2.861                       H  
ATOM   1998 HA   TYR A 137      -6.973  42.333  -3.527                       H  
ATOM   1999 HB2  TYR A 137      -6.485  44.478  -4.288                       H  
ATOM   2000 HB3  TYR A 137      -5.235  43.910  -5.083                       H  
ATOM   2001 HD1  TYR A 137      -8.760  43.559  -4.987                       H  
ATOM   2002 HD2  TYR A 137      -5.512  43.356  -7.321                       H  
ATOM   2003 HE1  TYR A 137     -10.119  43.224  -6.786                       H  
ATOM   2004 HE2  TYR A 137      -6.896  43.014  -9.162                       H  
ATOM   2005 HH   TYR A 137      -9.038  42.805  -9.895                       H  
ATOM   2006 N    ASN A 138      -4.233  41.257  -4.803                       N  
ATOM   2007 CA   ASN A 138      -3.578  40.194  -5.543                       C  
ATOM   2008 C    ASN A 138      -2.237  39.910  -4.889                       C  
ATOM   2009 O    ASN A 138      -2.015  40.326  -3.749                       O  
ATOM   2010 CB   ASN A 138      -3.469  40.530  -7.038                       C  
ATOM   2011 CG   ASN A 138      -2.631  41.768  -7.298                       C  
ATOM   2012 OD1  ASN A 138      -1.755  42.086  -6.515                       O  
ATOM   2013 ND2  ASN A 138      -2.880  42.454  -8.403                       N  
ATOM   2014 H    ASN A 138      -3.688  41.870  -4.546                       H  
ATOM   2015 HA   ASN A 138      -4.115  39.390  -5.466                       H  
ATOM   2016 HB2  ASN A 138      -3.054  39.784  -7.500                       H  
ATOM   2017 HB3  ASN A 138      -4.358  40.688  -7.393                       H  
ATOM   2018 1HD2 ASN A 138      -3.497  42.193  -8.942                       H  
ATOM   2019 2HD2 ASN A 138      -2.424  43.161  -8.582                       H  
ATOM   2020 N    SER A 139      -1.343  39.214  -5.581                       N  
ATOM   2021 CA   SER A 139      -0.076  38.855  -4.985                       C  
ATOM   2022 C    SER A 139       1.101  39.737  -5.431                       C  
ATOM   2023 O    SER A 139       2.251  39.393  -5.197                       O  
ATOM   2024 CB   SER A 139       0.214  37.376  -5.200                       C  
ATOM   2025 OG   SER A 139      -0.702  36.566  -4.445                       O  
ATOM   2026 H    SER A 139      -1.449  38.942  -6.390                       H  
ATOM   2027 HA   SER A 139      -0.162  38.981  -4.027                       H  
ATOM   2028 HB2  SER A 139       0.118  37.169  -6.143                       H  
ATOM   2029 HB3  SER A 139       1.120  37.186  -4.908                       H  
ATOM   2030 HG   SER A 139      -0.535  35.752  -4.569                       H  
ATOM   2031 N    ASP A 140       0.821  40.884  -6.028                       N  
ATOM   2032 CA   ASP A 140       1.872  41.786  -6.449                       C  
ATOM   2033 C    ASP A 140       2.811  42.106  -5.286                       C  
ATOM   2034 O    ASP A 140       2.388  42.396  -4.164                       O  
ATOM   2035 CB   ASP A 140       1.289  43.086  -6.979                       C  
ATOM   2036 CG   ASP A 140       0.534  42.936  -8.296                       C  
ATOM   2037 OD1  ASP A 140       0.609  41.873  -8.933                       O  
ATOM   2038 OD2  ASP A 140      -0.115  43.963  -8.684                       O  
ATOM   2039 H    ASP A 140       0.026  41.164  -6.199                       H  
ATOM   2040 HA   ASP A 140       2.389  41.370  -7.156                       H  
ATOM   2041 HB2  ASP A 140       0.670  43.442  -6.322                       H  
ATOM   2042 HB3  ASP A 140       2.013  43.716  -7.123                       H  
ATOM   2043 N    ASP A 141       4.100  42.124  -5.590                       N  
ATOM   2044 CA   ASP A 141       5.127  42.425  -4.603                       C  
ATOM   2045 C    ASP A 141       6.286  43.045  -5.369                       C  
ATOM   2046 O    ASP A 141       7.102  42.342  -5.961                       O  
ATOM   2047 CB   ASP A 141       5.546  41.142  -3.895                       C  
ATOM   2048 CG   ASP A 141       6.543  41.350  -2.811                       C  
ATOM   2049 OD1  ASP A 141       7.071  42.422  -2.611                       O  
ATOM   2050 OD2  ASP A 141       6.816  40.349  -2.129                       O  
ATOM   2051 H    ASP A 141       4.412  41.963  -6.375                       H  
ATOM   2052 HA   ASP A 141       4.794  43.061  -3.950                       H  
ATOM   2053 HB2  ASP A 141       4.761  40.732  -3.500                       H  
ATOM   2054 HB3  ASP A 141       5.939  40.540  -4.546                       H  
ATOM   2055 N    PHE A 142       6.301  44.373  -5.429                       N  
ATOM   2056 CA   PHE A 142       7.166  45.091  -6.351                       C  
ATOM   2057 C    PHE A 142       8.153  45.970  -5.601                       C  
ATOM   2058 O    PHE A 142       7.856  46.527  -4.554                       O  
ATOM   2059 CB   PHE A 142       6.313  45.981  -7.256                       C  
ATOM   2060 CG   PHE A 142       5.377  45.238  -8.153                       C  
ATOM   2061 CD1  PHE A 142       5.793  44.138  -8.883                       C  
ATOM   2062 CD2  PHE A 142       4.075  45.691  -8.308                       C  
ATOM   2063 CE1  PHE A 142       4.904  43.502  -9.752                       C  
ATOM   2064 CE2  PHE A 142       3.204  45.078  -9.196                       C  
ATOM   2065 CZ   PHE A 142       3.619  43.971  -9.905                       C  
ATOM   2066 H    PHE A 142       5.813  44.885  -4.939                       H  
ATOM   2067 HA   PHE A 142       7.659  44.462  -6.900                       H  
ATOM   2068 HB2  PHE A 142       5.781  46.571  -6.699                       H  
ATOM   2069 HB3  PHE A 142       6.903  46.508  -7.818                       H  
ATOM   2070 HD1  PHE A 142       6.664  43.824  -8.796                       H  
ATOM   2071 HD2  PHE A 142       3.797  46.448  -7.844                       H  
ATOM   2072 HE1  PHE A 142       5.184  42.759 -10.236                       H  
ATOM   2073 HE2  PHE A 142       2.330  45.385  -9.280                       H  
ATOM   2074 HZ   PHE A 142       3.029  43.534 -10.476                       H  
ATOM   2075 N    GLN A 143       9.345  46.093  -6.153                       N  
ATOM   2076 CA   GLN A 143      10.383  46.966  -5.624                       C  
ATOM   2077 C    GLN A 143      10.540  48.192  -6.494                       C  
ATOM   2078 O    GLN A 143      10.666  48.094  -7.727                       O  
ATOM   2079 CB   GLN A 143      11.725  46.248  -5.522                       C  
ATOM   2080 CG   GLN A 143      11.756  45.179  -4.444                       C  
ATOM   2081 CD   GLN A 143      13.131  44.541  -4.284                       C  
ATOM   2082 OE1  GLN A 143      13.921  44.525  -5.223                       O  
ATOM   2083 NE2  GLN A 143      13.400  43.987  -3.113                       N  
ATOM   2084 H    GLN A 143       9.587  45.668  -6.860                       H  
ATOM   2085 HA   GLN A 143      10.129  47.258  -4.735                       H  
ATOM   2086 HB2  GLN A 143      11.918  45.820  -6.371                       H  
ATOM   2087 HB3  GLN A 143      12.414  46.898  -5.316                       H  
ATOM   2088 HG2  GLN A 143      11.511  45.580  -3.595                       H  
ATOM   2089 HG3  GLN A 143      11.126  44.479  -4.675                       H  
ATOM   2090 1HE2 GLN A 143      12.811  43.999  -2.486                       H  
ATOM   2091 2HE2 GLN A 143      14.163  43.615  -2.978                       H  
ATOM   2092 N    PHE A 144      10.542  49.332  -5.826                       N  
ATOM   2093 CA   PHE A 144      10.805  50.644  -6.409                       C  
ATOM   2094 C    PHE A 144      12.112  51.083  -5.780                       C  
ATOM   2095 O    PHE A 144      12.163  51.339  -4.565                       O  
ATOM   2096 CB   PHE A 144       9.659  51.601  -6.080                       C  
ATOM   2097 CG   PHE A 144       8.373  51.277  -6.792                       C  
ATOM   2098 CD1  PHE A 144       7.573  50.188  -6.431                       C  
ATOM   2099 CD2  PHE A 144       7.946  52.104  -7.822                       C  
ATOM   2100 CE1  PHE A 144       6.386  49.923  -7.125                       C  
ATOM   2101 CE2  PHE A 144       6.764  51.838  -8.524                       C  
ATOM   2102 CZ   PHE A 144       6.005  50.751  -8.173                       C  
ATOM   2103 H    PHE A 144      10.383  49.376  -4.982                       H  
ATOM   2104 HA   PHE A 144      10.911  50.577  -7.371                       H  
ATOM   2105 HB2  PHE A 144       9.487  51.567  -5.126                       H  
ATOM   2106 HB3  PHE A 144       9.920  52.500  -6.335                       H  
ATOM   2107 HD1  PHE A 144       7.841  49.625  -5.741                       H  
ATOM   2108 HD2  PHE A 144       8.472  52.830  -8.072                       H  
ATOM   2109 HE1  PHE A 144       5.861  49.191  -6.892                       H  
ATOM   2110 HE2  PHE A 144       6.495  52.393  -9.220                       H  
ATOM   2111 HZ   PHE A 144       5.209  50.582  -8.625                       H  
ATOM   2112 N    VAL A 145      13.183  51.077  -6.561                       N  
ATOM   2113 CA   VAL A 145      14.538  51.256  -6.080                       C  
ATOM   2114 C    VAL A 145      14.976  52.680  -6.337                       C  
ATOM   2115 O    VAL A 145      15.022  53.117  -7.486                       O  
ATOM   2116 CB   VAL A 145      15.497  50.251  -6.737                       C  
ATOM   2117 CG1  VAL A 145      16.886  50.446  -6.218                       C  
ATOM   2118 CG2  VAL A 145      15.027  48.810  -6.517                       C  
ATOM   2119 H    VAL A 145      13.144  50.966  -7.413                       H  
ATOM   2120 HA   VAL A 145      14.556  51.105  -5.122                       H  
ATOM   2121 HB   VAL A 145      15.512  50.414  -7.693                       H  
ATOM   2122 1HG1 VAL A 145      16.887  50.309  -5.258                       H  
ATOM   2123 2HG1 VAL A 145      17.475  49.803  -6.644                       H  
ATOM   2124 3HG1 VAL A 145      17.177  51.348  -6.425                       H  
ATOM   2125 1HG2 VAL A 145      14.145  48.702  -6.908                       H  
ATOM   2126 3HG2 VAL A 145      14.991  48.631  -5.565                       H  
ATOM   2127 2HG2 VAL A 145      15.654  48.205  -6.944                       H  
ATOM   2128 N    TRP A 146      15.322  53.398  -5.270                       N  
ATOM   2129 CA   TRP A 146      15.650  54.816  -5.351                       C  
ATOM   2130 C    TRP A 146      17.132  54.999  -5.049                       C  
ATOM   2131 O    TRP A 146      17.594  54.726  -3.926                       O  
ATOM   2132 CB   TRP A 146      14.787  55.591  -4.366                       C  
ATOM   2133 CG   TRP A 146      13.332  55.360  -4.530                       C  
ATOM   2134 CD1  TRP A 146      12.547  54.573  -3.747                       C  
ATOM   2135 CD2  TRP A 146      12.483  55.875  -5.549                       C  
ATOM   2136 NE1  TRP A 146      11.259  54.593  -4.192                       N  
ATOM   2137 CE2  TRP A 146      11.179  55.380  -5.304                       C  
ATOM   2138 CE3  TRP A 146      12.686  56.710  -6.646                       C  
ATOM   2139 CZ2  TRP A 146      10.091  55.695  -6.101                       C  
ATOM   2140 CZ3  TRP A 146      11.605  57.024  -7.432                       C  
ATOM   2141 CH2  TRP A 146      10.328  56.522  -7.170                       C  
ATOM   2142 H    TRP A 146      15.375  53.079  -4.474                       H  
ATOM   2143 HA   TRP A 146      15.472  55.143  -6.247                       H  
ATOM   2144 HB2  TRP A 146      15.029  55.327  -3.465                       H  
ATOM   2145 HB3  TRP A 146      14.951  56.539  -4.486                       H  
ATOM   2146 HD1  TRP A 146      12.842  54.111  -2.996                       H  
ATOM   2147 HE1  TRP A 146      10.601  54.170  -3.834                       H  
ATOM   2148 HE3  TRP A 146      13.528  57.060  -6.829                       H  
ATOM   2149 HZ2  TRP A 146       9.244  55.354  -5.926                       H  
ATOM   2150 HZ3  TRP A 146      11.728  57.585  -8.164                       H  
ATOM   2151 HH2  TRP A 146       9.624  56.755  -7.731                       H  
ATOM   2152 N    ASN A 147      17.882  55.454  -6.042                       N  
ATOM   2153 CA   ASN A 147      19.306  55.727  -5.907                       C  
ATOM   2154 C    ASN A 147      19.448  57.189  -5.582                       C  
ATOM   2155 O    ASN A 147      19.056  58.035  -6.379                       O  
ATOM   2156 CB   ASN A 147      19.982  55.375  -7.227                       C  
ATOM   2157 CG   ASN A 147      19.750  53.925  -7.587                       C  
ATOM   2158 OD1  ASN A 147      20.174  53.055  -6.880                       O  
ATOM   2159 ND2  ASN A 147      19.010  53.667  -8.651                       N  
ATOM   2160 H    ASN A 147      17.579  55.618  -6.830                       H  
ATOM   2161 HA   ASN A 147      19.690  55.196  -5.192                       H  
ATOM   2162 HB2  ASN A 147      19.615  55.928  -7.934                       H  
ATOM   2163 HB3  ASN A 147      20.938  55.521  -7.147                       H  
ATOM   2164 1HD2 ASN A 147      18.679  54.314  -9.111                       H  
ATOM   2165 2HD2 ASN A 147      18.859  52.853  -8.882                       H  
ATOM   2166 N    ILE A 148      19.966  57.494  -4.407                       N  
ATOM   2167 CA   ILE A 148      19.988  58.848  -3.870                       C  
ATOM   2168 C    ILE A 148      21.382  59.430  -4.018                       C  
ATOM   2169 O    ILE A 148      22.348  58.879  -3.498                       O  
ATOM   2170 CB   ILE A 148      19.601  58.872  -2.366                       C  
ATOM   2171 CG1  ILE A 148      18.385  57.986  -2.047                       C  
ATOM   2172 CG2  ILE A 148      19.386  60.310  -1.924                       C  
ATOM   2173 CD1  ILE A 148      17.145  58.296  -2.800                       C  
ATOM   2174 H    ILE A 148      20.324  56.915  -3.882                       H  
ATOM   2175 HA   ILE A 148      19.364  59.405  -4.361                       H  
ATOM   2176 HB   ILE A 148      20.355  58.523  -1.865                       H  
ATOM   2177 2HG1 ILE A 148      18.619  57.065  -2.239                       H  
ATOM   2178 3HG1 ILE A 148      18.181  58.077  -1.103                       H  
ATOM   2179 1HG2 ILE A 148      18.672  60.699  -2.453                       H  
ATOM   2180 2HG2 ILE A 148      19.145  60.319  -0.985                       H  
ATOM   2181 3HG2 ILE A 148      20.207  60.808  -2.060                       H  
ATOM   2182 1HD1 ILE A 148      17.319  58.194  -3.749                       H  
ATOM   2183 2HD1 ILE A 148      16.447  57.682  -2.523                       H  
ATOM   2184 3HD1 ILE A 148      16.879  59.209  -2.608                       H  
ATOM   2185 N    TYR A 149      21.459  60.553  -4.730                       N  
ATOM   2186 CA   TYR A 149      22.718  61.263  -5.004                       C  
ATOM   2187 C    TYR A 149      22.723  62.631  -4.357                       C  
ATOM   2188 O    TYR A 149      21.713  63.328  -4.334                       O  
ATOM   2189 CB   TYR A 149      22.870  61.454  -6.520                       C  
ATOM   2190 CG   TYR A 149      23.100  60.185  -7.256                       C  
ATOM   2191 CD1  TYR A 149      22.037  59.405  -7.690                       C  
ATOM   2192 CD2  TYR A 149      24.381  59.714  -7.472                       C  
ATOM   2193 CE1  TYR A 149      22.256  58.205  -8.360                       C  
ATOM   2194 CE2  TYR A 149      24.609  58.529  -8.139                       C  
ATOM   2195 CZ   TYR A 149      23.537  57.769  -8.563                       C  
ATOM   2196 OH   TYR A 149      23.739  56.576  -9.215                       O  
ATOM   2197 H    TYR A 149      20.774  60.939  -5.078                       H  
ATOM   2198 HA   TYR A 149      23.470  60.750  -4.670                       H  
ATOM   2199 HB2  TYR A 149      22.060  61.858  -6.869                       H  
ATOM   2200 HB3  TYR A 149      23.627  62.037  -6.688                       H  
ATOM   2201 HD1  TYR A 149      21.166  59.697  -7.546                       H  
ATOM   2202 HD2  TYR A 149      25.106  60.220  -7.182                       H  
ATOM   2203 HE1  TYR A 149      21.536  57.692  -8.649                       H  
ATOM   2204 HE2  TYR A 149      25.479  58.230  -8.277                       H  
ATOM   2205 HH   TYR A 149      24.561  56.418  -9.279                       H  
ATOM   2206 N    ALA A 150      23.881  63.025  -3.857                       N  
ATOM   2207 CA   ALA A 150      24.067  64.350  -3.313                       C  
ATOM   2208 C    ALA A 150      24.227  65.361  -4.434                       C  
ATOM   2209 O    ALA A 150      25.012  65.145  -5.346                       O  
ATOM   2210 CB   ALA A 150      25.336  64.373  -2.481                       C  
ATOM   2211 H    ALA A 150      24.585  62.533  -3.822                       H  
ATOM   2212 HA   ALA A 150      23.312  64.599  -2.758                       H  
ATOM   2213 HB1  ALA A 150      26.088  64.140  -3.048                       H  
ATOM   2214 HB2  ALA A 150      25.458  65.264  -2.117                       H  
ATOM   2215 HB3  ALA A 150      25.252  63.729  -1.761                       H  
ATOM   2216 N    ASN A 151      23.530  66.488  -4.362                       N  
ATOM   2217 CA   ASN A 151      23.730  67.553  -5.336                       C  
ATOM   2218 C    ASN A 151      24.894  68.451  -5.028                       C  
ATOM   2219 O    ASN A 151      25.254  69.254  -5.867                       O  
ATOM   2220 CB   ASN A 151      22.519  68.480  -5.401                       C  
ATOM   2221 CG   ASN A 151      21.517  68.049  -6.383                       C  
ATOM   2222 OD1  ASN A 151      21.826  67.307  -7.311                       O  
ATOM   2223 ND2  ASN A 151      20.286  68.468  -6.171                       N  
ATOM   2224 H    ASN A 151      22.938  66.661  -3.763                       H  
ATOM   2225 HA   ASN A 151      23.866  67.165  -6.214                       H  
ATOM   2226 HB2  ASN A 151      22.092  68.503  -4.530                       H  
ATOM   2227 HB3  ASN A 151      22.816  69.369  -5.648                       H  
ATOM   2228 1HD2 ASN A 151      20.111  68.963  -5.490                       H  
ATOM   2229 2HD2 ASN A 151      19.657  68.247  -6.715                       H  
ATOM   2230 N    ASN A 152      25.431  68.400  -3.822                       N  
ATOM   2231 CA   ASN A 152      26.451  69.341  -3.392                       C  
ATOM   2232 C    ASN A 152      27.324  68.677  -2.333                       C  
ATOM   2233 O    ASN A 152      26.921  67.687  -1.707                       O  
ATOM   2234 CB   ASN A 152      25.800  70.625  -2.848                       C  
ATOM   2235 CG   ASN A 152      24.859  70.360  -1.669                       C  
ATOM   2236 OD1  ASN A 152      23.703  69.977  -1.853                       O  
ATOM   2237 ND2  ASN A 152      25.363  70.571  -0.449                       N  
ATOM   2238 H    ASN A 152      25.220  67.820  -3.224                       H  
ATOM   2239 HA   ASN A 152      27.011  69.578  -4.147                       H  
ATOM   2240 HB2  ASN A 152      26.497  71.228  -2.546                       H  
ATOM   2241 HB3  ASN A 152      25.284  71.042  -3.556                       H  
ATOM   2242 1HD2 ASN A 152      26.175  70.840  -0.359                       H  
ATOM   2243 2HD2 ASN A 152      24.876  70.437   0.247                       H  
ATOM   2244 N    ASP A 153      28.508  69.245  -2.146                       N  
ATOM   2245 CA   ASP A 153      29.401  68.843  -1.084                       C  
ATOM   2246 C    ASP A 153      28.776  69.148   0.287                       C  
ATOM   2247 O    ASP A 153      28.120  70.186   0.464                       O  
ATOM   2248 CB   ASP A 153      30.694  69.656  -1.131                       C  
ATOM   2249 CG   ASP A 153      31.638  69.313  -2.267                       C  
ATOM   2250 OD1  ASP A 153      31.532  68.283  -2.930                       O  
ATOM   2251 OD2  ASP A 153      32.570  70.129  -2.472                       O  
ATOM   2252 H    ASP A 153      28.819  69.880  -2.636                       H  
ATOM   2253 HA   ASP A 153      29.606  67.897  -1.147                       H  
ATOM   2254 HB2  ASP A 153      30.464  70.594  -1.217                       H  
ATOM   2255 HB3  ASP A 153      31.175  69.516  -0.300                       H  
ATOM   2256 N    VAL A 154      29.099  68.304   1.254                       N  
ATOM   2257 CA   VAL A 154      28.786  68.547   2.665                       C  
ATOM   2258 C    VAL A 154      30.117  68.554   3.415                       C  
ATOM   2259 O    VAL A 154      30.895  67.600   3.292                       O  
ATOM   2260 CB   VAL A 154      27.845  67.488   3.231                       C  
ATOM   2261 CG1  VAL A 154      27.583  67.751   4.711                       C  
ATOM   2262 CG2  VAL A 154      26.546  67.483   2.447                       C  
ATOM   2263 H    VAL A 154      29.511  67.561   1.120                       H  
ATOM   2264 HA   VAL A 154      28.369  69.418   2.762                       H  
ATOM   2265 HB   VAL A 154      28.257  66.614   3.145                       H  
ATOM   2266 1HG1 VAL A 154      27.176  68.627   4.808                       H  
ATOM   2267 2HG1 VAL A 154      26.984  67.068   5.051                       H  
ATOM   2268 3HG1 VAL A 154      28.425  67.722   5.191                       H  
ATOM   2269 1HG2 VAL A 154      26.739  67.283   1.518                       H  
ATOM   2270 2HG2 VAL A 154      25.958  66.806   2.816                       H  
ATOM   2271 3HG2 VAL A 154      26.132  68.357   2.519                       H  
ATOM   2272 N    VAL A 155      30.341  69.606   4.190                       N  
ATOM   2273 CA   VAL A 155      31.534  69.801   4.971                       C  
ATOM   2274 C    VAL A 155      31.230  69.627   6.452                       C  
ATOM   2275 O    VAL A 155      30.224  70.133   6.952                       O  
ATOM   2276 CB   VAL A 155      32.115  71.197   4.677                       C  
ATOM   2277 CG1  VAL A 155      33.181  71.590   5.684                       C  
ATOM   2278 CG2  VAL A 155      32.640  71.259   3.271                       C  
ATOM   2279 H    VAL A 155      29.779  70.250   4.278                       H  
ATOM   2280 HA   VAL A 155      32.195  69.138   4.717                       H  
ATOM   2281 HB   VAL A 155      31.398  71.847   4.747                       H  
ATOM   2282 1HG1 VAL A 155      33.903  70.942   5.648                       H  
ATOM   2283 2HG1 VAL A 155      33.517  72.472   5.460                       H  
ATOM   2284 3HG1 VAL A 155      32.789  71.600   6.571                       H  
ATOM   2285 1HG2 VAL A 155      31.913  71.078   2.655                       H  
ATOM   2286 2HG2 VAL A 155      33.001  72.144   3.108                       H  
ATOM   2287 3HG2 VAL A 155      33.338  70.593   3.166                       H  
ATOM   2288 N    VAL A 156      32.131  68.928   7.132                       N  
ATOM   2289 CA   VAL A 156      32.093  68.771   8.588                       C  
ATOM   2290 C    VAL A 156      33.265  69.588   9.142                       C  
ATOM   2291 O    VAL A 156      34.426  69.245   8.918                       O  
ATOM   2292 CB   VAL A 156      32.205  67.299   8.999                       C  
ATOM   2293 CG1  VAL A 156      32.225  67.185  10.522                       C  
ATOM   2294 CG2  VAL A 156      31.036  66.489   8.435                       C  
ATOM   2295 H    VAL A 156      32.795  68.523   6.765                       H  
ATOM   2296 HA   VAL A 156      31.264  69.133   8.938                       H  
ATOM   2297 HB   VAL A 156      33.031  66.929   8.652                       H  
ATOM   2298 1HG1 VAL A 156      31.404  67.559  10.877                       H  
ATOM   2299 2HG1 VAL A 156      32.296  66.249  10.767                       H  
ATOM   2300 3HG1 VAL A 156      32.989  67.676  10.864                       H  
ATOM   2301 1HG2 VAL A 156      31.048  66.550   7.467                       H  
ATOM   2302 2HG2 VAL A 156      31.132  65.563   8.710                       H  
ATOM   2303 3HG2 VAL A 156      30.205  66.852   8.779                       H  
ATOM   2304 N    PRO A 157      32.984  70.673   9.859                       N  
ATOM   2305 CA   PRO A 157      34.081  71.517  10.351                       C  
ATOM   2306 C    PRO A 157      34.938  70.796  11.351                       C  
ATOM   2307 O    PRO A 157      34.507  69.890  12.057                       O  
ATOM   2308 CB   PRO A 157      33.362  72.672  11.020                       C  
ATOM   2309 CG   PRO A 157      32.058  72.774  10.295                       C  
ATOM   2310 CD   PRO A 157      31.677  71.315  10.068                       C  
ATOM   2311 HA   PRO A 157      34.625  71.844   9.618                       H  
ATOM   2312 HB2  PRO A 157      33.219  72.470  11.958                       H  
ATOM   2313 HB3  PRO A 157      33.879  73.486  10.916                       H  
ATOM   2314 HG2  PRO A 157      31.402  73.224  10.851                       H  
ATOM   2315 HG3  PRO A 157      32.181  73.238   9.452                       H  
ATOM   2316 HD2  PRO A 157      31.241  70.950  10.854                       H  
ATOM   2317 HD3  PRO A 157      31.123  71.226   9.277                       H  
ATOM   2318 N    THR A 158      36.177  71.212  11.431                       N  
ATOM   2319 CA   THR A 158      37.009  70.783  12.543                       C  
ATOM   2320 C    THR A 158      36.542  71.467  13.841                       C  
ATOM   2321 O    THR A 158      36.918  71.014  14.936                       O  
ATOM   2322 CB   THR A 158      38.492  71.060  12.284                       C  
ATOM   2323 OG1  THR A 158      38.683  72.458  12.154                       O  
ATOM   2324 CG2  THR A 158      38.940  70.389  11.000                       C  
ATOM   2325 H    THR A 158      36.564  71.736  10.869                       H  
ATOM   2326 HA   THR A 158      36.904  69.826  12.658                       H  
ATOM   2327 HC   THR A 158      35.881  72.349  13.800                       H  
ATOM   2328 HB   THR A 158      39.026  70.721  13.020                       H  
ATOM   2329 HG1  THR A 158      39.494  72.625  12.011                       H  
ATOM   2330 1HG2 THR A 158      38.424  70.728  10.252                       H  
ATOM   2331 2HG2 THR A 158      39.880  70.568  10.842                       H  
ATOM   2332 3HG2 THR A 158      38.809  69.430  11.064                       H  
ATOM   2333 CAR  CWX A1159     -13.993  50.183 -14.473                       C  
ATOM   2334 NAQ  CWX A1159     -12.963  49.760 -13.584                       N  
ATOM   2335 SAN  CWX A1159     -12.708  48.136 -13.293                       S  
ATOM   2336 OAO  CWX A1159     -12.916  47.359 -14.506                       O  
ATOM   2337 OAP  CWX A1159     -13.587  47.685 -12.251                       O  
ATOM   2338 CAK  CWX A1159     -11.060  47.885 -12.744                       C  
ATOM   2339 CAJ  CWX A1159     -10.679  46.725 -12.117                       C  
ATOM   2340 CAI  CWX A1159      -9.353  46.562 -11.698                       C  
ATOM   2341 CAL  CWX A1159     -10.122  48.888 -12.980                       C  
ATOM   2342 CAM  CWX A1159      -8.816  48.722 -12.574                       C  
ATOM   2343 CAH  CWX A1159      -8.407  47.565 -11.925                       C  
ATOM   2344 CAE  CWX A1159      -7.011  47.410 -11.502                       C  
ATOM   2345 CAD  CWX A1159      -6.613  46.323 -10.742                       C  
ATOM   2346 CAC  CWX A1159      -5.272  46.162 -10.361                       C  
ATOM   2347 CAF  CWX A1159      -6.058  48.368 -11.866                       C  
ATOM   2348 CAG  CWX A1159      -4.715  48.230 -11.463                       C  
ATOM   2349 CAB  CWX A1159      -4.340  47.132 -10.721                       C  
ATOM   2350 H21  CWX A1159     -13.999  51.180 -14.525                       H  
ATOM   2351 H22  CWX A1159     -14.859  49.869 -14.142                       H  
ATOM   2352 H31  CWX A1159      -6.329  49.148 -12.396                       H  
ATOM   2353 H32  CWX A1159      -4.038  48.918 -11.720                       H  
ATOM   2354 HAR  CWX A1159     -13.830  49.813 -15.354                       H  
ATOM   2355 HAQ  CWX A1159     -12.446  50.375 -13.174                       H  
ATOM   2356 HAJ  CWX A1159     -11.335  46.020 -11.952                       H  
ATOM   2357 HAL  CWX A1159     -10.387  49.702 -13.428                       H  
ATOM   2358 HAI  CWX A1159      -9.090  45.751 -11.254                       H  
ATOM   2359 HAM  CWX A1159      -8.156  49.448 -12.743                       H  
ATOM   2360 HAD  CWX A1159      -7.268  45.642 -10.498                       H  
ATOM   2361 HAC  CWX A1159      -4.996  45.377  -9.804                       H  
ATOM   2362 O1   CWX A1159      -2.952  47.083 -10.341                       O  
ATOM   2363 C1   CWX A1159      -2.191  48.162 -10.146                       C  
ATOM   2364 O5   CWX A1159      -2.711  49.155  -9.283                       O  
ATOM   2365 C5   CWX A1159      -2.957  48.609  -7.947                       C  
ATOM   2366 C6   CWX A1159      -3.421  49.748  -7.115                       C  
ATOM   2367 O6   CWX A1159      -2.441  50.764  -7.026                       O  
ATOM   2368 C4   CWX A1159      -1.699  48.007  -7.397                       C  
ATOM   2369 O4   CWX A1159      -1.975  47.372  -6.151                       O  
ATOM   2370 C3   CWX A1159      -1.168  46.998  -8.358                       C  
ATOM   2371 O3   CWX A1159       0.066  46.480  -7.835                       O  
ATOM   2372 C2   CWX A1159      -0.937  47.622  -9.717                       C  
ATOM   2373 O2   CWX A1159       0.043  48.658  -9.646                       O  
ATOM   2374 H1   CWX A1159      -2.050  48.577 -11.011                       H  
ATOM   2375 H5   CWX A1159      -3.658  47.926  -7.992                       H  
ATOM   2376 H61  CWX A1159      -3.628  49.421  -6.209                       H  
ATOM   2377 H62  CWX A1159      -4.225  50.119  -7.508                       H  
ATOM   2378 HO6  CWX A1159      -1.907  50.597  -6.352                       H  
ATOM   2379 H4   CWX A1159      -1.019  48.727  -7.261                       H  
ATOM   2380 HO4  CWX A1159      -2.775  47.062  -6.158                       H  
ATOM   2381 H3   CWX A1159      -1.827  46.250  -8.447                       H  
ATOM   2382 HO3  CWX A1159       0.712  47.053  -7.988                       H  
ATOM   2383 H2   CWX A1159      -0.642  46.935 -10.347                       H  
ATOM   2384 HO2  CWX A1159       0.408  48.670  -8.827                       H  
TER    2385      CWX A1159                                                      
CONECT    1    2   12   13   14                                                 
CONECT    2    1    3    5   15                                                 
CONECT    3    2    4   23                                                      
CONECT    4    3                                                                
CONECT    5    2    6   16   17                                                 
CONECT    6    5    7    8                                                      
CONECT    7    6    9   18                                                      
CONECT    8    6   10   19                                                      
CONECT    9    7   11   20                                                      
CONECT   10    8   11   21                                                      
CONECT   11    9   10   22                                                      
CONECT   12    1                                                                
CONECT   13    1                                                                
CONECT   14    1                                                                
CONECT   15    2                                                                
CONECT   16    5                                                                
CONECT   17    5                                                                
CONECT   18    7                                                                
CONECT   19    8                                                                
CONECT   20    9                                                                
CONECT   21   10                                                                
CONECT   22   11                                                                
CONECT   23    3   24   28                                                      
CONECT   24   23   25   27   29                                                 
CONECT   25   24   26   33                                                      
CONECT   26   25                                                                
CONECT   27   24   30   31   32                                                 
CONECT   28   23                                                                
CONECT   29   24                                                                
CONECT   30   27                                                                
CONECT   31   27                                                                
CONECT   32   27                                                                
CONECT   33   25   34   39                                                      
CONECT   34   33   35   37   40                                                 
CONECT   35   34   36   43                                                      
CONECT   36   35                                                                
CONECT   37   34   38   41   42                                                 
CONECT   38   37  620                                                           
CONECT   39   33                                                                
CONECT   40   34                                                                
CONECT   41   37                                                                
CONECT   42   37                                                                
CONECT   43   35   44   52                                                      
CONECT   44   43   45   47   53                                                 
CONECT   45   44   46   65                                                      
CONECT   46   45                                                                
CONECT   47   44   48   54   55                                                 
CONECT   48   47   49   56   57                                                 
CONECT   49   48   50   58   59                                                 
CONECT   50   49   51   60   61                                                 
CONECT   51   50   62   63   64                                                 
CONECT   52   43                                                                
CONECT   53   44                                                                
CONECT   54   47                                                                
CONECT   55   47                                                                
CONECT   56   48                                                                
CONECT   57   48                                                                
CONECT   58   49                                                                
CONECT   59   49                                                                
CONECT   60   50                                                                
CONECT   61   50                                                                
CONECT   62   51                                                                
CONECT   63   51                                                                
CONECT   64   51                                                                
CONECT   65   45   66   72                                                      
CONECT   66   65   67   69   73                                                 
CONECT   67   66   68   79                                                      
CONECT   68   67                                                                
CONECT   69   66   70   71   74                                                 
CONECT   70   69   75                                                           
CONECT   71   69   76   77   78                                                 
CONECT   72   65                                                                
CONECT   73   66                                                                
CONECT   74   69                                                                
CONECT   75   70                                                                
CONECT   76   71                                                                
CONECT   77   71                                                                
CONECT   78   71                                                                
CONECT   79   67   80   84                                                      
CONECT   80   79   81   83   85                                                 
CONECT   81   80   82   89                                                      
CONECT   82   81                                                                
CONECT   83   80   86   87   88                                                 
CONECT   84   79                                                                
CONECT   85   80                                                                
CONECT   86   83                                                                
CONECT   87   83                                                                
CONECT   88   83                                                                
CONECT   89   81   90   97                                                      
CONECT   90   89   91   93   98                                                 
CONECT   91   90   92  103                                                      
CONECT   92   91                                                                
CONECT   93   90   94   99  100                                                 
CONECT   94   93   95   96                                                      
CONECT   95   94                                                                
CONECT   96   94  101  102                                                      
CONECT   97   89                                                                
CONECT   98   90                                                                
CONECT   99   93                                                                
CONECT  100   93                                                                
CONECT  101   96                                                                
CONECT  102   96                                                                
CONECT  103   91  104  107                                                      
CONECT  104  103  105  108  109                                                 
CONECT  105  104  106  110                                                      
CONECT  106  105                                                                
CONECT  107  103                                                                
CONECT  108  104                                                                
CONECT  109  104                                                                
CONECT  110  105  111  117                                                      
CONECT  111  110  112  114  118                                                 
CONECT  112  111  113  124                                                      
CONECT  113  112                                                                
CONECT  114  111  115  116  119                                                 
CONECT  115  114  120                                                           
CONECT  116  114  121  122  123                                                 
CONECT  117  110                                                                
CONECT  118  111                                                                
CONECT  119  114                                                                
CONECT  120  115                                                                
CONECT  121  116                                                                
CONECT  122  116                                                                
CONECT  123  116                                                                
CONECT  124  112  125  129                                                      
CONECT  125  124  126  128  130                                                 
CONECT  126  125  127  134                                                      
CONECT  127  126                                                                
CONECT  128  125  131  132  133                                                 
CONECT  129  124                                                                
CONECT  130  125                                                                
CONECT  131  128                                                                
CONECT  132  128                                                                
CONECT  133  128                                                                
CONECT  134  126  135  142                                                      
CONECT  135  134  136  138  143                                                 
CONECT  136  135  137  153                                                      
CONECT  137  136                                                                
CONECT  138  135  139  140  144                                                 
CONECT  139  138  141  145  146                                                 
CONECT  140  138  147  148  149                                                 
CONECT  141  139  150  151  152                                                 
CONECT  142  134                                                                
CONECT  143  135                                                                
CONECT  144  138                                                                
CONECT  145  139                                                                
CONECT  146  139                                                                
CONECT  147  140                                                                
CONECT  148  140                                                                
CONECT  149  140                                                                
CONECT  150  141                                                                
CONECT  151  141                                                                
CONECT  152  141                                                                
CONECT  153  136  154  159                                                      
CONECT  154  153  155  157  160                                                 
CONECT  155  154  156  167                                                      
CONECT  156  155                                                                
CONECT  157  154  158  161  162                                                 
CONECT  158  157  159  163  164                                                 
CONECT  159  153  158  165  166                                                 
CONECT  160  154                                                                
CONECT  161  157                                                                
CONECT  162  157                                                                
CONECT  163  158                                                                
CONECT  164  158                                                                
CONECT  165  159                                                                
CONECT  166  159                                                                
CONECT  167  155  168  175                                                      
CONECT  168  167  169  171  176                                                 
CONECT  169  168  170  186                                                      
CONECT  170  169                                                                
CONECT  171  168  172  173  177                                                 
CONECT  172  171  174  178  179                                                 
CONECT  173  171  180  181  182                                                 
CONECT  174  172  183  184  185                                                 
CONECT  175  167                                                                
CONECT  176  168                                                                
CONECT  177  171                                                                
CONECT  178  172                                                                
CONECT  179  172                                                                
CONECT  180  173                                                                
CONECT  181  173                                                                
CONECT  182  173                                                                
CONECT  183  174                                                                
CONECT  184  174                                                                
CONECT  185  174                                                                
CONECT  186  169  187  190                                                      
CONECT  187  186  188  191  192                                                 
CONECT  188  187  189  193                                                      
CONECT  189  188                                                                
CONECT  190  186                                                                
CONECT  191  187                                                                
CONECT  192  187                                                                
CONECT  193  188  194  197                                                      
CONECT  194  193  195  198  199                                                 
CONECT  195  194  196  200                                                      
CONECT  196  195                                                                
CONECT  197  193                                                                
CONECT  198  194                                                                
CONECT  199  194                                                                
CONECT  200  195  201  204                                                      
CONECT  201  200  202  205  206                                                 
CONECT  202  201  203  207                                                      
CONECT  203  202                                                                
CONECT  204  200                                                                
CONECT  205  201                                                                
CONECT  206  201                                                                
CONECT  207  202  208  213                                                      
CONECT  208  207  209  211  214                                                 
CONECT  209  208  210  218                                                      
CONECT  210  209                                                                
CONECT  211  208  212  215  216                                                 
CONECT  212  211  217                                                           
CONECT  213  207                                                                
CONECT  214  208                                                                
CONECT  215  211                                                                
CONECT  216  211                                                                
CONECT  217  212                                                                
CONECT  218  209  219  223                                                      
CONECT  219  218  220  222  224                                                 
CONECT  220  219  221  228                                                      
CONECT  221  220                                                                
CONECT  222  219  225  226  227                                                 
CONECT  223  218                                                                
CONECT  224  219                                                                
CONECT  225  222                                                                
CONECT  226  222                                                                
CONECT  227  222                                                                
CONECT  228  220  229  236                                                      
CONECT  229  228  230  232  237                                                 
CONECT  230  229  231  242                                                      
CONECT  231  230                                                                
CONECT  232  229  233  238  239                                                 
CONECT  233  232  234  235                                                      
CONECT  234  233                                                                
CONECT  235  233  240  241                                                      
CONECT  236  228                                                                
CONECT  237  229                                                                
CONECT  238  232                                                                
CONECT  239  232                                                                
CONECT  240  235                                                                
CONECT  241  235                                                                
CONECT  242  230  243  249                                                      
CONECT  243  242  244  246  250                                                 
CONECT  244  243  245  258                                                      
CONECT  245  244                                                                
CONECT  246  243  247  248  251                                                 
CONECT  247  246  252  253  254                                                 
CONECT  248  246  255  256  257                                                 
CONECT  249  242                                                                
CONECT  250  243                                                                
CONECT  251  246                                                                
CONECT  252  247                                                                
CONECT  253  247                                                                
CONECT  254  247                                                                
CONECT  255  248                                                                
CONECT  256  248                                                                
CONECT  257  248                                                                
CONECT  258  244  259  270                                                      
CONECT  259  258  260  262  271                                                 
CONECT  260  259  261  279                                                      
CONECT  261  260                                                                
CONECT  262  259  263  272  273                                                 
CONECT  263  262  264  265                                                      
CONECT  264  263  266  274                                                      
CONECT  265  263  267  275                                                      
CONECT  266  264  268  276                                                      
CONECT  267  265  268  277                                                      
CONECT  268  266  267  269                                                      
CONECT  269  268  278                                                           
CONECT  270  258                                                                
CONECT  271  259                                                                
CONECT  272  262                                                                
CONECT  273  262                                                                
CONECT  274  264                                                                
CONECT  275  265                                                                
CONECT  276  266                                                                
CONECT  277  267                                                                
CONECT  278  269                                                                
CONECT  279  260  280  286                                                      
CONECT  280  279  281  283  287                                                 
CONECT  281  280  282  295                                                      
CONECT  282  281                                                                
CONECT  283  280  284  285  288                                                 
CONECT  284  283  289  290  291                                                 
CONECT  285  283  292  293  294                                                 
CONECT  286  279                                                                
CONECT  287  280                                                                
CONECT  288  283                                                                
CONECT  289  284                                                                
CONECT  290  284                                                                
CONECT  291  284                                                                
CONECT  292  285                                                                
CONECT  293  285                                                                
CONECT  294  285                                                                
CONECT  295  281  296  303                                                      
CONECT  296  295  297  299  304                                                 
CONECT  297  296  298  309                                                      
CONECT  298  297                                                                
CONECT  299  296  300  305  306                                                 
CONECT  300  299  301  302                                                      
CONECT  301  300                                                                
CONECT  302  300  307  308                                                      
CONECT  303  295                                                                
CONECT  304  296                                                                
CONECT  305  299                                                                
CONECT  306  299                                                                
CONECT  307  302                                                                
CONECT  308  302                                                                
CONECT  309  297  310  317                                                      
CONECT  310  309  311  313  318                                                 
CONECT  311  310  312  328                                                      
CONECT  312  311                                                                
CONECT  313  310  314  319  320                                                 
CONECT  314  313  315  316  321                                                 
CONECT  315  314  322  323  324                                                 
CONECT  316  314  325  326  327                                                 
CONECT  317  309                                                                
CONECT  318  310                                                                
CONECT  319  313                                                                
CONECT  320  313                                                                
CONECT  321  314                                                                
CONECT  322  315                                                                
CONECT  323  315                                                                
CONECT  324  315                                                                
CONECT  325  316                                                                
CONECT  326  316                                                                
CONECT  327  316                                                                
CONECT  328  311  329  333                                                      
CONECT  329  328  330  332  334                                                 
CONECT  330  329  331  338                                                      
CONECT  331  330                                                                
CONECT  332  329  335  336  337                                                 
CONECT  333  328                                                                
CONECT  334  329                                                                
CONECT  335  332                                                                
CONECT  336  332                                                                
CONECT  337  332                                                                
CONECT  338  330  339  344                                                      
CONECT  339  338  340  342  345                                                 
CONECT  340  339  341  352                                                      
CONECT  341  340                                                                
CONECT  342  339  343  346  347                                                 
CONECT  343  342  344  348  349                                                 
CONECT  344  338  343  350  351                                                 
CONECT  345  339                                                                
CONECT  346  342                                                                
CONECT  347  342                                                                
CONECT  348  343                                                                
CONECT  349  343                                                                
CONECT  350  344                                                                
CONECT  351  344                                                                
CONECT  352  340  353  359                                                      
CONECT  353  352  354  356  360                                                 
CONECT  354  353  355  368                                                      
CONECT  355  354                                                                
CONECT  356  353  357  358  361                                                 
CONECT  357  356  362  363  364                                                 
CONECT  358  356  365  366  367                                                 
CONECT  359  352                                                                
CONECT  360  353                                                                
CONECT  361  356                                                                
CONECT  362  357                                                                
CONECT  363  357                                                                
CONECT  364  357                                                                
CONECT  365  358                                                                
CONECT  366  358                                                                
CONECT  367  358                                                                
CONECT  368  354  369  375                                                      
CONECT  369  368  370  372  376                                                 
CONECT  370  369  371  384                                                      
CONECT  371  370                                                                
CONECT  372  369  373  374  377                                                 
CONECT  373  372  378  379  380                                                 
CONECT  374  372  381  382  383                                                 
CONECT  375  368                                                                
CONECT  376  369                                                                
CONECT  377  372                                                                
CONECT  378  373                                                                
CONECT  379  373                                                                
CONECT  380  373                                                                
CONECT  381  374                                                                
CONECT  382  374                                                                
CONECT  383  374                                                                
CONECT  384  370  385  392                                                      
CONECT  385  384  386  388  393                                                 
CONECT  386  385  387  398                                                      
CONECT  387  386                                                                
CONECT  388  385  389  394  395                                                 
CONECT  389  388  390  391                                                      
CONECT  390  389                                                                
CONECT  391  389  396  397                                                      
CONECT  392  384                                                                
CONECT  393  385                                                                
CONECT  394  388                                                                
CONECT  395  388                                                                
CONECT  396  391                                                                
CONECT  397  391                                                                
CONECT  398  386  399  405                                                      
CONECT  399  398  400  402  406                                                 
CONECT  400  399  401  414                                                      
CONECT  401  400                                                                
CONECT  402  399  403  404  407                                                 
CONECT  403  402  408  409  410                                                 
CONECT  404  402  411  412  413                                                 
CONECT  405  398                                                                
CONECT  406  399                                                                
CONECT  407  402                                                                
CONECT  408  403                                                                
CONECT  409  403                                                                
CONECT  410  403                                                                
CONECT  411  404                                                                
CONECT  412  404                                                                
CONECT  413  404                                                                
CONECT  414  400  415  418                                                      
CONECT  415  414  416  419  420                                                 
CONECT  416  415  417  421                                                      
CONECT  417  416                                                                
CONECT  418  414                                                                
CONECT  419  415                                                                
CONECT  420  415                                                                
CONECT  421  416  422  430                                                      
CONECT  422  421  423  425  431                                                 
CONECT  423  422  424  438                                                      
CONECT  424  423                                                                
CONECT  425  422  426  432  433                                                 
CONECT  426  425  427  434  435                                                 
CONECT  427  426  428  429                                                      
CONECT  428  427                                                                
CONECT  429  427  436  437                                                      
CONECT  430  421                                                                
CONECT  431  422                                                                
CONECT  432  425                                                                
CONECT  433  425                                                                
CONECT  434  426                                                                
CONECT  435  426                                                                
CONECT  436  429                                                                
CONECT  437  429                                                                
CONECT  438  423  439  446                                                      
CONECT  439  438  440  442  447                                                 
CONECT  440  439  441  452                                                      
CONECT  441  440                                                                
CONECT  442  439  443  448  449                                                 
CONECT  443  442  444  445                                                      
CONECT  444  443                                                                
CONECT  445  443  450  451                                                      
CONECT  446  438                                                                
CONECT  447  439                                                                
CONECT  448  442                                                                
CONECT  449  442                                                                
CONECT  450  445                                                                
CONECT  451  445                                                                
CONECT  452  440  453  460                                                      
CONECT  453  452  454  456  461                                                 
CONECT  454  453  455  471                                                      
CONECT  455  454                                                                
CONECT  456  453  457  462  463                                                 
CONECT  457  456  458  459  464                                                 
CONECT  458  457  465  466  467                                                 
CONECT  459  457  468  469  470                                                 
CONECT  460  452                                                                
CONECT  461  453                                                                
CONECT  462  456                                                                
CONECT  463  456                                                                
CONECT  464  457                                                                
CONECT  465  458                                                                
CONECT  466  458                                                                
CONECT  467  458                                                                
CONECT  468  459                                                                
CONECT  469  459                                                                
CONECT  470  459                                                                
CONECT  471  454  472  478                                                      
CONECT  472  471  473  475  479                                                 
CONECT  473  472  474  487                                                      
CONECT  474  473                                                                
CONECT  475  472  476  477  480                                                 
CONECT  476  475  481  482  483                                                 
CONECT  477  475  484  485  486                                                 
CONECT  478  471                                                                
CONECT  479  472                                                                
CONECT  480  475                                                                
CONECT  481  476                                                                
CONECT  482  476                                                                
CONECT  483  476                                                                
CONECT  484  477                                                                
CONECT  485  477                                                                
CONECT  486  477                                                                
CONECT  487  473  488  494                                                      
CONECT  488  487  489  491  495                                                 
CONECT  489  488  490  503                                                      
CONECT  490  489                                                                
CONECT  491  488  492  493  496                                                 
CONECT  492  491  497  498  499                                                 
CONECT  493  491  500  501  502                                                 
CONECT  494  487                                                                
CONECT  495  488                                                                
CONECT  496  491                                                                
CONECT  497  492                                                                
CONECT  498  492                                                                
CONECT  499  492                                                                
CONECT  500  493                                                                
CONECT  501  493                                                                
CONECT  502  493                                                                
CONECT  503  489  504  511                                                      
CONECT  504  503  505  507  512                                                 
CONECT  505  504  506  515                                                      
CONECT  506  505                                                                
CONECT  507  504  508  513  514                                                 
CONECT  508  507  509  510                                                      
CONECT  509  508                                                                
CONECT  510  508                                                                
CONECT  511  503                                                                
CONECT  512  504                                                                
CONECT  513  507                                                                
CONECT  514  507                                                                
CONECT  515  505  516  523                                                      
CONECT  516  515  517  519  524                                                 
CONECT  517  516  518  534                                                      
CONECT  518  517                                                                
CONECT  519  516  520  525  526                                                 
CONECT  520  519  521  522  527                                                 
CONECT  521  520  528  529  530                                                 
CONECT  522  520  531  532  533                                                 
CONECT  523  515                                                                
CONECT  524  516                                                                
CONECT  525  519                                                                
CONECT  526  519                                                                
CONECT  527  520                                                                
CONECT  528  521                                                                
CONECT  529  521                                                                
CONECT  530  521                                                                
CONECT  531  522                                                                
CONECT  532  522                                                                
CONECT  533  522                                                                
CONECT  534  517  535  540                                                      
CONECT  535  534  536  538  541                                                 
CONECT  536  535  537  545                                                      
CONECT  537  536                                                                
CONECT  538  535  539  542  543                                                 
CONECT  539  538  544                                                           
CONECT  540  534                                                                
CONECT  541  535                                                                
CONECT  542  538                                                                
CONECT  543  538                                                                
CONECT  544  539                                                                
CONECT  545  536  546  552                                                      
CONECT  546  545  547  549  553                                                 
CONECT  547  546  548  559                                                      
CONECT  548  547                                                                
CONECT  549  546  550  551  554                                                 
CONECT  550  549  555                                                           
CONECT  551  549  556  557  558                                                 
CONECT  552  545                                                                
CONECT  553  546                                                                
CONECT  554  549                                                                
CONECT  555  550                                                                
CONECT  556  551                                                                
CONECT  557  551                                                                
CONECT  558  551                                                                
CONECT  559  547  560  568                                                      
CONECT  560  559  561  563  569                                                 
CONECT  561  560  562  576                                                      
CONECT  562  561                                                                
CONECT  563  560  564  570  571                                                 
CONECT  564  563  565  572  573                                                 
CONECT  565  564  566  567                                                      
CONECT  566  565                                                                
CONECT  567  565  574  575                                                      
CONECT  568  559                                                                
CONECT  569  560                                                                
CONECT  570  563                                                                
CONECT  571  563                                                                
CONECT  572  564                                                                
CONECT  573  564                                                                
CONECT  574  567                                                                
CONECT  575  567                                                                
CONECT  576  561  577  584                                                      
CONECT  577  576  578  580  585                                                 
CONECT  578  577  579  595                                                      
CONECT  579  578                                                                
CONECT  580  577  582  581  586                                                 
CONECT  581  580  583  587  588                                                 
CONECT  582  580  589  590  591                                                 
CONECT  583  581  592  593  594                                                 
CONECT  584  576                                                                
CONECT  585  577                                                                
CONECT  586  580                                                                
CONECT  587  581                                                                
CONECT  588  581                                                                
CONECT  589  582                                                                
CONECT  590  582                                                                
CONECT  591  582                                                                
CONECT  592  583                                                                
CONECT  593  583                                                                
CONECT  594  583                                                                
CONECT  595  578  596  606                                                      
CONECT  596  595  597  599  607                                                 
CONECT  597  596  598  615                                                      
CONECT  598  597                                                                
CONECT  599  596  600  608  609                                                 
CONECT  600  599  601  602                                                      
CONECT  601  600  603  610                                                      
CONECT  602  600  604  611                                                      
CONECT  603  601  605  612                                                      
CONECT  604  602  605  613                                                      
CONECT  605  603  604  614                                                      
CONECT  606  595                                                                
CONECT  607  596                                                                
CONECT  608  599                                                                
CONECT  609  599                                                                
CONECT  610  601                                                                
CONECT  611  602                                                                
CONECT  612  603                                                                
CONECT  613  604                                                                
CONECT  614  605                                                                
CONECT  615  597  616  621                                                      
CONECT  616  615  617  619  622                                                 
CONECT  617  616  618  625                                                      
CONECT  618  617                                                                
CONECT  619  616  620  623  624                                                 
CONECT  620   38  619                                                           
CONECT  621  615                                                                
CONECT  622  616                                                                
CONECT  623  619                                                                
CONECT  624  619                                                                
CONECT  625  617  626  635                                                      
CONECT  626  625  627  629  636                                                 
CONECT  627  626  628  643                                                      
CONECT  628  627                                                                
CONECT  629  626  630  637  638                                                 
CONECT  630  629  631  632                                                      
CONECT  631  630  633  639                                                      
CONECT  632  630  634  640                                                      
CONECT  633  631  634  641                                                      
CONECT  634  632  633  642                                                      
CONECT  635  625                                                                
CONECT  636  626                                                                
CONECT  637  629                                                                
CONECT  638  629                                                                
CONECT  639  631                                                                
CONECT  640  632                                                                
CONECT  641  633                                                                
CONECT  642  634                                                                
CONECT  643  627  644  651                                                      
CONECT  644  643  645  647  652                                                 
CONECT  645  644  646  657                                                      
CONECT  646  645                                                                
CONECT  647  644  648  653  654                                                 
CONECT  648  647  649  650                                                      
CONECT  649  648                                                                
CONECT  650  648  655  656                                                      
CONECT  651  643                                                                
CONECT  652  644                                                                
CONECT  653  647                                                                
CONECT  654  647                                                                
CONECT  655  650                                                                
CONECT  656  650                                                                
CONECT  657  645  658  665                                                      
CONECT  658  657  659  661  666                                                 
CONECT  659  658  660  669                                                      
CONECT  660  659                                                                
CONECT  661  658  662  667  668                                                 
CONECT  662  661  663  664                                                      
CONECT  663  662                                                                
CONECT  664  662                                                                
CONECT  665  657                                                                
CONECT  666  658                                                                
CONECT  667  661                                                                
CONECT  668  661                                                                
CONECT  669  659  670  681                                                      
CONECT  670  669  671  673  682                                                 
CONECT  671  670  672  690                                                      
CONECT  672  671                                                                
CONECT  673  670  674  683  684                                                 
CONECT  674  673  675  676                                                      
CONECT  675  674  677  685                                                      
CONECT  676  674  678  686                                                      
CONECT  677  675  679  687                                                      
CONECT  678  676  679  688                                                      
CONECT  679  677  678  680                                                      
CONECT  680  679  689                                                           
CONECT  681  669                                                                
CONECT  682  670                                                                
CONECT  683  673                                                                
CONECT  684  673                                                                
CONECT  685  675                                                                
CONECT  686  676                                                                
CONECT  687  677                                                                
CONECT  688  678                                                                
CONECT  689  680                                                                
CONECT  690  671  691  696                                                      
CONECT  691  690  692  694  697                                                 
CONECT  692  691  693  704                                                      
CONECT  693  692                                                                
CONECT  694  691  695  698  699                                                 
CONECT  695  694  696  700  701                                                 
CONECT  696  690  695  702  703                                                 
CONECT  697  691                                                                
CONECT  698  694                                                                
CONECT  699  694                                                                
CONECT  700  695                                                                
CONECT  701  695                                                                
CONECT  702  696                                                                
CONECT  703  696                                                                
CONECT  704  692  705  713                                                      
CONECT  705  704  706  708  714                                                 
CONECT  706  705  707  719                                                      
CONECT  707  706                                                                
CONECT  708  705  709  715  716                                                 
CONECT  709  708  710  717  718                                                 
CONECT  710  709  711  712                                                      
CONECT  711  710                                                                
CONECT  712  710                                                                
CONECT  713  704                                                                
CONECT  714  705                                                                
CONECT  715  708                                                                
CONECT  716  708                                                                
CONECT  717  709                                                                
CONECT  718  709                                                                
CONECT  719  706  720  726                                                      
CONECT  720  719  721  723  727                                                 
CONECT  721  720  722  733                                                      
CONECT  722  721                                                                
CONECT  723  720  724  725  728                                                 
CONECT  724  723  729                                                           
CONECT  725  723  730  731  732                                                 
CONECT  726  719                                                                
CONECT  727  720                                                                
CONECT  728  723                                                                
CONECT  729  724                                                                
CONECT  730  725                                                                
CONECT  731  725                                                                
CONECT  732  725                                                                
CONECT  733  721  734  741                                                      
CONECT  734  733  735  737  742                                                 
CONECT  735  734  736  752                                                      
CONECT  736  735                                                                
CONECT  737  734  738  739  743                                                 
CONECT  738  737  740  744  745                                                 
CONECT  739  737  746  747  748                                                 
CONECT  740  738  749  750  751                                                 
CONECT  741  733                                                                
CONECT  742  734                                                                
CONECT  743  737                                                                
CONECT  744  738                                                                
CONECT  745  738                                                                
CONECT  746  739                                                                
CONECT  747  739                                                                
CONECT  748  739                                                                
CONECT  749  740                                                                
CONECT  750  740                                                                
CONECT  751  740                                                                
CONECT  752  735  753  759                                                      
CONECT  753  752  754  756  760                                                 
CONECT  754  753  755  766                                                      
CONECT  755  754                                                                
CONECT  756  753  757  758  761                                                 
CONECT  757  756  762                                                           
CONECT  758  756  763  764  765                                                 
CONECT  759  752                                                                
CONECT  760  753                                                                
CONECT  761  756                                                                
CONECT  762  757                                                                
CONECT  763  758                                                                
CONECT  764  758                                                                
CONECT  765  758                                                                
CONECT  766  754  767  774                                                      
CONECT  767  766  768  770  775                                                 
CONECT  768  767  769  778                                                      
CONECT  769  768                                                                
CONECT  770  767  771  776  777                                                 
CONECT  771  770  772  773                                                      
CONECT  772  771                                                                
CONECT  773  771                                                                
CONECT  774  766                                                                
CONECT  775  767                                                                
CONECT  776  770                                                                
CONECT  777  770                                                                
CONECT  778  768  779  790                                                      
CONECT  779  778  780  782  791                                                 
CONECT  780  779  781  799                                                      
CONECT  781  780                                                                
CONECT  782  779  783  792  793                                                 
CONECT  783  782  784  785                                                      
CONECT  784  783  786  794                                                      
CONECT  785  783  787  795                                                      
CONECT  786  784  788  796                                                      
CONECT  787  785  788  797                                                      
CONECT  788  786  787  789                                                      
CONECT  789  788  798                                                           
CONECT  790  778                                                                
CONECT  791  779                                                                
CONECT  792  782                                                                
CONECT  793  782                                                                
CONECT  794  784                                                                
CONECT  795  785                                                                
CONECT  796  786                                                                
CONECT  797  787                                                                
CONECT  798  789                                                                
CONECT  799  780  800  806                                                      
CONECT  800  799  801  803  807                                                 
CONECT  801  800  802  815                                                      
CONECT  802  801                                                                
CONECT  803  800  804  805  808                                                 
CONECT  804  803  809  810  811                                                 
CONECT  805  803  812  813  814                                                 
CONECT  806  799                                                                
CONECT  807  800                                                                
CONECT  808  803                                                                
CONECT  809  804                                                                
CONECT  810  804                                                                
CONECT  811  804                                                                
CONECT  812  805                                                                
CONECT  813  805                                                                
CONECT  814  805                                                                
CONECT  815  801  816  822                                                      
CONECT  816  815  817  819  823                                                 
CONECT  817  816  818  829                                                      
CONECT  818  817                                                                
CONECT  819  816  820  821  824                                                 
CONECT  820  819  825                                                           
CONECT  821  819  826  827  828                                                 
CONECT  822  815                                                                
CONECT  823  816                                                                
CONECT  824  819                                                                
CONECT  825  820                                                                
CONECT  826  821                                                                
CONECT  827  821                                                                
CONECT  828  821                                                                
CONECT  829  817  830  837                                                      
CONECT  830  829  831  833  838                                                 
CONECT  831  830  832  848                                                      
CONECT  832  831                                                                
CONECT  833  830  834  839  840                                                 
CONECT  834  833  835  836  841                                                 
CONECT  835  834  842  843  844                                                 
CONECT  836  834  845  846  847                                                 
CONECT  837  829                                                                
CONECT  838  830                                                                
CONECT  839  833                                                                
CONECT  840  833                                                                
CONECT  841  834                                                                
CONECT  842  835                                                                
CONECT  843  835                                                                
CONECT  844  835                                                                
CONECT  845  836                                                                
CONECT  846  836                                                                
CONECT  847  836                                                                
CONECT  848  831  849  857                                                      
CONECT  849  848  850  852  858                                                 
CONECT  850  849  851  865                                                      
CONECT  851  850                                                                
CONECT  852  849  853  859  860                                                 
CONECT  853  852  854  861  862                                                 
CONECT  854  853  855  856                                                      
CONECT  855  854                                                                
CONECT  856  854  863  864                                                      
CONECT  857  848                                                                
CONECT  858  849                                                                
CONECT  859  852                                                                
CONECT  860  852                                                                
CONECT  861  853                                                                
CONECT  862  853                                                                
CONECT  863  856                                                                
CONECT  864  856                                                                
CONECT  865  850  866  876                                                      
CONECT  866  865  867  869  877                                                 
CONECT  867  866  868  889                                                      
CONECT  868  867                                                                
CONECT  869  866  870  878  879                                                 
CONECT  870  869  871  880  881                                                 
CONECT  871  870  872  882  883                                                 
CONECT  872  871  873  884                                                      
CONECT  873  872  874  875                                                      
CONECT  874  873  885  886                                                      
CONECT  875  873  887  888                                                      
CONECT  876  865                                                                
CONECT  877  866                                                                
CONECT  878  869                                                                
CONECT  879  869                                                                
CONECT  880  870                                                                
CONECT  881  870                                                                
CONECT  882  871                                                                
CONECT  883  871                                                                
CONECT  884  872                                                                
CONECT  885  874                                                                
CONECT  886  874                                                                
CONECT  887  875                                                                
CONECT  888  875                                                                
CONECT  889  867  890  893                                                      
CONECT  890  889  891  894  895                                                 
CONECT  891  890  892  896                                                      
CONECT  892  891                                                                
CONECT  893  889                                                                
CONECT  894  890                                                                
CONECT  895  890                                                                
CONECT  896  891  897  902                                                      
CONECT  897  896  900  898  903                                                 
CONECT  898  897  899  907                                                      
CONECT  899  898                                                                
CONECT  900  897  901  904  905                                                 
CONECT  901  900  906                                                           
CONECT  902  896                                                                
CONECT  903  897                                                                
CONECT  904  900                                                                
CONECT  905  900                                                                
CONECT  906  901                                                                
CONECT  907  898  908  912                                                      
CONECT  908  907  909  911  913                                                 
CONECT  909  908  910  917                                                      
CONECT  910  909                                                                
CONECT  911  908  914  915  916                                                 
CONECT  912  907                                                                
CONECT  913  908                                                                
CONECT  914  911                                                                
CONECT  915  911                                                                
CONECT  916  911                                                                
CONECT  917  909  918  929                                                      
CONECT  918  917  919  921  930                                                 
CONECT  919  918  920  938                                                      
CONECT  920  919                                                                
CONECT  921  918  922  931  932                                                 
CONECT  922  921  923  924                                                      
CONECT  923  922  925  933                                                      
CONECT  924  922  926  934                                                      
CONECT  925  923  927  935                                                      
CONECT  926  924  927  936                                                      
CONECT  927  925  926  928                                                      
CONECT  928  927  937                                                           
CONECT  929  917                                                                
CONECT  930  918                                                                
CONECT  931  921                                                                
CONECT  932  921                                                                
CONECT  933  923                                                                
CONECT  934  924                                                                
CONECT  935  925                                                                
CONECT  936  926                                                                
CONECT  937  928                                                                
CONECT  938  919  939  942                                                      
CONECT  939  938  940  943  944                                                 
CONECT  940  939  941  945                                                      
CONECT  941  940                                                                
CONECT  942  938                                                                
CONECT  943  939                                                                
CONECT  944  939                                                                
CONECT  945  940  946  949                                                      
CONECT  946  945  947  950  951                                                 
CONECT  947  946  948  952                                                      
CONECT  948  947                                                                
CONECT  949  945                                                                
CONECT  950  946                                                                
CONECT  951  946                                                                
CONECT  952  947  953  959                                                      
CONECT  953  952  954  956  960                                                 
CONECT  954  953  955  968                                                      
CONECT  955  954                                                                
CONECT  956  953  958  957  961                                                 
CONECT  957  956  962  963  964                                                 
CONECT  958  956  965  966  967                                                 
CONECT  959  952                                                                
CONECT  960  953                                                                
CONECT  961  956                                                                
CONECT  962  957                                                                
CONECT  963  957                                                                
CONECT  964  957                                                                
CONECT  965  958                                                                
CONECT  966  958                                                                
CONECT  967  958                                                                
CONECT  968  954  969  976                                                      
CONECT  969  968  970  972  977                                                 
CONECT  970  969  971  987                                                      
CONECT  971  970                                                                
CONECT  972  969  973  978  979                                                 
CONECT  973  972  974  975  980                                                 
CONECT  974  973  981  982  983                                                 
CONECT  975  973  984  985  986                                                 
CONECT  976  968                                                                
CONECT  977  969                                                                
CONECT  978  972                                                                
CONECT  979  972                                                                
CONECT  980  973                                                                
CONECT  981  974                                                                
CONECT  982  974                                                                
CONECT  983  974                                                                
CONECT  984  975                                                                
CONECT  985  975                                                                
CONECT  986  975                                                                
CONECT  987  970  988  993                                                      
CONECT  988  987  989  991  994                                                 
CONECT  989  988  990  998                                                      
CONECT  990  989                                                                
CONECT  991  988  992  995  996                                                 
CONECT  992  991  997                                                           
CONECT  993  987                                                                
CONECT  994  988                                                                
CONECT  995  991                                                                
CONECT  996  991                                                                
CONECT  997  992                                                                
CONECT  998  989  999 1006                                                      
CONECT  999  998 1000 1002 1007                                                 
CONECT 1000  999 1001 1012                                                      
CONECT 1001 1000                                                                
CONECT 1002  999 1003 1008 1009                                                 
CONECT 1003 1002 1004 1005                                                      
CONECT 1004 1003                                                                
CONECT 1005 1003 1010 1011                                                      
CONECT 1006  998                                                                
CONECT 1007  999                                                                
CONECT 1008 1002                                                                
CONECT 1009 1002                                                                
CONECT 1010 1005                                                                
CONECT 1011 1005                                                                
CONECT 1012 1000 1013 1023                                                      
CONECT 1013 1012 1014 1016 1024                                                 
CONECT 1014 1013 1015 1032                                                      
CONECT 1015 1014                                                                
CONECT 1016 1013 1017 1025 1026                                                 
CONECT 1017 1016 1018 1019                                                      
CONECT 1018 1017 1020 1027                                                      
CONECT 1019 1017 1021 1028                                                      
CONECT 1020 1018 1022 1029                                                      
CONECT 1021 1019 1022 1030                                                      
CONECT 1022 1020 1021 1031                                                      
CONECT 1023 1012                                                                
CONECT 1024 1013                                                                
CONECT 1025 1016                                                                
CONECT 1026 1016                                                                
CONECT 1027 1018                                                                
CONECT 1028 1019                                                                
CONECT 1029 1020                                                                
CONECT 1030 1021                                                                
CONECT 1031 1022                                                                
CONECT 1032 1014 1033 1038                                                      
CONECT 1033 1032 1034 1036 1039                                                 
CONECT 1034 1033 1035 1043                                                      
CONECT 1035 1034                                                                
CONECT 1036 1033 1037 1040 1041                                                 
CONECT 1037 1036 1042                                                           
CONECT 1038 1032                                                                
CONECT 1039 1033                                                                
CONECT 1040 1036                                                                
CONECT 1041 1036                                                                
CONECT 1042 1037                                                                
CONECT 1043 1034 1044 1047                                                      
CONECT 1044 1043 1045 1048 1049                                                 
CONECT 1045 1044 1046 1050                                                      
CONECT 1046 1045                                                                
CONECT 1047 1043                                                                
CONECT 1048 1044                                                                
CONECT 1049 1044                                                                
CONECT 1050 1045 1051 1057                                                      
CONECT 1051 1050 1052 1054 1058                                                 
CONECT 1052 1051 1064 1053                                                      
CONECT 1053 1052                                                                
CONECT 1054 1051 1055 1056 1059                                                 
CONECT 1055 1054 1060                                                           
CONECT 1056 1054 1061 1062 1063                                                 
CONECT 1057 1050                                                                
CONECT 1058 1051                                                                
CONECT 1059 1054                                                                
CONECT 1060 1055                                                                
CONECT 1061 1056                                                                
CONECT 1062 1056                                                                
CONECT 1063 1056                                                                
CONECT 1064 1052 1065 1071                                                      
CONECT 1065 1064 1066 1068 1072                                                 
CONECT 1066 1065 1067 1080                                                      
CONECT 1067 1066                                                                
CONECT 1068 1065 1069 1070 1073                                                 
CONECT 1069 1068 1074 1075 1076                                                 
CONECT 1070 1068 1077 1078 1079                                                 
CONECT 1071 1064                                                                
CONECT 1072 1065                                                                
CONECT 1073 1068                                                                
CONECT 1074 1069                                                                
CONECT 1075 1069                                                                
CONECT 1076 1069                                                                
CONECT 1077 1070                                                                
CONECT 1078 1070                                                                
CONECT 1079 1070                                                                
CONECT 1080 1066 1081 1089                                                      
CONECT 1081 1080 1082 1084 1090                                                 
CONECT 1082 1081 1083 1102                                                      
CONECT 1083 1082                                                                
CONECT 1084 1081 1085 1091 1092                                                 
CONECT 1085 1084 1086 1093 1094                                                 
CONECT 1086 1085 1087 1095 1096                                                 
CONECT 1087 1086 1088 1097 1098                                                 
CONECT 1088 1087 1099 1100 1101                                                 
CONECT 1089 1080                                                                
CONECT 1090 1081                                                                
CONECT 1091 1084                                                                
CONECT 1092 1084                                                                
CONECT 1093 1085                                                                
CONECT 1094 1085                                                                
CONECT 1095 1086                                                                
CONECT 1096 1086                                                                
CONECT 1097 1087                                                                
CONECT 1098 1087                                                                
CONECT 1099 1088                                                                
CONECT 1100 1088                                                                
CONECT 1101 1088                                                                
CONECT 1102 1082 1103 1114                                                      
CONECT 1103 1102 1104 1106 1115                                                 
CONECT 1104 1103 1105 1123                                                      
CONECT 1105 1104                                                                
CONECT 1106 1103 1107 1116 1117                                                 
CONECT 1107 1106 1108 1109                                                      
CONECT 1108 1107 1110 1118                                                      
CONECT 1109 1107 1111 1119                                                      
CONECT 1110 1108 1112 1120                                                      
CONECT 1111 1109 1112 1121                                                      
CONECT 1112 1110 1111 1113                                                      
CONECT 1113 1112 1122                                                           
CONECT 1114 1102                                                                
CONECT 1115 1103                                                                
CONECT 1116 1106                                                                
CONECT 1117 1106                                                                
CONECT 1118 1108                                                                
CONECT 1119 1109                                                                
CONECT 1120 1110                                                                
CONECT 1121 1111                                                                
CONECT 1122 1113                                                                
CONECT 1123 1104 1124 1129                                                      
CONECT 1124 1123 1125 1127 1130                                                 
CONECT 1125 1124 1126 1134                                                      
CONECT 1126 1125                                                                
CONECT 1127 1124 1128 1131 1132                                                 
CONECT 1128 1127 1133                                                           
CONECT 1129 1123                                                                
CONECT 1130 1124                                                                
CONECT 1131 1127                                                                
CONECT 1132 1127                                                                
CONECT 1133 1128                                                                
CONECT 1134 1125 1135 1138                                                      
CONECT 1135 1134 1136 1139 1140                                                 
CONECT 1136 1135 1137 1141                                                      
CONECT 1137 1136                                                                
CONECT 1138 1134                                                                
CONECT 1139 1135                                                                
CONECT 1140 1135                                                                
CONECT 1141 1136 1142 1147                                                      
CONECT 1142 1141 1143 1145 1148                                                 
CONECT 1143 1142 1144 1152                                                      
CONECT 1144 1143                                                                
CONECT 1145 1142 1146 1149 1150                                                 
CONECT 1146 1145 1151                                                           
CONECT 1147 1141                                                                
CONECT 1148 1142                                                                
CONECT 1149 1145                                                                
CONECT 1150 1145                                                                
CONECT 1151 1146                                                                
CONECT 1152 1143 1153 1158                                                      
CONECT 1153 1152 1154 1156 1159                                                 
CONECT 1154 1153 1155 1163                                                      
CONECT 1155 1154                                                                
CONECT 1156 1153 1157 1160 1161                                                 
CONECT 1157 1156 1162                                                           
CONECT 1158 1152                                                                
CONECT 1159 1153                                                                
CONECT 1160 1156                                                                
CONECT 1161 1156                                                                
CONECT 1162 1157                                                                
CONECT 1163 1154 1164 1175                                                      
CONECT 1164 1163 1165 1167 1176                                                 
CONECT 1165 1164 1166 1184                                                      
CONECT 1166 1165                                                                
CONECT 1167 1164 1168 1177 1178                                                 
CONECT 1168 1167 1169 1170                                                      
CONECT 1169 1168 1171 1179                                                      
CONECT 1170 1168 1172 1180                                                      
CONECT 1171 1169 1173 1181                                                      
CONECT 1172 1170 1173 1182                                                      
CONECT 1173 1171 1172 1174                                                      
CONECT 1174 1173 1183                                                           
CONECT 1175 1163                                                                
CONECT 1176 1164                                                                
CONECT 1177 1167                                                                
CONECT 1178 1167                                                                
CONECT 1179 1169                                                                
CONECT 1180 1170                                                                
CONECT 1181 1171                                                                
CONECT 1182 1172                                                                
CONECT 1183 1174                                                                
CONECT 1184 1165 1185 1190                                                      
CONECT 1185 1184 1186 1188 1191                                                 
CONECT 1186 1185 1187 1198                                                      
CONECT 1187 1186                                                                
CONECT 1188 1185 1189 1192 1193                                                 
CONECT 1189 1188 1190 1194 1195                                                 
CONECT 1190 1184 1189 1196 1197                                                 
CONECT 1191 1185                                                                
CONECT 1192 1188                                                                
CONECT 1193 1188                                                                
CONECT 1194 1189                                                                
CONECT 1195 1189                                                                
CONECT 1196 1190                                                                
CONECT 1197 1190                                                                
CONECT 1198 1186 1199 1209                                                      
CONECT 1199 1198 1202 1200 1210                                                 
CONECT 1200 1199 1201 1218                                                      
CONECT 1201 1200                                                                
CONECT 1202 1199 1203 1211 1212                                                 
CONECT 1203 1202 1204 1205                                                      
CONECT 1204 1203 1206 1213                                                      
CONECT 1205 1203 1207 1214                                                      
CONECT 1206 1204 1208 1215                                                      
CONECT 1207 1205 1208 1216                                                      
CONECT 1208 1206 1207 1217                                                      
CONECT 1209 1198                                                                
CONECT 1210 1199                                                                
CONECT 1211 1202                                                                
CONECT 1212 1202                                                                
CONECT 1213 1204                                                                
CONECT 1214 1205                                                                
CONECT 1215 1206                                                                
CONECT 1216 1207                                                                
CONECT 1217 1208                                                                
CONECT 1218 1200 1219 1224                                                      
CONECT 1219 1218 1220 1222 1225                                                 
CONECT 1220 1219 1221 1232                                                      
CONECT 1221 1220                                                                
CONECT 1222 1219 1223 1226 1227                                                 
CONECT 1223 1222 1224 1228 1229                                                 
CONECT 1224 1218 1223 1230 1231                                                 
CONECT 1225 1219                                                                
CONECT 1226 1222                                                                
CONECT 1227 1222                                                                
CONECT 1228 1223                                                                
CONECT 1229 1223                                                                
CONECT 1230 1224                                                                
CONECT 1231 1224                                                                
CONECT 1232 1220 1233 1239                                                      
CONECT 1233 1232 1234 1236 1240                                                 
CONECT 1234 1233 1235 1246                                                      
CONECT 1235 1234                                                                
CONECT 1236 1233 1237 1238 1241                                                 
CONECT 1237 1236 1242                                                           
CONECT 1238 1236 1243 1244 1245                                                 
CONECT 1239 1232                                                                
CONECT 1240 1233                                                                
CONECT 1241 1236                                                                
CONECT 1242 1237                                                                
CONECT 1243 1238                                                                
CONECT 1244 1238                                                                
CONECT 1245 1238                                                                
CONECT 1246 1234 1247 1253                                                      
CONECT 1247 1246 1248 1250 1254                                                 
CONECT 1248 1247 1249 1260                                                      
CONECT 1249 1248                                                                
CONECT 1250 1247 1251 1252 1255                                                 
CONECT 1251 1250 1256                                                           
CONECT 1252 1250 1257 1258 1259                                                 
CONECT 1253 1246                                                                
CONECT 1254 1247                                                                
CONECT 1255 1250                                                                
CONECT 1256 1251                                                                
CONECT 1257 1252                                                                
CONECT 1258 1252                                                                
CONECT 1259 1252                                                                
CONECT 1260 1248 1261 1266                                                      
CONECT 1261 1260 1262 1264 1267                                                 
CONECT 1262 1261 1263 1271                                                      
CONECT 1263 1262                                                                
CONECT 1264 1261 1265 1268 1269                                                 
CONECT 1265 1264 1270                                                           
CONECT 1266 1260                                                                
CONECT 1267 1261                                                                
CONECT 1268 1264                                                                
CONECT 1269 1264                                                                
CONECT 1270 1265                                                                
CONECT 1271 1262 1272 1280                                                      
CONECT 1272 1271 1273 1275 1281                                                 
CONECT 1273 1272 1274 1286                                                      
CONECT 1274 1273                                                                
CONECT 1275 1272 1276 1282 1283                                                 
CONECT 1276 1275 1277 1284 1285                                                 
CONECT 1277 1276 1278 1279                                                      
CONECT 1278 1277                                                                
CONECT 1279 1277                                                                
CONECT 1280 1271                                                                
CONECT 1281 1272                                                                
CONECT 1282 1275                                                                
CONECT 1283 1275                                                                
CONECT 1284 1276                                                                
CONECT 1285 1276                                                                
CONECT 1286 1273 1287 1293                                                      
CONECT 1287 1286 1288 1290 1294                                                 
CONECT 1288 1287 1289 1300                                                      
CONECT 1289 1288                                                                
CONECT 1290 1287 1291 1292 1295                                                 
CONECT 1291 1290 1296                                                           
CONECT 1292 1290 1297 1298 1299                                                 
CONECT 1293 1286                                                                
CONECT 1294 1287                                                                
CONECT 1295 1290                                                                
CONECT 1296 1291                                                                
CONECT 1297 1292                                                                
CONECT 1298 1292                                                                
CONECT 1299 1292                                                                
CONECT 1300 1288 1301 1306                                                      
CONECT 1301 1300 1302 1304 1307                                                 
CONECT 1302 1301 1303 1314                                                      
CONECT 1303 1302                                                                
CONECT 1304 1301 1305 1308 1309                                                 
CONECT 1305 1304 1306 1310 1311                                                 
CONECT 1306 1300 1305 1312 1313                                                 
CONECT 1307 1301                                                                
CONECT 1308 1304                                                                
CONECT 1309 1304                                                                
CONECT 1310 1305                                                                
CONECT 1311 1305                                                                
CONECT 1312 1306                                                                
CONECT 1313 1306                                                                
CONECT 1314 1302 1315 1325                                                      
CONECT 1315 1314 1318 1316 1326                                                 
CONECT 1316 1315 1338 1317                                                      
CONECT 1317 1316                                                                
CONECT 1318 1315 1319 1327 1328                                                 
CONECT 1319 1318 1320 1329 1330                                                 
CONECT 1320 1319 1321 1331 1332                                                 
CONECT 1321 1320 1322 1333                                                      
CONECT 1322 1321 1323 1324                                                      
CONECT 1323 1322 1334 1335                                                      
CONECT 1324 1322 1336 1337                                                      
CONECT 1325 1314                                                                
CONECT 1326 1315                                                                
CONECT 1327 1318                                                                
CONECT 1328 1318                                                                
CONECT 1329 1319                                                                
CONECT 1330 1319                                                                
CONECT 1331 1320                                                                
CONECT 1332 1320                                                                
CONECT 1333 1321                                                                
CONECT 1334 1323                                                                
CONECT 1335 1323                                                                
CONECT 1336 1324                                                                
CONECT 1337 1324                                                                
CONECT 1338 1316 1339 1345                                                      
CONECT 1339 1338 1340 1342 1346                                                 
CONECT 1340 1339 1341 1354                                                      
CONECT 1341 1340                                                                
CONECT 1342 1339 1343 1344 1347                                                 
CONECT 1343 1342 1348 1349 1350                                                 
CONECT 1344 1342 1351 1352 1353                                                 
CONECT 1345 1338                                                                
CONECT 1346 1339                                                                
CONECT 1347 1342                                                                
CONECT 1348 1343                                                                
CONECT 1349 1343                                                                
CONECT 1350 1343                                                                
CONECT 1351 1344                                                                
CONECT 1352 1344                                                                
CONECT 1353 1344                                                                
CONECT 1354 1340 1355 1361                                                      
CONECT 1355 1354 1356 1358 1362                                                 
CONECT 1356 1355 1357 1370                                                      
CONECT 1357 1356                                                                
CONECT 1358 1355 1359 1360 1363                                                 
CONECT 1359 1358 1364 1365 1366                                                 
CONECT 1360 1358 1367 1368 1369                                                 
CONECT 1361 1354                                                                
CONECT 1362 1355                                                                
CONECT 1363 1358                                                                
CONECT 1364 1359                                                                
CONECT 1365 1359                                                                
CONECT 1366 1359                                                                
CONECT 1367 1360                                                                
CONECT 1368 1360                                                                
CONECT 1369 1360                                                                
CONECT 1370 1356 1371 1382                                                      
CONECT 1371 1370 1372 1374 1383                                                 
CONECT 1372 1371 1373 1391                                                      
CONECT 1373 1372                                                                
CONECT 1374 1371 1375 1384 1385                                                 
CONECT 1375 1374 1376 1377                                                      
CONECT 1376 1375 1378 1386                                                      
CONECT 1377 1375 1379 1387                                                      
CONECT 1378 1376 1380 1388                                                      
CONECT 1379 1377 1380 1389                                                      
CONECT 1380 1378 1379 1381                                                      
CONECT 1381 1380 1390                                                           
CONECT 1382 1370                                                                
CONECT 1383 1371                                                                
CONECT 1384 1374                                                                
CONECT 1385 1374                                                                
CONECT 1386 1376                                                                
CONECT 1387 1377                                                                
CONECT 1388 1378                                                                
CONECT 1389 1379                                                                
CONECT 1390 1381                                                                
CONECT 1391 1372 1392 1399                                                      
CONECT 1392 1391 1393 1395 1400                                                 
CONECT 1393 1392 1394 1405                                                      
CONECT 1394 1393                                                                
CONECT 1395 1392 1396 1401 1402                                                 
CONECT 1396 1395 1397 1398                                                      
CONECT 1397 1396                                                                
CONECT 1398 1396 1403 1404                                                      
CONECT 1399 1391                                                                
CONECT 1400 1392                                                                
CONECT 1401 1395                                                                
CONECT 1402 1395                                                                
CONECT 1403 1398                                                                
CONECT 1404 1398                                                                
CONECT 1405 1393 1406 1411                                                      
CONECT 1406 1405 1407 1409 1412                                                 
CONECT 1407 1406 1408 1416                                                      
CONECT 1408 1407                                                                
CONECT 1409 1406 1410 1413 1414                                                 
CONECT 1410 1409 1415                                                           
CONECT 1411 1405                                                                
CONECT 1412 1406                                                                
CONECT 1413 1409                                                                
CONECT 1414 1409                                                                
CONECT 1415 1410                                                                
CONECT 1416 1407 1417 1427                                                      
CONECT 1417 1416 1418 1420 1428                                                 
CONECT 1418 1417 1419 1440                                                      
CONECT 1419 1418                                                                
CONECT 1420 1417 1421 1429 1430                                                 
CONECT 1421 1420 1422 1431 1432                                                 
CONECT 1422 1421 1423 1433 1434                                                 
CONECT 1423 1422 1424 1435                                                      
CONECT 1424 1423 1425 1426                                                      
CONECT 1425 1424 1436 1437                                                      
CONECT 1426 1424 1438 1439                                                      
CONECT 1427 1416                                                                
CONECT 1428 1417                                                                
CONECT 1429 1420                                                                
CONECT 1430 1420                                                                
CONECT 1431 1421                                                                
CONECT 1432 1421                                                                
CONECT 1433 1422                                                                
CONECT 1434 1422                                                                
CONECT 1435 1423                                                                
CONECT 1436 1425                                                                
CONECT 1437 1425                                                                
CONECT 1438 1426                                                                
CONECT 1439 1426                                                                
CONECT 1440 1418 1441 1447                                                      
CONECT 1441 1440 1442 1444 1448                                                 
CONECT 1442 1441 1443 1454                                                      
CONECT 1443 1442                                                                
CONECT 1444 1441 1445 1446 1449                                                 
CONECT 1445 1444 1450                                                           
CONECT 1446 1444 1451 1452 1453                                                 
CONECT 1447 1440                                                                
CONECT 1448 1441                                                                
CONECT 1449 1444                                                                
CONECT 1450 1445                                                                
CONECT 1451 1446                                                                
CONECT 1452 1446                                                                
CONECT 1453 1446                                                                
CONECT 1454 1442 1455 1462                                                      
CONECT 1455 1454 1456 1458 1463                                                 
CONECT 1456 1455 1457 1466                                                      
CONECT 1457 1456                                                                
CONECT 1458 1455 1459 1464 1465                                                 
CONECT 1459 1458 1460 1461                                                      
CONECT 1460 1459                                                                
CONECT 1461 1459                                                                
CONECT 1462 1454                                                                
CONECT 1463 1455                                                                
CONECT 1464 1458                                                                
CONECT 1465 1458                                                                
CONECT 1466 1456 1467 1475                                                      
CONECT 1467 1466 1468 1470 1476                                                 
CONECT 1468 1467 1469 1488                                                      
CONECT 1469 1468                                                                
CONECT 1470 1467 1471 1477 1478                                                 
CONECT 1471 1470 1472 1479 1480                                                 
CONECT 1472 1471 1473 1481 1482                                                 
CONECT 1473 1472 1474 1483 1484                                                 
CONECT 1474 1473 1485 1486 1487                                                 
CONECT 1475 1466                                                                
CONECT 1476 1467                                                                
CONECT 1477 1470                                                                
CONECT 1478 1470                                                                
CONECT 1479 1471                                                                
CONECT 1480 1471                                                                
CONECT 1481 1472                                                                
CONECT 1482 1472                                                                
CONECT 1483 1473                                                                
CONECT 1484 1473                                                                
CONECT 1485 1474                                                                
CONECT 1486 1474                                                                
CONECT 1487 1474                                                                
CONECT 1488 1468 1489 1494                                                      
CONECT 1489 1488 1490 1492 1495                                                 
CONECT 1490 1489 1491 1502                                                      
CONECT 1491 1490                                                                
CONECT 1492 1489 1493 1496 1497                                                 
CONECT 1493 1492 1494 1498 1499                                                 
CONECT 1494 1488 1493 1500 1501                                                 
CONECT 1495 1489                                                                
CONECT 1496 1492                                                                
CONECT 1497 1492                                                                
CONECT 1498 1493                                                                
CONECT 1499 1493                                                                
CONECT 1500 1494                                                                
CONECT 1501 1494                                                                
CONECT 1502 1490 1503 1516                                                      
CONECT 1503 1502 1506 1504 1517                                                 
CONECT 1504 1503 1505 1526                                                      
CONECT 1505 1504                                                                
CONECT 1506 1503 1507 1518 1519                                                 
CONECT 1507 1506 1508 1509                                                      
CONECT 1508 1507 1510 1520                                                      
CONECT 1509 1507 1511 1512                                                      
CONECT 1510 1508 1511 1521                                                      
CONECT 1511 1509 1510 1513                                                      
CONECT 1512 1509 1514 1522                                                      
CONECT 1513 1511 1515 1523                                                      
CONECT 1514 1512 1515 1524                                                      
CONECT 1515 1513 1514 1525                                                      
CONECT 1516 1502                                                                
CONECT 1517 1503                                                                
CONECT 1518 1506                                                                
CONECT 1519 1506                                                                
CONECT 1520 1508                                                                
CONECT 1521 1510                                                                
CONECT 1522 1512                                                                
CONECT 1523 1513                                                                
CONECT 1524 1514                                                                
CONECT 1525 1515                                                                
CONECT 1526 1504 1527 1532                                                      
CONECT 1527 1526 1528 1530 1533                                                 
CONECT 1528 1527 1540 1529                                                      
CONECT 1529 1528                                                                
CONECT 1530 1527 1531 1534 1535                                                 
CONECT 1531 1530 1532 1536 1537                                                 
CONECT 1532 1526 1531 1538 1539                                                 
CONECT 1533 1527                                                                
CONECT 1534 1530                                                                
CONECT 1535 1530                                                                
CONECT 1536 1531                                                                
CONECT 1537 1531                                                                
CONECT 1538 1532                                                                
CONECT 1539 1532                                                                
CONECT 1540 1528 1541 1547                                                      
CONECT 1541 1540 1542 1544 1548                                                 
CONECT 1542 1541 1543 1556                                                      
CONECT 1543 1542                                                                
CONECT 1544 1541 1545 1546 1549                                                 
CONECT 1545 1544 1550 1551 1552                                                 
CONECT 1546 1544 1553 1554 1555                                                 
CONECT 1547 1540                                                                
CONECT 1548 1541                                                                
CONECT 1549 1544                                                                
CONECT 1550 1545                                                                
CONECT 1551 1545                                                                
CONECT 1552 1545                                                                
CONECT 1553 1546                                                                
CONECT 1554 1546                                                                
CONECT 1555 1546                                                                
CONECT 1556 1542 1557 1561                                                      
CONECT 1557 1556 1558 1560 1562                                                 
CONECT 1558 1557 1566 1559                                                      
CONECT 1559 1558                                                                
CONECT 1560 1557 1563 1564 1565                                                 
CONECT 1561 1556                                                                
CONECT 1562 1557                                                                
CONECT 1563 1560                                                                
CONECT 1564 1560                                                                
CONECT 1565 1560                                                                
CONECT 1566 1558 1567 1574                                                      
CONECT 1567 1566 1568 1570 1575                                                 
CONECT 1568 1567 1569 1585                                                      
CONECT 1569 1568                                                                
CONECT 1570 1567 1571 1576 1577                                                 
CONECT 1571 1570 1572 1573 1578                                                 
CONECT 1572 1571 1579 1580 1581                                                 
CONECT 1573 1571 1582 1583 1584                                                 
CONECT 1574 1566                                                                
CONECT 1575 1567                                                                
CONECT 1576 1570                                                                
CONECT 1577 1570                                                                
CONECT 1578 1571                                                                
CONECT 1579 1572                                                                
CONECT 1580 1572                                                                
CONECT 1581 1572                                                                
CONECT 1582 1573                                                                
CONECT 1583 1573                                                                
CONECT 1584 1573                                                                
CONECT 1585 1568 1586 1597                                                      
CONECT 1586 1585 1587 1589 1598                                                 
CONECT 1587 1586 1606 1588                                                      
CONECT 1588 1587                                                                
CONECT 1589 1586 1590 1599 1600                                                 
CONECT 1590 1589 1592 1591                                                      
CONECT 1591 1590 1593 1601                                                      
CONECT 1592 1590 1594 1602                                                      
CONECT 1593 1591 1595 1603                                                      
CONECT 1594 1592 1595 1604                                                      
CONECT 1595 1593 1594 1596                                                      
CONECT 1596 1595 1605                                                           
CONECT 1597 1585                                                                
CONECT 1598 1586                                                                
CONECT 1599 1589                                                                
CONECT 1600 1589                                                                
CONECT 1601 1591                                                                
CONECT 1602 1592                                                                
CONECT 1603 1593                                                                
CONECT 1604 1594                                                                
CONECT 1605 1596                                                                
CONECT 1606 1587 1607 1614                                                      
CONECT 1607 1606 1610 1608 1615                                                 
CONECT 1608 1607 1609 1625                                                      
CONECT 1609 1608                                                                
CONECT 1610 1607 1611 1616 1617                                                 
CONECT 1611 1610 1612 1613 1618                                                 
CONECT 1612 1611 1619 1620 1621                                                 
CONECT 1613 1611 1622 1623 1624                                                 
CONECT 1614 1606                                                                
CONECT 1615 1607                                                                
CONECT 1616 1610                                                                
CONECT 1617 1610                                                                
CONECT 1618 1611                                                                
CONECT 1619 1612                                                                
CONECT 1620 1612                                                                
CONECT 1621 1612                                                                
CONECT 1622 1613                                                                
CONECT 1623 1613                                                                
CONECT 1624 1613                                                                
CONECT 1625 1608 1626 1632                                                      
CONECT 1626 1625 1627 1629 1633                                                 
CONECT 1627 1626 1628 1639                                                      
CONECT 1628 1627                                                                
CONECT 1629 1626 1630 1631 1634                                                 
CONECT 1630 1629 1635                                                           
CONECT 1631 1629 1636 1637 1638                                                 
CONECT 1632 1625                                                                
CONECT 1633 1626                                                                
CONECT 1634 1629                                                                
CONECT 1635 1630                                                                
CONECT 1636 1631                                                                
CONECT 1637 1631                                                                
CONECT 1638 1631                                                                
CONECT 1639 1627 1640 1645                                                      
CONECT 1640 1639 1641 1643 1646                                                 
CONECT 1641 1640 1642 1653                                                      
CONECT 1642 1641                                                                
CONECT 1643 1640 1644 1647 1648                                                 
CONECT 1644 1643 1645 1649 1650                                                 
CONECT 1645 1639 1644 1651 1652                                                 
CONECT 1646 1640                                                                
CONECT 1647 1643                                                                
CONECT 1648 1643                                                                
CONECT 1649 1644                                                                
CONECT 1650 1644                                                                
CONECT 1651 1645                                                                
CONECT 1652 1645                                                                
CONECT 1653 1641 1654 1660                                                      
CONECT 1654 1653 1655 1657 1661                                                 
CONECT 1655 1654 1656 1662                                                      
CONECT 1656 1655                                                                
CONECT 1657 1654 1658 1659 1663                                                 
CONECT 1658 1657 1664 1665 1666                                                 
CONECT 1659 1657 1667 1668 1669                                                 
CONECT 1660 1653                                                                
CONECT 1661 1654                                                                
CONECT 1662 1655                                                                
CONECT 1663 1657                                                                
CONECT 1664 1658                                                                
CONECT 1665 1658                                                                
CONECT 1666 1658                                                                
CONECT 1667 1659                                                                
CONECT 1668 1659                                                                
CONECT 1669 1659                                                                
CONECT 1670 1671 1674 1675 1676                                                 
CONECT 1671 1670 1672 1677 1678                                                 
CONECT 1672 1671 1673 1679                                                      
CONECT 1673 1672                                                                
CONECT 1674 1670                                                                
CONECT 1675 1670                                                                
CONECT 1676 1670                                                                
CONECT 1677 1671                                                                
CONECT 1678 1671                                                                
CONECT 1679 1672 1680 1683                                                      
CONECT 1680 1679 1681 1684 1685                                                 
CONECT 1681 1680 1682 1686                                                      
CONECT 1682 1681                                                                
CONECT 1683 1679                                                                
CONECT 1684 1680                                                                
CONECT 1685 1680                                                                
CONECT 1686 1681 1687 1693                                                      
CONECT 1687 1686 1688 1690 1694                                                 
CONECT 1688 1687 1702 1689                                                      
CONECT 1689 1688                                                                
CONECT 1690 1687 1691 1692 1695                                                 
CONECT 1691 1690 1696 1697 1698                                                 
CONECT 1692 1690 1699 1700 1701                                                 
CONECT 1693 1686                                                                
CONECT 1694 1687                                                                
CONECT 1695 1690                                                                
CONECT 1696 1691                                                                
CONECT 1697 1691                                                                
CONECT 1698 1691                                                                
CONECT 1699 1692                                                                
CONECT 1700 1692                                                                
CONECT 1701 1692                                                                
CONECT 1702 1688 1703 1707                                                      
CONECT 1703 1702 1704 1706 1708                                                 
CONECT 1704 1703 1712 1705                                                      
CONECT 1705 1704                                                                
CONECT 1706 1703 1709 1710 1711                                                 
CONECT 1707 1702                                                                
CONECT 1708 1703                                                                
CONECT 1709 1706                                                                
CONECT 1710 1706                                                                
CONECT 1711 1706                                                                
CONECT 1712 1704 1713 1720                                                      
CONECT 1713 1712 1714 1716 1721                                                 
CONECT 1714 1713 1715 1731                                                      
CONECT 1715 1714                                                                
CONECT 1716 1713 1717 1718 1722                                                 
CONECT 1717 1716 1719 1723 1724                                                 
CONECT 1718 1716 1725 1726 1727                                                 
CONECT 1719 1717 1728 1729 1730                                                 
CONECT 1720 1712                                                                
CONECT 1721 1713                                                                
CONECT 1722 1716                                                                
CONECT 1723 1717                                                                
CONECT 1724 1717                                                                
CONECT 1725 1718                                                                
CONECT 1726 1718                                                                
CONECT 1727 1718                                                                
CONECT 1728 1719                                                                
CONECT 1729 1719                                                                
CONECT 1730 1719                                                                
CONECT 1731 1714 1732 1740                                                      
CONECT 1732 1731 1733 1735 1741                                                 
CONECT 1733 1732 1734 1753                                                      
CONECT 1734 1733                                                                
CONECT 1735 1732 1736 1742 1743                                                 
CONECT 1736 1735 1737 1744 1745                                                 
CONECT 1737 1736 1738 1746 1747                                                 
CONECT 1738 1737 1739 1748 1749                                                 
CONECT 1739 1738 1750 1751 1752                                                 
CONECT 1740 1731                                                                
CONECT 1741 1732                                                                
CONECT 1742 1735                                                                
CONECT 1743 1735                                                                
CONECT 1744 1736                                                                
CONECT 1745 1736                                                                
CONECT 1746 1737                                                                
CONECT 1747 1737                                                                
CONECT 1748 1738                                                                
CONECT 1749 1738                                                                
CONECT 1750 1739                                                                
CONECT 1751 1739                                                                
CONECT 1752 1739                                                                
CONECT 1753 1733 1754 1758                                                      
CONECT 1754 1753 1755 1757 1759                                                 
CONECT 1755 1754 1756 1763                                                      
CONECT 1756 1755                                                                
CONECT 1757 1754 1760 1761 1762                                                 
CONECT 1758 1753                                                                
CONECT 1759 1754                                                                
CONECT 1760 1757                                                                
CONECT 1761 1757                                                                
CONECT 1762 1757                                                                
CONECT 1763 1755 1764 1767                                                      
CONECT 1764 1763 1765 1768 1769                                                 
CONECT 1765 1764 1766 1770                                                      
CONECT 1766 1765                                                                
CONECT 1767 1763                                                                
CONECT 1768 1764                                                                
CONECT 1769 1764                                                                
CONECT 1770 1765 1771 1776                                                      
CONECT 1771 1770 1772 1774 1777                                                 
CONECT 1772 1771 1773 1781                                                      
CONECT 1773 1772                                                                
CONECT 1774 1771 1775 1778 1779                                                 
CONECT 1775 1774 1780                                                           
CONECT 1776 1770                                                                
CONECT 1777 1771                                                                
CONECT 1778 1774                                                                
CONECT 1779 1774                                                                
CONECT 1780 1775                                                                
CONECT 1781 1772 1782 1789                                                      
CONECT 1782 1781 1783 1785 1790                                                 
CONECT 1783 1782 1800 1784                                                      
CONECT 1784 1783                                                                
CONECT 1785 1782 1786 1791 1792                                                 
CONECT 1786 1785 1787 1788 1793                                                 
CONECT 1787 1786 1794 1795 1796                                                 
CONECT 1788 1786 1797 1798 1799                                                 
CONECT 1789 1781                                                                
CONECT 1790 1782                                                                
CONECT 1791 1785                                                                
CONECT 1792 1785                                                                
CONECT 1793 1786                                                                
CONECT 1794 1787                                                                
CONECT 1795 1787                                                                
CONECT 1796 1787                                                                
CONECT 1797 1788                                                                
CONECT 1798 1788                                                                
CONECT 1799 1788                                                                
CONECT 1800 1783 1801 1808                                                      
CONECT 1801 1800 1802 1804 1809                                                 
CONECT 1802 1801 1819 1803                                                      
CONECT 1803 1802                                                                
CONECT 1804 1801 1805 1806 1810                                                 
CONECT 1805 1804 1807 1811 1812                                                 
CONECT 1806 1804 1813 1814 1815                                                 
CONECT 1807 1805 1816 1817 1818                                                 
CONECT 1808 1800                                                                
CONECT 1809 1801                                                                
CONECT 1810 1804                                                                
CONECT 1811 1805                                                                
CONECT 1812 1805                                                                
CONECT 1813 1806                                                                
CONECT 1814 1806                                                                
CONECT 1815 1806                                                                
CONECT 1816 1807                                                                
CONECT 1817 1807                                                                
CONECT 1818 1807                                                                
CONECT 1819 1802 1820 1824                                                      
CONECT 1820 1819 1821 1823 1825                                                 
CONECT 1821 1820 1822 1829                                                      
CONECT 1822 1821                                                                
CONECT 1823 1820 1826 1827 1828                                                 
CONECT 1824 1819                                                                
CONECT 1825 1820                                                                
CONECT 1826 1823                                                                
CONECT 1827 1823                                                                
CONECT 1828 1823                                                                
CONECT 1829 1821 1830 1836                                                      
CONECT 1830 1829 1831 1833 1837                                                 
CONECT 1831 1830 1845 1832                                                      
CONECT 1832 1831                                                                
CONECT 1833 1830 1834 1835 1838                                                 
CONECT 1834 1833 1839 1840 1841                                                 
CONECT 1835 1833 1842 1843 1844                                                 
CONECT 1836 1829                                                                
CONECT 1837 1830                                                                
CONECT 1838 1833                                                                
CONECT 1839 1834                                                                
CONECT 1840 1834                                                                
CONECT 1841 1834                                                                
CONECT 1842 1835                                                                
CONECT 1843 1835                                                                
CONECT 1844 1835                                                                
CONECT 1845 1831 1846 1853                                                      
CONECT 1846 1845 1847 1849 1854                                                 
CONECT 1847 1846 1848 1864                                                      
CONECT 1848 1847                                                                
CONECT 1849 1846 1850 1855 1856                                                 
CONECT 1850 1849 1851 1852 1857                                                 
CONECT 1851 1850 1858 1859 1860                                                 
CONECT 1852 1850 1861 1862 1863                                                 
CONECT 1853 1845                                                                
CONECT 1854 1846                                                                
CONECT 1855 1849                                                                
CONECT 1856 1849                                                                
CONECT 1857 1850                                                                
CONECT 1858 1851                                                                
CONECT 1859 1851                                                                
CONECT 1860 1851                                                                
CONECT 1861 1852                                                                
CONECT 1862 1852                                                                
CONECT 1863 1852                                                                
CONECT 1864 1847 1865 1872                                                      
CONECT 1865 1864 1866 1868 1873                                                 
CONECT 1866 1865 1883 1867                                                      
CONECT 1867 1866                                                                
CONECT 1868 1865 1869 1870 1874                                                 
CONECT 1869 1868 1871 1875 1876                                                 
CONECT 1870 1868 1877 1878 1879                                                 
CONECT 1871 1869 1880 1881 1882                                                 
CONECT 1872 1864                                                                
CONECT 1873 1865                                                                
CONECT 1874 1868                                                                
CONECT 1875 1869                                                                
CONECT 1876 1869                                                                
CONECT 1877 1870                                                                
CONECT 1878 1870                                                                
CONECT 1879 1870                                                                
CONECT 1880 1871                                                                
CONECT 1881 1871                                                                
CONECT 1882 1871                                                                
CONECT 1883 1866 1884 1891                                                      
CONECT 1884 1883 1885 1887 1892                                                 
CONECT 1885 1884 1886 1902                                                      
CONECT 1886 1885                                                                
CONECT 1887 1884 1888 1893 1894                                                 
CONECT 1888 1887 1889 1890 1895                                                 
CONECT 1889 1888 1896 1897 1898                                                 
CONECT 1890 1888 1899 1900 1901                                                 
CONECT 1891 1883                                                                
CONECT 1892 1884                                                                
CONECT 1893 1887                                                                
CONECT 1894 1887                                                                
CONECT 1895 1888                                                                
CONECT 1896 1889                                                                
CONECT 1897 1889                                                                
CONECT 1898 1889                                                                
CONECT 1899 1890                                                                
CONECT 1900 1890                                                                
CONECT 1901 1890                                                                
CONECT 1902 1885 1903 1913                                                      
CONECT 1903 1902 1904 1906 1914                                                 
CONECT 1904 1903 1905 1926                                                      
CONECT 1905 1904                                                                
CONECT 1906 1903 1907 1915 1916                                                 
CONECT 1907 1906 1908 1917 1918                                                 
CONECT 1908 1907 1909 1919 1920                                                 
CONECT 1909 1908 1910 1921                                                      
CONECT 1910 1909 1911 1912                                                      
CONECT 1911 1910 1922 1923                                                      
CONECT 1912 1910 1924 1925                                                      
CONECT 1913 1902                                                                
CONECT 1914 1903                                                                
CONECT 1915 1906                                                                
CONECT 1916 1906                                                                
CONECT 1917 1907                                                                
CONECT 1918 1907                                                                
CONECT 1919 1908                                                                
CONECT 1920 1908                                                                
CONECT 1921 1909                                                                
CONECT 1922 1911                                                                
CONECT 1923 1911                                                                
CONECT 1924 1912                                                                
CONECT 1925 1912                                                                
CONECT 1926 1904 1927 1935                                                      
CONECT 1927 1926 1928 1930 1936                                                 
CONECT 1928 1927 1929 1943                                                      
CONECT 1929 1928                                                                
CONECT 1930 1927 1931 1937 1938                                                 
CONECT 1931 1930 1932 1939 1940                                                 
CONECT 1932 1931 1933 1934                                                      
CONECT 1933 1932                                                                
CONECT 1934 1932 1941 1942                                                      
CONECT 1935 1926                                                                
CONECT 1936 1927                                                                
CONECT 1937 1930                                                                
CONECT 1938 1930                                                                
CONECT 1939 1931                                                                
CONECT 1940 1931                                                                
CONECT 1941 1934                                                                
CONECT 1942 1934                                                                
CONECT 1943 1928 1944 1950                                                      
CONECT 1944 1943 1945 1947 1951                                                 
CONECT 1945 1944 1946 1957                                                      
CONECT 1946 1945                                                                
CONECT 1947 1944 1948 1949 1952                                                 
CONECT 1948 1947 1953                                                           
CONECT 1949 1947 1954 1955 1956                                                 
CONECT 1950 1943                                                                
CONECT 1951 1944                                                                
CONECT 1952 1947                                                                
CONECT 1953 1948                                                                
CONECT 1954 1949                                                                
CONECT 1955 1949                                                                
CONECT 1956 1949                                                                
CONECT 1957 1945 1958 1965                                                      
CONECT 1958 1957 1959 1961 1966                                                 
CONECT 1959 1958 1960 1971                                                      
CONECT 1960 1959                                                                
CONECT 1961 1958 1962 1967 1968                                                 
CONECT 1962 1961 1963 1964                                                      
CONECT 1963 1962                                                                
CONECT 1964 1962 1969 1970                                                      
CONECT 1965 1957                                                                
CONECT 1966 1958                                                                
CONECT 1967 1961                                                                
CONECT 1968 1961                                                                
CONECT 1969 1964                                                                
CONECT 1970 1964                                                                
CONECT 1971 1959 1972 1979                                                      
CONECT 1972 1971 1973 1975 1980                                                 
CONECT 1973 1972 1974 1985                                                      
CONECT 1974 1973                                                                
CONECT 1975 1972 1976 1981 1982                                                 
CONECT 1976 1975 1977 1978                                                      
CONECT 1977 1976                                                                
CONECT 1978 1976 1983 1984                                                      
CONECT 1979 1971                                                                
CONECT 1980 1972                                                                
CONECT 1981 1975                                                                
CONECT 1982 1975                                                                
CONECT 1983 1978                                                                
CONECT 1984 1978                                                                
CONECT 1985 1973 1986 1997                                                      
CONECT 1986 1985 1987 1989 1998                                                 
CONECT 1987 1986 1988 2006                                                      
CONECT 1988 1987                                                                
CONECT 1989 1986 1990 1999 2000                                                 
CONECT 1990 1989 1991 1992                                                      
CONECT 1991 1990 1993 2001                                                      
CONECT 1992 1990 1994 2002                                                      
CONECT 1993 1991 1995 2003                                                      
CONECT 1994 1992 1995 2004                                                      
CONECT 1995 1993 1994 1996                                                      
CONECT 1996 1995 2005                                                           
CONECT 1997 1985                                                                
CONECT 1998 1986                                                                
CONECT 1999 1989                                                                
CONECT 2000 1989                                                                
CONECT 2001 1991                                                                
CONECT 2002 1992                                                                
CONECT 2003 1993                                                                
CONECT 2004 1994                                                                
CONECT 2005 1996                                                                
CONECT 2006 1987 2007 2014                                                      
CONECT 2007 2006 2008 2010 2015                                                 
CONECT 2008 2007 2009 2020                                                      
CONECT 2009 2008                                                                
CONECT 2010 2007 2011 2016 2017                                                 
CONECT 2011 2010 2012 2013                                                      
CONECT 2012 2011                                                                
CONECT 2013 2011 2018 2019                                                      
CONECT 2014 2006                                                                
CONECT 2015 2007                                                                
CONECT 2016 2010                                                                
CONECT 2017 2010                                                                
CONECT 2018 2013                                                                
CONECT 2019 2013                                                                
CONECT 2020 2008 2021 2026                                                      
CONECT 2021 2020 2022 2024 2027                                                 
CONECT 2022 2021 2023 2031                                                      
CONECT 2023 2022                                                                
CONECT 2024 2021 2025 2028 2029                                                 
CONECT 2025 2024 2030                                                           
CONECT 2026 2020                                                                
CONECT 2027 2021                                                                
CONECT 2028 2024                                                                
CONECT 2029 2024                                                                
CONECT 2030 2025                                                                
CONECT 2031 2022 2032 2039                                                      
CONECT 2032 2031 2033 2035 2040                                                 
CONECT 2033 2032 2034 2043                                                      
CONECT 2034 2033                                                                
CONECT 2035 2032 2036 2041 2042                                                 
CONECT 2036 2035 2037 2038                                                      
CONECT 2037 2036                                                                
CONECT 2038 2036                                                                
CONECT 2039 2031                                                                
CONECT 2040 2032                                                                
CONECT 2041 2035                                                                
CONECT 2042 2035                                                                
CONECT 2043 2033 2044 2051                                                      
CONECT 2044 2043 2045 2047 2052                                                 
CONECT 2045 2044 2046 2055                                                      
CONECT 2046 2045                                                                
CONECT 2047 2044 2048 2053 2054                                                 
CONECT 2048 2047 2049 2050                                                      
CONECT 2049 2048                                                                
CONECT 2050 2048                                                                
CONECT 2051 2043                                                                
CONECT 2052 2044                                                                
CONECT 2053 2047                                                                
CONECT 2054 2047                                                                
CONECT 2055 2045 2056 2066                                                      
CONECT 2056 2055 2057 2059 2067                                                 
CONECT 2057 2056 2058 2075                                                      
CONECT 2058 2057                                                                
CONECT 2059 2056 2060 2068 2069                                                 
CONECT 2060 2059 2061 2062                                                      
CONECT 2061 2060 2063 2070                                                      
CONECT 2062 2060 2064 2071                                                      
CONECT 2063 2061 2065 2072                                                      
CONECT 2064 2062 2065 2073                                                      
CONECT 2065 2063 2064 2074                                                      
CONECT 2066 2055                                                                
CONECT 2067 2056                                                                
CONECT 2068 2059                                                                
CONECT 2069 2059                                                                
CONECT 2070 2061                                                                
CONECT 2071 2062                                                                
CONECT 2072 2063                                                                
CONECT 2073 2064                                                                
CONECT 2074 2065                                                                
CONECT 2075 2057 2076 2084                                                      
CONECT 2076 2075 2077 2079 2085                                                 
CONECT 2077 2076 2078 2092                                                      
CONECT 2078 2077                                                                
CONECT 2079 2076 2080 2086 2087                                                 
CONECT 2080 2079 2081 2088 2089                                                 
CONECT 2081 2080 2082 2083                                                      
CONECT 2082 2081                                                                
CONECT 2083 2081 2090 2091                                                      
CONECT 2084 2075                                                                
CONECT 2085 2076                                                                
CONECT 2086 2079                                                                
CONECT 2087 2079                                                                
CONECT 2088 2080                                                                
CONECT 2089 2080                                                                
CONECT 2090 2083                                                                
CONECT 2091 2083                                                                
CONECT 2092 2077 2093 2103                                                      
CONECT 2093 2092 2094 2096 2104                                                 
CONECT 2094 2093 2095 2112                                                      
CONECT 2095 2094                                                                
CONECT 2096 2093 2097 2105 2106                                                 
CONECT 2097 2096 2098 2099                                                      
CONECT 2098 2097 2100 2107                                                      
CONECT 2099 2097 2101 2108                                                      
CONECT 2100 2098 2102 2109                                                      
CONECT 2101 2099 2102 2110                                                      
CONECT 2102 2100 2101 2111                                                      
CONECT 2103 2092                                                                
CONECT 2104 2093                                                                
CONECT 2105 2096                                                                
CONECT 2106 2096                                                                
CONECT 2107 2098                                                                
CONECT 2108 2099                                                                
CONECT 2109 2100                                                                
CONECT 2110 2101                                                                
CONECT 2111 2102                                                                
CONECT 2112 2094 2113 2119                                                      
CONECT 2113 2112 2114 2116 2120                                                 
CONECT 2114 2113 2115 2128                                                      
CONECT 2115 2114                                                                
CONECT 2116 2113 2117 2118 2121                                                 
CONECT 2117 2116 2122 2123 2124                                                 
CONECT 2118 2116 2125 2126 2127                                                 
CONECT 2119 2112                                                                
CONECT 2120 2113                                                                
CONECT 2121 2116                                                                
CONECT 2122 2117                                                                
CONECT 2123 2117                                                                
CONECT 2124 2117                                                                
CONECT 2125 2118                                                                
CONECT 2126 2118                                                                
CONECT 2127 2118                                                                
CONECT 2128 2114 2129 2142                                                      
CONECT 2129 2128 2130 2132 2143                                                 
CONECT 2130 2129 2131 2152                                                      
CONECT 2131 2130                                                                
CONECT 2132 2129 2133 2144 2145                                                 
CONECT 2133 2132 2134 2135                                                      
CONECT 2134 2133 2136 2146                                                      
CONECT 2135 2133 2137 2138                                                      
CONECT 2136 2134 2137 2147                                                      
CONECT 2137 2135 2136 2139                                                      
CONECT 2138 2135 2140 2148                                                      
CONECT 2139 2137 2141 2149                                                      
CONECT 2140 2138 2141 2150                                                      
CONECT 2141 2139 2140 2151                                                      
CONECT 2142 2128                                                                
CONECT 2143 2129                                                                
CONECT 2144 2132                                                                
CONECT 2145 2132                                                                
CONECT 2146 2134                                                                
CONECT 2147 2136                                                                
CONECT 2148 2138                                                                
CONECT 2149 2139                                                                
CONECT 2150 2140                                                                
CONECT 2151 2141                                                                
CONECT 2152 2130 2153 2160                                                      
CONECT 2153 2152 2154 2156 2161                                                 
CONECT 2154 2153 2155 2166                                                      
CONECT 2155 2154                                                                
CONECT 2156 2153 2157 2162 2163                                                 
CONECT 2157 2156 2158 2159                                                      
CONECT 2158 2157                                                                
CONECT 2159 2157 2164 2165                                                      
CONECT 2160 2152                                                                
CONECT 2161 2153                                                                
CONECT 2162 2156                                                                
CONECT 2163 2156                                                                
CONECT 2164 2159                                                                
CONECT 2165 2159                                                                
CONECT 2166 2154 2167 2174                                                      
CONECT 2167 2166 2168 2170 2175                                                 
CONECT 2168 2167 2169 2185                                                      
CONECT 2169 2168                                                                
CONECT 2170 2167 2171 2172 2176                                                 
CONECT 2171 2170 2173 2177 2178                                                 
CONECT 2172 2170 2179 2180 2181                                                 
CONECT 2173 2171 2182 2183 2184                                                 
CONECT 2174 2166                                                                
CONECT 2175 2167                                                                
CONECT 2176 2170                                                                
CONECT 2177 2171                                                                
CONECT 2178 2171                                                                
CONECT 2179 2172                                                                
CONECT 2180 2172                                                                
CONECT 2181 2172                                                                
CONECT 2182 2173                                                                
CONECT 2183 2173                                                                
CONECT 2184 2173                                                                
CONECT 2185 2168 2186 2197                                                      
CONECT 2186 2185 2187 2189 2198                                                 
CONECT 2187 2186 2188 2206                                                      
CONECT 2188 2187                                                                
CONECT 2189 2186 2190 2199 2200                                                 
CONECT 2190 2189 2191 2192                                                      
CONECT 2191 2190 2193 2201                                                      
CONECT 2192 2190 2194 2202                                                      
CONECT 2193 2191 2195 2203                                                      
CONECT 2194 2192 2195 2204                                                      
CONECT 2195 2193 2194 2196                                                      
CONECT 2196 2195 2205                                                           
CONECT 2197 2185                                                                
CONECT 2198 2186                                                                
CONECT 2199 2189                                                                
CONECT 2200 2189                                                                
CONECT 2201 2191                                                                
CONECT 2202 2192                                                                
CONECT 2203 2193                                                                
CONECT 2204 2194                                                                
CONECT 2205 2196                                                                
CONECT 2206 2187 2207 2211                                                      
CONECT 2207 2206 2208 2210 2212                                                 
CONECT 2208 2207 2216 2209                                                      
CONECT 2209 2208                                                                
CONECT 2210 2207 2213 2214 2215                                                 
CONECT 2211 2206                                                                
CONECT 2212 2207                                                                
CONECT 2213 2210                                                                
CONECT 2214 2210                                                                
CONECT 2215 2210                                                                
CONECT 2216 2208 2217 2224                                                      
CONECT 2217 2216 2220 2218 2225                                                 
CONECT 2218 2217 2219 2230                                                      
CONECT 2219 2218                                                                
CONECT 2220 2217 2221 2226 2227                                                 
CONECT 2221 2220 2222 2223                                                      
CONECT 2222 2221                                                                
CONECT 2223 2221 2228 2229                                                      
CONECT 2224 2216                                                                
CONECT 2225 2217                                                                
CONECT 2226 2220                                                                
CONECT 2227 2220                                                                
CONECT 2228 2223                                                                
CONECT 2229 2223                                                                
CONECT 2230 2218 2231 2238                                                      
CONECT 2231 2230 2232 2234 2239                                                 
CONECT 2232 2231 2233 2244                                                      
CONECT 2233 2232                                                                
CONECT 2234 2231 2235 2240 2241                                                 
CONECT 2235 2234 2236 2237                                                      
CONECT 2236 2235                                                                
CONECT 2237 2235 2242 2243                                                      
CONECT 2238 2230                                                                
CONECT 2239 2231                                                                
CONECT 2240 2234                                                                
CONECT 2241 2234                                                                
CONECT 2242 2237                                                                
CONECT 2243 2237                                                                
CONECT 2244 2232 2245 2252                                                      
CONECT 2245 2244 2246 2248 2253                                                 
CONECT 2246 2245 2247 2256                                                      
CONECT 2247 2246                                                                
CONECT 2248 2245 2249 2254 2255                                                 
CONECT 2249 2248 2250 2251                                                      
CONECT 2250 2249                                                                
CONECT 2251 2249                                                                
CONECT 2252 2244                                                                
CONECT 2253 2245                                                                
CONECT 2254 2248                                                                
CONECT 2255 2248                                                                
CONECT 2256 2246 2257 2263                                                      
CONECT 2257 2256 2258 2260 2264                                                 
CONECT 2258 2257 2259 2272                                                      
CONECT 2259 2258                                                                
CONECT 2260 2257 2261 2262 2265                                                 
CONECT 2261 2260 2266 2267 2268                                                 
CONECT 2262 2260 2269 2270 2271                                                 
CONECT 2263 2256                                                                
CONECT 2264 2257                                                                
CONECT 2265 2260                                                                
CONECT 2266 2261                                                                
CONECT 2267 2261                                                                
CONECT 2268 2261                                                                
CONECT 2269 2262                                                                
CONECT 2270 2262                                                                
CONECT 2271 2262                                                                
CONECT 2272 2258 2273 2279                                                      
CONECT 2273 2272 2274 2276 2280                                                 
CONECT 2274 2273 2275 2288                                                      
CONECT 2275 2274                                                                
CONECT 2276 2273 2278 2277 2281                                                 
CONECT 2277 2276 2282 2283 2284                                                 
CONECT 2278 2276 2285 2286 2287                                                 
CONECT 2279 2272                                                                
CONECT 2280 2273                                                                
CONECT 2281 2276                                                                
CONECT 2282 2277                                                                
CONECT 2283 2277                                                                
CONECT 2284 2277                                                                
CONECT 2285 2278                                                                
CONECT 2286 2278                                                                
CONECT 2287 2278                                                                
CONECT 2288 2274 2289 2295                                                      
CONECT 2289 2288 2290 2292 2296                                                 
CONECT 2290 2289 2291 2304                                                      
CONECT 2291 2290                                                                
CONECT 2292 2289 2293 2294 2297                                                 
CONECT 2293 2292 2298 2299 2300                                                 
CONECT 2294 2292 2301 2302 2303                                                 
CONECT 2295 2288                                                                
CONECT 2296 2289                                                                
CONECT 2297 2292                                                                
CONECT 2298 2293                                                                
CONECT 2299 2293                                                                
CONECT 2300 2293                                                                
CONECT 2301 2294                                                                
CONECT 2302 2294                                                                
CONECT 2303 2294                                                                
CONECT 2304 2290 2305 2310                                                      
CONECT 2305 2304 2306 2308 2311                                                 
CONECT 2306 2305 2307 2318                                                      
CONECT 2307 2306                                                                
CONECT 2308 2305 2309 2312 2313                                                 
CONECT 2309 2308 2310 2314 2315                                                 
CONECT 2310 2304 2309 2316 2317                                                 
CONECT 2311 2305                                                                
CONECT 2312 2308                                                                
CONECT 2313 2308                                                                
CONECT 2314 2309                                                                
CONECT 2315 2309                                                                
CONECT 2316 2310                                                                
CONECT 2317 2310                                                                
CONECT 2318 2306 2319 2325                                                      
CONECT 2319 2318 2320 2322 2326                                                 
CONECT 2320 2319 2321 2327                                                      
CONECT 2321 2320                                                                
CONECT 2322 2319 2323 2324 2328                                                 
CONECT 2323 2322 2329                                                           
CONECT 2324 2322 2330 2331 2332                                                 
CONECT 2325 2318                                                                
CONECT 2326 2319                                                                
CONECT 2327 2320                                                                
CONECT 2328 2322                                                                
CONECT 2329 2323                                                                
CONECT 2330 2324                                                                
CONECT 2331 2324                                                                
CONECT 2332 2324                                                                
CONECT 2333 2334 2350 2351 2354                                                 
CONECT 2334 2333 2335 2355                                                      
CONECT 2335 2334 2336 2337 2338                                                 
CONECT 2336 2335                                                                
CONECT 2337 2335                                                                
CONECT 2338 2335 2339 2341                                                      
CONECT 2339 2338 2340 2356                                                      
CONECT 2340 2339 2343 2358                                                      
CONECT 2341 2338 2342 2357                                                      
CONECT 2342 2341 2343 2359                                                      
CONECT 2343 2340 2342 2344                                                      
CONECT 2344 2343 2345 2347                                                      
CONECT 2345 2344 2346 2360                                                      
CONECT 2346 2345 2349 2361                                                      
CONECT 2347 2344 2348 2352                                                      
CONECT 2348 2347 2349 2353                                                      
CONECT 2349 2346 2348 2362                                                      
CONECT 2350 2333                                                                
CONECT 2351 2333                                                                
CONECT 2352 2347                                                                
CONECT 2353 2348                                                                
CONECT 2354 2333                                                                
CONECT 2355 2334                                                                
CONECT 2356 2339                                                                
CONECT 2357 2341                                                                
CONECT 2358 2340                                                                
CONECT 2359 2342                                                                
CONECT 2360 2345                                                                
CONECT 2361 2346                                                                
CONECT 2362 2363 2349                                                           
CONECT 2363 2362 2364 2372 2374                                                 
CONECT 2364 2363 2365                                                           
CONECT 2365 2364 2366 2368 2375                                                 
CONECT 2366 2365 2367 2376 2377                                                 
CONECT 2367 2366 2378                                                           
CONECT 2368 2365 2369 2370 2379                                                 
CONECT 2369 2368 2380                                                           
CONECT 2370 2368 2371 2372 2381                                                 
CONECT 2371 2370 2382                                                           
CONECT 2372 2363 2370 2373 2383                                                 
CONECT 2373 2372 2384                                                           
CONECT 2374 2363                                                                
CONECT 2375 2365                                                                
CONECT 2376 2366                                                                
CONECT 2377 2366                                                                
CONECT 2378 2367                                                                
CONECT 2379 2368                                                                
CONECT 2380 2369                                                                
CONECT 2381 2370                                                                
CONECT 2382 2371                                                                
CONECT 2383 2372                                                                
CONECT 2384 2373                                                                
END                                                                             
